# Supplementary material for: Integrative Transcriptome Analysis Across Follicles Highlights Key Regulatory Pathways in Low and High-Egg-Laying Hens
Source: Animals (Basel). 2025 Nov 15;15(22):3300. doi: 10.3390/ani15223300 (PMC12649194; doi:10.3390/ani15223300)
Supplement: Supplementary file 1 [file animals-15-03300-s001.zip]

Archive with 19 entries (19 files):
- Table_S10_Kegg_LPM-vs-HPM.path.xlsx
- Table_S11_Kegg_LPR-vs-HPR.path.xlsx
- Table_S12_Kegg_LSW-vs-HSW.path.xlsx
- Table_S13_Kegg_LSY-vs-HSY.path.xlsx
- Table_S14_PPI_Rank_LPMvsHPM.csv
- Table_S15_PPI_Rank_LPRvsHPR.csv
- Table_S16_PPI_Rank_LSWvsHSW.csv
- Table_S17_PPI_Rank_LSYvsHSY.csv
- Table_S18_RT_PCR_Genes.pdf
- Table_S19_Venn Diagram.xlsx
- Table_S1_GO_LPM-vs-HPM.F.xlsx
- Table_S2_GO_LPR-vs-HPR.F.xlsx
- Table_S3_GO_LSW-vs-HSW.F.xlsx
- Table_S4_GO_LSY-vs-HSY.F.xlsx
- Table_S5_heatData.xlsx
- Table_S6_Heatmap_LPM-vs-HPM.filter.xlsx
- Table_S7_Heatmap_LPR-vs-HPR.filter.xlsx
- table_S8_Heatmap_LSW-vs-HSW.filter.xlsx
- Table_S9_Heatmap_LSY-vs-HSY.filter.xlsx
