# Supplementary material for: Integrative Transcriptome Analysis Across Follicles Highlights Key Regulatory Pathways in Low and High-Egg-Laying Hens
Source: Animals (Basel). 2025 Nov 15;15(22):3300. doi: 10.3390/ani15223300 (PMC12649194; doi:10.3390/ani15223300)
Supplement: Supplementary file 1 [file animals-15-03300-s001.zip › Table_S10_Kegg_LPM-vs-HPM.path.xlsx]

## Sheet: Sheet1
KEGG_A_class	KEGG_B_class	Pathway	LPM-vs-HPM (854)	All (6632)	Pvalue	Qvalue	Pathway ID	Genes	K_IDs
Environmental Information Processing	Signaling molecules and interaction	Cytokine-cytokine receptor interaction	71	221	2.77256e-14	9.01082e-12	ko04060	ENSGALG00000000452(TNFRSF10B);ENSGALG00000001882(TNFRSF18);ENSGALG00000002112(CSF3R);ENSGALG00000002329(CCL1);ENSGALG00000003446(PRLR);ENSGALG00000003747(OSMR);ENSGALG00000005638(IL2RG);ENSGALG00000005985(GDF10);ENSGALG00000006239(Bmp2);ENSGALG00000006329(IL9);ENSGALG00000006346(CXCL14);ENSGALG00000006351(FAS);ENSGALG00000006388(IL16);ENSGALG00000006394(IL9R);ENSGALG00000007015(CD40);ENSGALG00000…	K04722+K05154+K05061+K05514+K05081+K05057+K05070+K22674+K21283+K05432+K10033+K04390+K22628+K05073+K03160+K05439+K05433+K13377+K05064+K10030+K04193+K05072+K06454+K05408+K05080+K05507+K04663+K05066+K05171+K05476+K05066+K05077+K21083+K04738+K05160+K05059+K22687+K05163+K13375+K05133+K12964+K05453+K12964+K04667+K05496+K13594+K04665+K22679+K04180+K05431+K04192+K05145+K05173+K10031+K04186+K05068+K04386+…
Environmental Information Processing	Signaling molecules and interaction	ECM-receptor interaction	35	94	1.43762e-09	2.33614e-07	ko04512	ENSGALG00000003283(COMP);ENSGALG00000003578(FN1);ENSGALG00000003589(VTN);ENSGALG00000003923(COL6A3);ENSGALG00000004538(TNN);ENSGALG00000005022(GP9);ENSGALG00000005426(FREM1);ENSGALG00000005974(COL6A1);ENSGALG00000007905(LAMB1);ENSGALG00000008193(RELN);ENSGALG00000008439(CD36);ENSGALG00000008747(ITGA8);ENSGALG00000009641(COL1A2);ENSGALG00000015001(LAMA4);ENSGALG00000016843(COL4A2);ENSGALG000000172…	K04659+K05717+K06251+K06238+K06252+K06263+K23380+K06238+K05636+K06249+K06259+K06584+K06236+K06241+K06237+K03900+K06248+K06588+K06255+K06583+K06237+K06256+K06238+K06252+K06236+K06260+K06247+K06586+K06590+K06264+K06264+K06261+K05637+K06264+K06476
Environmental Information Processing	Signaling molecules and interaction	Cell adhesion molecules	48	161	7.95515e-09	8.61808e-07	ko04514	ENSGALG00000000141(BLB1);ENSGALG00000000158(DMA);ENSGALG00000001177(CD34);ENSGALG00000002192(PTPRC);ENSGALG00000003123(CNTNAP1);ENSGALG00000003677(NTNG2);ENSGALG00000005257(VCAM1);ENSGALG00000005553(NLGN3);ENSGALG00000007015(CD40);ENSGALG00000007311(CLDN2);ENSGALG00000007511(ITGB2);ENSGALG00000008656(ICOS);ENSGALG00000008666(CTLA4);ENSGALG00000008669(CD28);ENSGALG00000008747(ITGA8);ENSGALG0000001…	K06752+K06752+K06474+K06478+K07379+K16359+K06527+K07378+K03160+K06087+K06464+K06713+K06538+K06470+K06584+K06454+K10785+K06745+K06547+K06793+K06491+K06779+K23268+K06494+K06710+K06757+K06708+K07380+K06533+K06751+K07377+K10784+K06780+K06458+K06751+K06456+K06752+K06471+K10784+K06751+K06751+K06458+K06590+K06751+K06548+K06752+K06751+K06751
Environmental Information Processing	Signaling molecules and interaction	Viral protein interaction with cytokine and cytokine receptor	23	65	2.71281e-06	0.000220416	ko04061	ENSGALG00000000452(TNFRSF10B);ENSGALG00000002329(CCL1);ENSGALG00000005638(IL2RG);ENSGALG00000006346(CXCL14);ENSGALG00000011668(IL8L1);ENSGALG00000011735(XCR1);ENSGALG00000014585(CCL3L1);ENSGALG00000015235(XCL1);ENSGALG00000024466(CCL17);ENSGALG00000032717(CCL4);ENSGALG00000033854(CSF1);ENSGALG00000034478(CCL4);ENSGALG00000037077(CCR5);ENSGALG00000038000(CX3CR1);ENSGALG00000040621(IL18R1);ENSGALG0…	K04722+K05514+K05070+K10033+K10030+K04193+K05408+K05507+K21083+K12964+K05453+K12964+K04180+K04192+K05173+K10031+K04186+K05068+K16062+K05408+K04180+K05408+K05408
Cellular Processes	Cellular community - eukaryotes	Focal adhesion	49	205	8.42139e-06	0.00054739	ko04510	ENSGALG00000000681(PAK1);ENSGALG00000003283(COMP);ENSGALG00000003578(FN1);ENSGALG00000003589(VTN);ENSGALG00000003923(COL6A3);ENSGALG00000004538(TNN);ENSGALG00000004582(MYL2);ENSGALG00000005974(COL6A1);ENSGALG00000007646(kdrl);ENSGALG00000007905(LAMB1);ENSGALG00000008193(RELN);ENSGALG00000008747(ITGA8);ENSGALG00000009360(CAPN2);ENSGALG00000009641(COL1A2);ENSGALG00000010290(VEGFA);ENSGALG0000001170…	K04409+K04659+K05717+K06251+K06238+K06252+K10351+K06238+K05096+K05636+K06249+K06584+K03853+K06236+K05448+K00907+K07860+K05459+K05098+K04363+K06275+K02649+K06241+K05703+K06237+K05096+K05450+K03900+K06248+K12755+K06588+K12958+K05735+K06583+K06237+K06238+K06252+K06236+K05699+K06278+K06247+K06274+K06586+K06590+K05730+K05637+K04437+K04437+K06476
Environmental Information Processing	Signaling molecules and interaction	Neuroactive ligand-receptor interaction	71	343	2.09274e-05	0.00100221	ko04080	ENSGALG00000000783(PTAFR);ENSGALG00000001573(P2RX1);ENSGALG00000001698(GABRA1);ENSGALG00000002088(GALR2);ENSGALG00000002098(GRIK3);ENSGALG00000002632(CALCRL);ENSGALG00000003005(CHRNB4);ENSGALG00000003138(OXTR);ENSGALG00000003212(TSPO2);ENSGALG00000003446(PRLR);ENSGALG00000003863(P2RX7);ENSGALG00000004066(HTR6);ENSGALG00000004128(CYSLTR1);ENSGALG00000004346(P2RY4);ENSGALG00000005208(S1PR1);ENSGALG…	K04279+K05215+K05175+K04231+K05203+K04577+K04815+K04229+K05770+K05081+K05220+K04162+K04322+K04271+K04288+K04587+K04221+K04585+K04211+K04579+K04157+K04167+K04590+K05244+K05175+K04157+K05052+K04285+K04306+K04207+K04576+K05439+K04197+K04217+K05259+K04259+K04009+K04285+K05264+K04261+K05080+K05840+K18832+K08386+K04157+K04272+K04274+K03915+K04314+K04235+K04241+K04151+K05214+K05235+K04306+K04332+K04200+…
Human Diseases	Infectious disease: parasitic	Malaria	19	54	2.19097e-05	0.00100221	ko05144	ENSGALG00000003283(COMP);ENSGALG00000005257(VCAM1);ENSGALG00000007001(TLR4);ENSGALG00000007015(CD40);ENSGALG00000007511(ITGB2);ENSGALG00000008439(CD36);ENSGALG00000009239(TLR2B);ENSGALG00000010346(TGFB3);ENSGALG00000011668(IL8L1);ENSGALG00000014754(TRB);ENSGALG00000023953(CR1);ENSGALG00000030904(LRP1);ENSGALG00000031325(TGFB1);ENSGALG00000031430(SELE);ENSGALG00000036395(Vpreb2);ENSGALG00000043234…	K04659+K06527+K10160+K03160+K06464+K06259+K10159+K13377+K10030+K10785+K04011+K04550+K13375+K06494+K10784+K13822+K06471+K10784+K04011
Environmental Information Processing	Signal transduction	cAMP signaling pathway	49	213	2.53302e-05	0.00100221	ko04024	ENSGALG00000000681(PAK1);ENSGALG00000001564(ATP2A3);ENSGALG00000002562(ARAP3);ENSGALG00000003138(OXTR);ENSGALG00000004066(HTR6);ENSGALG00000004574(NPPA);ENSGALG00000005223(ADCYAP1R1);ENSGALG00000005258(SSTR5);ENSGALG00000005621(CAMK2A);ENSGALG00000005657(CRHR2);ENSGALG00000006575(VIPR2);ENSGALG00000007979(CALML4);ENSGALG00000008393(CREB3L1);ENSGALG00000008494(CREB1);ENSGALG00000008593(ATP1B4);ENS…	K04409+K05853+K12490+K04229+K04162+K12334+K04587+K04221+K04515+K04579+K04590+K02183+K09048+K05870+K01540+K01115+K04197+K04217+K13293+K05259+K18438+K04259+K07860+K04850+K05264+K04948+K02649+K05840+K05214+K12755+K12334+K05850+K05031+K04515+K04200+K04665+K13293+K12323+K09047+K04144+K04142+K06230+K04515+K04446+K13293+K08046+K04328+K04328+K05730
Organismal Systems	Endocrine system	Renin secretion	21	64	2.77534e-05	0.00100221	ko04924	ENSGALG00000004376(KCNJ2);ENSGALG00000004574(NPPA);ENSGALG00000004980(KCNMA1);ENSGALG00000005209(AQP1);ENSGALG00000005223(ADCYAP1R1);ENSGALG00000006322(CLCA1);ENSGALG00000007979(CALML4);ENSGALG00000008494(CREB1);ENSGALG00000008907(PLCB4);ENSGALG00000010013(EDNRA);ENSGALG00000012396(PTGER2);ENSGALG00000013022(CACNA1C);ENSGALG00000014824(PTGER4);ENSGALG00000015177(GNAQ);ENSGALG00000028991(RNP);ENSG…	K04996+K12334+K04936+K09864+K04587+K05030+K02183+K05870+K05858+K04197+K04259+K04850+K04261+K04634+K12334+K12323+K04166+K13755+K13755+K04142+K08046
Organismal Systems	Immune system	Antigen processing and presentation	25	84	3.27434e-05	0.00106416	ko04612	ENSGALG00000000141(BLB1);ENSGALG00000000158(DMA);ENSGALG00000000775(CTSS);ENSGALG00000002160(B2M);ENSGALG00000004594(CD74);ENSGALG00000008022(TAPBP);ENSGALG00000008494(CREB1);ENSGALG00000014477(CD4);ENSGALG00000014722(Klrd1);ENSGALG00000014754(TRB);ENSGALG00000029381(TAP2);ENSGALG00000033498(HSPA5);ENSGALG00000033932(BF1);ENSGALG00000036395(Vpreb2);ENSGALG00000038559(CD8A);ENSGALG00000041380(BF2)…	K06752+K06752+K01368+K08055+K06505+K08058+K05870+K06454+K06516+K10785+K05654+K09490+K06751+K10784+K06458+K06751+K06752+K10784+K06751+K06751+K06458+K06751+K06752+K06751+K06751
Human Diseases	Immune disease	Graft-versus-host disease	17	49	7.24976e-05	0.00214198	ko05332	ENSGALG00000000141(BLB1);ENSGALG00000000158(DMA);ENSGALG00000006351(FAS);ENSGALG00000008669(CD28);ENSGALG00000014722(Klrd1);ENSGALG00000014754(TRB);ENSGALG00000033932(BF1);ENSGALG00000036395(Vpreb2);ENSGALG00000041380(BF2);ENSGALG00000044502(HLA-DRB1);ENSGALG00000046694(TRAV1-1);ENSGALG00000047314(YF5);ENSGALG00000047380(MR1);ENSGALG00000051054(Mr1);ENSGALG00000051101(HLA-DRA);ENSGALG00000053682(…	K06752+K06752+K04390+K06470+K06516+K10785+K06751+K10784+K06751+K06752+K10784+K06751+K06751+K06751+K06752+K06751+K06751
Human Diseases	Immune disease	Rheumatoid arthritis	40	173	0.000123845	0.00335413	ko05323	ENSGALG00000000048(ATP6V1A);ENSGALG00000000141(BLB1);ENSGALG00000000158(DMA);ENSGALG00000001840(TEK);ENSGALG00000007001(TLR4);ENSGALG00000007511(ITGB2);ENSGALG00000007646(kdrl);ENSGALG00000008666(CTLA4);ENSGALG00000008669(CD28);ENSGALG00000009239(TLR2B);ENSGALG00000009870(IL15);ENSGALG00000010290(VEGFA);ENSGALG00000010346(TGFB3);ENSGALG00000011668(IL8L1);ENSGALG00000014585(CCL3L1);ENSGALG00000014…	K02145+K06752+K06752+K05121+K10160+K06464+K05096+K06538+K06470+K10159+K05433+K05448+K13377+K10030+K05408+K10785+K02148+K05476+K05096+K01388+K01394+K01371+K05465+K13375+K14379+K05453+K10784+K10031+K06856+K06752+K06856+K06856+K10784+K05476+K05408+K06856+K06752+K02147+K05408+K05408
Human Diseases	Cardiovascular disease	Lipid and atherosclerosis	45	205	0.00017494	0.00437351	ko05417	ENSGALG00000000452(TNFRSF10B);ENSGALG00000001049(CASP1);ENSGALG00000001189(NCF1C);ENSGALG00000001325(CYP1A1);ENSGALG00000004700(NCF2);ENSGALG00000005257(VCAM1);ENSGALG00000005621(CAMK2A);ENSGALG00000006351(FAS);ENSGALG00000006707(NOX1);ENSGALG00000006756(BPI);ENSGALG00000006992(MMP9);ENSGALG00000007001(TLR4);ENSGALG00000007015(CD40);ENSGALG00000007114(APOA1);ENSGALG00000007979(CALML4);ENSGALG0000…	K04722+K01370+K08011+K07408+K08010+K06527+K04515+K04390+K08008+K05399+K01403+K10160+K03160+K08757+K02183+K04398+K06259+K05858+K04397+K10159+K04733+K07418+K10030+K04396+K07211+K05408+K02649+K04447+K21421+K01388+K01394+K06494+K05400+K04515+K09490+K08012+K04391+K04515+K04446+K05408+K13242+K05730+K05408+K09364+K05408
Organismal Systems	Immune system	Complement and coagulation cascades	21	72	0.000189387	0.0043965	ko04610	ENSGALG00000002431(CFH);ENSGALG00000002594(TFPI);ENSGALG00000003589(VTN);ENSGALG00000004771(C1QB);ENSGALG00000005619(F3);ENSGALG00000007419(MASP1);ENSGALG00000007511(ITGB2);ENSGALG00000009266(FGA);ENSGALG00000013218(C3AR1);ENSGALG00000014603(C1S);ENSGALG00000014659(C1R);ENSGALG00000017272(VWF);ENSGALG00000019552(SERPINB10);ENSGALG00000020386(BDKRB1);ENSGALG00000021569(C1QA);ENSGALG00000023379(F2R…	K04004+K03909+K06251+K03987+K03901+K03992+K06464+K03903+K04009+K01331+K01330+K03900+K19821+K03915+K03986+K04235+K04011+K03988+K03989+K01334+K04011
Organismal Systems	Digestive system	Protein digestion and absorption	23	83	0.000222088	0.00480218	ko04974	ENSGALG00000002546(COL5A1);ENSGALG00000003923(COL6A3);ENSGALG00000005180(Col11a1);ENSGALG00000005974(COL6A1);ENSGALG00000006958(COL27A1);ENSGALG00000008544(SLC8A1);ENSGALG00000008593(ATP1B4);ENSGALG00000009641(COL1A2);ENSGALG00000009973(SLC3A1);ENSGALG00000010657(COL28A1);ENSGALG00000015908(COL12A1);ENSGALG00000016843(COL4A2);ENSGALG00000022696(KCNE3);ENSGALG00000025935(XPNPEP2);ENSGALG0000003111…	K19721+K06238+K19721+K06238+K19721+K05849+K01540+K06236+K14210+K23619+K08132+K06237+K04897+K14208+K19721+K08135+K19720+K06237+K08133+K06238+K06236+K01278+K19721
Human Diseases	Immune disease	Inflammatory bowel disease	20	68	0.000236415	0.00480218	ko05321	ENSGALG00000000141(BLB1);ENSGALG00000000158(DMA);ENSGALG00000005638(IL2RG);ENSGALG00000007001(TLR4);ENSGALG00000009239(TLR2B);ENSGALG00000010346(TGFB3);ENSGALG00000011222(IL12RB2);ENSGALG00000014754(TRB);ENSGALG00000031325(TGFB1);ENSGALG00000032660(IFNGR2);ENSGALG00000033087(STAT4);ENSGALG00000036001(SMAD2Z);ENSGALG00000036395(Vpreb2);ENSGALG00000040621(IL18R1);ENSGALG00000042534(NFATC1);ENSGALG0…	K06752+K06752+K05070+K10160+K10159+K13377+K05064+K10785+K13375+K05133+K11222+K04500+K10784+K05173+K04446+K06752+K10784+K11225+K06752+K11225
Human Diseases	Cardiovascular disease	Hypertrophic cardiomyopathy	24	89	0.000257142	0.00491596	ko05410	ENSGALG00000001459(TNNC1);ENSGALG00000001564(ATP2A3);ENSGALG00000003521(TPM1);ENSGALG00000004582(MYL2);ENSGALG00000008486(CACNA2D1);ENSGALG00000008544(SLC8A1);ENSGALG00000008591(CACNB2);ENSGALG00000008747(ITGA8);ENSGALG00000009844(ACTC1);ENSGALG00000010346(TGFB3);ENSGALG00000011306(DES);ENSGALG00000012755(IGF-I);ENSGALG00000013022(CACNA1C);ENSGALG00000025842(TPM2);ENSGALG00000029766(ITGB5);ENSGAL…	K05865+K05853+K10373+K10351+K04858+K05849+K04863+K06584+K12314+K13377+K07610+K05459+K04850+K09290+K06588+K13375+K06583+K17751+K06586+K06590+K04864+K05637+K04872+K06476
Human Diseases	Endocrine and metabolic disease	AGE-RAGE signaling pathway in diabetic complications	25	98	0.000486735	0.00878827	ko04933	ENSGALG00000003578(FN1);ENSGALG00000003580(MMP2);ENSGALG00000005257(VCAM1);ENSGALG00000005619(F3);ENSGALG00000005805(PLCD1);ENSGALG00000006707(NOX1);ENSGALG00000007669(EGR1);ENSGALG00000008907(PLCB4);ENSGALG00000009641(COL1A2);ENSGALG00000010290(VEGFA);ENSGALG00000010346(TGFB3);ENSGALG00000011668(IL8L1);ENSGALG00000014786(PIK3R1);ENSGALG00000015027(JAK2);ENSGALG00000016261(CYBB);ENSGALG0000001684…	K05717+K01398+K06527+K03901+K05857+K08008+K09203+K05858+K06236+K05448+K13377+K10030+K02649+K04447+K21421+K06237+K13375+K06494+K19720+K04500+K06237+K04166+K06236+K04446+K13242
Human Diseases	Cancer: overview	Proteoglycans in cancer	42	202	0.000935268	0.015998	ko05205	ENSGALG00000000681(PAK1);ENSGALG00000003578(FN1);ENSGALG00000003580(MMP2);ENSGALG00000003589(VTN);ENSGALG00000004274(TWIST2);ENSGALG00000005401(WNT9A);ENSGALG00000005621(CAMK2A);ENSGALG00000006351(FAS);ENSGALG00000006992(MMP9);ENSGALG00000007001(TLR4);ENSGALG00000007508(HPSE2);ENSGALG00000009239(TLR2B);ENSGALG00000009641(COL1A2);ENSGALG00000010290(VEGFA);ENSGALG00000011203(HPSE);ENSGALG0000001127…	K04409+K05717+K01398+K06251+K09069+K01064+K04515+K04390+K01403+K10160+K07965+K10159+K06236+K05448+K07964+K08122+K04660+K05459+K08550+K05098+K05697+K02649+K02354+K01558+K06588+K13375+K04515+K12958+K04377+K06255+K04500+K00572+K06256+K06106+K08107+K06236+K04515+K09069+K06278+K05730+K04437+K04437
Human Diseases	Infectious disease: bacterial	Pertussis	17	62	0.0016214	0.0258992	ko05133	ENSGALG00000001049(CASP1);ENSGALG00000002496(SFTPA1);ENSGALG00000004771(C1QB);ENSGALG00000006785(IRF1);ENSGALG00000007001(TLR4);ENSGALG00000007511(ITGB2);ENSGALG00000007979(CALML4);ENSGALG00000008933(CASP7);ENSGALG00000009586(IRAK4);ENSGALG00000011668(IL8L1);ENSGALG00000014603(C1S);ENSGALG00000014659(C1R);ENSGALG00000021569(C1QA);ENSGALG00000029669(C1QC);ENSGALG00000032231(C4);ENSGALG00000032701(…	K01370+K10067+K03987+K09444+K10160+K06464+K02183+K04397+K04733+K10030+K01331+K01330+K03986+K03988+K03989+K05400+K04391
Human Diseases	Endocrine and metabolic disease	Type I diabetes mellitus	16	57	0.00168523	0.0258992	ko04940	ENSGALG00000000141(BLB1);ENSGALG00000000158(DMA);ENSGALG00000006351(FAS);ENSGALG00000008669(CD28);ENSGALG00000014754(TRB);ENSGALG00000033932(BF1);ENSGALG00000036395(Vpreb2);ENSGALG00000041380(BF2);ENSGALG00000044502(HLA-DRB1);ENSGALG00000046694(TRAV1-1);ENSGALG00000047314(YF5);ENSGALG00000047380(MR1);ENSGALG00000051054(Mr1);ENSGALG00000051101(HLA-DRA);ENSGALG00000053682(Mr1);ENSGALG00000054397(Mr…	K06752+K06752+K04390+K06470+K10785+K06751+K10784+K06751+K06752+K10784+K06751+K06751+K06751+K06752+K06751+K06751
Organismal Systems	Immune system	Chemokine signaling pathway	34	160	0.00189655	0.0258992	ko04062	ENSGALG00000000681(PAK1);ENSGALG00000001189(NCF1C);ENSGALG00000002329(CCL1);ENSGALG00000006346(CXCL14);ENSGALG00000006522(HCK);ENSGALG00000008907(PLCB4);ENSGALG00000009403(GRK5);ENSGALG00000010986(GNG4);ENSGALG00000011668(IL8L1);ENSGALG00000011735(XCR1);ENSGALG00000012456(RAC2);ENSGALG00000014585(CCL3L1);ENSGALG00000014786(PIK3R1);ENSGALG00000015027(JAK2);ENSGALG00000015177(GNAQ);ENSGALG000000152…	K04409+K08011+K05514+K10033+K08893+K05858+K08291+K04541+K10030+K04193+K07860+K05408+K02649+K04447+K04634+K05507+K09408+K05871+K21083+K04549+K12964+K12964+K12367+K04180+K04192+K10031+K16062+K05747+K05408+K08046+K04180+K05730+K05408+K05408
Environmental Information Processing	Signal transduction	PI3K-Akt signaling pathway	72	403	0.00190021	0.0258992	ko04151	ENSGALG00000001840(TEK);ENSGALG00000002112(CSF3R);ENSGALG00000002203(FGF18);ENSGALG00000003283(COMP);ENSGALG00000003446(PRLR);ENSGALG00000003578(FN1);ENSGALG00000003589(VTN);ENSGALG00000003663(RBL2);ENSGALG00000003747(OSMR);ENSGALG00000003923(COL6A3);ENSGALG00000004538(TNN);ENSGALG00000005638(IL2RG);ENSGALG00000005974(COL6A1);ENSGALG00000007001(TLR4);ENSGALG00000007646(kdrl);ENSGALG00000007905(LA…	K05121+K05061+K04358+K04659+K05081+K05717+K06251+K16332+K05057+K06238+K06252+K05070+K06238+K10160+K05096+K05636+K06249+K09048+K05870+K06584+K10159+K05439+K06236+K05448+K04541+K04360+K05459+K05072+K05098+K04363+K09420+K02649+K05080+K06241+K04447+K05855+K09408+K06237+K05096+K05450+K03900+K06248+K04358+K22603+K06588+K05465+K04549+K04377+K05453+K06583+K05466+K06237+K05431+K09047+K06238+K06252+K05467+…
Organismal Systems	Endocrine system	Aldosterone synthesis and secretion	20	79	0.00191256	0.0258992	ko04925	ENSGALG00000004574(NPPA);ENSGALG00000005621(CAMK2A);ENSGALG00000007979(CALML4);ENSGALG00000008393(CREB3L1);ENSGALG00000008494(CREB1);ENSGALG00000008593(ATP1B4);ENSGALG00000008907(PLCB4);ENSGALG00000013022(CACNA1C);ENSGALG00000015177(GNAQ);ENSGALG00000028991(RNP);ENSGALG00000030550(ATP2B1);ENSGALG00000033051(CAMK1D);ENSGALG00000033061(CAMK2B);ENSGALG00000035569(MC2R);ENSGALG00000037869(Npr1);ENSGA…	K12334+K04515+K02183+K09048+K05870+K01540+K05858+K04850+K04634+K12334+K05850+K08794+K04515+K04200+K12323+K09047+K04166+K04515+K04465+K08046
Environmental Information Processing	Signal transduction	JAK-STAT signaling pathway	31	145	0.00267176	0.0347329	ko04630	ENSGALG00000002112(CSF3R);ENSGALG00000003446(PRLR);ENSGALG00000003747(OSMR);ENSGALG00000005638(IL2RG);ENSGALG00000006329(IL9);ENSGALG00000006394(IL9R);ENSGALG00000009603(PRL);ENSGALG00000009870(IL15);ENSGALG00000011222(IL12RB2);ENSGALG00000013372(IL7R);ENSGALG00000013929(PDGFRA);ENSGALG00000014561(PTPN6);ENSGALG00000014786(PIK3R1);ENSGALG00000014855(GHR);ENSGALG00000015027(JAK2);ENSGALG0000001669…	K05061+K05081+K05057+K05070+K05432+K05073+K05439+K05433+K05064+K05072+K04363+K05697+K02649+K05080+K04447+K05066+K05066+K05077+K04738+K04696+K05059+K05133+K11222+K04377+K05431+K05068+K05057+K11225+K04738+K04695+K11225
Organismal Systems	Circulatory system	Adrenergic signaling in cardiomyocytes	29	134	0.00299163	0.0373953	ko04261	ENSGALG00000000585(MYL4);ENSGALG00000001459(TNNC1);ENSGALG00000001564(ATP2A3);ENSGALG00000003521(TPM1);ENSGALG00000004582(MYL2);ENSGALG00000005621(CAMK2A);ENSGALG00000005936(AGTR2);ENSGALG00000007979(CALML4);ENSGALG00000008393(CREB3L1);ENSGALG00000008486(CACNA2D1);ENSGALG00000008494(CREB1);ENSGALG00000008544(SLC8A1);ENSGALG00000008591(CACNB2);ENSGALG00000008593(ATP1B4);ENSGALG00000008907(PLCB4);E…	K12750+K05865+K05853+K10373+K10351+K04515+K04167+K02183+K09048+K04858+K05870+K05849+K04863+K01540+K05858+K12314+K04850+K04634+K09290+K05850+K04515+K17751+K09047+K04166+K04142+K04515+K08046+K04864+K04872
Human Diseases	Infectious disease: bacterial	Staphylococcus aureus infection	32	153	0.00330627	0.0397977	ko05150	ENSGALG00000000141(BLB1);ENSGALG00000000158(DMA);ENSGALG00000000783(PTAFR);ENSGALG00000002431(CFH);ENSGALG00000003690(KRT14);ENSGALG00000004771(C1QB);ENSGALG00000007419(MASP1);ENSGALG00000007511(ITGB2);ENSGALG00000013218(C3AR1);ENSGALG00000014603(C1S);ENSGALG00000014659(C1R);ENSGALG00000014754(TRB);ENSGALG00000016670(AvBD3);ENSGALG00000019716(KRT40);ENSGALG00000019718(KRT13);ENSGALG00000021569(C1…	K06752+K06752+K04279+K04004+K07604+K03987+K03992+K06464+K04009+K01331+K01330+K10785+K23126+K07604+K07604+K03986+K23126+K03988+K07604+K03989+K10784+K07604+K01334+K07604+K06856+K06752+K06856+K06856+K10784+K06856+K06752+K07604
Human Diseases	Infectious disease: viral	Human cytomegalovirus infection	42	218	0.00424307	0.0492499	ko05163	ENSGALG00000002160(B2M);ENSGALG00000003163(GNAO1);ENSGALG00000006351(FAS);ENSGALG00000007979(CALML4);ENSGALG00000008022(TAPBP);ENSGALG00000008346(CASP18);ENSGALG00000008393(CREB3L1);ENSGALG00000008494(CREB1);ENSGALG00000008907(PLCB4);ENSGALG00000010290(VEGFA);ENSGALG00000010986(GNG4);ENSGALG00000011668(IL8L1);ENSGALG00000012396(PTGER2);ENSGALG00000012456(RAC2);ENSGALG00000013929(PDGFRA);ENSGALG00…	K08055+K04534+K04390+K02183+K08058+K04398+K09048+K05870+K05858+K05448+K04541+K10030+K04259+K07860+K04363+K05408+K02649+K04261+K04634+K05871+K05654+K04549+K12964+K04377+K06751+K12964+K04180+K09047+K10031+K06751+K04446+K04386+K06751+K06751+K05408+K08046+K04180+K06751+K05408+K06751+K05408+K06751
Organismal Systems	Sensory system	Inflammatory mediator regulation of TRP channels	23	102	0.00456642	0.0511754	ko04750	ENSGALG00000004519(TRPV2);ENSGALG00000005621(CAMK2A);ENSGALG00000005853(HTR2C);ENSGALG00000007681(HTR2B);ENSGALG00000007979(CALML4);ENSGALG00000008727(PLA2G4B);ENSGALG00000008907(PLCB4);ENSGALG00000009366(ASIC5);ENSGALG00000011250(ASIC4);ENSGALG00000011413(CYP2J2);ENSGALG00000012396(PTGER2);ENSGALG00000012755(IGF-I);ENSGALG00000014786(PIK3R1);ENSGALG00000014824(PTGER4);ENSGALG00000015177(GNAQ);EN…	K04971+K04515+K04157+K04157+K02183+K16342+K05858+K04832+K04831+K07418+K04259+K05459+K02649+K04261+K04634+K04157+K03915+K16342+K04515+K04515+K04386+K08046+K04972
Organismal Systems	Endocrine system	Insulin secretion	18	74	0.00500347	0.0542042	ko04911	ENSGALG00000002118(KCNMB1);ENSGALG00000004980(KCNMA1);ENSGALG00000005223(ADCYAP1R1);ENSGALG00000005621(CAMK2A);ENSGALG00000008393(CREB3L1);ENSGALG00000008494(CREB1);ENSGALG00000008593(ATP1B4);ENSGALG00000008907(PLCB4);ENSGALG00000011104(GCG);ENSGALG00000013022(CACNA1C);ENSGALG00000015177(GNAQ);ENSGALG00000020505(KCNJ11);ENSGALG00000030554(KCNN3);ENSGALG00000033061(CAMK2B);ENSGALG00000038265(CREB5…	K04937+K04936+K04587+K04515+K09048+K05870+K01540+K05858+K05259+K04850+K04634+K05004+K04944+K04515+K09047+K16882+K04515+K08046
Organismal Systems	Immune system	Hematopoietic cell lineage	34	172	0.00638021	0.0638654	ko04640	ENSGALG00000000141(BLB1);ENSGALG00000000158(DMA);ENSGALG00000001177(CD34);ENSGALG00000002112(CSF3R);ENSGALG00000005022(GP9);ENSGALG00000006394(IL9R);ENSGALG00000008439(CD36);ENSGALG00000013372(IL7R);ENSGALG00000014477(CD4);ENSGALG00000016693(CSF2RA);ENSGALG00000019147(--);ENSGALG00000023953(CR1);ENSGALG00000027501(ANPEP);ENSGALG00000033854(CSF1);ENSGALG00000037413(IL7);ENSGALG00000038559(CD8A);EN…	K06752+K06752+K06474+K05061+K06263+K05073+K06259+K05072+K06454+K05066+K05066+K04011+K11140+K05453+K05431+K06458+K06256+K04391+K05068+K04386+K06448+K06856+K06752+K06856+K06856+K06260+K04387+K06458+K06457+K04011+K06856+K06752+K06261+K06476
Human Diseases	Cardiovascular disease	Arrhythmogenic right ventricular cardiomyopathy	17	70	0.0063912	0.0638654	ko05412	ENSGALG00000001564(ATP2A3);ENSGALG00000008486(CACNA2D1);ENSGALG00000008544(SLC8A1);ENSGALG00000008591(CACNB2);ENSGALG00000008747(ITGA8);ENSGALG00000008883(TCF7L2);ENSGALG00000011306(DES);ENSGALG00000013022(CACNA1C);ENSGALG00000029766(ITGB5);ENSGALG00000031960(LEF1);ENSGALG00000035879(ITGA7);ENSGALG00000050728(ITGA10);ENSGALG00000050875(ITGB7);ENSGALG00000050887(CACNB3);ENSGALG00000053107(LAMA2);E…	K05853+K04858+K05849+K04863+K06584+K04491+K07610+K04850+K06588+K04492+K06583+K06586+K06590+K04864+K05637+K04872+K06476
Organismal Systems	Endocrine system	Thyroid hormone synthesis	15	59	0.00648479	0.0638654	ko04918	ENSGALG00000004521(GPX3);ENSGALG00000008393(CREB3L1);ENSGALG00000008494(CREB1);ENSGALG00000008593(ATP1B4);ENSGALG00000008907(PLCB4);ENSGALG00000010633(GPX7);ENSGALG00000015143(TTR);ENSGALG00000015177(GNAQ);ENSGALG00000026704(GPX8);ENSGALG00000028204(GPX1);ENSGALG00000033498(HSPA5);ENSGALG00000035219(ALB);ENSGALG00000036511(Duoxa2);ENSGALG00000038265(CREB5);ENSGALG00000050760(ADCY6)	K00432+K09048+K05870+K01540+K05858+K00432+K20731+K04634+K00432+K00432+K09490+K16141+K17232+K09047+K08046
Environmental Information Processing	Signal transduction	Calcium signaling pathway	56	316	0.00698004	0.066721	ko04020	ENSGALG00000000783(PTAFR);ENSGALG00000001459(TNNC1);ENSGALG00000001564(ATP2A3);ENSGALG00000001573(P2RX1);ENSGALG00000002203(FGF18);ENSGALG00000002555(RET);ENSGALG00000003138(OXTR);ENSGALG00000003863(P2RX7);ENSGALG00000004066(HTR6);ENSGALG00000004128(CYSLTR1);ENSGALG00000005524(NTSR1);ENSGALG00000005621(CAMK2A);ENSGALG00000005805(PLCD1);ENSGALG00000005853(HTR2C);ENSGALG00000007646(kdrl);ENSGALG000…	K04279+K05865+K05853+K05215+K04358+K05126+K04229+K05220+K04162+K04322+K04211+K04515+K05857+K04157+K05096+K04157+K02183+K05849+K05858+K04197+K05448+K00907+K04360+K04850+K05098+K04363+K10785+K05840+K04634+K05871+K04157+K05096+K05450+K03915+K04358+K22603+K05850+K08794+K04515+K10784+K04222+K04166+K13755+K04144+K13755+K04142+K04163+K04515+K06856+K06856+K06856+K10784+K04323+K13242+K06856+K04344
Environmental Information Processing	Signal transduction	cGMP-PKG signaling pathway	32	161	0.00736219	0.0668006	ko04022	ENSGALG00000001564(ATP2A3);ENSGALG00000002118(KCNMB1);ENSGALG00000004574(NPPA);ENSGALG00000004980(KCNMA1);ENSGALG00000005632(IRAG1);ENSGALG00000007979(CALML4);ENSGALG00000008393(CREB3L1);ENSGALG00000008494(CREB1);ENSGALG00000008544(SLC8A1);ENSGALG00000008593(ATP1B4);ENSGALG00000008907(PLCB4);ENSGALG00000010013(EDNRA);ENSGALG00000011708(MYLK);ENSGALG00000013022(CACNA1C);ENSGALG00000014136(CNGA1);E…	K05853+K04937+K12334+K04936+K12337+K02183+K09048+K05870+K05849+K01540+K05858+K04197+K00907+K04850+K04948+K04454+K04634+K05001+K12755+K12334+K04969+K05850+K17751+K09261+K12323+K09047+K04166+K04142+K04446+K06274+K13242+K08046
Organismal Systems	Immune system	Platelet activation	26	124	0.00739946	0.0668006	ko04611	ENSGALG00000001314(PTGS1);ENSGALG00000001573(P2RX1);ENSGALG00000005022(GP9);ENSGALG00000008727(PLA2G4B);ENSGALG00000008907(PLCB4);ENSGALG00000009266(FGA);ENSGALG00000009641(COL1A2);ENSGALG00000009740(RASGRP1);ENSGALG00000011708(MYLK);ENSGALG00000014786(PIK3R1);ENSGALG00000015022(FYN);ENSGALG00000015177(GNAQ);ENSGALG00000015216(SYK);ENSGALG00000017272(VWF);ENSGALG00000020458(PLA2G4E);ENSGALG000000…	K00509+K05215+K06263+K16342+K05858+K03903+K06236+K04350+K00907+K02649+K05703+K04634+K05855+K03900+K16342+K19720+K06236+K06260+K06274+K13242+K08046+K06264+K06264+K06261+K06264+K06476
Human Diseases	Infectious disease: viral	Human T-cell leukemia virus 1 infection	40	213	0.00809737	0.0711255	ko05166	ENSGALG00000000141(BLB1);ENSGALG00000000158(DMA);ENSGALG00000002160(B2M);ENSGALG00000003212(TSPO2);ENSGALG00000005638(IL2RG);ENSGALG00000005884(MAP3K3);ENSGALG00000007015(CD40);ENSGALG00000007140(NRP1);ENSGALG00000007511(ITGB2);ENSGALG00000007669(EGR1);ENSGALG00000008127(SPI1);ENSGALG00000008393(CREB3L1);ENSGALG00000008494(CREB1);ENSGALG00000009870(IL15);ENSGALG00000010346(TGFB3);ENSGALG000000105…	K06752+K06752+K08055+K05770+K05070+K04421+K03160+K06724+K06464+K09203+K09438+K09048+K05870+K05433+K13377+K06622+K06454+K10785+K02649+K13375+K04377+K06751+K04500+K10784+K09047+K09341+K06751+K05068+K04446+K04386+K06752+K04387+K10784+K06751+K06751+K08046+K06751+K06752+K06751+K06751
Human Diseases	Infectious disease: parasitic	Chagas disease	24	113	0.00837174	0.0716004	ko05142	ENSGALG00000003163(GNAO1);ENSGALG00000004771(C1QB);ENSGALG00000006351(FAS);ENSGALG00000007001(TLR4);ENSGALG00000008346(CASP18);ENSGALG00000008907(PLCB4);ENSGALG00000009239(TLR2B);ENSGALG00000009586(IRAK4);ENSGALG00000010346(TGFB3);ENSGALG00000011668(IL8L1);ENSGALG00000014585(CCL3L1);ENSGALG00000014754(TRB);ENSGALG00000014786(PIK3R1);ENSGALG00000015177(GNAQ);ENSGALG00000021569(C1QA);ENSGALG0000002…	K04534+K03987+K04390+K10160+K04398+K05858+K10159+K04733+K13377+K10030+K05408+K10785+K02649+K04634+K03986+K03988+K13375+K05133+K04500+K10784+K10784+K05408+K05408+K05408
Organismal Systems	Nervous system	Cholinergic synapse	22	103	0.0105684	0.0865692	ko04725	ENSGALG00000003005(CHRNB4);ENSGALG00000003163(GNAO1);ENSGALG00000004376(KCNJ2);ENSGALG00000004721(KCNJ12);ENSGALG00000005621(CAMK2A);ENSGALG00000008393(CREB3L1);ENSGALG00000008494(CREB1);ENSGALG00000008907(PLCB4);ENSGALG00000010986(GNG4);ENSGALG00000013022(CACNA1C);ENSGALG00000014786(PIK3R1);ENSGALG00000015022(FYN);ENSGALG00000015027(JAK2);ENSGALG00000015177(GNAQ);ENSGALG00000017216(SLC5A7);ENSGA…	K04815+K04534+K04996+K05005+K04515+K09048+K05870+K05858+K04541+K04850+K02649+K05703+K04447+K04634+K14387+K04549+K04515+K04928+K09047+K04515+K08046+K04344
Metabolism	Lipid metabolism	Arachidonic acid metabolism	13	51	0.0106547	0.0865692	ko00590	ENSGALG00000001314(PTGS1);ENSGALG00000004521(GPX3);ENSGALG00000008727(PLA2G4B);ENSGALG00000010032(PLB1);ENSGALG00000010402(HPGDS);ENSGALG00000010633(GPX7);ENSGALG00000011413(CYP2J2);ENSGALG00000011450(LTC4S);ENSGALG00000012185(PLA2G12A);ENSGALG00000020458(PLA2G4E);ENSGALG00000026704(GPX8);ENSGALG00000028204(GPX1);ENSGALG00000030886(PTGDS)	K00509+K00432+K16342+K14621+K04097+K00432+K07418+K00807+K01047+K16342+K00432+K00432+K01830
Human Diseases	Cardiovascular disease	Fluid shear stress and atherosclerosis	25	122	0.0114224	0.0897168	ko05418	ENSGALG00000001189(NCF1C);ENSGALG00000003580(MMP2);ENSGALG00000004700(NCF2);ENSGALG00000005257(VCAM1);ENSGALG00000006707(NOX1);ENSGALG00000006992(MMP9);ENSGALG00000007979(CALML4);ENSGALG00000009803(MGST2);ENSGALG00000010290(VEGFA);ENSGALG00000012456(RAC2);ENSGALG00000013907(KDR);ENSGALG00000014645(MEF2C);ENSGALG00000014786(PIK3R1);ENSGALG00000016325(GSTA3);ENSGALG00000023689(ASS1);ENSGALG00000031…	K08011+K01398+K08010+K06527+K08008+K01403+K02183+K00799+K05448+K07860+K05098+K04454+K02649+K00799+K01940+K06494+K06533+K12958+K08107+K04386+K06278+K06471+K04387+K13242+K06476
Organismal Systems	Endocrine system	Relaxin signaling pathway	24	116	0.0115942	0.0897168	ko04926	ENSGALG00000003163(GNAO1);ENSGALG00000003580(MMP2);ENSGALG00000006343(ACTA2);ENSGALG00000006992(MMP9);ENSGALG00000008393(CREB3L1);ENSGALG00000008494(CREB1);ENSGALG00000008907(PLCB4);ENSGALG00000009429(RXFP1);ENSGALG00000009641(COL1A2);ENSGALG00000010290(VEGFA);ENSGALG00000010986(GNG4);ENSGALG00000014786(PIK3R1);ENSGALG00000016843(COL4A2);ENSGALG00000019061(MMP1);ENSGALG00000029764(Rxfp1);ENSGALG0…	K04534+K01398+K12313+K01403+K09048+K05870+K05858+K04306+K06236+K05448+K04541+K02649+K06237+K01388+K04306+K04549+K13375+K19720+K04500+K06237+K09047+K06236+K13242+K08046
Organismal Systems	Endocrine system	Oxytocin signaling pathway	29	148	0.0126447	0.0942219	ko04921	ENSGALG00000003138(OXTR);ENSGALG00000003163(GNAO1);ENSGALG00000004376(KCNJ2);ENSGALG00000004574(NPPA);ENSGALG00000004721(KCNJ12);ENSGALG00000005621(CAMK2A);ENSGALG00000005631(TRPM2);ENSGALG00000007979(CALML4);ENSGALG00000008486(CACNA2D1);ENSGALG00000008591(CACNB2);ENSGALG00000008727(PLA2G4B);ENSGALG00000008907(PLCB4);ENSGALG00000011708(MYLK);ENSGALG00000013022(CACNA1C);ENSGALG00000014645(MEF2C);E…	K04229+K04534+K04996+K12334+K05005+K04515+K04977+K02183+K04858+K04863+K16342+K05858+K00907+K04850+K04454+K04634+K16342+K12755+K12334+K08794+K04515+K12751+K12323+K04515+K04446+K13242+K08046+K04864+K04872
Environmental Information Processing	Signal transduction	HIF-1 signaling pathway	21	99	0.0133068	0.0942219	ko04066	ENSGALG00000001840(TEK);ENSGALG00000004574(NPPA);ENSGALG00000005621(CAMK2A);ENSGALG00000006453(TF);ENSGALG00000007001(TLR4);ENSGALG00000007646(kdrl);ENSGALG00000010290(VEGFA);ENSGALG00000012755(IGF-I);ENSGALG00000014786(PIK3R1);ENSGALG00000016261(CYBB);ENSGALG00000017091(FLT1);ENSGALG00000021039(HKDC1);ENSGALG00000028991(RNP);ENSGALG00000029983(ANGPT1);ENSGALG00000032660(IFNGR2);ENSGALG0000003306…	K05121+K12334+K04515+K14736+K10160+K05096+K05448+K05459+K02649+K21421+K05096+K00844+K12334+K05465+K05133+K04515+K00844+K05466+K05467+K04515+K13242
Organismal Systems	Immune system	Toll-like receptor signaling pathway	21	99	0.0133068	0.0942219	ko04620	ENSGALG00000006756(BPI);ENSGALG00000007001(TLR4);ENSGALG00000007015(CD40);ENSGALG00000008346(CASP18);ENSGALG00000009239(TLR2B);ENSGALG00000009586(IRAK4);ENSGALG00000011668(IL8L1);ENSGALG00000013356(IKBKE);ENSGALG00000014585(CCL3L1);ENSGALG00000014786(PIK3R1);ENSGALG00000016590(TLR7);ENSGALG00000017485(TLR1A);ENSGALG00000028147(CTSK);ENSGALG00000032701(LY96);ENSGALG00000032717(CCL4);ENSGALG0000003…	K05399+K10160+K03160+K04398+K10159+K04733+K10030+K07211+K05408+K02649+K05404+K05398+K01371+K05400+K12964+K12964+K04391+K09446+K05408+K05408+K05408
Organismal Systems	Circulatory system	Vascular smooth muscle contraction	27	136	0.013336	0.0942219	ko04270	ENSGALG00000002118(KCNMB1);ENSGALG00000002632(CALCRL);ENSGALG00000004574(NPPA);ENSGALG00000004980(KCNMA1);ENSGALG00000005632(IRAG1);ENSGALG00000006343(ACTA2);ENSGALG00000006520(MYH11);ENSGALG00000007979(CALML4);ENSGALG00000008727(PLA2G4B);ENSGALG00000008907(PLCB4);ENSGALG00000010013(EDNRA);ENSGALG00000011708(MYLK);ENSGALG00000012185(PLA2G12A);ENSGALG00000013022(CACNA1C);ENSGALG00000015177(GNAQ);E…	K04937+K04577+K12334+K04936+K12337+K12313+K10352+K02183+K16342+K05858+K04197+K00907+K01047+K04850+K04634+K16342+K08448+K10352+K12755+K12334+K12327+K12751+K12323+K04166+K12315+K10352+K08046
Human Diseases	Cancer: overview	Pathways in cancer	80	493	0.0144098	0.0996425	ko05200	ENSGALG00000002112(CSF3R);ENSGALG00000002203(FGF18);ENSGALG00000002555(RET);ENSGALG00000003578(FN1);ENSGALG00000003580(MMP2);ENSGALG00000005401(WNT9A);ENSGALG00000005621(CAMK2A);ENSGALG00000005638(IL2RG);ENSGALG00000006239(Bmp2);ENSGALG00000006351(FAS);ENSGALG00000006992(MMP9);ENSGALG00000007905(LAMB1);ENSGALG00000007979(CALML4);ENSGALG00000008127(SPI1);ENSGALG00000008346(CASP18);ENSGALG000000088…	K05061+K04358+K05126+K05717+K01398+K01064+K04515+K05070+K21283+K04390+K01403+K05636+K02183+K09438+K04398+K04491+K05858+K04397+K01115+K04350+K00799+K05433+K09095+K04197+K11101+K05448+K13377+K04541+K06051+K05064+K16798+K10030+K04259+K07860+K05459+K08550+K05072+K04363+K02649+K04261+K06241+K04447+K04634+K08367+K00799+K05066+K06237+K02354+K01388+K05066+K03915+K09290+K04738+K01558+K04358+K22603+K04549+…
Metabolism	Biosynthesis of other secondary metabolites	Caffeine metabolism	3	5	0.017398	0.117799	ko00232	ENSGALG00000005472(NAT);ENSGALG00000005473(PNAT3);ENSGALG00000005474(PNAT10)	K00622+K00622+K00622
Metabolism	Metabolism of cofactors and vitamins	Riboflavin metabolism	4	9	0.0201495	0.133644	ko00740	ENSGALG00000032854(ACP5);ENSGALG00000037587(ENPP3);ENSGALG00000054059(ENPP3);ENSGALG00000054345(RFKL)	K14379+K01513+K01513+K00861
Metabolism	Amino acid metabolism	Glycine, serine and threonine metabolism	10	39	0.022768	0.147992	ko00260	ENSGALG00000002638(NGR_a01490);ENSGALG00000002855(SARDH);ENSGALG00000004491(DMGDH);ENSGALG00000004518(Bhmt);ENSGALG00000005423(GRHPR);ENSGALG00000016224(MAOA);ENSGALG00000023435(GATM);ENSGALG00000033522(Aoc3);ENSGALG00000040182(gamt);ENSGALG00000047321(SARDH)	K01754+K00314+K00315+K00544+K00049+K00274+K00613+K00276+K00542+K00314
Human Diseases	Infectious disease: parasitic	Toxoplasmosis	21	106	0.0275209	0.173885	ko05145	ENSGALG00000000141(BLB1);ENSGALG00000000158(DMA);ENSGALG00000003163(GNAO1);ENSGALG00000007001(TLR4);ENSGALG00000007015(CD40);ENSGALG00000007905(LAMB1);ENSGALG00000008346(CASP18);ENSGALG00000009239(TLR2B);ENSGALG00000009586(IRAK4);ENSGALG00000010346(TGFB3);ENSGALG00000015001(LAMA4);ENSGALG00000015027(JAK2);ENSGALG00000031325(TGFB1);ENSGALG00000032660(IFNGR2);ENSGALG00000032701(LY96);ENSGALG0000003…	K06752+K06752+K04534+K10160+K03160+K05636+K04398+K10159+K04733+K13377+K06241+K04447+K13375+K05133+K05400+K04180+K06752+K06247+K04180+K06752+K05637
Environmental Information Processing	Signal transduction	MAPK signaling pathway	46	271	0.0279636	0.173885	ko04010	ENSGALG00000000625(MAPT);ENSGALG00000000681(PAK1);ENSGALG00000001840(TEK);ENSGALG00000001926(HSPB1);ENSGALG00000002203(FGF18);ENSGALG00000005884(MAP3K3);ENSGALG00000006351(FAS);ENSGALG00000007646(kdrl);ENSGALG00000008486(CACNA2D1);ENSGALG00000008591(CACNB2);ENSGALG00000008727(PLA2G4B);ENSGALG00000009586(IRAK4);ENSGALG00000009740(RASGRP1);ENSGALG00000010290(VEGFA);ENSGALG00000010346(TGFB3);ENSGALG…	K04380+K04409+K05121+K04455+K04358+K04421+K04390+K05096+K04858+K04863+K16342+K04733+K04350+K05448+K13377+K07860+K04360+K05459+K04850+K05098+K04363+K04454+K12326+K05096+K05450+K16342+K04358+K22603+K05465+K13375+K04377+K04423+K05453+K18019+K05466+K04391+K05467+K04446+K04386+K04465+K04864+K04356+K04437+K04872+K04344+K04437
Organismal Systems	Digestive system	Cholesterol metabolism	11	46	0.0285975	0.173885	ko04979	ENSGALG00000000619(ANGPTL4);ENSGALG00000003212(TSPO2);ENSGALG00000004230(LIPC);ENSGALG00000007114(APOA1);ENSGALG00000008439(CD36);ENSGALG00000023824(LIPA);ENSGALG00000028928(LCAT);ENSGALG00000030904(LRP1);ENSGALG00000030920(APOC3);ENSGALG00000033376(APOH);ENSGALG00000036686(PLTP)	K08767+K05770+K22283+K08757+K06259+K01052+K00650+K04550+K08759+K17305+K08761
Organismal Systems	Immune system	Th1 and Th2 cell differentiation	19	94	0.0288917	0.173885	ko04658	ENSGALG00000000141(BLB1);ENSGALG00000000158(DMA);ENSGALG00000001486(ZAP70);ENSGALG00000005638(IL2RG);ENSGALG00000011182(DLL1);ENSGALG00000011222(IL12RB2);ENSGALG00000014477(CD4);ENSGALG00000014754(TRB);ENSGALG00000015027(JAK2);ENSGALG00000032660(IFNGR2);ENSGALG00000033087(STAT4);ENSGALG00000036395(Vpreb2);ENSGALG00000042471(IL2RA);ENSGALG00000042534(NFATC1);ENSGALG00000044502(HLA-DRB1);ENSGALG000…	K06752+K06752+K07360+K05070+K06051+K05064+K06454+K10785+K04447+K05133+K11222+K10784+K05068+K04446+K06752+K10784+K11225+K06752+K11225
Human Diseases	Cancer: overview	Chemical carcinogenesis - DNA adducts	9	35	0.0294883	0.174249	ko05204	ENSGALG00000001325(CYP1A1);ENSGALG00000004196(UGT1A1);ENSGALG00000005472(NAT);ENSGALG00000005473(PNAT3);ENSGALG00000005474(PNAT10);ENSGALG00000009803(MGST2);ENSGALG00000010402(HPGDS);ENSGALG00000016325(GSTA3);ENSGALG00000025822(CYP1B1)	K07408+K00699+K00622+K00622+K00622+K00799+K04097+K00799+K07410
Organismal Systems	Immune system	Th17 cell differentiation	21	108	0.0331778	0.190781	ko04659	ENSGALG00000000141(BLB1);ENSGALG00000000158(DMA);ENSGALG00000001486(ZAP70);ENSGALG00000005638(IL2RG);ENSGALG00000014477(CD4);ENSGALG00000014754(TRB);ENSGALG00000015027(JAK2);ENSGALG00000016022(RUNX1);ENSGALG00000030291(IRF9);ENSGALG00000031325(TGFB1);ENSGALG00000032660(IFNGR2);ENSGALG00000036001(SMAD2Z);ENSGALG00000036395(Vpreb2);ENSGALG00000042471(IL2RA);ENSGALG00000042534(NFATC1);ENSGALG0000004…	K06752+K06752+K07360+K05070+K06454+K10785+K04447+K08367+K09445+K13375+K05133+K04500+K10784+K05068+K04446+K04386+K06752+K10784+K11225+K06752+K11225
Human Diseases	Infectious disease: viral	Coronavirus disease - COVID-19	47	281	0.03346	0.190781	ko05171	ENSGALG00000000474(RPL36);ENSGALG00000001049(CASP1);ENSGALG00000001634(RPL23);ENSGALG00000002157(RPS17);ENSGALG00000002868(RPL26L1);ENSGALG00000004771(C1QB);ENSGALG00000004871(RPS24);ENSGALG00000005338(RPS21);ENSGALG00000005948(RPL27A);ENSGALG00000007001(TLR4);ENSGALG00000007140(NRP1);ENSGALG00000007419(MASP1);ENSGALG00000007699(RPS25);ENSGALG00000008620(RPL39L);ENSGALG00000008806(RPL12);ENSGALG0…	K02920+K01370+K02894+K02962+K02898+K03987+K02974+K02971+K02900+K10160+K06724+K03992+K02975+K02924+K02870+K10159+K03903+K04733+K02995+K10030+K04009+K07211+K02951+K01331+K01330+K02649+K02922+K05855+K21421+K05404+K03900+K01388+K01394+K03986+K02960+K03988+K03989+K02983+K04166+K01334+K12647+K02875+K06856+K06856+K06856+K06856+K02957
Organismal Systems	Digestive system	Vitamin digestion and absorption	6	20	0.0352523	0.197535	ko04977	ENSGALG00000003025(SLC19A3);ENSGALG00000007114(APOA1);ENSGALG00000009231(PNLIPRP1);ENSGALG00000010032(PLB1);ENSGALG00000017234(FOLH1);ENSGALG00000021092(SLC19A3)	K14610+K08757+K14073+K14621+K14592+K14610
Human Diseases	Endocrine and metabolic disease	Type II diabetes mellitus	10	42	0.0369889	0.203753	ko04930	ENSGALG00000005554(ADIPOQ);ENSGALG00000013022(CACNA1C);ENSGALG00000014786(PIK3R1);ENSGALG00000020505(KCNJ11);ENSGALG00000021039(HKDC1);ENSGALG00000026264(MAFA);ENSGALG00000027786(SOCS3);ENSGALG00000034855(HK2);ENSGALG00000050619(SOCS2);ENSGALG00000054250(Cacna1a)	K07296+K04850+K02649+K05004+K00844+K07595+K04696+K00844+K04695+K04344
Organismal Systems	Development and regeneration	Osteoclast differentiation	19	97	0.0387004	0.204601	ko04380	ENSGALG00000001189(NCF1C);ENSGALG00000004700(NCF2);ENSGALG00000006707(NOX1);ENSGALG00000008127(SPI1);ENSGALG00000008494(CREB1);ENSGALG00000009509(CALCR);ENSGALG00000014786(PIK3R1);ENSGALG00000015022(FYN);ENSGALG00000015216(SYK);ENSGALG00000025778(SIRPA);ENSGALG00000027786(SOCS3);ENSGALG00000028147(CTSK);ENSGALG00000031325(TGFB1);ENSGALG00000032660(IFNGR2);ENSGALG00000032854(ACP5);ENSGALG000000338…	K08011+K08010+K08008+K09438+K05870+K04576+K02649+K05703+K05855+K06551+K04696+K01371+K13375+K05133+K14379+K05453+K08012+K04446+K04386
Human Diseases	Substance dependence	Amphetamine addiction	13	60	0.0389724	0.204601	ko05031	ENSGALG00000002761(SIRT1);ENSGALG00000005621(CAMK2A);ENSGALG00000007979(CALML4);ENSGALG00000008393(CREB3L1);ENSGALG00000008494(CREB1);ENSGALG00000013022(CACNA1C);ENSGALG00000016224(MAOA);ENSGALG00000026241(GRIN3B);ENSGALG00000029648(TH);ENSGALG00000033061(CAMK2B);ENSGALG00000038265(CREB5);ENSGALG00000039698(DRD1);ENSGALG00000041635(CAMK2D)	K11411+K04515+K02183+K09048+K05870+K04850+K00274+K05214+K00501+K04515+K09047+K04144+K04515
Environmental Information Processing	Signal transduction	Ras signaling pathway	36	209	0.0396017	0.204601	ko04014	ENSGALG00000000681(PAK1);ENSGALG00000001486(ZAP70);ENSGALG00000001840(TEK);ENSGALG00000002203(FGF18);ENSGALG00000007646(kdrl);ENSGALG00000007979(CALML4);ENSGALG00000008727(PLA2G4B);ENSGALG00000009252(PLD1);ENSGALG00000009740(RASGRP1);ENSGALG00000010290(VEGFA);ENSGALG00000010986(GNG4);ENSGALG00000012185(PLA2G12A);ENSGALG00000012456(RAC2);ENSGALG00000012594(NTRK2);ENSGALG00000012755(IGF-I);ENSGALG0…	K04409+K07360+K05121+K04358+K05096+K02183+K16342+K01115+K04350+K05448+K04541+K01047+K07860+K04360+K05459+K05098+K04363+K10785+K02649+K13618+K12326+K05096+K05450+K16342+K04358+K22603+K05465+K04549+K05453+K05735+K05466+K10784+K04163+K05467+K10784+K04356
Organismal Systems	Endocrine system	Estrogen signaling pathway	21	110	0.039661	0.204601	ko04915	ENSGALG00000003163(GNAO1);ENSGALG00000003580(MMP2);ENSGALG00000003690(KRT14);ENSGALG00000006992(MMP9);ENSGALG00000007979(CALML4);ENSGALG00000008393(CREB3L1);ENSGALG00000008494(CREB1);ENSGALG00000008907(PLCB4);ENSGALG00000012973(ESR1);ENSGALG00000014786(PIK3R1);ENSGALG00000015177(GNAQ);ENSGALG00000017195(PGR);ENSGALG00000019716(KRT40);ENSGALG00000019718(KRT13);ENSGALG00000030002(KRT18);ENSGALG0000…	K04534+K01398+K07604+K01403+K02183+K09048+K05870+K05858+K08550+K02649+K04634+K08556+K07604+K07604+K07604+K09047+K07604+K07604+K13242+K08046+K07604
Metabolism	Xenobiotics biodegradation and metabolism	Metabolism of xenobiotics by cytochrome P450	9	37	0.0411488	0.20771	ko00980	ENSGALG00000001325(CYP1A1);ENSGALG00000004196(UGT1A1);ENSGALG00000009803(MGST2);ENSGALG00000010402(HPGDS);ENSGALG00000016325(GSTA3);ENSGALG00000025822(CYP1B1);ENSGALG00000030614(ADH1C);ENSGALG00000036044(ALDH3B1);ENSGALG00000054856(ADH1)	K07408+K00699+K00799+K04097+K00799+K07410+K13951+K00129+K13951
Organismal Systems	Sensory system	Phototransduction - fly	7	26	0.041542	0.20771	ko04745	ENSGALG00000005621(CAMK2A);ENSGALG00000007979(CALML4);ENSGALG00000008907(PLCB4);ENSGALG00000015177(GNAQ);ENSGALG00000017044(TRPC4);ENSGALG00000033061(CAMK2B);ENSGALG00000041635(CAMK2D)	K04515+K02183+K05858+K04634+K04967+K04515+K04515
Environmental Information Processing	Signal transduction	TNF signaling pathway	18	93	0.0480843	0.236779	ko04668	ENSGALG00000005257(VCAM1);ENSGALG00000006351(FAS);ENSGALG00000006785(IRF1);ENSGALG00000006992(MMP9);ENSGALG00000008014(CEBPB);ENSGALG00000008346(CASP18);ENSGALG00000008393(CREB3L1);ENSGALG00000008494(CREB1);ENSGALG00000008933(CASP7);ENSGALG00000009870(IL15);ENSGALG00000014786(PIK3R1);ENSGALG00000019063(MMP10);ENSGALG00000027786(SOCS3);ENSGALG00000031430(SELE);ENSGALG00000033854(CSF1);ENSGALG00000…	K06527+K04390+K09444+K01403+K10048+K04398+K09048+K05870+K04397+K05433+K02649+K01394+K04696+K06494+K05453+K09047+K05173+K04400
Organismal Systems	Circulatory system	Cardiac muscle contraction	15	75	0.0526672	0.255475	ko04260	ENSGALG00000000585(MYL4);ENSGALG00000001459(TNNC1);ENSGALG00000001564(ATP2A3);ENSGALG00000003521(TPM1);ENSGALG00000004582(MYL2);ENSGALG00000008486(CACNA2D1);ENSGALG00000008544(SLC8A1);ENSGALG00000008591(CACNB2);ENSGALG00000008593(ATP1B4);ENSGALG00000009844(ACTC1);ENSGALG00000013022(CACNA1C);ENSGALG00000025842(TPM2);ENSGALG00000035960(Myh7);ENSGALG00000050887(CACNB3);ENSGALG00000054166(CACNG7)	K12750+K05865+K05853+K10373+K10351+K04858+K05849+K04863+K01540+K12314+K04850+K09290+K17751+K04864+K04872
Organismal Systems	Digestive system	Mineral absorption	9	39	0.0555753	0.265617	ko04978	ENSGALG00000006453(TF);ENSGALG00000007220(FTH1);ENSGALG00000007959(SLC26A3);ENSGALG00000008544(SLC8A1);ENSGALG00000008593(ATP1B4);ENSGALG00000009006(STEAP1);ENSGALG00000015154(TRPM6);ENSGALG00000030550(ATP2B1);ENSGALG00000030703(CYBRD1)	K14736+K00522+K14078+K05849+K01540+K14737+K04981+K05850+K08370
Human Diseases	Cardiovascular disease	Viral myocarditis	27	155	0.0604799	0.284869	ko05416	ENSGALG00000000141(BLB1);ENSGALG00000000158(DMA);ENSGALG00000007015(CD40);ENSGALG00000007511(ITGB2);ENSGALG00000008346(CASP18);ENSGALG00000008669(CD28);ENSGALG00000012456(RAC2);ENSGALG00000014754(TRB);ENSGALG00000015022(FYN);ENSGALG00000033932(BF1);ENSGALG00000035960(Myh7);ENSGALG00000036395(Vpreb2);ENSGALG00000041380(BF2);ENSGALG00000043287(CAV1);ENSGALG00000043654(C3);ENSGALG00000044502(HLA-DRB…	K06752+K06752+K03160+K06464+K04398+K06470+K07860+K10785+K05703+K06751+K17751+K10784+K06751+K06278+K06856+K06752+K06856+K06856+K10784+K06751+K06751+K06856+K06751+K06752+K05637+K06751+K06751
Human Diseases	Substance dependence	Morphine addiction	16	84	0.0677085	0.303428	ko05032	ENSGALG00000001698(GABRA1);ENSGALG00000003163(GNAO1);ENSGALG00000007269(GABRA3);ENSGALG00000009403(GRK5);ENSGALG00000010986(GNG4);ENSGALG00000011094(PDE4B);ENSGALG00000011537(PDE10A);ENSGALG00000031205(GNGT2);ENSGALG00000037029(Pde4d);ENSGALG00000039022(PDE1B);ENSGALG00000039698(DRD1);ENSGALG00000039935(PDE1C);ENSGALG00000046863(Pde4d);ENSGALG00000050064(Gabrr3);ENSGALG00000050760(ADCY6);ENSGALG0…	K05175+K04534+K05175+K08291+K04541+K13293+K18438+K04549+K13293+K13755+K04144+K13755+K13293+K05190+K08046+K04344
Human Diseases	Cancer: overview	Transcriptional misregulation in cancer	41	253	0.0679364	0.303428	ko05202	ENSGALG00000000972(PBX3);ENSGALG00000001161(FLI1);ENSGALG00000006511(BCL2A1);ENSGALG00000006992(MMP9);ENSGALG00000007015(CD40);ENSGALG00000007260(ZEB1);ENSGALG00000007357(BCL6);ENSGALG00000007645(prom1a);ENSGALG00000007646(kdrl);ENSGALG00000007831(TLX1);ENSGALG00000008014(CEBPB);ENSGALG00000008127(SPI1);ENSGALG00000010537(CDKN2C);ENSGALG00000010769(HPGD);ENSGALG00000011668(IL8L1);ENSGALG000000127…	K15610+K09436+K02162+K01403+K03160+K09299+K15618+K06532+K05096+K09340+K10048+K09438+K06622+K00069+K10030+K05459+K08559+K04454+K10785+K14242+K08367+K09435+K05096+K01394+K17443+K09437+K01558+K22046+K04377+K17693+K10784+K04391+K21951+K09278+K06856+K06856+K06856+K04387+K10784+K06856+K06590
Organismal Systems	Digestive system	Gastric acid secretion	13	65	0.0681219	0.303428	ko04971	ENSGALG00000004376(KCNJ2);ENSGALG00000005621(CAMK2A);ENSGALG00000007979(CALML4);ENSGALG00000008593(ATP1B4);ENSGALG00000008907(PLCB4);ENSGALG00000011708(MYLK);ENSGALG00000015177(GNAQ);ENSGALG00000032986(CFTR);ENSGALG00000033061(CAMK2B);ENSGALG00000033638(SLC26A7);ENSGALG00000034284(SLC4A2);ENSGALG00000041635(CAMK2D);ENSGALG00000050760(ADCY6)	K04996+K04515+K02183+K01540+K05858+K00907+K04634+K05031+K04515+K13962+K13855+K04515+K08046
Organismal Systems	Immune system	Leukocyte transendothelial migration	21	117	0.0696638	0.303428	ko04670	ENSGALG00000001189(NCF1C);ENSGALG00000003580(MMP2);ENSGALG00000004582(MYL2);ENSGALG00000004700(NCF2);ENSGALG00000005257(VCAM1);ENSGALG00000006751(THY1);ENSGALG00000006992(MMP9);ENSGALG00000007311(CLDN2);ENSGALG00000007511(ITGB2);ENSGALG00000012456(RAC2);ENSGALG00000014786(PIK3R1);ENSGALG00000016261(CYBB);ENSGALG00000016564(PTK2B);ENSGALG00000028567(MYL9);ENSGALG00000032349(CDH5);ENSGALG0000003814…	K08011+K01398+K10351+K08010+K06527+K06514+K01403+K06087+K06464+K07860+K02649+K21421+K05871+K12755+K06533+K08012+K10031+K05699+K06471+K06274+K05730
Human Diseases	Infectious disease: parasitic	Amoebiasis	29	171	0.0707203	0.303428	ko05146	ENSGALG00000001926(HSPB1);ENSGALG00000003578(FN1);ENSGALG00000007001(TLR4);ENSGALG00000007511(ITGB2);ENSGALG00000007905(LAMB1);ENSGALG00000008907(PLCB4);ENSGALG00000009239(TLR2B);ENSGALG00000009641(COL1A2);ENSGALG00000010346(TGFB3);ENSGALG00000011668(IL8L1);ENSGALG00000014786(PIK3R1);ENSGALG00000015001(LAMA4);ENSGALG00000015177(GNAQ);ENSGALG00000016843(COL4A2);ENSGALG00000031325(TGFB1);ENSGALG000…	K04455+K05717+K10160+K06464+K05636+K05858+K10159+K06236+K13377+K10030+K02649+K06241+K04634+K06237+K13375+K19720+K06237+K04391+K06236+K05699+K04386+K06448+K06856+K06856+K06856+K04387+K06247+K06856+K05637
Human Diseases	Cardiovascular disease	Dilated cardiomyopathy	29	171	0.0707203	0.303428	ko05414	ENSGALG00000001459(TNNC1);ENSGALG00000001564(ATP2A3);ENSGALG00000003521(TPM1);ENSGALG00000004582(MYL2);ENSGALG00000008486(CACNA2D1);ENSGALG00000008544(SLC8A1);ENSGALG00000008591(CACNB2);ENSGALG00000008747(ITGA8);ENSGALG00000009844(ACTC1);ENSGALG00000010346(TGFB3);ENSGALG00000011306(DES);ENSGALG00000012755(IGF-I);ENSGALG00000013022(CACNA1C);ENSGALG00000025842(TPM2);ENSGALG00000029766(ITGB5);ENSGAL…	K05865+K05853+K10373+K10351+K04858+K05849+K04863+K06584+K12314+K13377+K07610+K05459+K04850+K09290+K06588+K13375+K06583+K17751+K06856+K06856+K06856+K06856+K06586+K08046+K06590+K04864+K05637+K04872+K06476
Organismal Systems	Endocrine system	Parathyroid hormone synthesis, secretion and action	17	91	0.0709556	0.303428	ko04928	ENSGALG00000003670(MAFB);ENSGALG00000005476(PTH2R);ENSGALG00000007669(EGR1);ENSGALG00000008393(CREB3L1);ENSGALG00000008494(CREB1);ENSGALG00000008907(PLCB4);ENSGALG00000009252(PLD1);ENSGALG00000011094(PDE4B);ENSGALG00000014645(MEF2C);ENSGALG00000015177(GNAQ);ENSGALG00000017068(KL);ENSGALG00000032031(MMP16);ENSGALG00000037029(Pde4d);ENSGALG00000038265(CREB5);ENSGALG00000040276(RUNX2);ENSGALG0000004…	K09036+K04585+K09203+K09048+K05870+K05858+K01115+K13293+K04454+K04634+K14756+K07996+K13293+K09047+K09278+K13293+K08046
Metabolism	Xenobiotics biodegradation and metabolism	Drug metabolism - cytochrome P450	8	35	0.0723584	0.30387	ko00982	ENSGALG00000004196(UGT1A1);ENSGALG00000009803(MGST2);ENSGALG00000010402(HPGDS);ENSGALG00000016224(MAOA);ENSGALG00000016325(GSTA3);ENSGALG00000030614(ADH1C);ENSGALG00000036044(ALDH3B1);ENSGALG00000054856(ADH1)	K00699+K00799+K04097+K00274+K00799+K13951+K00129+K13951
Metabolism	Metabolism of cofactors and vitamins	Retinol metabolism	9	41	0.0729287	0.30387	ko00830	ENSGALG00000001325(CYP1A1);ENSGALG00000004196(UGT1A1);ENSGALG00000005408(BCO1);ENSGALG00000015147(ALDH1A1);ENSGALG00000030376(DHRS3);ENSGALG00000030614(ADH1C);ENSGALG00000041909(RDH16);ENSGALG00000043213(CYP26C1);ENSGALG00000054856(ADH1)	K07408+K00699+K00515+K07249+K11146+K13951+K11154+K12665+K13951
Organismal Systems	Nervous system	Serotonergic synapse	18	99	0.0798962	0.328687	ko04726	ENSGALG00000001314(PTGS1);ENSGALG00000003163(GNAO1);ENSGALG00000004066(HTR6);ENSGALG00000004246(SLC6A4);ENSGALG00000005853(HTR2C);ENSGALG00000007681(HTR2B);ENSGALG00000008727(PLA2G4B);ENSGALG00000008907(PLCB4);ENSGALG00000010986(GNG4);ENSGALG00000011413(CYP2J2);ENSGALG00000013022(CACNA1C);ENSGALG00000015177(GNAQ);ENSGALG00000016224(MAOA);ENSGALG00000016992(HTR2A);ENSGALG00000020458(PLA2G4E);ENSGA…	K00509+K04534+K04162+K05037+K04157+K04157+K16342+K05858+K04541+K07418+K04850+K04634+K00274+K04157+K16342+K04549+K04163+K04344
Environmental Information Processing	Signal transduction	TGF-beta signaling pathway	17	93	0.0835967	0.339612	ko04350	ENSGALG00000004960(FBN1);ENSGALG00000006239(Bmp2);ENSGALG00000009724(GREM1);ENSGALG00000010346(TGFB3);ENSGALG00000011274(DCN);ENSGALG00000016293(BMP5);ENSGALG00000026983(CHRD);ENSGALG00000028770(INHBB);ENSGALG00000031325(TGFB1);ENSGALG00000033631(MYC);ENSGALG00000034616(INHBA);ENSGALG00000035016(ID2);ENSGALG00000036001(SMAD2Z);ENSGALG00000036346(AMH);ENSGALG00000042492(PITX2);ENSGALG00000047554(G…	K06825+K21283+K23318+K13377+K04660+K04663+K04657+K22687+K13375+K04377+K04667+K17693+K04500+K04665+K04686+K20013+K04677
Human Diseases	Endocrine and metabolic disease	Maturity onset diabetes of the young	6	25	0.0927252	0.372045	ko04950	ENSGALG00000002182(NR5A2);ENSGALG00000004285(HNF4A);ENSGALG00000012123(PAX6);ENSGALG00000026264(MAFA);ENSGALG00000030889(FOXA2);ENSGALG00000036869(NKX2-2)	K08027+K07292+K08031+K07595+K08035+K08029
Organismal Systems	Sensory system	Taste transduction	11	56	0.0982308	0.38933	ko04742	ENSGALG00000001698(GABRA1);ENSGALG00000004346(P2RY4);ENSGALG00000006202(SCNN1B);ENSGALG00000007269(GABRA3);ENSGALG00000008907(PLCB4);ENSGALG00000011040(SCN3A);ENSGALG00000013022(CACNA1C);ENSGALG00000039022(PDE1B);ENSGALG00000039935(PDE1C);ENSGALG00000050760(ADCY6);ENSGALG00000054250(Cacna1a)	K05175+K04271+K04825+K05175+K05858+K04836+K04850+K13755+K13755+K08046+K04344
Human Diseases	Infectious disease: viral	Human papillomavirus infection	51	334	0.106308	0.412913	ko05165	ENSGALG00000000048(ATP6V1A);ENSGALG00000003283(COMP);ENSGALG00000003578(FN1);ENSGALG00000003589(VTN);ENSGALG00000003663(RBL2);ENSGALG00000003923(COL6A3);ENSGALG00000004538(TNN);ENSGALG00000005401(WNT9A);ENSGALG00000005974(COL6A1);ENSGALG00000006351(FAS);ENSGALG00000006785(IRF1);ENSGALG00000007905(LAMB1);ENSGALG00000008193(RELN);ENSGALG00000008346(CASP18);ENSGALG00000008393(CREB3L1);ENSGALG0000000…	K02145+K04659+K05717+K06251+K16332+K06238+K06252+K01064+K06238+K04390+K09444+K05636+K06249+K04398+K09048+K05870+K06584+K04491+K06236+K05448+K07211+K02649+K04261+K06241+K02148+K06237+K02354+K03900+K06248+K01558+K06588+K06751+K06583+K00572+K06237+K09047+K06238+K06252+K06751+K06236+K06751+K06751+K06247+K06586+K06590+K06751+K02147+K05637+K06751+K06751+K06476
Organismal Systems	Immune system	Intestinal immune network for IgA production	22	130	0.106722	0.412913	ko04672	ENSGALG00000000141(BLB1);ENSGALG00000000158(DMA);ENSGALG00000007015(CD40);ENSGALG00000008656(ICOS);ENSGALG00000008669(CD28);ENSGALG00000009870(IL15);ENSGALG00000014754(TRB);ENSGALG00000016852(TNFSF13B);ENSGALG00000028341(MADCAM1);ENSGALG00000031325(TGFB1);ENSGALG00000031637(ICOSLG);ENSGALG00000036395(Vpreb2);ENSGALG00000041346(CXCL12);ENSGALG00000043654(C3);ENSGALG00000044502(HLA-DRB1);ENSGALG000…	K06752+K06752+K03160+K06713+K06470+K05433+K10785+K05476+K06779+K13375+K06710+K10784+K10031+K06856+K06752+K06856+K06856+K10784+K05476+K06856+K06590+K06752
Organismal Systems	Nervous system	GABAergic synapse	14	77	0.11284	0.425918	ko04727	ENSGALG00000001698(GABRA1);ENSGALG00000003163(GNAO1);ENSGALG00000007269(GABRA3);ENSGALG00000009698(SLC38A1);ENSGALG00000010986(GNG4);ENSGALG00000013022(CACNA1C);ENSGALG00000019290(SLC6A12);ENSGALG00000019291(SLC6A1);ENSGALG00000031205(GNGT2);ENSGALG00000042199(SLC12A5);ENSGALG00000043754(GLUL);ENSGALG00000050064(Gabrr3);ENSGALG00000050760(ADCY6);ENSGALG00000054250(Cacna1a)	K05175+K04534+K05175+K14990+K04541+K04850+K05045+K05034+K04549+K23967+K01915+K05190+K08046+K04344
Organismal Systems	Nervous system	Glutamatergic synapse	17	97	0.113033	0.425918	ko04724	ENSGALG00000002098(GRIK3);ENSGALG00000003163(GNAO1);ENSGALG00000008727(PLA2G4B);ENSGALG00000008907(PLCB4);ENSGALG00000009252(PLD1);ENSGALG00000009698(SLC38A1);ENSGALG00000010986(GNG4);ENSGALG00000013022(CACNA1C);ENSGALG00000015177(GNAQ);ENSGALG00000020458(PLA2G4E);ENSGALG00000026241(GRIN3B);ENSGALG00000031205(GNGT2);ENSGALG00000037556(SLC1A2);ENSGALG00000039403(GRM8);ENSGALG00000043754(GLUL);ENSG…	K05203+K04534+K16342+K05858+K01115+K14990+K04541+K04850+K04634+K16342+K05214+K04549+K05613+K04610+K01915+K08046+K04344
Organismal Systems	Endocrine system	GnRH signaling pathway	15	84	0.116177	0.425918	ko04912	ENSGALG00000003580(MMP2);ENSGALG00000005621(CAMK2A);ENSGALG00000005884(MAP3K3);ENSGALG00000007669(EGR1);ENSGALG00000007979(CALML4);ENSGALG00000008727(PLA2G4B);ENSGALG00000008907(PLCB4);ENSGALG00000009252(PLD1);ENSGALG00000013022(CACNA1C);ENSGALG00000015177(GNAQ);ENSGALG00000016564(PTK2B);ENSGALG00000020458(PLA2G4E);ENSGALG00000033061(CAMK2B);ENSGALG00000041635(CAMK2D);ENSGALG00000050760(ADCY6)	K01398+K04515+K04421+K09203+K02183+K16342+K05858+K01115+K04850+K04634+K05871+K16342+K04515+K04515+K08046
Metabolism	Lipid metabolism	Ether lipid metabolism	9	45	0.116636	0.425918	ko00565	ENSGALG00000007781(GAL3ST1);ENSGALG00000008727(PLA2G4B);ENSGALG00000009252(PLD1);ENSGALG00000010032(PLB1);ENSGALG00000010645(ENPP6);ENSGALG00000010818(PLPP3);ENSGALG00000012185(PLA2G12A);ENSGALG00000020458(PLA2G4E);ENSGALG00000054536(pld3)	K01019+K16342+K01115+K14621+K08743+K01080+K01047+K16342+K16860
Organismal Systems	Excretory system	Endocrine and other factor-regulated calcium reabsorption	9	45	0.116636	0.425918	ko04961	ENSGALG00000005476(PTH2R);ENSGALG00000008544(SLC8A1);ENSGALG00000008593(ATP1B4);ENSGALG00000008907(PLCB4);ENSGALG00000012973(ESR1);ENSGALG00000015177(GNAQ);ENSGALG00000017068(KL);ENSGALG00000030550(ATP2B1);ENSGALG00000050760(ADCY6)	K04585+K05849+K01540+K05858+K08550+K04634+K14756+K05850+K08046
Organismal Systems	Endocrine system	Melanogenesis	16	91	0.118956	0.429564	ko04916	ENSGALG00000003163(GNAO1);ENSGALG00000005401(WNT9A);ENSGALG00000005621(CAMK2A);ENSGALG00000007979(CALML4);ENSGALG00000008393(CREB3L1);ENSGALG00000008494(CREB1);ENSGALG00000008883(TCF7L2);ENSGALG00000008907(PLCB4);ENSGALG00000015177(GNAQ);ENSGALG00000017242(FZD4);ENSGALG00000028069(WNT16);ENSGALG00000031960(LEF1);ENSGALG00000033061(CAMK2B);ENSGALG00000036255(WNT7B);ENSGALG00000041635(CAMK2D);ENSGA…	K04534+K01064+K04515+K02183+K09048+K05870+K04491+K05858+K04634+K02354+K01558+K04492+K04515+K00572+K04515+K08046
Metabolism	Biosynthesis of other secondary metabolites	Neomycin, kanamycin and gentamicin biosynthesis	2	5	0.127032	0.453687	ko00524	ENSGALG00000021039(HKDC1);ENSGALG00000034855(HK2)	K00844+K00844
Cellular Processes	Transport and catabolism	Phagosome	36	233	0.137605	0.484911	ko04145	ENSGALG00000000048(ATP6V1A);ENSGALG00000000141(BLB1);ENSGALG00000000158(DMA);ENSGALG00000000775(CTSS);ENSGALG00000001189(NCF1C);ENSGALG00000002496(SFTPA1);ENSGALG00000003283(COMP);ENSGALG00000004700(NCF2);ENSGALG00000007001(TLR4);ENSGALG00000007511(ITGB2);ENSGALG00000008439(CD36);ENSGALG00000009239(TLR2B);ENSGALG00000014659(C1R);ENSGALG00000016261(CYBB);ENSGALG00000016446(ATP6V1C2);ENSGALG0000002…	K02145+K06752+K06752+K01368+K08011+K10067+K04659+K08010+K10160+K06464+K06259+K10159+K01330+K21421+K02148+K10416+K06560+K05654+K06588+K06751+K08012+K04391+K06751+K06856+K06752+K06856+K06856+K06751+K06751+K06856+K06751+K06752+K02147+K07374+K06751+K06751
Human Diseases	Cancer: overview	PD-L1 expression and PD-1 checkpoint pathway in cancer	17	100	0.138759	0.484911	ko05235	ENSGALG00000001486(ZAP70);ENSGALG00000005884(MAP3K3);ENSGALG00000007001(TLR4);ENSGALG00000008669(CD28);ENSGALG00000009239(TLR2B);ENSGALG00000009740(RASGRP1);ENSGALG00000014477(CD4);ENSGALG00000014561(PTPN6);ENSGALG00000014754(TRB);ENSGALG00000014786(PIK3R1);ENSGALG00000015027(JAK2);ENSGALG00000015032(CD274);ENSGALG00000032660(IFNGR2);ENSGALG00000036395(Vpreb2);ENSGALG00000042534(NFATC1);ENSGALG00…	K07360+K04421+K10160+K06470+K10159+K04350+K06454+K05697+K10785+K02649+K04447+K06745+K05133+K10784+K04446+K10784+K09034
Human Diseases	Infectious disease: viral	Human immunodeficiency virus 1 infection	32	205	0.140538	0.485904	ko05170	ENSGALG00000000681(PAK1);ENSGALG00000002160(B2M);ENSGALG00000003163(GNAO1);ENSGALG00000006351(FAS);ENSGALG00000007001(TLR4);ENSGALG00000007979(CALML4);ENSGALG00000008022(TAPBP);ENSGALG00000008346(CASP18);ENSGALG00000009239(TLR2B);ENSGALG00000009586(IRAK4);ENSGALG00000010986(GNG4);ENSGALG00000012456(RAC2);ENSGALG00000014477(CD4);ENSGALG00000014754(TRB);ENSGALG00000014786(PIK3R1);ENSGALG00000015177…	K04409+K08055+K04534+K04390+K10160+K02183+K08058+K04398+K10159+K04733+K04541+K07860+K06454+K10785+K02649+K04634+K05871+K05654+K04549+K06751+K05735+K10784+K04180+K06751+K04446+K10784+K06751+K06751+K04180+K06751+K06751+K06751
Organismal Systems	Development and regeneration	Axon guidance	23	142	0.143426	0.489285	ko04360	ENSGALG00000000681(PAK1);ENSGALG00000003677(NTNG2);ENSGALG00000005621(CAMK2A);ENSGALG00000007140(NRP1);ENSGALG00000008340(FES);ENSGALG00000008537(EPHB3);ENSGALG00000012456(RAC2);ENSGALG00000014786(PIK3R1);ENSGALG00000015022(FYN);ENSGALG00000015152(BOC);ENSGALG00000015511(ROBO1);ENSGALG00000017044(TRPC4);ENSGALG00000023626(NTN1);ENSGALG00000028567(MYL9);ENSGALG00000029072(NTN3);ENSGALG00000029416(…	K04409+K16359+K04515+K06724+K07527+K05112+K07860+K02649+K05703+K20020+K06753+K04967+K06843+K12755+K06843+K04969+K04515+K05735+K06839+K10031+K04515+K20013+K06521
Organismal Systems	Environmental adaptation	Circadian entrainment	15	87	0.144527	0.489285	ko04713	ENSGALG00000003163(GNAO1);ENSGALG00000005223(ADCYAP1R1);ENSGALG00000005621(CAMK2A);ENSGALG00000007979(CALML4);ENSGALG00000008494(CREB1);ENSGALG00000008907(PLCB4);ENSGALG00000009067(GPR50);ENSGALG00000010986(GNG4);ENSGALG00000013022(CACNA1C);ENSGALG00000013576(MTNR1A);ENSGALG00000015177(GNAQ);ENSGALG00000031205(GNGT2);ENSGALG00000033061(CAMK2B);ENSGALG00000041635(CAMK2D);ENSGALG00000050760(ADCY6)	K04534+K04587+K04515+K02183+K05870+K05858+K04285+K04541+K04850+K04285+K04634+K04549+K04515+K04515+K08046
Environmental Information Processing	Signal transduction	Rap1 signaling pathway	31	199	0.147717	0.492605	ko04015	ENSGALG00000001840(TEK);ENSGALG00000002203(FGF18);ENSGALG00000002562(ARAP3);ENSGALG00000003163(GNAO1);ENSGALG00000007511(ITGB2);ENSGALG00000007646(kdrl);ENSGALG00000007979(CALML4);ENSGALG00000008907(PLCB4);ENSGALG00000009480(DOCK4);ENSGALG00000010290(VEGFA);ENSGALG00000012456(RAC2);ENSGALG00000012755(IGF-I);ENSGALG00000013907(KDR);ENSGALG00000013929(PDGFRA);ENSGALG00000014754(TRB);ENSGALG00000014…	K05121+K04358+K12490+K04534+K06464+K05096+K02183+K05858+K17697+K05448+K07860+K05459+K05098+K04363+K10785+K02649+K04634+K05096+K05450+K04358+K22603+K05465+K05453+K05466+K10784+K05467+K10784+K06274+K08046+K05730+K06476
Organismal Systems	Endocrine system	Cortisol synthesis and secretion	10	54	0.14939	0.492605	ko04927	ENSGALG00000008393(CREB3L1);ENSGALG00000008494(CREB1);ENSGALG00000008907(PLCB4);ENSGALG00000013022(CACNA1C);ENSGALG00000015177(GNAQ);ENSGALG00000035569(MC2R);ENSGALG00000038265(CREB5);ENSGALG00000038512(AGTR1);ENSGALG00000043727(NR4A1);ENSGALG00000050760(ADCY6)	K09048+K05870+K05858+K04850+K04634+K04200+K09047+K04166+K04465+K08046
Organismal Systems	Nervous system	Dopaminergic synapse	19	115	0.150055	0.492605	ko04728	ENSGALG00000003163(GNAO1);ENSGALG00000005621(CAMK2A);ENSGALG00000007979(CALML4);ENSGALG00000008393(CREB3L1);ENSGALG00000008494(CREB1);ENSGALG00000008907(PLCB4);ENSGALG00000010943(Scn1a);ENSGALG00000010986(GNG4);ENSGALG00000013022(CACNA1C);ENSGALG00000014975(DRD5);ENSGALG00000015177(GNAQ);ENSGALG00000016224(MAOA);ENSGALG00000029648(TH);ENSGALG00000031205(GNGT2);ENSGALG00000033061(CAMK2B);ENSGALG00…	K04534+K04515+K02183+K09048+K05870+K05858+K04833+K04541+K04850+K05840+K04634+K00274+K00501+K04549+K04515+K09047+K04144+K04515+K04344
Human Diseases	Infectious disease: bacterial	Legionellosis	10	55	0.162873	0.529339	ko05134	ENSGALG00000001049(CASP1);ENSGALG00000007001(TLR4);ENSGALG00000007511(ITGB2);ENSGALG00000008346(CASP18);ENSGALG00000008933(CASP7);ENSGALG00000009239(TLR2B);ENSGALG00000011668(IL8L1);ENSGALG00000023953(CR1);ENSGALG00000039140(CD14);ENSGALG00000049402(CR1)	K01370+K10160+K06464+K04398+K04397+K10159+K10030+K04011+K04391+K04011
Human Diseases	Infectious disease: viral	Hepatitis B	24	152	0.16721	0.536556	ko05161	ENSGALG00000006351(FAS);ENSGALG00000006992(MMP9);ENSGALG00000007001(TLR4);ENSGALG00000008346(CASP18);ENSGALG00000008393(CREB3L1);ENSGALG00000008494(CREB1);ENSGALG00000009239(TLR2B);ENSGALG00000009586(IRAK4);ENSGALG00000010346(TGFB3);ENSGALG00000011668(IL8L1);ENSGALG00000013356(IKBKE);ENSGALG00000014786(PIK3R1);ENSGALG00000015027(JAK2);ENSGALG00000016564(PTK2B);ENSGALG00000031325(TGFB1);ENSGALG000…	K04390+K01403+K10160+K04398+K09048+K05870+K10159+K04733+K13377+K10030+K07211+K02649+K04447+K05871+K13375+K11222+K04377+K06255+K09047+K12647+K04446+K04400+K11225+K11225
Human Diseases	Endocrine and metabolic disease	Alcoholic liver disease	21	131	0.168396	0.536556	ko04936	ENSGALG00000002761(SIRT1);ENSGALG00000004771(C1QB);ENSGALG00000005554(ADIPOQ);ENSGALG00000006351(FAS);ENSGALG00000006756(BPI);ENSGALG00000007001(TLR4);ENSGALG00000008346(CASP18);ENSGALG00000008883(TCF7L2);ENSGALG00000009586(IRAK4);ENSGALG00000011668(IL8L1);ENSGALG00000013218(C3AR1);ENSGALG00000013356(IKBKE);ENSGALG00000015297(FOXO3);ENSGALG00000021569(C1QA);ENSGALG00000029669(C1QC);ENSGALG0000003…	K11411+K03987+K07296+K04390+K05399+K10160+K04398+K04491+K04733+K10030+K04009+K07211+K09408+K03986+K03988+K13951+K04492+K03989+K05400+K04391+K13951
Human Diseases	Infectious disease: parasitic	Leishmaniasis	23	146	0.176302	0.542462	ko05140	ENSGALG00000000141(BLB1);ENSGALG00000000158(DMA);ENSGALG00000001189(NCF1C);ENSGALG00000004700(NCF2);ENSGALG00000007001(TLR4);ENSGALG00000007511(ITGB2);ENSGALG00000009239(TLR2B);ENSGALG00000009586(IRAK4);ENSGALG00000010346(TGFB3);ENSGALG00000014561(PTPN6);ENSGALG00000015027(JAK2);ENSGALG00000016261(CYBB);ENSGALG00000023953(CR1);ENSGALG00000031325(TGFB1);ENSGALG00000032660(IFNGR2);ENSGALG0000003814…	K06752+K06752+K08011+K08010+K10160+K06464+K10159+K04733+K13377+K05697+K04447+K21421+K04011+K13375+K05133+K08012+K06856+K06752+K06856+K06856+K04011+K06856+K06752
Organismal Systems	Digestive system	Pancreatic secretion	15	90	0.176323	0.542462	ko04972	ENSGALG00000001564(ATP2A3);ENSGALG00000004980(KCNMA1);ENSGALG00000006322(CLCA1);ENSGALG00000007959(SLC26A3);ENSGALG00000008593(ATP1B4);ENSGALG00000008907(PLCB4);ENSGALG00000009231(PNLIPRP1);ENSGALG00000012185(PLA2G12A);ENSGALG00000014509(BST1);ENSGALG00000015177(GNAQ);ENSGALG00000030550(ATP2B1);ENSGALG00000032986(CFTR);ENSGALG00000034284(SLC4A2);ENSGALG00000034436(CEL);ENSGALG00000050760(ADCY6)	K05853+K04936+K05030+K14078+K01540+K05858+K14073+K01047+K18152+K04634+K05850+K05031+K13855+K12298+K08046
Human Diseases	Cancer: specific types	Prostate cancer	15	90	0.176323	0.542462	ko05215	ENSGALG00000006992(MMP9);ENSGALG00000007260(ZEB1);ENSGALG00000008393(CREB3L1);ENSGALG00000008494(CREB1);ENSGALG00000008883(TCF7L2);ENSGALG00000012755(IGF-I);ENSGALG00000013253(INSRR);ENSGALG00000013929(PDGFRA);ENSGALG00000014786(PIK3R1);ENSGALG00000016058(ERG);ENSGALG00000017179(PDGFD);ENSGALG00000019063(MMP10);ENSGALG00000031960(LEF1);ENSGALG00000038265(CREB5);ENSGALG00000046326(IL1R2)	K01403+K09299+K09048+K05870+K04491+K05459+K05086+K04363+K02649+K09435+K05450+K01394+K04492+K09047+K04387
Organismal Systems	Endocrine system	Regulation of lipolysis in adipocytes	10	56	0.176926	0.542462	ko04923	ENSGALG00000001314(PTGS1);ENSGALG00000004574(NPPA);ENSGALG00000014786(PIK3R1);ENSGALG00000028991(RNP);ENSGALG00000030025(FABP4);ENSGALG00000032736(MGLL);ENSGALG00000037869(Npr1);ENSGALG00000040035(ADRB2);ENSGALG00000040363(ABHD4);ENSGALG00000050760(ADCY6)	K00509+K12334+K02649+K12334+K08753+K01054+K12323+K04142+K13699+K08046
Metabolism	Amino acid metabolism	Histidine metabolism	5	24	0.18832	0.572001	ko00340	ENSGALG00000004669(ASPA);ENSGALG00000011421(HAL);ENSGALG00000012377(HNMT);ENSGALG00000016224(MAOA);ENSGALG00000036044(ALDH3B1)	K01437+K01745+K00546+K00274+K00129
Metabolism	Glycan biosynthesis and metabolism	Glycosaminoglycan biosynthesis - chondroitin sulfate / dermatan sulfate	4	18	0.193725	0.580868	ko00532	ENSGALG00000010125(CSGALNACT1);ENSGALG00000012345(UST);ENSGALG00000029632(CHST13);ENSGALG00000049181(CHST14)	K00746+K03193+K07779+K08105
Human Diseases	Immune disease	Allograft rejection	21	134	0.196305	0.580868	ko05330	ENSGALG00000000141(BLB1);ENSGALG00000000158(DMA);ENSGALG00000006351(FAS);ENSGALG00000007015(CD40);ENSGALG00000008669(CD28);ENSGALG00000014754(TRB);ENSGALG00000033932(BF1);ENSGALG00000036395(Vpreb2);ENSGALG00000041380(BF2);ENSGALG00000043654(C3);ENSGALG00000044502(HLA-DRB1);ENSGALG00000044547(IGHV5-10-1);ENSGALG00000044631(--);ENSGALG00000046694(TRAV1-1);ENSGALG00000047314(YF5);ENSGALG00000047380(…	K06752+K06752+K04390+K03160+K06470+K10785+K06751+K10784+K06751+K06856+K06752+K06856+K06856+K10784+K06751+K06751+K06856+K06751+K06752+K06751+K06751
Metabolism	Metabolism of other amino acids	Glutathione metabolism	8	44	0.198389	0.580868	ko00480	ENSGALG00000004521(GPX3);ENSGALG00000009803(MGST2);ENSGALG00000010402(HPGDS);ENSGALG00000010633(GPX7);ENSGALG00000016325(GSTA3);ENSGALG00000026704(GPX8);ENSGALG00000027501(ANPEP);ENSGALG00000028204(GPX1)	K00432+K00799+K04097+K00432+K00799+K00432+K11140+K00432
Environmental Information Processing	Signal transduction	Hedgehog signaling pathway	8	44	0.198389	0.580868	ko04340	ENSGALG00000010133(PTCH2);ENSGALG00000011630(GLI2);ENSGALG00000015037(EVC);ENSGALG00000015152(BOC);ENSGALG00000017658(GAS1);ENSGALG00000031707(DHH);ENSGALG00000035419(CDON);ENSGALG00000040266(GLI3)	K11101+K16798+K19605+K20020+K06232+K11990+K20033+K06230
Cellular Processes	Cell motility	Regulation of actin cytoskeleton	32	215	0.212198	0.612065	ko04810	ENSGALG00000000681(PAK1);ENSGALG00000002203(FGF18);ENSGALG00000003578(FN1);ENSGALG00000004582(MYL2);ENSGALG00000006520(MYH11);ENSGALG00000007511(ITGB2);ENSGALG00000008747(ITGA8);ENSGALG00000011708(MYLK);ENSGALG00000012456(RAC2);ENSGALG00000013253(INSRR);ENSGALG00000013929(PDGFRA);ENSGALG00000014786(PIK3R1);ENSGALG00000017179(PDGFD);ENSGALG00000020386(BDKRB1);ENSGALG00000026383(TMSB4X);ENSGALG0000…	K04409+K04358+K05717+K10351+K10352+K06464+K06584+K00907+K07860+K05086+K04363+K02649+K05450+K03915+K05764+K10352+K04358+K22603+K12755+K06588+K05757+K05735+K05750+K06583+K10031+K10352+K05699+K05764+K06586+K06590+K05730+K06476
Organismal Systems	Immune system	NOD-like receptor signaling pathway	23	150	0.21281	0.612065	ko04621	ENSGALG00000000720(GBP1);ENSGALG00000001049(CASP1);ENSGALG00000002786(PSTPIP1);ENSGALG00000003863(P2RX7);ENSGALG00000004519(TRPV2);ENSGALG00000005631(TRPM2);ENSGALG00000007001(TLR4);ENSGALG00000007698(NLRP1);ENSGALG00000008346(CASP18);ENSGALG00000008907(PLCB4);ENSGALG00000009586(IRAK4);ENSGALG00000011668(IL8L1);ENSGALG00000013356(IKBKE);ENSGALG00000016261(CYBB);ENSGALG00000016670(AvBD3);ENSGALG00…	K20899+K01370+K12804+K05220+K04971+K04977+K10160+K12801+K04398+K05858+K04733+K10030+K07211+K21421+K23126+K23126+K20899+K20899+K20909+K08846+K20899+K20910+K20899
Human Diseases	Endocrine and metabolic disease	Cushing syndrome	21	138	0.236784	0.666191	ko04934	ENSGALG00000005401(WNT9A);ENSGALG00000005621(CAMK2A);ENSGALG00000005657(CRHR2);ENSGALG00000008393(CREB3L1);ENSGALG00000008494(CREB1);ENSGALG00000008883(TCF7L2);ENSGALG00000008907(PLCB4);ENSGALG00000010537(CDKN2C);ENSGALG00000013022(CACNA1C);ENSGALG00000015177(GNAQ);ENSGALG00000017242(FZD4);ENSGALG00000028069(WNT16);ENSGALG00000031960(LEF1);ENSGALG00000033061(CAMK2B);ENSGALG00000035569(MC2R);ENSGA…	K01064+K04515+K04579+K09048+K05870+K04491+K05858+K06622+K04850+K04634+K02354+K01558+K04492+K04515+K04200+K00572+K09047+K04166+K04515+K04465+K08046
Metabolism	Xenobiotics biodegradation and metabolism	Drug metabolism - other enzymes	10	60	0.238242	0.666191	ko00983	ENSGALG00000004196(UGT1A1);ENSGALG00000005472(NAT);ENSGALG00000005473(PNAT3);ENSGALG00000005474(PNAT10);ENSGALG00000007382(CDA);ENSGALG00000009803(MGST2);ENSGALG00000016325(GSTA3);ENSGALG00000048343(Ces1e);ENSGALG00000050831(CES1);ENSGALG00000054822(Ces1)	K00699+K00622+K00622+K00622+K01489+K00799+K00799+K01044+K01044+K01044
Human Diseases	Cancer: specific types	Basal cell carcinoma	10	60	0.238242	0.666191	ko05217	ENSGALG00000005401(WNT9A);ENSGALG00000006239(Bmp2);ENSGALG00000008883(TCF7L2);ENSGALG00000010133(PTCH2);ENSGALG00000011630(GLI2);ENSGALG00000017242(FZD4);ENSGALG00000028069(WNT16);ENSGALG00000031960(LEF1);ENSGALG00000036255(WNT7B);ENSGALG00000040266(GLI3)	K01064+K21283+K04491+K11101+K16798+K02354+K01558+K04492+K00572+K06230
Human Diseases	Cancer: overview	Chemical carcinogenesis - receptor activation	24	160	0.239829	0.666191	ko05207	ENSGALG00000001325(CYP1A1);ENSGALG00000002203(FGF18);ENSGALG00000003005(CHRNB4);ENSGALG00000004196(UGT1A1);ENSGALG00000007357(BCL6);ENSGALG00000008393(CREB3L1);ENSGALG00000008494(CREB1);ENSGALG00000009803(MGST2);ENSGALG00000010290(VEGFA);ENSGALG00000011182(DLL1);ENSGALG00000012973(ESR1);ENSGALG00000013022(CACNA1C);ENSGALG00000013356(IKBKE);ENSGALG00000014786(PIK3R1);ENSGALG00000015027(JAK2);ENSGA…	K07408+K04358+K04815+K00699+K15618+K09048+K05870+K00799+K05448+K06051+K08550+K04850+K07211+K02649+K04447+K00799+K08556+K07410+K04358+K04377+K09047+K04142+K08046+K04344
Human Diseases	Infectious disease: viral	Kaposi sarcoma-associated herpesvirus infection	27	183	0.250866	0.6896	ko05167	ENSGALG00000006351(FAS);ENSGALG00000006522(HCK);ENSGALG00000007979(CALML4);ENSGALG00000008346(CASP18);ENSGALG00000008494(CREB1);ENSGALG00000008883(TCF7L2);ENSGALG00000010290(VEGFA);ENSGALG00000010986(GNG4);ENSGALG00000011668(IL8L1);ENSGALG00000013356(IKBKE);ENSGALG00000014786(PIK3R1);ENSGALG00000015027(JAK2);ENSGALG00000015216(SYK);ENSGALG00000031205(GNGT2);ENSGALG00000031960(LEF1);ENSGALG0000003…	K04390+K08893+K02183+K04398+K05870+K04491+K05448+K04541+K10030+K07211+K02649+K04447+K05855+K04549+K04492+K04377+K06751+K05466+K04180+K06751+K04446+K06751+K06751+K04180+K06751+K06751+K06751
Organismal Systems	Immune system	T cell receptor signaling pathway	19	125	0.2525	0.6896	ko04660	ENSGALG00000000681(PAK1);ENSGALG00000001486(ZAP70);ENSGALG00000002192(PTPRC);ENSGALG00000008656(ICOS);ENSGALG00000008666(CTLA4);ENSGALG00000008669(CD28);ENSGALG00000009740(RASGRP1);ENSGALG00000014477(CD4);ENSGALG00000014561(PTPN6);ENSGALG00000014754(TRB);ENSGALG00000014786(PIK3R1);ENSGALG00000015022(FYN);ENSGALG00000034605(PAK6);ENSGALG00000036395(Vpreb2);ENSGALG00000038559(CD8A);ENSGALG000000425…	K04409+K07360+K06478+K06713+K06538+K06470+K04350+K06454+K05697+K10785+K02649+K05703+K05735+K10784+K06458+K04446+K10784+K06458+K05730
Human Diseases	Immune disease	Autoimmune thyroid disease	22	147	0.255418	0.691757	ko05320	ENSGALG00000000141(BLB1);ENSGALG00000000158(DMA);ENSGALG00000006351(FAS);ENSGALG00000007015(CD40);ENSGALG00000008666(CTLA4);ENSGALG00000008669(CD28);ENSGALG00000014754(TRB);ENSGALG00000033932(BF1);ENSGALG00000036395(Vpreb2);ENSGALG00000041380(BF2);ENSGALG00000043654(C3);ENSGALG00000044502(HLA-DRB1);ENSGALG00000044547(IGHV5-10-1);ENSGALG00000044631(--);ENSGALG00000046694(TRAV1-1);ENSGALG0000004731…	K06752+K06752+K04390+K03160+K06538+K06470+K10785+K06751+K10784+K06751+K06856+K06752+K06856+K06856+K10784+K06751+K06751+K06856+K06751+K06752+K06751+K06751
Human Diseases	Substance dependence	Cocaine addiction	7	41	0.271163	0.723213	ko05030	ENSGALG00000008393(CREB3L1);ENSGALG00000008494(CREB1);ENSGALG00000016224(MAOA);ENSGALG00000026241(GRIN3B);ENSGALG00000029648(TH);ENSGALG00000038265(CREB5);ENSGALG00000039698(DRD1)	K09048+K05870+K00274+K05214+K00501+K09047+K04144
Organismal Systems	Digestive system	Bile secretion	10	62	0.271483	0.723213	ko04976	ENSGALG00000004196(UGT1A1);ENSGALG00000004261(AQP9);ENSGALG00000005209(AQP1);ENSGALG00000007522(ABCC3);ENSGALG00000008593(ATP1B4);ENSGALG00000016326(slc51a);ENSGALG00000032986(CFTR);ENSGALG00000034284(SLC4A2);ENSGALG00000040619(BAAT);ENSGALG00000050760(ADCY6)	K00699+K09877+K09864+K05667+K01540+K14360+K05031+K13855+K00659+K08046
Cellular Processes	Cell growth and death	p53 signaling pathway	11	70	0.286371	0.750568	ko04115	ENSGALG00000000452(TNFRSF10B);ENSGALG00000006351(FAS);ENSGALG00000008346(CASP18);ENSGALG00000012755(IGF-I);ENSGALG00000012873(SERPINB5);ENSGALG00000017204(SESN3);ENSGALG00000027207(PERP2);ENSGALG00000027536(PERP1);ENSGALG00000028115(SFN);ENSGALG00000033960(ADGRB1);ENSGALG00000035325(PMAIP1)	K04722+K04390+K04398+K05459+K10139+K10141+K10136+K10136+K06644+K04596+K10131
Organismal Systems	Digestive system	Salivary secretion	11	70	0.286371	0.750568	ko04970	ENSGALG00000004980(KCNMA1);ENSGALG00000007979(CALML4);ENSGALG00000008593(ATP1B4);ENSGALG00000008907(PLCB4);ENSGALG00000014509(BST1);ENSGALG00000015177(GNAQ);ENSGALG00000030550(ATP2B1);ENSGALG00000034284(SLC4A2);ENSGALG00000040035(ADRB2);ENSGALG00000041878(AQP5);ENSGALG00000050760(ADCY6)	K04936+K02183+K01540+K05858+K18152+K04634+K05850+K13855+K04142+K09867+K08046
Metabolism	Amino acid metabolism	Tyrosine metabolism	6	35	0.291644	0.758274	ko00350	ENSGALG00000016224(MAOA);ENSGALG00000029648(TH);ENSGALG00000030614(ADH1C);ENSGALG00000033522(Aoc3);ENSGALG00000036044(ALDH3B1);ENSGALG00000054856(ADH1)	K00274+K00501+K13951+K00276+K00129+K13951
Genetic Information Processing	Translation	Ribosome	18	122	0.304004	0.784138	ko03010	ENSGALG00000000474(RPL36);ENSGALG00000001634(RPL23);ENSGALG00000002157(RPS17);ENSGALG00000002868(RPL26L1);ENSGALG00000004871(RPS24);ENSGALG00000005338(RPS21);ENSGALG00000005948(RPL27A);ENSGALG00000007699(RPS25);ENSGALG00000008620(RPL39L);ENSGALG00000008806(RPL12);ENSGALG00000010124(RPS8);ENSGALG00000013990(RPS12);ENSGALG00000014833(RPL37);ENSGALG00000026490(RPS16);ENSGALG00000033419(MRPL19);ENSGA…	K02920+K02894+K02962+K02898+K02974+K02971+K02900+K02975+K02924+K02870+K02995+K02951+K02922+K02960+K02884+K02983+K02875+K02957
Cellular Processes	Cell growth and death	Necroptosis	20	137	0.307696	0.787412	ko04217	ENSGALG00000000452(TNFRSF10B);ENSGALG00000001049(CASP1);ENSGALG00000005621(CAMK2A);ENSGALG00000006351(FAS);ENSGALG00000007001(TLR4);ENSGALG00000007220(FTH1);ENSGALG00000008346(CASP18);ENSGALG00000008727(PLA2G4B);ENSGALG00000009360(CAPN2);ENSGALG00000015027(JAK2);ENSGALG00000016261(CYBB);ENSGALG00000020458(PLA2G4E);ENSGALG00000032660(IFNGR2);ENSGALG00000033061(CAMK2B);ENSGALG00000033087(STAT4);ENS…	K04722+K01370+K04515+K04390+K10160+K00522+K04398+K16342+K03853+K04447+K21421+K16342+K05133+K04515+K11222+K04515+K01915+K11225+K11225+K11251
Environmental Information Processing	Signal transduction	NF-kappa B signaling pathway	26	183	0.324851	0.823422	ko04064	ENSGALG00000001486(ZAP70);ENSGALG00000005257(VCAM1);ENSGALG00000006511(BCL2A1);ENSGALG00000006756(BPI);ENSGALG00000007001(TLR4);ENSGALG00000007015(CD40);ENSGALG00000009586(IRAK4);ENSGALG00000011668(IL8L1);ENSGALG00000014754(TRB);ENSGALG00000015216(SYK);ENSGALG00000016852(TNFSF13B);ENSGALG00000031094(EDA2R);ENSGALG00000032701(LY96);ENSGALG00000032717(CCL4);ENSGALG00000034478(CCL4);ENSGALG000000363…	K07360+K06527+K02162+K05399+K10160+K03160+K04733+K10030+K10785+K05855+K05476+K05163+K05400+K12964+K12964+K10784+K04391+K10031+K04386+K06856+K06856+K06856+K16062+K10784+K05476+K06856
Environmental Information Processing	Signal transduction	Wnt signaling pathway	21	146	0.326835	0.823422	ko04310	ENSGALG00000001946(RSPO1);ENSGALG00000005401(WNT9A);ENSGALG00000005621(CAMK2A);ENSGALG00000008883(TCF7L2);ENSGALG00000008907(PLCB4);ENSGALG00000011019(ROR1);ENSGALG00000012456(RAC2);ENSGALG00000015208(ROR2);ENSGALG00000017242(FZD4);ENSGALG00000028069(WNT16);ENSGALG00000030030(RSPO2);ENSGALG00000030115(WISP1);ENSGALG00000031960(LEF1);ENSGALG00000031997(SFRP4);ENSGALG00000033061(CAMK2B);ENSGALG0000…	K19471+K01064+K04515+K04491+K05858+K05122+K07860+K05123+K02354+K01558+K23097+K22471+K04492+K02185+K04515+K04377+K00572+K04515+K04446+K23098+K23491
Metabolism	Amino acid metabolism	Valine, leucine and isoleucine biosynthesis	1	3	0.338743	0.843207	ko00290	ENSGALG00000002638(NGR_a01490)	K01754
Metabolism	Amino acid metabolism	Phenylalanine metabolism	3	16	0.340368	0.843207	ko00360	ENSGALG00000016224(MAOA);ENSGALG00000033522(Aoc3);ENSGALG00000036044(ALDH3B1)	K00274+K00276+K00129
Environmental Information Processing	Signal transduction	Apelin signaling pathway	18	125	0.342472	0.843207	ko04371	ENSGALG00000000585(MYL4);ENSGALG00000004582(MYL2);ENSGALG00000006343(ACTA2);ENSGALG00000007669(EGR1);ENSGALG00000007979(CALML4);ENSGALG00000008544(SLC8A1);ENSGALG00000008907(PLCB4);ENSGALG00000010986(GNG4);ENSGALG00000011708(MYLK);ENSGALG00000014645(MEF2C);ENSGALG00000015177(GNAQ);ENSGALG00000031205(GNGT2);ENSGALG00000036001(SMAD2Z);ENSGALG00000037402(NOV);ENSGALG00000037558(Mef2b);ENSGALG0000003…	K12750+K10351+K12313+K09203+K02183+K05849+K05858+K04541+K00907+K04454+K04634+K04549+K04500+K06827+K09261+K04166+K13242+K08046
Human Diseases	Infectious disease: bacterial	Tuberculosis	34	245	0.345237	0.843623	ko05152	ENSGALG00000000141(BLB1);ENSGALG00000000158(DMA);ENSGALG00000000775(CTSS);ENSGALG00000004594(CD74);ENSGALG00000005621(CAMK2A);ENSGALG00000006756(BPI);ENSGALG00000007001(TLR4);ENSGALG00000007511(ITGB2);ENSGALG00000007979(CALML4);ENSGALG00000008014(CEBPB);ENSGALG00000008346(CASP18);ENSGALG00000008494(CREB1);ENSGALG00000009239(TLR2B);ENSGALG00000009586(IRAK4);ENSGALG00000010346(TGFB3);ENSGALG0000001…	K06752+K06752+K01368+K06505+K04515+K05399+K10160+K06464+K02183+K10048+K04398+K05870+K10159+K04733+K13377+K04447+K05855+K05398+K04011+K06560+K13375+K05133+K04515+K04391+K04515+K06856+K08846+K06752+K06856+K06856+K04400+K04011+K06856+K06752
Organismal Systems	Endocrine system	Growth hormone synthesis, secretion and action	16	111	0.353939	0.846902	ko04935	ENSGALG00000005258(SSTR5);ENSGALG00000008393(CREB3L1);ENSGALG00000008494(CREB1);ENSGALG00000008907(PLCB4);ENSGALG00000010139(SSTR1);ENSGALG00000012755(IGF-I);ENSGALG00000013022(CACNA1C);ENSGALG00000014786(PIK3R1);ENSGALG00000014855(GHR);ENSGALG00000015027(JAK2);ENSGALG00000015177(GNAQ);ENSGALG00000015495(POU1F1);ENSGALG00000027786(SOCS3);ENSGALG00000038265(CREB5);ENSGALG00000050619(SOCS2);ENSGALG…	K04221+K09048+K05870+K05858+K04217+K05459+K04850+K02649+K05080+K04447+K04634+K09363+K04696+K09047+K04695+K08046
Environmental Information Processing	Membrane transport	ABC transporters	7	45	0.357946	0.846902	ko02010	ENSGALG00000007522(ABCC3);ENSGALG00000013079(ABCA13);ENSGALG00000013244(ABCC9);ENSGALG00000021395(ABCA9);ENSGALG00000021399(ABCA9);ENSGALG00000029381(TAP2);ENSGALG00000032986(CFTR)	K05667+K05647+K05033+K05651+K05650+K05654+K05031
Organismal Systems	Endocrine system	PPAR signaling pathway	10	67	0.359603	0.846902	ko03320	ENSGALG00000000619(ANGPTL4);ENSGALG00000005554(ADIPOQ);ENSGALG00000007114(APOA1);ENSGALG00000008439(CD36);ENSGALG00000019061(MMP1);ENSGALG00000030025(FABP4);ENSGALG00000030920(APOC3);ENSGALG00000036686(PLTP);ENSGALG00000038722(SORBS1);ENSGALG00000041344(FABP5)	K08767+K07296+K08757+K06259+K01388+K08753+K08759+K08761+K06086+K08754
Organismal Systems	Digestive system	Fat digestion and absorption	6	38	0.363568	0.846902	ko04975	ENSGALG00000007114(APOA1);ENSGALG00000008439(CD36);ENSGALG00000009231(PNLIPRP1);ENSGALG00000010818(PLPP3);ENSGALG00000012185(PLA2G12A);ENSGALG00000034436(CEL)	K08757+K06259+K14073+K01080+K01047+K12298
Human Diseases	Cancer: specific types	Bladder cancer	6	38	0.363568	0.846902	ko05219	ENSGALG00000003580(MMP2);ENSGALG00000006992(MMP9);ENSGALG00000010290(VEGFA);ENSGALG00000011668(IL8L1);ENSGALG00000019061(MMP1);ENSGALG00000033631(MYC)	K01398+K01403+K05448+K10030+K01388+K04377
Environmental Information Processing	Signal transduction	VEGF signaling pathway	9	60	0.366076	0.846902	ko04370	ENSGALG00000001926(HSPB1);ENSGALG00000008727(PLA2G4B);ENSGALG00000010290(VEGFA);ENSGALG00000012456(RAC2);ENSGALG00000013907(KDR);ENSGALG00000014786(PIK3R1);ENSGALG00000020458(PLA2G4E);ENSGALG00000044505(Sh2d2a);ENSGALG00000050508(NOS3)	K04455+K16342+K05448+K07860+K05098+K02649+K16342+K08273+K13242
Cellular Processes	Cell growth and death	Cellular senescence	22	157	0.368824	0.846902	ko04218	ENSGALG00000002761(SIRT1);ENSGALG00000003663(RBL2);ENSGALG00000007979(CALML4);ENSGALG00000009360(CAPN2);ENSGALG00000010346(TGFB3);ENSGALG00000011668(IL8L1);ENSGALG00000012792(HIPK2);ENSGALG00000014786(PIK3R1);ENSGALG00000015297(FOXO3);ENSGALG00000020419(LIN52);ENSGALG00000031325(TGFB1);ENSGALG00000033129(ZFP36L2);ENSGALG00000033631(MYC);ENSGALG00000033932(BF1);ENSGALG00000036001(SMAD2Z);ENSGALG00…	K11411+K16332+K02183+K03853+K13377+K10030+K08826+K02649+K09408+K21775+K13375+K18753+K04377+K06751+K04500+K06751+K04446+K06751+K06751+K06751+K06751+K06751
Metabolism	Lipid metabolism	Linoleic acid metabolism	5	31	0.369081	0.846902	ko00591	ENSGALG00000008727(PLA2G4B);ENSGALG00000010032(PLB1);ENSGALG00000011413(CYP2J2);ENSGALG00000012185(PLA2G12A);ENSGALG00000020458(PLA2G4E)	K16342+K14621+K07418+K01047+K16342
Metabolism	Glycan biosynthesis and metabolism	Glycosaminoglycan biosynthesis - heparan sulfate / heparin	4	24	0.374112	0.846902	ko00534	ENSGALG00000001371(HS3ST3A1);ENSGALG00000014934(HS3ST1);ENSGALG00000043829(ext1c);ENSGALG00000047475(HS3ST2)	K07809+K01024+K02366+K07808
Metabolism	Amino acid metabolism	Arginine biosynthesis	3	17	0.37761	0.846902	ko00220	ENSGALG00000023689(ASS1);ENSGALG00000043754(GLUL);ENSGALG00000050508(NOS3)	K01940+K01915+K13242
Organismal Systems	Endocrine system	Renin-angiotensin system	3	17	0.37761	0.846902	ko04614	ENSGALG00000005936(AGTR2);ENSGALG00000027501(ANPEP);ENSGALG00000038512(AGTR1)	K04167+K11140+K04166
Metabolism	Lipid metabolism	Steroid hormone biosynthesis	6	39	0.387841	0.846902	ko00140	ENSGALG00000001325(CYP1A1);ENSGALG00000004196(UGT1A1);ENSGALG00000011812(Sult1d1);ENSGALG00000016622(STS);ENSGALG00000023472(SULT2B1);ENSGALG00000025822(CYP1B1)	K07408+K00699+K01016+K01131+K01015+K07410
Metabolism	Metabolism of cofactors and vitamins	Nicotinate and nicotinamide metabolism	6	39	0.387841	0.846902	ko00760	ENSGALG00000002761(SIRT1);ENSGALG00000014509(BST1);ENSGALG00000030120(ITGB1BP3);ENSGALG00000037587(ENPP3);ENSGALG00000044146(PNP);ENSGALG00000054059(ENPP3)	K11411+K18152+K10524+K01513+K03783+K01513
Human Diseases	Infectious disease: viral	Herpes simplex virus 1 infection	32	235	0.394716	0.846902	ko05168	ENSGALG00000000141(BLB1);ENSGALG00000000158(DMA);ENSGALG00000002160(B2M);ENSGALG00000004594(CD74);ENSGALG00000006351(FAS);ENSGALG00000008022(TAPBP);ENSGALG00000008346(CASP18);ENSGALG00000009239(TLR2B);ENSGALG00000009586(IRAK4);ENSGALG00000013356(IKBKE);ENSGALG00000014786(PIK3R1);ENSGALG00000015027(JAK2);ENSGALG00000015216(SYK);ENSGALG00000027786(SOCS3);ENSGALG00000029381(TAP2);ENSGALG00000032660(…	K06752+K06752+K08055+K06505+K04390+K08058+K04398+K10159+K04733+K07211+K02649+K04447+K05855+K04696+K05654+K05133+K06751+K09228+K12647+K06751+K09228+K06752+K09228+K09228+K06751+K06751+K09228+K06751+K06752+K06751+K09364+K06751
Organismal Systems	Endocrine system	Prolactin signaling pathway	10	69	0.395985	0.846902	ko04917	ENSGALG00000003446(PRLR);ENSGALG00000006785(IRF1);ENSGALG00000009603(PRL);ENSGALG00000012973(ESR1);ENSGALG00000014786(PIK3R1);ENSGALG00000015027(JAK2);ENSGALG00000015297(FOXO3);ENSGALG00000027786(SOCS3);ENSGALG00000029648(TH);ENSGALG00000050619(SOCS2)	K05081+K09444+K05439+K08550+K02649+K04447+K09408+K04696+K00501+K04695
Metabolism	Carbohydrate metabolism	Starch and sucrose metabolism	5	32	0.39609	0.846902	ko00500	ENSGALG00000016655(GYG2);ENSGALG00000021039(HKDC1);ENSGALG00000034855(HK2);ENSGALG00000037587(ENPP3);ENSGALG00000054059(ENPP3)	K00750+K00844+K00844+K01513+K01513
Organismal Systems	Environmental adaptation	Circadian rhythm	5	32	0.39609	0.846902	ko04710	ENSGALG00000000104(CRY1);ENSGALG00000001035(RORB);ENSGALG00000008494(CREB1);ENSGALG00000016774(NPAS2);ENSGALG00000048539(BHLHE41)	K02295+K08533+K05870+K09026+K03730
Organismal Systems	Excretory system	Aldosterone-regulated sodium reabsorption	5	32	0.39609	0.846902	ko04960	ENSGALG00000006202(SCNN1B);ENSGALG00000008593(ATP1B4);ENSGALG00000012755(IGF-I);ENSGALG00000014786(PIK3R1);ENSGALG00000028115(SFN)	K04825+K01540+K05459+K02649+K06644
Human Diseases	Cancer: specific types	Thyroid cancer	5	32	0.39609	0.846902	ko05216	ENSGALG00000002555(RET);ENSGALG00000008883(TCF7L2);ENSGALG00000025842(TPM2);ENSGALG00000031960(LEF1);ENSGALG00000033631(MYC)	K05126+K04491+K09290+K04492+K04377
Metabolism	Lipid metabolism	alpha-Linolenic acid metabolism	4	25	0.404949	0.852807	ko00592	ENSGALG00000008727(PLA2G4B);ENSGALG00000010032(PLB1);ENSGALG00000012185(PLA2G12A);ENSGALG00000020458(PLA2G4E)	K16342+K14621+K01047+K16342
Organismal Systems	Excretory system	Collecting duct acid secretion	4	25	0.404949	0.852807	ko04966	ENSGALG00000000048(ATP6V1A);ENSGALG00000016446(ATP6V1C2);ENSGALG00000039978(SLC4A1);ENSGALG00000051660(ATP6V1B2)	K02145+K02148+K06573+K02147
Environmental Information Processing	Signal transduction	Hippo signaling pathway	20	145	0.406723	0.852807	ko04390	ENSGALG00000005401(WNT9A);ENSGALG00000005415(TEAD1);ENSGALG00000006239(Bmp2);ENSGALG00000007511(ITGB2);ENSGALG00000008883(TCF7L2);ENSGALG00000010346(TGFB3);ENSGALG00000011630(GLI2);ENSGALG00000016293(BMP5);ENSGALG00000017242(FZD4);ENSGALG00000028069(WNT16);ENSGALG00000031325(TGFB1);ENSGALG00000031960(LEF1);ENSGALG00000033631(MYC);ENSGALG00000035016(ID2);ENSGALG00000036001(SMAD2Z);ENSGALG000000362…	K01064+K09448+K21283+K06464+K04491+K13377+K16798+K04663+K02354+K01558+K13375+K04492+K04377+K17693+K04500+K00572+K04665+K06827+K16796+K20013
Human Diseases	Immune disease	Systemic lupus erythematosus	23	169	0.421465	0.878051	ko05322	ENSGALG00000000141(BLB1);ENSGALG00000000158(DMA);ENSGALG00000004771(C1QB);ENSGALG00000007015(CD40);ENSGALG00000008669(CD28);ENSGALG00000014603(C1S);ENSGALG00000014659(C1R);ENSGALG00000014754(TRB);ENSGALG00000021569(C1QA);ENSGALG00000027571(H2B-I);ENSGALG00000029669(C1QC);ENSGALG00000032231(C4);ENSGALG00000036395(Vpreb2);ENSGALG00000037322(HIST1H46);ENSGALG00000042458(ACTN1);ENSGALG00000043654(C3)…	K06752+K06752+K03987+K03160+K06470+K01331+K01330+K10785+K03986+K11252+K03988+K03989+K10784+K11254+K05699+K06856+K06752+K06856+K06856+K10784+K06856+K06752+K11251
Cellular Processes	Cell growth and death	Ferroptosis	5	34	0.449655	0.920705	ko04216	ENSGALG00000006453(TF);ENSGALG00000007220(FTH1);ENSGALG00000012298(SLC39A8);ENSGALG00000016261(CYBB);ENSGALG00000030773(CP)	K14736+K00522+K14714+K21421+K13624
Metabolism	Glycan biosynthesis and metabolism	Other glycan degradation	3	19	0.450437	0.920705	ko00511	ENSGALG00000011328(GLB1L);ENSGALG00000011816(ENGASE);ENSGALG00000037467(NEU2)	K12309+K01227+K12357
Organismal Systems	Excretory system	Proximal tubule bicarbonate reclamation	3	19	0.450437	0.920705	ko04964	ENSGALG00000005209(AQP1);ENSGALG00000005360(CA4);ENSGALG00000008593(ATP1B4)	K09864+K18246+K01540
Human Diseases	Cancer: specific types	Acute myeloid leukemia	8	57	0.455294	0.924816	ko05221	ENSGALG00000006511(BCL2A1);ENSGALG00000008127(SPI1);ENSGALG00000008883(TCF7L2);ENSGALG00000014786(PIK3R1);ENSGALG00000016022(RUNX1);ENSGALG00000031960(LEF1);ENSGALG00000033631(MYC);ENSGALG00000039140(CD14)	K02162+K09438+K04491+K02649+K08367+K04492+K04377+K04391
Organismal Systems	Endocrine system	Ovarian steroidogenesis	7	50	0.468673	0.930779	ko04913	ENSGALG00000001325(CYP1A1);ENSGALG00000008727(PLA2G4B);ENSGALG00000011413(CYP2J2);ENSGALG00000012755(IGF-I);ENSGALG00000020458(PLA2G4E);ENSGALG00000025822(CYP1B1);ENSGALG00000050760(ADCY6)	K07408+K16342+K07418+K05459+K16342+K07410+K08046
Metabolism	Lipid metabolism	Primary bile acid biosynthesis	2	12	0.469685	0.930779	ko00120	ENSGALG00000006352(CH25H);ENSGALG00000040619(BAAT)	K10223+K00659
Metabolism	Metabolism of other amino acids	Taurine and hypotaurine metabolism	2	12	0.469685	0.930779	ko00430	ENSGALG00000002358(CDO1);ENSGALG00000040619(BAAT)	K00456+K00659
Metabolism	Energy metabolism	Sulfur metabolism	2	12	0.469685	0.930779	ko00920	ENSGALG00000000866(SELENBP1);ENSGALG00000018415(selenbp1)	K17285+K17285
Metabolism	Glycan biosynthesis and metabolism	Glycosaminoglycan degradation	3	20	0.485544	0.956375	ko00531	ENSGALG00000007508(HPSE2);ENSGALG00000011203(HPSE);ENSGALG00000011328(GLB1L)	K07965+K07964+K12309
Human Diseases	Infectious disease: bacterial	Salmonella infection	31	237	0.492356	0.963949	ko05132	ENSGALG00000000452(TNFRSF10B);ENSGALG00000000681(PAK1);ENSGALG00000001049(CASP1);ENSGALG00000002192(PTPRC);ENSGALG00000002198(FHOD1);ENSGALG00000003770(ANXA2);ENSGALG00000004582(MYL2);ENSGALG00000006409(PODXL);ENSGALG00000007001(TLR4);ENSGALG00000008346(CASP18);ENSGALG00000008883(TCF7L2);ENSGALG00000008933(CASP7);ENSGALG00000009239(TLR2B);ENSGALG00000009586(IRAK4);ENSGALG00000011668(IL8L1);ENSGAL…	K04722+K04409+K01370+K06478+K23938+K17092+K10351+K06817+K10160+K04398+K04491+K04397+K10159+K04733+K10030+K07864+K18441+K10416+K07863+K12755+K17274+K04492+K05757+K05400+K04377+K05750+K04391+K08846+K07374+K04437+K04437
Metabolism	Lipid metabolism	Glycerophospholipid metabolism	13	98	0.499752	0.968739	ko00564	ENSGALG00000005721(DGKG);ENSGALG00000008727(PLA2G4B);ENSGALG00000009252(PLD1);ENSGALG00000010032(PLB1);ENSGALG00000010818(PLPP3);ENSGALG00000012061(gpd1l);ENSGALG00000012185(PLA2G12A);ENSGALG00000014997(PLA1A);ENSGALG00000016959(DGKH);ENSGALG00000020458(PLA2G4E);ENSGALG00000028928(LCAT);ENSGALG00000029020(PLPP4);ENSGALG00000054536(pld3)	K00901+K16342+K01115+K14621+K01080+K00006+K01047+K13618+K00901+K16342+K00650+K18693+K16860
Organismal Systems	Immune system	Natural killer cell mediated cytotoxicity	22	168	0.501399	0.968739	ko04650	ENSGALG00000000452(TNFRSF10B);ENSGALG00000000681(PAK1);ENSGALG00000001486(ZAP70);ENSGALG00000006351(FAS);ENSGALG00000007511(ITGB2);ENSGALG00000012456(RAC2);ENSGALG00000014561(PTPN6);ENSGALG00000014722(Klrd1);ENSGALG00000014786(PIK3R1);ENSGALG00000015022(FYN);ENSGALG00000015216(SYK);ENSGALG00000016564(PTK2B);ENSGALG00000032660(IFNGR2);ENSGALG00000035856(CD48);ENSGALG00000040002(--);ENSGALG00000042…	K04722+K04409+K07360+K04390+K06464+K07860+K05697+K06516+K02649+K05703+K05855+K05871+K05133+K06479+K06582+K04446+K06856+K06856+K06856+K06856+K06582+K05730
Organismal Systems	Aging	Longevity regulating pathway	11	83	0.50864	0.968739	ko04211	ENSGALG00000002761(SIRT1);ENSGALG00000005554(ADIPOQ);ENSGALG00000008393(CREB3L1);ENSGALG00000008494(CREB1);ENSGALG00000012755(IGF-I);ENSGALG00000014786(PIK3R1);ENSGALG00000015297(FOXO3);ENSGALG00000017068(KL);ENSGALG00000017204(SESN3);ENSGALG00000038265(CREB5);ENSGALG00000050760(ADCY6)	K11411+K07296+K09048+K05870+K05459+K02649+K09408+K14756+K10141+K09047+K08046
Organismal Systems	Nervous system	Synaptic vesicle cycle	11	83	0.50864	0.968739	ko04721	ENSGALG00000000048(ATP6V1A);ENSGALG00000004246(SLC6A4);ENSGALG00000016446(ATP6V1C2);ENSGALG00000019290(SLC6A12);ENSGALG00000019291(SLC6A1);ENSGALG00000035935(Unc13c);ENSGALG00000037556(SLC1A2);ENSGALG00000041094(SYT1);ENSGALG00000049067(RIMS1);ENSGALG00000051660(ATP6V1B2);ENSGALG00000054250(Cacna1a)	K02145+K05037+K02148+K05045+K05034+K15293+K05613+K15290+K15291+K02147+K04344
Organismal Systems	Endocrine system	Glucagon signaling pathway	12	91	0.512111	0.968739	ko04922	ENSGALG00000002761(SIRT1);ENSGALG00000005621(CAMK2A);ENSGALG00000007979(CALML4);ENSGALG00000008393(CREB3L1);ENSGALG00000008494(CREB1);ENSGALG00000008907(PLCB4);ENSGALG00000011104(GCG);ENSGALG00000015177(GNAQ);ENSGALG00000033061(CAMK2B);ENSGALG00000038265(CREB5);ENSGALG00000041635(CAMK2D);ENSGALG00000048430(ppp4cb)	K11411+K04515+K02183+K09048+K05870+K05858+K05259+K04634+K04515+K09047+K04515+K15423
Cellular Processes	Cellular community - eukaryotes	Signaling pathways regulating pluripotency of stem cells	17	130	0.512687	0.968739	ko04550	ENSGALG00000005401(WNT9A);ENSGALG00000008303(LHX5);ENSGALG00000009129(DLX5);ENSGALG00000012123(PAX6);ENSGALG00000012755(IGF-I);ENSGALG00000014786(PIK3R1);ENSGALG00000015027(JAK2);ENSGALG00000017242(FZD4);ENSGALG00000028069(WNT16);ENSGALG00000028095(HOXA1);ENSGALG00000028770(INHBB);ENSGALG00000033631(MYC);ENSGALG00000034616(INHBA);ENSGALG00000035016(ID2);ENSGALG00000036001(SMAD2Z);ENSGALG000000362…	K01064+K18493+K18489+K08031+K05459+K02649+K04447+K02354+K01558+K09301+K22687+K04377+K04667+K17693+K04500+K00572+K16796
Metabolism	Lipid metabolism	Glycerolipid metabolism	9	68	0.519371	0.970389	ko00561	ENSGALG00000004230(LIPC);ENSGALG00000005721(DGKG);ENSGALG00000009231(PNLIPRP1);ENSGALG00000010818(PLPP3);ENSGALG00000013072(AKR1B10);ENSGALG00000016959(DGKH);ENSGALG00000029020(PLPP4);ENSGALG00000032736(MGLL);ENSGALG00000034436(CEL)	K22283+K00901+K14073+K01080+K00011+K00901+K18693+K01054+K12298
Metabolism	Metabolism of cofactors and vitamins	Pantothenate and CoA biosynthesis	3	21	0.519531	0.970389	ko00770	ENSGALG00000013993(VNN1);ENSGALG00000037587(ENPP3);ENSGALG00000054059(ENPP3)	K08069+K01513+K01513
Organismal Systems	Endocrine system	GnRH secretion	7	53	0.533046	0.989942	ko04929	ENSGALG00000008907(PLCB4);ENSGALG00000013022(CACNA1C);ENSGALG00000014786(PIK3R1);ENSGALG00000015177(GNAQ);ENSGALG00000017044(TRPC4);ENSGALG00000020505(KCNJ11);ENSGALG00000030554(KCNN3)	K05858+K04850+K02649+K04634+K04967+K05004+K04944
Human Diseases	Infectious disease: bacterial	Bacterial invasion of epithelial cells	10	77	0.54007	0.997288	ko05100	ENSGALG00000003578(FN1);ENSGALG00000010031(ARHGAP10);ENSGALG00000011913(SEPTIN3);ENSGALG00000014786(PIK3R1);ENSGALG00000026995(RHOG);ENSGALG00000029027(SEPTIN12);ENSGALG00000032588(ARPC1B);ENSGALG00000033295(CAV2);ENSGALG00000039682(HCLS1);ENSGALG00000043287(CAV1)	K05717+K13736+K16938+K02649+K07863+K16938+K05757+K12958+K06106+K06278
Metabolism	Amino acid metabolism	Arginine and proline metabolism	6	46	0.552848	1	ko00330	ENSGALG00000016224(MAOA);ENSGALG00000023435(GATM);ENSGALG00000040182(gamt);ENSGALG00000042030(P4HA3);ENSGALG00000050508(NOS3);ENSGALG00000054033(CKM)	K00274+K00613+K00542+K00472+K13242+K00933
Organismal Systems	Nervous system	Long-term depression	8	62	0.554934	1	ko04730	ENSGALG00000003163(GNAO1);ENSGALG00000008727(PLA2G4B);ENSGALG00000008907(PLCB4);ENSGALG00000012755(IGF-I);ENSGALG00000015177(GNAQ);ENSGALG00000020458(PLA2G4E);ENSGALG00000036390(PPP1R17);ENSGALG00000054250(Cacna1a)	K04534+K16342+K05858+K05459+K04634+K16342+K08067+K04344
Human Diseases	Infectious disease: parasitic	African trypanosomiasis	14	110	0.562377	1	ko05143	ENSGALG00000004574(NPPA);ENSGALG00000005257(VCAM1);ENSGALG00000006351(FAS);ENSGALG00000007114(APOA1);ENSGALG00000008907(PLCB4);ENSGALG00000015001(LAMA4);ENSGALG00000015177(GNAQ);ENSGALG00000028991(RNP);ENSGALG00000031430(SELE);ENSGALG00000043234(HBA1);ENSGALG00000043654(C3);ENSGALG00000044547(IGHV5-10-1);ENSGALG00000044631(--);ENSGALG00000050515(IGHA1)	K12334+K06527+K04390+K08757+K05858+K06241+K04634+K12334+K06494+K13822+K06856+K06856+K06856+K06856
Human Diseases	Drug resistance: antineoplastic	Platinum drug resistance	8	63	0.573974	1	ko01524	ENSGALG00000006351(FAS);ENSGALG00000008346(CASP18);ENSGALG00000009803(MGST2);ENSGALG00000011300(TOP2B);ENSGALG00000014786(PIK3R1);ENSGALG00000016325(GSTA3);ENSGALG00000035325(PMAIP1);ENSGALG00000052798(Col18a1)	K04390+K04398+K00799+K03164+K02649+K00799+K10131+K03164
Organismal Systems	Digestive system	Carbohydrate digestion and absorption	5	39	0.576252	1	ko04973	ENSGALG00000008593(ATP1B4);ENSGALG00000008907(PLCB4);ENSGALG00000014786(PIK3R1);ENSGALG00000021039(HKDC1);ENSGALG00000034855(HK2)	K01540+K05858+K02649+K00844+K00844
Metabolism	Carbohydrate metabolism	Pentose and glucuronate interconversions	3	23	0.583628	1	ko00040	ENSGALG00000004196(UGT1A1);ENSGALG00000013072(AKR1B10);ENSGALG00000017068(KL)	K00699+K00011+K14756
Organismal Systems	Sensory system	Phototransduction	3	23	0.583628	1	ko04744	ENSGALG00000007979(CALML4);ENSGALG00000014136(CNGA1);ENSGALG00000020745(RHO)	K02183+K04948+K04250
Environmental Information Processing	Signal transduction	Hippo signaling pathway - multiple species	2	15	0.593408	1	ko04392	ENSGALG00000000681(PAK1);ENSGALG00000005415(TEAD1)	K04409+K09448
Organismal Systems	Immune system	Neutrophil extracellular trap formation	28	224	0.599019	1	ko04613	ENSGALG00000001049(CASP1);ENSGALG00000001189(NCF1C);ENSGALG00000004261(AQP9);ENSGALG00000004700(NCF2);ENSGALG00000007001(TLR4);ENSGALG00000007511(ITGB2);ENSGALG00000008907(PLCB4);ENSGALG00000009239(TLR2B);ENSGALG00000009266(FGA);ENSGALG00000010854(hdac9);ENSGALG00000012456(RAC2);ENSGALG00000014786(PIK3R1);ENSGALG00000015216(SYK);ENSGALG00000016261(CYBB);ENSGALG00000016590(TLR7);ENSGALG00000017272…	K01370+K08011+K09877+K08010+K10160+K06464+K05858+K10159+K03903+K11409+K07860+K02649+K05855+K21421+K05404+K03900+K04011+K11252+K11254+K08012+K06856+K06856+K06856+K04011+K06856+K11251+K06261+K06476
Human Diseases	Substance dependence	Nicotine addiction	5	40	0.599701	1	ko05033	ENSGALG00000001698(GABRA1);ENSGALG00000007269(GABRA3);ENSGALG00000026241(GRIN3B);ENSGALG00000050064(Gabrr3);ENSGALG00000054250(Cacna1a)	K05175+K05175+K05214+K05190+K04344
Cellular Processes	Cell growth and death	Apoptosis	16	129	0.604677	1	ko04210	ENSGALG00000000452(TNFRSF10B);ENSGALG00000000775(CTSS);ENSGALG00000006351(FAS);ENSGALG00000006511(BCL2A1);ENSGALG00000008346(CASP18);ENSGALG00000008933(CASP7);ENSGALG00000009360(CAPN2);ENSGALG00000012186(CASP6);ENSGALG00000014786(PIK3R1);ENSGALG00000025881(CSF2RB);ENSGALG00000028147(CTSK);ENSGALG00000035185(Septin4);ENSGALG00000035325(PMAIP1);ENSGALG00000046494(CASP10);ENSGALG00000050441(CSF2RB);…	K04722+K01368+K04390+K02162+K04398+K04397+K03853+K04396+K02649+K04738+K01371+K16943+K10131+K04400+K04738+K07374
Cellular Processes	Cell growth and death	Apoptosis - multiple species	4	32	0.604931	1	ko04215	ENSGALG00000008346(CASP18);ENSGALG00000008933(CASP7);ENSGALG00000035185(Septin4);ENSGALG00000035325(PMAIP1)	K04398+K04397+K16943+K10131
Metabolism	Lipid metabolism	Sphingolipid metabolism	6	49	0.617215	1	ko00600	ENSGALG00000007781(GAL3ST1);ENSGALG00000009037(SPTLC3);ENSGALG00000010818(PLPP3);ENSGALG00000011213(DEGS2);ENSGALG00000011328(GLB1L);ENSGALG00000037467(NEU2)	K01019+K00654+K01080+K04712+K12309+K12357
Metabolism	Amino acid metabolism	Tryptophan metabolism	5	41	0.622401	1	ko00380	ENSGALG00000001325(CYP1A1);ENSGALG00000007503(KMO);ENSGALG00000016224(MAOA);ENSGALG00000016685(ASMT);ENSGALG00000025822(CYP1B1)	K07408+K00486+K00274+K00543+K07410
Metabolism	Carbohydrate metabolism	Ascorbate and aldarate metabolism	2	16	0.629556	1	ko00053	ENSGALG00000004196(UGT1A1);ENSGALG00000017068(KL)	K00699+K14756
Metabolism	Amino acid metabolism	Alanine, aspartate and glutamate metabolism	4	33	0.630027	1	ko00250	ENSGALG00000004669(ASPA);ENSGALG00000017234(FOLH1);ENSGALG00000023689(ASS1);ENSGALG00000043754(GLUL)	K01437+K14592+K01940+K01915
Human Diseases	Immune disease	Asthma	13	107	0.633446	1	ko05310	ENSGALG00000000141(BLB1);ENSGALG00000000158(DMA);ENSGALG00000006329(IL9);ENSGALG00000007015(CD40);ENSGALG00000014754(TRB);ENSGALG00000036395(Vpreb2);ENSGALG00000043654(C3);ENSGALG00000044502(HLA-DRB1);ENSGALG00000044547(IGHV5-10-1);ENSGALG00000044631(--);ENSGALG00000046694(TRAV1-1);ENSGALG00000050515(IGHA1);ENSGALG00000051101(HLA-DRA)	K06752+K06752+K05432+K03160+K10785+K10784+K06856+K06752+K06856+K06856+K10784+K06856+K06752
Organismal Systems	Immune system	Fc gamma R-mediated phagocytosis	21	172	0.639275	1	ko04666	ENSGALG00000000681(PAK1);ENSGALG00000001189(NCF1C);ENSGALG00000002192(PTPRC);ENSGALG00000004336(INPPL1);ENSGALG00000006522(HCK);ENSGALG00000008727(PLA2G4B);ENSGALG00000009252(PLD1);ENSGALG00000010818(PLPP3);ENSGALG00000012456(RAC2);ENSGALG00000014786(PIK3R1);ENSGALG00000015216(SYK);ENSGALG00000020458(PLA2G4E);ENSGALG00000032588(ARPC1B);ENSGALG00000035498(INPP5D);ENSGALG00000043654(C3);ENSGALG0000…	K04409+K08011+K06478+K15909+K08893+K16342+K01115+K01080+K07860+K02649+K05855+K16342+K05757+K03084+K06856+K06856+K06856+K06274+K05747+K06856+K05730
Metabolism	Glycan biosynthesis and metabolism	Glycosphingolipid biosynthesis - lacto and neolacto series	3	25	0.642005	1	ko00601	ENSGALG00000034975(FUT7);ENSGALG00000042116(FUT9);ENSGALG00000051274(B3GALT2)	K07635+K03663+K07820
Metabolism	Metabolism of cofactors and vitamins	Porphyrin metabolism	3	25	0.642005	1	ko00860	ENSGALG00000004196(UGT1A1);ENSGALG00000030773(CP);ENSGALG00000031786(BLVRA)	K00699+K13624+K00214
Human Diseases	Cardiovascular disease	Diabetic cardiomyopathy	22	181	0.649574	1	ko05415	ENSGALG00000001189(NCF1C);ENSGALG00000001564(ATP2A3);ENSGALG00000003580(MMP2);ENSGALG00000004700(NCF2);ENSGALG00000005621(CAMK2A);ENSGALG00000006992(MMP9);ENSGALG00000008439(CD36);ENSGALG00000008907(PLCB4);ENSGALG00000009641(COL1A2);ENSGALG00000010346(TGFB3);ENSGALG00000012456(RAC2);ENSGALG00000014786(PIK3R1);ENSGALG00000016261(CYBB);ENSGALG00000031325(TGFB1);ENSGALG00000033061(CAMK2B);ENSGALG000…	K08011+K05853+K01398+K08010+K04515+K01403+K06259+K05858+K06236+K13377+K07860+K02649+K21421+K13375+K04515+K19720+K04500+K08012+K04166+K06236+K04515+K13242
Human Diseases	Infectious disease: viral	Influenza A	19	157	0.651673	1	ko05164	ENSGALG00000000141(BLB1);ENSGALG00000000158(DMA);ENSGALG00000000452(TNFRSF10B);ENSGALG00000001049(CASP1);ENSGALG00000006351(FAS);ENSGALG00000007001(TLR4);ENSGALG00000008346(CASP18);ENSGALG00000009586(IRAK4);ENSGALG00000011668(IL8L1);ENSGALG00000013356(IKBKE);ENSGALG00000014786(PIK3R1);ENSGALG00000015027(JAK2);ENSGALG00000016400(RSAD2);ENSGALG00000016590(TLR7);ENSGALG00000027786(SOCS3);ENSGALG0000…	K06752+K06752+K04722+K01370+K04390+K10160+K04398+K04733+K10030+K07211+K02649+K04447+K15045+K05404+K04696+K05133+K12647+K06752+K06752
Human Diseases	Infectious disease: viral	Measles	15	125	0.656656	1	ko05162	ENSGALG00000005638(IL2RG);ENSGALG00000006351(FAS);ENSGALG00000007001(TLR4);ENSGALG00000008346(CASP18);ENSGALG00000008669(CD28);ENSGALG00000009239(TLR2B);ENSGALG00000009586(IRAK4);ENSGALG00000013356(IKBKE);ENSGALG00000014754(TRB);ENSGALG00000014786(PIK3R1);ENSGALG00000016590(TLR7);ENSGALG00000036395(Vpreb2);ENSGALG00000041192(IFIH1);ENSGALG00000042471(IL2RA);ENSGALG00000046694(TRAV1-1)	K05070+K04390+K10160+K04398+K06470+K10159+K04733+K07211+K10785+K02649+K05404+K10784+K12647+K05068+K10784
Organismal Systems	Aging	Longevity regulating pathway - multiple species	6	51	0.657077	1	ko04213	ENSGALG00000002761(SIRT1);ENSGALG00000012755(IGF-I);ENSGALG00000014786(PIK3R1);ENSGALG00000015297(FOXO3);ENSGALG00000030889(FOXA2);ENSGALG00000050760(ADCY6)	K11411+K05459+K02649+K09408+K08035+K08046
Metabolism	Energy metabolism	Nitrogen metabolism	2	17	0.663149	1	ko00910	ENSGALG00000005360(CA4);ENSGALG00000043754(GLUL)	K18246+K01915
Organismal Systems	Nervous system	Long-term potentiation	7	60	0.668686	1	ko04720	ENSGALG00000005621(CAMK2A);ENSGALG00000007979(CALML4);ENSGALG00000008907(PLCB4);ENSGALG00000013022(CACNA1C);ENSGALG00000015177(GNAQ);ENSGALG00000033061(CAMK2B);ENSGALG00000041635(CAMK2D)	K04515+K02183+K05858+K04850+K04634+K04515+K04515
Human Diseases	Drug resistance: antineoplastic	EGFR tyrosine kinase inhibitor resistance	9	78	0.68931	1	ko01521	ENSGALG00000010290(VEGFA);ENSGALG00000012755(IGF-I);ENSGALG00000013907(KDR);ENSGALG00000013929(PDGFRA);ENSGALG00000014786(PIK3R1);ENSGALG00000015027(JAK2);ENSGALG00000015297(FOXO3);ENSGALG00000016820(GAS6);ENSGALG00000017179(PDGFD)	K05448+K05459+K05098+K04363+K02649+K04447+K09408+K05464+K05450
Human Diseases	Cancer: overview	Choline metabolism in cancer	12	103	0.690044	1	ko05231	ENSGALG00000005721(DGKG);ENSGALG00000008727(PLA2G4B);ENSGALG00000009252(PLD1);ENSGALG00000010818(PLPP3);ENSGALG00000012456(RAC2);ENSGALG00000013929(PDGFRA);ENSGALG00000014786(PIK3R1);ENSGALG00000016959(DGKH);ENSGALG00000017179(PDGFD);ENSGALG00000017216(SLC5A7);ENSGALG00000020458(PLA2G4E);ENSGALG00000048926(WAS)	K00901+K16342+K01115+K01080+K07860+K04363+K02649+K00901+K05450+K14387+K16342+K05747
Metabolism	Lipid metabolism	Steroid biosynthesis	2	18	0.694245	1	ko00100	ENSGALG00000023824(LIPA);ENSGALG00000034436(CEL)	K01052+K12298
Human Diseases	Cancer: specific types	Renal cell carcinoma	7	62	0.702619	1	ko05211	ENSGALG00000000681(PAK1);ENSGALG00000010005(EPAS1);ENSGALG00000010290(VEGFA);ENSGALG00000010346(TGFB3);ENSGALG00000014786(PIK3R1);ENSGALG00000031325(TGFB1);ENSGALG00000034605(PAK6)	K04409+K09095+K05448+K13377+K02649+K13375+K05735
Organismal Systems	Immune system	IL-17 signaling pathway	9	79	0.704089	1	ko04657	ENSGALG00000006992(MMP9);ENSGALG00000008014(CEBPB);ENSGALG00000008346(CASP18);ENSGALG00000011668(IL8L1);ENSGALG00000013356(IKBKE);ENSGALG00000019061(MMP1);ENSGALG00000019063(MMP10);ENSGALG00000024466(CCL17);ENSGALG00000054572(IL17RE)	K01403+K10048+K04398+K10030+K07211+K01388+K01394+K21083+K05168
Human Diseases	Immune disease	Primary immunodeficiency	14	121	0.707909	1	ko05340	ENSGALG00000001486(ZAP70);ENSGALG00000002192(PTPRC);ENSGALG00000005638(IL2RG);ENSGALG00000007015(CD40);ENSGALG00000008656(ICOS);ENSGALG00000013372(IL7R);ENSGALG00000014477(CD4);ENSGALG00000029381(TAP2);ENSGALG00000038559(CD8A);ENSGALG00000043654(C3);ENSGALG00000044547(IGHV5-10-1);ENSGALG00000044631(--);ENSGALG00000048572(--);ENSGALG00000050515(IGHA1)	K07360+K06478+K05070+K03160+K06713+K05072+K06454+K05654+K06458+K06856+K06856+K06856+K06458+K06856
Metabolism	Carbohydrate metabolism	Galactose metabolism	4	37	0.719758	1	ko00052	ENSGALG00000011328(GLB1L);ENSGALG00000013072(AKR1B10);ENSGALG00000021039(HKDC1);ENSGALG00000034855(HK2)	K12309+K00011+K00844+K00844
Cellular Processes	Cellular community - eukaryotes	Adherens junction	8	72	0.725548	1	ko04520	ENSGALG00000008883(TCF7L2);ENSGALG00000012456(RAC2);ENSGALG00000014561(PTPN6);ENSGALG00000015022(FYN);ENSGALG00000031960(LEF1);ENSGALG00000038722(SORBS1);ENSGALG00000042458(ACTN1);ENSGALG00000048926(WAS)	K04491+K07860+K05697+K05703+K04492+K06086+K05699+K05747
Organismal Systems	Development and regeneration	Axon regeneration	10	89	0.725842	1	ko04361	ENSGALG00000003163(GNAO1);ENSGALG00000005721(DGKG);ENSGALG00000008907(PLCB4);ENSGALG00000015177(GNAQ);ENSGALG00000015297(FOXO3);ENSGALG00000016959(DGKH);ENSGALG00000023626(NTN1);ENSGALG00000029072(NTN3);ENSGALG00000040549(HTR7);ENSGALG00000041121(SLIT2)	K04534+K00901+K05858+K04634+K09408+K00901+K06843+K06843+K04163+K06839
Organismal Systems	Immune system	C-type lectin receptor signaling pathway	10	89	0.725842	1	ko04625	ENSGALG00000000681(PAK1);ENSGALG00000001049(CASP1);ENSGALG00000006785(IRF1);ENSGALG00000007979(CALML4);ENSGALG00000008346(CASP18);ENSGALG00000013356(IKBKE);ENSGALG00000014786(PIK3R1);ENSGALG00000015216(SYK);ENSGALG00000024466(CCL17);ENSGALG00000042534(NFATC1)	K04409+K01370+K09444+K02183+K04398+K07211+K02649+K05855+K21083+K04446
Human Diseases	Cancer: overview	MicroRNAs in cancer	17	148	0.731342	1	ko05206	ENSGALG00000002761(SIRT1);ENSGALG00000003521(TPM1);ENSGALG00000004538(TNN);ENSGALG00000006992(MMP9);ENSGALG00000007260(ZEB1);ENSGALG00000007769(FOXP1);ENSGALG00000010290(VEGFA);ENSGALG00000012873(SERPINB5);ENSGALG00000013929(PDGFRA);ENSGALG00000014786(PIK3R1);ENSGALG00000025822(CYP1B1);ENSGALG00000032031(MMP16);ENSGALG00000033631(MYC);ENSGALG00000039080(CD44);ENSGALG00000039990(TNC);ENSGALG000000…	K11411+K10373+K06252+K01403+K09299+K23582+K05448+K10139+K04363+K02649+K07410+K07996+K04377+K06256+K06252+K17442+K23560
Human Diseases	Cancer: specific types	Melanoma	7	64	0.734181	1	ko05218	ENSGALG00000002203(FGF18);ENSGALG00000012755(IGF-I);ENSGALG00000013929(PDGFRA);ENSGALG00000014786(PIK3R1);ENSGALG00000017179(PDGFD);ENSGALG00000028158(FGF7);ENSGALG00000028376(FGF19)	K04358+K05459+K04363+K02649+K05450+K04358+K22603
Cellular Processes	Cellular community - eukaryotes	Gap junction	10	90	0.738839	1	ko04540	ENSGALG00000005853(HTR2C);ENSGALG00000007681(HTR2B);ENSGALG00000008907(PLCB4);ENSGALG00000013929(PDGFRA);ENSGALG00000015177(GNAQ);ENSGALG00000016992(HTR2A);ENSGALG00000017179(PDGFD);ENSGALG00000039698(DRD1);ENSGALG00000050760(ADCY6);ENSGALG00000052192(TUBA1B)	K04157+K04157+K05858+K04363+K04634+K04157+K05450+K04144+K08046+K07374
Human Diseases	Cancer: specific types	Small cell lung cancer	10	90	0.738839	1	ko05222	ENSGALG00000003578(FN1);ENSGALG00000007905(LAMB1);ENSGALG00000014786(PIK3R1);ENSGALG00000015001(LAMA4);ENSGALG00000016843(COL4A2);ENSGALG00000033631(MYC);ENSGALG00000036798(COL4A1);ENSGALG00000048024(LAMC3);ENSGALG00000053107(LAMA2);ENSGALG00000054766(ITGA2B)	K05717+K05636+K02649+K06241+K06237+K04377+K06237+K06247+K05637+K06476
Human Diseases	Cancer: specific types	Glioma	8	73	0.7399	1	ko05214	ENSGALG00000005621(CAMK2A);ENSGALG00000007979(CALML4);ENSGALG00000012755(IGF-I);ENSGALG00000013929(PDGFRA);ENSGALG00000014786(PIK3R1);ENSGALG00000033051(CAMK1D);ENSGALG00000033061(CAMK2B);ENSGALG00000041635(CAMK2D)	K04515+K02183+K05459+K04363+K02649+K08794+K04515+K04515
Metabolism	Carbohydrate metabolism	Amino sugar and nucleotide sugar metabolism	5	47	0.741382	1	ko00520	ENSGALG00000004614(NPL);ENSGALG00000021039(HKDC1);ENSGALG00000023760(CHIA);ENSGALG00000034855(HK2);ENSGALG00000034948(UAP1L1)	K01639+K00844+K01183+K00844+K00972
Organismal Systems	Excretory system	Vasopressin-regulated water reabsorption	5	47	0.741382	1	ko04962	ENSGALG00000008393(CREB3L1);ENSGALG00000008494(CREB1);ENSGALG00000022206(DYNC1LI2);ENSGALG00000038265(CREB5);ENSGALG00000050760(ADCY6)	K09048+K05870+K10416+K09047+K08046
Metabolism	Carbohydrate metabolism	Glycolysis / Gluconeogenesis	6	56	0.74482	1	ko00010	ENSGALG00000010225(Acss1);ENSGALG00000021039(HKDC1);ENSGALG00000030614(ADH1C);ENSGALG00000034855(HK2);ENSGALG00000036044(ALDH3B1);ENSGALG00000054856(ADH1)	K01895+K00844+K13951+K00844+K00129+K13951
Human Diseases	Substance dependence	Alcoholism	16	141	0.744843	1	ko05034	ENSGALG00000003163(GNAO1);ENSGALG00000007979(CALML4);ENSGALG00000008393(CREB3L1);ENSGALG00000008494(CREB1);ENSGALG00000010854(hdac9);ENSGALG00000010986(GNG4);ENSGALG00000012594(NTRK2);ENSGALG00000016224(MAOA);ENSGALG00000026241(GRIN3B);ENSGALG00000027571(H2B-I);ENSGALG00000029648(TH);ENSGALG00000031205(GNGT2);ENSGALG00000037322(HIST1H46);ENSGALG00000038265(CREB5);ENSGALG00000039698(DRD1);ENSGALG0…	K04534+K02183+K09048+K05870+K11409+K04541+K04360+K00274+K05214+K11252+K00501+K04549+K11254+K09047+K04144+K11251
Human Diseases	Cancer: specific types	Colorectal cancer	9	82	0.745674	1	ko05210	ENSGALG00000008883(TCF7L2);ENSGALG00000010346(TGFB3);ENSGALG00000012456(RAC2);ENSGALG00000014786(PIK3R1);ENSGALG00000031325(TGFB1);ENSGALG00000031960(LEF1);ENSGALG00000033631(MYC);ENSGALG00000035325(PMAIP1);ENSGALG00000036001(SMAD2Z)	K04491+K13377+K07860+K02649+K13375+K04492+K04377+K10131+K04500
Human Diseases	Infectious disease: bacterial	Yersinia infection	27	233	0.753531	1	ko05135	ENSGALG00000001049(CASP1);ENSGALG00000001486(ZAP70);ENSGALG00000003578(FN1);ENSGALG00000007001(TLR4);ENSGALG00000009586(IRAK4);ENSGALG00000011668(IL8L1);ENSGALG00000012456(RAC2);ENSGALG00000014477(CD4);ENSGALG00000014754(TRB);ENSGALG00000014786(PIK3R1);ENSGALG00000014923(ARHGEF28);ENSGALG00000015177(GNAQ);ENSGALG00000016564(PTK2B);ENSGALG00000026995(RHOG);ENSGALG00000032588(ARPC1B);ENSGALG0000003…	K01370+K07360+K05717+K10160+K04733+K10030+K07860+K06454+K10785+K02649+K21072+K04634+K05871+K07863+K05757+K10784+K19475+K06458+K04446+K06856+K06856+K06856+K10784+K06458+K05747+K06856+K05730
Metabolism	Nucleotide metabolism	Purine metabolism	15	134	0.758839	1	ko00230	ENSGALG00000002082(AMPD1);ENSGALG00000011094(PDE4B);ENSGALG00000011537(PDE10A);ENSGALG00000015141(GDA);ENSGALG00000016186(PDE9A);ENSGALG00000030493(ENTPD3);ENSGALG00000037029(Pde4d);ENSGALG00000037587(ENPP3);ENSGALG00000037869(Npr1);ENSGALG00000039022(PDE1B);ENSGALG00000039935(PDE1C);ENSGALG00000044146(PNP);ENSGALG00000046863(Pde4d);ENSGALG00000050760(ADCY6);ENSGALG00000054059(ENPP3)	K01490+K13293+K18438+K01487+K13761+K01510+K13293+K01513+K12323+K13755+K13755+K03783+K13293+K08046+K01513
Metabolism	Carbohydrate metabolism	Glyoxylate and dicarboxylate metabolism	3	30	0.761722	1	ko00630	ENSGALG00000005423(GRHPR);ENSGALG00000010225(Acss1);ENSGALG00000043754(GLUL)	K00049+K01895+K01915
Metabolism	Metabolism of cofactors and vitamins	Folate biosynthesis	3	30	0.761722	1	ko00790	ENSGALG00000013072(AKR1B10);ENSGALG00000023542(ALPL);ENSGALG00000029648(TH)	K00011+K01077+K00501
Organismal Systems	Immune system	RIG-I-like receptor signaling pathway	7	66	0.76334	1	ko04622	ENSGALG00000008346(CASP18);ENSGALG00000011668(IL8L1);ENSGALG00000013356(IKBKE);ENSGALG00000023821(DHX58);ENSGALG00000041192(IFIH1);ENSGALG00000046494(CASP10);ENSGALG00000051244(TBKBP1)	K04398+K10030+K07211+K12649+K12647+K04400+K12652
Human Diseases	Cancer: specific types	Breast cancer	15	135	0.768818	1	ko05224	ENSGALG00000002203(FGF18);ENSGALG00000005401(WNT9A);ENSGALG00000008883(TCF7L2);ENSGALG00000011182(DLL1);ENSGALG00000012755(IGF-I);ENSGALG00000012973(ESR1);ENSGALG00000014786(PIK3R1);ENSGALG00000017195(PGR);ENSGALG00000017242(FZD4);ENSGALG00000028069(WNT16);ENSGALG00000028158(FGF7);ENSGALG00000028376(FGF19);ENSGALG00000031960(LEF1);ENSGALG00000033631(MYC);ENSGALG00000036255(WNT7B)	K04358+K01064+K04491+K06051+K05459+K08550+K02649+K08556+K02354+K01558+K04358+K22603+K04492+K04377+K00572
Human Diseases	Cancer: overview	Viral carcinogenesis	21	187	0.783263	1	ko05203	ENSGALG00000003663(RBL2);ENSGALG00000008346(CASP18);ENSGALG00000008393(CREB3L1);ENSGALG00000008494(CREB1);ENSGALG00000010854(hdac9);ENSGALG00000014786(PIK3R1);ENSGALG00000015216(SYK);ENSGALG00000027571(H2B-I);ENSGALG00000033932(BF1);ENSGALG00000035325(PMAIP1);ENSGALG00000037077(CCR5);ENSGALG00000037322(HIST1H46);ENSGALG00000038265(CREB5);ENSGALG00000041380(BF2);ENSGALG00000042458(ACTN1);ENSGALG00…	K16332+K04398+K09048+K05870+K11409+K02649+K05855+K11252+K06751+K10131+K04180+K11254+K09047+K06751+K05699+K06751+K06751+K04180+K06751+K06751+K06751
Human Diseases	Cancer: overview	Central carbon metabolism in cancer	6	59	0.789065	1	ko05230	ENSGALG00000002555(RET);ENSGALG00000013929(PDGFRA);ENSGALG00000014786(PIK3R1);ENSGALG00000021039(HKDC1);ENSGALG00000033631(MYC);ENSGALG00000034855(HK2)	K05126+K04363+K02649+K00844+K04377+K00844
Human Diseases	Infectious disease: bacterial	Vibrio cholerae infection	5	50	0.789475	1	ko05110	ENSGALG00000000048(ATP6V1A);ENSGALG00000016446(ATP6V1C2);ENSGALG00000032313(KDELR3);ENSGALG00000032986(CFTR);ENSGALG00000051660(ATP6V1B2)	K02145+K02148+K10949+K05031+K02147
Human Diseases	Cancer: specific types	Pancreatic cancer	7	69	0.802611	1	ko05212	ENSGALG00000009252(PLD1);ENSGALG00000010290(VEGFA);ENSGALG00000010346(TGFB3);ENSGALG00000012456(RAC2);ENSGALG00000014786(PIK3R1);ENSGALG00000031325(TGFB1);ENSGALG00000036001(SMAD2Z)	K01115+K05448+K13377+K07860+K02649+K13375+K04500
Metabolism	Carbohydrate metabolism	Pyruvate metabolism	4	42	0.8079	1	ko00620	ENSGALG00000005423(GRHPR);ENSGALG00000010225(Acss1);ENSGALG00000030614(ADH1C);ENSGALG00000054856(ADH1)	K00049+K01895+K13951+K13951
Metabolism	Metabolism of cofactors and vitamins	Thiamine metabolism	1	12	0.809034	1	ko00730	ENSGALG00000023542(ALPL)	K01077
Human Diseases	Infectious disease: viral	Epstein-Barr virus infection	32	283	0.813966	1	ko05169	ENSGALG00000000141(BLB1);ENSGALG00000000158(DMA);ENSGALG00000002160(B2M);ENSGALG00000006351(FAS);ENSGALG00000007015(CD40);ENSGALG00000008022(TAPBP);ENSGALG00000008346(CASP18);ENSGALG00000009239(TLR2B);ENSGALG00000009586(IRAK4);ENSGALG00000013356(IKBKE);ENSGALG00000014754(TRB);ENSGALG00000014786(PIK3R1);ENSGALG00000015216(SYK);ENSGALG00000029381(TAP2);ENSGALG00000030493(ENTPD3);ENSGALG00000033631(…	K06752+K06752+K08055+K04390+K03160+K08058+K04398+K10159+K04733+K07211+K10785+K02649+K05855+K05654+K01510+K04377+K06751+K10784+K06256+K06751+K06856+K06752+K06856+K06856+K10784+K06751+K06751+K06856+K06751+K06752+K06751+K06751
Human Diseases	Cancer: specific types	Endometrial cancer	5	52	0.817467	1	ko05213	ENSGALG00000008883(TCF7L2);ENSGALG00000014786(PIK3R1);ENSGALG00000015297(FOXO3);ENSGALG00000031960(LEF1);ENSGALG00000033631(MYC)	K04491+K02649+K09408+K04492+K04377
Environmental Information Processing	Signal transduction	AMPK signaling pathway	12	115	0.822657	1	ko04152	ENSGALG00000002761(SIRT1);ENSGALG00000004285(HNF4A);ENSGALG00000005554(ADIPOQ);ENSGALG00000008393(CREB3L1);ENSGALG00000008439(CD36);ENSGALG00000008494(CREB1);ENSGALG00000012755(IGF-I);ENSGALG00000014786(PIK3R1);ENSGALG00000015297(FOXO3);ENSGALG00000017005(CAB39L);ENSGALG00000032986(CFTR);ENSGALG00000038265(CREB5)	K11411+K07292+K07296+K09048+K06259+K05870+K05459+K02649+K09408+K08272+K05031+K09047
Human Diseases	Drug resistance: antineoplastic	Endocrine resistance	8	83	0.855093	1	ko01522	ENSGALG00000003580(MMP2);ENSGALG00000006992(MMP9);ENSGALG00000010537(CDKN2C);ENSGALG00000011182(DLL1);ENSGALG00000012755(IGF-I);ENSGALG00000012973(ESR1);ENSGALG00000014786(PIK3R1);ENSGALG00000050760(ADCY6)	K01398+K01403+K06622+K06051+K05459+K08550+K02649+K08046
Metabolism	Glycan biosynthesis and metabolism	Glycosphingolipid biosynthesis - globo and isoglobo series	1	14	0.855129	1	ko00603	ENSGALG00000042116(FUT9)	K03663
Human Diseases	Cancer: specific types	Gastric cancer	14	137	0.858521	1	ko05226	ENSGALG00000002203(FGF18);ENSGALG00000005401(WNT9A);ENSGALG00000008883(TCF7L2);ENSGALG00000010346(TGFB3);ENSGALG00000014786(PIK3R1);ENSGALG00000017242(FZD4);ENSGALG00000028069(WNT16);ENSGALG00000028158(FGF7);ENSGALG00000028376(FGF19);ENSGALG00000031325(TGFB1);ENSGALG00000031960(LEF1);ENSGALG00000033631(MYC);ENSGALG00000036001(SMAD2Z);ENSGALG00000036255(WNT7B)	K04358+K01064+K04491+K13377+K02649+K02354+K01558+K04358+K22603+K13375+K04492+K04377+K04500+K00572
Organismal Systems	Nervous system	Retrograde endocannabinoid signaling	13	129	0.864288	1	ko04723	ENSGALG00000001698(GABRA1);ENSGALG00000003163(GNAO1);ENSGALG00000007269(GABRA3);ENSGALG00000008907(PLCB4);ENSGALG00000010986(GNG4);ENSGALG00000013022(CACNA1C);ENSGALG00000015177(GNAQ);ENSGALG00000031205(GNGT2);ENSGALG00000032736(MGLL);ENSGALG00000049067(RIMS1);ENSGALG00000050064(Gabrr3);ENSGALG00000050760(ADCY6);ENSGALG00000054250(Cacna1a)	K05175+K04534+K05175+K05858+K04541+K04850+K04634+K04549+K01054+K15291+K05190+K08046+K04344
Human Diseases	Drug resistance: antineoplastic	Antifolate resistance	2	26	0.866063	1	ko01523	ENSGALG00000007522(ABCC3);ENSGALG00000010293(RBP)	K05667+K13649
Cellular Processes	Cell growth and death	Apoptosis - fly	4	47	0.872042	1	ko04214	ENSGALG00000003212(TSPO2);ENSGALG00000008346(CASP18);ENSGALG00000008933(CASP7);ENSGALG00000016947(ELF1)	K05770+K04398+K04397+K09428
Metabolism	Carbohydrate metabolism	Fructose and mannose metabolism	3	37	0.872621	1	ko00051	ENSGALG00000013072(AKR1B10);ENSGALG00000021039(HKDC1);ENSGALG00000034855(HK2)	K00011+K00844+K00844
Metabolism	Glycan biosynthesis and metabolism	Glycosphingolipid biosynthesis - ganglio series	1	15	0.873824	1	ko00604	ENSGALG00000011328(GLB1L)	K12309
Organismal Systems	Nervous system	Neurotrophin signaling pathway	11	114	0.884169	1	ko04722	ENSGALG00000005621(CAMK2A);ENSGALG00000005884(MAP3K3);ENSGALG00000007979(CALML4);ENSGALG00000009586(IRAK4);ENSGALG00000012594(NTRK2);ENSGALG00000014786(PIK3R1);ENSGALG00000015297(FOXO3);ENSGALG00000033061(CAMK2B);ENSGALG00000041635(CAMK2D);ENSGALG00000044466(Ripk4);ENSGALG00000053526(NTF3)	K04515+K04421+K02183+K04733+K04360+K02649+K09408+K04515+K04515+K08846+K04356
Environmental Information Processing	Signal transduction	Phosphatidylinositol signaling system	9	98	0.899482	1	ko04070	ENSGALG00000004336(INPPL1);ENSGALG00000005721(DGKG);ENSGALG00000005805(PLCD1);ENSGALG00000007979(CALML4);ENSGALG00000008907(PLCB4);ENSGALG00000013814(IMPA2);ENSGALG00000014786(PIK3R1);ENSGALG00000016959(DGKH);ENSGALG00000035498(INPP5D)	K15909+K00901+K05857+K02183+K05858+K01092+K02649+K00901+K03084
Cellular Processes	Transport and catabolism	Endocytosis	26	249	0.899986	1	ko04144	ENSGALG00000002562(ARAP3);ENSGALG00000005638(IL2RG);ENSGALG00000009252(PLD1);ENSGALG00000009304(RAB11FIP2);ENSGALG00000009403(GRK5);ENSGALG00000010293(RBP);ENSGALG00000012454(CYTH4);ENSGALG00000012975(IQSEC3);ENSGALG00000013929(PDGFRA);ENSGALG00000032588(ARPC1B);ENSGALG00000033295(CAV2);ENSGALG00000033932(BF1);ENSGALG00000036001(SMAD2Z);ENSGALG00000036441(WIPF1);ENSGALG00000036498(EHD2);ENSGALG00…	K12490+K05070+K01115+K12484+K08291+K13649+K18441+K12495+K04363+K05757+K12958+K06751+K04500+K19475+K12469+K04180+K06751+K05068+K06278+K06751+K06751+K04180+K06751+K18439+K06751+K06751
Metabolism	Nucleotide metabolism	Pyrimidine metabolism	5	60	0.900816	1	ko00240	ENSGALG00000007382(CDA);ENSGALG00000028982(CMPK2);ENSGALG00000030493(ENTPD3);ENSGALG00000037587(ENPP3);ENSGALG00000054059(ENPP3)	K01489+K13809+K01510+K01513+K01513
Human Diseases	Infectious disease: bacterial	Epithelial cell signaling in Helicobacter pylori infection	6	70	0.902442	1	ko05120	ENSGALG00000000048(ATP6V1A);ENSGALG00000000681(PAK1);ENSGALG00000011668(IL8L1);ENSGALG00000016446(ATP6V1C2);ENSGALG00000040114(PTPRZ1);ENSGALG00000051660(ATP6V1B2)	K02145+K04409+K10030+K02148+K08114+K02147
Environmental Information Processing	Signal transduction	Sphingolipid signaling pathway	10	108	0.903975	1	ko04071	ENSGALG00000005208(S1PR1);ENSGALG00000008907(PLCB4);ENSGALG00000009037(SPTLC3);ENSGALG00000009252(PLD1);ENSGALG00000011213(DEGS2);ENSGALG00000012456(RAC2);ENSGALG00000014786(PIK3R1);ENSGALG00000015022(FYN);ENSGALG00000015177(GNAQ);ENSGALG00000050508(NOS3)	K04288+K05858+K00654+K01115+K04712+K07860+K02649+K05703+K04634+K13242
Organismal Systems	Immune system	Cytosolic DNA-sensing pathway	4	51	0.909171	1	ko04623	ENSGALG00000001049(CASP1);ENSGALG00000013356(IKBKE);ENSGALG00000032717(CCL4);ENSGALG00000034478(CCL4)	K01370+K07211+K12964+K12964
Metabolism	Metabolism of other amino acids	beta-Alanine metabolism	2	30	0.913568	1	ko00410	ENSGALG00000033522(Aoc3);ENSGALG00000036044(ALDH3B1)	K00276+K00129
Cellular Processes	Cellular community - eukaryotes	Tight junction	17	174	0.91647	1	ko04530	ENSGALG00000004582(MYL2);ENSGALG00000006520(MYH11);ENSGALG00000007311(CLDN2);ENSGALG00000016022(RUNX1);ENSGALG00000027323(MYH1D);ENSGALG00000027330(SYNPO);ENSGALG00000028567(MYL9);ENSGALG00000032588(ARPC1B);ENSGALG00000032986(CFTR);ENSGALG00000035086(MYL6);ENSGALG00000039682(HCLS1);ENSGALG00000042257(MYH1F);ENSGALG00000042458(ACTN1);ENSGALG00000043052(CD1B);ENSGALG00000048592(VASP);ENSGALG0000004…	K10351+K10352+K06087+K08367+K10352+K21112+K12755+K05757+K05031+K12751+K06106+K10352+K05699+K06448+K06274+K05747+K07374
Metabolism	Metabolism of cofactors and vitamins	One carbon pool by folate	1	18	0.916649	1	ko00670	ENSGALG00000012691(ALDH1L2)	K00289
Environmental Information Processing	Signal transduction	ErbB signaling pathway	7	82	0.917711	1	ko04012	ENSGALG00000000681(PAK1);ENSGALG00000005621(CAMK2A);ENSGALG00000014786(PIK3R1);ENSGALG00000033061(CAMK2B);ENSGALG00000033631(MYC);ENSGALG00000034605(PAK6);ENSGALG00000041635(CAMK2D)	K04409+K04515+K02649+K04515+K04377+K05735+K04515
Human Diseases	Infectious disease: bacterial	Shigellosis	22	219	0.919184	1	ko05131	ENSGALG00000001049(CASP1);ENSGALG00000004582(MYL2);ENSGALG00000005805(PLCD1);ENSGALG00000007001(TLR4);ENSGALG00000008907(PLCB4);ENSGALG00000009360(CAPN2);ENSGALG00000011668(IL8L1);ENSGALG00000011913(SEPTIN3);ENSGALG00000012454(CYTH4);ENSGALG00000014786(PIK3R1);ENSGALG00000015297(FOXO3);ENSGALG00000021039(HKDC1);ENSGALG00000028567(MYL9);ENSGALG00000029027(SEPTIN12);ENSGALG00000032588(ARPC1B);ENSGA…	K01370+K10351+K05857+K10160+K05858+K03853+K10030+K16938+K18441+K02649+K09408+K00844+K12755+K16938+K05757+K00844+K06256+K04391+K06106+K05699+K04386+K08846
Metabolism	Lipid metabolism	Biosynthesis of unsaturated fatty acids	2	32	0.930897	1	ko01040	ENSGALG00000028142(HACD4);ENSGALG00000040619(BAAT)	K10703+K00659
Human Diseases	Infectious disease: bacterial	Pathogenic Escherichia coli infection	28	277	0.936606	1	ko05130	ENSGALG00000000452(TNFRSF10B);ENSGALG00000000681(PAK1);ENSGALG00000001049(CASP1);ENSGALG00000001571(MYO1F);ENSGALG00000006351(FAS);ENSGALG00000006520(MYH11);ENSGALG00000007001(TLR4);ENSGALG00000007311(CLDN2);ENSGALG00000007712(MYO1B);ENSGALG00000008346(CASP18);ENSGALG00000008933(CASP7);ENSGALG00000009586(IRAK4);ENSGALG00000011668(IL8L1);ENSGALG00000012454(CYTH4);ENSGALG00000014561(PTPN6);ENSGALG0…	K04722+K04409+K01370+K10356+K04390+K10352+K10160+K06087+K10356+K04398+K04397+K04733+K10030+K18441+K05697+K05703+K10352+K05757+K05750+K19475+K06106+K10352+K04386+K06856+K06856+K06856+K06856+K07374
Genetic Information Processing	Replication and repair	Mismatch repair	1	20	0.936785	1	ko03430	ENSGALG00000050752(POLD4)	K03505
Human Diseases	Cancer: specific types	Hepatocellular carcinoma	14	152	0.937095	1	ko05225	ENSGALG00000005401(WNT9A);ENSGALG00000008883(TCF7L2);ENSGALG00000009803(MGST2);ENSGALG00000010346(TGFB3);ENSGALG00000014786(PIK3R1);ENSGALG00000016325(GSTA3);ENSGALG00000017242(FZD4);ENSGALG00000028069(WNT16);ENSGALG00000031325(TGFB1);ENSGALG00000031960(LEF1);ENSGALG00000033631(MYC);ENSGALG00000036001(SMAD2Z);ENSGALG00000036255(WNT7B);ENSGALG00000052924(DPF1)	K01064+K04491+K00799+K13377+K02649+K00799+K02354+K01558+K13375+K04492+K04377+K04500+K00572+K22198
Organismal Systems	Immune system	B cell receptor signaling pathway	13	143	0.937983	1	ko04662	ENSGALG00000002383(CD72AG);ENSGALG00000004336(INPPL1);ENSGALG00000012456(RAC2);ENSGALG00000014561(PTPN6);ENSGALG00000014786(PIK3R1);ENSGALG00000015216(SYK);ENSGALG00000035498(INPP5D);ENSGALG00000042534(NFATC1);ENSGALG00000043654(C3);ENSGALG00000044547(IGHV5-10-1);ENSGALG00000044631(--);ENSGALG00000050515(IGHA1);ENSGALG00000052552(VAV1)	K06504+K15909+K07860+K05697+K02649+K05855+K03084+K04446+K06856+K06856+K06856+K06856+K05730
Environmental Information Processing	Signal transduction	FoxO signaling pathway	11	125	0.940639	1	ko04068	ENSGALG00000002761(SIRT1);ENSGALG00000003663(RBL2);ENSGALG00000005208(S1PR1);ENSGALG00000007357(BCL6);ENSGALG00000010346(TGFB3);ENSGALG00000012755(IGF-I);ENSGALG00000013372(IL7R);ENSGALG00000014786(PIK3R1);ENSGALG00000015297(FOXO3);ENSGALG00000031325(TGFB1);ENSGALG00000036364(FOXG1)	K11411+K16332+K04288+K15618+K13377+K05459+K05072+K02649+K09408+K13375+K09385
Environmental Information Processing	Signal transduction	mTOR signaling pathway	13	144	0.941589	1	ko04150	ENSGALG00000000048(ATP6V1A);ENSGALG00000005401(WNT9A);ENSGALG00000012755(IGF-I);ENSGALG00000014213(PRR5);ENSGALG00000014786(PIK3R1);ENSGALG00000016446(ATP6V1C2);ENSGALG00000017005(CAB39L);ENSGALG00000017242(FZD4);ENSGALG00000017462(FNIP1);ENSGALG00000028069(WNT16);ENSGALG00000036255(WNT7B);ENSGALG00000043787(DEPDC6);ENSGALG00000051660(ATP6V1B2)	K02145+K01064+K05459+K20411+K02649+K02148+K08272+K02354+K20400+K01558+K00572+K20402+K02147
Genetic Information Processing	Translation	Nucleocytoplasmic transport	10	119	0.953026	1	ko03013	ENSGALG00000035351(RANBP2);ENSGALG00000044942(Ranbp2);ENSGALG00000045947(RANBP2);ENSGALG00000046049(Ranbp2);ENSGALG00000048470(Ranbp2);ENSGALG00000048939(Ranbp2);ENSGALG00000051445(Ranbp2);ENSGALG00000052894(Ranbp2);ENSGALG00000054136(RANBP2);ENSGALG00000054160(Ranbp2)	K12172+K12172+K12172+K12172+K12172+K12172+K12172+K12172+K12172+K12172
Organismal Systems	Aging	Longevity regulating pathway - worm	5	69	0.953153	1	ko04212	ENSGALG00000002761(SIRT1);ENSGALG00000009803(MGST2);ENSGALG00000015297(FOXO3);ENSGALG00000016325(GSTA3);ENSGALG00000030889(FOXA2)	K11411+K00799+K09408+K00799+K08035
Environmental Information Processing	Signal transduction	Phospholipase D signaling pathway	22	231	0.955015	1	ko04072	ENSGALG00000005721(DGKG);ENSGALG00000008727(PLA2G4B);ENSGALG00000008907(PLCB4);ENSGALG00000009252(PLD1);ENSGALG00000010818(PLPP3);ENSGALG00000011668(IL8L1);ENSGALG00000012454(CYTH4);ENSGALG00000013929(PDGFRA);ENSGALG00000014786(PIK3R1);ENSGALG00000015022(FYN);ENSGALG00000015216(SYK);ENSGALG00000016564(PTK2B);ENSGALG00000016959(DGKH);ENSGALG00000017179(PDGFD);ENSGALG00000020458(PLA2G4E);ENSGALG000…	K00901+K16342+K05858+K01115+K01080+K10030+K18441+K04363+K02649+K05703+K05855+K05871+K00901+K05450+K16342+K04166+K04610+K06856+K06856+K06856+K06856+K08046
Metabolism	Lipid metabolism	Fatty acid degradation	2	36	0.95618	1	ko00071	ENSGALG00000030614(ADH1C);ENSGALG00000054856(ADH1)	K13951+K13951
Organismal Systems	Sensory system	Olfactory transduction	13	149	0.957028	1	ko04740	ENSGALG00000005621(CAMK2A);ENSGALG00000007979(CALML4);ENSGALG00000008544(SLC8A1);ENSGALG00000031739(OR10A7);ENSGALG00000033061(CAMK2B);ENSGALG00000039022(PDE1B);ENSGALG00000039935(PDE1C);ENSGALG00000041635(CAMK2D);ENSGALG00000043510(OR14C36);ENSGALG00000048673(OR14A16);ENSGALG00000048833(OR14A16);ENSGALG00000053395(OR14J1);ENSGALG00000054852(OR14A16)	K04515+K02183+K05849+K04257+K04515+K13755+K13755+K04515+K04257+K04257+K04257+K04257+K04257
Metabolism	Glycan biosynthesis and metabolism	Mannose type O-glycan biosynthesis	1	23	0.958255	1	ko00515	ENSGALG00000042116(FUT9)	K03663
Metabolism	Carbohydrate metabolism	Butanoate metabolism	1	23	0.958255	1	ko00650	ENSGALG00000014846(OXCT1)	K01027
Genetic Information Processing	Folding, sorting and degradation	Protein export	1	24	0.963649	1	ko03060	ENSGALG00000033498(HSPA5)	K09490
Human Diseases	Endocrine and metabolic disease	Insulin resistance	8	103	0.96395	1	ko04931	ENSGALG00000008393(CREB3L1);ENSGALG00000008439(CD36);ENSGALG00000008494(CREB1);ENSGALG00000014786(PIK3R1);ENSGALG00000027786(SOCS3);ENSGALG00000038265(CREB5);ENSGALG00000048178(SLC27A3);ENSGALG00000050508(NOS3)	K09048+K06259+K05870+K02649+K04696+K09047+K08772+K13242
Human Diseases	Cancer: specific types	Chronic myeloid leukemia	5	72	0.963979	1	ko05220	ENSGALG00000010346(TGFB3);ENSGALG00000014786(PIK3R1);ENSGALG00000016022(RUNX1);ENSGALG00000031325(TGFB1);ENSGALG00000033631(MYC)	K13377+K02649+K08367+K13375+K04377
Environmental Information Processing	Signal transduction	Hippo signaling pathway - fly	3	50	0.964793	1	ko04391	ENSGALG00000005415(TEAD1);ENSGALG00000013672(TSHZ1);ENSGALG00000033631(MYC)	K09448+K09236+K04377
Organismal Systems	Immune system	Toll and Imd signaling pathway	2	38	0.965229	1	ko04624	ENSGALG00000008346(CASP18);ENSGALG00000009586(IRAK4)	K04398+K04733
Organismal Systems	Endocrine system	Thyroid hormone signaling pathway	9	114	0.966546	1	ko04919	ENSGALG00000001564(ATP2A3);ENSGALG00000005805(PLCD1);ENSGALG00000008238(MED13L);ENSGALG00000008593(ATP1B4);ENSGALG00000008907(PLCB4);ENSGALG00000012973(ESR1);ENSGALG00000014786(PIK3R1);ENSGALG00000033631(MYC);ENSGALG00000035960(Myh7)	K05853+K05857+K15164+K01540+K05858+K08550+K02649+K04377+K17751
Organismal Systems	Immune system	Fc epsilon RI signaling pathway	12	145	0.970044	1	ko04664	ENSGALG00000008727(PLA2G4B);ENSGALG00000012456(RAC2);ENSGALG00000014786(PIK3R1);ENSGALG00000015022(FYN);ENSGALG00000015216(SYK);ENSGALG00000020458(PLA2G4E);ENSGALG00000035498(INPP5D);ENSGALG00000043654(C3);ENSGALG00000044547(IGHV5-10-1);ENSGALG00000044631(--);ENSGALG00000050515(IGHA1);ENSGALG00000052552(VAV1)	K16342+K07860+K02649+K05703+K05855+K16342+K03084+K06856+K06856+K06856+K06856+K05730
Environmental Information Processing	Signal transduction	Hedgehog signaling pathway - fly	1	26	0.972438	1	ko04341	ENSGALG00000009403(GRK5)	K08291
Human Diseases	Neurodegenerative disease	Prion disease	21	232	0.973775	1	ko05020	ENSGALG00000001189(NCF1C);ENSGALG00000004700(NCF2);ENSGALG00000004771(C1QB);ENSGALG00000007669(EGR1);ENSGALG00000008393(CREB3L1);ENSGALG00000008494(CREB1);ENSGALG00000012456(RAC2);ENSGALG00000013022(CACNA1C);ENSGALG00000014786(PIK3R1);ENSGALG00000015022(FYN);ENSGALG00000015737(NCAM2);ENSGALG00000016261(CYBB);ENSGALG00000021569(C1QA);ENSGALG00000026241(GRIN3B);ENSGALG00000029669(C1QC);ENSGALG00000…	K08011+K08010+K03987+K09203+K09048+K05870+K07860+K04850+K02649+K05703+K06491+K21421+K03986+K05214+K03988+K12958+K09490+K08012+K09047+K06278+K07374
Organismal Systems	Endocrine system	Adipocytokine signaling pathway	4	65	0.975198	1	ko04920	ENSGALG00000005554(ADIPOQ);ENSGALG00000008439(CD36);ENSGALG00000015027(JAK2);ENSGALG00000027786(SOCS3)	K07296+K06259+K04447+K04696
Metabolism	Lipid metabolism	Fatty acid elongation	1	27	0.976001	1	ko00062	ENSGALG00000028142(HACD4)	K10703
Metabolism	Carbohydrate metabolism	Inositol phosphate metabolism	5	77	0.977041	1	ko00562	ENSGALG00000004336(INPPL1);ENSGALG00000005805(PLCD1);ENSGALG00000008907(PLCB4);ENSGALG00000013814(IMPA2);ENSGALG00000035498(INPP5D)	K15909+K05857+K05858+K01092+K03084
Organismal Systems	Endocrine system	Insulin signaling pathway	10	130	0.978491	1	ko04910	ENSGALG00000004336(INPPL1);ENSGALG00000007979(CALML4);ENSGALG00000008060(PRKAR2B);ENSGALG00000010010(RHOQ);ENSGALG00000014786(PIK3R1);ENSGALG00000021039(HKDC1);ENSGALG00000027786(SOCS3);ENSGALG00000034855(HK2);ENSGALG00000038722(SORBS1);ENSGALG00000050619(SOCS2)	K15909+K02183+K04739+K07194+K02649+K00844+K04696+K00844+K06086+K04695
Cellular Processes	Cell growth and death	Oocyte meiosis	7	100	0.979815	1	ko04114	ENSGALG00000005621(CAMK2A);ENSGALG00000007979(CALML4);ENSGALG00000012755(IGF-I);ENSGALG00000017195(PGR);ENSGALG00000033061(CAMK2B);ENSGALG00000041635(CAMK2D);ENSGALG00000050760(ADCY6)	K04515+K02183+K05459+K08556+K04515+K04515+K08046
Genetic Information Processing	Folding, sorting and degradation	SNARE interactions in vesicular transport	1	29	0.981807	1	ko04130	ENSGALG00000015413(STX19)	K08487
Metabolism	Amino acid metabolism	Cysteine and methionine metabolism	2	44	0.982832	1	ko00270	ENSGALG00000002358(CDO1);ENSGALG00000004518(Bhmt)	K00456+K00544
Genetic Information Processing	Replication and repair	Base excision repair	1	30	0.98416	1	ko03410	ENSGALG00000050752(POLD4)	K03505
Metabolism	Glycan biosynthesis and metabolism	Mucin type O-glycan biosynthesis	1	31	0.986209	1	ko00512	ENSGALG00000013135(GALNT1)	K00710
Metabolism	Carbohydrate metabolism	Propanoate metabolism	1	31	0.986209	1	ko00640	ENSGALG00000010225(Acss1)	K01895
Genetic Information Processing	Replication and repair	DNA replication	1	33	0.989546	1	ko03030	ENSGALG00000050752(POLD4)	K03505
Metabolism	Global and overview maps	Biosynthesis of amino acids	3	63	0.991264	1	ko01230	ENSGALG00000002638(NGR_a01490);ENSGALG00000023689(ASS1);ENSGALG00000043754(GLUL)	K01754+K01940+K01915
Organismal Systems	Endocrine system	Progesterone-mediated oocyte maturation	4	78	0.993306	1	ko04914	ENSGALG00000012755(IGF-I);ENSGALG00000014786(PIK3R1);ENSGALG00000017195(PGR);ENSGALG00000050760(ADCY6)	K05459+K02649+K08556+K08046
Genetic Information Processing	Replication and repair	Homologous recombination	1	37	0.993996	1	ko03440	ENSGALG00000050752(POLD4)	K03505
Genetic Information Processing	Replication and repair	Nucleotide excision repair	1	38	0.994773	1	ko03420	ENSGALG00000050752(POLD4)	K03505
Human Diseases	Cancer: specific types	Non-small cell lung cancer	3	69	0.995527	1	ko05223	ENSGALG00000002555(RET);ENSGALG00000014786(PIK3R1);ENSGALG00000015297(FOXO3)	K05126+K02649+K09408
Cellular Processes	Cell growth and death	Cell cycle	7	118	0.995825	1	ko04110	ENSGALG00000003663(RBL2);ENSGALG00000010346(TGFB3);ENSGALG00000010537(CDKN2C);ENSGALG00000028115(SFN);ENSGALG00000031325(TGFB1);ENSGALG00000033631(MYC);ENSGALG00000036001(SMAD2Z)	K16332+K13377+K06622+K06644+K13375+K04377+K04500
Human Diseases	Neurodegenerative disease	Spinocerebellar ataxia	8	131	0.996445	1	ko05017	ENSGALG00000001564(ATP2A3);ENSGALG00000008193(RELN);ENSGALG00000008907(PLCB4);ENSGALG00000010857(DAB1);ENSGALG00000014786(PIK3R1);ENSGALG00000015177(GNAQ);ENSGALG00000026241(GRIN3B);ENSGALG00000054250(Cacna1a)	K05853+K06249+K05858+K20054+K02649+K04634+K05214+K04344
Metabolism	Glycan biosynthesis and metabolism	Other types of O-glycan biosynthesis	1	43	0.997388	1	ko00514	ENSGALG00000013135(GALNT1)	K00710
Human Diseases	Infectious disease: viral	Hepatitis C	8	137	0.997927	1	ko05160	ENSGALG00000006351(FAS);ENSGALG00000007311(CLDN2);ENSGALG00000008346(CASP18);ENSGALG00000013356(IKBKE);ENSGALG00000014786(PIK3R1);ENSGALG00000016400(RSAD2);ENSGALG00000027786(SOCS3);ENSGALG00000033631(MYC)	K04390+K06087+K04398+K07211+K02649+K15045+K04696+K04377
Cellular Processes	Transport and catabolism	Lysosome	7	126	0.998016	1	ko04142	ENSGALG00000000775(CTSS);ENSGALG00000011328(GLB1L);ENSGALG00000011434(SLC11A1);ENSGALG00000023824(LIPA);ENSGALG00000028147(CTSK);ENSGALG00000028790(DNASE2B);ENSGALG00000032854(ACP5)	K01368+K12309+K12347+K01052+K01371+K01158+K14379
Human Diseases	Endocrine and metabolic disease	Non-alcoholic fatty liver disease	8	138	0.998108	1	ko04932	ENSGALG00000005554(ADIPOQ);ENSGALG00000006351(FAS);ENSGALG00000008346(CASP18);ENSGALG00000008933(CASP7);ENSGALG00000011668(IL8L1);ENSGALG00000014786(PIK3R1);ENSGALG00000027786(SOCS3);ENSGALG00000031325(TGFB1)	K07296+K04390+K04398+K04397+K10030+K02649+K04696+K13375
Environmental Information Processing	Signal transduction	MAPK signaling pathway - fly	3	77	0.998204	1	ko04013	ENSGALG00000009791(PROX1);ENSGALG00000014979(FRK);ENSGALG00000034297(TBX2)	K20211+K08892+K10176
Metabolism	Amino acid metabolism	Valine, leucine and isoleucine degradation	1	47	0.998501	1	ko00280	ENSGALG00000014846(OXCT1)	K01027
Genetic Information Processing	Replication and repair	Fanconi anemia pathway	1	50	0.999012	1	ko03460	ENSGALG00000054746(--)	K10993
Metabolism	Global and overview maps	Carbon metabolism	4	98	0.999222	1	ko01200	ENSGALG00000002638(NGR_a01490);ENSGALG00000010225(Acss1);ENSGALG00000021039(HKDC1);ENSGALG00000034855(HK2)	K01754+K01895+K00844+K00844
Environmental Information Processing	Signal transduction	Notch signaling pathway	1	52	0.999252	1	ko04330	ENSGALG00000011182(DLL1)	K06051
Metabolism	Global and overview maps	Fatty acid metabolism	1	55	0.999507	1	ko01212	ENSGALG00000028142(HACD4)	K10703
Human Diseases	Cancer: overview	Chemical carcinogenesis - reactive oxygen species	11	189	0.999593	1	ko05208	ENSGALG00000001189(NCF1C);ENSGALG00000001325(CYP1A1);ENSGALG00000004700(NCF2);ENSGALG00000006707(NOX1);ENSGALG00000009252(PLD1);ENSGALG00000009803(MGST2);ENSGALG00000010290(VEGFA);ENSGALG00000014786(PIK3R1);ENSGALG00000015297(FOXO3);ENSGALG00000016325(GSTA3);ENSGALG00000025822(CYP1B1)	K08011+K07408+K08010+K08008+K01115+K00799+K05448+K02649+K09408+K00799+K07410
Metabolism	Amino acid metabolism	Lysine degradation	1	58	0.999675	1	ko00310	ENSGALG00000006783(PLOD2)	K13645
Cellular Processes	Transport and catabolism	Mitophagy - animal	1	65	0.999877	1	ko04137	ENSGALG00000015297(FOXO3)	K09408
Genetic Information Processing	Folding, sorting and degradation	RNA degradation	1	68	0.999919	1	ko03018	ENSGALG00000011624(PNLDC1)	K01148
Human Diseases	Neurodegenerative disease	Alzheimer disease	21	329	0.99997	1	ko05010	ENSGALG00000000625(MAPT);ENSGALG00000001564(ATP2A3);ENSGALG00000005401(WNT9A);ENSGALG00000006351(FAS);ENSGALG00000006707(NOX1);ENSGALG00000007979(CALML4);ENSGALG00000008346(CASP18);ENSGALG00000008907(PLCB4);ENSGALG00000008933(CASP7);ENSGALG00000009360(CAPN2);ENSGALG00000012298(SLC39A8);ENSGALG00000013022(CACNA1C);ENSGALG00000014786(PIK3R1);ENSGALG00000015177(GNAQ);ENSGALG00000016261(CYBB);ENSGALG…	K04380+K05853+K01064+K04390+K08008+K02183+K04398+K05858+K04397+K03853+K14714+K04850+K02649+K04634+K21421+K02354+K01558+K04550+K05453+K00572+K07374
Organismal Systems	Environmental adaptation	Thermogenesis	10	213	0.999986	1	ko04714	ENSGALG00000004574(NPPA);ENSGALG00000008393(CREB3L1);ENSGALG00000008494(CREB1);ENSGALG00000011104(GCG);ENSGALG00000028991(RNP);ENSGALG00000032736(MGLL);ENSGALG00000037869(Npr1);ENSGALG00000038265(CREB5);ENSGALG00000050760(ADCY6);ENSGALG00000052924(DPF1)	K12334+K09048+K05870+K05259+K12334+K01054+K12323+K09047+K08046+K22198
Cellular Processes	Transport and catabolism	Peroxisome	1	81	0.999987	1	ko04146	ENSGALG00000040619(BAAT)	K00659
Metabolism	Energy metabolism	Oxidative phosphorylation	3	122	0.999992	1	ko00190	ENSGALG00000000048(ATP6V1A);ENSGALG00000016446(ATP6V1C2);ENSGALG00000051660(ATP6V1B2)	K02145+K02148+K02147
Human Diseases	Neurodegenerative disease	Parkinson disease	11	231	0.999992	1	ko05012	ENSGALG00000000625(MAPT);ENSGALG00000005621(CAMK2A);ENSGALG00000007979(CALML4);ENSGALG00000012298(SLC39A8);ENSGALG00000016224(MAOA);ENSGALG00000029648(TH);ENSGALG00000033061(CAMK2B);ENSGALG00000033498(HSPA5);ENSGALG00000039698(DRD1);ENSGALG00000041635(CAMK2D);ENSGALG00000052192(TUBA1B)	K04380+K04515+K02183+K14714+K00274+K00501+K04515+K09490+K04144+K04515+K07374
Genetic Information Processing	Translation	Ribosome biogenesis in eukaryotes	6	169	0.999994	1	ko03008	ENSGALG00000050009(--);ENSGALG00000050351(--);ENSGALG00000051806(X-element\ORF2);ENSGALG00000052307(RPP25);ENSGALG00000052368(X-element\ORF2);ENSGALG00000053183(--)	K14530+K14530+K14530+K14525+K14530+K14530
Genetic Information Processing	Folding, sorting and degradation	Ubiquitin mediated proteolysis	4	141	0.999995	1	ko04120	ENSGALG00000027786(SOCS3);ENSGALG00000033593(UBE2E2);ENSGALG00000038504(MID1);ENSGALG00000042001(Herc4)	K04696+K20217+K08285+K10615
Human Diseases	Neurodegenerative disease	Pathways of neurodegeneration - multiple diseases	27	432	0.999999	1	ko05022	ENSGALG00000000625(MAPT);ENSGALG00000001564(ATP2A3);ENSGALG00000004521(GPX3);ENSGALG00000005401(WNT9A);ENSGALG00000005601(DNAH12);ENSGALG00000005621(CAMK2A);ENSGALG00000006351(FAS);ENSGALG00000006707(NOX1);ENSGALG00000007979(CALML4);ENSGALG00000008346(CASP18);ENSGALG00000008907(PLCB4);ENSGALG00000008933(CASP7);ENSGALG00000009360(CAPN2);ENSGALG00000010633(GPX7);ENSGALG00000013022(CACNA1C);ENSGALG0…	K04380+K05853+K00432+K01064+K10408+K04515+K04390+K08008+K02183+K04398+K05858+K04397+K03853+K00432+K04850+K04634+K21421+K02354+K00432+K01558+K00432+K04515+K09490+K05453+K00572+K04515+K07374
Human Diseases	Neurodegenerative disease	Amyotrophic lateral sclerosis	19	352	0.999999	1	ko05014	ENSGALG00000001049(CASP1);ENSGALG00000004521(GPX3);ENSGALG00000005601(DNAH12);ENSGALG00000010633(GPX7);ENSGALG00000026704(GPX8);ENSGALG00000028204(GPX1);ENSGALG00000033498(HSPA5);ENSGALG00000035351(RANBP2);ENSGALG00000037556(SLC1A2);ENSGALG00000044942(Ranbp2);ENSGALG00000045947(RANBP2);ENSGALG00000046049(Ranbp2);ENSGALG00000048470(Ranbp2);ENSGALG00000048939(Ranbp2);ENSGALG00000051445(Ranbp2);ENSG…	K01370+K00432+K10408+K00432+K00432+K00432+K09490+K12172+K05613+K12172+K12172+K12172+K12172+K12172+K12172+K07374+K12172+K12172+K12172
Human Diseases	Neurodegenerative disease	Huntington disease	13	281	0.999999	1	ko05016	ENSGALG00000004521(GPX3);ENSGALG00000005601(DNAH12);ENSGALG00000008346(CASP18);ENSGALG00000008393(CREB3L1);ENSGALG00000008494(CREB1);ENSGALG00000008907(PLCB4);ENSGALG00000010633(GPX7);ENSGALG00000015177(GNAQ);ENSGALG00000026704(GPX8);ENSGALG00000028204(GPX1);ENSGALG00000037556(SLC1A2);ENSGALG00000038265(CREB5);ENSGALG00000052192(TUBA1B)	K00432+K10408+K04398+K09048+K05870+K05858+K00432+K04634+K00432+K00432+K05613+K09047+K07374
Cellular Processes	Transport and catabolism	Autophagy - animal	2	130	1	1	ko04140	ENSGALG00000014786(PIK3R1);ENSGALG00000043787(DEPDC6)	K02649+K20402
Metabolism	Global and overview maps	Metabolic pathways	128	1427	1	1	ko01100	ENSGALG00000000048(ATP6V1A);ENSGALG00000000866(SELENBP1);ENSGALG00000001314(PTGS1);ENSGALG00000001325(CYP1A1);ENSGALG00000002082(AMPD1);ENSGALG00000002358(CDO1);ENSGALG00000002638(NGR_a01490);ENSGALG00000002761(SIRT1);ENSGALG00000002855(SARDH);ENSGALG00000004196(UGT1A1);ENSGALG00000004230(LIPC);ENSGALG00000004336(INPPL1);ENSGALG00000004491(DMGDH);ENSGALG00000004518(Bhmt);ENSGALG00000004521(GPX3);…	K02145+K17285+K00509+K07408+K01490+K00456+K01754+K11411+K00314+K00699+K22283+K15909+K00315+K00544+K00432+K01639+K01437+K18246+K00515+K00049+K00622+K00622+K00622+K00901+K05857+K13645+K01489+K00486+K07965+K01019+K16342+K05858+K00654+K14073+K01115+K00799+K14621+K00746+K01895+K04097+K00432+K08743+K01080+K13293+K07964+K04712+K12309+K07418+K01745+K00807+K18438+K01016+K01047+K00546+K00289+K00011+K00710+…
Genetic Information Processing	Folding, sorting and degradation	Protein processing in endoplasmic reticulum	2	153	1	1	ko04141	ENSGALG00000009360(CAPN2);ENSGALG00000033498(HSPA5)	K03853+K09490
