# Supplementary material for: Integrative Transcriptome Analysis Across Follicles Highlights Key Regulatory Pathways in Low and High-Egg-Laying Hens
Source: Animals (Basel). 2025 Nov 15;15(22):3300. doi: 10.3390/ani15223300 (PMC12649194; doi:10.3390/ani15223300)
Supplement: Supplementary file 1 [file animals-15-03300-s001.zip › Table_S11_Kegg_LPR-vs-HPR.path.xlsx]

## Sheet: Sheet1
KEGG_A_class	KEGG_B_class	Pathway	LPR-vs-HPR (762)	All (6632)	Pvalue	Qvalue	Pathway ID	Genes	K_IDs
Environmental Information Processing	Signaling molecules and interaction	ECM-receptor interaction	33	94	1.2724e-09	4.26254e-07	ko04512	ENSGALG00000003283(COMP);ENSGALG00000003589(VTN);ENSGALG00000003923(COL6A3);ENSGALG00000005022(GP9);ENSGALG00000005321(LAMA5);ENSGALG00000005426(FREM1);ENSGALG00000005974(COL6A1);ENSGALG00000006802(LAMB2);ENSGALG00000007905(LAMB1);ENSGALG00000008439(CD36);ENSGALG00000009626(THBS1);ENSGALG00000009641(COL1A2);ENSGALG00000010316(FRAS1);ENSGALG00000011200(THBS2);ENSGALG00000015056(LAMA3);ENSGALG00000…	K04659+K06251+K06238+K06263+K06240+K23380+K06238+K06243+K05636+K06259+K16857+K06236+K23379+K04659+K06240+K06237+K03900+K06248+K06588+K06258+K19719+K06255+K06238+K06583+K06237+K06256+K06238+K06252+K06236+K06267+K06238+K06586+K06590
Environmental Information Processing	Signaling molecules and interaction	Cell adhesion molecules	41	161	4.71518e-07	7.89792e-05	ko04514	ENSGALG00000000141(BLB1);ENSGALG00000000158(DMA);ENSGALG00000000162(DMB1);ENSGALG00000000653(CNTN2);ENSGALG00000001177(CD34);ENSGALG00000002192(PTPRC);ENSGALG00000003123(CNTNAP1);ENSGALG00000005553(NLGN3);ENSGALG00000007015(CD40);ENSGALG00000007511(ITGB2);ENSGALG00000008656(ICOS);ENSGALG00000009514(NRCAM);ENSGALG00000014477(CD4);ENSGALG00000014754(TRB);ENSGALG00000015624(VCAN);ENSGALG00000023580(…	K06752+K06752+K06752+K06760+K06474+K06478+K07379+K07378+K03160+K06464+K06713+K06756+K06454+K10785+K06793+K06087+K06779+K23268+K06770+K06752+K06494+K06710+K06757+K06533+K06751+K07377+K10784+K06780+K06752+K06458+K06751+K06456+K06471+K06751+K06751+K06458+K06458+K06590+K06751+K06548+K06752
Environmental Information Processing	Signaling molecules and interaction	Cytokine-cytokine receptor interaction	50	221	1.31214e-06	0.000146523	ko04060	ENSGALG00000000452(TNFRSF10B);ENSGALG00000001409(IL12B);ENSGALG00000002112(CSF3R);ENSGALG00000002329(CCL1);ENSGALG00000003747(OSMR);ENSGALG00000005638(IL2RG);ENSGALG00000005981(GDF2);ENSGALG00000006318(IL21R);ENSGALG00000006388(IL16);ENSGALG00000006827(IL4);ENSGALG00000007015(CD40);ENSGALG00000007668(BMP7);ENSGALG00000009603(PRL);ENSGALG00000009870(IL15);ENSGALG00000010346(TGFB3);ENSGALG000000144…	K04722+K05425+K05061+K05514+K05057+K05070+K05503+K05075+K22628+K05430+K03160+K16621+K05439+K05433+K13377+K06454+K05080+K05507+K05066+K05171+K05155+K05066+K05077+K21083+K04738+K05160+K05059+K05512+K13375+K05453+K04667+K13594+K04182+K04180+K05135+K04192+K04183+K03158+K05145+K05068+K12499+K02583+K05147+K16062+K04387+K05057+K04738+K04180+K05408+K05471
Organismal Systems	Immune system	Antigen processing and presentation	25	84	4.37809e-06	0.000297887	ko04612	ENSGALG00000000141(BLB1);ENSGALG00000000158(DMA);ENSGALG00000000162(DMB1);ENSGALG00000000775(CTSS);ENSGALG00000002160(B2M);ENSGALG00000003914(CALR3);ENSGALG00000004252(CTSL);ENSGALG00000004594(CD74);ENSGALG00000008022(TAPBP);ENSGALG00000014477(CD4);ENSGALG00000014754(TRB);ENSGALG00000029381(TAP2);ENSGALG00000030016(CTSB);ENSGALG00000030940(BLB2);ENSGALG00000033932(BF1);ENSGALG00000036395(Vpreb2);…	K06752+K06752+K06752+K01368+K08055+K08057+K01365+K06505+K08058+K06454+K10785+K05654+K01363+K06752+K06751+K10784+K06752+K06458+K06751+K06751+K06751+K06458+K06458+K06751+K06752
Cellular Processes	Cellular community - eukaryotes	Focal adhesion	46	205	4.44607e-06	0.000297887	ko04510	ENSGALG00000001793(MYL10);ENSGALG00000003283(COMP);ENSGALG00000003589(VTN);ENSGALG00000003923(COL6A3);ENSGALG00000005321(LAMA5);ENSGALG00000005438(PARVA);ENSGALG00000005974(COL6A1);ENSGALG00000006802(LAMB2);ENSGALG00000007130(RAC1);ENSGALG00000007646(kdrl);ENSGALG00000007905(LAMB1);ENSGALG00000009360(CAPN2);ENSGALG00000009626(THBS1);ENSGALG00000009641(COL1A2);ENSGALG00000011109(MAPK10);ENSGALG000…	K12756+K04659+K06251+K06238+K06240+K06275+K06238+K06243+K04392+K05096+K05636+K03853+K16857+K06236+K04440+K04659+K00907+K07860+K05459+K02161+K05098+K04363+K06275+K05703+K06240+K05449+K06237+K05450+K03900+K06248+K12755+K06588+K19719+K05083+K12958+K06238+K06583+K06237+K06238+K03099+K06252+K06236+K06278+K06238+K06586+K06590
Organismal Systems	Immune system	Complement and coagulation cascades	22	72	1.02498e-05	0.000572281	ko04610	ENSGALG00000002431(CFH);ENSGALG00000003589(VTN);ENSGALG00000004771(C1QB);ENSGALG00000007381(Serpinf2);ENSGALG00000007419(MASP1);ENSGALG00000007511(ITGB2);ENSGALG00000009268(FGG);ENSGALG00000013218(C3AR1);ENSGALG00000014603(C1S);ENSGALG00000014659(C1R);ENSGALG00000014983(F2R);ENSGALG00000017040(C4);ENSGALG00000017272(VWF);ENSGALG00000019552(SERPINB10);ENSGALG00000020386(BDKRB1);ENSGALG00000021569(…	K04004+K06251+K03987+K04001+K03992+K06464+K03905+K04009+K01331+K01330+K03914+K03989+K03900+K19821+K03915+K03986+K04011+K01314+K03988+K03989+K01334+K04011
Human Diseases	Infectious disease: parasitic	Malaria	17	54	6.79729e-05	0.00325299	ko05144	ENSGALG00000003283(COMP);ENSGALG00000006546(CD81);ENSGALG00000007015(CD40);ENSGALG00000007511(ITGB2);ENSGALG00000008439(CD36);ENSGALG00000009626(THBS1);ENSGALG00000010346(TGFB3);ENSGALG00000011200(THBS2);ENSGALG00000014754(TRB);ENSGALG00000023953(CR1);ENSGALG00000030904(LRP1);ENSGALG00000031325(TGFB1);ENSGALG00000031430(SELE);ENSGALG00000036395(Vpreb2);ENSGALG00000043234(HBA1);ENSGALG00000046125(…	K04659+K06508+K03160+K06464+K06259+K16857+K13377+K04659+K10785+K04011+K04550+K13375+K06494+K10784+K13822+K06471+K04011
Human Diseases	Endocrine and metabolic disease	Type I diabetes mellitus	17	57	0.000144293	0.00604226	ko04940	ENSGALG00000000141(BLB1);ENSGALG00000000158(DMA);ENSGALG00000000162(DMB1);ENSGALG00000001409(IL12B);ENSGALG00000014754(TRB);ENSGALG00000030940(BLB2);ENSGALG00000033932(BF1);ENSGALG00000034070(GAD1);ENSGALG00000036395(Vpreb2);ENSGALG00000038393(DMB2);ENSGALG00000040436(GAD2);ENSGALG00000041380(BF2);ENSGALG00000047314(YF5);ENSGALG00000047380(MR1);ENSGALG00000051054(Mr1);ENSGALG00000051101(HLA-DRA);…	K06752+K06752+K06752+K05425+K10785+K06752+K06751+K01580+K10784+K06752+K01580+K06751+K06751+K06751+K06751+K06752+K01353
Human Diseases	Infectious disease: bacterial	Staphylococcus aureus infection	33	153	0.000221886	0.00825908	ko05150	ENSGALG00000000141(BLB1);ENSGALG00000000158(DMA);ENSGALG00000000162(DMB1);ENSGALG00000002431(CFH);ENSGALG00000004771(C1QB);ENSGALG00000007419(MASP1);ENSGALG00000007511(ITGB2);ENSGALG00000009268(FGG);ENSGALG00000013218(C3AR1);ENSGALG00000014603(C1S);ENSGALG00000014659(C1R);ENSGALG00000014754(TRB);ENSGALG00000016669(DEFB4A);ENSGALG00000016670(AvBD3);ENSGALG00000017040(C4);ENSGALG00000019696(CATHL2)…	K06752+K06752+K06752+K04004+K03987+K03992+K06464+K03905+K04009+K01331+K01330+K10785+K21100+K23126+K03989+K13916+K03986+K23126+K13916+K03988+K06752+K03989+K13916+K10784+K07604+K06752+K07604+K01334+K23126+K06856+K21100+K06856+K06752
Environmental Information Processing	Signaling molecules and interaction	Viral protein interaction with cytokine and cytokine receptor	18	65	0.000262592	0.00878803	ko04061	ENSGALG00000000452(TNFRSF10B);ENSGALG00000002329(CCL1);ENSGALG00000005638(IL2RG);ENSGALG00000015235(XCL1);ENSGALG00000024466(CCL17);ENSGALG00000028256(CCL19);ENSGALG00000033854(CSF1);ENSGALG00000035733(CCR7);ENSGALG00000037077(CCR5);ENSGALG00000037989(IL10RB);ENSGALG00000038000(CX3CR1);ENSGALG00000038069(CCR8);ENSGALG00000039461(TNFRSF1A);ENSGALG00000042471(IL2RA);ENSGALG00000043603(CCL5);ENSGALG…	K04722+K05514+K05070+K05507+K21083+K05512+K05453+K04182+K04180+K05135+K04192+K04183+K03158+K05068+K12499+K16062+K04180+K05408
Environmental Information Processing	Signal transduction	Calcium signaling pathway	57	316	0.000288562	0.00878803	ko04020	ENSGALG00000000244(CAMK4);ENSGALG00000001564(ATP2A3);ENSGALG00000001573(P2RX1);ENSGALG00000003833(CACNA1E);ENSGALG00000003863(P2RX7);ENSGALG00000004096(CHRNA7);ENSGALG00000004128(CYSLTR1);ENSGALG00000005215(CACNA1H);ENSGALG00000005621(CAMK2A);ENSGALG00000005805(PLCD1);ENSGALG00000006642(ADORA2A);ENSGALG00000007646(kdrl);ENSGALG00000007681(HTR2B);ENSGALG00000008544(SLC8A1);ENSGALG00000008885(PDE1A…	K05869+K05853+K05215+K04852+K05220+K04809+K04322+K04855+K04515+K05857+K04266+K05096+K04157+K05849+K13755+K05858+K04197+K00907+K04360+K04850+K05098+K04363+K04267+K01242+K10785+K03914+K23445+K05449+K05871+K08043+K04157+K05450+K03915+K04260+K04150+K04358+K04358+K04194+K18496+K05083+K08794+K05084+K04163+K10784+K04222+K13755+K04144+K13755+K04226+K04515+K06856+K05217+K05216+K05857+K04323+K13242+K06856
Organismal Systems	Digestive system	Protein digestion and absorption	21	83	0.000330254	0.00921958	ko04974	ENSGALG00000002546(COL5A1);ENSGALG00000002764(ATP1B3);ENSGALG00000003923(COL6A3);ENSGALG00000005180(Col11a1);ENSGALG00000005974(COL6A1);ENSGALG00000008544(SLC8A1);ENSGALG00000008593(ATP1B4);ENSGALG00000009641(COL1A2);ENSGALG00000010187(SLC1A1);ENSGALG00000015908(COL12A1);ENSGALG00000016843(COL4A2);ENSGALG00000030712(COL2A1);ENSGALG00000031112(COL5A2);ENSGALG00000034119(COL15A1);ENSGALG00000035584…	K19721+K01540+K06238+K19721+K06238+K05849+K01540+K06236+K05612+K08132+K06237+K19719+K19721+K08135+K19720+K06238+K06237+K08133+K06238+K06236+K06238
Organismal Systems	Immune system	Th17 cell differentiation	25	108	0.000412997	0.0106426	ko04659	ENSGALG00000000141(BLB1);ENSGALG00000000158(DMA);ENSGALG00000000162(DMB1);ENSGALG00000000466(LCK);ENSGALG00000001486(ZAP70);ENSGALG00000005638(IL2RG);ENSGALG00000006318(IL21R);ENSGALG00000006827(IL4);ENSGALG00000007416(CD3E);ENSGALG00000007418(CD3D);ENSGALG00000011109(MAPK10);ENSGALG00000014477(CD4);ENSGALG00000014754(TRB);ENSGALG00000016022(RUNX1);ENSGALG00000030291(IRF9);ENSGALG00000030940(BLB2…	K06752+K06752+K06752+K05856+K07360+K05070+K05075+K05430+K06451+K06450+K04440+K06454+K10785+K08367+K09445+K06752+K13375+K08534+K10784+K08527+K06752+K05068+K11225+K06752+K11225
Environmental Information Processing	Signal transduction	PI3K-Akt signaling pathway	68	403	0.000566172	0.0135477	ko04151	ENSGALG00000001366(CASP9);ENSGALG00000001840(TEK);ENSGALG00000002112(CSF3R);ENSGALG00000003283(COMP);ENSGALG00000003589(VTN);ENSGALG00000003663(RBL2);ENSGALG00000003747(OSMR);ENSGALG00000003923(COL6A3);ENSGALG00000005321(LAMA5);ENSGALG00000005638(IL2RG);ENSGALG00000005974(COL6A1);ENSGALG00000006802(LAMB2);ENSGALG00000006827(IL4);ENSGALG00000007130(RAC1);ENSGALG00000007646(kdrl);ENSGALG00000007905…	K04399+K05121+K05061+K04659+K06251+K16332+K05057+K06238+K06240+K05070+K06238+K06243+K05430+K04392+K05096+K05636+K05439+K16857+K06236+K07198+K04659+K05461+K04355+K04360+K05459+K02161+K05098+K04363+K08390+K05080+K03914+K06240+K05855+K09408+K05449+K06237+K05450+K03900+K06248+K04358+K16339+K04358+K06588+K01084+K19719+K07827+K18496+K05083+K05084+K05453+K06238+K06583+K06237+K06238+K03099+K06252+K08270+…
Human Diseases	Infectious disease: parasitic	Toxoplasmosis	24	106	0.000752227	0.0161021	ko05145	ENSGALG00000000141(BLB1);ENSGALG00000000158(DMA);ENSGALG00000000162(DMB1);ENSGALG00000001366(CASP9);ENSGALG00000001409(IL12B);ENSGALG00000005321(LAMA5);ENSGALG00000006802(LAMB2);ENSGALG00000007015(CD40);ENSGALG00000007905(LAMB1);ENSGALG00000008346(CASP18);ENSGALG00000010346(TGFB3);ENSGALG00000011109(MAPK10);ENSGALG00000012885(BCL2);ENSGALG00000015056(LAMA3);ENSGALG00000030940(BLB2);ENSGALG0000003…	K06752+K06752+K06752+K04399+K05425+K06240+K06243+K03160+K05636+K04398+K13377+K04440+K02161+K06240+K06752+K13375+K05400+K04180+K05135+K06752+K03158+K04180+K06752+K12473
Organismal Systems	Immune system	Th1 and Th2 cell differentiation	22	94	0.000769058	0.0161021	ko04658	ENSGALG00000000141(BLB1);ENSGALG00000000158(DMA);ENSGALG00000000162(DMB1);ENSGALG00000000466(LCK);ENSGALG00000001409(IL12B);ENSGALG00000001486(ZAP70);ENSGALG00000002375(NOTCH1);ENSGALG00000003952(RBPJL);ENSGALG00000005638(IL2RG);ENSGALG00000006827(IL4);ENSGALG00000007416(CD3E);ENSGALG00000007418(CD3D);ENSGALG00000011109(MAPK10);ENSGALG00000014477(CD4);ENSGALG00000014754(TRB);ENSGALG00000030940(BL…	K06752+K06752+K06752+K05856+K05425+K07360+K02599+K06053+K05070+K05430+K06451+K06450+K04440+K06454+K10785+K06752+K10784+K06752+K05068+K11225+K06752+K11225
Human Diseases	Immune disease	Graft-versus-host disease	14	49	0.000886309	0.0174655	ko05332	ENSGALG00000000141(BLB1);ENSGALG00000000158(DMA);ENSGALG00000000162(DMB1);ENSGALG00000014754(TRB);ENSGALG00000030940(BLB2);ENSGALG00000033932(BF1);ENSGALG00000036395(Vpreb2);ENSGALG00000038393(DMB2);ENSGALG00000041380(BF2);ENSGALG00000047314(YF5);ENSGALG00000047380(MR1);ENSGALG00000051054(Mr1);ENSGALG00000051101(HLA-DRA);ENSGALG00000054174(Mcpt2)	K06752+K06752+K06752+K10785+K06752+K06751+K10784+K06752+K06751+K06751+K06751+K06751+K06752+K01353
Organismal Systems	Immune system	Hematopoietic cell lineage	34	172	0.000966351	0.0179849	ko04640	ENSGALG00000000141(BLB1);ENSGALG00000000158(DMA);ENSGALG00000000162(DMB1);ENSGALG00000001177(CD34);ENSGALG00000002112(CSF3R);ENSGALG00000005022(GP9);ENSGALG00000006827(IL4);ENSGALG00000007416(CD3E);ENSGALG00000007418(CD3D);ENSGALG00000008439(CD36);ENSGALG00000011206(KITLG);ENSGALG00000014477(CD4);ENSGALG00000014508(CD38);ENSGALG00000016693(CSF2RA);ENSGALG00000019147(--);ENSGALG00000023953(CR1);EN…	K06752+K06752+K06752+K06474+K05061+K06263+K05430+K06451+K06450+K06259+K05461+K06454+K01242+K05066+K05066+K04011+K11140+K06752+K06455+K05453+K06752+K06458+K06256+K04391+K05068+K06448+K06856+K04387+K06458+K06458+K06457+K04011+K06856+K06752
Human Diseases	Infectious disease: viral	Human T-cell leukemia virus 1 infection	40	213	0.00103446	0.0182392	ko05166	ENSGALG00000000141(BLB1);ENSGALG00000000158(DMA);ENSGALG00000000162(DMB1);ENSGALG00000000466(LCK);ENSGALG00000002160(B2M);ENSGALG00000003212(TSPO2);ENSGALG00000003914(CALR3);ENSGALG00000005638(IL2RG);ENSGALG00000005884(MAP3K3);ENSGALG00000007015(CD40);ENSGALG00000007140(NRP1);ENSGALG00000007416(CD3E);ENSGALG00000007418(CD3D);ENSGALG00000007511(ITGB2);ENSGALG00000008127(SPI1);ENSGALG00000009870(IL…	K06752+K06752+K06752+K05856+K08055+K05770+K08057+K05070+K04421+K03160+K06724+K06451+K06450+K06464+K09438+K05433+K13377+K06622+K04440+K06454+K04416+K10785+K08043+K06618+K03357+K06752+K07827+K13375+K06751+K10784+K06752+K03158+K06751+K05068+K04387+K06751+K06751+K08046+K06751+K06752
Human Diseases	Infectious disease: bacterial	Pertussis	16	62	0.00131414	0.0209537	ko05133	ENSGALG00000001409(IL12B);ENSGALG00000004771(C1QB);ENSGALG00000006785(IRF1);ENSGALG00000007381(Serpinf2);ENSGALG00000007511(ITGB2);ENSGALG00000008933(CASP7);ENSGALG00000011109(MAPK10);ENSGALG00000014603(C1S);ENSGALG00000014659(C1R);ENSGALG00000017040(C4);ENSGALG00000021569(C1QA);ENSGALG00000029669(C1QC);ENSGALG00000032231(C4);ENSGALG00000032701(LY96);ENSGALG00000034124(NLRP3);ENSGALG00000039140(C…	K05425+K03987+K09444+K04001+K06464+K04397+K04440+K01331+K01330+K03989+K03986+K03988+K03989+K05400+K12800+K04391
Human Diseases	Cancer: overview	Proteoglycans in cancer	38	202	0.00132471	0.0209537	ko05205	ENSGALG00000000839(WNT11);ENSGALG00000001409(IL12B);ENSGALG00000003580(MMP2);ENSGALG00000003589(VTN);ENSGALG00000004252(CTSL);ENSGALG00000005401(WNT9A);ENSGALG00000005621(CAMK2A);ENSGALG00000006379(SHH);ENSGALG00000007130(RAC1);ENSGALG00000009626(THBS1);ENSGALG00000009641(COL1A2);ENSGALG00000009898(GAB1);ENSGALG00000011203(HPSE);ENSGALG00000011271(LUM);ENSGALG00000011274(DCN);ENSGALG00000011347(I…	K01384+K05425+K01398+K06251+K01365+K01064+K04515+K11988+K04392+K16857+K06236+K09593+K07964+K08122+K04660+K11989+K10380+K05459+K05098+K05697+K02354+K06588+K07827+K13375+K05083+K12958+K05084+K05742+K06255+K06256+K03099+K06106+K08107+K06236+K04515+K09069+K02842+K06278
Human Diseases	Immune disease	Inflammatory bowel disease	17	68	0.00137606	0.0209537	ko05321	ENSGALG00000000141(BLB1);ENSGALG00000000158(DMA);ENSGALG00000000162(DMB1);ENSGALG00000001409(IL12B);ENSGALG00000005638(IL2RG);ENSGALG00000006318(IL21R);ENSGALG00000006827(IL4);ENSGALG00000010346(TGFB3);ENSGALG00000014754(TRB);ENSGALG00000030940(BLB2);ENSGALG00000031325(TGFB1);ENSGALG00000033941(RORC);ENSGALG00000036395(Vpreb2);ENSGALG00000038393(DMB2);ENSGALG00000048759(Stat6);ENSGALG00000051101(…	K06752+K06752+K06752+K05425+K05070+K05075+K05430+K13377+K10785+K06752+K13375+K08534+K10784+K06752+K11225+K06752+K11225
Human Diseases	Infectious disease: viral	Coronavirus disease - COVID-19	49	281	0.00163218	0.0237731	ko05171	ENSGALG00000000498(ACE);ENSGALG00000001409(IL12B);ENSGALG00000001465(RPL38);ENSGALG00000002644(RPL10A);ENSGALG00000002813(RPS10);ENSGALG00000002837(RPL27);ENSGALG00000004588(RPS14);ENSGALG00000004771(C1QB);ENSGALG00000004831(RPS4Y1);ENSGALG00000005948(RPL27A);ENSGALG00000006179(RPL13);ENSGALG00000007140(NRP1);ENSGALG00000007419(MASP1);ENSGALG00000007699(RPS25);ENSGALG00000009268(FGG);ENSGALG00000…	K01283+K05425+K02923+K02865+K02947+K02901+K02955+K03987+K02987+K02900+K02873+K06724+K03992+K02975+K03905+K04440+K02877+K02925+K04009+K07211+K02951+K02969+K01331+K01330+K02958+K05855+K21421+K02993+K05404+K03989+K03900+K02949+K02985+K01388+K03986+K02960+K03988+K02942+K02915+K03989+K12800+K02978+K03158+K02880+K01334+K12654+K02880+K06856+K06856
Genetic Information Processing	Translation	Ribosome	25	122	0.00263353	0.0367597	ko03010	ENSGALG00000001465(RPL38);ENSGALG00000002644(RPL10A);ENSGALG00000002813(RPS10);ENSGALG00000002837(RPL27);ENSGALG00000004588(RPS14);ENSGALG00000004831(RPS4Y1);ENSGALG00000005948(RPL27A);ENSGALG00000006179(RPL13);ENSGALG00000007699(RPS25);ENSGALG00000011290(RPL15);ENSGALG00000012172(RPL3);ENSGALG00000013990(RPS12);ENSGALG00000014432(RPS20);ENSGALG00000015195(RPS15);ENSGALG00000016392(RPS7);ENSGALG0…	K02923+K02865+K02947+K02901+K02955+K02987+K02900+K02873+K02975+K02877+K02925+K02951+K02969+K02958+K02993+K02949+K02985+K02916+K02960+K02942+K02915+K02978+K02880+K02880+K02970
Human Diseases	Cardiovascular disease	Lipid and atherosclerosis	37	205	0.00322865	0.043264	ko05417	ENSGALG00000000452(TNFRSF10B);ENSGALG00000001189(NCF1C);ENSGALG00000001325(CYP1A1);ENSGALG00000001366(CASP9);ENSGALG00000001409(IL12B);ENSGALG00000005621(CAMK2A);ENSGALG00000006673(POU2F3);ENSGALG00000006707(NOX1);ENSGALG00000006756(BPI);ENSGALG00000007015(CD40);ENSGALG00000007114(APOA1);ENSGALG00000007130(RAC1);ENSGALG00000008346(CASP18);ENSGALG00000008439(CD36);ENSGALG00000008907(PLCB4);ENSGALG…	K04722+K08011+K07408+K04399+K05425+K04515+K09364+K08008+K05399+K03160+K08757+K04392+K04398+K06259+K05858+K04397+K04440+K07418+K04396+K02161+K07211+K09447+K21421+K01388+K07827+K06494+K05400+K12800+K08012+K04391+K03158+K04515+K12499+K07418+K13242+K12473+K05408
Environmental Information Processing	Signal transduction	MAPK signaling pathway	46	271	0.00385229	0.0496352	ko04010	ENSGALG00000001840(TEK);ENSGALG00000003833(CACNA1E);ENSGALG00000005215(CACNA1H);ENSGALG00000005884(MAP3K3);ENSGALG00000007130(RAC1);ENSGALG00000007356(MAP3K8);ENSGALG00000007646(kdrl);ENSGALG00000008486(CACNA2D1);ENSGALG00000008727(PLA2G4B);ENSGALG00000010346(TGFB3);ENSGALG00000010435(RASGRP3);ENSGALG00000011109(MAPK10);ENSGALG00000011206(KITLG);ENSGALG00000012163(BDNF);ENSGALG00000012456(RAC2);E…	K05121+K04852+K04855+K04421+K04392+K04415+K05096+K04858+K16342+K13377+K12362+K04440+K05461+K04355+K07860+K04360+K05459+K04861+K04850+K05098+K04363+K04454+K04416+K05449+K05450+K04358+K04358+K07827+K18496+K13375+K05083+K05084+K04423+K05453+K18019+K04391+K03099+K03158+K04458+K04449+K02583+K04464+K04864+K04435+K05462+K04435
Human Diseases	Cardiovascular disease	Fluid shear stress and atherosclerosis	24	122	0.0054783	0.0679715	ko05418	ENSGALG00000001189(NCF1C);ENSGALG00000003580(MMP2);ENSGALG00000004252(CTSL);ENSGALG00000006707(NOX1);ENSGALG00000007130(RAC1);ENSGALG00000010826(PRKAA2);ENSGALG00000011109(MAPK10);ENSGALG00000012456(RAC2);ENSGALG00000012885(BCL2);ENSGALG00000013907(KDR);ENSGALG00000014645(MEF2C);ENSGALG00000016322(Gsta4);ENSGALG00000023689(ASS1);ENSGALG00000031430(SELE);ENSGALG00000032349(CDH5);ENSGALG00000032922…	K08011+K01398+K01365+K08008+K04392+K07198+K04440+K07860+K02161+K05098+K04454+K00799+K01940+K06494+K06533+K00799+K12958+K03158+K08107+K06278+K06471+K04387+K04464+K13242
Human Diseases	Endocrine and metabolic disease	AGE-RAGE signaling pathway in diabetic complications	20	98	0.00707923	0.0846979	ko04933	ENSGALG00000003580(MMP2);ENSGALG00000005805(PLCD1);ENSGALG00000006707(NOX1);ENSGALG00000007130(RAC1);ENSGALG00000008907(PLCB4);ENSGALG00000009641(COL1A2);ENSGALG00000010346(TGFB3);ENSGALG00000011109(MAPK10);ENSGALG00000012885(BCL2);ENSGALG00000016261(CYBB);ENSGALG00000016558(VEGFD);ENSGALG00000016843(COL4A2);ENSGALG00000030943(KRAS);ENSGALG00000031325(TGFB1);ENSGALG00000031430(SELE);ENSGALG000000…	K01398+K05857+K08008+K04392+K05858+K06236+K13377+K04440+K02161+K21421+K05449+K06237+K07827+K13375+K06494+K19720+K06237+K06236+K05857+K13242
Cellular Processes	Cell growth and death	Apoptosis	24	129	0.011053	0.127681	ko04210	ENSGALG00000000452(TNFRSF10B);ENSGALG00000000775(CTSS);ENSGALG00000001366(CASP9);ENSGALG00000004252(CTSL);ENSGALG00000004517(PARP3);ENSGALG00000006511(BCL2A1);ENSGALG00000008346(CASP18);ENSGALG00000008933(CASP7);ENSGALG00000009360(CAPN2);ENSGALG00000011109(MAPK10);ENSGALG00000012186(CASP6);ENSGALG00000012885(BCL2);ENSGALG00000025881(CSF2RB);ENSGALG00000028147(CTSK);ENSGALG00000030016(CTSB);ENSGAL…	K04722+K01368+K04399+K01365+K10798+K02162+K04398+K04397+K03853+K04440+K04396+K02161+K04738+K01371+K01363+K07827+K16943+K03158+K07374+K01367+K12641+K04738+K07374+K01353
Metabolism	Biosynthesis of other secondary metabolites	Caffeine metabolism	3	5	0.012638	0.141125	ko00232	ENSGALG00000005472(NAT);ENSGALG00000005473(PNAT3);ENSGALG00000005474(PNAT10)	K00622+K00622+K00622
Environmental Information Processing	Signal transduction	JAK-STAT signaling pathway	26	145	0.0134307	0.145138	ko04630	ENSGALG00000000909(GFAP);ENSGALG00000001409(IL12B);ENSGALG00000002112(CSF3R);ENSGALG00000003747(OSMR);ENSGALG00000005638(IL2RG);ENSGALG00000006318(IL21R);ENSGALG00000006827(IL4);ENSGALG00000009603(PRL);ENSGALG00000009870(IL15);ENSGALG00000012885(BCL2);ENSGALG00000013929(PDGFRA);ENSGALG00000014561(PTPN6);ENSGALG00000014855(GHR);ENSGALG00000016693(CSF2RA);ENSGALG00000019147(--);ENSGALG00000020316(I…	K05640+K05425+K05061+K05057+K05070+K05075+K05430+K05439+K05433+K02161+K04363+K05697+K05080+K05066+K05066+K05077+K00157+K04738+K05059+K05135+K03099+K05068+K05057+K11225+K04738+K11225
Cellular Processes	Transport and catabolism	Phagosome	38	233	0.0154074	0.161296	ko04145	ENSGALG00000000141(BLB1);ENSGALG00000000158(DMA);ENSGALG00000000162(DMB1);ENSGALG00000000775(CTSS);ENSGALG00000001189(NCF1C);ENSGALG00000003283(COMP);ENSGALG00000003914(CALR3);ENSGALG00000004252(CTSL);ENSGALG00000007130(RAC1);ENSGALG00000007511(ITGB2);ENSGALG00000008439(CD36);ENSGALG00000008638(MMR1L3);ENSGALG00000009626(THBS1);ENSGALG00000009722(DYNC1I1);ENSGALG00000011200(THBS2);ENSGALG00000014…	K06752+K06752+K06752+K01368+K08011+K04659+K08057+K01365+K04392+K06464+K06259+K06560+K16857+K10415+K04659+K01330+K21421+K06560+K05654+K06588+K06752+K06751+K02146+K08488+K08012+K06752+K04391+K07374+K06751+K07888+K10789+K06856+K06751+K06751+K06856+K06751+K06752+K07374
Organismal Systems	Circulatory system	Cardiac muscle contraction	15	75	0.0217385	0.215102	ko04260	ENSGALG00000000585(MYL4);ENSGALG00000001564(ATP2A3);ENSGALG00000002764(ATP1B3);ENSGALG00000008486(CACNA2D1);ENSGALG00000008544(SLC8A1);ENSGALG00000008593(ATP1B4);ENSGALG00000013007(Cacna2d4);ENSGALG00000013022(CACNA1C);ENSGALG00000015018(CASQ2);ENSGALG00000015906(COX7A2);ENSGALG00000017380(UQCRHL);ENSGALG00000034251(SLC9A1);ENSGALG00000035960(Myh7);ENSGALG00000045362(COX8B);ENSGALG00000050887(CAC…	K12750+K05853+K01540+K04858+K05849+K01540+K04861+K04850+K23445+K02270+K00416+K05742+K17751+K02273+K04864
Organismal Systems	Digestive system	Bile secretion	13	62	0.0218312	0.215102	ko04976	ENSGALG00000002764(ATP1B3);ENSGALG00000005209(AQP1);ENSGALG00000006728(SLC5A1);ENSGALG00000007395(ABCC2);ENSGALG00000007522(ABCC3);ENSGALG00000008593(ATP1B4);ENSGALG00000016608(ADCY3);ENSGALG00000031293(SLCO1A2);ENSGALG00000032146(SLC4A5);ENSGALG00000034251(SLC9A1);ENSGALG00000034284(SLC4A2);ENSGALG00000050760(ADCY6);ENSGALG00000052768(LDLR)	K01540+K09864+K14158+K05666+K05667+K01540+K08043+K03460+K13857+K05742+K13855+K08046+K12473
Human Diseases	Cardiovascular disease	Hypertrophic cardiomyopathy	17	89	0.0232885	0.222905	ko05410	ENSGALG00000000498(ACE);ENSGALG00000001564(ATP2A3);ENSGALG00000008486(CACNA2D1);ENSGALG00000008544(SLC8A1);ENSGALG00000010346(TGFB3);ENSGALG00000010826(PRKAA2);ENSGALG00000012755(IGF-I);ENSGALG00000013007(Cacna2d4);ENSGALG00000013022(CACNA1C);ENSGALG00000029766(ITGB5);ENSGALG00000031325(TGFB1);ENSGALG00000035879(ITGA7);ENSGALG00000035960(Myh7);ENSGALG00000046712(LMNA);ENSGALG00000050728(ITGA10);E…	K01283+K05853+K04858+K05849+K13377+K07198+K05459+K04861+K04850+K06588+K13375+K06583+K17751+K12641+K06586+K06590+K04864
Cellular Processes	Cell growth and death	Apoptosis - multiple species	8	32	0.0250249	0.232871	ko04215	ENSGALG00000001366(CASP9);ENSGALG00000008346(CASP18);ENSGALG00000008933(CASP7);ENSGALG00000011109(MAPK10);ENSGALG00000012885(BCL2);ENSGALG00000035185(Septin4);ENSGALG00000039461(TNFRSF1A);ENSGALG00000044874(Nradd)	K04399+K04398+K04397+K04440+K02161+K16943+K03158+K02583
Organismal Systems	Development and regeneration	Osteoclast differentiation	18	97	0.0261819	0.237053	ko04380	ENSGALG00000000244(CAMK4);ENSGALG00000000466(LCK);ENSGALG00000001189(NCF1C);ENSGALG00000006707(NOX1);ENSGALG00000007130(RAC1);ENSGALG00000008127(SPI1);ENSGALG00000011109(MAPK10);ENSGALG00000015022(FYN);ENSGALG00000015216(SYK);ENSGALG00000028147(CTSK);ENSGALG00000031325(TGFB1);ENSGALG00000032854(ACP5);ENSGALG00000033854(CSF1);ENSGALG00000038141(NCF4);ENSGALG00000039461(TNFRSF1A);ENSGALG00000039583…	K05869+K05856+K08011+K08008+K04392+K09438+K04440+K05703+K05855+K01371+K13375+K14379+K05453+K08012+K03158+K09455+K04449+K05147
Metabolism	Lipid metabolism	Arachidonic acid metabolism	11	51	0.0275531	0.239519	ko00590	ENSGALG00000001314(PTGS1);ENSGALG00000008727(PLA2G4B);ENSGALG00000010633(GPX7);ENSGALG00000011394(CYP2J21);ENSGALG00000011450(LTC4S);ENSGALG00000012185(PLA2G12A);ENSGALG00000016567(EPHX2);ENSGALG00000028204(GPX1);ENSGALG00000030886(PTGDS);ENSGALG00000046708(PTGES);ENSGALG00000050045(CYP2J2)	K00509+K16342+K00432+K07418+K00807+K01047+K08726+K00432+K01830+K15729+K07418
Organismal Systems	Endocrine system	Renin secretion	13	64	0.0278843	0.239519	ko04924	ENSGALG00000000498(ACE);ENSGALG00000004574(NPPA);ENSGALG00000005209(AQP1);ENSGALG00000008885(PDE1A);ENSGALG00000008907(PLCB4);ENSGALG00000010013(EDNRA);ENSGALG00000012396(PTGER2);ENSGALG00000013022(CACNA1C);ENSGALG00000030016(CTSB);ENSGALG00000037869(Npr1);ENSGALG00000039022(PDE1B);ENSGALG00000039935(PDE1C);ENSGALG00000050760(ADCY6)	K01283+K12334+K09864+K13755+K05858+K04197+K04259+K04850+K01363+K12323+K13755+K13755+K08046
Organismal Systems	Endocrine system	Oxytocin signaling pathway	25	148	0.0300313	0.251512	ko04921	ENSGALG00000000244(CAMK4);ENSGALG00000004574(NPPA);ENSGALG00000004721(KCNJ12);ENSGALG00000005621(CAMK2A);ENSGALG00000008486(CACNA2D1);ENSGALG00000008727(PLA2G4B);ENSGALG00000008907(PLCB4);ENSGALG00000009935(KCNJ3);ENSGALG00000010826(PRKAA2);ENSGALG00000011708(MYLK);ENSGALG00000013007(Cacna2d4);ENSGALG00000013022(CACNA1C);ENSGALG00000014508(CD38);ENSGALG00000014645(MEF2C);ENSGALG00000016608(ADCY3)…	K05869+K12334+K05005+K04515+K04858+K16342+K05858+K04997+K07198+K00907+K04861+K04850+K01242+K04454+K08043+K12324+K12755+K07827+K08794+K12323+K04515+K04464+K13242+K08046+K04864
Organismal Systems	Endocrine system	Aldosterone synthesis and secretion	15	79	0.0334215	0.273078	ko04925	ENSGALG00000000244(CAMK4);ENSGALG00000002764(ATP1B3);ENSGALG00000004574(NPPA);ENSGALG00000005215(CACNA1H);ENSGALG00000005621(CAMK2A);ENSGALG00000008593(ATP1B4);ENSGALG00000008907(PLCB4);ENSGALG00000013022(CACNA1C);ENSGALG00000016608(ADCY3);ENSGALG00000033051(CAMK1D);ENSGALG00000037285(KCNK9);ENSGALG00000037869(Npr1);ENSGALG00000041635(CAMK2D);ENSGALG00000050760(ADCY6);ENSGALG00000052768(LDLR)	K05869+K01540+K12334+K04855+K04515+K01540+K05858+K04850+K08043+K08794+K04919+K12323+K04515+K08046+K12473
Organismal Systems	Immune system	NOD-like receptor signaling pathway	25	150	0.0347256	0.276978	ko04621	ENSGALG00000000720(GBP1);ENSGALG00000002786(PSTPIP1);ENSGALG00000003863(P2RX7);ENSGALG00000004519(TRPV2);ENSGALG00000008346(CASP18);ENSGALG00000008907(PLCB4);ENSGALG00000011109(MAPK10);ENSGALG00000012885(BCL2);ENSGALG00000013356(IKBKE);ENSGALG00000014297(IRF7);ENSGALG00000016261(CYBB);ENSGALG00000016669(DEFB4A);ENSGALG00000016670(AvBD3);ENSGALG00000019696(CATHL2);ENSGALG00000022815(AvBD1);ENSGALG…	K20899+K12804+K05220+K04971+K04398+K05858+K04440+K02161+K07211+K09447+K21421+K21100+K23126+K13916+K23126+K13916+K01363+K12800+K13916+K11974+K04612+K12654+K23126+K12499+K21100
Metabolism	Amino acid metabolism	Valine, leucine and isoleucine biosynthesis	2	3	0.0365352	0.284635	ko00290	ENSGALG00000002638(NGR_a01490);ENSGALG00000013177(BCAT1)	K01754+K00826
Environmental Information Processing	Signal transduction	cAMP signaling pathway	33	213	0.043922	0.334406	ko04024	ENSGALG00000000244(CAMK4);ENSGALG00000001564(ATP2A3);ENSGALG00000002562(ARAP3);ENSGALG00000002764(ATP1B3);ENSGALG00000004574(NPPA);ENSGALG00000005621(CAMK2A);ENSGALG00000006575(VIPR2);ENSGALG00000006642(ADORA2A);ENSGALG00000007130(RAC1);ENSGALG00000008411(GHRL);ENSGALG00000008593(ATP1B4);ENSGALG00000010013(EDNRA);ENSGALG00000010983(NPY);ENSGALG00000011094(PDE4B);ENSGALG00000011109(MAPK10);ENSGALG…	K05869+K05853+K12490+K01540+K12334+K04515+K04590+K04266+K04392+K05254+K01540+K04197+K05232+K13293+K04440+K04355+K04259+K07860+K04850+K03914+K08043+K04260+K05214+K12755+K05742+K13293+K12323+K04144+K04515+K16797+K15494+K08046+K10042
Organismal Systems	Digestive system	Salivary secretion	13	70	0.05328	0.383027	ko04970	ENSGALG00000002764(ATP1B3);ENSGALG00000008593(ATP1B4);ENSGALG00000008907(PLCB4);ENSGALG00000014508(CD38);ENSGALG00000014509(BST1);ENSGALG00000016608(ADCY3);ENSGALG00000019696(CATHL2);ENSGALG00000027973(CATHL1);ENSGALG00000028520(CST3);ENSGALG00000034150(CATHL3);ENSGALG00000034251(SLC9A1);ENSGALG00000034284(SLC4A2);ENSGALG00000050760(ADCY6)	K01540+K01540+K05858+K01242+K18152+K08043+K13916+K13916+K13899+K13916+K05742+K13855+K08046
Environmental Information Processing	Signal transduction	Ras signaling pathway	32	209	0.0535587	0.383027	ko04014	ENSGALG00000001486(ZAP70);ENSGALG00000001840(TEK);ENSGALG00000004650(BRAP);ENSGALG00000007130(RAC1);ENSGALG00000007646(kdrl);ENSGALG00000008727(PLA2G4B);ENSGALG00000009898(GAB1);ENSGALG00000010435(RASGRP3);ENSGALG00000011109(MAPK10);ENSGALG00000011206(KITLG);ENSGALG00000012163(BDNF);ENSGALG00000012185(PLA2G12A);ENSGALG00000012456(RAC2);ENSGALG00000012594(NTRK2);ENSGALG00000012755(IGF-I);ENSGALG00…	K07360+K05121+K10632+K04392+K05096+K16342+K09593+K12362+K04440+K05461+K04355+K01047+K07860+K04360+K05459+K05098+K04363+K10785+K13618+K05449+K05450+K04358+K04358+K07827+K18496+K05453+K04163+K10784+K03099+K07888+K02583+K05462
Organismal Systems	Endocrine system	GnRH signaling pathway	15	84	0.0537381	0.383027	ko04912	ENSGALG00000003580(MMP2);ENSGALG00000005621(CAMK2A);ENSGALG00000005884(MAP3K3);ENSGALG00000008727(PLA2G4B);ENSGALG00000008907(PLCB4);ENSGALG00000011109(MAPK10);ENSGALG00000013022(CACNA1C);ENSGALG00000014718(MAP3K1);ENSGALG00000016564(PTK2B);ENSGALG00000016608(ADCY3);ENSGALG00000030943(KRAS);ENSGALG00000039450(SOS1);ENSGALG00000041635(CAMK2D);ENSGALG00000050166(MAPK7);ENSGALG00000050760(ADCY6)	K01398+K04515+K04421+K16342+K05858+K04440+K04850+K04416+K05871+K08043+K07827+K03099+K04515+K04464+K08046
Organismal Systems	Circulatory system	Vascular smooth muscle contraction	22	136	0.0601447	0.41976	ko04270	ENSGALG00000003821(RAMP1);ENSGALG00000004574(NPPA);ENSGALG00000005632(IRAG1);ENSGALG00000006054(CALCA);ENSGALG00000006343(ACTA2);ENSGALG00000006642(ADORA2A);ENSGALG00000008727(PLA2G4B);ENSGALG00000008907(PLCB4);ENSGALG00000010013(EDNRA);ENSGALG00000011708(MYLK);ENSGALG00000012185(PLA2G12A);ENSGALG00000013022(CACNA1C);ENSGALG00000014182(ADORA2B);ENSGALG00000016608(ADCY3);ENSGALG00000027630(NPR2);E…	K08447+K12334+K12337+K12332+K12313+K04266+K16342+K05858+K04197+K00907+K01047+K04850+K04267+K08043+K12324+K12755+K10352+K12323+K10352+K04226+K10352+K08046
Human Diseases	Infectious disease: bacterial	Tuberculosis	36	245	0.0701898	0.4543	ko05152	ENSGALG00000000141(BLB1);ENSGALG00000000158(DMA);ENSGALG00000000162(DMB1);ENSGALG00000000775(CTSS);ENSGALG00000001366(CASP9);ENSGALG00000001409(IL12B);ENSGALG00000004594(CD74);ENSGALG00000005621(CAMK2A);ENSGALG00000006756(BPI);ENSGALG00000007511(ITGB2);ENSGALG00000008014(CEBPB);ENSGALG00000008346(CASP18);ENSGALG00000008638(MMR1L3);ENSGALG00000010346(TGFB3);ENSGALG00000011109(MAPK10);ENSGALG000000…	K06752+K06752+K06752+K01368+K04399+K05425+K06505+K04515+K05399+K06464+K10048+K04398+K06560+K13377+K04440+K02161+K05855+K13916+K04011+K07369+K13916+K06560+K06752+K13375+K13916+K02146+K05135+K06752+K04391+K03158+K04515+K07888+K06856+K04011+K06856+K06752
Metabolism	Glycan biosynthesis and metabolism	Glycosaminoglycan degradation	5	20	0.0708696	0.4543	ko00531	ENSGALG00000004438(ARSB);ENSGALG00000008776(HYAL6);ENSGALG00000011203(HPSE);ENSGALG00000011328(GLB1L);ENSGALG00000029000(HYAL3)	K01135+K01197+K07964+K12309+K01197
Environmental Information Processing	Signal transduction	Rap1 signaling pathway	30	199	0.0709157	0.4543	ko04015	ENSGALG00000001840(TEK);ENSGALG00000002562(ARAP3);ENSGALG00000006642(ADORA2A);ENSGALG00000007130(RAC1);ENSGALG00000007511(ITGB2);ENSGALG00000007646(kdrl);ENSGALG00000008907(PLCB4);ENSGALG00000009626(THBS1);ENSGALG00000010435(RASGRP3);ENSGALG00000011206(KITLG);ENSGALG00000012456(RAC2);ENSGALG00000012755(IGF-I);ENSGALG00000013907(KDR);ENSGALG00000013929(PDGFRA);ENSGALG00000014182(ADORA2B);ENSGALG00…	K05121+K12490+K04266+K04392+K06464+K05096+K05858+K16857+K12362+K05461+K07860+K05459+K05098+K04363+K04267+K08390+K10785+K03914+K05449+K08043+K05450+K04358+K04358+K07827+K18496+K05453+K10784+K02583+K08046+K05462
Metabolism	Amino acid metabolism	Glycine, serine and threonine metabolism	8	39	0.0718743	0.4543	ko00260	ENSGALG00000002638(NGR_a01490);ENSGALG00000002855(SARDH);ENSGALG00000005423(GRHPR);ENSGALG00000016224(MAOA);ENSGALG00000026392(PIPOX);ENSGALG00000033522(Aoc3);ENSGALG00000040182(gamt);ENSGALG00000047321(SARDH)	K01754+K00314+K00049+K00274+K00306+K00276+K00542+K00314
Organismal Systems	Digestive system	Mineral absorption	8	39	0.0718743	0.4543	ko04978	ENSGALG00000002764(ATP1B3);ENSGALG00000006728(SLC5A1);ENSGALG00000007220(FTH1);ENSGALG00000008544(SLC8A1);ENSGALG00000008593(ATP1B4);ENSGALG00000008844(SLC31A1);ENSGALG00000030703(CYBRD1);ENSGALG00000041533(SLC11A2)	K01540+K14158+K00522+K05849+K01540+K14686+K08370+K21398
Metabolism	Metabolism of cofactors and vitamins	Riboflavin metabolism	3	9	0.0747474	0.455551	ko00740	ENSGALG00000032854(ACP5);ENSGALG00000037587(ENPP3);ENSGALG00000054345(RFKL)	K14379+K01513+K00861
Human Diseases	Cancer: overview	Pathways in cancer	67	493	0.0762239	0.455551	ko05200	ENSGALG00000000839(WNT11);ENSGALG00000001366(CASP9);ENSGALG00000001409(IL12B);ENSGALG00000001600(DVL1);ENSGALG00000002112(CSF3R);ENSGALG00000002375(NOTCH1);ENSGALG00000003580(MMP2);ENSGALG00000005321(LAMA5);ENSGALG00000005401(WNT9A);ENSGALG00000005621(CAMK2A);ENSGALG00000005638(IL2RG);ENSGALG00000006379(SHH);ENSGALG00000006802(LAMB2);ENSGALG00000006827(IL4);ENSGALG00000007130(RAC1);ENSGALG0000000…	K01384+K04399+K05425+K02353+K05061+K02599+K01398+K06240+K01064+K04515+K05070+K11988+K06243+K05430+K04392+K05636+K09438+K04398+K05858+K04397+K05433+K04197+K13377+K12362+K04440+K05461+K04259+K07860+K05459+K02161+K04363+K08390+K03914+K06240+K08367+K00799+K05449+K08043+K05066+K06237+K06618+K02354+K01388+K05066+K03915+K04260+K04358+K04738+K03871+K04358+K07827+K18496+K13375+K05083+K00799+K06237+K08527+…
Organismal Systems	Immune system	T cell receptor signaling pathway	20	125	0.0773355	0.455551	ko04660	ENSGALG00000000466(LCK);ENSGALG00000001486(ZAP70);ENSGALG00000002192(PTPRC);ENSGALG00000006827(IL4);ENSGALG00000007356(MAP3K8);ENSGALG00000007416(CD3E);ENSGALG00000007418(CD3D);ENSGALG00000008656(ICOS);ENSGALG00000011109(MAPK10);ENSGALG00000014477(CD4);ENSGALG00000014561(PTPN6);ENSGALG00000014754(TRB);ENSGALG00000015022(FYN);ENSGALG00000027961(PCASP2);ENSGALG00000030943(KRAS);ENSGALG00000036395(V…	K05856+K07360+K06478+K05430+K04415+K06451+K06450+K06713+K04440+K06454+K05697+K10785+K05703+K07369+K07827+K10784+K06458+K03099+K06458+K06458
Human Diseases	Cardiovascular disease	Viral myocarditis	24	155	0.0775116	0.455551	ko05416	ENSGALG00000000141(BLB1);ENSGALG00000000158(DMA);ENSGALG00000000162(DMB1);ENSGALG00000001366(CASP9);ENSGALG00000007015(CD40);ENSGALG00000007130(RAC1);ENSGALG00000007511(ITGB2);ENSGALG00000008346(CASP18);ENSGALG00000012456(RAC2);ENSGALG00000014754(TRB);ENSGALG00000015022(FYN);ENSGALG00000030940(BLB2);ENSGALG00000033932(BF1);ENSGALG00000035960(Myh7);ENSGALG00000036395(Vpreb2);ENSGALG00000038393(DMB…	K06752+K06752+K06752+K04399+K03160+K04392+K06464+K04398+K07860+K10785+K05703+K06752+K06751+K17751+K10784+K06752+K06751+K06278+K06856+K06751+K06751+K06856+K06751+K06752
Human Diseases	Infectious disease: viral	Human papillomavirus infection	47	334	0.0790023	0.456307	ko05165	ENSGALG00000000839(WNT11);ENSGALG00000001600(DVL1);ENSGALG00000002375(NOTCH1);ENSGALG00000003283(COMP);ENSGALG00000003589(VTN);ENSGALG00000003663(RBL2);ENSGALG00000003923(COL6A3);ENSGALG00000003952(RBPJL);ENSGALG00000005321(LAMA5);ENSGALG00000005401(WNT9A);ENSGALG00000005974(COL6A1);ENSGALG00000006785(IRF1);ENSGALG00000006802(LAMB2);ENSGALG00000007905(LAMB1);ENSGALG00000008346(CASP18);ENSGALG0000…	K01384+K02353+K02599+K04659+K06251+K16332+K06238+K06053+K06240+K01064+K06238+K09444+K06243+K05636+K04398+K16857+K06236+K04659+K07211+K06240+K06237+K06618+K02354+K03900+K06248+K06588+K19719+K07827+K06751+K02146+K06238+K06583+K06237+K06238+K03099+K03158+K06252+K06751+K06236+K02842+K12075+K06751+K06238+K06751+K06586+K06590+K06751
Organismal Systems	Development and regeneration	Axon guidance	22	142	0.0876817	0.4899	ko04360	ENSGALG00000005621(CAMK2A);ENSGALG00000006379(SHH);ENSGALG00000007130(RAC1);ENSGALG00000007140(NRP1);ENSGALG00000007668(BMP7);ENSGALG00000008340(FES);ENSGALG00000008537(EPHB3);ENSGALG00000012456(RAC2);ENSGALG00000015022(FYN);ENSGALG00000015152(BOC);ENSGALG00000017044(TRPC4);ENSGALG00000023626(NTN1);ENSGALG00000026957(SEMA4G);ENSGALG00000028567(MYL9);ENSGALG00000029416(TRPC6);ENSGALG00000030943(KR…	K04515+K11988+K04392+K06724+K16621+K07527+K05112+K07860+K05703+K20020+K04967+K06843+K06521+K12755+K04969+K07827+K07525+K06839+K04515+K06521+K05462+K06521
Cellular Processes	Cellular community - eukaryotes	Gap junction	15	90	0.0877432	0.4899	ko04540	ENSGALG00000007681(HTR2B);ENSGALG00000008907(PLCB4);ENSGALG00000009845(GJD2);ENSGALG00000013929(PDGFRA);ENSGALG00000016608(ADCY3);ENSGALG00000016992(HTR2A);ENSGALG00000017179(PDGFD);ENSGALG00000030943(KRAS);ENSGALG00000039450(SOS1);ENSGALG00000039698(DRD1);ENSGALG00000040044(GJD2);ENSGALG00000040260(TUBA1C);ENSGALG00000050166(MAPK7);ENSGALG00000050760(ADCY6);ENSGALG00000052192(TUBA1B)	K04157+K05858+K07373+K04363+K08043+K04157+K05450+K07827+K03099+K04144+K07373+K07374+K04464+K08046+K07374
Human Diseases	Infectious disease: parasitic	Chagas disease	18	113	0.0933538	0.512681	ko05142	ENSGALG00000000498(ACE);ENSGALG00000001409(IL12B);ENSGALG00000003914(CALR3);ENSGALG00000004771(C1QB);ENSGALG00000007416(CD3E);ENSGALG00000007418(CD3D);ENSGALG00000008346(CASP18);ENSGALG00000008907(PLCB4);ENSGALG00000010346(TGFB3);ENSGALG00000011109(MAPK10);ENSGALG00000014754(TRB);ENSGALG00000021569(C1QA);ENSGALG00000029669(C1QC);ENSGALG00000031325(TGFB1);ENSGALG00000036395(Vpreb2);ENSGALG00000039…	K01283+K05425+K08057+K03987+K06451+K06450+K04398+K05858+K13377+K04440+K10785+K03986+K03988+K13375+K10784+K03158+K12499+K05408
Organismal Systems	Immune system	Toll-like receptor signaling pathway	16	99	0.0988574	0.522119	ko04620	ENSGALG00000001409(IL12B);ENSGALG00000006756(BPI);ENSGALG00000007015(CD40);ENSGALG00000007130(RAC1);ENSGALG00000007356(MAP3K8);ENSGALG00000008346(CASP18);ENSGALG00000011109(MAPK10);ENSGALG00000013356(IKBKE);ENSGALG00000014297(IRF7);ENSGALG00000016590(TLR7);ENSGALG00000028147(CTSK);ENSGALG00000032701(LY96);ENSGALG00000039140(CD14);ENSGALG00000039982(IRF5);ENSGALG00000043603(CCL5);ENSGALG0000005312…	K05425+K05399+K03160+K04392+K04415+K04398+K04440+K07211+K09447+K05404+K01371+K05400+K04391+K09446+K12499+K05408
Cellular Processes	Cell growth and death	p53 signaling pathway	12	70	0.100535	0.522119	ko04115	ENSGALG00000000452(TNFRSF10B);ENSGALG00000001366(CASP9);ENSGALG00000001718(CCNG1);ENSGALG00000004661(SHISA5);ENSGALG00000008346(CASP18);ENSGALG00000009626(THBS1);ENSGALG00000012755(IGF-I);ENSGALG00000012885(BCL2);ENSGALG00000017204(SESN3);ENSGALG00000027536(PERP1);ENSGALG00000028115(SFN);ENSGALG00000033960(ADGRB1)	K04722+K04399+K10145+K10135+K04398+K16857+K05459+K02161+K10141+K10136+K06644+K04596
Organismal Systems	Immune system	Chemokine signaling pathway	24	160	0.102423	0.522119	ko04062	ENSGALG00000001189(NCF1C);ENSGALG00000002329(CCL1);ENSGALG00000006522(HCK);ENSGALG00000007130(RAC1);ENSGALG00000008907(PLCB4);ENSGALG00000012456(RAC2);ENSGALG00000015235(XCL1);ENSGALG00000015297(FOXO3);ENSGALG00000016564(PTK2B);ENSGALG00000016608(ADCY3);ENSGALG00000024466(CCL17);ENSGALG00000028256(CCL19);ENSGALG00000030943(KRAS);ENSGALG00000035733(CCR7);ENSGALG00000036547(Dock2);ENSGALG0000003707…	K08011+K05514+K08893+K04392+K05858+K07860+K05507+K09408+K05871+K08043+K21083+K05512+K07827+K04182+K12367+K04180+K04192+K04183+K03099+K12499+K16062+K08046+K04180+K05408
Organismal Systems	Sensory system	Taste transduction	10	56	0.102865	0.522119	ko04742	ENSGALG00000000367(ASIC2);ENSGALG00000008885(PDE1A);ENSGALG00000008907(PLCB4);ENSGALG00000013022(CACNA1C);ENSGALG00000039022(PDE1B);ENSGALG00000039696(ENTPD2);ENSGALG00000039935(PDE1C);ENSGALG00000043860(PGR2/3);ENSGALG00000044649(P2RX2);ENSGALG00000050760(ADCY6)	K04828+K13755+K05858+K04850+K13755+K01509+K13755+K05217+K05216+K08046
Organismal Systems	Endocrine system	Regulation of lipolysis in adipocytes	10	56	0.102865	0.522119	ko04923	ENSGALG00000001314(PTGS1);ENSGALG00000004574(NPPA);ENSGALG00000010983(NPY);ENSGALG00000016608(ADCY3);ENSGALG00000023142(PTGER3);ENSGALG00000023395(PLIN1);ENSGALG00000030025(FABP4);ENSGALG00000032736(MGLL);ENSGALG00000037869(Npr1);ENSGALG00000050760(ADCY6)	K00509+K12334+K05232+K08043+K04260+K08768+K08753+K01054+K12323+K08046
Cellular Processes	Cell motility	Regulation of actin cytoskeleton	31	215	0.106088	0.530438	ko04810	ENSGALG00000001446(GSN);ENSGALG00000001793(MYL10);ENSGALG00000003818(CYFIP2);ENSGALG00000007130(RAC1);ENSGALG00000007511(ITGB2);ENSGALG00000008365(CHRM4);ENSGALG00000010770(SCIN);ENSGALG00000011708(MYLK);ENSGALG00000012456(RAC2);ENSGALG00000013253(INSRR);ENSGALG00000013929(PDGFRA);ENSGALG00000014455(LPAR5);ENSGALG00000014983(F2R);ENSGALG00000016937(DIAPH3);ENSGALG00000017179(PDGFD);ENSGALG0000002…	K05768+K12756+K05749+K04392+K06464+K04132+K05768+K00907+K07860+K05086+K04363+K08390+K03914+K05745+K05450+K03915+K04358+K04358+K12755+K10352+K06588+K07827+K18496+K05757+K05742+K06583+K03099+K10352+K10352+K06586+K06590
Human Diseases	Immune disease	Systemic lupus erythematosus	25	169	0.109558	0.536504	ko05322	ENSGALG00000000141(BLB1);ENSGALG00000000158(DMA);ENSGALG00000000162(DMB1);ENSGALG00000004771(C1QB);ENSGALG00000007015(CD40);ENSGALG00000014603(C1S);ENSGALG00000014659(C1R);ENSGALG00000014754(TRB);ENSGALG00000017040(C4);ENSGALG00000021569(C1QA);ENSGALG00000027064(HIST1H3H);ENSGALG00000029669(C1QC);ENSGALG00000030940(BLB2);ENSGALG00000032231(C4);ENSGALG00000032645(H2A-VIII);ENSGALG00000036395(Vpreb…	K06752+K06752+K06752+K03987+K03160+K01331+K01330+K10785+K03989+K03986+K11253+K03988+K06752+K03989+K11251+K10784+K11254+K06752+K06856+K11254+K11252+K06856+K06752+K11254+K11254
Environmental Information Processing	Signaling molecules and interaction	Neuroactive ligand-receptor interaction	47	343	0.110504	0.536504	ko04080	ENSGALG00000001573(P2RX1);ENSGALG00000003212(TSPO2);ENSGALG00000003863(P2RX7);ENSGALG00000004096(CHRNA7);ENSGALG00000004128(CYSLTR1);ENSGALG00000005476(PTH2R);ENSGALG00000005923(NPY4R);ENSGALG00000006054(CALCA);ENSGALG00000006575(VIPR2);ENSGALG00000006642(ADORA2A);ENSGALG00000007681(HTR2B);ENSGALG00000007714(NMUR1);ENSGALG00000008365(CHRM4);ENSGALG00000008411(GHRL);ENSGALG00000009603(PRL);ENSGALG…	K05215+K05770+K05220+K04809+K04322+K04585+K04206+K12332+K04590+K04266+K04157+K05052+K04132+K05254+K05439+K04197+K05232+K04583+K04259+K04009+K01352+K04267+K05080+K03914+K05201+K04157+K04272+K04274+K03915+K04260+K04150+K04151+K05214+K05235+K04583+K05181+K04306+K04332+K04194+K04163+K04222+K04144+K04226+K05217+K05216+K04323+K04296
Organismal Systems	Endocrine system	Relaxin signaling pathway	18	116	0.112844	0.540038	ko04926	ENSGALG00000003580(MMP2);ENSGALG00000006343(ACTA2);ENSGALG00000008907(PLCB4);ENSGALG00000009641(COL1A2);ENSGALG00000011109(MAPK10);ENSGALG00000016558(VEGFD);ENSGALG00000016608(ADCY3);ENSGALG00000016843(COL4A2);ENSGALG00000019061(MMP1);ENSGALG00000029764(Rxfp1);ENSGALG00000030943(KRAS);ENSGALG00000031325(TGFB1);ENSGALG00000035584(COL3A1);ENSGALG00000036798(COL4A1);ENSGALG00000039450(SOS1);ENSGALG0…	K01398+K12313+K05858+K06236+K04440+K05449+K08043+K06237+K01388+K04306+K07827+K13375+K19720+K06237+K03099+K06236+K13242+K08046
Metabolism	Carbohydrate metabolism	Butanoate metabolism	5	23	0.115897	0.546837	ko00650	ENSGALG00000014846(OXCT1);ENSGALG00000034070(GAD1);ENSGALG00000040436(GAD2);ENSGALG00000042446(ACSM5);ENSGALG00000053254(EHHADH)	K01027+K01580+K01580+K01896+K07514
Organismal Systems	Digestive system	Gastric acid secretion	11	65	0.120625	0.547103	ko04971	ENSGALG00000002764(ATP1B3);ENSGALG00000005621(CAMK2A);ENSGALG00000008593(ATP1B4);ENSGALG00000008907(PLCB4);ENSGALG00000011708(MYLK);ENSGALG00000016608(ADCY3);ENSGALG00000024171(HRH2);ENSGALG00000034251(SLC9A1);ENSGALG00000034284(SLC4A2);ENSGALG00000041635(CAMK2D);ENSGALG00000050760(ADCY6)	K01540+K04515+K01540+K05858+K00907+K08043+K04150+K05742+K13855+K04515+K08046
Organismal Systems	Sensory system	Inflammatory mediator regulation of TRP channels	16	102	0.120652	0.547103	ko04750	ENSGALG00000000367(ASIC2);ENSGALG00000004519(TRPV2);ENSGALG00000005621(CAMK2A);ENSGALG00000007681(HTR2B);ENSGALG00000008727(PLA2G4B);ENSGALG00000008907(PLCB4);ENSGALG00000011109(MAPK10);ENSGALG00000011394(CYP2J21);ENSGALG00000012396(PTGER2);ENSGALG00000012755(IGF-I);ENSGALG00000016608(ADCY3);ENSGALG00000016992(HTR2A);ENSGALG00000020386(BDKRB1);ENSGALG00000041635(CAMK2D);ENSGALG00000050045(CYP2J2)…	K04828+K04971+K04515+K04157+K16342+K05858+K04440+K07418+K04259+K05459+K08043+K04157+K03915+K04515+K07418+K08046
Metabolism	Metabolism of other amino acids	beta-Alanine metabolism	6	30	0.122343	0.547103	ko00410	ENSGALG00000033522(Aoc3);ENSGALG00000034070(GAD1);ENSGALG00000036044(ALDH3B1);ENSGALG00000040436(GAD2);ENSGALG00000043435(CARNS1);ENSGALG00000053254(EHHADH)	K00276+K01580+K00129+K01580+K14755+K07514
Metabolism	Amino acid metabolism	Arginine biosynthesis	4	17	0.122486	0.547103	ko00220	ENSGALG00000023689(ASS1);ENSGALG00000042984(ACY1);ENSGALG00000043754(GLUL);ENSGALG00000050508(NOS3)	K01940+K14677+K01915+K13242
Human Diseases	Substance dependence	Alcoholism	21	141	0.127127	0.559058	ko05034	ENSGALG00000000244(CAMK4);ENSGALG00000001617(CAMKK1);ENSGALG00000006642(ADORA2A);ENSGALG00000010854(hdac9);ENSGALG00000010983(NPY);ENSGALG00000012163(BDNF);ENSGALG00000012594(NTRK2);ENSGALG00000014182(ADORA2B);ENSGALG00000016224(MAOA);ENSGALG00000026241(GRIN3B);ENSGALG00000027064(HIST1H3H);ENSGALG00000030943(KRAS);ENSGALG00000032645(H2A-VIII);ENSGALG00000037322(HIST1H46);ENSGALG00000039450(SOS1);…	K05869+K00908+K04266+K11409+K05232+K04355+K04360+K04267+K00274+K05214+K11253+K07827+K11251+K11254+K03099+K04144+K15494+K11254+K11252+K11254+K11254
Organismal Systems	Nervous system	Cholinergic synapse	16	103	0.1285	0.559058	ko04725	ENSGALG00000000244(CAMK4);ENSGALG00000004096(CHRNA7);ENSGALG00000004721(KCNJ12);ENSGALG00000005621(CAMK2A);ENSGALG00000005822(KCNQ2);ENSGALG00000008365(CHRM4);ENSGALG00000008907(PLCB4);ENSGALG00000009935(KCNJ3);ENSGALG00000012885(BCL2);ENSGALG00000013022(CACNA1C);ENSGALG00000015022(FYN);ENSGALG00000016608(ADCY3);ENSGALG00000030943(KRAS);ENSGALG00000037626(KCNQ3);ENSGALG00000041635(CAMK2D);ENSGALG…	K05869+K04809+K05005+K04515+K04927+K04132+K05858+K04997+K02161+K04850+K05703+K08043+K07827+K04928+K04515+K08046
Human Diseases	Immune disease	Rheumatoid arthritis	25	173	0.133165	0.569082	ko05323	ENSGALG00000000141(BLB1);ENSGALG00000000158(DMA);ENSGALG00000000162(DMB1);ENSGALG00000001840(TEK);ENSGALG00000004252(CTSL);ENSGALG00000007511(ITGB2);ENSGALG00000007646(kdrl);ENSGALG00000009870(IL15);ENSGALG00000010346(TGFB3);ENSGALG00000014754(TRB);ENSGALG00000019061(MMP1);ENSGALG00000028147(CTSK);ENSGALG00000030940(BLB2);ENSGALG00000031325(TGFB1);ENSGALG00000032854(ACP5);ENSGALG00000033854(CSF1)…	K06752+K06752+K06752+K05121+K01365+K06464+K05096+K05433+K13377+K10785+K01388+K01371+K06752+K13375+K14379+K05453+K02146+K10784+K06752+K12499+K06856+K05147+K06856+K06752+K05408
Human Diseases	Cardiovascular disease	Diabetic cardiomyopathy	26	181	0.134202	0.569082	ko05415	ENSGALG00000000498(ACE);ENSGALG00000001189(NCF1C);ENSGALG00000001564(ATP2A3);ENSGALG00000003580(MMP2);ENSGALG00000005621(CAMK2A);ENSGALG00000007130(RAC1);ENSGALG00000008439(CD36);ENSGALG00000008907(PLCB4);ENSGALG00000009641(COL1A2);ENSGALG00000010346(TGFB3);ENSGALG00000011109(MAPK10);ENSGALG00000012456(RAC2);ENSGALG00000015906(COX7A2);ENSGALG00000016261(CYBB);ENSGALG00000017380(UQCRHL);ENSGALG000…	K01283+K08011+K05853+K01398+K04515+K04392+K06259+K05858+K06236+K13377+K04440+K07860+K02270+K21421+K00416+K02128+K13375+K03958+K19720+K08012+K11353+K06236+K04515+K02132+K02273+K13242
Organismal Systems	Excretory system	Endocrine and other factor-regulated calcium reabsorption	8	45	0.138239	0.578876	ko04961	ENSGALG00000002764(ATP1B3);ENSGALG00000003164(Dnm3);ENSGALG00000005476(PTH2R);ENSGALG00000008544(SLC8A1);ENSGALG00000008593(ATP1B4);ENSGALG00000008907(PLCB4);ENSGALG00000017068(KL);ENSGALG00000050760(ADCY6)	K01540+K01528+K04585+K05849+K01540+K05858+K14756+K08046
Organismal Systems	Digestive system	Pancreatic secretion	14	90	0.146828	0.60725	ko04972	ENSGALG00000001564(ATP2A3);ENSGALG00000002764(ATP1B3);ENSGALG00000007130(RAC1);ENSGALG00000008593(ATP1B4);ENSGALG00000008907(PLCB4);ENSGALG00000012185(PLA2G12A);ENSGALG00000014508(CD38);ENSGALG00000014509(BST1);ENSGALG00000016608(ADCY3);ENSGALG00000030801(CCKAR);ENSGALG00000034251(SLC9A1);ENSGALG00000034284(SLC4A2);ENSGALG00000034436(CEL);ENSGALG00000050760(ADCY6)	K05853+K01540+K04392+K01540+K05858+K01047+K01242+K18152+K08043+K04194+K05742+K13855+K12298+K08046
Metabolism	Metabolism of other amino acids	Taurine and hypotaurine metabolism	3	12	0.151476	0.614966	ko00430	ENSGALG00000002358(CDO1);ENSGALG00000034070(GAD1);ENSGALG00000040436(GAD2)	K00456+K01580+K01580
Metabolism	Metabolism of cofactors and vitamins	Nicotinate and nicotinamide metabolism	7	39	0.153684	0.614966	ko00760	ENSGALG00000014508(CD38);ENSGALG00000014509(BST1);ENSGALG00000015156(NMRK1);ENSGALG00000020876(AOX2);ENSGALG00000037587(ENPP3);ENSGALG00000038175(NAPRT);ENSGALG00000047713(QPRT)	K01242+K18152+K10524+K00157+K01513+K00763+K00767
Organismal Systems	Excretory system	Aldosterone-regulated sodium reabsorption	6	32	0.1542	0.614966	ko04960	ENSGALG00000002764(ATP1B3);ENSGALG00000008593(ATP1B4);ENSGALG00000012755(IGF-I);ENSGALG00000028115(SFN);ENSGALG00000028326(HSD11B2);ENSGALG00000030943(KRAS)	K01540+K01540+K05459+K06644+K00071+K07827
Organismal Systems	Nervous system	Neurotrophin signaling pathway	17	114	0.156432	0.616528	ko04722	ENSGALG00000000244(CAMK4);ENSGALG00000000736(MATK);ENSGALG00000005621(CAMK2A);ENSGALG00000005884(MAP3K3);ENSGALG00000007130(RAC1);ENSGALG00000009898(GAB1);ENSGALG00000011109(MAPK10);ENSGALG00000012163(BDNF);ENSGALG00000012594(NTRK2);ENSGALG00000012885(BCL2);ENSGALG00000014718(MAP3K1);ENSGALG00000015297(FOXO3);ENSGALG00000030943(KRAS);ENSGALG00000039450(SOS1);ENSGALG00000041635(CAMK2D);ENSGALG0000…	K05869+K08888+K04515+K04421+K04392+K09593+K04440+K04355+K04360+K02161+K04416+K09408+K07827+K03099+K04515+K02583+K04464
Organismal Systems	Nervous system	Serotonergic synapse	15	99	0.159828	0.622584	ko04726	ENSGALG00000001314(PTGS1);ENSGALG00000004246(SLC6A4);ENSGALG00000007681(HTR2B);ENSGALG00000008727(PLA2G4B);ENSGALG00000008907(PLCB4);ENSGALG00000009935(KCNJ3);ENSGALG00000011394(CYP2J21);ENSGALG00000013022(CACNA1C);ENSGALG00000015770(APP);ENSGALG00000016224(MAOA);ENSGALG00000016992(HTR2A);ENSGALG00000029392(GABRB3);ENSGALG00000030943(KRAS);ENSGALG00000035081(HTR7L);ENSGALG00000050045(CYP2J2)	K00509+K05037+K04157+K16342+K05858+K04997+K07418+K04850+K04520+K00274+K04157+K05181+K07827+K04163+K07418
Organismal Systems	Excretory system	Proximal tubule bicarbonate reclamation	4	19	0.166736	0.633701	ko04964	ENSGALG00000002764(ATP1B3);ENSGALG00000005209(AQP1);ENSGALG00000008593(ATP1B4);ENSGALG00000028871(SLC38A3)	K01540+K09864+K01540+K13576
Human Diseases	Infectious disease: viral	Human cytomegalovirus infection	30	218	0.167442	0.633701	ko05163	ENSGALG00000001366(CASP9);ENSGALG00000002160(B2M);ENSGALG00000003914(CALR3);ENSGALG00000007130(RAC1);ENSGALG00000008022(TAPBP);ENSGALG00000008346(CASP18);ENSGALG00000008907(PLCB4);ENSGALG00000012396(PTGER2);ENSGALG00000012456(RAC2);ENSGALG00000013929(PDGFRA);ENSGALG00000016564(PTK2B);ENSGALG00000016608(ADCY3);ENSGALG00000016997(RB1);ENSGALG00000023142(PTGER3);ENSGALG00000029381(TAP2);ENSGALG00000…	K04399+K08055+K08057+K04392+K08058+K04398+K05858+K04259+K07860+K04363+K05871+K08043+K06618+K04260+K05654+K07827+K06751+K04180+K05135+K03099+K03158+K12654+K06751+K12499+K06751+K06751+K08046+K04180+K06751+K05408
Organismal Systems	Sensory system	Phototransduction - fly	5	26	0.171374	0.633701	ko04745	ENSGALG00000005621(CAMK2A);ENSGALG00000007647(MYO3A);ENSGALG00000008907(PLCB4);ENSGALG00000017044(TRPC4);ENSGALG00000041635(CAMK2D)	K04515+K08834+K05858+K04967+K04515
Human Diseases	Cancer: overview	Viral carcinogenesis	26	187	0.174067	0.633701	ko05203	ENSGALG00000001446(GSN);ENSGALG00000003663(RBL2);ENSGALG00000003952(RBPJL);ENSGALG00000007130(RAC1);ENSGALG00000008346(CASP18);ENSGALG00000010770(SCIN);ENSGALG00000010854(hdac9);ENSGALG00000014297(IRF7);ENSGALG00000015216(SYK);ENSGALG00000016997(RB1);ENSGALG00000030943(KRAS);ENSGALG00000033932(BF1);ENSGALG00000034294(ATP6V0D2);ENSGALG00000037077(CCR5);ENSGALG00000037322(HIST1H46);ENSGALG000000380…	K05768+K16332+K06053+K04392+K04398+K05768+K11409+K09447+K05855+K06618+K07827+K06751+K02146+K04180+K11254+K04183+K06751+K11254+K06751+K06751+K11252+K04180+K06751+K15979+K11254+K11254
Human Diseases	Infectious disease: bacterial	Legionellosis	9	55	0.17451	0.633701	ko05134	ENSGALG00000001366(CASP9);ENSGALG00000001409(IL12B);ENSGALG00000005843(EEF1A2);ENSGALG00000007511(ITGB2);ENSGALG00000008346(CASP18);ENSGALG00000008933(CASP7);ENSGALG00000023953(CR1);ENSGALG00000039140(CD14);ENSGALG00000049402(CR1)	K04399+K05425+K03231+K06464+K04398+K04397+K04011+K04391+K04011
Human Diseases	Cardiovascular disease	Arrhythmogenic right ventricular cardiomyopathy	11	70	0.174915	0.633701	ko05412	ENSGALG00000001564(ATP2A3);ENSGALG00000008486(CACNA2D1);ENSGALG00000008544(SLC8A1);ENSGALG00000013007(Cacna2d4);ENSGALG00000013022(CACNA1C);ENSGALG00000029766(ITGB5);ENSGALG00000035879(ITGA7);ENSGALG00000046712(LMNA);ENSGALG00000050728(ITGA10);ENSGALG00000050875(ITGB7);ENSGALG00000050887(CACNB3)	K05853+K04858+K05849+K04861+K04850+K06588+K06583+K12641+K06586+K06590+K04864
Organismal Systems	Immune system	Platelet activation	18	124	0.175923	0.633701	ko04611	ENSGALG00000001314(PTGS1);ENSGALG00000001573(P2RX1);ENSGALG00000005022(GP9);ENSGALG00000008727(PLA2G4B);ENSGALG00000008907(PLCB4);ENSGALG00000009268(FGG);ENSGALG00000009641(COL1A2);ENSGALG00000011708(MYLK);ENSGALG00000014983(F2R);ENSGALG00000015022(FYN);ENSGALG00000015216(SYK);ENSGALG00000016608(ADCY3);ENSGALG00000017272(VWF);ENSGALG00000035584(COL3A1);ENSGALG00000041555(COL1A1);ENSGALG0000004823…	K00509+K05215+K06263+K16342+K05858+K03905+K06236+K00907+K03914+K05703+K05855+K08043+K03900+K19720+K06236+K17084+K13242+K08046
Human Diseases	Drug resistance: antineoplastic	EGFR tyrosine kinase inhibitor resistance	12	78	0.179745	0.64058	ko01521	ENSGALG00000009898(GAB1);ENSGALG00000012755(IGF-I);ENSGALG00000012885(BCL2);ENSGALG00000013907(KDR);ENSGALG00000013929(PDGFRA);ENSGALG00000015297(FOXO3);ENSGALG00000016820(GAS6);ENSGALG00000017179(PDGFD);ENSGALG00000030943(KRAS);ENSGALG00000031529(ERBB2);ENSGALG00000033510(ERBB3);ENSGALG00000039450(SOS1)	K09593+K05459+K02161+K05098+K04363+K09408+K05464+K05450+K07827+K05083+K05084+K03099
Human Diseases	Immune disease	Allograft rejection	19	134	0.195023	0.687714	ko05330	ENSGALG00000000141(BLB1);ENSGALG00000000158(DMA);ENSGALG00000000162(DMB1);ENSGALG00000001409(IL12B);ENSGALG00000006827(IL4);ENSGALG00000007015(CD40);ENSGALG00000014754(TRB);ENSGALG00000030940(BLB2);ENSGALG00000033932(BF1);ENSGALG00000036395(Vpreb2);ENSGALG00000038393(DMB2);ENSGALG00000041380(BF2);ENSGALG00000043654(C3);ENSGALG00000047314(YF5);ENSGALG00000047380(MR1);ENSGALG00000050515(IGHA1);ENSG…	K06752+K06752+K06752+K05425+K05430+K03160+K10785+K06752+K06751+K10784+K06752+K06751+K06856+K06751+K06751+K06856+K06751+K06752+K01353
Human Diseases	Cancer: overview	Chemical carcinogenesis - DNA adducts	6	35	0.207886	0.724464	ko05204	ENSGALG00000001325(CYP1A1);ENSGALG00000005472(NAT);ENSGALG00000005473(PNAT3);ENSGALG00000005474(PNAT10);ENSGALG00000016322(Gsta4);ENSGALG00000032922(GSTM2)	K07408+K00622+K00622+K00622+K00799+K00799
Organismal Systems	Endocrine system	Ovarian steroidogenesis	8	50	0.210519	0.724464	ko04913	ENSGALG00000001325(CYP1A1);ENSGALG00000008727(PLA2G4B);ENSGALG00000011394(CYP2J21);ENSGALG00000012755(IGF-I);ENSGALG00000016608(ADCY3);ENSGALG00000050045(CYP2J2);ENSGALG00000050760(ADCY6);ENSGALG00000052768(LDLR)	K07408+K16342+K07418+K05459+K08043+K07418+K08046+K12473
Metabolism	Glycan biosynthesis and metabolism	Glycosphingolipid biosynthesis - globo and isoglobo series	3	14	0.211933	0.724464	ko00603	ENSGALG00000014128(A4GALT);ENSGALG00000016128(B3GALT5);ENSGALG00000054650(CCDC180)	K01988+K03877+K00722
Organismal Systems	Nervous system	Glutamatergic synapse	14	97	0.219757	0.743036	ko04724	ENSGALG00000008727(PLA2G4B);ENSGALG00000008907(PLCB4);ENSGALG00000009698(SLC38A1);ENSGALG00000009935(KCNJ3);ENSGALG00000010187(SLC1A1);ENSGALG00000013022(CACNA1C);ENSGALG00000014793(DLGAP1);ENSGALG00000015835(GRIK1);ENSGALG00000016608(ADCY3);ENSGALG00000026241(GRIN3B);ENSGALG00000028871(SLC38A3);ENSGALG00000037556(SLC1A2);ENSGALG00000043754(GLUL);ENSGALG00000050760(ADCY6)	K16342+K05858+K14990+K04997+K05612+K04850+K15008+K05201+K08043+K05214+K13576+K05613+K01915+K08046
Organismal Systems	Immune system	RIG-I-like receptor signaling pathway	10	66	0.221802	0.743036	ko04622	ENSGALG00000001409(IL12B);ENSGALG00000008346(CASP18);ENSGALG00000011109(MAPK10);ENSGALG00000013356(IKBKE);ENSGALG00000014297(IRF7);ENSGALG00000014718(MAP3K1);ENSGALG00000023821(DHX58);ENSGALG00000029558(TBKBP1);ENSGALG00000037854(TKFC);ENSGALG00000041129(TMEM173)	K05425+K04398+K04440+K07211+K09447+K04416+K12649+K12652+K00863+K12654
Human Diseases	Infectious disease: parasitic	Leishmaniasis	20	146	0.232387	0.757732	ko05140	ENSGALG00000000141(BLB1);ENSGALG00000000158(DMA);ENSGALG00000000162(DMB1);ENSGALG00000001189(NCF1C);ENSGALG00000001409(IL12B);ENSGALG00000005843(EEF1A2);ENSGALG00000006827(IL4);ENSGALG00000007511(ITGB2);ENSGALG00000010346(TGFB3);ENSGALG00000014561(PTPN6);ENSGALG00000016261(CYBB);ENSGALG00000023953(CR1);ENSGALG00000030940(BLB2);ENSGALG00000031325(TGFB1);ENSGALG00000038141(NCF4);ENSGALG00000038393(…	K06752+K06752+K06752+K08011+K05425+K03231+K05430+K06464+K13377+K05697+K21421+K04011+K06752+K13375+K08012+K06752+K06856+K04011+K06856+K06752
Human Diseases	Endocrine and metabolic disease	Cushing syndrome	19	138	0.232766	0.757732	ko04934	ENSGALG00000000839(WNT11);ENSGALG00000001600(DVL1);ENSGALG00000004339(PDE8B);ENSGALG00000004860(RASD1);ENSGALG00000005215(CACNA1H);ENSGALG00000005401(WNT9A);ENSGALG00000005621(CAMK2A);ENSGALG00000008907(PLCB4);ENSGALG00000010537(CDKN2C);ENSGALG00000012142(KCNA4);ENSGALG00000013022(CACNA1C);ENSGALG00000016608(ADCY3);ENSGALG00000016997(RB1);ENSGALG00000017242(FZD4);ENSGALG00000041635(CAMK2D);ENSGAL…	K01384+K02353+K18437+K07843+K04855+K01064+K04515+K05858+K06622+K04877+K04850+K08043+K06618+K02354+K04515+K02842+K11839+K08046+K12473
Organismal Systems	Immune system	Intestinal immune network for IgA production	18	130	0.232974	0.757732	ko04672	ENSGALG00000000141(BLB1);ENSGALG00000000158(DMA);ENSGALG00000000162(DMB1);ENSGALG00000006827(IL4);ENSGALG00000007015(CD40);ENSGALG00000008656(ICOS);ENSGALG00000009870(IL15);ENSGALG00000014754(TRB);ENSGALG00000028341(MADCAM1);ENSGALG00000030940(BLB2);ENSGALG00000031325(TGFB1);ENSGALG00000031637(ICOSLG);ENSGALG00000036395(Vpreb2);ENSGALG00000038393(DMB2);ENSGALG00000043654(C3);ENSGALG00000050515(IG…	K06752+K06752+K06752+K05430+K03160+K06713+K05433+K10785+K06779+K06752+K13375+K06710+K10784+K06752+K06856+K06856+K06590+K06752
Organismal Systems	Endocrine system	PPAR signaling pathway	10	67	0.235965	0.76008	ko03320	ENSGALG00000007114(APOA1);ENSGALG00000008439(CD36);ENSGALG00000017246(ME3);ENSGALG00000019061(MMP1);ENSGALG00000023395(PLIN1);ENSGALG00000030025(FABP4);ENSGALG00000036686(PLTP);ENSGALG00000037050(FABP3);ENSGALG00000041344(FABP5);ENSGALG00000053254(EHHADH)	K08757+K06259+K00029+K01388+K08768+K08753+K08761+K08752+K08754+K07514
Human Diseases	Drug resistance: antineoplastic	Endocrine resistance	12	83	0.240827	0.765422	ko01522	ENSGALG00000002375(NOTCH1);ENSGALG00000003580(MMP2);ENSGALG00000010537(CDKN2C);ENSGALG00000011109(MAPK10);ENSGALG00000012755(IGF-I);ENSGALG00000012885(BCL2);ENSGALG00000016608(ADCY3);ENSGALG00000016997(RB1);ENSGALG00000030943(KRAS);ENSGALG00000031529(ERBB2);ENSGALG00000039450(SOS1);ENSGALG00000050760(ADCY6)	K02599+K01398+K06622+K04440+K05459+K02161+K08043+K06618+K07827+K05083+K03099+K08046
Organismal Systems	Endocrine system	Melanogenesis	13	91	0.242193	0.765422	ko04916	ENSGALG00000000839(WNT11);ENSGALG00000001600(DVL1);ENSGALG00000005401(WNT9A);ENSGALG00000005621(CAMK2A);ENSGALG00000008907(PLCB4);ENSGALG00000011206(KITLG);ENSGALG00000016608(ADCY3);ENSGALG00000017242(FZD4);ENSGALG00000030943(KRAS);ENSGALG00000039583(MITF);ENSGALG00000041635(CAMK2D);ENSGALG00000042003(FZD10);ENSGALG00000050760(ADCY6)	K01384+K02353+K01064+K04515+K05858+K05461+K08043+K02354+K07827+K09455+K04515+K02842+K08046
Metabolism	Carbohydrate metabolism	Fructose and mannose metabolism	6	37	0.246853	0.76726	ko00051	ENSGALG00000001117(PFKFB2);ENSGALG00000032385(PFKFB4);ENSGALG00000034855(HK2);ENSGALG00000037854(TKFC);ENSGALG00000047215(Fcsk);ENSGALG00000049903(AKR1B1)	K19029+K19028+K00844+K00863+K05305+K00011
Metabolism	Xenobiotics biodegradation and metabolism	Drug metabolism - other enzymes	9	60	0.247356	0.76726	ko00983	ENSGALG00000005472(NAT);ENSGALG00000005473(PNAT3);ENSGALG00000005474(PNAT10);ENSGALG00000013073(UPP1);ENSGALG00000016322(Gsta4);ENSGALG00000032922(GSTM2);ENSGALG00000038923(Ces1e);ENSGALG00000043254(EPX);ENSGALG00000050831(CES1)	K00622+K00622+K00622+K00757+K00799+K00799+K03927+K10789+K01044
Metabolism	Carbohydrate metabolism	Glyoxylate and dicarboxylate metabolism	5	30	0.257493	0.791378	ko00630	ENSGALG00000000109(AFMID);ENSGALG00000005423(GRHPR);ENSGALG00000008632(ACSS1);ENSGALG00000014766(HAO2);ENSGALG00000043754(GLUL)	K01432+K00049+K01895+K11517+K01915
Human Diseases	Cancer: specific types	Bladder cancer	6	38	0.267075	0.813365	ko05219	ENSGALG00000003580(MMP2);ENSGALG00000009626(THBS1);ENSGALG00000016997(RB1);ENSGALG00000019061(MMP1);ENSGALG00000030943(KRAS);ENSGALG00000031529(ERBB2)	K01398+K16857+K06618+K01388+K07827+K05083
Organismal Systems	Digestive system	Cholesterol metabolism	7	46	0.273039	0.820523	ko04979	ENSGALG00000003212(TSPO2);ENSGALG00000007114(APOA1);ENSGALG00000008439(CD36);ENSGALG00000028928(LCAT);ENSGALG00000030904(LRP1);ENSGALG00000036686(PLTP);ENSGALG00000052768(LDLR)	K05770+K08757+K06259+K00650+K04550+K08761+K12473
Metabolism	Amino acid metabolism	Phenylalanine metabolism	3	16	0.276476	0.820523	ko00360	ENSGALG00000016224(MAOA);ENSGALG00000033522(Aoc3);ENSGALG00000036044(ALDH3B1)	K00274+K00276+K00129
Organismal Systems	Endocrine system	Cortisol synthesis and secretion	8	54	0.276774	0.820523	ko04927	ENSGALG00000004339(PDE8B);ENSGALG00000005215(CACNA1H);ENSGALG00000008907(PLCB4);ENSGALG00000012142(KCNA4);ENSGALG00000013022(CACNA1C);ENSGALG00000016608(ADCY3);ENSGALG00000050760(ADCY6);ENSGALG00000052768(LDLR)	K18437+K04855+K05858+K04877+K04850+K08043+K08046+K12473
Organismal Systems	Digestive system	Carbohydrate digestion and absorption	6	39	0.287691	0.845409	ko04973	ENSGALG00000002764(ATP1B3);ENSGALG00000006728(SLC5A1);ENSGALG00000008593(ATP1B4);ENSGALG00000008907(PLCB4);ENSGALG00000030034(G6PC1);ENSGALG00000034855(HK2)	K01540+K14158+K01540+K05858+K01084+K00844
Metabolism	Glycan biosynthesis and metabolism	Glycosaminoglycan biosynthesis - heparan sulfate / heparin	4	24	0.294795	0.852776	ko00534	ENSGALG00000001371(HS3ST3A1);ENSGALG00000014934(HS3ST1);ENSGALG00000031058(HS3ST3B1);ENSGALG00000043829(ext1c)	K07809+K01024+K07809+K02366
Organismal Systems	Immune system	IL-17 signaling pathway	11	79	0.29529	0.852776	ko04657	ENSGALG00000006827(IL4);ENSGALG00000008014(CEBPB);ENSGALG00000008346(CASP18);ENSGALG00000011109(MAPK10);ENSGALG00000013356(IKBKE);ENSGALG00000016669(DEFB4A);ENSGALG00000019061(MMP1);ENSGALG00000024466(CCL17);ENSGALG00000043641(JUND);ENSGALG00000047285(BD7);ENSGALG00000050166(MAPK7)	K05430+K10048+K04398+K04440+K07211+K21100+K01388+K21083+K04449+K21100+K04464
Environmental Information Processing	Signal transduction	cGMP-PKG signaling pathway	21	161	0.300324	0.859903	ko04022	ENSGALG00000001564(ATP2A3);ENSGALG00000002764(ATP1B3);ENSGALG00000004574(NPPA);ENSGALG00000005632(IRAG1);ENSGALG00000008544(SLC8A1);ENSGALG00000008593(ATP1B4);ENSGALG00000008907(PLCB4);ENSGALG00000010013(EDNRA);ENSGALG00000011708(MYLK);ENSGALG00000013022(CACNA1C);ENSGALG00000014645(MEF2C);ENSGALG00000016608(ADCY3);ENSGALG00000026373(KCNJ8);ENSGALG00000027630(NPR2);ENSGALG00000028567(MYL9);ENSGALG…	K05853+K01540+K12334+K12337+K05849+K01540+K05858+K04197+K00907+K04850+K04454+K08043+K05001+K12324+K12755+K04969+K17751+K09261+K12323+K13242+K08046
Cellular Processes	Cell growth and death	Necroptosis	18	137	0.30792	0.864171	ko04217	ENSGALG00000000452(TNFRSF10B);ENSGALG00000005621(CAMK2A);ENSGALG00000007220(FTH1);ENSGALG00000008346(CASP18);ENSGALG00000008727(PLA2G4B);ENSGALG00000009360(CAPN2);ENSGALG00000011109(MAPK10);ENSGALG00000012885(BCL2);ENSGALG00000016261(CYBB);ENSGALG00000032645(H2A-VIII);ENSGALG00000034124(NLRP3);ENSGALG00000035254(RNF31);ENSGALG00000039461(TNFRSF1A);ENSGALG00000041635(CAMK2D);ENSGALG00000041685(CAP…	K04722+K04515+K00522+K04398+K16342+K03853+K04440+K02161+K21421+K11251+K12800+K11974+K03158+K04515+K01367+K01915+K11225+K11225
Metabolism	Energy metabolism	Nitrogen metabolism	3	17	0.309474	0.864171	ko00910	ENSGALG00000005896(Ca15);ENSGALG00000039145(CA8);ENSGALG00000043754(GLUL)	K01672+K01672+K01915
Human Diseases	Cancer: specific types	Melanoma	9	64	0.311781	0.864171	ko05218	ENSGALG00000012755(IGF-I);ENSGALG00000013929(PDGFRA);ENSGALG00000016997(RB1);ENSGALG00000017179(PDGFD);ENSGALG00000025748(FGF9);ENSGALG00000028158(FGF7);ENSGALG00000030943(KRAS);ENSGALG00000031255(FGF1);ENSGALG00000039583(MITF)	K05459+K04363+K06618+K05450+K04358+K04358+K07827+K18496+K09455
Human Diseases	Infectious disease: bacterial	Salmonella infection	30	237	0.312134	0.864171	ko05132	ENSGALG00000000452(TNFRSF10B);ENSGALG00000001793(MYL10);ENSGALG00000002192(PTPRC);ENSGALG00000002198(FHOD1);ENSGALG00000003770(ANXA2);ENSGALG00000003818(CYFIP2);ENSGALG00000007130(RAC1);ENSGALG00000008346(CASP18);ENSGALG00000008933(CASP7);ENSGALG00000009722(DYNC1I1);ENSGALG00000011109(MAPK10);ENSGALG00000011855(RHOJ);ENSGALG00000012041(ACTR10);ENSGALG00000012454(CYTH4);ENSGALG00000012885(BCL2);EN…	K04722+K12756+K06478+K23938+K17092+K05749+K04392+K04398+K04397+K10415+K04440+K07864+K16576+K18441+K02161+K07873+K07856+K02985+K07863+K12755+K17274+K05757+K05400+K12800+K00923+K04391+K03158+K07374+K07888+K07374
Human Diseases	Infectious disease: viral	Human immunodeficiency virus 1 infection	26	205	0.324721	0.891024	ko05170	ENSGALG00000001366(CASP9);ENSGALG00000002160(B2M);ENSGALG00000003914(CALR3);ENSGALG00000007130(RAC1);ENSGALG00000007416(CD3E);ENSGALG00000007418(CD3D);ENSGALG00000008022(TAPBP);ENSGALG00000008346(CASP18);ENSGALG00000011109(MAPK10);ENSGALG00000012456(RAC2);ENSGALG00000012885(BCL2);ENSGALG00000014477(CD4);ENSGALG00000014754(TRB);ENSGALG00000016564(PTK2B);ENSGALG00000029381(TAP2);ENSGALG00000030943(…	K04399+K08055+K08057+K04392+K06451+K06450+K08058+K04398+K04440+K07860+K02161+K06454+K10785+K05871+K05654+K07827+K06751+K10784+K04180+K03158+K12654+K06751+K06751+K06751+K04180+K06751
Human Diseases	Cancer: specific types	Acute myeloid leukemia	8	57	0.329706	0.891024	ko05221	ENSGALG00000006511(BCL2A1);ENSGALG00000008127(SPI1);ENSGALG00000016022(RUNX1);ENSGALG00000030943(KRAS);ENSGALG00000037935(RARA);ENSGALG00000039140(CD14);ENSGALG00000039450(SOS1);ENSGALG00000043254(EPX)	K02162+K09438+K08367+K07827+K08527+K04391+K03099+K10789
Metabolism	Amino acid metabolism	Tryptophan metabolism	6	41	0.329812	0.891024	ko00380	ENSGALG00000000109(AFMID);ENSGALG00000001325(CYP1A1);ENSGALG00000016224(MAOA);ENSGALG00000016685(ASMT);ENSGALG00000020876(AOX2);ENSGALG00000053254(EHHADH)	K01432+K07408+K00274+K00543+K00157+K07514
Organismal Systems	Endocrine system	Insulin secretion	10	74	0.342629	0.912544	ko04911	ENSGALG00000002764(ATP1B3);ENSGALG00000005621(CAMK2A);ENSGALG00000008593(ATP1B4);ENSGALG00000008907(PLCB4);ENSGALG00000013022(CACNA1C);ENSGALG00000016608(ADCY3);ENSGALG00000030801(CCKAR);ENSGALG00000037435(PCLO);ENSGALG00000041635(CAMK2D);ENSGALG00000050760(ADCY6)	K01540+K04515+K01540+K05858+K04850+K08043+K04194+K16882+K04515+K08046
Human Diseases	Infectious disease: viral	Epstein-Barr virus infection	35	283	0.34568	0.912544	ko05169	ENSGALG00000000141(BLB1);ENSGALG00000000158(DMA);ENSGALG00000000162(DMB1);ENSGALG00000001366(CASP9);ENSGALG00000002160(B2M);ENSGALG00000003914(CALR3);ENSGALG00000003952(RBPJL);ENSGALG00000007015(CD40);ENSGALG00000007130(RAC1);ENSGALG00000007416(CD3E);ENSGALG00000007418(CD3D);ENSGALG00000008022(TAPBP);ENSGALG00000008346(CASP18);ENSGALG00000011109(MAPK10);ENSGALG00000012885(BCL2);ENSGALG00000013356…	K06752+K06752+K06752+K04399+K08055+K08057+K06053+K03160+K04392+K06451+K06450+K08058+K04398+K04440+K02161+K07211+K06066+K09447+K10785+K05855+K06618+K05654+K06752+K06751+K19202+K10784+K06752+K06256+K06751+K06856+K06751+K06751+K06856+K06751+K06752
Human Diseases	Drug resistance: antineoplastic	Antifolate resistance	4	26	0.349413	0.912544	ko01523	ENSGALG00000003570(ATIC);ENSGALG00000007395(ABCC2);ENSGALG00000007522(ABCC3);ENSGALG00000010293(RBP)	K00602+K05666+K05667+K13649
Organismal Systems	Endocrine system	Parathyroid hormone synthesis, secretion and action	12	91	0.351295	0.912544	ko04928	ENSGALG00000003670(MAFB);ENSGALG00000005476(PTH2R);ENSGALG00000008907(PLCB4);ENSGALG00000011094(PDE4B);ENSGALG00000012885(BCL2);ENSGALG00000014645(MEF2C);ENSGALG00000016608(ADCY3);ENSGALG00000017068(KL);ENSGALG00000037029(Pde4d);ENSGALG00000038405(CASR);ENSGALG00000043641(JUND);ENSGALG00000050760(ADCY6)	K09036+K04585+K05858+K13293+K02161+K04454+K08043+K14756+K13293+K04612+K04449+K08046
Cellular Processes	Cell growth and death	Ferroptosis	5	34	0.351398	0.912544	ko04216	ENSGALG00000000209(PRNP);ENSGALG00000007220(FTH1);ENSGALG00000016261(CYBB);ENSGALG00000033989(SLC39A14);ENSGALG00000041533(SLC11A2)	K05634+K00522+K21421+K14720+K21398
Organismal Systems	Endocrine system	Thyroid hormone synthesis	8	59	0.365894	0.931924	ko04918	ENSGALG00000002764(ATP1B3);ENSGALG00000008593(ATP1B4);ENSGALG00000008907(PLCB4);ENSGALG00000010633(GPX7);ENSGALG00000016608(ADCY3);ENSGALG00000028204(GPX1);ENSGALG00000041510(DUOX2);ENSGALG00000050760(ADCY6)	K01540+K01540+K05858+K00432+K08043+K00432+K13411+K08046
Human Diseases	Infectious disease: viral	Herpes simplex virus 1 infection	29	235	0.368997	0.931924	ko05168	ENSGALG00000000141(BLB1);ENSGALG00000000158(DMA);ENSGALG00000000162(DMB1);ENSGALG00000001366(CASP9);ENSGALG00000001409(IL12B);ENSGALG00000002160(B2M);ENSGALG00000003914(CALR3);ENSGALG00000004594(CD74);ENSGALG00000006673(POU2F3);ENSGALG00000008022(TAPBP);ENSGALG00000008346(CASP18);ENSGALG00000012885(BCL2);ENSGALG00000013356(IKBKE);ENSGALG00000014297(IRF7);ENSGALG00000015216(SYK);ENSGALG00000029381…	K06752+K06752+K06752+K04399+K05425+K08055+K08057+K06505+K09364+K08058+K04398+K02161+K07211+K09447+K05855+K05654+K06752+K06751+K06752+K03158+K12654+K06751+K12499+K09228+K06751+K06751+K06751+K06752+K09228
Organismal Systems	Circulatory system	Adrenergic signaling in cardiomyocytes	17	134	0.369748	0.931924	ko04261	ENSGALG00000000585(MYL4);ENSGALG00000001564(ATP2A3);ENSGALG00000002764(ATP1B3);ENSGALG00000005621(CAMK2A);ENSGALG00000008486(CACNA2D1);ENSGALG00000008544(SLC8A1);ENSGALG00000008593(ATP1B4);ENSGALG00000008907(PLCB4);ENSGALG00000012885(BCL2);ENSGALG00000013007(Cacna2d4);ENSGALG00000013022(CACNA1C);ENSGALG00000016608(ADCY3);ENSGALG00000034251(SLC9A1);ENSGALG00000035960(Myh7);ENSGALG00000041635(CAMK2…	K12750+K05853+K01540+K04515+K04858+K05849+K01540+K05858+K02161+K04861+K04850+K08043+K05742+K17751+K04515+K08046+K04864
Human Diseases	Substance dependence	Morphine addiction	11	84	0.370156	0.931924	ko05032	ENSGALG00000004339(PDE8B);ENSGALG00000008885(PDE1A);ENSGALG00000009935(KCNJ3);ENSGALG00000011094(PDE4B);ENSGALG00000016608(ADCY3);ENSGALG00000029392(GABRB3);ENSGALG00000037029(Pde4d);ENSGALG00000039022(PDE1B);ENSGALG00000039698(DRD1);ENSGALG00000039935(PDE1C);ENSGALG00000050760(ADCY6)	K18437+K13755+K04997+K13293+K08043+K05181+K13293+K13755+K04144+K13755+K08046
Metabolism	Xenobiotics biodegradation and metabolism	Drug metabolism - cytochrome P450	5	35	0.375316	0.931924	ko00982	ENSGALG00000016224(MAOA);ENSGALG00000016322(Gsta4);ENSGALG00000020876(AOX2);ENSGALG00000032922(GSTM2);ENSGALG00000036044(ALDH3B1)	K00274+K00799+K00157+K00799+K00129
Organismal Systems	Development and regeneration	Dorso-ventral axis formation	3	19	0.375552	0.931924	ko04320	ENSGALG00000002375(NOTCH1);ENSGALG00000030943(KRAS);ENSGALG00000039450(SOS1)	K02599+K07827+K03099
Environmental Information Processing	Signal transduction	TNF signaling pathway	12	93	0.380352	0.936898	ko04668	ENSGALG00000006785(IRF1);ENSGALG00000007356(MAP3K8);ENSGALG00000008014(CEBPB);ENSGALG00000008346(CASP18);ENSGALG00000008933(CASP7);ENSGALG00000009870(IL15);ENSGALG00000011109(MAPK10);ENSGALG00000016558(VEGFD);ENSGALG00000031430(SELE);ENSGALG00000033854(CSF1);ENSGALG00000039461(TNFRSF1A);ENSGALG00000043603(CCL5)	K09444+K04415+K10048+K04398+K04397+K05433+K04440+K05449+K06494+K05453+K03158+K12499
Human Diseases	Substance dependence	Amphetamine addiction	8	60	0.384131	0.939298	ko05031	ENSGALG00000000244(CAMK4);ENSGALG00000005621(CAMK2A);ENSGALG00000013022(CACNA1C);ENSGALG00000016224(MAOA);ENSGALG00000026241(GRIN3B);ENSGALG00000039698(DRD1);ENSGALG00000041635(CAMK2D);ENSGALG00000044406(PPP1R1B)	K05869+K04515+K04850+K00274+K05214+K04144+K04515+K15494
Environmental Information Processing	Signal transduction	Hedgehog signaling pathway	6	44	0.394134	0.955446	ko04340	ENSGALG00000006379(SHH);ENSGALG00000011347(IHH);ENSGALG00000012885(BCL2);ENSGALG00000015152(BOC);ENSGALG00000031707(DHH);ENSGALG00000042422(GLI1)	K11988+K11989+K02161+K20020+K11990+K16797
Human Diseases	Cancer: specific types	Pancreatic cancer	9	69	0.396439	0.955446	ko05212	ENSGALG00000001366(CASP9);ENSGALG00000007130(RAC1);ENSGALG00000010346(TGFB3);ENSGALG00000011109(MAPK10);ENSGALG00000012456(RAC2);ENSGALG00000016997(RB1);ENSGALG00000030943(KRAS);ENSGALG00000031325(TGFB1);ENSGALG00000031529(ERBB2)	K04399+K04392+K13377+K04440+K07860+K06618+K07827+K13375+K05083
Human Diseases	Cancer: overview	Choline metabolism in cancer	13	103	0.403504	0.957738	ko05231	ENSGALG00000005610(SLC44A3);ENSGALG00000005721(DGKG);ENSGALG00000007130(RAC1);ENSGALG00000008727(PLA2G4B);ENSGALG00000011109(MAPK10);ENSGALG00000012456(RAC2);ENSGALG00000013929(PDGFRA);ENSGALG00000016318(PCYT1B);ENSGALG00000016959(DGKH);ENSGALG00000017179(PDGFD);ENSGALG00000030943(KRAS);ENSGALG00000039450(SOS1);ENSGALG00000047929(SLC44A2)	K15282+K00901+K04392+K16342+K04440+K07860+K04363+K00968+K00901+K05450+K07827+K03099+K15377
Human Diseases	Cancer: specific types	Gastric cancer	17	137	0.406199	0.957738	ko05226	ENSGALG00000000839(WNT11);ENSGALG00000001600(DVL1);ENSGALG00000005401(WNT9A);ENSGALG00000006379(SHH);ENSGALG00000009898(GAB1);ENSGALG00000010346(TGFB3);ENSGALG00000012885(BCL2);ENSGALG00000016997(RB1);ENSGALG00000017242(FZD4);ENSGALG00000025748(FGF9);ENSGALG00000028158(FGF7);ENSGALG00000030943(KRAS);ENSGALG00000031255(FGF1);ENSGALG00000031325(TGFB1);ENSGALG00000031529(ERBB2);ENSGALG00000039450(SO…	K01384+K02353+K01064+K11988+K09593+K13377+K02161+K06618+K02354+K04358+K04358+K07827+K18496+K13375+K05083+K03099+K02842
Human Diseases	Infectious disease: parasitic	Amoebiasis	21	171	0.406965	0.957738	ko05146	ENSGALG00000001409(IL12B);ENSGALG00000005321(LAMA5);ENSGALG00000006802(LAMB2);ENSGALG00000007511(ITGB2);ENSGALG00000007905(LAMB1);ENSGALG00000008907(PLCB4);ENSGALG00000009641(COL1A2);ENSGALG00000010346(TGFB3);ENSGALG00000015056(LAMA3);ENSGALG00000016843(COL4A2);ENSGALG00000019553(SERPINB10B);ENSGALG00000031325(TGFB1);ENSGALG00000035584(COL3A1);ENSGALG00000036798(COL4A1);ENSGALG00000039140(CD14);E…	K05425+K06240+K06243+K06464+K05636+K05858+K06236+K13377+K06240+K06237+K13963+K13375+K19720+K06237+K04391+K06236+K07888+K06448+K06856+K04387+K06856
Metabolism	Lipid metabolism	Primary bile acid biosynthesis	2	12	0.408825	0.957738	ko00120	ENSGALG00000006352(CH25H);ENSGALG00000006842(ACOT8)	K10223+K11992
Environmental Information Processing	Membrane transport	ABC transporters	6	45	0.415608	0.963492	ko02010	ENSGALG00000007395(ABCC2);ENSGALG00000007522(ABCC3);ENSGALG00000021395(ABCA9);ENSGALG00000021399(ABCA9);ENSGALG00000029381(TAP2);ENSGALG00000031243(ABCB8)	K05666+K05667+K05651+K05650+K05654+K05655
Human Diseases	Immune disease	Primary immunodeficiency	15	121	0.418235	0.963492	ko05340	ENSGALG00000000466(LCK);ENSGALG00000001486(ZAP70);ENSGALG00000002192(PTPRC);ENSGALG00000005638(IL2RG);ENSGALG00000007015(CD40);ENSGALG00000007416(CD3E);ENSGALG00000007418(CD3D);ENSGALG00000008656(ICOS);ENSGALG00000014477(CD4);ENSGALG00000029381(TAP2);ENSGALG00000038559(CD8A);ENSGALG00000043654(C3);ENSGALG00000048382(--);ENSGALG00000048572(--);ENSGALG00000050515(IGHA1)	K05856+K07360+K06478+K05070+K03160+K06451+K06450+K06713+K06454+K05654+K06458+K06856+K06458+K06458+K06856
Human Diseases	Neurodegenerative disease	Prion disease	28	232	0.42034	0.963492	ko05020	ENSGALG00000000209(PRNP);ENSGALG00000001189(NCF1C);ENSGALG00000001366(CASP9);ENSGALG00000002375(NOTCH1);ENSGALG00000004771(C1QB);ENSGALG00000007130(RAC1);ENSGALG00000011109(MAPK10);ENSGALG00000012456(RAC2);ENSGALG00000013022(CACNA1C);ENSGALG00000015022(FYN);ENSGALG00000015906(COX7A2);ENSGALG00000016261(CYBB);ENSGALG00000017380(UQCRHL);ENSGALG00000021569(C1QA);ENSGALG00000026241(GRIN3B);ENSGALG000…	K05634+K08011+K04399+K02599+K03987+K04392+K04440+K07860+K04850+K05703+K02270+K21421+K00416+K03986+K05214+K03988+K02128+K03958+K12958+K08012+K11353+K07374+K06278+K12499+K02132+K02273+K02738+K07374
Human Diseases	Immune disease	Autoimmune thyroid disease	18	147	0.42433	0.963492	ko05320	ENSGALG00000000141(BLB1);ENSGALG00000000158(DMA);ENSGALG00000000162(DMB1);ENSGALG00000006827(IL4);ENSGALG00000007015(CD40);ENSGALG00000014754(TRB);ENSGALG00000030940(BLB2);ENSGALG00000033932(BF1);ENSGALG00000036395(Vpreb2);ENSGALG00000038393(DMB2);ENSGALG00000041380(BF2);ENSGALG00000043654(C3);ENSGALG00000047314(YF5);ENSGALG00000047380(MR1);ENSGALG00000050515(IGHA1);ENSGALG00000051054(Mr1);ENSGAL…	K06752+K06752+K06752+K05430+K03160+K10785+K06752+K06751+K10784+K06752+K06751+K06856+K06751+K06751+K06856+K06751+K06752+K01353
Organismal Systems	Immune system	Neutrophil extracellular trap formation	27	224	0.425662	0.963492	ko04613	ENSGALG00000001189(NCF1C);ENSGALG00000007130(RAC1);ENSGALG00000007511(ITGB2);ENSGALG00000008907(PLCB4);ENSGALG00000009268(FGG);ENSGALG00000010854(hdac9);ENSGALG00000012456(RAC2);ENSGALG00000015216(SYK);ENSGALG00000016261(CYBB);ENSGALG00000016590(TLR7);ENSGALG00000017272(VWF);ENSGALG00000019696(CATHL2);ENSGALG00000023953(CR1);ENSGALG00000027064(HIST1H3H);ENSGALG00000027973(CATHL1);ENSGALG000000326…	K08011+K04392+K06464+K05858+K03905+K11409+K07860+K05855+K21421+K05404+K03900+K13916+K04011+K11253+K13916+K11251+K13916+K11254+K08012+K10789+K06856+K11254+K04011+K11252+K06856+K11254+K11254
Metabolism	Amino acid metabolism	Arginine and proline metabolism	6	46	0.436993	0.967364	ko00330	ENSGALG00000016224(MAOA);ENSGALG00000031872(AGMAT);ENSGALG00000040182(gamt);ENSGALG00000042030(P4HA3);ENSGALG00000043435(CARNS1);ENSGALG00000050508(NOS3)	K00274+K01480+K00542+K00472+K14755+K13242
Human Diseases	Endocrine and metabolic disease	Alcoholic liver disease	16	131	0.437326	0.967364	ko04936	ENSGALG00000001409(IL12B);ENSGALG00000004771(C1QB);ENSGALG00000006756(BPI);ENSGALG00000008346(CASP18);ENSGALG00000010826(PRKAA2);ENSGALG00000011109(MAPK10);ENSGALG00000013218(C3AR1);ENSGALG00000013356(IKBKE);ENSGALG00000015297(FOXO3);ENSGALG00000017040(C4);ENSGALG00000021569(C1QA);ENSGALG00000029669(C1QC);ENSGALG00000032231(C4);ENSGALG00000032701(LY96);ENSGALG00000039140(CD14);ENSGALG00000039461(…	K05425+K03987+K05399+K04398+K07198+K04440+K04009+K07211+K09408+K03989+K03986+K03988+K03989+K05400+K04391+K03158
Organismal Systems	Endocrine system	Thyroid hormone signaling pathway	14	114	0.438288	0.967364	ko04919	ENSGALG00000001117(PFKFB2);ENSGALG00000001366(CASP9);ENSGALG00000001564(ATP2A3);ENSGALG00000002375(NOTCH1);ENSGALG00000002764(ATP1B3);ENSGALG00000005805(PLCD1);ENSGALG00000007748(SLC16A2);ENSGALG00000008238(MED13L);ENSGALG00000008593(ATP1B4);ENSGALG00000008907(PLCB4);ENSGALG00000030943(KRAS);ENSGALG00000034251(SLC9A1);ENSGALG00000035960(Myh7);ENSGALG00000045212(PLCD3)	K19029+K04399+K05853+K02599+K01540+K05857+K08231+K15164+K01540+K05858+K07827+K05742+K17751+K05857
Human Diseases	Drug resistance: antineoplastic	Platinum drug resistance	8	63	0.438923	0.967364	ko01524	ENSGALG00000001366(CASP9);ENSGALG00000007395(ABCC2);ENSGALG00000008346(CASP18);ENSGALG00000008844(SLC31A1);ENSGALG00000012885(BCL2);ENSGALG00000016322(Gsta4);ENSGALG00000031529(ERBB2);ENSGALG00000032922(GSTM2)	K04399+K05666+K04398+K14686+K02161+K00799+K05083+K00799
Organismal Systems	Immune system	Toll and Imd signaling pathway	5	38	0.44666	0.972187	ko04624	ENSGALG00000008346(CASP18);ENSGALG00000011109(MAPK10);ENSGALG00000012044(ANK2);ENSGALG00000030515(UBE2N);ENSGALG00000041510(DUOX2)	K04398+K04440+K10380+K10580+K13411
Organismal Systems	Development and regeneration	Axon regeneration	11	89	0.446916	0.972187	ko04361	ENSGALG00000002375(NOTCH1);ENSGALG00000005721(DGKG);ENSGALG00000007130(RAC1);ENSGALG00000008907(PLCB4);ENSGALG00000010826(PRKAA2);ENSGALG00000011109(MAPK10);ENSGALG00000015297(FOXO3);ENSGALG00000016959(DGKH);ENSGALG00000023626(NTN1);ENSGALG00000035081(HTR7L);ENSGALG00000041121(SLIT2)	K02599+K00901+K04392+K05858+K07198+K04440+K09408+K00901+K06843+K04163+K06839
Metabolism	Global and overview maps	2-Oxocarboxylic acid metabolism	2	13	0.450244	0.973109	ko01210	ENSGALG00000013177(BCAT1);ENSGALG00000042984(ACY1)	K00826+K14677
Metabolism	Biosynthesis of other secondary metabolites	Neomycin, kanamycin and gentamicin biosynthesis	1	5	0.456896	0.978845	ko00524	ENSGALG00000034855(HK2)	K00844
Human Diseases	Infectious disease: bacterial	Shigellosis	26	219	0.460779	0.978845	ko05131	ENSGALG00000001793(MYL10);ENSGALG00000005805(PLCD1);ENSGALG00000007130(RAC1);ENSGALG00000008907(PLCB4);ENSGALG00000009360(CAPN2);ENSGALG00000011109(MAPK10);ENSGALG00000012454(CYTH4);ENSGALG00000012885(BCL2);ENSGALG00000015297(FOXO3);ENSGALG00000026153(FOXO6);ENSGALG00000027064(HIST1H3H);ENSGALG00000027961(PCASP2);ENSGALG00000028567(MYL9);ENSGALG00000030515(UBE2N);ENSGALG00000032588(ARPC1B);ENSGAL…	K12756+K05857+K04392+K05858+K03853+K04440+K18441+K02161+K09408+K17847+K11253+K07369+K12755+K10580+K05757+K12800+K00844+K11974+K06256+K04391+K03158+K06106+K12654+K01367+K12499+K05857
Human Diseases	Cancer: specific types	Prostate cancer	11	90	0.462233	0.978845	ko05215	ENSGALG00000001366(CASP9);ENSGALG00000012755(IGF-I);ENSGALG00000012885(BCL2);ENSGALG00000013253(INSRR);ENSGALG00000013929(PDGFRA);ENSGALG00000016997(RB1);ENSGALG00000017179(PDGFD);ENSGALG00000030943(KRAS);ENSGALG00000031529(ERBB2);ENSGALG00000039450(SOS1);ENSGALG00000046326(IL1R2)	K04399+K05459+K02161+K05086+K04363+K06618+K05450+K07827+K05083+K03099+K04387
Human Diseases	Cancer: specific types	Glioma	9	73	0.464808	0.978845	ko05214	ENSGALG00000000244(CAMK4);ENSGALG00000005621(CAMK2A);ENSGALG00000012755(IGF-I);ENSGALG00000013929(PDGFRA);ENSGALG00000016997(RB1);ENSGALG00000030943(KRAS);ENSGALG00000033051(CAMK1D);ENSGALG00000039450(SOS1);ENSGALG00000041635(CAMK2D)	K05869+K04515+K05459+K04363+K06618+K07827+K08794+K03099+K04515
Environmental Information Processing	Signal transduction	HIF-1 signaling pathway	12	99	0.468289	0.978845	ko04066	ENSGALG00000001840(TEK);ENSGALG00000004574(NPPA);ENSGALG00000005621(CAMK2A);ENSGALG00000007646(kdrl);ENSGALG00000012755(IGF-I);ENSGALG00000012885(BCL2);ENSGALG00000016261(CYBB);ENSGALG00000028009(Vhl);ENSGALG00000031529(ERBB2);ENSGALG00000034855(HK2);ENSGALG00000041635(CAMK2D);ENSGALG00000050508(NOS3)	K05121+K12334+K04515+K05096+K05459+K02161+K21421+K03871+K05083+K00844+K04515+K13242
Environmental Information Processing	Signal transduction	Apelin signaling pathway	15	125	0.47043	0.978845	ko04371	ENSGALG00000000244(CAMK4);ENSGALG00000000585(MYL4);ENSGALG00000006343(ACTA2);ENSGALG00000008544(SLC8A1);ENSGALG00000008907(PLCB4);ENSGALG00000010826(PRKAA2);ENSGALG00000011708(MYLK);ENSGALG00000014645(MEF2C);ENSGALG00000016608(ADCY3);ENSGALG00000023395(PLIN1);ENSGALG00000030943(KRAS);ENSGALG00000034251(SLC9A1);ENSGALG00000037558(Mef2b);ENSGALG00000050508(NOS3);ENSGALG00000050760(ADCY6)	K05869+K12750+K12313+K05849+K05858+K07198+K00907+K04454+K08043+K08768+K07827+K05742+K09261+K13242+K08046
Metabolism	Nucleotide metabolism	Purine metabolism	16	134	0.475159	0.982581	ko00230	ENSGALG00000003570(ATIC);ENSGALG00000004339(PDE8B);ENSGALG00000005336(GUK1);ENSGALG00000008885(PDE1A);ENSGALG00000011094(PDE4B);ENSGALG00000015141(GDA);ENSGALG00000015373(PDE6B);ENSGALG00000016608(ADCY3);ENSGALG00000027630(NPR2);ENSGALG00000037029(Pde4d);ENSGALG00000037587(ENPP3);ENSGALG00000037869(Npr1);ENSGALG00000039022(PDE1B);ENSGALG00000039696(ENTPD2);ENSGALG00000039935(PDE1C);ENSGALG0000005…	K00602+K18437+K00942+K13755+K13293+K01487+K13756+K08043+K12324+K13293+K01513+K12323+K13755+K01509+K13755+K08046
Organismal Systems	Immune system	Leukocyte transendothelial migration	14	117	0.478786	0.984008	ko04670	ENSGALG00000001189(NCF1C);ENSGALG00000001793(MYL10);ENSGALG00000003580(MMP2);ENSGALG00000007130(RAC1);ENSGALG00000007511(ITGB2);ENSGALG00000012456(RAC2);ENSGALG00000014277(RHOH);ENSGALG00000016261(CYBB);ENSGALG00000016564(PTK2B);ENSGALG00000023580(CLDN19);ENSGALG00000028567(MYL9);ENSGALG00000032349(CDH5);ENSGALG00000038141(NCF4);ENSGALG00000046125(PECAM1)	K08011+K12756+K01398+K04392+K06464+K07860+K07873+K21421+K05871+K06087+K12755+K06533+K08012+K06471
Metabolism	Lipid metabolism	Linoleic acid metabolism	4	31	0.484189	0.989045	ko00591	ENSGALG00000008727(PLA2G4B);ENSGALG00000011394(CYP2J21);ENSGALG00000012185(PLA2G12A);ENSGALG00000050045(CYP2J2)	K16342+K07418+K01047+K07418
Metabolism	Metabolism of cofactors and vitamins	Retinol metabolism	5	41	0.515774	1	ko00830	ENSGALG00000001325(CYP1A1);ENSGALG00000005408(BCO1);ENSGALG00000020876(AOX2);ENSGALG00000034988(RDH5);ENSGALG00000041909(RDH16)	K07408+K00515+K00157+K00061+K11154
Human Diseases	Substance dependence	Cocaine addiction	5	41	0.515774	1	ko05030	ENSGALG00000012163(BDNF);ENSGALG00000016224(MAOA);ENSGALG00000026241(GRIN3B);ENSGALG00000039698(DRD1);ENSGALG00000044406(PPP1R1B)	K04355+K00274+K05214+K04144+K15494
Organismal Systems	Nervous system	GABAergic synapse	9	77	0.531608	1	ko04727	ENSGALG00000009698(SLC38A1);ENSGALG00000013022(CACNA1C);ENSGALG00000016608(ADCY3);ENSGALG00000028871(SLC38A3);ENSGALG00000029392(GABRB3);ENSGALG00000034070(GAD1);ENSGALG00000040436(GAD2);ENSGALG00000043754(GLUL);ENSGALG00000050760(ADCY6)	K14990+K04850+K08043+K13576+K05181+K01580+K01580+K01915+K08046
Metabolism	Amino acid metabolism	Histidine metabolism	3	24	0.531842	1	ko00340	ENSGALG00000016224(MAOA);ENSGALG00000036044(ALDH3B1);ENSGALG00000043435(CARNS1)	K00274+K00129+K14755
Metabolism	Amino acid metabolism	Alanine, aspartate and glutamate metabolism	4	33	0.535103	1	ko00250	ENSGALG00000023689(ASS1);ENSGALG00000034070(GAD1);ENSGALG00000040436(GAD2);ENSGALG00000043754(GLUL)	K01940+K01580+K01580+K01915
Organismal Systems	Aging	Longevity regulating pathway - multiple species	6	51	0.540706	1	ko04213	ENSGALG00000010826(PRKAA2);ENSGALG00000012755(IGF-I);ENSGALG00000015297(FOXO3);ENSGALG00000016608(ADCY3);ENSGALG00000030943(KRAS);ENSGALG00000050760(ADCY6)	K07198+K05459+K09408+K08043+K07827+K08046
Environmental Information Processing	Signal transduction	VEGF signaling pathway	7	60	0.543223	1	ko04370	ENSGALG00000001366(CASP9);ENSGALG00000007130(RAC1);ENSGALG00000008727(PLA2G4B);ENSGALG00000012456(RAC2);ENSGALG00000013907(KDR);ENSGALG00000030943(KRAS);ENSGALG00000050508(NOS3)	K04399+K04392+K16342+K07860+K05098+K07827+K13242
Human Diseases	Cancer: specific types	Basal cell carcinoma	7	60	0.543223	1	ko05217	ENSGALG00000000839(WNT11);ENSGALG00000001600(DVL1);ENSGALG00000005401(WNT9A);ENSGALG00000006379(SHH);ENSGALG00000017242(FZD4);ENSGALG00000042003(FZD10);ENSGALG00000042422(GLI1)	K01384+K02353+K01064+K11988+K02354+K02842+K16797
Metabolism	Glycan biosynthesis and metabolism	Glycosphingolipid biosynthesis - lacto and neolacto series	3	25	0.560454	1	ko00601	ENSGALG00000014128(A4GALT);ENSGALG00000016128(B3GALT5);ENSGALG00000051274(B3GALT2)	K01988+K03877+K07820
Human Diseases	Endocrine and metabolic disease	Maturity onset diabetes of the young	3	25	0.560454	1	ko04950	ENSGALG00000005504(HNF1B);ENSGALG00000014918(RFX6);ENSGALG00000032545(NKX6-1)	K08034+K19521+K08030
Environmental Information Processing	Signal transduction	Notch signaling pathway	6	52	0.560484	1	ko04330	ENSGALG00000001600(DVL1);ENSGALG00000002375(NOTCH1);ENSGALG00000003952(RBPJL);ENSGALG00000014276(CIR1);ENSGALG00000027897(DTX1);ENSGALG00000045228(--)	K02353+K02599+K06053+K06066+K06058+K06056
Metabolism	Metabolism of other amino acids	Phosphonate and phosphinate metabolism	1	7	0.574621	1	ko00440	ENSGALG00000016318(PCYT1B)	K00968
Metabolism	Metabolism of cofactors and vitamins	Vitamin B6 metabolism	1	7	0.574621	1	ko00750	ENSGALG00000020876(AOX2)	K00157
Genetic Information Processing	Folding, sorting and degradation	Sulfur relay system	1	7	0.574621	1	ko04122	ENSGALG00000012488(TST)	K01011
Human Diseases	Cancer: specific types	Renal cell carcinoma	7	62	0.579396	1	ko05211	ENSGALG00000007130(RAC1);ENSGALG00000009898(GAB1);ENSGALG00000010346(TGFB3);ENSGALG00000028009(Vhl);ENSGALG00000030943(KRAS);ENSGALG00000031325(TGFB1);ENSGALG00000039450(SOS1)	K04392+K09593+K13377+K03871+K07827+K13375+K03099
Organismal Systems	Endocrine system	GnRH secretion	6	53	0.579852	1	ko04929	ENSGALG00000005215(CACNA1H);ENSGALG00000008907(PLCB4);ENSGALG00000009935(KCNJ3);ENSGALG00000013022(CACNA1C);ENSGALG00000017044(TRPC4);ENSGALG00000030943(KRAS)	K04855+K05858+K04997+K04850+K04967+K07827
Organismal Systems	Immune system	C-type lectin receptor signaling pathway	10	89	0.580191	1	ko04625	ENSGALG00000001409(IL12B);ENSGALG00000006785(IRF1);ENSGALG00000008346(CASP18);ENSGALG00000011109(MAPK10);ENSGALG00000013356(IKBKE);ENSGALG00000015216(SYK);ENSGALG00000024466(CCL17);ENSGALG00000027961(PCASP2);ENSGALG00000030943(KRAS);ENSGALG00000034124(NLRP3)	K05425+K09444+K04398+K04440+K07211+K05855+K21083+K07369+K07827+K12800
Metabolism	Metabolism of other amino acids	Glutathione metabolism	5	44	0.581016	1	ko00480	ENSGALG00000010633(GPX7);ENSGALG00000016322(Gsta4);ENSGALG00000027501(ANPEP);ENSGALG00000028204(GPX1);ENSGALG00000032922(GSTM2)	K00432+K00799+K11140+K00432+K00799
Human Diseases	Immune disease	Asthma	12	107	0.581605	1	ko05310	ENSGALG00000000141(BLB1);ENSGALG00000000158(DMA);ENSGALG00000000162(DMB1);ENSGALG00000006827(IL4);ENSGALG00000007015(CD40);ENSGALG00000014754(TRB);ENSGALG00000030940(BLB2);ENSGALG00000036395(Vpreb2);ENSGALG00000038393(DMB2);ENSGALG00000043654(C3);ENSGALG00000050515(IGHA1);ENSGALG00000051101(HLA-DRA)	K06752+K06752+K06752+K05430+K03160+K10785+K06752+K10784+K06752+K06856+K06856+K06752
Human Diseases	Infectious disease: viral	Measles	14	125	0.583347	1	ko05162	ENSGALG00000001366(CASP9);ENSGALG00000001409(IL12B);ENSGALG00000005638(IL2RG);ENSGALG00000007416(CD3E);ENSGALG00000007418(CD3D);ENSGALG00000008346(CASP18);ENSGALG00000011109(MAPK10);ENSGALG00000012885(BCL2);ENSGALG00000013356(IKBKE);ENSGALG00000014297(IRF7);ENSGALG00000014754(TRB);ENSGALG00000016590(TLR7);ENSGALG00000036395(Vpreb2);ENSGALG00000042471(IL2RA)	K04399+K05425+K05070+K06451+K06450+K04398+K04440+K02161+K07211+K09447+K10785+K05404+K10784+K05068
Metabolism	Amino acid metabolism	Tyrosine metabolism	4	35	0.583375	1	ko00350	ENSGALG00000016224(MAOA);ENSGALG00000020876(AOX2);ENSGALG00000033522(Aoc3);ENSGALG00000036044(ALDH3B1)	K00274+K00157+K00276+K00129
Human Diseases	Infectious disease: bacterial	Pathogenic Escherichia coli infection	31	277	0.592457	1	ko05130	ENSGALG00000000452(TNFRSF10B);ENSGALG00000000674(MYO1D);ENSGALG00000001366(CASP9);ENSGALG00000001571(MYO1F);ENSGALG00000003818(CYFIP2);ENSGALG00000007130(RAC1);ENSGALG00000008346(CASP18);ENSGALG00000008933(CASP7);ENSGALG00000011109(MAPK10);ENSGALG00000011170(WIPF3);ENSGALG00000012454(CYTH4);ENSGALG00000014455(LPAR5);ENSGALG00000014561(PTPN6);ENSGALG00000014983(F2R);ENSGALG00000015022(FYN);ENSGALG…	K04722+K10356+K04399+K10356+K05749+K04392+K04398+K04397+K04440+K19475+K18441+K08390+K05697+K03914+K05703+K02985+K06087+K10352+K05757+K10356+K12800+K19475+K19475+K03158+K06106+K10352+K07374+K10352+K06856+K06856+K07374
Environmental Information Processing	Signal transduction	mTOR signaling pathway	16	144	0.596964	1	ko04150	ENSGALG00000000839(WNT11);ENSGALG00000001600(DVL1);ENSGALG00000005401(WNT9A);ENSGALG00000005790(DEPTOR);ENSGALG00000005845(SLC7A5);ENSGALG00000010826(PRKAA2);ENSGALG00000012755(IGF-I);ENSGALG00000014213(PRR5);ENSGALG00000017005(CAB39L);ENSGALG00000017242(FZD4);ENSGALG00000017462(FNIP1);ENSGALG00000030943(KRAS);ENSGALG00000039450(SOS1);ENSGALG00000039461(TNFRSF1A);ENSGALG00000041459(DDIT4);ENSGALG…	K01384+K02353+K01064+K20402+K13780+K07198+K05459+K20411+K08272+K02354+K20400+K07827+K03099+K03158+K08270+K02842
Organismal Systems	Endocrine system	Renin-angiotensin system	2	17	0.597633	1	ko04614	ENSGALG00000000498(ACE);ENSGALG00000027501(ANPEP)	K01283+K11140
Human Diseases	Cardiovascular disease	Dilated cardiomyopathy	19	171	0.59907	1	ko05414	ENSGALG00000001564(ATP2A3);ENSGALG00000008486(CACNA2D1);ENSGALG00000008544(SLC8A1);ENSGALG00000010346(TGFB3);ENSGALG00000012755(IGF-I);ENSGALG00000013007(Cacna2d4);ENSGALG00000013022(CACNA1C);ENSGALG00000016608(ADCY3);ENSGALG00000029766(ITGB5);ENSGALG00000031325(TGFB1);ENSGALG00000035879(ITGA7);ENSGALG00000035960(Myh7);ENSGALG00000043654(C3);ENSGALG00000046712(LMNA);ENSGALG00000050515(IGHA1);ENSG…	K05853+K04858+K05849+K13377+K05459+K04861+K04850+K08043+K06588+K13375+K06583+K17751+K06856+K12641+K06856+K06586+K08046+K06590+K04864
Human Diseases	Cancer: specific types	Colorectal cancer	9	82	0.610463	1	ko05210	ENSGALG00000001366(CASP9);ENSGALG00000007130(RAC1);ENSGALG00000010346(TGFB3);ENSGALG00000011109(MAPK10);ENSGALG00000012456(RAC2);ENSGALG00000012885(BCL2);ENSGALG00000030943(KRAS);ENSGALG00000031325(TGFB1);ENSGALG00000039450(SOS1)	K04399+K04392+K13377+K04440+K07860+K02161+K07827+K13375+K03099
Metabolism	Lipid metabolism	Fatty acid elongation	3	27	0.614376	1	ko00062	ENSGALG00000012748(ELOVL2);ENSGALG00000026039(THEM4);ENSGALG00000028142(HACD4)	K10205+K16339+K10703
Environmental Information Processing	Signal transduction	Wnt signaling pathway	16	146	0.619921	1	ko04310	ENSGALG00000000839(WNT11);ENSGALG00000001600(DVL1);ENSGALG00000005401(WNT9A);ENSGALG00000005621(CAMK2A);ENSGALG00000007130(RAC1);ENSGALG00000007332(PRICKLE2);ENSGALG00000008907(PLCB4);ENSGALG00000011109(MAPK10);ENSGALG00000012456(RAC2);ENSGALG00000017242(FZD4);ENSGALG00000030115(WISP1);ENSGALG00000031997(SFRP4);ENSGALG00000041635(CAMK2D);ENSGALG00000042003(FZD10);ENSGALG00000050420(CTNND2);ENSGAL…	K01384+K02353+K01064+K04515+K04392+K04511+K05858+K04440+K07860+K02354+K22471+K02185+K04515+K02842+K23491+K04494
Organismal Systems	Endocrine system	Estrogen signaling pathway	12	110	0.621442	1	ko04915	ENSGALG00000003580(MMP2);ENSGALG00000008907(PLCB4);ENSGALG00000009935(KCNJ3);ENSGALG00000012885(BCL2);ENSGALG00000016608(ADCY3);ENSGALG00000030943(KRAS);ENSGALG00000036846(Krt14);ENSGALG00000037935(RARA);ENSGALG00000039447(KRT23);ENSGALG00000039450(SOS1);ENSGALG00000050508(NOS3);ENSGALG00000050760(ADCY6)	K01398+K05858+K04997+K02161+K08043+K07827+K07604+K08527+K07604+K03099+K13242+K08046
Organismal Systems	Environmental adaptation	Circadian rhythm - fly	1	8	0.623547	1	ko04711	ENSGALG00000004625(ATXN2)	K23625
Organismal Systems	Aging	Longevity regulating pathway	9	83	0.625418	1	ko04211	ENSGALG00000000244(CAMK4);ENSGALG00000010826(PRKAA2);ENSGALG00000012755(IGF-I);ENSGALG00000015297(FOXO3);ENSGALG00000016608(ADCY3);ENSGALG00000017068(KL);ENSGALG00000017204(SESN3);ENSGALG00000030943(KRAS);ENSGALG00000050760(ADCY6)	K05869+K07198+K05459+K09408+K08043+K14756+K10141+K07827+K08046
Organismal Systems	Nervous system	Synaptic vesicle cycle	9	83	0.625418	1	ko04721	ENSGALG00000002536(STX2);ENSGALG00000003164(Dnm3);ENSGALG00000004246(SLC6A4);ENSGALG00000010187(SLC1A1);ENSGALG00000027920(CPLX2);ENSGALG00000034294(ATP6V0D2);ENSGALG00000035935(Unc13c);ENSGALG00000037556(SLC1A2);ENSGALG00000049067(RIMS1)	K08486+K01528+K05037+K05612+K15294+K02146+K15293+K05613+K15291
Metabolism	Carbohydrate metabolism	Galactose metabolism	4	37	0.62862	1	ko00052	ENSGALG00000011328(GLB1L);ENSGALG00000030034(G6PC1);ENSGALG00000034855(HK2);ENSGALG00000049903(AKR1B1)	K12309+K01084+K00844+K00011
Metabolism	Xenobiotics biodegradation and metabolism	Metabolism of xenobiotics by cytochrome P450	4	37	0.62862	1	ko00980	ENSGALG00000001325(CYP1A1);ENSGALG00000016322(Gsta4);ENSGALG00000032922(GSTM2);ENSGALG00000036044(ALDH3B1)	K07408+K00799+K00799+K00129
Metabolism	Lipid metabolism	Steroid biosynthesis	2	18	0.629514	1	ko00100	ENSGALG00000034436(CEL);ENSGALG00000037065(SC5D)	K12298+K00227
Cellular Processes	Cellular community - eukaryotes	Tight junction	19	174	0.630566	1	ko04530	ENSGALG00000007130(RAC1);ENSGALG00000010826(PRKAA2);ENSGALG00000011109(MAPK10);ENSGALG00000014718(MAP3K1);ENSGALG00000016022(RUNX1);ENSGALG00000023580(CLDN19);ENSGALG00000027330(SYNPO);ENSGALG00000028567(MYL9);ENSGALG00000029606(MYH1E);ENSGALG00000031529(ERBB2);ENSGALG00000032588(ARPC1B);ENSGALG00000039682(HCLS1);ENSGALG00000039977(MYH1B);ENSGALG00000040260(TUBA1C);ENSGALG00000041213(ARHGAP17);EN…	K04392+K07198+K04440+K04416+K08367+K06087+K21112+K12755+K10352+K05083+K05757+K06106+K10352+K07374+K20638+K10352+K06448+K12075+K07374
Environmental Information Processing	Signal transduction	TGF-beta signaling pathway	10	93	0.637647	1	ko04350	ENSGALG00000004960(FBN1);ENSGALG00000007668(BMP7);ENSGALG00000009626(THBS1);ENSGALG00000010346(TGFB3);ENSGALG00000011274(DCN);ENSGALG00000017050(SMAD9);ENSGALG00000026983(CHRD);ENSGALG00000031325(TGFB1);ENSGALG00000034616(INHBA);ENSGALG00000053285(SMAD6)	K06825+K16621+K16857+K13377+K04660+K16791+K04657+K13375+K04667+K04677
Cellular Processes	Cell growth and death	Apoptosis - fly	5	47	0.641246	1	ko04214	ENSGALG00000003212(TSPO2);ENSGALG00000008346(CASP18);ENSGALG00000008933(CASP7);ENSGALG00000011109(MAPK10);ENSGALG00000030943(KRAS)	K05770+K04398+K04397+K04440+K07827
Human Diseases	Infectious disease: viral	Influenza A	17	157	0.641627	1	ko05164	ENSGALG00000000141(BLB1);ENSGALG00000000158(DMA);ENSGALG00000000162(DMB1);ENSGALG00000000452(TNFRSF10B);ENSGALG00000001366(CASP9);ENSGALG00000001409(IL12B);ENSGALG00000008346(CASP18);ENSGALG00000013356(IKBKE);ENSGALG00000014297(IRF7);ENSGALG00000016590(TLR7);ENSGALG00000030940(BLB2);ENSGALG00000034124(NLRP3);ENSGALG00000038393(DMB2);ENSGALG00000039461(TNFRSF1A);ENSGALG00000043603(CCL5);ENSGALG000…	K06752+K06752+K06752+K04722+K04399+K05425+K04398+K07211+K09447+K05404+K06752+K12800+K06752+K03158+K12499+K06752+K14396
Organismal Systems	Digestive system	Fat digestion and absorption	4	38	0.650027	1	ko04975	ENSGALG00000007114(APOA1);ENSGALG00000008439(CD36);ENSGALG00000012185(PLA2G12A);ENSGALG00000034436(CEL)	K08757+K06259+K01047+K12298
Cellular Processes	Transport and catabolism	Endocytosis	27	249	0.658084	1	ko04144	ENSGALG00000002562(ARAP3);ENSGALG00000003164(Dnm3);ENSGALG00000005042(IQSEC1);ENSGALG00000005638(IL2RG);ENSGALG00000010293(RBP);ENSGALG00000011170(WIPF3);ENSGALG00000012454(CYTH4);ENSGALG00000013929(PDGFRA);ENSGALG00000032588(ARPC1B);ENSGALG00000033295(CAV2);ENSGALG00000033932(BF1);ENSGALG00000036441(WIPF1);ENSGALG00000036498(EHD2);ENSGALG00000037077(CCR5);ENSGALG00000037618(ASAP1);ENSGALG0000003…	K12490+K01528+K12495+K05070+K13649+K19475+K18441+K04363+K05757+K12958+K06751+K19475+K12469+K04180+K12488+K19475+K06751+K05068+K07888+K06278+K06751+K06751+K17848+K11839+K04180+K06751+K12473
Metabolism	Glycan biosynthesis and metabolism	Other glycan degradation	2	19	0.659392	1	ko00511	ENSGALG00000011328(GLB1L);ENSGALG00000011816(ENGASE)	K12309+K01227
Organismal Systems	Immune system	Natural killer cell mediated cytotoxicity	18	168	0.661699	1	ko04650	ENSGALG00000000452(TNFRSF10B);ENSGALG00000000466(LCK);ENSGALG00000001486(ZAP70);ENSGALG00000007130(RAC1);ENSGALG00000007511(ITGB2);ENSGALG00000012456(RAC2);ENSGALG00000014561(PTPN6);ENSGALG00000015022(FYN);ENSGALG00000015216(SYK);ENSGALG00000016564(PTK2B);ENSGALG00000030943(KRAS);ENSGALG00000035856(CD48);ENSGALG00000039450(SOS1);ENSGALG00000040002(--);ENSGALG00000043654(C3);ENSGALG00000050515(IGH…	K04722+K05856+K07360+K04392+K06464+K07860+K05697+K05703+K05855+K05871+K07827+K06479+K03099+K06582+K06856+K06856+K06582+K01353
Metabolism	Lipid metabolism	Steroid hormone biosynthesis	4	39	0.670597	1	ko00140	ENSGALG00000001325(CYP1A1);ENSGALG00000011812(Sult1d1);ENSGALG00000023472(SULT2B1);ENSGALG00000028326(HSD11B2)	K07408+K01016+K01015+K00071
Metabolism	Carbohydrate metabolism	Inositol phosphate metabolism	8	77	0.672933	1	ko00562	ENSGALG00000004336(INPPL1);ENSGALG00000005805(PLCD1);ENSGALG00000008907(PLCB4);ENSGALG00000013814(IMPA2);ENSGALG00000035498(INPP5D);ENSGALG00000037043(PIK3C2B);ENSGALG00000045212(PLCD3);ENSGALG00000046727(INPP1)	K15909+K05857+K05858+K01092+K03084+K00923+K05857+K01107
Human Diseases	Infectious disease: bacterial	Bacterial invasion of epithelial cells	8	77	0.672933	1	ko05100	ENSGALG00000003164(Dnm3);ENSGALG00000007130(RAC1);ENSGALG00000009898(GAB1);ENSGALG00000026995(RHOG);ENSGALG00000032588(ARPC1B);ENSGALG00000033295(CAV2);ENSGALG00000039682(HCLS1);ENSGALG00000043287(CAV1)	K01528+K04392+K09593+K07863+K05757+K12958+K06106+K06278
Organismal Systems	Environmental adaptation	Circadian entrainment	9	87	0.682046	1	ko04713	ENSGALG00000004860(RASD1);ENSGALG00000005215(CACNA1H);ENSGALG00000005621(CAMK2A);ENSGALG00000008907(PLCB4);ENSGALG00000009935(KCNJ3);ENSGALG00000013022(CACNA1C);ENSGALG00000016608(ADCY3);ENSGALG00000041635(CAMK2D);ENSGALG00000050760(ADCY6)	K07843+K04855+K04515+K05858+K04997+K04850+K08043+K04515+K08046
Human Diseases	Infectious disease: viral	Hepatitis B	16	152	0.68485	1	ko05161	ENSGALG00000001366(CASP9);ENSGALG00000008346(CASP18);ENSGALG00000010346(TGFB3);ENSGALG00000011109(MAPK10);ENSGALG00000012885(BCL2);ENSGALG00000013356(IKBKE);ENSGALG00000014297(IRF7);ENSGALG00000014718(MAP3K1);ENSGALG00000016564(PTK2B);ENSGALG00000016997(RB1);ENSGALG00000030943(KRAS);ENSGALG00000031325(TGFB1);ENSGALG00000035717(HSPG2);ENSGALG00000039450(SOS1);ENSGALG00000048759(Stat6);ENSGALG00000…	K04399+K04398+K13377+K04440+K02161+K07211+K09447+K04416+K05871+K06618+K07827+K13375+K06255+K03099+K11225+K11225
Human Diseases	Cancer: overview	Central carbon metabolism in cancer	6	59	0.686038	1	ko05230	ENSGALG00000002728(SLC16A3);ENSGALG00000005845(SLC7A5);ENSGALG00000013929(PDGFRA);ENSGALG00000030943(KRAS);ENSGALG00000031529(ERBB2);ENSGALG00000034855(HK2)	K08180+K13780+K04363+K07827+K05083+K00844
Genetic Information Processing	Replication and repair	Base excision repair	3	30	0.686516	1	ko03410	ENSGALG00000004517(PARP3);ENSGALG00000050752(POLD4);ENSGALG00000054505(Xrcc1)	K10798+K03505+K10803
Organismal Systems	Digestive system	Vitamin digestion and absorption	2	20	0.687306	1	ko04977	ENSGALG00000007114(APOA1);ENSGALG00000011717(SLC23A1)	K08757+K14611
Environmental Information Processing	Signal transduction	FoxO signaling pathway	13	125	0.691872	1	ko04068	ENSGALG00000003663(RBL2);ENSGALG00000010346(TGFB3);ENSGALG00000010826(PRKAA2);ENSGALG00000011109(MAPK10);ENSGALG00000012755(IGF-I);ENSGALG00000015297(FOXO3);ENSGALG00000026153(FOXO6);ENSGALG00000030034(G6PC1);ENSGALG00000030943(KRAS);ENSGALG00000031325(TGFB1);ENSGALG00000036364(FOXG1);ENSGALG00000039450(SOS1);ENSGALG00000049672(AGAP1)	K16332+K13377+K07198+K04440+K05459+K09408+K17847+K01084+K07827+K13375+K09385+K03099+K17848
Organismal Systems	Endocrine system	Prolactin signaling pathway	7	69	0.693688	1	ko04917	ENSGALG00000006785(IRF1);ENSGALG00000009603(PRL);ENSGALG00000011109(MAPK10);ENSGALG00000015297(FOXO3);ENSGALG00000030943(KRAS);ENSGALG00000039450(SOS1);ENSGALG00000045642(TNFRSF11A)	K09444+K05439+K04440+K09408+K07827+K03099+K05147
Human Diseases	Cancer: specific types	Breast cancer	14	135	0.699913	1	ko05224	ENSGALG00000000839(WNT11);ENSGALG00000001600(DVL1);ENSGALG00000002375(NOTCH1);ENSGALG00000005401(WNT9A);ENSGALG00000012755(IGF-I);ENSGALG00000016997(RB1);ENSGALG00000017242(FZD4);ENSGALG00000025748(FGF9);ENSGALG00000028158(FGF7);ENSGALG00000030943(KRAS);ENSGALG00000031255(FGF1);ENSGALG00000031529(ERBB2);ENSGALG00000039450(SOS1);ENSGALG00000042003(FZD10)	K01384+K02353+K02599+K01064+K05459+K06618+K02354+K04358+K04358+K07827+K18496+K05083+K03099+K02842
Organismal Systems	Nervous system	Long-term potentiation	6	60	0.701906	1	ko04720	ENSGALG00000000244(CAMK4);ENSGALG00000005621(CAMK2A);ENSGALG00000008907(PLCB4);ENSGALG00000013022(CACNA1C);ENSGALG00000030943(KRAS);ENSGALG00000041635(CAMK2D)	K05869+K04515+K05858+K04850+K07827+K04515
Cellular Processes	Transport and catabolism	Lysosome	13	126	0.70292	1	ko04142	ENSGALG00000000775(CTSS);ENSGALG00000004252(CTSL);ENSGALG00000004438(ARSB);ENSGALG00000008776(HYAL6);ENSGALG00000011328(GLB1L);ENSGALG00000028147(CTSK);ENSGALG00000028790(DNASE2B);ENSGALG00000029000(HYAL3);ENSGALG00000030016(CTSB);ENSGALG00000032854(ACP5);ENSGALG00000034294(ATP6V0D2);ENSGALG00000038636(LAPTM5);ENSGALG00000041533(SLC11A2)	K01368+K01365+K01135+K01197+K12309+K01371+K01158+K01197+K01363+K14379+K02146+K12387+K21398
Metabolism	Lipid metabolism	Glycerophospholipid metabolism	10	98	0.703091	1	ko00564	ENSGALG00000005721(DGKG);ENSGALG00000008727(PLA2G4B);ENSGALG00000011481(GPD1L);ENSGALG00000012061(gpd1l);ENSGALG00000012185(PLA2G12A);ENSGALG00000014997(PLA1A);ENSGALG00000016318(PCYT1B);ENSGALG00000016959(DGKH);ENSGALG00000028928(LCAT);ENSGALG00000033683(PHOSPHO1)	K00901+K16342+K00006+K00006+K01047+K13618+K00968+K00901+K00650+K06124
Environmental Information Processing	Signal transduction	Phosphatidylinositol signaling system	10	98	0.703091	1	ko04070	ENSGALG00000004336(INPPL1);ENSGALG00000005721(DGKG);ENSGALG00000005805(PLCD1);ENSGALG00000008907(PLCB4);ENSGALG00000013814(IMPA2);ENSGALG00000016959(DGKH);ENSGALG00000035498(INPP5D);ENSGALG00000037043(PIK3C2B);ENSGALG00000045212(PLCD3);ENSGALG00000046727(INPP1)	K15909+K00901+K05857+K05858+K01092+K00901+K03084+K00923+K05857+K01107
Metabolism	Glycan biosynthesis and metabolism	Mucin type O-glycan biosynthesis	3	31	0.708194	1	ko00512	ENSGALG00000001130(GALNT17);ENSGALG00000011235(GALNT15);ENSGALG00000013135(GALNT1)	K00710+K00710+K00710
Metabolism	Metabolism of cofactors and vitamins	Pantothenate and CoA biosynthesis	2	21	0.713311	1	ko00770	ENSGALG00000013177(BCAT1);ENSGALG00000037587(ENPP3)	K00826+K01513
Human Diseases	Infectious disease: viral	Kaposi sarcoma-associated herpesvirus infection	19	183	0.717327	1	ko05167	ENSGALG00000001366(CASP9);ENSGALG00000006522(HCK);ENSGALG00000007130(RAC1);ENSGALG00000008346(CASP18);ENSGALG00000011109(MAPK10);ENSGALG00000013356(IKBKE);ENSGALG00000014297(IRF7);ENSGALG00000015216(SYK);ENSGALG00000016997(RB1);ENSGALG00000030943(KRAS);ENSGALG00000033932(BF1);ENSGALG00000037077(CCR5);ENSGALG00000038069(CCR8);ENSGALG00000039461(TNFRSF1A);ENSGALG00000041380(BF2);ENSGALG00000047314(…	K04399+K08893+K04392+K04398+K04440+K07211+K09447+K05855+K06618+K07827+K06751+K04180+K04183+K03158+K06751+K06751+K06751+K04180+K06751
Human Diseases	Cancer: specific types	Small cell lung cancer	9	90	0.720909	1	ko05222	ENSGALG00000001366(CASP9);ENSGALG00000005321(LAMA5);ENSGALG00000006802(LAMB2);ENSGALG00000007905(LAMB1);ENSGALG00000012885(BCL2);ENSGALG00000015056(LAMA3);ENSGALG00000016843(COL4A2);ENSGALG00000016997(RB1);ENSGALG00000036798(COL4A1)	K04399+K06240+K06243+K05636+K02161+K06240+K06237+K06618+K06237
Human Diseases	Cancer: overview	PD-L1 expression and PD-1 checkpoint pathway in cancer	10	100	0.727078	1	ko05235	ENSGALG00000000466(LCK);ENSGALG00000001486(ZAP70);ENSGALG00000005884(MAP3K3);ENSGALG00000007416(CD3E);ENSGALG00000007418(CD3D);ENSGALG00000014477(CD4);ENSGALG00000014561(PTPN6);ENSGALG00000014754(TRB);ENSGALG00000030943(KRAS);ENSGALG00000036395(Vpreb2)	K05856+K07360+K04421+K06451+K06450+K06454+K05697+K10785+K07827+K10784
Human Diseases	Endocrine and metabolic disease	Type II diabetes mellitus	4	42	0.727208	1	ko04930	ENSGALG00000003833(CACNA1E);ENSGALG00000011109(MAPK10);ENSGALG00000013022(CACNA1C);ENSGALG00000034855(HK2)	K04852+K04440+K04850+K00844
Metabolism	Carbohydrate metabolism	Starch and sucrose metabolism	3	32	0.728702	1	ko00500	ENSGALG00000030034(G6PC1);ENSGALG00000034855(HK2);ENSGALG00000037587(ENPP3)	K01084+K00844+K01513
Organismal Systems	Environmental adaptation	Circadian rhythm	3	32	0.728702	1	ko04710	ENSGALG00000010826(PRKAA2);ENSGALG00000033941(RORC);ENSGALG00000048539(BHLHE41)	K07198+K08534+K03730
Human Diseases	Cancer: specific types	Endometrial cancer	5	52	0.728832	1	ko05213	ENSGALG00000001366(CASP9);ENSGALG00000015297(FOXO3);ENSGALG00000030943(KRAS);ENSGALG00000031529(ERBB2);ENSGALG00000039450(SOS1)	K04399+K09408+K07827+K05083+K03099
Organismal Systems	Endocrine system	Glucagon signaling pathway	9	91	0.733144	1	ko04922	ENSGALG00000005621(CAMK2A);ENSGALG00000008907(PLCB4);ENSGALG00000010826(PRKAA2);ENSGALG00000011219(GCGR);ENSGALG00000028895(GCGR);ENSGALG00000030034(G6PC1);ENSGALG00000032385(PFKFB4);ENSGALG00000041635(CAMK2D);ENSGALG00000048430(ppp4cb)	K04515+K05858+K07198+K04583+K04583+K01084+K19028+K04515+K15423
Environmental Information Processing	Signal transduction	ErbB signaling pathway	8	82	0.740375	1	ko04012	ENSGALG00000005621(CAMK2A);ENSGALG00000009898(GAB1);ENSGALG00000011109(MAPK10);ENSGALG00000030943(KRAS);ENSGALG00000031529(ERBB2);ENSGALG00000033510(ERBB3);ENSGALG00000039450(SOS1);ENSGALG00000041635(CAMK2D)	K04515+K09593+K04440+K07827+K05083+K05084+K03099+K04515
Organismal Systems	Endocrine system	Growth hormone synthesis, secretion and action	11	111	0.743965	1	ko04935	ENSGALG00000008411(GHRL);ENSGALG00000008907(PLCB4);ENSGALG00000011109(MAPK10);ENSGALG00000012755(IGF-I);ENSGALG00000013022(CACNA1C);ENSGALG00000014718(MAP3K1);ENSGALG00000014855(GHR);ENSGALG00000016608(ADCY3);ENSGALG00000030943(KRAS);ENSGALG00000039450(SOS1);ENSGALG00000050760(ADCY6)	K05254+K05858+K04440+K05459+K04850+K04416+K05080+K08043+K07827+K03099+K08046
Metabolism	Glycan biosynthesis and metabolism	Other types of O-glycan biosynthesis	4	43	0.74438	1	ko00514	ENSGALG00000001130(GALNT17);ENSGALG00000005550(ST6GAL1);ENSGALG00000011235(GALNT15);ENSGALG00000013135(GALNT1)	K00710+K00778+K00710+K00710
Human Diseases	Cancer: overview	Transcriptional misregulation in cancer	26	253	0.759826	1	ko05202	ENSGALG00000001161(FLI1);ENSGALG00000006511(BCL2A1);ENSGALG00000007015(CD40);ENSGALG00000007645(prom1a);ENSGALG00000007646(kdrl);ENSGALG00000008014(CEBPB);ENSGALG00000008127(SPI1);ENSGALG00000010537(CDKN2C);ENSGALG00000012755(IGF-I);ENSGALG00000014645(MEF2C);ENSGALG00000014754(TRB);ENSGALG00000016022(RUNX1);ENSGALG00000027064(HIST1H3H);ENSGALG00000031862(BCL11B);ENSGALG00000036395(Vpreb2);ENSGALG…	K09436+K02162+K03160+K06532+K05096+K10048+K09438+K06622+K05459+K04454+K10785+K08367+K11253+K22046+K10784+K08527+K04391+K09455+K10789+K06856+K02583+K06056+K04387+K06856+K06590+K01353
Metabolism	Carbohydrate metabolism	Pentose and glucuronate interconversions	2	23	0.759883	1	ko00040	ENSGALG00000017068(KL);ENSGALG00000049903(AKR1B1)	K14756+K00011
Metabolism	Metabolism of cofactors and vitamins	Thiamine metabolism	1	12	0.769133	1	ko00730	ENSGALG00000023542(ALPL)	K01077
Metabolism	Energy metabolism	Sulfur metabolism	1	12	0.769133	1	ko00920	ENSGALG00000012488(TST)	K01011
Cellular Processes	Transport and catabolism	Mitophagy - animal	6	65	0.772986	1	ko04137	ENSGALG00000011109(MAPK10);ENSGALG00000015297(FOXO3);ENSGALG00000030943(KRAS);ENSGALG00000038330(ATG9B);ENSGALG00000039583(MITF);ENSGALG00000049711(USP8)	K04440+K09408+K07827+K17907+K09455+K11839
Organismal Systems	Endocrine system	Adipocytokine signaling pathway	6	65	0.772986	1	ko04920	ENSGALG00000008439(CD36);ENSGALG00000010826(PRKAA2);ENSGALG00000010983(NPY);ENSGALG00000011109(MAPK10);ENSGALG00000030034(G6PC1);ENSGALG00000039461(TNFRSF1A)	K06259+K07198+K05232+K04440+K01084+K03158
Human Diseases	Neurodegenerative disease	Alzheimer disease	34	329	0.774627	1	ko05010	ENSGALG00000000839(WNT11);ENSGALG00000001366(CASP9);ENSGALG00000001564(ATP2A3);ENSGALG00000001600(DVL1);ENSGALG00000004096(CHRNA7);ENSGALG00000005401(WNT9A);ENSGALG00000006707(NOX1);ENSGALG00000008346(CASP18);ENSGALG00000008907(PLCB4);ENSGALG00000008933(CASP7);ENSGALG00000009360(CAPN2);ENSGALG00000011109(MAPK10);ENSGALG00000013022(CACNA1C);ENSGALG00000015770(APP);ENSGALG00000015906(COX7A2);ENSGAL…	K01384+K04399+K05853+K02353+K04809+K01064+K08008+K04398+K05858+K04397+K03853+K04440+K04850+K04520+K02270+K21421+K02354+K00416+K02128+K04550+K07827+K03958+K05453+K14720+K11353+K03158+K07374+K21398+K01367+K02842+K02132+K02273+K02738+K07374
Metabolism	Lipid metabolism	Ether lipid metabolism	4	45	0.776231	1	ko00565	ENSGALG00000007781(GAL3ST1);ENSGALG00000008727(PLA2G4B);ENSGALG00000010645(ENPP6);ENSGALG00000012185(PLA2G12A)	K01019+K16342+K08743+K01047
Organismal Systems	Immune system	B cell receptor signaling pathway	14	143	0.777529	1	ko04662	ENSGALG00000000251(CD79B);ENSGALG00000004336(INPPL1);ENSGALG00000006546(CD81);ENSGALG00000007130(RAC1);ENSGALG00000010435(RASGRP3);ENSGALG00000012456(RAC2);ENSGALG00000014561(PTPN6);ENSGALG00000015216(SYK);ENSGALG00000027961(PCASP2);ENSGALG00000030943(KRAS);ENSGALG00000035498(INPP5D);ENSGALG00000039450(SOS1);ENSGALG00000043654(C3);ENSGALG00000050515(IGHA1)	K06507+K15909+K06508+K04392+K12362+K07860+K05697+K05855+K07369+K07827+K03084+K03099+K06856+K06856
Genetic Information Processing	Folding, sorting and degradation	Protein export	2	24	0.780614	1	ko03060	ENSGALG00000010839(SPCS3);ENSGALG00000015308(SEC63)	K12948+K09540
Human Diseases	Neurodegenerative disease	Pathways of neurodegeneration - multiple diseases	45	432	0.786743	1	ko05022	ENSGALG00000000209(PRNP);ENSGALG00000000839(WNT11);ENSGALG00000001366(CASP9);ENSGALG00000001564(ATP2A3);ENSGALG00000001600(DVL1);ENSGALG00000001864(C9orf72);ENSGALG00000004096(CHRNA7);ENSGALG00000004625(ATXN2);ENSGALG00000005401(WNT9A);ENSGALG00000005621(CAMK2A);ENSGALG00000006707(NOX1);ENSGALG00000007130(RAC1);ENSGALG00000008346(CASP18);ENSGALG00000008907(PLCB4);ENSGALG00000008933(CASP7);ENSGALG…	K05634+K01384+K04399+K05853+K02353+K23609+K04809+K23625+K01064+K04515+K08008+K04392+K04398+K05858+K04397+K03853+K00432+K04440+K16576+K04355+K02161+K04850+K04520+K02270+K21421+K02354+K00416+K00432+K02128+K07827+K03958+K05453+K10698+K11353+K03158+K07374+K04515+K01367+K02842+K02132+K02273+K02738+K10698+K07374+K10408
Environmental Information Processing	Signal transduction	NF-kappa B signaling pathway	18	183	0.793944	1	ko04064	ENSGALG00000000466(LCK);ENSGALG00000001486(ZAP70);ENSGALG00000006511(BCL2A1);ENSGALG00000006756(BPI);ENSGALG00000007015(CD40);ENSGALG00000012885(BCL2);ENSGALG00000014754(TRB);ENSGALG00000015216(SYK);ENSGALG00000027961(PCASP2);ENSGALG00000028256(CCL19);ENSGALG00000032701(LY96);ENSGALG00000036395(Vpreb2);ENSGALG00000039140(CD14);ENSGALG00000039461(TNFRSF1A);ENSGALG00000043654(C3);ENSGALG00000045642…	K05856+K07360+K02162+K05399+K03160+K02161+K10785+K05855+K07369+K05512+K05400+K10784+K04391+K03158+K06856+K05147+K16062+K06856
Environmental Information Processing	Signal transduction	MAPK signaling pathway - fly	7	77	0.797032	1	ko04013	ENSGALG00000007130(RAC1);ENSGALG00000011109(MAPK10);ENSGALG00000030943(KRAS);ENSGALG00000034297(TBX2);ENSGALG00000039450(SOS1);ENSGALG00000041510(DUOX2);ENSGALG00000047782(Strn4)	K04392+K04440+K07827+K10176+K03099+K13411+K17608
Metabolism	Lipid metabolism	alpha-Linolenic acid metabolism	2	25	0.799759	1	ko00592	ENSGALG00000008727(PLA2G4B);ENSGALG00000012185(PLA2G12A)	K16342+K01047
Organismal Systems	Excretory system	Collecting duct acid secretion	2	25	0.799759	1	ko04966	ENSGALG00000034294(ATP6V0D2);ENSGALG00000039978(SLC4A1)	K02146+K06573
Metabolism	Amino acid metabolism	Valine, leucine and isoleucine degradation	4	47	0.804866	1	ko00280	ENSGALG00000013177(BCAT1);ENSGALG00000014846(OXCT1);ENSGALG00000020876(AOX2);ENSGALG00000053254(EHHADH)	K00826+K01027+K00157+K07514
Metabolism	Carbohydrate metabolism	Amino sugar and nucleotide sugar metabolism	4	47	0.804866	1	ko00520	ENSGALG00000004614(NPL);ENSGALG00000034855(HK2);ENSGALG00000034948(UAP1L1);ENSGALG00000047215(Fcsk)	K01639+K00844+K00972+K05305
Organismal Systems	Excretory system	Vasopressin-regulated water reabsorption	4	47	0.804866	1	ko04962	ENSGALG00000009722(DYNC1I1);ENSGALG00000016608(ADCY3);ENSGALG00000042482(RAB5B);ENSGALG00000050760(ADCY6)	K10415+K08043+K07888+K08046
Metabolism	Lipid metabolism	Glycerolipid metabolism	6	68	0.809104	1	ko00561	ENSGALG00000005721(DGKG);ENSGALG00000016959(DGKH);ENSGALG00000032736(MGLL);ENSGALG00000034436(CEL);ENSGALG00000037854(TKFC);ENSGALG00000049903(AKR1B1)	K00901+K00901+K01054+K12298+K00863+K00011
Human Diseases	Cancer: overview	MicroRNAs in cancer	14	148	0.818361	1	ko05206	ENSGALG00000001718(CCNG1);ENSGALG00000002375(NOTCH1);ENSGALG00000009626(THBS1);ENSGALG00000012885(BCL2);ENSGALG00000013929(PDGFRA);ENSGALG00000030943(KRAS);ENSGALG00000031529(ERBB2);ENSGALG00000033510(ERBB3);ENSGALG00000039080(CD44);ENSGALG00000039450(SOS1);ENSGALG00000039990(TNC);ENSGALG00000041459(DDIT4);ENSGALG00000050166(MAPK7);ENSGALG00000054637(Efna3)	K10145+K02599+K16857+K02161+K04363+K07827+K05083+K05084+K06256+K03099+K06252+K08270+K04464+K05462
Organismal Systems	Aging	Longevity regulating pathway - worm	6	69	0.820096	1	ko04212	ENSGALG00000004517(PARP3);ENSGALG00000011109(MAPK10);ENSGALG00000015297(FOXO3);ENSGALG00000016322(Gsta4);ENSGALG00000028009(Vhl);ENSGALG00000032922(GSTM2)	K10798+K04440+K09408+K00799+K03871+K00799
Human Diseases	Cancer: specific types	Non-small cell lung cancer	6	69	0.820096	1	ko05223	ENSGALG00000001366(CASP9);ENSGALG00000015297(FOXO3);ENSGALG00000016997(RB1);ENSGALG00000030943(KRAS);ENSGALG00000031529(ERBB2);ENSGALG00000039450(SOS1)	K04399+K09408+K06618+K07827+K05083+K03099
Human Diseases	Cancer: overview	Chemical carcinogenesis - receptor activation	15	160	0.835023	1	ko05207	ENSGALG00000001325(CYP1A1);ENSGALG00000004096(CHRNA7);ENSGALG00000012885(BCL2);ENSGALG00000013022(CACNA1C);ENSGALG00000013356(IKBKE);ENSGALG00000016322(Gsta4);ENSGALG00000016567(EPHX2);ENSGALG00000016608(ADCY3);ENSGALG00000016997(RB1);ENSGALG00000025748(FGF9);ENSGALG00000028158(FGF7);ENSGALG00000030943(KRAS);ENSGALG00000032922(GSTM2);ENSGALG00000039450(SOS1);ENSGALG00000050760(ADCY6)	K07408+K04809+K02161+K04850+K07211+K00799+K08726+K08043+K06618+K04358+K04358+K07827+K00799+K03099+K08046
Human Diseases	Cancer: overview	Chemical carcinogenesis - reactive oxygen species	18	189	0.835266	1	ko05208	ENSGALG00000001189(NCF1C);ENSGALG00000001325(CYP1A1);ENSGALG00000006707(NOX1);ENSGALG00000007130(RAC1);ENSGALG00000011109(MAPK10);ENSGALG00000015297(FOXO3);ENSGALG00000015906(COX7A2);ENSGALG00000016322(Gsta4);ENSGALG00000016567(EPHX2);ENSGALG00000017380(UQCRHL);ENSGALG00000030086(ATP5MC1);ENSGALG00000030943(KRAS);ENSGALG00000032595(NDUFB2);ENSGALG00000032922(GSTM2);ENSGALG00000039212(NDUFA13);ENS…	K08011+K07408+K08008+K04392+K04440+K09408+K02270+K00799+K08726+K00416+K02128+K07827+K03958+K00799+K11353+K03099+K02132+K02273
Cellular Processes	Transport and catabolism	Peroxisome	7	81	0.837674	1	ko04146	ENSGALG00000006842(ACOT8);ENSGALG00000011211(HACL1);ENSGALG00000014766(HAO2);ENSGALG00000016567(EPHX2);ENSGALG00000026392(PIPOX);ENSGALG00000050229(Pex19);ENSGALG00000053254(EHHADH)	K11992+K12261+K11517+K08726+K00306+K13337+K07514
Metabolism	Glycan biosynthesis and metabolism	Glycosphingolipid biosynthesis - ganglio series	1	15	0.840041	1	ko00604	ENSGALG00000011328(GLB1L)	K12309
Human Diseases	Cancer: specific types	Hepatocellular carcinoma	14	152	0.846844	1	ko05225	ENSGALG00000000839(WNT11);ENSGALG00000001600(DVL1);ENSGALG00000005401(WNT9A);ENSGALG00000009898(GAB1);ENSGALG00000010346(TGFB3);ENSGALG00000016322(Gsta4);ENSGALG00000016997(RB1);ENSGALG00000017242(FZD4);ENSGALG00000030943(KRAS);ENSGALG00000031325(TGFB1);ENSGALG00000032922(GSTM2);ENSGALG00000039450(SOS1);ENSGALG00000042003(FZD10);ENSGALG00000045030(ARID1A)	K01384+K02353+K01064+K09593+K13377+K00799+K06618+K02354+K07827+K13375+K00799+K03099+K02842+K11653
Cellular Processes	Cellular community - eukaryotes	Adherens junction	6	72	0.850083	1	ko04520	ENSGALG00000007130(RAC1);ENSGALG00000008763(SSX2IP);ENSGALG00000012456(RAC2);ENSGALG00000014561(PTPN6);ENSGALG00000015022(FYN);ENSGALG00000031529(ERBB2)	K04392+K06085+K07860+K05697+K05703+K05083
Human Diseases	Cancer: specific types	Chronic myeloid leukemia	6	72	0.850083	1	ko05220	ENSGALG00000010346(TGFB3);ENSGALG00000016022(RUNX1);ENSGALG00000016997(RB1);ENSGALG00000030943(KRAS);ENSGALG00000031325(TGFB1);ENSGALG00000039450(SOS1)	K13377+K08367+K06618+K07827+K13375+K03099
Organismal Systems	Immune system	Cytosolic DNA-sensing pathway	4	51	0.853184	1	ko04623	ENSGALG00000013356(IKBKE);ENSGALG00000014297(IRF7);ENSGALG00000041129(TMEM173);ENSGALG00000043603(CCL5)	K07211+K09447+K12654+K12499
Human Diseases	Substance dependence	Nicotine addiction	3	40	0.854206	1	ko05033	ENSGALG00000004096(CHRNA7);ENSGALG00000026241(GRIN3B);ENSGALG00000029392(GABRB3)	K04809+K05214+K05181
Environmental Information Processing	Signal transduction	Phospholipase D signaling pathway	22	231	0.856116	1	ko04072	ENSGALG00000003164(Dnm3);ENSGALG00000005721(DGKG);ENSGALG00000008727(PLA2G4B);ENSGALG00000008907(PLCB4);ENSGALG00000009898(GAB1);ENSGALG00000011206(KITLG);ENSGALG00000012454(CYTH4);ENSGALG00000013929(PDGFRA);ENSGALG00000014455(LPAR5);ENSGALG00000014983(F2R);ENSGALG00000015022(FYN);ENSGALG00000015216(SYK);ENSGALG00000016564(PTK2B);ENSGALG00000016608(ADCY3);ENSGALG00000016959(DGKH);ENSGALG000000171…	K01528+K00901+K16342+K05858+K09593+K05461+K18441+K04363+K08390+K03914+K05703+K05855+K05871+K08043+K00901+K05450+K07827+K03099+K04226+K06856+K06856+K08046
Metabolism	Carbohydrate metabolism	Ascorbate and aldarate metabolism	1	16	0.858461	1	ko00053	ENSGALG00000017068(KL)	K14756
Genetic Information Processing	Folding, sorting and degradation	SNARE interactions in vesicular transport	2	29	0.862274	1	ko04130	ENSGALG00000002536(STX2);ENSGALG00000034374(STX7)	K08486+K08488
Metabolism	Global and overview maps	Biosynthesis of amino acids	5	63	0.864771	1	ko01230	ENSGALG00000002638(NGR_a01490);ENSGALG00000013177(BCAT1);ENSGALG00000023689(ASS1);ENSGALG00000042984(ACY1);ENSGALG00000043754(GLUL)	K01754+K00826+K01940+K14677+K01915
Metabolism	Glycan biosynthesis and metabolism	N-Glycan biosynthesis	4	53	0.873277	1	ko00510	ENSGALG00000005550(ST6GAL1);ENSGALG00000014878(MAN1A1);ENSGALG00000036743(MGAT3);ENSGALG00000046858(MOGS)	K00778+K01230+K00737+K01228
Metabolism	Metabolism of cofactors and vitamins	Folate biosynthesis	2	30	0.874828	1	ko00790	ENSGALG00000023542(ALPL);ENSGALG00000049903(AKR1B1)	K01077+K00011
Metabolism	Carbohydrate metabolism	Pyruvate metabolism	3	42	0.876304	1	ko00620	ENSGALG00000005423(GRHPR);ENSGALG00000008632(ACSS1);ENSGALG00000017246(ME3)	K00049+K01895+K00029
Human Diseases	Endocrine and metabolic disease	Non-alcoholic fatty liver disease	12	138	0.883261	1	ko04932	ENSGALG00000007130(RAC1);ENSGALG00000008346(CASP18);ENSGALG00000008933(CASP7);ENSGALG00000010826(PRKAA2);ENSGALG00000011109(MAPK10);ENSGALG00000015906(COX7A2);ENSGALG00000017380(UQCRHL);ENSGALG00000031325(TGFB1);ENSGALG00000032595(NDUFB2);ENSGALG00000039212(NDUFA13);ENSGALG00000039461(TNFRSF1A);ENSGALG00000045362(COX8B)	K04392+K04398+K04397+K07198+K04440+K02270+K00416+K13375+K03958+K11353+K03158+K02273
Metabolism	Carbohydrate metabolism	Propanoate metabolism	2	31	0.88632	1	ko00640	ENSGALG00000008632(ACSS1);ENSGALG00000053254(EHHADH)	K01895+K07514
Environmental Information Processing	Signal transduction	Sphingolipid signaling pathway	9	108	0.886881	1	ko04071	ENSGALG00000007130(RAC1);ENSGALG00000008907(PLCB4);ENSGALG00000011109(MAPK10);ENSGALG00000012456(RAC2);ENSGALG00000012885(BCL2);ENSGALG00000015022(FYN);ENSGALG00000030943(KRAS);ENSGALG00000039461(TNFRSF1A);ENSGALG00000050508(NOS3)	K04392+K05858+K04440+K07860+K02161+K05703+K07827+K03158+K13242
Metabolism	Glycan biosynthesis and metabolism	Glycosaminoglycan biosynthesis - chondroitin sulfate / dermatan sulfate	1	18	0.889189	1	ko00532	ENSGALG00000012345(UST)	K03193
Metabolism	Metabolism of cofactors and vitamins	One carbon pool by folate	1	18	0.889189	1	ko00670	ENSGALG00000003570(ATIC)	K00602
Organismal Systems	Nervous system	Retrograde endocannabinoid signaling	11	129	0.889736	1	ko04723	ENSGALG00000008907(PLCB4);ENSGALG00000009935(KCNJ3);ENSGALG00000011109(MAPK10);ENSGALG00000013022(CACNA1C);ENSGALG00000016608(ADCY3);ENSGALG00000029392(GABRB3);ENSGALG00000032595(NDUFB2);ENSGALG00000032736(MGLL);ENSGALG00000039212(NDUFA13);ENSGALG00000049067(RIMS1);ENSGALG00000050760(ADCY6)	K05858+K04997+K04440+K04850+K08043+K05181+K03958+K01054+K11353+K15291+K08046
Cellular Processes	Cellular community - eukaryotes	Signaling pathways regulating pluripotency of stem cells	11	130	0.89529	1	ko04550	ENSGALG00000000839(WNT11);ENSGALG00000001600(DVL1);ENSGALG00000005401(WNT9A);ENSGALG00000012755(IGF-I);ENSGALG00000017050(SMAD9);ENSGALG00000017242(FZD4);ENSGALG00000029692(NEUROG1);ENSGALG00000030943(KRAS);ENSGALG00000034616(INHBA);ENSGALG00000042003(FZD10);ENSGALG00000043460(SOX2)	K01384+K02353+K01064+K05459+K16791+K02354+K09081+K07827+K04667+K02842+K16796
Metabolism	Amino acid metabolism	Cysteine and methionine metabolism	3	44	0.89538	1	ko00270	ENSGALG00000002358(CDO1);ENSGALG00000012488(TST);ENSGALG00000013177(BCAT1)	K00456+K01011+K00826
Metabolism	Lipid metabolism	Biosynthesis of unsaturated fatty acids	2	32	0.896828	1	ko01040	ENSGALG00000012748(ELOVL2);ENSGALG00000028142(HACD4)	K10205+K10703
Organismal Systems	Endocrine system	Progesterone-mediated oocyte maturation	6	78	0.897819	1	ko04914	ENSGALG00000011109(MAPK10);ENSGALG00000012755(IGF-I);ENSGALG00000016608(ADCY3);ENSGALG00000028643(ANAPC10);ENSGALG00000030943(KRAS);ENSGALG00000050760(ADCY6)	K04440+K05459+K08043+K03357+K07827+K08046
Metabolism	Carbohydrate metabolism	Glycolysis / Gluconeogenesis	4	56	0.898952	1	ko00010	ENSGALG00000008632(ACSS1);ENSGALG00000030034(G6PC1);ENSGALG00000034855(HK2);ENSGALG00000036044(ALDH3B1)	K01895+K01084+K00844+K00129
Human Diseases	Neurodegenerative disease	Parkinson disease	21	231	0.900959	1	ko05012	ENSGALG00000001366(CASP9);ENSGALG00000005621(CAMK2A);ENSGALG00000006642(ADORA2A);ENSGALG00000011109(MAPK10);ENSGALG00000015906(COX7A2);ENSGALG00000016224(MAOA);ENSGALG00000017380(UQCRHL);ENSGALG00000030086(ATP5MC1);ENSGALG00000032595(NDUFB2);ENSGALG00000033989(SLC39A14);ENSGALG00000036263(UBA1);ENSGALG00000039212(NDUFA13);ENSGALG00000039698(DRD1);ENSGALG00000040260(TUBA1C);ENSGALG00000041533(SLC1…	K04399+K04515+K04266+K04440+K02270+K00274+K00416+K02128+K03958+K14720+K10698+K11353+K04144+K07374+K21398+K04515+K02132+K02273+K02738+K10698+K07374
Organismal Systems	Immune system	Fc gamma R-mediated phagocytosis	15	172	0.90279	1	ko04666	ENSGALG00000001189(NCF1C);ENSGALG00000001446(GSN);ENSGALG00000002192(PTPRC);ENSGALG00000004336(INPPL1);ENSGALG00000006522(HCK);ENSGALG00000007130(RAC1);ENSGALG00000008727(PLA2G4B);ENSGALG00000010770(SCIN);ENSGALG00000012456(RAC2);ENSGALG00000015216(SYK);ENSGALG00000032588(ARPC1B);ENSGALG00000035498(INPP5D);ENSGALG00000037618(ASAP1);ENSGALG00000043654(C3);ENSGALG00000050515(IGHA1)	K08011+K05768+K06478+K15909+K08893+K04392+K16342+K05768+K07860+K05855+K05757+K03084+K12488+K06856+K06856
Genetic Information Processing	Replication and repair	DNA replication	2	33	0.906425	1	ko03030	ENSGALG00000050752(POLD4);ENSGALG00000052002(RNASEH2A)	K03505+K10743
Human Diseases	Infectious disease: bacterial	Yersinia infection	21	233	0.908724	1	ko05135	ENSGALG00000000466(LCK);ENSGALG00000001486(ZAP70);ENSGALG00000007130(RAC1);ENSGALG00000011109(MAPK10);ENSGALG00000011170(WIPF3);ENSGALG00000012456(RAC2);ENSGALG00000014477(CD4);ENSGALG00000014754(TRB);ENSGALG00000014923(ARHGEF28);ENSGALG00000016564(PTK2B);ENSGALG00000026995(RHOG);ENSGALG00000032588(ARPC1B);ENSGALG00000034124(NLRP3);ENSGALG00000036395(Vpreb2);ENSGALG00000036441(WIPF1);ENSGALG00000…	K05856+K07360+K04392+K04440+K19475+K07860+K06454+K10785+K21072+K05871+K07863+K05757+K12800+K10784+K19475+K19475+K06458+K06856+K06458+K06458+K06856
Genetic Information Processing	Replication and repair	Mismatch repair	1	20	0.913253	1	ko03430	ENSGALG00000050752(POLD4)	K03505
Human Diseases	Infectious disease: bacterial	Epithelial cell signaling in Helicobacter pylori infection	5	70	0.917191	1	ko05120	ENSGALG00000007130(RAC1);ENSGALG00000011109(MAPK10);ENSGALG00000034294(ATP6V0D2);ENSGALG00000040114(PTPRZ1);ENSGALG00000043603(CCL5)	K04392+K04440+K02146+K08114+K12499
Environmental Information Processing	Signal transduction	Hippo signaling pathway	12	145	0.918171	1	ko04390	ENSGALG00000000839(WNT11);ENSGALG00000001600(DVL1);ENSGALG00000005401(WNT9A);ENSGALG00000007511(ITGB2);ENSGALG00000007668(BMP7);ENSGALG00000010346(TGFB3);ENSGALG00000017242(FZD4);ENSGALG00000031255(FGF1);ENSGALG00000031325(TGFB1);ENSGALG00000042003(FZD10);ENSGALG00000043460(SOX2);ENSGALG00000045305(Dlg2)	K01384+K02353+K01064+K06464+K16621+K13377+K02354+K18496+K13375+K02842+K16796+K12075
Organismal Systems	Immune system	Fc epsilon RI signaling pathway	12	145	0.918171	1	ko04664	ENSGALG00000006827(IL4);ENSGALG00000007130(RAC1);ENSGALG00000008727(PLA2G4B);ENSGALG00000011109(MAPK10);ENSGALG00000012456(RAC2);ENSGALG00000015022(FYN);ENSGALG00000015216(SYK);ENSGALG00000030943(KRAS);ENSGALG00000035498(INPP5D);ENSGALG00000039450(SOS1);ENSGALG00000043654(C3);ENSGALG00000050515(IGHA1)	K05430+K04392+K16342+K04440+K07860+K05703+K05855+K07827+K03084+K03099+K06856+K06856
Organismal Systems	Nervous system	Dopaminergic synapse	9	115	0.924242	1	ko04728	ENSGALG00000005621(CAMK2A);ENSGALG00000008907(PLCB4);ENSGALG00000009935(KCNJ3);ENSGALG00000011109(MAPK10);ENSGALG00000013022(CACNA1C);ENSGALG00000016224(MAOA);ENSGALG00000039698(DRD1);ENSGALG00000041635(CAMK2D);ENSGALG00000044406(PPP1R1B)	K04515+K05858+K04997+K04440+K04850+K00274+K04144+K04515+K15494
Cellular Processes	Cell growth and death	Cellular senescence	13	157	0.925064	1	ko04218	ENSGALG00000003663(RBL2);ENSGALG00000009360(CAPN2);ENSGALG00000010346(TGFB3);ENSGALG00000015297(FOXO3);ENSGALG00000016997(RB1);ENSGALG00000030943(KRAS);ENSGALG00000031325(TGFB1);ENSGALG00000033932(BF1);ENSGALG00000041380(BF2);ENSGALG00000041685(CAPN1);ENSGALG00000047314(YF5);ENSGALG00000047380(MR1);ENSGALG00000051054(Mr1)	K16332+K03853+K13377+K09408+K06618+K07827+K13375+K06751+K06751+K01367+K06751+K06751+K06751
Human Diseases	Infectious disease: viral	Hepatitis C	11	137	0.928031	1	ko05160	ENSGALG00000001366(CASP9);ENSGALG00000006546(CD81);ENSGALG00000008346(CASP18);ENSGALG00000013356(IKBKE);ENSGALG00000014297(IRF7);ENSGALG00000016997(RB1);ENSGALG00000023580(CLDN19);ENSGALG00000030943(KRAS);ENSGALG00000039450(SOS1);ENSGALG00000039461(TNFRSF1A);ENSGALG00000052768(LDLR)	K04399+K06508+K04398+K07211+K09447+K06618+K06087+K07827+K03099+K03158+K12473
Organismal Systems	Nervous system	Long-term depression	4	62	0.936921	1	ko04730	ENSGALG00000008727(PLA2G4B);ENSGALG00000008907(PLCB4);ENSGALG00000012755(IGF-I);ENSGALG00000030943(KRAS)	K16342+K05858+K05459+K07827
Organismal Systems	Sensory system	Phototransduction	1	23	0.939925	1	ko04744	ENSGALG00000015373(PDE6B)	K13756
Organismal Systems	Environmental adaptation	Thermogenesis	18	213	0.941145	1	ko04714	ENSGALG00000004574(NPPA);ENSGALG00000010826(PRKAA2);ENSGALG00000015906(COX7A2);ENSGALG00000016608(ADCY3);ENSGALG00000017380(UQCRHL);ENSGALG00000023395(PLIN1);ENSGALG00000027564(NDUFAF2);ENSGALG00000030086(ATP5MC1);ENSGALG00000030943(KRAS);ENSGALG00000032595(NDUFB2);ENSGALG00000032736(MGLL);ENSGALG00000037869(Npr1);ENSGALG00000039212(NDUFA13);ENSGALG00000039450(SOS1);ENSGALG00000043758(ATP5F1A);EN…	K12334+K07198+K02270+K08043+K00416+K08768+K18160+K02128+K07827+K03958+K01054+K12323+K11353+K03099+K02132+K11653+K02273+K08046
Cellular Processes	Transport and catabolism	Autophagy - animal	10	130	0.941309	1	ko04140	ENSGALG00000001864(C9orf72);ENSGALG00000004252(CTSL);ENSGALG00000005790(DEPTOR);ENSGALG00000010826(PRKAA2);ENSGALG00000011109(MAPK10);ENSGALG00000012885(BCL2);ENSGALG00000030016(CTSB);ENSGALG00000030943(KRAS);ENSGALG00000038330(ATG9B);ENSGALG00000041459(DDIT4)	K23609+K01365+K20402+K07198+K04440+K02161+K01363+K07827+K17907+K08270
Human Diseases	Infectious disease: parasitic	African trypanosomiasis	8	110	0.947138	1	ko05143	ENSGALG00000001409(IL12B);ENSGALG00000004574(NPPA);ENSGALG00000007114(APOA1);ENSGALG00000008907(PLCB4);ENSGALG00000031430(SELE);ENSGALG00000043234(HBA1);ENSGALG00000043654(C3);ENSGALG00000050515(IGHA1)	K05425+K12334+K08757+K05858+K06494+K13822+K06856+K06856
Environmental Information Processing	Signal transduction	Hedgehog signaling pathway - fly	1	26	0.958403	1	ko04341	ENSGALG00000041295(EN2)	K09319
Human Diseases	Endocrine and metabolic disease	Insulin resistance	7	103	0.960124	1	ko04931	ENSGALG00000008439(CD36);ENSGALG00000010826(PRKAA2);ENSGALG00000011109(MAPK10);ENSGALG00000030034(G6PC1);ENSGALG00000039461(TNFRSF1A);ENSGALG00000048178(SLC27A3);ENSGALG00000050508(NOS3)	K06259+K07198+K04440+K01084+K03158+K08772+K13242
Metabolism	Global and overview maps	Fatty acid metabolism	3	55	0.960276	1	ko01212	ENSGALG00000012748(ELOVL2);ENSGALG00000028142(HACD4);ENSGALG00000053254(EHHADH)	K10205+K10703+K07514
Environmental Information Processing	Signal transduction	AMPK signaling pathway	8	115	0.961943	1	ko04152	ENSGALG00000001117(PFKFB2);ENSGALG00000008439(CD36);ENSGALG00000010826(PRKAA2);ENSGALG00000012755(IGF-I);ENSGALG00000015297(FOXO3);ENSGALG00000017005(CAB39L);ENSGALG00000030034(G6PC1);ENSGALG00000032385(PFKFB4)	K19029+K06259+K07198+K05459+K09408+K08272+K01084+K19028
Cellular Processes	Transport and catabolism	Autophagy - other	1	28	0.967446	1	ko04136	ENSGALG00000038330(ATG9B)	K17907
Cellular Processes	Cell growth and death	Cell cycle	8	118	0.968922	1	ko04110	ENSGALG00000003663(RBL2);ENSGALG00000010346(TGFB3);ENSGALG00000010537(CDKN2C);ENSGALG00000016997(RB1);ENSGALG00000025759(TFDP2);ENSGALG00000028115(SFN);ENSGALG00000028643(ANAPC10);ENSGALG00000031325(TGFB1)	K16332+K13377+K06622+K06618+K09392+K06644+K03357+K13375
Metabolism	Amino acid metabolism	Lysine degradation	3	58	0.96985	1	ko00310	ENSGALG00000013297(BBOX1);ENSGALG00000026392(PIPOX);ENSGALG00000053254(EHHADH)	K00471+K00306+K07514
Metabolism	Nucleotide metabolism	Pyrimidine metabolism	3	60	0.974973	1	ko00240	ENSGALG00000013073(UPP1);ENSGALG00000028982(CMPK2);ENSGALG00000037587(ENPP3)	K00757+K13809+K01513
Metabolism	Global and overview maps	Carbon metabolism	6	98	0.975506	1	ko01200	ENSGALG00000002638(NGR_a01490);ENSGALG00000008632(ACSS1);ENSGALG00000014766(HAO2);ENSGALG00000017246(ME3);ENSGALG00000034855(HK2);ENSGALG00000037854(TKFC)	K01754+K01895+K11517+K00029+K00844+K00863
Metabolism	Energy metabolism	Oxidative phosphorylation	8	122	0.976421	1	ko00190	ENSGALG00000015906(COX7A2);ENSGALG00000017380(UQCRHL);ENSGALG00000030086(ATP5MC1);ENSGALG00000032595(NDUFB2);ENSGALG00000034294(ATP6V0D2);ENSGALG00000039212(NDUFA13);ENSGALG00000043758(ATP5F1A);ENSGALG00000045362(COX8B)	K02270+K00416+K02128+K03958+K02146+K11353+K02132+K02273
Cellular Processes	Cell growth and death	Oocyte meiosis	6	100	0.978994	1	ko04114	ENSGALG00000005621(CAMK2A);ENSGALG00000012755(IGF-I);ENSGALG00000016608(ADCY3);ENSGALG00000028643(ANAPC10);ENSGALG00000041635(CAMK2D);ENSGALG00000050760(ADCY6)	K04515+K05459+K08043+K03357+K04515+K08046
Human Diseases	Cancer: specific types	Thyroid cancer	1	32	0.980067	1	ko05216	ENSGALG00000030943(KRAS)	K07827
Metabolism	Lipid metabolism	Sphingolipid metabolism	2	49	0.981692	1	ko00600	ENSGALG00000007781(GAL3ST1);ENSGALG00000011328(GLB1L)	K01019+K12309
Organismal Systems	Sensory system	Olfactory transduction	10	149	0.982189	1	ko04740	ENSGALG00000005621(CAMK2A);ENSGALG00000008544(SLC8A1);ENSGALG00000008885(PDE1A);ENSGALG00000016608(ADCY3);ENSGALG00000036455(OR14J1);ENSGALG00000039022(PDE1B);ENSGALG00000039935(PDE1C);ENSGALG00000041635(CAMK2D);ENSGALG00000048833(OR14A16);ENSGALG00000053077(OR14C36)	K04515+K05849+K13755+K08043+K04257+K13755+K13755+K04515+K04257+K04257
Human Diseases	Infectious disease: bacterial	Vibrio cholerae infection	2	50	0.983523	1	ko05110	ENSGALG00000016608(ADCY3);ENSGALG00000034294(ATP6V0D2)	K08043+K02146
Genetic Information Processing	Translation	mRNA surveillance pathway	4	80	0.986365	1	ko03015	ENSGALG00000008618(UPF3B);ENSGALG00000010167(PNN);ENSGALG00000013943(FIP1L1);ENSGALG00000052930(PABPN1)	K14328+K13114+K14405+K14396
Organismal Systems	Endocrine system	Insulin signaling pathway	8	130	0.986686	1	ko04910	ENSGALG00000004336(INPPL1);ENSGALG00000010826(PRKAA2);ENSGALG00000011109(MAPK10);ENSGALG00000030034(G6PC1);ENSGALG00000030943(KRAS);ENSGALG00000031216(FLOT2);ENSGALG00000034855(HK2);ENSGALG00000039450(SOS1)	K15909+K07198+K04440+K01084+K07827+K07192+K00844+K03099
Human Diseases	Neurodegenerative disease	Spinocerebellar ataxia	8	131	0.987626	1	ko05017	ENSGALG00000001564(ATP2A3);ENSGALG00000003952(RBPJL);ENSGALG00000004625(ATXN2);ENSGALG00000008907(PLCB4);ENSGALG00000010857(DAB1);ENSGALG00000011109(MAPK10);ENSGALG00000026241(GRIN3B);ENSGALG00000045788(PSMB6)	K05853+K06053+K23625+K05858+K20054+K04440+K05214+K02738
Metabolism	Lipid metabolism	Fatty acid degradation	1	36	0.987799	1	ko00071	ENSGALG00000053254(EHHADH)	K07514
Genetic Information Processing	Folding, sorting and degradation	Proteasome	1	36	0.987799	1	ko03050	ENSGALG00000045788(PSMB6)	K02738
Genetic Information Processing	Replication and repair	Homologous recombination	1	37	0.989209	1	ko03440	ENSGALG00000050752(POLD4)	K03505
Genetic Information Processing	Replication and repair	Nucleotide excision repair	1	38	0.990455	1	ko03420	ENSGALG00000050752(POLD4)	K03505
Genetic Information Processing	Transcription	Spliceosome	6	113	0.992559	1	ko03040	ENSGALG00000001972(Prpf38b);ENSGALG00000009985(LSM6);ENSGALG00000016501(SF3B6);ENSGALG00000035453(rp9);ENSGALG00000047486(RBM25);ENSGALG00000052199(SNRPD2)	K12850+K12625+K12833+K19604+K12822+K11096
Metabolism	Global and overview maps	Metabolic pathways	138	1427	0.994097	1	ko01100	ENSGALG00000000109(AFMID);ENSGALG00000001117(PFKFB2);ENSGALG00000001130(GALNT17);ENSGALG00000001314(PTGS1);ENSGALG00000001325(CYP1A1);ENSGALG00000002358(CDO1);ENSGALG00000002638(NGR_a01490);ENSGALG00000002855(SARDH);ENSGALG00000003570(ATIC);ENSGALG00000004336(INPPL1);ENSGALG00000004339(PDE8B);ENSGALG00000004438(ARSB);ENSGALG00000004614(NPL);ENSGALG00000005336(GUK1);ENSGALG00000005408(BCO1);ENSGAL…	K01432+K19029+K00710+K00509+K07408+K00456+K01754+K00314+K00602+K15909+K18437+K01135+K01639+K00942+K00515+K00049+K00622+K00622+K00622+K00778+K00901+K05857+K01672+K11992+K01019+K01895+K16342+K01197+K13755+K05858+K00432+K08743+K13293+K07964+K00710+K12309+K07418+K00807+K01016+K01047+K01011+K10205+K00757+K00710+K00826+K00471+K01092+K01988+K01242+K18152+K11517+K01027+K01230+K01487+K10524+K13756+K02270+…
Genetic Information Processing	Folding, sorting and degradation	Ubiquitin mediated proteolysis	8	141	0.99416	1	ko04120	ENSGALG00000003073(RHOBTB1);ENSGALG00000014718(MAP3K1);ENSGALG00000028009(Vhl);ENSGALG00000028643(ANAPC10);ENSGALG00000030515(UBE2N);ENSGALG00000036263(UBA1);ENSGALG00000042001(Herc4);ENSGALG00000050845(UBA1)	K07868+K04416+K03871+K03357+K10580+K10698+K10615+K10698
Human Diseases	Neurodegenerative disease	Huntington disease	20	281	0.995112	1	ko05016	ENSGALG00000001366(CASP9);ENSGALG00000008346(CASP18);ENSGALG00000008907(PLCB4);ENSGALG00000010633(GPX7);ENSGALG00000011109(MAPK10);ENSGALG00000012041(ACTR10);ENSGALG00000012163(BDNF);ENSGALG00000015906(COX7A2);ENSGALG00000017380(UQCRHL);ENSGALG00000028204(GPX1);ENSGALG00000030086(ATP5MC1);ENSGALG00000032595(NDUFB2);ENSGALG00000037556(SLC1A2);ENSGALG00000039212(NDUFA13);ENSGALG00000040260(TUBA1C);…	K04399+K04398+K05858+K00432+K04440+K16576+K04355+K02270+K00416+K00432+K02128+K03958+K05613+K11353+K07374+K02132+K02273+K02738+K07374+K10408
Genetic Information Processing	Translation	Aminoacyl-tRNA biosynthesis	1	45	0.995961	1	ko00970	ENSGALG00000048773(ZNF646)	K01873
Metabolism	Glycan biosynthesis and metabolism	Various types of N-glycan biosynthesis	1	46	0.996428	1	ko00513	ENSGALG00000014878(MAN1A1)	K01230
Genetic Information Processing	Folding, sorting and degradation	RNA degradation	2	68	0.99764	1	ko03018	ENSGALG00000009985(LSM6);ENSGALG00000011682(CNOT4)	K12625+K10643
Genetic Information Processing	Folding, sorting and degradation	Protein processing in endoplasmic reticulum	8	153	0.997727	1	ko04141	ENSGALG00000003914(CALR3);ENSGALG00000009360(CAPN2);ENSGALG00000011109(MAPK10);ENSGALG00000012885(BCL2);ENSGALG00000014878(MAN1A1);ENSGALG00000015308(SEC63);ENSGALG00000041685(CAPN1);ENSGALG00000046858(MOGS)	K08057+K03853+K04440+K02161+K01230+K09540+K01367+K01228
Genetic Information Processing	Replication and repair	Fanconi anemia pathway	1	50	0.997816	1	ko03460	ENSGALG00000054746(--)	K10993
Environmental Information Processing	Signal transduction	Hippo signaling pathway - fly	1	50	0.997816	1	ko04391	ENSGALG00000011109(MAPK10)	K04440
Human Diseases	Neurodegenerative disease	Amyotrophic lateral sclerosis	21	352	0.999894	1	ko05014	ENSGALG00000001366(CASP9);ENSGALG00000001864(C9orf72);ENSGALG00000004625(ATXN2);ENSGALG00000007130(RAC1);ENSGALG00000010633(GPX7);ENSGALG00000012041(ACTR10);ENSGALG00000012885(BCL2);ENSGALG00000015906(COX7A2);ENSGALG00000017380(UQCRHL);ENSGALG00000028204(GPX1);ENSGALG00000030086(ATP5MC1);ENSGALG00000032595(NDUFB2);ENSGALG00000037556(SLC1A2);ENSGALG00000039212(NDUFA13);ENSGALG00000039461(TNFRSF1A)…	K04399+K23609+K23625+K04392+K00432+K16576+K02161+K02270+K00416+K00432+K02128+K03958+K05613+K11353+K03158+K07374+K02132+K02273+K02738+K07374+K10408
Genetic Information Processing	Translation	Nucleocytoplasmic transport	3	119	0.99994	1	ko03013	ENSGALG00000005843(EEF1A2);ENSGALG00000008618(UPF3B);ENSGALG00000010167(PNN)	K03231+K14328+K13114
Genetic Information Processing	Translation	Ribosome biogenesis in eukaryotes	3	169	1	1	ko03008	ENSGALG00000002624(BMS1);ENSGALG00000003906(MPHOSPH10);ENSGALG00000052307(RPP25)	K14569+K14559+K14525
