# Supplementary material for: Integrative Transcriptome Analysis Across Follicles Highlights Key Regulatory Pathways in Low and High-Egg-Laying Hens
Source: Animals (Basel). 2025 Nov 15;15(22):3300. doi: 10.3390/ani15223300 (PMC12649194; doi:10.3390/ani15223300)
Supplement: Supplementary file 1 [file animals-15-03300-s001.zip › Table_S12_Kegg_LSW-vs-HSW.path.xlsx]

## Sheet: Sheet1
KEGG_A_class	KEGG_B_class	Pathway	LSW-vs-HSW (160)	All (6632)	Pvalue	Qvalue	Pathway ID	Genes	K_IDs
Organismal Systems	Sensory system	Taste transduction	8	56	5.11329e-05	0.0127321	ko04742	ENSGALG00000005293(GNG13);ENSGALG00000006202(SCNN1B);ENSGALG00000007269(GABRA3);ENSGALG00000011040(SCN3A);ENSGALG00000012297(GRM1);ENSGALG00000027793(SCN9A);ENSGALG00000030251(ADCY8);ENSGALG00000043860(PGR2/3)	K04547+K04825+K05175+K04836+K04603+K04834+K08048+K05217
Environmental Information Processing	Signaling molecules and interaction	Neuroactive ligand-receptor interaction	19	343	0.000554764	0.0690682	ko04080	ENSGALG00000003138(OXTR);ENSGALG00000005223(ADCYAP1R1);ENSGALG00000005258(SSTR5);ENSGALG00000005936(AGTR2);ENSGALG00000007269(GABRA3);ENSGALG00000007361(SST);ENSGALG00000009603(PRL);ENSGALG00000010139(SSTR1);ENSGALG00000011117(AGT);ENSGALG00000012297(GRM1);ENSGALG00000013616(OPRM1);ENSGALG00000015419(PENK);ENSGALG00000020656(PRLHR);ENSGALG00000027260(MC3R);ENSGALG00000035569(MC2R);ENSGALG00000040…	K04229+K04587+K04221+K04167+K05175+K05237+K05439+K04217+K09821+K04603+K04215+K18832+K04314+K04201+K04200+K05224+K05217+K01319+K05190
Metabolism	Lipid metabolism	Arachidonic acid metabolism	6	51	0.00131728	0.109334	ko00590	ENSGALG00000004332(PLA2G12B);ENSGALG00000005857(ALOX5);ENSGALG00000021314(PLA2G10);ENSGALG00000028204(GPX1);ENSGALG00000029862(PLB1);ENSGALG00000033635(PTGS2)	K01047+K00461+K01047+K00432+K14621+K11987
Organismal Systems	Nervous system	GABAergic synapse	7	77	0.0024338	0.135073	ko04727	ENSGALG00000005293(GNG13);ENSGALG00000007269(GABRA3);ENSGALG00000015683(GNG10);ENSGALG00000019290(SLC6A12);ENSGALG00000030251(ADCY8);ENSGALG00000031205(GNGT2);ENSGALG00000050064(Gabrr3)	K04547+K05175+K04545+K05045+K08048+K04549+K05190
Human Diseases	Cardiovascular disease	Dilated cardiomyopathy	11	171	0.0027123	0.135073	ko05414	ENSGALG00000005400(CACNA2D3);ENSGALG00000009400(SLC8A3);ENSGALG00000010812(RYR2);ENSGALG00000011117(AGT);ENSGALG00000013007(Cacna2d4);ENSGALG00000015358(MYH15);ENSGALG00000030251(ADCY8);ENSGALG00000044547(IGHV5-10-1);ENSGALG00000044631(--);ENSGALG00000050515(IGHA1);ENSGALG00000051289(IGHV5-10-1)	K04860+K05849+K04962+K09821+K04861+K17751+K08048+K06856+K06856+K06856+K06856
Human Diseases	Substance dependence	Morphine addiction	7	84	0.00398395	0.136263	ko05032	ENSGALG00000005293(GNG13);ENSGALG00000007269(GABRA3);ENSGALG00000013616(OPRM1);ENSGALG00000015683(GNG10);ENSGALG00000030251(ADCY8);ENSGALG00000031205(GNGT2);ENSGALG00000050064(Gabrr3)	K04547+K05175+K04215+K04545+K08048+K04549+K05190
Organismal Systems	Environmental adaptation	Circadian entrainment	7	87	0.00484027	0.136263	ko04713	ENSGALG00000005223(ADCYAP1R1);ENSGALG00000005293(GNG13);ENSGALG00000005621(CAMK2A);ENSGALG00000010812(RYR2);ENSGALG00000015683(GNG10);ENSGALG00000030251(ADCY8);ENSGALG00000031205(GNGT2)	K04587+K04547+K04515+K04962+K04545+K08048+K04549
Organismal Systems	Circulatory system	Adrenergic signaling in cardiomyocytes	9	134	0.00492517	0.136263	ko04261	ENSGALG00000005400(CACNA2D3);ENSGALG00000005621(CAMK2A);ENSGALG00000005936(AGTR2);ENSGALG00000009400(SLC8A3);ENSGALG00000010812(RYR2);ENSGALG00000011117(AGT);ENSGALG00000013007(Cacna2d4);ENSGALG00000015358(MYH15);ENSGALG00000030251(ADCY8)	K04860+K04515+K04167+K05849+K04962+K09821+K04861+K17751+K08048
Human Diseases	Immune disease	Allograft rejection	9	134	0.00492517	0.136263	ko05330	ENSGALG00000009574(IL12A);ENSGALG00000044547(IGHV5-10-1);ENSGALG00000044631(--);ENSGALG00000047314(YF5);ENSGALG00000047380(MR1);ENSGALG00000047627(--);ENSGALG00000050515(IGHA1);ENSGALG00000051054(Mr1);ENSGALG00000051289(IGHV5-10-1)	K05406+K06856+K06856+K06751+K06751+K06751+K06856+K06751+K06856
Organismal Systems	Endocrine system	Renin-angiotensin system	3	17	0.00730746	0.181956	ko04614	ENSGALG00000005936(AGTR2);ENSGALG00000011117(AGT);ENSGALG00000044661(BDMD1)	K04167+K09821+K01319
Human Diseases	Infectious disease: parasitic	Amoebiasis	10	171	0.00814277	0.184323	ko05146	ENSGALG00000009574(IL12A);ENSGALG00000013785(GNAL);ENSGALG00000019553(SERPINB10B);ENSGALG00000030270(CD1C);ENSGALG00000044547(IGHV5-10-1);ENSGALG00000044631(--);ENSGALG00000044661(BDMD1);ENSGALG00000047338(LAMC3);ENSGALG00000050515(IGHA1);ENSGALG00000051289(IGHV5-10-1)	K05406+K04633+K13963+K06448+K06856+K06856+K01319+K06247+K06856+K06856
Human Diseases	Endocrine and metabolic disease	Type I diabetes mellitus	5	57	0.0117105	0.22172	ko04940	ENSGALG00000009574(IL12A);ENSGALG00000047314(YF5);ENSGALG00000047380(MR1);ENSGALG00000047627(--);ENSGALG00000051054(Mr1)	K05406+K06751+K06751+K06751+K06751
Human Diseases	Cardiovascular disease	Viral myocarditis	9	155	0.012371	0.22172	ko05416	ENSGALG00000015358(MYH15);ENSGALG00000044547(IGHV5-10-1);ENSGALG00000044631(--);ENSGALG00000047314(YF5);ENSGALG00000047380(MR1);ENSGALG00000047627(--);ENSGALG00000050515(IGHA1);ENSGALG00000051054(Mr1);ENSGALG00000051289(IGHV5-10-1)	K17751+K06856+K06856+K06751+K06751+K06751+K06856+K06751+K06856
Organismal Systems	Nervous system	Retrograde endocannabinoid signaling	8	129	0.0124662	0.22172	ko04723	ENSGALG00000005293(GNG13);ENSGALG00000007269(GABRA3);ENSGALG00000012297(GRM1);ENSGALG00000015683(GNG10);ENSGALG00000030251(ADCY8);ENSGALG00000031205(GNGT2);ENSGALG00000033635(PTGS2);ENSGALG00000050064(Gabrr3)	K04547+K05175+K04603+K04545+K08048+K04549+K11987+K05190
Human Diseases	Infectious disease: viral	Human papillomavirus infection	15	334	0.0145173	0.240987	ko05165	ENSGALG00000000048(ATP6V1A);ENSGALG00000003952(RBPJL);ENSGALG00000004538(TNN);ENSGALG00000006480(TCF7);ENSGALG00000012145(TBPL2);ENSGALG00000012442(MFNG);ENSGALG00000033635(PTGS2);ENSGALG00000035854(COL6A6);ENSGALG00000047314(YF5);ENSGALG00000047338(LAMC3);ENSGALG00000047341(COL6A6);ENSGALG00000047380(MR1);ENSGALG00000047627(--);ENSGALG00000051054(Mr1);ENSGALG00000051660(ATP6V1B2)	K02145+K06053+K06252+K02620+K03120+K05948+K11987+K06238+K06751+K06247+K06238+K06751+K06751+K06751+K02147
Environmental Information Processing	Signaling molecules and interaction	Cell adhesion molecules	9	161	0.0155565	0.242098	ko04514	ENSGALG00000009523(CNTN1);ENSGALG00000015737(NCAM2);ENSGALG00000024488(CD99);ENSGALG00000036042(NRXN2);ENSGALG00000047314(YF5);ENSGALG00000047380(MR1);ENSGALG00000047627(--);ENSGALG00000051054(Mr1);ENSGALG00000053667(--)	K06759+K06491+K06520+K07377+K06751+K06751+K06751+K06751+K06449
Organismal Systems	Digestive system	Gastric acid secretion	5	65	0.0198253	0.270443	ko04971	ENSGALG00000005621(CAMK2A);ENSGALG00000007361(SST);ENSGALG00000016055(KCNJ15);ENSGALG00000030251(ADCY8);ENSGALG00000033638(SLC26A7)	K04515+K05237+K05008+K08048+K13962
Human Diseases	Cardiovascular disease	Hypertrophic cardiomyopathy	6	89	0.0201351	0.270443	ko05410	ENSGALG00000005400(CACNA2D3);ENSGALG00000009400(SLC8A3);ENSGALG00000010812(RYR2);ENSGALG00000011117(AGT);ENSGALG00000013007(Cacna2d4);ENSGALG00000015358(MYH15)	K04860+K05849+K04962+K09821+K04861+K17751
Metabolism	Lipid metabolism	alpha-Linolenic acid metabolism	3	25	0.0214764	0.270443	ko00592	ENSGALG00000004332(PLA2G12B);ENSGALG00000021314(PLA2G10);ENSGALG00000029862(PLB1)	K01047+K01047+K14621
Metabolism	Lipid metabolism	Ether lipid metabolism	4	45	0.0225705	0.270443	ko00565	ENSGALG00000004332(PLA2G12B);ENSGALG00000012018(UGT8);ENSGALG00000021314(PLA2G10);ENSGALG00000029862(PLB1)	K01047+K04628+K01047+K14621
Metabolism	Biosynthesis of other secondary metabolites	Penicillin and cephalosporin biosynthesis	1	1	0.0241254	0.270443	ko00311	ENSGALG00000043053(DAO)	K00273
Cellular Processes	Transport and catabolism	Phagosome	11	233	0.0248897	0.270443	ko04145	ENSGALG00000000048(ATP6V1A);ENSGALG00000000433(TUBA4A);ENSGALG00000044547(IGHV5-10-1);ENSGALG00000044631(--);ENSGALG00000047314(YF5);ENSGALG00000047380(MR1);ENSGALG00000047627(--);ENSGALG00000050515(IGHA1);ENSGALG00000051054(Mr1);ENSGALG00000051289(IGHV5-10-1);ENSGALG00000051660(ATP6V1B2)	K02145+K07374+K06856+K06856+K06751+K06751+K06751+K06856+K06751+K06856+K02147
Human Diseases	Immune disease	Autoimmune thyroid disease	8	147	0.025394	0.270443	ko05320	ENSGALG00000044547(IGHV5-10-1);ENSGALG00000044631(--);ENSGALG00000047314(YF5);ENSGALG00000047380(MR1);ENSGALG00000047627(--);ENSGALG00000050515(IGHA1);ENSGALG00000051054(Mr1);ENSGALG00000051289(IGHV5-10-1)	K06856+K06856+K06751+K06751+K06751+K06856+K06751+K06856
Human Diseases	Cardiovascular disease	Arrhythmogenic right ventricular cardiomyopathy	5	70	0.026412	0.270443	ko05412	ENSGALG00000005400(CACNA2D3);ENSGALG00000006480(TCF7);ENSGALG00000009400(SLC8A3);ENSGALG00000010812(RYR2);ENSGALG00000013007(Cacna2d4)	K04860+K02620+K05849+K04962+K04861
Organismal Systems	Sensory system	Olfactory transduction	8	149	0.0272562	0.270443	ko04740	ENSGALG00000005293(GNG13);ENSGALG00000005621(CAMK2A);ENSGALG00000009400(SLC8A3);ENSGALG00000013785(GNAL);ENSGALG00000036455(OR14J1);ENSGALG00000048673(OR14A16);ENSGALG00000048833(OR14A16);ENSGALG00000054846(OR14C36)	K04547+K04515+K05849+K04633+K04257+K04257+K04257+K04257
Human Diseases	Immune disease	Graft-versus-host disease	4	49	0.0298195	0.270443	ko05332	ENSGALG00000047314(YF5);ENSGALG00000047380(MR1);ENSGALG00000047627(--);ENSGALG00000051054(Mr1)	K06751+K06751+K06751+K06751
Environmental Information Processing	Signal transduction	Apelin signaling pathway	7	125	0.0310501	0.270443	ko04371	ENSGALG00000005293(GNG13);ENSGALG00000009400(SLC8A3);ENSGALG00000010812(RYR2);ENSGALG00000015683(GNG10);ENSGALG00000030251(ADCY8);ENSGALG00000031205(GNGT2);ENSGALG00000037558(Mef2b)	K04547+K05849+K04962+K04545+K08048+K04549+K09261
Human Diseases	Infectious disease: bacterial	Staphylococcus aureus infection	8	153	0.0312617	0.270443	ko05150	ENSGALG00000009268(FGG);ENSGALG00000016669(DEFB4A);ENSGALG00000032231(C4);ENSGALG00000044547(IGHV5-10-1);ENSGALG00000044631(--);ENSGALG00000047285(BD7);ENSGALG00000050515(IGHA1);ENSGALG00000051289(IGHV5-10-1)	K03905+K21100+K03989+K06856+K06856+K21100+K06856+K06856
Human Diseases	Infectious disease: viral	Kaposi sarcoma-associated herpesvirus infection	9	183	0.0324754	0.270443	ko05167	ENSGALG00000005293(GNG13);ENSGALG00000006480(TCF7);ENSGALG00000015683(GNG10);ENSGALG00000031205(GNGT2);ENSGALG00000033635(PTGS2);ENSGALG00000047314(YF5);ENSGALG00000047380(MR1);ENSGALG00000047627(--);ENSGALG00000051054(Mr1)	K04547+K02620+K04545+K04549+K11987+K06751+K06751+K06751+K06751
Organismal Systems	Endocrine system	Insulin secretion	5	74	0.0325834	0.270443	ko04911	ENSGALG00000005223(ADCYAP1R1);ENSGALG00000005621(CAMK2A);ENSGALG00000010812(RYR2);ENSGALG00000030251(ADCY8);ENSGALG00000045668(KCNU1)	K04587+K04515+K04962+K08048+K05274
Organismal Systems	Circulatory system	Cardiac muscle contraction	5	75	0.0342555	0.275149	ko04260	ENSGALG00000005400(CACNA2D3);ENSGALG00000009400(SLC8A3);ENSGALG00000010812(RYR2);ENSGALG00000013007(Cacna2d4);ENSGALG00000015358(MYH15)	K04860+K05849+K04962+K04861+K17751
Metabolism	Lipid metabolism	Linoleic acid metabolism	3	31	0.0378085	0.294197	ko00591	ENSGALG00000004332(PLA2G12B);ENSGALG00000021314(PLA2G10);ENSGALG00000029862(PLB1)	K01047+K01047+K14621
Organismal Systems	Endocrine system	Cortisol synthesis and secretion	4	54	0.0406135	0.303717	ko04927	ENSGALG00000011117(AGT);ENSGALG00000030251(ADCY8);ENSGALG00000035569(MC2R);ENSGALG00000042705(KCNK3)	K09821+K08048+K04200+K04914
Organismal Systems	Endocrine system	Aldosterone synthesis and secretion	5	79	0.0414713	0.303717	ko04925	ENSGALG00000005621(CAMK2A);ENSGALG00000011117(AGT);ENSGALG00000030251(ADCY8);ENSGALG00000035569(MC2R);ENSGALG00000042705(KCNK3)	K04515+K09821+K08048+K04200+K04914
Human Diseases	Infectious disease: viral	Human immunodeficiency virus 1 infection	9	205	0.0592733	0.421687	ko05170	ENSGALG00000005293(GNG13);ENSGALG00000008947(PAK5);ENSGALG00000015683(GNG10);ENSGALG00000031205(GNGT2);ENSGALG00000034605(PAK6);ENSGALG00000047314(YF5);ENSGALG00000047380(MR1);ENSGALG00000047627(--);ENSGALG00000051054(Mr1)	K04547+K05736+K04545+K04549+K05735+K06751+K06751+K06751+K06751
Organismal Systems	Digestive system	Fat digestion and absorption	3	38	0.0628785	0.429727	ko04975	ENSGALG00000004332(PLA2G12B);ENSGALG00000021314(PLA2G10);ENSGALG00000034436(CEL)	K01047+K01047+K12298
Organismal Systems	Digestive system	Pancreatic secretion	5	90	0.0657494	0.429727	ko04972	ENSGALG00000004332(PLA2G12B);ENSGALG00000010812(RYR2);ENSGALG00000021314(PLA2G10);ENSGALG00000030251(ADCY8);ENSGALG00000034436(CEL)	K01047+K04962+K01047+K08048+K12298
Organismal Systems	Endocrine system	Oxytocin signaling pathway	7	148	0.0662596	0.429727	ko04921	ENSGALG00000003138(OXTR);ENSGALG00000005400(CACNA2D3);ENSGALG00000005621(CAMK2A);ENSGALG00000010812(RYR2);ENSGALG00000013007(Cacna2d4);ENSGALG00000030251(ADCY8);ENSGALG00000033635(PTGS2)	K04229+K04860+K04515+K04962+K04861+K08048+K11987
Genetic Information Processing	Translation	Nucleocytoplasmic transport	6	119	0.0673066	0.429727	ko03013	ENSGALG00000043931(RANBP2);ENSGALG00000044942(Ranbp2);ENSGALG00000045947(RANBP2);ENSGALG00000048939(Ranbp2);ENSGALG00000051445(Ranbp2);ENSGALG00000054136(RANBP2)	K12172+K12172+K12172+K12172+K12172+K12172
Environmental Information Processing	Signal transduction	cAMP signaling pathway	9	213	0.0717781	0.446819	ko04024	ENSGALG00000003138(OXTR);ENSGALG00000005223(ADCYAP1R1);ENSGALG00000005258(SSTR5);ENSGALG00000005621(CAMK2A);ENSGALG00000007361(SST);ENSGALG00000010139(SSTR1);ENSGALG00000010812(RYR2);ENSGALG00000030251(ADCY8);ENSGALG00000035569(MC2R)	K04229+K04587+K04221+K04515+K05237+K04217+K04962+K08048+K04200
Environmental Information Processing	Signal transduction	Calcium signaling pathway	12	316	0.0790682	0.469022	ko04020	ENSGALG00000003138(OXTR);ENSGALG00000005621(CAMK2A);ENSGALG00000009400(SLC8A3);ENSGALG00000010812(RYR2);ENSGALG00000012297(GRM1);ENSGALG00000013785(GNAL);ENSGALG00000030251(ADCY8);ENSGALG00000043860(PGR2/3);ENSGALG00000044547(IGHV5-10-1);ENSGALG00000044631(--);ENSGALG00000050515(IGHA1);ENSGALG00000051289(IGHV5-10-1)	K04229+K04515+K05849+K04962+K04603+K04633+K08048+K05217+K06856+K06856+K06856+K06856
Human Diseases	Infectious disease: viral	Human cytomegalovirus infection	9	218	0.0803721	0.469022	ko05163	ENSGALG00000005293(GNG13);ENSGALG00000015683(GNG10);ENSGALG00000030251(ADCY8);ENSGALG00000031205(GNGT2);ENSGALG00000033635(PTGS2);ENSGALG00000047314(YF5);ENSGALG00000047380(MR1);ENSGALG00000047627(--);ENSGALG00000051054(Mr1)	K04547+K04545+K08048+K04549+K11987+K06751+K06751+K06751+K06751
Human Diseases	Cancer: specific types	Non-small cell lung cancer	4	69	0.0845608	0.469022	ko05223	ENSGALG00000028005(GADD45G);ENSGALG00000038943(RASSF5);ENSGALG00000053185(LTK);ENSGALG00000055082(--)	K04402+K08015+K05119+K05119
Organismal Systems	Nervous system	Glutamatergic synapse	5	97	0.0845862	0.469022	ko04724	ENSGALG00000005293(GNG13);ENSGALG00000012297(GRM1);ENSGALG00000015683(GNG10);ENSGALG00000030251(ADCY8);ENSGALG00000031205(GNGT2)	K04547+K04603+K04545+K08048+K04549
Human Diseases	Cancer: overview	Pathways in cancer	17	493	0.0847631	0.469022	ko05200	ENSGALG00000005293(GNG13);ENSGALG00000005621(CAMK2A);ENSGALG00000006239(Bmp2);ENSGALG00000006480(TCF7);ENSGALG00000009574(IL12A);ENSGALG00000011117(AGT);ENSGALG00000011182(DLL1);ENSGALG00000015683(GNG10);ENSGALG00000028005(GADD45G);ENSGALG00000030251(ADCY8);ENSGALG00000031205(GNGT2);ENSGALG00000033635(PTGS2);ENSGALG00000038943(RASSF5);ENSGALG00000039583(MITF);ENSGALG00000047338(LAMC3);ENSGALG0000…	K04547+K04515+K21283+K02620+K05406+K09821+K06051+K04545+K04402+K08048+K04549+K11987+K08015+K09455+K06247+K05119+K05119
Organismal Systems	Nervous system	Serotonergic synapse	5	99	0.0904411	0.489562	ko04726	ENSGALG00000005293(GNG13);ENSGALG00000005857(ALOX5);ENSGALG00000015683(GNG10);ENSGALG00000031205(GNGT2);ENSGALG00000033635(PTGS2)	K04547+K00461+K04545+K04549+K11987
Cellular Processes	Cellular community - eukaryotes	Signaling pathways regulating pluripotency of stem cells	6	130	0.0937296	0.494593	ko04550	ENSGALG00000006158(ACVR2B);ENSGALG00000006480(TCF7);ENSGALG00000008303(LHX5);ENSGALG00000009129(DLX5);ENSGALG00000012123(PAX6);ENSGALG00000043460(SOX2)	K13596+K02620+K18493+K18489+K08031+K16796
Organismal Systems	Immune system	Complement and coagulation cascades	4	72	0.0953432	0.494593	ko04610	ENSGALG00000009266(FGA);ENSGALG00000009268(FGG);ENSGALG00000032231(C4);ENSGALG00000054795(A2M)	K03903+K03905+K03989+K03910
Organismal Systems	Nervous system	Cholinergic synapse	5	103	0.102764	0.512995	ko04725	ENSGALG00000005293(GNG13);ENSGALG00000005621(CAMK2A);ENSGALG00000015683(GNG10);ENSGALG00000030251(ADCY8);ENSGALG00000031205(GNGT2)	K04547+K04515+K04545+K08048+K04549
Metabolism	Carbohydrate metabolism	Pentose and glucuronate interconversions	2	23	0.105251	0.512995	ko00040	ENSGALG00000013072(AKR1B10);ENSGALG00000054210(AKR1B10)	K00011+K00011
Organismal Systems	Circulatory system	Vascular smooth muscle contraction	6	136	0.110196	0.512995	ko04270	ENSGALG00000004332(PLA2G12B);ENSGALG00000011117(AGT);ENSGALG00000021314(PLA2G10);ENSGALG00000027323(MYH1D);ENSGALG00000030251(ADCY8);ENSGALG00000045668(KCNU1)	K01047+K09821+K01047+K10352+K08048+K05274
Metabolism	Lipid metabolism	Sphingolipid metabolism	3	49	0.11383	0.512995	ko00600	ENSGALG00000009037(SPTLC3);ENSGALG00000011213(DEGS2);ENSGALG00000012018(UGT8)	K00654+K04712+K04628
Metabolism	Metabolism of other amino acids	D-Amino acid metabolism	1	5	0.114979	0.512995	ko00470	ENSGALG00000043053(DAO)	K00273
Human Diseases	Endocrine and metabolic disease	Cushing syndrome	6	138	0.115996	0.512995	ko04934	ENSGALG00000005621(CAMK2A);ENSGALG00000006480(TCF7);ENSGALG00000011117(AGT);ENSGALG00000030251(ADCY8);ENSGALG00000035569(MC2R);ENSGALG00000042705(KCNK3)	K04515+K02620+K09821+K08048+K04200+K04914
Organismal Systems	Endocrine system	Ovarian steroidogenesis	3	50	0.119064	0.512995	ko04913	ENSGALG00000005857(ALOX5);ENSGALG00000030251(ADCY8);ENSGALG00000033635(PTGS2)	K00461+K08048+K11987
Human Diseases	Endocrine and metabolic disease	Maturity onset diabetes of the young	2	25	0.121036	0.512995	ko04950	ENSGALG00000012123(PAX6);ENSGALG00000014918(RFX6)	K08031+K19521
Organismal Systems	Excretory system	Collecting duct acid secretion	2	25	0.121036	0.512995	ko04966	ENSGALG00000000048(ATP6V1A);ENSGALG00000051660(ATP6V1B2)	K02145+K02147
Organismal Systems	Immune system	Hematopoietic cell lineage	7	172	0.121537	0.512995	ko04640	ENSGALG00000006394(IL9R);ENSGALG00000030270(CD1C);ENSGALG00000044547(IGHV5-10-1);ENSGALG00000044631(--);ENSGALG00000050515(IGHA1);ENSGALG00000051289(IGHV5-10-1);ENSGALG00000053667(--)	K05073+K06448+K06856+K06856+K06856+K06856+K06449
Human Diseases	Immune disease	Rheumatoid arthritis	7	173	0.124243	0.512995	ko05323	ENSGALG00000000048(ATP6V1A);ENSGALG00000044547(IGHV5-10-1);ENSGALG00000044631(--);ENSGALG00000049342(TNFSF13B);ENSGALG00000050515(IGHA1);ENSGALG00000051289(IGHV5-10-1);ENSGALG00000051660(ATP6V1B2)	K02145+K06856+K06856+K05476+K06856+K06856+K02147
Human Diseases	Infectious disease: parasitic	African trypanosomiasis	5	110	0.126215	0.512995	ko05143	ENSGALG00000009574(IL12A);ENSGALG00000044547(IGHV5-10-1);ENSGALG00000044631(--);ENSGALG00000050515(IGHA1);ENSGALG00000051289(IGHV5-10-1)	K05406+K06856+K06856+K06856+K06856
Organismal Systems	Sensory system	Phototransduction - fly	2	26	0.129134	0.512995	ko04745	ENSGALG00000005293(GNG13);ENSGALG00000005621(CAMK2A)	K04547+K04515
Organismal Systems	Endocrine system	Growth hormone synthesis, secretion and action	5	111	0.129752	0.512995	ko04935	ENSGALG00000005258(SSTR5);ENSGALG00000007361(SST);ENSGALG00000010139(SSTR1);ENSGALG00000030251(ADCY8);ENSGALG00000050619(SOCS2)	K04221+K05237+K04217+K08048+K04695
Environmental Information Processing	Signal transduction	Notch signaling pathway	3	52	0.129794	0.512995	ko04330	ENSGALG00000003952(RBPJL);ENSGALG00000011182(DLL1);ENSGALG00000012442(MFNG)	K06053+K06051+K05948
Environmental Information Processing	Signal transduction	Ras signaling pathway	8	209	0.131883	0.513109	ko04014	ENSGALG00000004332(PLA2G12B);ENSGALG00000005293(GNG13);ENSGALG00000008947(PAK5);ENSGALG00000015683(GNG10);ENSGALG00000021314(PLA2G10);ENSGALG00000031205(GNGT2);ENSGALG00000034605(PAK6);ENSGALG00000038943(RASSF5)	K01047+K04547+K05736+K04545+K01047+K04549+K05735+K08015
Organismal Systems	Nervous system	Synaptic vesicle cycle	4	83	0.139921	0.516636	ko04721	ENSGALG00000000048(ATP6V1A);ENSGALG00000015332(CPLX1);ENSGALG00000019290(SLC6A12);ENSGALG00000051660(ATP6V1B2)	K02145+K15294+K05045+K02147
Organismal Systems	Digestive system	Protein digestion and absorption	4	83	0.139921	0.516636	ko04974	ENSGALG00000009400(SLC8A3);ENSGALG00000010657(COL28A1);ENSGALG00000035854(COL6A6);ENSGALG00000047341(COL6A6)	K05849+K23619+K06238+K06238
Human Diseases	Infectious disease: parasitic	Leishmaniasis	6	146	0.140684	0.516636	ko05140	ENSGALG00000009574(IL12A);ENSGALG00000033635(PTGS2);ENSGALG00000044547(IGHV5-10-1);ENSGALG00000044631(--);ENSGALG00000050515(IGHA1);ENSGALG00000051289(IGHV5-10-1)	K05406+K11987+K06856+K06856+K06856+K06856
Organismal Systems	Immune system	Antigen processing and presentation	4	84	0.144333	0.516636	ko04612	ENSGALG00000047314(YF5);ENSGALG00000047380(MR1);ENSGALG00000047627(--);ENSGALG00000051054(Mr1)	K06751+K06751+K06751+K06751
Organismal Systems	Nervous system	Dopaminergic synapse	5	115	0.144346	0.516636	ko04728	ENSGALG00000005293(GNG13);ENSGALG00000005621(CAMK2A);ENSGALG00000013785(GNAL);ENSGALG00000015683(GNG10);ENSGALG00000031205(GNGT2)	K04547+K04515+K04633+K04545+K04549
Human Diseases	Infectious disease: viral	Epstein-Barr virus infection	10	283	0.145239	0.516636	ko05169	ENSGALG00000003952(RBPJL);ENSGALG00000028005(GADD45G);ENSGALG00000044547(IGHV5-10-1);ENSGALG00000044631(--);ENSGALG00000047314(YF5);ENSGALG00000047380(MR1);ENSGALG00000047627(--);ENSGALG00000050515(IGHA1);ENSGALG00000051054(Mr1);ENSGALG00000051289(IGHV5-10-1)	K06053+K04402+K06856+K06856+K06751+K06751+K06751+K06856+K06751+K06856
Environmental Information Processing	Signal transduction	NF-kappa B signaling pathway	7	183	0.152963	0.536449	ko04064	ENSGALG00000028005(GADD45G);ENSGALG00000033635(PTGS2);ENSGALG00000044547(IGHV5-10-1);ENSGALG00000044631(--);ENSGALG00000049342(TNFSF13B);ENSGALG00000050515(IGHA1);ENSGALG00000051289(IGHV5-10-1)	K04402+K11987+K06856+K06856+K05476+K06856+K06856
Metabolism	Metabolism of cofactors and vitamins	Folate biosynthesis	2	30	0.162649	0.562495	ko00790	ENSGALG00000013072(AKR1B10);ENSGALG00000054210(AKR1B10)	K00011+K00011
Organismal Systems	Immune system	Neutrophil extracellular trap formation	8	224	0.173092	0.567161	ko04613	ENSGALG00000004261(AQP9);ENSGALG00000009266(FGA);ENSGALG00000009268(FGG);ENSGALG00000044547(IGHV5-10-1);ENSGALG00000044631(--);ENSGALG00000044661(BDMD1);ENSGALG00000050515(IGHA1);ENSGALG00000051289(IGHV5-10-1)	K09877+K03903+K03905+K06856+K06856+K01319+K06856+K06856
Organismal Systems	Nervous system	Long-term potentiation	3	60	0.175761	0.567161	ko04720	ENSGALG00000005621(CAMK2A);ENSGALG00000012297(GRM1);ENSGALG00000030251(ADCY8)	K04515+K04603+K08048
Human Diseases	Cancer: specific types	Basal cell carcinoma	3	60	0.175761	0.567161	ko05217	ENSGALG00000006239(Bmp2);ENSGALG00000006480(TCF7);ENSGALG00000028005(GADD45G)	K21283+K02620+K04402
Organismal Systems	Endocrine system	Melanogenesis	4	91	0.17666	0.567161	ko04916	ENSGALG00000005621(CAMK2A);ENSGALG00000006480(TCF7);ENSGALG00000030251(ADCY8);ENSGALG00000039583(MITF)	K04515+K02620+K08048+K09455
Cellular Processes	Cell growth and death	Cellular senescence	6	157	0.178228	0.567161	ko04218	ENSGALG00000028005(GADD45G);ENSGALG00000038943(RASSF5);ENSGALG00000047314(YF5);ENSGALG00000047380(MR1);ENSGALG00000047627(--);ENSGALG00000051054(Mr1)	K04402+K08015+K06751+K06751+K06751+K06751
Organismal Systems	Environmental adaptation	Circadian rhythm	2	32	0.179943	0.567161	ko04710	ENSGALG00000001035(RORB);ENSGALG00000015150(RORB)	K08533+K08533
Human Diseases	Cancer: specific types	Thyroid cancer	2	32	0.179943	0.567161	ko05216	ENSGALG00000006480(TCF7);ENSGALG00000028005(GADD45G)	K02620+K04402
Organismal Systems	Digestive system	Bile secretion	3	62	0.187896	0.584826	ko04976	ENSGALG00000004261(AQP9);ENSGALG00000010303(Ephx1);ENSGALG00000030251(ADCY8)	K09877+K01253+K08048
Environmental Information Processing	Signaling molecules and interaction	ECM-receptor interaction	4	94	0.191215	0.58781	ko04512	ENSGALG00000004538(TNN);ENSGALG00000035854(COL6A6);ENSGALG00000047338(LAMC3);ENSGALG00000047341(COL6A6)	K06252+K06238+K06247+K06238
Organismal Systems	Immune system	Intestinal immune network for IgA production	5	130	0.204708	0.619064	ko04672	ENSGALG00000044547(IGHV5-10-1);ENSGALG00000044631(--);ENSGALG00000049342(TNFSF13B);ENSGALG00000050515(IGHA1);ENSGALG00000051289(IGHV5-10-1)	K06856+K06856+K05476+K06856+K06856
Human Diseases	Cancer: overview	Chemical carcinogenesis - DNA adducts	2	35	0.206355	0.619064	ko05204	ENSGALG00000010303(Ephx1);ENSGALG00000033635(PTGS2)	K01253+K11987
Metabolism	Nucleotide metabolism	Purine metabolism	5	134	0.222079	0.637991	ko00230	ENSGALG00000002082(AMPD1);ENSGALG00000016592(PRPS2);ENSGALG00000030251(ADCY8);ENSGALG00000031652(AK5);ENSGALG00000044146(PNP)	K01490+K00948+K08048+K00939+K03783
Human Diseases	Immune disease	Systemic lupus erythematosus	6	169	0.223256	0.637991	ko05322	ENSGALG00000032231(C4);ENSGALG00000044547(IGHV5-10-1);ENSGALG00000044631(--);ENSGALG00000044661(BDMD1);ENSGALG00000050515(IGHA1);ENSGALG00000051289(IGHV5-10-1)	K03989+K06856+K06856+K01319+K06856+K06856
Metabolism	Carbohydrate metabolism	Fructose and mannose metabolism	2	37	0.224187	0.637991	ko00051	ENSGALG00000013072(AKR1B10);ENSGALG00000054210(AKR1B10)	K00011+K00011
Metabolism	Carbohydrate metabolism	Galactose metabolism	2	37	0.224187	0.637991	ko00052	ENSGALG00000013072(AKR1B10);ENSGALG00000054210(AKR1B10)	K00011+K00011
Metabolism	Lipid metabolism	Glycerolipid metabolism	3	68	0.225475	0.637991	ko00561	ENSGALG00000013072(AKR1B10);ENSGALG00000034436(CEL);ENSGALG00000054210(AKR1B10)	K00011+K12298+K00011
Organismal Systems	Digestive system	Mineral absorption	2	39	0.242131	0.677424	ko04978	ENSGALG00000009400(SLC8A3);ENSGALG00000014372(SLC34A2)	K05849+K14683
Human Diseases	Substance dependence	Nicotine addiction	2	40	0.25113	0.694793	ko05033	ENSGALG00000007269(GABRA3);ENSGALG00000050064(Gabrr3)	K05175+K05190
Metabolism	Metabolism of cofactors and vitamins	Thiamine metabolism	1	12	0.254202	0.695565	ko00730	ENSGALG00000031652(AK5)	K00939
Human Diseases	Immune disease	Asthma	4	107	0.258038	0.698001	ko05310	ENSGALG00000044547(IGHV5-10-1);ENSGALG00000044631(--);ENSGALG00000050515(IGHA1);ENSGALG00000051289(IGHV5-10-1)	K06856+K06856+K06856+K06856
Organismal Systems	Immune system	B cell receptor signaling pathway	5	143	0.262663	0.698001	ko04662	ENSGALG00000005194(CD72);ENSGALG00000044547(IGHV5-10-1);ENSGALG00000044631(--);ENSGALG00000050515(IGHA1);ENSGALG00000051289(IGHV5-10-1)	K06504+K06856+K06856+K06856+K06856
Environmental Information Processing	Signal transduction	PI3K-Akt signaling pathway	12	403	0.26578	0.698001	ko04151	ENSGALG00000004538(TNN);ENSGALG00000005293(GNG13);ENSGALG00000009603(PRL);ENSGALG00000015683(GNG10);ENSGALG00000031205(GNGT2);ENSGALG00000035854(COL6A6);ENSGALG00000044547(IGHV5-10-1);ENSGALG00000044631(--);ENSGALG00000047338(LAMC3);ENSGALG00000047341(COL6A6);ENSGALG00000050515(IGHA1);ENSGALG00000051289(IGHV5-10-1)	K06252+K04547+K05439+K04545+K04549+K06238+K06856+K06856+K06247+K06238+K06856+K06856
Human Diseases	Cancer: overview	Transcriptional misregulation in cancer	8	253	0.266306	0.698001	ko05202	ENSGALG00000028005(GADD45G);ENSGALG00000039583(MITF);ENSGALG00000040021(HOXA11);ENSGALG00000043033(EYA1);ENSGALG00000044547(IGHV5-10-1);ENSGALG00000044631(--);ENSGALG00000050515(IGHA1);ENSGALG00000051289(IGHV5-10-1)	K04402+K09455+K21951+K15616+K06856+K06856+K06856+K06856
Environmental Information Processing	Signal transduction	JAK-STAT signaling pathway	5	145	0.271917	0.698014	ko04630	ENSGALG00000000909(GFAP);ENSGALG00000006394(IL9R);ENSGALG00000009574(IL12A);ENSGALG00000009603(PRL);ENSGALG00000050619(SOCS2)	K05640+K05073+K05406+K05439+K04695
Organismal Systems	Immune system	Fc epsilon RI signaling pathway	5	145	0.271917	0.698014	ko04664	ENSGALG00000005857(ALOX5);ENSGALG00000044547(IGHV5-10-1);ENSGALG00000044631(--);ENSGALG00000050515(IGHA1);ENSGALG00000051289(IGHV5-10-1)	K00461+K06856+K06856+K06856+K06856
Environmental Information Processing	Signaling molecules and interaction	Cytokine-cytokine receptor interaction	7	221	0.284618	0.722262	ko04060	ENSGALG00000006158(ACVR2B);ENSGALG00000006239(Bmp2);ENSGALG00000006394(IL9R);ENSGALG00000009574(IL12A);ENSGALG00000009603(PRL);ENSGALG00000035052(BMP3);ENSGALG00000049342(TNFSF13B)	K13596+K21283+K05073+K05406+K05439+K05496+K05476
Environmental Information Processing	Signal transduction	Hedgehog signaling pathway	2	44	0.287165	0.722262	ko04340	ENSGALG00000011347(IHH);ENSGALG00000035419(CDON)	K11989+K20033
Human Diseases	Cancer: overview	Viral carcinogenesis	6	187	0.296704	0.733076	ko05203	ENSGALG00000003952(RBPJL);ENSGALG00000012145(TBPL2);ENSGALG00000047314(YF5);ENSGALG00000047380(MR1);ENSGALG00000047627(--);ENSGALG00000051054(Mr1)	K06053+K03120+K06751+K06751+K06751+K06751
Organismal Systems	Immune system	IL-17 signaling pathway	3	79	0.297352	0.733076	ko04657	ENSGALG00000016669(DEFB4A);ENSGALG00000033635(PTGS2);ENSGALG00000047285(BD7)	K21100+K11987+K21100
Organismal Systems	Endocrine system	Relaxin signaling pathway	4	116	0.306723	0.748764	ko04926	ENSGALG00000005293(GNG13);ENSGALG00000015683(GNG10);ENSGALG00000030251(ADCY8);ENSGALG00000031205(GNGT2)	K04547+K04545+K08048+K04549
Environmental Information Processing	Signal transduction	ErbB signaling pathway	3	82	0.317279	0.767015	ko04012	ENSGALG00000005621(CAMK2A);ENSGALG00000008947(PAK5);ENSGALG00000034605(PAK6)	K04515+K05736+K05735
Environmental Information Processing	Signal transduction	Phospholipase D signaling pathway	7	231	0.323322	0.774108	ko04072	ENSGALG00000011117(AGT);ENSGALG00000012297(GRM1);ENSGALG00000030251(ADCY8);ENSGALG00000044547(IGHV5-10-1);ENSGALG00000044631(--);ENSGALG00000050515(IGHA1);ENSGALG00000051289(IGHV5-10-1)	K09821+K04603+K08048+K06856+K06856+K06856+K06856
Human Diseases	Immune disease	Primary immunodeficiency	4	121	0.334208	0.785709	ko05340	ENSGALG00000044547(IGHV5-10-1);ENSGALG00000044631(--);ENSGALG00000050515(IGHA1);ENSGALG00000051289(IGHV5-10-1)	K06856+K06856+K06856+K06856
Human Diseases	Infectious disease: viral	Herpes simplex virus 1 infection	7	235	0.339063	0.785709	ko05168	ENSGALG00000009574(IL12A);ENSGALG00000044506(--);ENSGALG00000047314(YF5);ENSGALG00000047380(MR1);ENSGALG00000047627(--);ENSGALG00000048465(--);ENSGALG00000051054(Mr1)	K05406+K09228+K06751+K06751+K06751+K09228+K06751
Metabolism	Energy metabolism	Nitrogen metabolism	1	17	0.340101	0.785709	ko00910	ENSGALG00000005360(CA4)	K18246
Human Diseases	Infectious disease: bacterial	Vibrio cholerae infection	2	50	0.34079	0.785709	ko05110	ENSGALG00000000048(ATP6V1A);ENSGALG00000051660(ATP6V1B2)	K02145+K02147
Environmental Information Processing	Signal transduction	cGMP-PKG signaling pathway	5	161	0.347913	0.794775	ko04022	ENSGALG00000009400(SLC8A3);ENSGALG00000015358(MYH15);ENSGALG00000030251(ADCY8);ENSGALG00000037558(Mef2b);ENSGALG00000045668(KCNU1)	K05849+K17751+K08048+K09261+K05274
Metabolism	Lipid metabolism	Steroid biosynthesis	1	18	0.356063	0.796279	ko00100	ENSGALG00000034436(CEL)	K12298
Metabolism	Glycan biosynthesis and metabolism	Glycosaminoglycan biosynthesis - chondroitin sulfate / dermatan sulfate	1	18	0.356063	0.796279	ko00532	ENSGALG00000029632(CHST13)	K07779
Human Diseases	Cancer: specific types	Endometrial cancer	2	52	0.358416	0.796279	ko05213	ENSGALG00000006480(TCF7);ENSGALG00000028005(GADD45G)	K02620+K04402
Human Diseases	Infectious disease: viral	Coronavirus disease - COVID-19	8	281	0.367194	0.796279	ko05171	ENSGALG00000009266(FGA);ENSGALG00000009268(FGG);ENSGALG00000009574(IL12A);ENSGALG00000032231(C4);ENSGALG00000044547(IGHV5-10-1);ENSGALG00000044631(--);ENSGALG00000050515(IGHA1);ENSGALG00000051289(IGHV5-10-1)	K03903+K03905+K05406+K03989+K06856+K06856+K06856+K06856
Cellular Processes	Cellular community - eukaryotes	Gap junction	3	90	0.370403	0.796279	ko04540	ENSGALG00000000433(TUBA4A);ENSGALG00000012297(GRM1);ENSGALG00000030251(ADCY8)	K07374+K04603+K08048
Human Diseases	Cancer: specific types	Small cell lung cancer	3	90	0.370403	0.796279	ko05222	ENSGALG00000028005(GADD45G);ENSGALG00000033635(PTGS2);ENSGALG00000047338(LAMC3)	K04402+K11987+K06247
Organismal Systems	Excretory system	Proximal tubule bicarbonate reclamation	1	19	0.37164	0.796279	ko04964	ENSGALG00000005360(CA4)	K18246
Cellular Processes	Cellular community - eukaryotes	Focal adhesion	6	205	0.374155	0.796279	ko04510	ENSGALG00000004538(TNN);ENSGALG00000008947(PAK5);ENSGALG00000034605(PAK6);ENSGALG00000035854(COL6A6);ENSGALG00000047338(LAMC3);ENSGALG00000047341(COL6A6)	K06252+K05736+K05735+K06238+K06247+K06238
Organismal Systems	Digestive system	Vitamin digestion and absorption	1	20	0.386843	0.814781	ko04977	ENSGALG00000029862(PLB1)	K14621
Human Diseases	Neurodegenerative disease	Spinocerebellar ataxia	4	131	0.389393	0.814781	ko05017	ENSGALG00000003952(RBPJL);ENSGALG00000010857(DAB1);ENSGALG00000012145(TBPL2);ENSGALG00000012297(GRM1)	K06053+K20054+K03120+K04603
Organismal Systems	Endocrine system	Regulation of lipolysis in adipocytes	2	56	0.39313	0.815744	ko04923	ENSGALG00000030251(ADCY8);ENSGALG00000033635(PTGS2)	K08048+K11987
Organismal Systems	Immune system	Th1 and Th2 cell differentiation	3	94	0.396734	0.816419	ko04658	ENSGALG00000003952(RBPJL);ENSGALG00000009574(IL12A);ENSGALG00000011182(DLL1)	K06053+K05406+K06051
Human Diseases	Infectious disease: viral	Human T-cell leukemia virus 1 infection	6	213	0.408975	0.834711	ko05166	ENSGALG00000012145(TBPL2);ENSGALG00000030251(ADCY8);ENSGALG00000047314(YF5);ENSGALG00000047380(MR1);ENSGALG00000047627(--);ENSGALG00000051054(Mr1)	K03120+K08048+K06751+K06751+K06751+K06751
Organismal Systems	Endocrine system	Thyroid hormone synthesis	2	59	0.418608	0.847427	ko04918	ENSGALG00000028204(GPX1);ENSGALG00000030251(ADCY8)	K00432+K08048
Metabolism	Lipid metabolism	Glycerophospholipid metabolism	3	98	0.422772	0.848954	ko00564	ENSGALG00000004332(PLA2G12B);ENSGALG00000021314(PLA2G10);ENSGALG00000029862(PLB1)	K01047+K01047+K14621
Organismal Systems	Sensory system	Phototransduction	1	23	0.430293	0.854465	ko04744	ENSGALG00000001418(GUCA1B)	K08328
Human Diseases	Infectious disease: bacterial	Pertussis	2	62	0.44354	0.854465	ko05133	ENSGALG00000009574(IL12A);ENSGALG00000032231(C4)	K05406+K03989
Human Diseases	Cancer: specific types	Renal cell carcinoma	2	62	0.44354	0.854465	ko05211	ENSGALG00000008947(PAK5);ENSGALG00000034605(PAK6)	K05736+K05735
Metabolism	Amino acid metabolism	Histidine metabolism	1	24	0.444086	0.854465	ko00340	ENSGALG00000012377(HNMT)	K00546
Metabolism	Glycan biosynthesis and metabolism	Glycosaminoglycan biosynthesis - heparan sulfate / heparin	1	24	0.444086	0.854465	ko00534	ENSGALG00000031058(HS3ST3B1)	K07809
Organismal Systems	Development and regeneration	Axon guidance	4	142	0.449365	0.854465	ko04360	ENSGALG00000005621(CAMK2A);ENSGALG00000008947(PAK5);ENSGALG00000034605(PAK6);ENSGALG00000040949(EPHA6)	K04515+K05736+K05735+K05107
Metabolism	Carbohydrate metabolism	Pentose phosphate pathway	1	25	0.457546	0.854465	ko00030	ENSGALG00000016592(PRPS2)	K00948
Metabolism	Glycan biosynthesis and metabolism	Glycosphingolipid biosynthesis - lacto and neolacto series	1	25	0.457546	0.854465	ko00601	ENSGALG00000007003(ST3GAL4)	K03494
Organismal Systems	Endocrine system	Renin secretion	2	64	0.459833	0.854465	ko04924	ENSGALG00000005223(ADCYAP1R1);ENSGALG00000011117(AGT)	K04587+K09821
Human Diseases	Cancer: specific types	Melanoma	2	64	0.459833	0.854465	ko05218	ENSGALG00000028005(GADD45G);ENSGALG00000039583(MITF)	K04402+K09455
Human Diseases	Infectious disease: parasitic	Toxoplasmosis	3	106	0.473625	0.873574	ko05145	ENSGALG00000005857(ALOX5);ENSGALG00000009574(IL12A);ENSGALG00000047338(LAMC3)	K00461+K05406+K06247
Genetic Information Processing	Folding, sorting and degradation	RNA degradation	2	68	0.491573	0.900013	ko03018	ENSGALG00000011624(PNLDC1);ENSGALG00000013061(PAPD7)	K01148+K03514
Organismal Systems	Endocrine system	Estrogen signaling pathway	3	110	0.498292	0.900957	ko04915	ENSGALG00000012297(GRM1);ENSGALG00000013616(OPRM1);ENSGALG00000030251(ADCY8)	K04603+K04215+K08048
Organismal Systems	Endocrine system	Prolactin signaling pathway	2	69	0.499325	0.900957	ko04917	ENSGALG00000009603(PRL);ENSGALG00000050619(SOCS2)	K05439+K04695
Human Diseases	Infectious disease: bacterial	Epithelial cell signaling in Helicobacter pylori infection	2	70	0.507002	0.908227	ko05120	ENSGALG00000000048(ATP6V1A);ENSGALG00000051660(ATP6V1B2)	K02145+K02147
Metabolism	Carbohydrate metabolism	Glyoxylate and dicarboxylate metabolism	1	30	0.520141	0.925108	ko00630	ENSGALG00000010225(Acss1)	K01895
Human Diseases	Cancer: specific types	Glioma	2	73	0.529571	0.932471	ko05214	ENSGALG00000005621(CAMK2A);ENSGALG00000028005(GADD45G)	K04515+K04402
Metabolism	Carbohydrate metabolism	Propanoate metabolism	1	31	0.531771	0.932471	ko00640	ENSGALG00000010225(Acss1)	K01895
Organismal Systems	Immune system	Chemokine signaling pathway	4	160	0.542938	0.934953	ko04062	ENSGALG00000005293(GNG13);ENSGALG00000015683(GNG10);ENSGALG00000030251(ADCY8);ENSGALG00000031205(GNGT2)	K04547+K04545+K08048+K04549
Organismal Systems	Excretory system	Aldosterone-regulated sodium reabsorption	1	32	0.54312	0.934953	ko04960	ENSGALG00000006202(SCNN1B)	K04825
Human Diseases	Infectious disease: bacterial	Tuberculosis	6	245	0.54445	0.934953	ko05152	ENSGALG00000005621(CAMK2A);ENSGALG00000009574(IL12A);ENSGALG00000044547(IGHV5-10-1);ENSGALG00000044631(--);ENSGALG00000050515(IGHA1);ENSGALG00000051289(IGHV5-10-1)	K04515+K05406+K06856+K06856+K06856+K06856
Cellular Processes	Cell growth and death	Ferroptosis	1	34	0.565005	0.945088	ko04216	ENSGALG00000012298(SLC39A8)	K14714
Organismal Systems	Immune system	Platelet activation	3	124	0.579715	0.945088	ko04611	ENSGALG00000009266(FGA);ENSGALG00000009268(FGG);ENSGALG00000030251(ADCY8)	K03903+K03905+K08048
Organismal Systems	Immune system	Natural killer cell mediated cytotoxicity	4	168	0.581889	0.945088	ko04650	ENSGALG00000044547(IGHV5-10-1);ENSGALG00000044631(--);ENSGALG00000050515(IGHA1);ENSGALG00000051289(IGHV5-10-1)	K06856+K06856+K06856+K06856
Organismal Systems	Immune system	T cell receptor signaling pathway	3	125	0.585209	0.945088	ko04660	ENSGALG00000007356(MAP3K8);ENSGALG00000008947(PAK5);ENSGALG00000034605(PAK6)	K04415+K05736+K05735
Human Diseases	Cancer: specific types	Colorectal cancer	2	82	0.592998	0.945088	ko05210	ENSGALG00000006480(TCF7);ENSGALG00000028005(GADD45G)	K02620+K04402
Metabolism	Xenobiotics biodegradation and metabolism	Metabolism of xenobiotics by cytochrome P450	1	37	0.595894	0.945088	ko00980	ENSGALG00000010303(Ephx1)	K01253
Human Diseases	Drug resistance: antineoplastic	Endocrine resistance	2	83	0.599642	0.945088	ko01522	ENSGALG00000011182(DLL1);ENSGALG00000030251(ADCY8)	K06051+K08048
Organismal Systems	Immune system	Fc gamma R-mediated phagocytosis	4	172	0.600646	0.945088	ko04666	ENSGALG00000044547(IGHV5-10-1);ENSGALG00000044631(--);ENSGALG00000050515(IGHA1);ENSGALG00000051289(IGHV5-10-1)	K06856+K06856+K06856+K06856
Genetic Information Processing	Transcription	Basal transcription factors	1	38	0.605698	0.945088	ko03022	ENSGALG00000012145(TBPL2)	K03120
Organismal Systems	Endocrine system	GnRH signaling pathway	2	84	0.606204	0.945088	ko04912	ENSGALG00000005621(CAMK2A);ENSGALG00000030251(ADCY8)	K04515+K08048
Metabolism	Amino acid metabolism	Glycine, serine and threonine metabolism	1	39	0.615265	0.945088	ko00260	ENSGALG00000043053(DAO)	K00273
Metabolism	Metabolism of cofactors and vitamins	Nicotinate and nicotinamide metabolism	1	39	0.615265	0.945088	ko00760	ENSGALG00000044146(PNP)	K03783
Human Diseases	Endocrine and metabolic disease	Alcoholic liver disease	3	131	0.61721	0.945088	ko04936	ENSGALG00000006480(TCF7);ENSGALG00000009574(IL12A);ENSGALG00000032231(C4)	K02620+K05406+K03989
Human Diseases	Neurodegenerative disease	Amyotrophic lateral sclerosis	8	352	0.621023	0.945088	ko05014	ENSGALG00000000433(TUBA4A);ENSGALG00000028204(GPX1);ENSGALG00000043931(RANBP2);ENSGALG00000044942(Ranbp2);ENSGALG00000045947(RANBP2);ENSGALG00000048939(Ranbp2);ENSGALG00000051445(Ranbp2);ENSGALG00000054136(RANBP2)	K07374+K00432+K12172+K12172+K12172+K12172+K12172+K12172
Human Diseases	Cancer: specific types	Breast cancer	3	135	0.637606	0.945088	ko05224	ENSGALG00000006480(TCF7);ENSGALG00000011182(DLL1);ENSGALG00000028005(GADD45G)	K02620+K06051+K04402
Organismal Systems	Immune system	C-type lectin receptor signaling pathway	2	89	0.6378	0.945088	ko04625	ENSGALG00000009574(IL12A);ENSGALG00000033635(PTGS2)	K05406+K11987
Metabolism	Carbohydrate metabolism	Pyruvate metabolism	1	42	0.642606	0.945088	ko00620	ENSGALG00000010225(Acss1)	K01895
Human Diseases	Endocrine and metabolic disease	Type II diabetes mellitus	1	42	0.642606	0.945088	ko04930	ENSGALG00000050619(SOCS2)	K04695
Environmental Information Processing	Signal transduction	MAPK signaling pathway	6	271	0.643779	0.945088	ko04010	ENSGALG00000000625(MAPT);ENSGALG00000005400(CACNA2D3);ENSGALG00000007356(MAP3K8);ENSGALG00000013007(Cacna2d4);ENSGALG00000028005(GADD45G);ENSGALG00000052929(MAPK8IP2)	K04380+K04860+K04415+K04861+K04402+K04435
Human Diseases	Cancer: specific types	Prostate cancer	2	90	0.643878	0.945088	ko05215	ENSGALG00000006480(TCF7);ENSGALG00000013253(INSRR)	K02620+K05086
Organismal Systems	Endocrine system	Glucagon signaling pathway	2	91	0.649875	0.945088	ko04922	ENSGALG00000005621(CAMK2A);ENSGALG00000048430(ppp4cb)	K04515+K15423
Organismal Systems	Endocrine system	Parathyroid hormone synthesis, secretion and action	2	91	0.649875	0.945088	ko04928	ENSGALG00000014372(SLC34A2);ENSGALG00000030251(ADCY8)	K14683+K08048
Metabolism	Glycan biosynthesis and metabolism	Other types of O-glycan biosynthesis	1	43	0.651283	0.945088	ko00514	ENSGALG00000012442(MFNG)	K05948
Metabolism	Metabolism of other amino acids	Glutathione metabolism	1	44	0.659751	0.945088	ko00480	ENSGALG00000028204(GPX1)	K00432
Human Diseases	Neurodegenerative disease	Parkinson disease	5	231	0.660917	0.945088	ko05012	ENSGALG00000000433(TUBA4A);ENSGALG00000000625(MAPT);ENSGALG00000005621(CAMK2A);ENSGALG00000012298(SLC39A8);ENSGALG00000013785(GNAL)	K07374+K04380+K04515+K14714+K04633
Environmental Information Processing	Signal transduction	TGF-beta signaling pathway	2	93	0.66163	0.945088	ko04350	ENSGALG00000006158(ACVR2B);ENSGALG00000006239(Bmp2)	K13596+K21283
Environmental Information Processing	Signal transduction	TNF signaling pathway	2	93	0.66163	0.945088	ko04668	ENSGALG00000007356(MAP3K8);ENSGALG00000033635(PTGS2)	K04415+K11987
Human Diseases	Infectious disease: bacterial	Pathogenic Escherichia coli infection	6	277	0.6648	0.945088	ko05130	ENSGALG00000000433(TUBA4A);ENSGALG00000027323(MYH1D);ENSGALG00000044547(IGHV5-10-1);ENSGALG00000044631(--);ENSGALG00000050515(IGHA1);ENSGALG00000051289(IGHV5-10-1)	K07374+K10352+K06856+K06856+K06856+K06856
Human Diseases	Substance dependence	Alcoholism	3	141	0.666768	0.945088	ko05034	ENSGALG00000005293(GNG13);ENSGALG00000015683(GNG10);ENSGALG00000031205(GNGT2)	K04547+K04545+K04549
Environmental Information Processing	Membrane transport	ABC transporters	1	45	0.668014	0.945088	ko02010	ENSGALG00000016164(ABCG1)	K05679
Organismal Systems	Excretory system	Endocrine and other factor-regulated calcium reabsorption	1	45	0.668014	0.945088	ko04961	ENSGALG00000009400(SLC8A3)	K05849
Metabolism	Amino acid metabolism	Arginine and proline metabolism	1	46	0.676078	0.950154	ko00330	ENSGALG00000043053(DAO)	K00273
Organismal Systems	Development and regeneration	Osteoclast differentiation	2	97	0.684193	0.950154	ko04380	ENSGALG00000025778(SIRPA);ENSGALG00000039583(MITF)	K06551+K09455
Environmental Information Processing	Signal transduction	Hippo signaling pathway	3	145	0.685248	0.950154	ko04390	ENSGALG00000006239(Bmp2);ENSGALG00000006480(TCF7);ENSGALG00000043460(SOX2)	K21283+K02620+K16796
Metabolism	Global and overview maps	Carbon metabolism	2	98	0.68964	0.950154	ko01200	ENSGALG00000010225(Acss1);ENSGALG00000016592(PRPS2)	K01895+K00948
Organismal Systems	Immune system	Toll-like receptor signaling pathway	2	99	0.695009	0.950154	ko04620	ENSGALG00000007356(MAP3K8);ENSGALG00000009574(IL12A)	K04415+K05406
Cellular Processes	Cell growth and death	Oocyte meiosis	2	100	0.700302	0.950154	ko04114	ENSGALG00000005621(CAMK2A);ENSGALG00000030251(ADCY8)	K04515+K08048
Human Diseases	Cancer: overview	PD-L1 expression and PD-1 checkpoint pathway in cancer	2	100	0.700302	0.950154	ko05235	ENSGALG00000053185(LTK);ENSGALG00000055082(--)	K05119+K05119
Genetic Information Processing	Replication and repair	Fanconi anemia pathway	1	50	0.706434	0.950154	ko03460	ENSGALG00000054746(--)	K10993
Organismal Systems	Immune system	NOD-like receptor signaling pathway	3	150	0.707269	0.950154	ko04621	ENSGALG00000016669(DEFB4A);ENSGALG00000047285(BD7);ENSGALG00000048325(GBP)	K21100+K21100+K20899
Organismal Systems	Sensory system	Inflammatory mediator regulation of TRP channels	2	102	0.710661	0.950154	ko04750	ENSGALG00000005621(CAMK2A);ENSGALG00000030251(ADCY8)	K04515+K08048
Organismal Systems	Aging	Longevity regulating pathway - multiple species	1	51	0.71357	0.950154	ko04213	ENSGALG00000030251(ADCY8)	K08048
Human Diseases	Infectious disease: parasitic	Malaria	1	54	0.733961	0.960461	ko05144	ENSGALG00000009574(IL12A)	K05406
Environmental Information Processing	Signal transduction	Sphingolipid signaling pathway	2	108	0.739963	0.960461	ko04071	ENSGALG00000009037(SPTLC3);ENSGALG00000011213(DEGS2)	K00654+K04712
Human Diseases	Infectious disease: bacterial	Legionellosis	1	55	0.740432	0.960461	ko05134	ENSGALG00000009574(IL12A)	K05406
Metabolism	Carbohydrate metabolism	Glycolysis / Gluconeogenesis	1	56	0.746746	0.960461	ko00010	ENSGALG00000010225(Acss1)	K01895
Human Diseases	Cancer: overview	Chemical carcinogenesis - receptor activation	3	160	0.747766	0.960461	ko05207	ENSGALG00000010303(Ephx1);ENSGALG00000011182(DLL1);ENSGALG00000030251(ADCY8)	K01253+K06051+K08048
Human Diseases	Cancer: specific types	Acute myeloid leukemia	1	57	0.752908	0.960461	ko05221	ENSGALG00000006480(TCF7)	K02620
Metabolism	Amino acid metabolism	Lysine degradation	1	58	0.758921	0.960461	ko00310	ENSGALG00000015935(SMYD1)	K11426
Human Diseases	Infectious disease: parasitic	Chagas disease	2	113	0.762424	0.960461	ko05142	ENSGALG00000009574(IL12A);ENSGALG00000013785(GNAL)	K05406+K04633
Cellular Processes	Cell motility	Regulation of actin cytoskeleton	4	215	0.768363	0.960461	ko04810	ENSGALG00000008947(PAK5);ENSGALG00000013253(INSRR);ENSGALG00000027323(MYH1D);ENSGALG00000034605(PAK6)	K05736+K05086+K10352+K05735
Environmental Information Processing	Signal transduction	VEGF signaling pathway	1	60	0.770514	0.960461	ko04370	ENSGALG00000033635(PTGS2)	K11987
Human Diseases	Substance dependence	Amphetamine addiction	1	60	0.770514	0.960461	ko05031	ENSGALG00000005621(CAMK2A)	K04515
Organismal Systems	Immune system	Leukocyte transendothelial migration	2	117	0.779172	0.960461	ko04670	ENSGALG00000024488(CD99);ENSGALG00000038943(RASSF5)	K06520+K08015
Organismal Systems	Nervous system	Long-term depression	1	62	0.781553	0.960461	ko04730	ENSGALG00000012297(GRM1)	K04603
Metabolism	Global and overview maps	Biosynthesis of amino acids	1	63	0.786872	0.960461	ko01230	ENSGALG00000016592(PRPS2)	K00948
Cellular Processes	Cellular community - eukaryotes	Tight junction	3	174	0.796849	0.960461	ko04530	ENSGALG00000000433(TUBA4A);ENSGALG00000027323(MYH1D);ENSGALG00000030270(CD1C)	K07374+K10352+K06448
Cellular Processes	Transport and catabolism	Mitophagy - animal	1	65	0.797129	0.960461	ko04137	ENSGALG00000039583(MITF)	K09455
Metabolism	Energy metabolism	Oxidative phosphorylation	2	122	0.798656	0.960461	ko00190	ENSGALG00000000048(ATP6V1A);ENSGALG00000051660(ATP6V1B2)	K02145+K02147
Organismal Systems	Immune system	RIG-I-like receptor signaling pathway	1	66	0.802072	0.960461	ko04622	ENSGALG00000009574(IL12A)	K05406
Environmental Information Processing	Signal transduction	FoxO signaling pathway	2	125	0.809607	0.960461	ko04068	ENSGALG00000012297(GRM1);ENSGALG00000028005(GADD45G)	K04603+K04402
Human Diseases	Immune disease	Inflammatory bowel disease	1	68	0.811601	0.960461	ko05321	ENSGALG00000009574(IL12A)	K05406
Human Diseases	Cancer: specific types	Pancreatic cancer	1	69	0.816194	0.960461	ko05212	ENSGALG00000028005(GADD45G)	K04402
Human Diseases	Cardiovascular disease	Diabetic cardiomyopathy	3	181	0.818267	0.960461	ko05415	ENSGALG00000005621(CAMK2A);ENSGALG00000010812(RYR2);ENSGALG00000011117(AGT)	K04515+K04962+K09821
Human Diseases	Infectious disease: bacterial	Yersinia infection	4	233	0.820052	0.960461	ko05135	ENSGALG00000044547(IGHV5-10-1);ENSGALG00000044631(--);ENSGALG00000050515(IGHA1);ENSGALG00000051289(IGHV5-10-1)	K06856+K06856+K06856+K06856
Cellular Processes	Cell growth and death	p53 signaling pathway	1	70	0.820675	0.960461	ko04115	ENSGALG00000028005(GADD45G)	K04402
Organismal Systems	Digestive system	Salivary secretion	1	70	0.820675	0.960461	ko04970	ENSGALG00000030251(ADCY8)	K08048
Cellular Processes	Cell growth and death	Apoptosis	2	129	0.823386	0.960461	ko04210	ENSGALG00000000433(TUBA4A);ENSGALG00000028005(GADD45G)	K07374+K04402
Cellular Processes	Cellular community - eukaryotes	Adherens junction	1	72	0.829314	0.960461	ko04520	ENSGALG00000006480(TCF7)	K02620
Human Diseases	Cancer: specific types	Chronic myeloid leukemia	1	72	0.829314	0.960461	ko05220	ENSGALG00000028005(GADD45G)	K04402
Human Diseases	Cancer: specific types	Gastric cancer	2	137	0.848303	0.975724	ko05226	ENSGALG00000006480(TCF7);ENSGALG00000028005(GADD45G)	K02620+K04402
Organismal Systems	Endocrine system	Progesterone-mediated oocyte maturation	1	78	0.852826	0.975724	ko04914	ENSGALG00000030251(ADCY8)	K08048
Cellular Processes	Transport and catabolism	Endocytosis	4	249	0.857725	0.975724	ko04144	ENSGALG00000047314(YF5);ENSGALG00000047380(MR1);ENSGALG00000047627(--);ENSGALG00000051054(Mr1)	K06751+K06751+K06751+K06751
Cellular Processes	Transport and catabolism	Peroxisome	1	81	0.863345	0.975724	ko04146	ENSGALG00000043053(DAO)	K00273
Environmental Information Processing	Signal transduction	mTOR signaling pathway	2	144	0.867452	0.975724	ko04150	ENSGALG00000000048(ATP6V1A);ENSGALG00000051660(ATP6V1B2)	K02145+K02147
Organismal Systems	Aging	Longevity regulating pathway	1	83	0.869939	0.975724	ko04211	ENSGALG00000030251(ADCY8)	K08048
Environmental Information Processing	Signal transduction	Wnt signaling pathway	2	146	0.872504	0.975724	ko04310	ENSGALG00000005621(CAMK2A);ENSGALG00000006480(TCF7)	K04515+K02620
Human Diseases	Cancer: overview	MicroRNAs in cancer	2	148	0.877379	0.975724	ko05206	ENSGALG00000004538(TNN);ENSGALG00000033635(PTGS2)	K06252+K11987
Human Diseases	Cardiovascular disease	Lipid and atherosclerosis	3	205	0.87776	0.975724	ko05417	ENSGALG00000005621(CAMK2A);ENSGALG00000009574(IL12A);ENSGALG00000016164(ABCG1)	K04515+K05406+K05679
Human Diseases	Cancer: specific types	Hepatocellular carcinoma	2	152	0.886621	0.981194	ko05225	ENSGALG00000006480(TCF7);ENSGALG00000028005(GADD45G)	K02620+K04402
Human Diseases	Neurodegenerative disease	Pathways of neurodegeneration - multiple diseases	7	432	0.904807	0.985039	ko05022	ENSGALG00000000433(TUBA4A);ENSGALG00000000625(MAPT);ENSGALG00000005621(CAMK2A);ENSGALG00000010812(RYR2);ENSGALG00000012297(GRM1);ENSGALG00000028204(GPX1);ENSGALG00000033635(PTGS2)	K07374+K04380+K04515+K04962+K04603+K00432+K11987
Human Diseases	Endocrine and metabolic disease	AGE-RAGE signaling pathway in diabetic complications	1	98	0.91029	0.985039	ko04933	ENSGALG00000011117(AGT)	K09821
Environmental Information Processing	Signal transduction	HIF-1 signaling pathway	1	99	0.912487	0.985039	ko04066	ENSGALG00000005621(CAMK2A)	K04515
Genetic Information Processing	Translation	Ribosome biogenesis in eukaryotes	2	169	0.919165	0.985039	ko03008	ENSGALG00000050009(--);ENSGALG00000053378(X-element\ORF2)	K14530+K14530
Human Diseases	Endocrine and metabolic disease	Insulin resistance	1	103	0.920752	0.985039	ko04931	ENSGALG00000011117(AGT)	K09821
Human Diseases	Neurodegenerative disease	Prion disease	3	232	0.923582	0.985039	ko05020	ENSGALG00000000433(TUBA4A);ENSGALG00000010812(RYR2);ENSGALG00000015737(NCAM2)	K07374+K04962+K06491
Human Diseases	Infectious disease: bacterial	Salmonella infection	3	237	0.93012	0.985039	ko05132	ENSGALG00000000433(TUBA4A);ENSGALG00000006480(TCF7);ENSGALG00000011687(AHNAK2)	K07374+K02620+K23934
Organismal Systems	Nervous system	Neurotrophin signaling pathway	1	114	0.939693	0.985039	ko04722	ENSGALG00000005621(CAMK2A)	K04515
Organismal Systems	Endocrine system	Thyroid hormone signaling pathway	1	114	0.939693	0.985039	ko04919	ENSGALG00000015358(MYH15)	K17751
Cellular Processes	Cell growth and death	Cell cycle	1	118	0.945402	0.985039	ko04110	ENSGALG00000028005(GADD45G)	K04402
Human Diseases	Cardiovascular disease	Fluid shear stress and atherosclerosis	1	122	0.950573	0.985039	ko05418	ENSGALG00000006158(ACVR2B)	K13596
Human Diseases	Infectious disease: viral	Measles	1	125	0.954129	0.985039	ko05162	ENSGALG00000009574(IL12A)	K05406
Cellular Processes	Transport and catabolism	Lysosome	1	126	0.955257	0.985039	ko04142	ENSGALG00000044661(BDMD1)	K01319
Environmental Information Processing	Signal transduction	Rap1 signaling pathway	2	199	0.956309	0.985039	ko04015	ENSGALG00000030251(ADCY8);ENSGALG00000038943(RASSF5)	K08048+K08015
Human Diseases	Cancer: overview	Proteoglycans in cancer	2	202	0.958963	0.985039	ko05205	ENSGALG00000005621(CAMK2A);ENSGALG00000011347(IHH)	K04515+K11989
Organismal Systems	Endocrine system	Insulin signaling pathway	1	130	0.959499	0.985039	ko04910	ENSGALG00000050619(SOCS2)	K04695
Human Diseases	Neurodegenerative disease	Alzheimer disease	4	329	0.961103	0.985039	ko05010	ENSGALG00000000433(TUBA4A);ENSGALG00000000625(MAPT);ENSGALG00000012298(SLC39A8);ENSGALG00000033635(PTGS2)	K07374+K04380+K14714+K11987
Cellular Processes	Cell growth and death	Necroptosis	1	137	0.965984	0.985039	ko04217	ENSGALG00000005621(CAMK2A)	K04515
Human Diseases	Neurodegenerative disease	Huntington disease	3	281	0.969083	0.985039	ko05016	ENSGALG00000000433(TUBA4A);ENSGALG00000012145(TBPL2);ENSGALG00000028204(GPX1)	K07374+K03120+K00432
Genetic Information Processing	Folding, sorting and degradation	Ubiquitin mediated proteolysis	1	141	0.969215	0.985039	ko04120	ENSGALG00000003073(RHOBTB1)	K07868
Metabolism	Global and overview maps	Metabolic pathways	25	1427	0.976738	0.98729	ko01100	ENSGALG00000000048(ATP6V1A);ENSGALG00000002082(AMPD1);ENSGALG00000004332(PLA2G12B);ENSGALG00000005360(CA4);ENSGALG00000005857(ALOX5);ENSGALG00000007003(ST3GAL4);ENSGALG00000009037(SPTLC3);ENSGALG00000010225(Acss1);ENSGALG00000011213(DEGS2);ENSGALG00000012018(UGT8);ENSGALG00000012377(HNMT);ENSGALG00000013072(AKR1B10);ENSGALG00000015935(SMYD1);ENSGALG00000016592(PRPS2);ENSGALG00000021314(PLA2G10);E…	K02145+K01490+K01047+K18246+K00461+K03494+K00654+K01895+K04712+K04628+K00546+K00011+K11426+K00948+K01047+K00432+K14621+K08048+K00939+K11987+K12298+K00273+K03783+K02147+K00011
Human Diseases	Infectious disease: viral	Influenza A	1	157	0.97936	0.98729	ko05164	ENSGALG00000009574(IL12A)	K05406
Human Diseases	Cancer: overview	Chemical carcinogenesis - reactive oxygen species	1	189	0.99075	0.994745	ko05208	ENSGALG00000010303(Ephx1)	K01253
Organismal Systems	Environmental adaptation	Thermogenesis	1	213	0.994947	0.994947	ko04714	ENSGALG00000030251(ADCY8)	K08048
