# Supplementary material for: Integrative Transcriptome Analysis Across Follicles Highlights Key Regulatory Pathways in Low and High-Egg-Laying Hens
Source: Animals (Basel). 2025 Nov 15;15(22):3300. doi: 10.3390/ani15223300 (PMC12649194; doi:10.3390/ani15223300)
Supplement: Supplementary file 1 [file animals-15-03300-s001.zip › Table_S13_Kegg_LSY-vs-HSY.path.xlsx]

## Sheet: Sheet1
KEGG_A_class	KEGG_B_class	Pathway	LSY-vs-HSY (334)	All (6632)	Pvalue	Qvalue	Pathway ID	Genes	K_IDs
Environmental Information Processing	Signaling molecules and interaction	Neuroactive ligand-receptor interaction	40	343	3.91873e-07	0.000114427	ko04080	ENSGALG00000000667(EDN2);ENSGALG00000000820(HTR1D);ENSGALG00000001565(C5);ENSGALG00000001573(P2RX1);ENSGALG00000002098(GRIK3);ENSGALG00000004418(SSTR2);ENSGALG00000005223(ADCYAP1R1);ENSGALG00000005258(SSTR5);ENSGALG00000005657(CRHR2);ENSGALG00000005853(HTR2C);ENSGALG00000005936(AGTR2);ENSGALG00000006575(VIPR2);ENSGALG00000007269(GABRA3);ENSGALG00000007361(SST);ENSGALG00000007681(HTR2B);ENSGALG000…	K16367+K04153+K03994+K05215+K05203+K04218+K04587+K04221+K04579+K04157+K04167+K04590+K05175+K05237+K04157+K04803+K05198+K04228+K04581+K09821+K04603+K04259+K04215+K05175+K22000+K04808+K04153+K05213+K04140+K05190+K05201+K08397+K05185+K04230+K04216+K04264+K04163+K05224+K01319+K05190
Cellular Processes	Transport and catabolism	Phagosome	24	233	0.000616924	0.0690707	ko04145	ENSGALG00000000048(ATP6V1A);ENSGALG00000000433(TUBA4A);ENSGALG00000002207(ATP6V1G3);ENSGALG00000002496(SFTPA1);ENSGALG00000008177(NOS1);ENSGALG00000008439(CD36);ENSGALG00000013045(TUBA8B);ENSGALG00000013056(Tuba8);ENSGALG00000027765(MRC1);ENSGALG00000028357(MRC1);ENSGALG00000039140(CD14);ENSGALG00000044547(IGHV5-10-1);ENSGALG00000044631(--);ENSGALG00000045960(--);ENSGALG00000046177(--);ENSGALG000…	K02145+K07374+K02152+K10067+K13240+K06259+K07374+K07374+K06560+K06560+K04391+K06856+K06856+K06856+K06856+K06751+K06751+K06751+K06856+K06751+K06856+K02147+K06751+K06751
Human Diseases	Substance dependence	Nicotine addiction	8	40	0.000709631	0.0690707	ko05033	ENSGALG00000007269(GABRA3);ENSGALG00000009405(GRIA2);ENSGALG00000014202(GABRA4);ENSGALG00000015382(CHRNA6);ENSGALG00000015551(GRIN3A);ENSGALG00000015776(GABRR2);ENSGALG00000020292(GABRE);ENSGALG00000050064(Gabrr3)	K05175+K05198+K05175+K04808+K05213+K05190+K05185+K05190
Organismal Systems	Sensory system	Taste transduction	9	56	0.0017375	0.112759	ko04742	ENSGALG00000000820(HTR1D);ENSGALG00000007269(GABRA3);ENSGALG00000011040(SCN3A);ENSGALG00000012297(GRM1);ENSGALG00000014202(GABRA4);ENSGALG00000015494(HTR1F);ENSGALG00000027793(SCN9A);ENSGALG00000030251(ADCY8);ENSGALG00000034438(GNB3)	K04153+K05175+K04836+K04603+K05175+K04153+K04834+K08048+K07825
Human Diseases	Endocrine and metabolic disease	Type I diabetes mellitus	9	57	0.00197397	0.112759	ko04940	ENSGALG00000009574(IL12A);ENSGALG00000014750(TRB);ENSGALG00000015474(CD80);ENSGALG00000047314(YF5);ENSGALG00000047380(MR1);ENSGALG00000049208(MR1);ENSGALG00000051054(Mr1);ENSGALG00000053682(Mr1);ENSGALG00000054397(Mr1)	K05406+K10785+K05412+K06751+K06751+K06751+K06751+K06751+K06751
Human Diseases	Immune disease	Graft-versus-host disease	8	49	0.00280394	0.112759	ko05332	ENSGALG00000014750(TRB);ENSGALG00000015474(CD80);ENSGALG00000047314(YF5);ENSGALG00000047380(MR1);ENSGALG00000049208(MR1);ENSGALG00000051054(Mr1);ENSGALG00000053682(Mr1);ENSGALG00000054397(Mr1)	K10785+K05412+K06751+K06751+K06751+K06751+K06751+K06751
Human Diseases	Immune disease	Allograft rejection	15	134	0.00288366	0.112759	ko05330	ENSGALG00000009574(IL12A);ENSGALG00000014750(TRB);ENSGALG00000015474(CD80);ENSGALG00000044547(IGHV5-10-1);ENSGALG00000044631(--);ENSGALG00000045960(--);ENSGALG00000046177(--);ENSGALG00000047314(YF5);ENSGALG00000047380(MR1);ENSGALG00000049208(MR1);ENSGALG00000050515(IGHA1);ENSGALG00000051054(Mr1);ENSGALG00000051289(IGHV5-10-1);ENSGALG00000053682(Mr1);ENSGALG00000054397(Mr1)	K05406+K10785+K05412+K06856+K06856+K06856+K06856+K06751+K06751+K06751+K06856+K06751+K06856+K06751+K06751
Metabolism	Lipid metabolism	Arachidonic acid metabolism	8	51	0.00362766	0.112759	ko00590	ENSGALG00000010032(PLB1);ENSGALG00000011413(CYP2J2);ENSGALG00000012791(TBXAS1);ENSGALG00000028204(GPX1);ENSGALG00000030512(PLA2G3);ENSGALG00000033635(PTGS2);ENSGALG00000047199(CYP2C9);ENSGALG00000050045(CYP2J2)	K14621+K07418+K01832+K00432+K01047+K11987+K07413+K07418
Human Diseases	Infectious disease: bacterial	Staphylococcus aureus infection	16	153	0.00420893	0.112759	ko05150	ENSGALG00000001565(C5);ENSGALG00000007419(MASP1);ENSGALG00000009268(FGG);ENSGALG00000014750(TRB);ENSGALG00000016669(DEFB4A);ENSGALG00000019696(CATHL2);ENSGALG00000022815(AvBD1);ENSGALG00000032231(C4);ENSGALG00000034150(CATHL3);ENSGALG00000044547(IGHV5-10-1);ENSGALG00000044631(--);ENSGALG00000045960(--);ENSGALG00000046177(--);ENSGALG00000047285(BD7);ENSGALG00000050515(IGHA1);ENSGALG00000051289(IGH…	K03994+K03992+K03905+K10785+K21100+K13916+K23126+K03989+K13916+K06856+K06856+K06856+K06856+K21100+K06856+K06856
Human Diseases	Cardiovascular disease	Viral myocarditis	16	155	0.00478098	0.112759	ko05416	ENSGALG00000014750(TRB);ENSGALG00000015358(MYH15);ENSGALG00000015474(CD80);ENSGALG00000030985(MYH7B);ENSGALG00000044547(IGHV5-10-1);ENSGALG00000044631(--);ENSGALG00000045960(--);ENSGALG00000046177(--);ENSGALG00000047314(YF5);ENSGALG00000047380(MR1);ENSGALG00000049208(MR1);ENSGALG00000050515(IGHA1);ENSGALG00000051054(Mr1);ENSGALG00000051289(IGHV5-10-1);ENSGALG00000053682(Mr1);ENSGALG00000054397(Mr…	K10785+K17751+K05412+K17751+K06856+K06856+K06856+K06856+K06751+K06751+K06751+K06856+K06751+K06856+K06751+K06751
Human Diseases	Cardiovascular disease	Hypertrophic cardiomyopathy	11	89	0.00481618	0.112759	ko05410	ENSGALG00000005400(CACNA2D3);ENSGALG00000009400(SLC8A3);ENSGALG00000010812(RYR2);ENSGALG00000010826(PRKAA2);ENSGALG00000011117(AGT);ENSGALG00000011141(ITGB6);ENSGALG00000013007(Cacna2d4);ENSGALG00000015358(MYH15);ENSGALG00000030985(MYH7B);ENSGALG00000040415(acta1b);ENSGALG00000052907(OBSCN)	K04860+K05849+K04962+K07198+K09821+K06589+K04861+K17751+K17751+K12314+K12567
Environmental Information Processing	Signal transduction	cAMP signaling pathway	20	213	0.00509221	0.112759	ko04024	ENSGALG00000000667(EDN2);ENSGALG00000000820(HTR1D);ENSGALG00000004418(SSTR2);ENSGALG00000004574(NPPA);ENSGALG00000005223(ADCYAP1R1);ENSGALG00000005258(SSTR5);ENSGALG00000005621(CAMK2A);ENSGALG00000005657(CRHR2);ENSGALG00000006575(VIPR2);ENSGALG00000007361(SST);ENSGALG00000009405(GRIA2);ENSGALG00000010078(GLP1R);ENSGALG00000010812(RYR2);ENSGALG00000012396(PTGER2);ENSGALG00000015494(HTR1F);ENSGALG0…	K16367+K04153+K04218+K12334+K04587+K04221+K04515+K04579+K04590+K05237+K05198+K04581+K04962+K04259+K04153+K05213+K12334+K08048+K05031+K04952
Human Diseases	Infectious disease: viral	Human papillomavirus infection	28	334	0.00514754	0.112759	ko05165	ENSGALG00000000048(ATP6V1A);ENSGALG00000002207(ATP6V1G3);ENSGALG00000003578(FN1);ENSGALG00000004401(WNT11B);ENSGALG00000004538(TNN);ENSGALG00000005401(WNT9A);ENSGALG00000011141(ITGB6);ENSGALG00000011389(TRAF3);ENSGALG00000012145(TBPL2);ENSGALG00000013183(TERT);ENSGALG00000015970(COL9A1);ENSGALG00000028318(CDKN1A);ENSGALG00000030173(WNT2);ENSGALG00000033635(PTGS2);ENSGALG00000035854(COL6A6);ENSGAL…	K02145+K02152+K05717+K01384+K06252+K01064+K06589+K03174+K03120+K11126+K08131+K06625+K00182+K11987+K06238+K06252+K02842+K06751+K06238+K06751+K06751+K06751+K02147+K05414+K06243+K06751+K06751+K06243
Human Diseases	Cardiovascular disease	Dilated cardiomyopathy	17	171	0.00540624	0.112759	ko05414	ENSGALG00000005400(CACNA2D3);ENSGALG00000009400(SLC8A3);ENSGALG00000010812(RYR2);ENSGALG00000011117(AGT);ENSGALG00000011141(ITGB6);ENSGALG00000013007(Cacna2d4);ENSGALG00000015358(MYH15);ENSGALG00000030251(ADCY8);ENSGALG00000030985(MYH7B);ENSGALG00000040415(acta1b);ENSGALG00000044547(IGHV5-10-1);ENSGALG00000044631(--);ENSGALG00000045960(--);ENSGALG00000046177(--);ENSGALG00000050515(IGHA1);ENSGALG0…	K04860+K05849+K04962+K09821+K06589+K04861+K17751+K08048+K17751+K12314+K06856+K06856+K06856+K06856+K06856+K06856+K12567
Human Diseases	Immune disease	Autoimmune thyroid disease	15	147	0.00689829	0.132683	ko05320	ENSGALG00000014750(TRB);ENSGALG00000015474(CD80);ENSGALG00000044547(IGHV5-10-1);ENSGALG00000044631(--);ENSGALG00000045960(--);ENSGALG00000046177(--);ENSGALG00000047314(YF5);ENSGALG00000047380(MR1);ENSGALG00000049208(MR1);ENSGALG00000050515(IGHA1);ENSGALG00000051054(Mr1);ENSGALG00000051289(IGHV5-10-1);ENSGALG00000052209(IFNA1);ENSGALG00000053682(Mr1);ENSGALG00000054397(Mr1)	K10785+K05412+K06856+K06856+K06856+K06856+K06751+K06751+K06751+K06856+K06751+K06856+K05414+K06751+K06751
Organismal Systems	Circulatory system	Adrenergic signaling in cardiomyocytes	14	134	0.00727031	0.132683	ko04261	ENSGALG00000000585(MYL4);ENSGALG00000005400(CACNA2D3);ENSGALG00000005621(CAMK2A);ENSGALG00000005936(AGTR2);ENSGALG00000006112(SCN5A);ENSGALG00000009400(SLC8A3);ENSGALG00000010812(RYR2);ENSGALG00000011117(AGT);ENSGALG00000013007(Cacna2d4);ENSGALG00000015358(MYH15);ENSGALG00000027702(SCN11A);ENSGALG00000030251(ADCY8);ENSGALG00000030985(MYH7B);ENSGALG00000040415(acta1b)	K12750+K04860+K04515+K04167+K04838+K05849+K04962+K09821+K04861+K17751+K04838+K08048+K17751+K12314
Organismal Systems	Endocrine system	Renin-angiotensin system	4	17	0.00892086	0.153229	ko04614	ENSGALG00000000545(REN);ENSGALG00000005936(AGTR2);ENSGALG00000011117(AGT);ENSGALG00000044661(BDMD1)	K01380+K04167+K09821+K01319
Organismal Systems	Immune system	Complement and coagulation cascades	9	72	0.00964522	0.155942	ko04610	ENSGALG00000001565(C5);ENSGALG00000005086(PLAU);ENSGALG00000007419(MASP1);ENSGALG00000009266(FGA);ENSGALG00000009268(FGG);ENSGALG00000019552(SERPINB10);ENSGALG00000032231(C4);ENSGALG00000039239(SERPIND1);ENSGALG00000039764(A2M)	K03994+K01348+K03992+K03903+K03905+K19821+K03989+K03912+K03910
Organismal Systems	Nervous system	Serotonergic synapse	11	99	0.0106435	0.155942	ko04726	ENSGALG00000000820(HTR1D);ENSGALG00000005853(HTR2C);ENSGALG00000007681(HTR2B);ENSGALG00000011413(CYP2J2);ENSGALG00000013094(DDC);ENSGALG00000015494(HTR1F);ENSGALG00000033635(PTGS2);ENSGALG00000034438(GNB3);ENSGALG00000040549(HTR7);ENSGALG00000047199(CYP2C9);ENSGALG00000050045(CYP2J2)	K04153+K04157+K04157+K07418+K01593+K04153+K11987+K07825+K04163+K07413+K07418
Metabolism	Lipid metabolism	Sphingolipid metabolism	7	49	0.010681	0.155942	ko00600	ENSGALG00000005599(UGT8);ENSGALG00000009037(SPTLC3);ENSGALG00000010535(SGMS2);ENSGALG00000010902(CERS6);ENSGALG00000012018(UGT8);ENSGALG00000037467(NEU2);ENSGALG00000048624(SGPP2)	K04628+K00654+K04714+K23727+K04628+K12357+K04717
Organismal Systems	Circulatory system	Cardiac muscle contraction	9	75	0.0124801	0.168516	ko04260	ENSGALG00000000585(MYL4);ENSGALG00000005400(CACNA2D3);ENSGALG00000009400(SLC8A3);ENSGALG00000010812(RYR2);ENSGALG00000013007(Cacna2d4);ENSGALG00000015018(CASQ2);ENSGALG00000015358(MYH15);ENSGALG00000030985(MYH7B);ENSGALG00000040415(acta1b)	K12750+K04860+K05849+K04962+K04861+K23445+K17751+K17751+K12314
Organismal Systems	Nervous system	Retrograde endocannabinoid signaling	13	129	0.0126964	0.168516	ko04723	ENSGALG00000007269(GABRA3);ENSGALG00000009405(GRIA2);ENSGALG00000012297(GRM1);ENSGALG00000014202(GABRA4);ENSGALG00000015776(GABRR2);ENSGALG00000015944(Rims1);ENSGALG00000020292(GABRE);ENSGALG00000030251(ADCY8);ENSGALG00000030436(ND3);ENSGALG00000033635(PTGS2);ENSGALG00000034438(GNB3);ENSGALG00000043768(MT-ND2);ENSGALG00000050064(Gabrr3)	K05175+K05198+K04603+K05175+K05190+K15291+K05185+K08048+K03880+K11987+K07825+K03879+K05190
Human Diseases	Immune disease	Rheumatoid arthritis	16	173	0.0133249	0.169168	ko05323	ENSGALG00000000048(ATP6V1A);ENSGALG00000002207(ATP6V1G3);ENSGALG00000014750(TRB);ENSGALG00000015474(CD80);ENSGALG00000024470(CCLI5);ENSGALG00000026163(TNFSF11);ENSGALG00000044547(IGHV5-10-1);ENSGALG00000044631(--);ENSGALG00000045960(--);ENSGALG00000046177(--);ENSGALG00000049342(TNFSF13B);ENSGALG00000050515(IGHA1);ENSGALG00000051289(IGHV5-10-1);ENSGALG00000051660(ATP6V1B2);ENSGALG00000054196(CCL3)…	K02145+K02152+K10785+K05412+K05408+K05473+K06856+K06856+K06856+K06856+K05476+K06856+K06856+K02147+K05408+K05417
Organismal Systems	Endocrine system	Renin secretion	8	64	0.0143297	0.174344	ko04924	ENSGALG00000000545(REN);ENSGALG00000000667(EDN2);ENSGALG00000004574(NPPA);ENSGALG00000005223(ADCYAP1R1);ENSGALG00000010909(PRKG2);ENSGALG00000011117(AGT);ENSGALG00000012396(PTGER2);ENSGALG00000028991(RNP)	K01380+K16367+K12334+K04587+K19477+K09821+K04259+K12334
Environmental Information Processing	Signaling molecules and interaction	Cell adhesion molecules	15	161	0.0153011	0.178717	ko04514	ENSGALG00000006593(CLDN18);ENSGALG00000014750(TRB);ENSGALG00000015474(CD80);ENSGALG00000015737(NCAM2);ENSGALG00000027255(NRXN3);ENSGALG00000036042(NRXN2);ENSGALG00000038964(Cldn15);ENSGALG00000042123(CLDN23);ENSGALG00000047314(YF5);ENSGALG00000047380(MR1);ENSGALG00000049208(MR1);ENSGALG00000051054(Mr1);ENSGALG00000053667(--);ENSGALG00000053682(Mr1);ENSGALG00000054397(Mr1)	K06087+K10785+K05412+K06491+K07377+K07377+K06087+K06087+K06751+K06751+K06751+K06751+K06449+K06751+K06751
Metabolism	Lipid metabolism	Linoleic acid metabolism	5	31	0.0181359	0.203681	ko00591	ENSGALG00000010032(PLB1);ENSGALG00000011413(CYP2J2);ENSGALG00000030512(PLA2G3);ENSGALG00000047199(CYP2C9);ENSGALG00000050045(CYP2J2)	K14621+K07418+K01047+K07413+K07418
Environmental Information Processing	Signaling molecules and interaction	ECM-receptor interaction	10	94	0.0192841	0.208554	ko04512	ENSGALG00000003578(FN1);ENSGALG00000004538(TNN);ENSGALG00000008439(CD36);ENSGALG00000011141(ITGB6);ENSGALG00000015970(COL9A1);ENSGALG00000035854(COL6A6);ENSGALG00000039990(TNC);ENSGALG00000047341(COL6A6);ENSGALG00000053543(Lamb2);ENSGALG00000054865(LAMB1)	K05717+K06252+K06259+K06589+K08131+K06238+K06252+K06238+K06243+K06243
Human Diseases	Immune disease	Systemic lupus erythematosus	15	169	0.0228048	0.237821	ko05322	ENSGALG00000001565(C5);ENSGALG00000014750(TRB);ENSGALG00000015474(CD80);ENSGALG00000031804(H2BE1);ENSGALG00000032231(C4);ENSGALG00000044547(IGHV5-10-1);ENSGALG00000044631(--);ENSGALG00000044661(BDMD1);ENSGALG00000045960(--);ENSGALG00000046177(--);ENSGALG00000048097(H4-I);ENSGALG00000050515(IGHA1);ENSGALG00000051289(IGHV5-10-1);ENSGALG00000053262(HIST2H4B);ENSGALG00000053680(HIST1H46L2)	K03994+K10785+K05412+K11252+K03989+K06856+K06856+K01319+K06856+K06856+K11254+K06856+K06856+K11254+K11254
Organismal Systems	Sensory system	Phototransduction	4	23	0.0261815	0.263621	ko04744	ENSGALG00000001418(GUCA1B);ENSGALG00000001696(SAG);ENSGALG00000020745(RHO);ENSGALG00000042647(CNGB1)	K08328+K19627+K04250+K04952
Environmental Information Processing	Signal transduction	Calcium signaling pathway	24	316	0.0278864	0.271428	ko04020	ENSGALG00000001573(P2RX1);ENSGALG00000003126(ERBB4);ENSGALG00000005621(CAMK2A);ENSGALG00000005853(HTR2C);ENSGALG00000007681(HTR2B);ENSGALG00000008177(NOS1);ENSGALG00000009400(SLC8A3);ENSGALG00000009705(RYR3);ENSGALG00000010812(RYR2);ENSGALG00000012297(GRM1);ENSGALG00000013663(FGF20);ENSGALG00000014750(TRB);ENSGALG00000015018(CASQ2);ENSGALG00000016558(VEGFD);ENSGALG00000028158(FGF7);ENSGALG0000003…	K05215+K05085+K04515+K04157+K04157+K13240+K05849+K04963+K04962+K04603+K04358+K10785+K23445+K05449+K04358+K08048+K04264+K04163+K06856+K06856+K06856+K06856+K06856+K06856
Organismal Systems	Environmental adaptation	Circadian entrainment	9	87	0.0302115	0.284573	ko04713	ENSGALG00000005223(ADCYAP1R1);ENSGALG00000005621(CAMK2A);ENSGALG00000008177(NOS1);ENSGALG00000009405(GRIA2);ENSGALG00000009705(RYR3);ENSGALG00000010812(RYR2);ENSGALG00000010909(PRKG2);ENSGALG00000030251(ADCY8);ENSGALG00000034438(GNB3)	K04587+K04515+K13240+K05198+K04963+K04962+K19477+K08048+K07825
Human Diseases	Endocrine and metabolic disease	Maturity onset diabetes of the young	4	25	0.0345801	0.315544	ko04950	ENSGALG00000011349(MNX1);ENSGALG00000014918(RFX6);ENSGALG00000026264(MAFA);ENSGALG00000041154(MNX1)	K08025+K19521+K07595+K08025
Organismal Systems	Nervous system	GABAergic synapse	8	77	0.0389381	0.344543	ko04727	ENSGALG00000007269(GABRA3);ENSGALG00000014202(GABRA4);ENSGALG00000015776(GABRR2);ENSGALG00000019290(SLC6A12);ENSGALG00000020292(GABRE);ENSGALG00000030251(ADCY8);ENSGALG00000034438(GNB3);ENSGALG00000050064(Gabrr3)	K05175+K05175+K05190+K05045+K05185+K08048+K07825+K05190
Environmental Information Processing	Signal transduction	NF-kappa B signaling pathway	15	183	0.0421598	0.362079	ko04064	ENSGALG00000005086(PLAU);ENSGALG00000011389(TRAF3);ENSGALG00000014750(TRB);ENSGALG00000026163(TNFSF11);ENSGALG00000031094(EDA2R);ENSGALG00000033635(PTGS2);ENSGALG00000039140(CD14);ENSGALG00000044547(IGHV5-10-1);ENSGALG00000044631(--);ENSGALG00000045960(--);ENSGALG00000046177(--);ENSGALG00000048671(TRIM25);ENSGALG00000049342(TNFSF13B);ENSGALG00000050515(IGHA1);ENSGALG00000051289(IGHV5-10-1)	K01348+K03174+K10785+K05473+K05163+K11987+K04391+K06856+K06856+K06856+K06856+K10652+K05476+K06856+K06856
Human Diseases	Endocrine and metabolic disease	Cushing syndrome	12	138	0.0448018	0.373775	ko04934	ENSGALG00000004322(AHR);ENSGALG00000004401(WNT11B);ENSGALG00000005401(WNT9A);ENSGALG00000005621(CAMK2A);ENSGALG00000005657(CRHR2);ENSGALG00000011117(AGT);ENSGALG00000028318(CDKN1A);ENSGALG00000030173(WNT2);ENSGALG00000030251(ADCY8);ENSGALG00000042003(FZD10);ENSGALG00000042705(KCNK3);ENSGALG00000043727(NR4A1)	K09093+K01384+K01064+K04515+K04579+K09821+K06625+K00182+K08048+K02842+K04914+K04465
Human Diseases	Cancer: overview	Viral carcinogenesis	15	187	0.0493768	0.391363	ko05203	ENSGALG00000011389(TRAF3);ENSGALG00000012145(TBPL2);ENSGALG00000013600(GTF2E1);ENSGALG00000026747(GTF2A1L);ENSGALG00000028318(CDKN1A);ENSGALG00000031804(H2BE1);ENSGALG00000047314(YF5);ENSGALG00000047380(MR1);ENSGALG00000048097(H4-I);ENSGALG00000049208(MR1);ENSGALG00000051054(Mr1);ENSGALG00000053262(HIST2H4B);ENSGALG00000053680(HIST1H46L2);ENSGALG00000053682(Mr1);ENSGALG00000054397(Mr1)	K03174+K03120+K03136+K03122+K06625+K11252+K06751+K06751+K11254+K06751+K06751+K11254+K11254+K06751+K06751
Environmental Information Processing	Signal transduction	PI3K-Akt signaling pathway	28	403	0.049992	0.391363	ko04151	ENSGALG00000003126(ERBB4);ENSGALG00000003537(SGK2);ENSGALG00000003578(FN1);ENSGALG00000004538(TNN);ENSGALG00000010826(PRKAA2);ENSGALG00000010866(AREG);ENSGALG00000011141(ITGB6);ENSGALG00000013663(FGF20);ENSGALG00000015970(COL9A1);ENSGALG00000016558(VEGFD);ENSGALG00000028158(FGF7);ENSGALG00000028318(CDKN1A);ENSGALG00000034438(GNB3);ENSGALG00000035854(COL6A6);ENSGALG00000039990(TNC);ENSGALG00000040…	K05085+K13303+K05717+K06252+K07198+K09782+K06589+K04358+K08131+K05449+K04358+K06625+K07825+K06238+K06252+K05467+K04465+K06856+K06856+K06856+K06856+K06238+K16859+K06856+K06856+K05414+K06243+K06243
Metabolism	Energy metabolism	Nitrogen metabolism	3	17	0.0509308	0.391363	ko00910	ENSGALG00000005360(CA4);ENSGALG00000033700(CA3A);ENSGALG00000033720(CA7)	K18246+K01672+K01672
Environmental Information Processing	Signaling molecules and interaction	Cytokine-cytokine receptor interaction	17	221	0.052917	0.396199	ko04060	ENSGALG00000006329(IL9);ENSGALG00000006394(IL9R);ENSGALG00000006407(--);ENSGALG00000009574(IL12A);ENSGALG00000024470(CCLI5);ENSGALG00000026163(TNFSF11);ENSGALG00000028407(GDF9);ENSGALG00000031094(EDA2R);ENSGALG00000035052(BMP3);ENSGALG00000049342(TNFSF13B);ENSGALG00000049427(RELT);ENSGALG00000051871(INHBC);ENSGALG00000052209(IFNA1);ENSGALG00000054196(CCL3);ENSGALG00000054770(INHA);ENSGALG00000054…	K05432+K05073+K04722+K05406+K05408+K05473+K22673+K05163+K05496+K05476+K05156+K22688+K05414+K05408+K05500+K05417+K22689
Organismal Systems	Digestive system	Protein digestion and absorption	8	83	0.0565035	0.406385	ko04974	ENSGALG00000004568(CELA2A);ENSGALG00000009400(SLC8A3);ENSGALG00000010657(COL28A1);ENSGALG00000015970(COL9A1);ENSGALG00000022696(KCNE3);ENSGALG00000035854(COL6A6);ENSGALG00000042452(DPP4);ENSGALG00000047341(COL6A6)	K01346+K05849+K23619+K08131+K04897+K06238+K01278+K06238
Human Diseases	Substance dependence	Morphine addiction	8	84	0.0598511	0.406385	ko05032	ENSGALG00000007269(GABRA3);ENSGALG00000013616(OPRM1);ENSGALG00000014202(GABRA4);ENSGALG00000015776(GABRR2);ENSGALG00000020292(GABRE);ENSGALG00000030251(ADCY8);ENSGALG00000034438(GNB3);ENSGALG00000050064(Gabrr3)	K05175+K04215+K05175+K05190+K05185+K08048+K07825+K05190
Organismal Systems	Endocrine system	Regulation of lipolysis in adipocytes	6	56	0.061093	0.406385	ko04923	ENSGALG00000004574(NPPA);ENSGALG00000010909(PRKG2);ENSGALG00000028991(RNP);ENSGALG00000030025(FABP4);ENSGALG00000030251(ADCY8);ENSGALG00000033635(PTGS2)	K12334+K19477+K12334+K08753+K08048+K11987
Organismal Systems	Digestive system	Salivary secretion	7	70	0.0612361	0.406385	ko04970	ENSGALG00000008177(NOS1);ENSGALG00000009705(RYR3);ENSGALG00000010909(PRKG2);ENSGALG00000019696(CATHL2);ENSGALG00000030251(ADCY8);ENSGALG00000034150(CATHL3);ENSGALG00000041878(AQP5)	K13240+K04963+K19477+K13916+K08048+K13916+K09867
Human Diseases	Cardiovascular disease	Arrhythmogenic right ventricular cardiomyopathy	7	70	0.0612361	0.406385	ko05412	ENSGALG00000002845(CTNNA3);ENSGALG00000005400(CACNA2D3);ENSGALG00000009400(SLC8A3);ENSGALG00000010812(RYR2);ENSGALG00000011141(ITGB6);ENSGALG00000013007(Cacna2d4);ENSGALG00000015140(DSC1)	K05691+K04860+K05849+K04962+K06589+K04861+K07601
Organismal Systems	Endocrine system	Oxytocin signaling pathway	12	148	0.0690818	0.448264	ko04921	ENSGALG00000004574(NPPA);ENSGALG00000005400(CACNA2D3);ENSGALG00000005621(CAMK2A);ENSGALG00000005631(TRPM2);ENSGALG00000009705(RYR3);ENSGALG00000010812(RYR2);ENSGALG00000010826(PRKAA2);ENSGALG00000013007(Cacna2d4);ENSGALG00000028318(CDKN1A);ENSGALG00000028991(RNP);ENSGALG00000030251(ADCY8);ENSGALG00000033635(PTGS2)	K12334+K04860+K04515+K04977+K04963+K04962+K07198+K04861+K06625+K12334+K08048+K11987
Organismal Systems	Sensory system	Inflammatory mediator regulation of TRP channels	9	102	0.0706343	0.448374	ko04750	ENSGALG00000005621(CAMK2A);ENSGALG00000005853(HTR2C);ENSGALG00000007681(HTR2B);ENSGALG00000011413(CYP2J2);ENSGALG00000012396(PTGER2);ENSGALG00000030251(ADCY8);ENSGALG00000034751(TRPA1);ENSGALG00000047199(CYP2C9);ENSGALG00000050045(CYP2J2)	K04515+K04157+K04157+K07418+K04259+K08048+K04984+K07413+K07418
Metabolism	Lipid metabolism	Ether lipid metabolism	5	45	0.0740435	0.450431	ko00565	ENSGALG00000005599(UGT8);ENSGALG00000010032(PLB1);ENSGALG00000012018(UGT8);ENSGALG00000030512(PLA2G3);ENSGALG00000052101(pld3)	K04628+K14621+K04628+K01047+K16860
Environmental Information Processing	Membrane transport	ABC transporters	5	45	0.0740435	0.450431	ko02010	ENSGALG00000006795(ABCG4);ENSGALG00000010901(ABCB1);ENSGALG00000032986(CFTR);ENSGALG00000044261(ABCA13);ENSGALG00000054253(ABCA13)	K05680+K05658+K05031+K05647+K05647
Cellular Processes	Cellular community - eukaryotes	Gap junction	8	90	0.082525	0.491782	ko04540	ENSGALG00000000433(TUBA4A);ENSGALG00000005853(HTR2C);ENSGALG00000007681(HTR2B);ENSGALG00000010909(PRKG2);ENSGALG00000012297(GRM1);ENSGALG00000013045(TUBA8B);ENSGALG00000013056(Tuba8);ENSGALG00000030251(ADCY8)	K07374+K04157+K04157+K19477+K04603+K07374+K07374+K08048
Organismal Systems	Endocrine system	Parathyroid hormone synthesis, secretion and action	8	91	0.0867376	0.506548	ko04928	ENSGALG00000002461(MMP17);ENSGALG00000012768(GCM2);ENSGALG00000016316(GCM1);ENSGALG00000017183(MMP13);ENSGALG00000026163(TNFSF11);ENSGALG00000028318(CDKN1A);ENSGALG00000030251(ADCY8);ENSGALG00000033090(VDR)	K07997+K21598+K21598+K07994+K05473+K06625+K08048+K08539
Organismal Systems	Immune system	Neutrophil extracellular trap formation	16	224	0.0989607	0.560678	ko04613	ENSGALG00000001565(C5);ENSGALG00000009266(FGA);ENSGALG00000009268(FGG);ENSGALG00000019696(CATHL2);ENSGALG00000031804(H2BE1);ENSGALG00000034150(CATHL3);ENSGALG00000044547(IGHV5-10-1);ENSGALG00000044631(--);ENSGALG00000044661(BDMD1);ENSGALG00000045960(--);ENSGALG00000046177(--);ENSGALG00000048097(H4-I);ENSGALG00000050515(IGHA1);ENSGALG00000051289(IGHV5-10-1);ENSGALG00000053262(HIST2H4B);ENSGALG0000…	K03994+K03903+K03905+K13916+K11252+K13916+K06856+K06856+K01319+K06856+K06856+K11254+K06856+K06856+K11254+K11254
Human Diseases	Infectious disease: parasitic	African trypanosomiasis	9	110	0.101742	0.560678	ko05143	ENSGALG00000004574(NPPA);ENSGALG00000009574(IL12A);ENSGALG00000028991(RNP);ENSGALG00000044547(IGHV5-10-1);ENSGALG00000044631(--);ENSGALG00000045960(--);ENSGALG00000046177(--);ENSGALG00000050515(IGHA1);ENSGALG00000051289(IGHV5-10-1)	K12334+K05406+K12334+K06856+K06856+K06856+K06856+K06856+K06856
Organismal Systems	Endocrine system	Aldosterone synthesis and secretion	7	79	0.101767	0.560678	ko04925	ENSGALG00000004574(NPPA);ENSGALG00000005621(CAMK2A);ENSGALG00000011117(AGT);ENSGALG00000028991(RNP);ENSGALG00000030251(ADCY8);ENSGALG00000042705(KCNK3);ENSGALG00000043727(NR4A1)	K12334+K04515+K09821+K12334+K08048+K04914+K04465
Organismal Systems	Endocrine system	Ovarian steroidogenesis	5	50	0.10524	0.569075	ko04913	ENSGALG00000011413(CYP2J2);ENSGALG00000013294(CYP19A1);ENSGALG00000030251(ADCY8);ENSGALG00000033635(PTGS2);ENSGALG00000050045(CYP2J2)	K07418+K07434+K08048+K11987+K07418
Organismal Systems	Nervous system	Glutamatergic synapse	8	97	0.114588	0.608359	ko04724	ENSGALG00000002098(GRIK3);ENSGALG00000009405(GRIA2);ENSGALG00000012297(GRM1);ENSGALG00000014793(DLGAP1);ENSGALG00000015551(GRIN3A);ENSGALG00000015835(GRIK1);ENSGALG00000030251(ADCY8);ENSGALG00000034438(GNB3)	K05203+K05198+K04603+K15008+K05213+K05201+K08048+K07825
Organismal Systems	Endocrine system	PPAR signaling pathway	6	67	0.119859	0.624978	ko03320	ENSGALG00000000619(ANGPTL4);ENSGALG00000001445(FABP6);ENSGALG00000005739(SCD);ENSGALG00000008439(CD36);ENSGALG00000030025(FABP4);ENSGALG00000041344(FABP5)	K08767+K08755+K00507+K06259+K08753+K08754
Organismal Systems	Immune system	Toll-like receptor signaling pathway	8	99	0.124832	0.639491	ko04620	ENSGALG00000009574(IL12A);ENSGALG00000011389(TRAF3);ENSGALG00000015474(CD80);ENSGALG00000017485(TLR1A);ENSGALG00000024470(CCLI5);ENSGALG00000039140(CD14);ENSGALG00000052209(IFNA1);ENSGALG00000054196(CCL3)	K05406+K03174+K05412+K05398+K05408+K04391+K05414+K05408
Organismal Systems	Excretory system	Collecting duct acid secretion	3	25	0.128796	0.640107	ko04966	ENSGALG00000000048(ATP6V1A);ENSGALG00000002207(ATP6V1G3);ENSGALG00000051660(ATP6V1B2)	K02145+K02152+K02147
Organismal Systems	Immune system	Antigen processing and presentation	7	84	0.129337	0.640107	ko04612	ENSGALG00000014750(TRB);ENSGALG00000047314(YF5);ENSGALG00000047380(MR1);ENSGALG00000049208(MR1);ENSGALG00000051054(Mr1);ENSGALG00000053682(Mr1);ENSGALG00000054397(Mr1)	K10785+K06751+K06751+K06751+K06751+K06751+K06751
Human Diseases	Cancer: specific types	Gastric cancer	10	137	0.151847	0.731098	ko05226	ENSGALG00000002845(CTNNA3);ENSGALG00000004401(WNT11B);ENSGALG00000005401(WNT9A);ENSGALG00000010901(ABCB1);ENSGALG00000013183(TERT);ENSGALG00000013663(FGF20);ENSGALG00000028158(FGF7);ENSGALG00000028318(CDKN1A);ENSGALG00000030173(WNT2);ENSGALG00000042003(FZD10)	K05691+K01384+K01064+K05658+K11126+K04358+K04358+K06625+K00182+K02842
Human Diseases	Infectious disease: parasitic	Amoebiasis	12	171	0.152729	0.731098	ko05146	ENSGALG00000003578(FN1);ENSGALG00000009574(IL12A);ENSGALG00000039140(CD14);ENSGALG00000044547(IGHV5-10-1);ENSGALG00000044631(--);ENSGALG00000044661(BDMD1);ENSGALG00000045960(--);ENSGALG00000046177(--);ENSGALG00000050515(IGHA1);ENSGALG00000051289(IGHV5-10-1);ENSGALG00000053543(Lamb2);ENSGALG00000054865(LAMB1)	K05717+K05406+K04391+K06856+K06856+K01319+K06856+K06856+K06856+K06856+K06243+K06243
Human Diseases	Cancer: specific types	Small cell lung cancer	7	90	0.166803	0.779304	ko05222	ENSGALG00000003578(FN1);ENSGALG00000005762(BIRC7);ENSGALG00000011389(TRAF3);ENSGALG00000028318(CDKN1A);ENSGALG00000033635(PTGS2);ENSGALG00000053543(Lamb2);ENSGALG00000054865(LAMB1)	K05717+K16061+K03174+K06625+K11987+K06243+K06243
Human Diseases	Immune disease	Asthma	8	107	0.170307	0.779304	ko05310	ENSGALG00000006329(IL9);ENSGALG00000014750(TRB);ENSGALG00000044547(IGHV5-10-1);ENSGALG00000044631(--);ENSGALG00000045960(--);ENSGALG00000046177(--);ENSGALG00000050515(IGHA1);ENSGALG00000051289(IGHV5-10-1)	K05432+K10785+K06856+K06856+K06856+K06856+K06856+K06856
Human Diseases	Infectious disease: bacterial	Tuberculosis	16	245	0.171633	0.779304	ko05152	ENSGALG00000005621(CAMK2A);ENSGALG00000009574(IL12A);ENSGALG00000017485(TLR1A);ENSGALG00000019696(CATHL2);ENSGALG00000027765(MRC1);ENSGALG00000028357(MRC1);ENSGALG00000033090(VDR);ENSGALG00000034150(CATHL3);ENSGALG00000039140(CD14);ENSGALG00000044547(IGHV5-10-1);ENSGALG00000044631(--);ENSGALG00000045960(--);ENSGALG00000046177(--);ENSGALG00000050515(IGHA1);ENSGALG00000051289(IGHV5-10-1);ENSGALG000…	K04515+K05406+K05398+K13916+K06560+K06560+K08539+K13916+K04391+K06856+K06856+K06856+K06856+K06856+K06856+K05414
Organismal Systems	Endocrine system	Melanogenesis	7	91	0.173475	0.779304	ko04916	ENSGALG00000004401(WNT11B);ENSGALG00000005401(WNT9A);ENSGALG00000005621(CAMK2A);ENSGALG00000015205(TYRP1);ENSGALG00000030173(WNT2);ENSGALG00000030251(ADCY8);ENSGALG00000042003(FZD10)	K01384+K01064+K04515+K00506+K00182+K08048+K02842
Metabolism	Xenobiotics biodegradation and metabolism	Drug metabolism - other enzymes	5	60	0.183226	0.798539	ko00983	ENSGALG00000002688(NME4);ENSGALG00000005204(GSTT1);ENSGALG00000005361(HPRT1);ENSGALG00000007382(CDA);ENSGALG00000045427(UPP2)	K00940+K00799+K00760+K01489+K00757
Human Diseases	Cancer: specific types	Basal cell carcinoma	5	60	0.183226	0.798539	ko05217	ENSGALG00000004401(WNT11B);ENSGALG00000005401(WNT9A);ENSGALG00000028318(CDKN1A);ENSGALG00000030173(WNT2);ENSGALG00000042003(FZD10)	K01384+K01064+K06625+K00182+K02842
Human Diseases	Infectious disease: bacterial	Pertussis	5	62	0.200891	0.834478	ko05133	ENSGALG00000001565(C5);ENSGALG00000002496(SFTPA1);ENSGALG00000009574(IL12A);ENSGALG00000032231(C4);ENSGALG00000039140(CD14)	K03994+K10067+K05406+K03989+K04391
Metabolism	Glycan biosynthesis and metabolism	Mucin type O-glycan biosynthesis	3	31	0.203362	0.834478	ko00512	ENSGALG00000001130(GALNT17);ENSGALG00000010960(GALNT3);ENSGALG00000044940(GCNT3)	K00710+K00710+K09662
Human Diseases	Cancer: overview	Transcriptional misregulation in cancer	16	253	0.205107	0.834478	ko05202	ENSGALG00000005086(PLAU);ENSGALG00000006992(MMP9);ENSGALG00000007831(TLX1);ENSGALG00000014750(TRB);ENSGALG00000026631(HOXA10);ENSGALG00000026698(FEV);ENSGALG00000028318(CDKN1A);ENSGALG00000039140(CD14);ENSGALG00000040021(HOXA11);ENSGALG00000043033(EYA1);ENSGALG00000044547(IGHV5-10-1);ENSGALG00000044631(--);ENSGALG00000045960(--);ENSGALG00000046177(--);ENSGALG00000050515(IGHA1);ENSGALG00000051289(…	K01348+K01403+K09340+K10785+K17443+K09437+K06625+K04391+K21951+K15616+K06856+K06856+K06856+K06856+K06856+K06856
Organismal Systems	Immune system	IL-17 signaling pathway	6	79	0.206328	0.834478	ko04657	ENSGALG00000006992(MMP9);ENSGALG00000011389(TRAF3);ENSGALG00000016669(DEFB4A);ENSGALG00000017183(MMP13);ENSGALG00000033635(PTGS2);ENSGALG00000047285(BD7)	K01403+K03174+K21100+K07994+K11987+K21100
Organismal Systems	Immune system	Intestinal immune network for IgA production	9	130	0.207644	0.834478	ko04672	ENSGALG00000014750(TRB);ENSGALG00000015474(CD80);ENSGALG00000044547(IGHV5-10-1);ENSGALG00000044631(--);ENSGALG00000045960(--);ENSGALG00000046177(--);ENSGALG00000049342(TNFSF13B);ENSGALG00000050515(IGHA1);ENSGALG00000051289(IGHV5-10-1)	K10785+K05412+K06856+K06856+K06856+K06856+K05476+K06856+K06856
Human Diseases	Infectious disease: viral	Human cytomegalovirus infection	14	218	0.208619	0.834478	ko05163	ENSGALG00000012396(PTGER2);ENSGALG00000024470(CCLI5);ENSGALG00000028318(CDKN1A);ENSGALG00000030251(ADCY8);ENSGALG00000033635(PTGS2);ENSGALG00000034438(GNB3);ENSGALG00000047314(YF5);ENSGALG00000047380(MR1);ENSGALG00000049208(MR1);ENSGALG00000051054(Mr1);ENSGALG00000052209(IFNA1);ENSGALG00000053682(Mr1);ENSGALG00000054196(CCL3);ENSGALG00000054397(Mr1)	K04259+K05408+K06625+K08048+K11987+K07825+K06751+K06751+K06751+K06751+K05414+K06751+K05408+K06751
Human Diseases	Endocrine and metabolic disease	Alcoholic liver disease	9	131	0.213859	0.843878	ko04936	ENSGALG00000001565(C5);ENSGALG00000005043(ACACB);ENSGALG00000005739(SCD);ENSGALG00000009574(IL12A);ENSGALG00000010826(PRKAA2);ENSGALG00000011389(TRAF3);ENSGALG00000032231(C4);ENSGALG00000039140(CD14);ENSGALG00000052209(IFNA1)	K03994+K01946+K00507+K05406+K07198+K03174+K03989+K04391+K05414
Organismal Systems	Immune system	NOD-like receptor signaling pathway	10	150	0.223423	0.857389	ko04621	ENSGALG00000005631(TRPM2);ENSGALG00000011389(TRAF3);ENSGALG00000016669(DEFB4A);ENSGALG00000019696(CATHL2);ENSGALG00000022815(AvBD1);ENSGALG00000026152(GBP2);ENSGALG00000034150(CATHL3);ENSGALG00000047285(BD7);ENSGALG00000048325(GBP);ENSGALG00000052209(IFNA1)	K04977+K03174+K21100+K13916+K23126+K20899+K13916+K21100+K20899+K05414
Metabolism	Biosynthesis of other secondary metabolites	Neomycin, kanamycin and gentamicin biosynthesis	1	5	0.227753	0.857389	ko00524	ENSGALG00000021039(HKDC1)	K00844
Organismal Systems	Digestive system	Gastric acid secretion	5	65	0.2284	0.857389	ko04971	ENSGALG00000004418(SSTR2);ENSGALG00000005621(CAMK2A);ENSGALG00000007361(SST);ENSGALG00000030251(ADCY8);ENSGALG00000032986(CFTR)	K04218+K04515+K05237+K08048+K05031
Organismal Systems	Endocrine system	Relaxin signaling pathway	8	116	0.229029	0.857389	ko04926	ENSGALG00000006992(MMP9);ENSGALG00000008177(NOS1);ENSGALG00000015028(RLN3);ENSGALG00000016558(VEGFD);ENSGALG00000017183(MMP13);ENSGALG00000017411(RXFP3);ENSGALG00000030251(ADCY8);ENSGALG00000034438(GNB3)	K01403+K13240+K22000+K05449+K07994+K08397+K08048+K07825
Organismal Systems	Nervous system	Synaptic vesicle cycle	6	83	0.239161	0.883989	ko04721	ENSGALG00000000048(ATP6V1A);ENSGALG00000002207(ATP6V1G3);ENSGALG00000015944(Rims1);ENSGALG00000019290(SLC6A12);ENSGALG00000041103(SLC18A3);ENSGALG00000051660(ATP6V1B2)	K02145+K02152+K15291+K05045+K14636+K02147
Human Diseases	Infectious disease: bacterial	Vibrio cholerae infection	4	50	0.243095	0.887296	ko05110	ENSGALG00000000048(ATP6V1A);ENSGALG00000002207(ATP6V1G3);ENSGALG00000032986(CFTR);ENSGALG00000051660(ATP6V1B2)	K02145+K02152+K05031+K02147
Organismal Systems	Immune system	Hematopoietic cell lineage	11	172	0.248685	0.896493	ko04640	ENSGALG00000006394(IL9R);ENSGALG00000008439(CD36);ENSGALG00000039140(CD14);ENSGALG00000044547(IGHV5-10-1);ENSGALG00000044631(--);ENSGALG00000045960(--);ENSGALG00000046177(--);ENSGALG00000050515(IGHA1);ENSGALG00000051289(IGHV5-10-1);ENSGALG00000053667(--);ENSGALG00000054976(IL11)	K05073+K06259+K04391+K06856+K06856+K06856+K06856+K06856+K06856+K06449+K05417
Metabolism	Amino acid metabolism	Tyrosine metabolism	3	35	0.257472	0.897925	ko00350	ENSGALG00000013094(DDC);ENSGALG00000015205(TYRP1);ENSGALG00000035375(LRTOMT)	K01593+K00506+K00545
Human Diseases	Cancer: overview	Chemical carcinogenesis - DNA adducts	3	35	0.257472	0.897925	ko05204	ENSGALG00000005204(GSTT1);ENSGALG00000033635(PTGS2);ENSGALG00000047199(CYP2C9)	K00799+K11987+K07413
Human Diseases	Infectious disease: viral	Epstein-Barr virus infection	17	283	0.258589	0.897925	ko05169	ENSGALG00000011389(TRAF3);ENSGALG00000014750(TRB);ENSGALG00000028318(CDKN1A);ENSGALG00000030493(ENTPD3);ENSGALG00000044547(IGHV5-10-1);ENSGALG00000044631(--);ENSGALG00000045960(--);ENSGALG00000046177(--);ENSGALG00000047314(YF5);ENSGALG00000047380(MR1);ENSGALG00000049208(MR1);ENSGALG00000050515(IGHA1);ENSGALG00000051054(Mr1);ENSGALG00000051289(IGHV5-10-1);ENSGALG00000052209(IFNA1);ENSGALG000000536…	K03174+K10785+K06625+K01510+K06856+K06856+K06856+K06856+K06751+K06751+K06751+K06856+K06751+K06856+K05414+K06751+K06751
Organismal Systems	Nervous system	Cholinergic synapse	7	103	0.261382	0.897925	ko04725	ENSGALG00000002289(CHAT);ENSGALG00000005621(CAMK2A);ENSGALG00000015382(CHRNA6);ENSGALG00000017216(SLC5A7);ENSGALG00000030251(ADCY8);ENSGALG00000034438(GNB3);ENSGALG00000041103(SLC18A3)	K00623+K04515+K04808+K14387+K08048+K07825+K14636
Human Diseases	Infectious disease: bacterial	Epithelial cell signaling in Helicobacter pylori infection	5	70	0.276403	0.938485	ko05120	ENSGALG00000000048(ATP6V1A);ENSGALG00000002207(ATP6V1G3);ENSGALG00000016132(IGSF5);ENSGALG00000040114(PTPRZ1);ENSGALG00000051660(ATP6V1B2)	K02145+K02152+K06786+K08114+K02147
Organismal Systems	Endocrine system	Cortisol synthesis and secretion	4	54	0.288237	0.961665	ko04927	ENSGALG00000011117(AGT);ENSGALG00000030251(ADCY8);ENSGALG00000042705(KCNK3);ENSGALG00000043727(NR4A1)	K09821+K08048+K04914+K04465
Environmental Information Processing	Signal transduction	Apelin signaling pathway	8	125	0.293827	0.961665	ko04371	ENSGALG00000000585(MYL4);ENSGALG00000008177(NOS1);ENSGALG00000009400(SLC8A3);ENSGALG00000009705(RYR3);ENSGALG00000010812(RYR2);ENSGALG00000010826(PRKAA2);ENSGALG00000030251(ADCY8);ENSGALG00000034438(GNB3)	K12750+K13240+K05849+K04963+K04962+K07198+K08048+K07825
Human Diseases	Infectious disease: viral	Herpes simplex virus 1 infection	14	235	0.295626	0.961665	ko05168	ENSGALG00000001565(C5);ENSGALG00000009574(IL12A);ENSGALG00000011389(TRAF3);ENSGALG00000044506(--);ENSGALG00000047224(--);ENSGALG00000047314(YF5);ENSGALG00000047380(MR1);ENSGALG00000048465(--);ENSGALG00000049208(MR1);ENSGALG00000050362(ZNF707);ENSGALG00000051054(Mr1);ENSGALG00000052209(IFNA1);ENSGALG00000053682(Mr1);ENSGALG00000054397(Mr1)	K03994+K05406+K03174+K09228+K09228+K06751+K06751+K09228+K06751+K09228+K06751+K05414+K06751+K06751
Genetic Information Processing	Transcription	Basal transcription factors	3	38	0.299211	0.961665	ko03022	ENSGALG00000012145(TBPL2);ENSGALG00000013600(GTF2E1);ENSGALG00000026747(GTF2A1L)	K03120+K03136+K03122
Organismal Systems	Digestive system	Pancreatic secretion	6	90	0.29988	0.961665	ko04972	ENSGALG00000004568(CELA2A);ENSGALG00000007959(SLC26A3);ENSGALG00000010812(RYR2);ENSGALG00000030251(ADCY8);ENSGALG00000030512(PLA2G3);ENSGALG00000032986(CFTR)	K01346+K14078+K04962+K08048+K01047+K05031
Metabolism	Lipid metabolism	Steroid hormone biosynthesis	3	39	0.313224	0.961665	ko00140	ENSGALG00000013294(CYP19A1);ENSGALG00000035375(LRTOMT);ENSGALG00000047199(CYP2C9)	K07434+K00545+K07413
Organismal Systems	Digestive system	Mineral absorption	3	39	0.313224	0.961665	ko04978	ENSGALG00000007959(SLC26A3);ENSGALG00000009400(SLC8A3);ENSGALG00000033090(VDR)	K14078+K05849+K08539
Human Diseases	Infectious disease: parasitic	Leishmaniasis	9	146	0.314511	0.961665	ko05140	ENSGALG00000005843(EEF1A2);ENSGALG00000009574(IL12A);ENSGALG00000033635(PTGS2);ENSGALG00000044547(IGHV5-10-1);ENSGALG00000044631(--);ENSGALG00000045960(--);ENSGALG00000046177(--);ENSGALG00000050515(IGHA1);ENSGALG00000051289(IGHV5-10-1)	K03231+K05406+K11987+K06856+K06856+K06856+K06856+K06856+K06856
Human Diseases	Infectious disease: viral	Kaposi sarcoma-associated herpesvirus infection	11	183	0.315962	0.961665	ko05167	ENSGALG00000011389(TRAF3);ENSGALG00000028318(CDKN1A);ENSGALG00000033635(PTGS2);ENSGALG00000034438(GNB3);ENSGALG00000047314(YF5);ENSGALG00000047380(MR1);ENSGALG00000049208(MR1);ENSGALG00000051054(Mr1);ENSGALG00000052209(IFNA1);ENSGALG00000053682(Mr1);ENSGALG00000054397(Mr1)	K03174+K06625+K11987+K07825+K06751+K06751+K06751+K06751+K05414+K06751+K06751
Organismal Systems	Endocrine system	Insulin secretion	5	74	0.316164	0.961665	ko04911	ENSGALG00000005223(ADCYAP1R1);ENSGALG00000005621(CAMK2A);ENSGALG00000010078(GLP1R);ENSGALG00000010812(RYR2);ENSGALG00000030251(ADCY8)	K04587+K04515+K04581+K04962+K08048
Human Diseases	Infectious disease: bacterial	Pathogenic Escherichia coli infection	16	277	0.320595	0.964691	ko05130	ENSGALG00000000433(TUBA4A);ENSGALG00000005122(MYO1H);ENSGALG00000006407(--);ENSGALG00000006593(CLDN18);ENSGALG00000013045(TUBA8B);ENSGALG00000013056(Tuba8);ENSGALG00000027323(MYH1D);ENSGALG00000033198(MYO5C);ENSGALG00000038964(Cldn15);ENSGALG00000042123(CLDN23);ENSGALG00000044547(IGHV5-10-1);ENSGALG00000044631(--);ENSGALG00000045960(--);ENSGALG00000046177(--);ENSGALG00000050515(IGHA1);ENSGALG0000…	K07374+K10356+K04722+K06087+K07374+K07374+K10352+K10357+K06087+K06087+K06856+K06856+K06856+K06856+K06856+K06856
Metabolism	Glycan biosynthesis and metabolism	Mannose type O-glycan biosynthesis	2	23	0.323766	0.964691	ko00515	ENSGALG00000001611(B3GAT1);ENSGALG00000031590(B3GAT2)	K00735+K10157
Cellular Processes	Cellular community - eukaryotes	Focal adhesion	12	205	0.337152	0.967359	ko04510	ENSGALG00000003578(FN1);ENSGALG00000004538(TNN);ENSGALG00000008947(PAK5);ENSGALG00000011141(ITGB6);ENSGALG00000015970(COL9A1);ENSGALG00000016558(VEGFD);ENSGALG00000035854(COL6A6);ENSGALG00000039990(TNC);ENSGALG00000047341(COL6A6);ENSGALG00000047771(PGF);ENSGALG00000053543(Lamb2);ENSGALG00000054865(LAMB1)	K05717+K06252+K05736+K06589+K08131+K05449+K06238+K06252+K06238+K16859+K06243+K06243
Human Diseases	Cardiovascular disease	Lipid and atherosclerosis	12	205	0.337152	0.967359	ko05417	ENSGALG00000005621(CAMK2A);ENSGALG00000006407(--);ENSGALG00000006992(MMP9);ENSGALG00000008439(CD36);ENSGALG00000009574(IL12A);ENSGALG00000011389(TRAF3);ENSGALG00000011413(CYP2J2);ENSGALG00000024470(CCLI5);ENSGALG00000039140(CD14);ENSGALG00000050045(CYP2J2);ENSGALG00000052209(IFNA1);ENSGALG00000054196(CCL3)	K04515+K04722+K01403+K06259+K05406+K03174+K07418+K05408+K04391+K07418+K05414+K05408
Human Diseases	Substance dependence	Cocaine addiction	3	41	0.341279	0.967359	ko05030	ENSGALG00000009405(GRIA2);ENSGALG00000013094(DDC);ENSGALG00000015551(GRIN3A)	K05198+K01593+K05213
Organismal Systems	Endocrine system	Thyroid hormone synthesis	4	59	0.346049	0.967359	ko04918	ENSGALG00000015143(TTR);ENSGALG00000028204(GPX1);ENSGALG00000030251(ADCY8);ENSGALG00000041932(SLC5A5)	K20731+K00432+K08048+K14385
Human Diseases	Cancer: overview	Pathways in cancer	27	493	0.351428	0.967359	ko05200	ENSGALG00000002845(CTNNA3);ENSGALG00000003578(FN1);ENSGALG00000004401(WNT11B);ENSGALG00000005204(GSTT1);ENSGALG00000005401(WNT9A);ENSGALG00000005621(CAMK2A);ENSGALG00000005762(BIRC7);ENSGALG00000006992(MMP9);ENSGALG00000009574(IL12A);ENSGALG00000011117(AGT);ENSGALG00000011389(TRAF3);ENSGALG00000012396(PTGER2);ENSGALG00000013183(TERT);ENSGALG00000013663(FGF20);ENSGALG00000016558(VEGFD);ENSGALG0000…	K05691+K05717+K01384+K00799+K01064+K04515+K16061+K01403+K05406+K09821+K03174+K04259+K11126+K04358+K05449+K04358+K06625+K00182+K08048+K11987+K07825+K08731+K02842+K16859+K05414+K06243+K06243
Human Diseases	Endocrine and metabolic disease	Type II diabetes mellitus	3	42	0.355284	0.967359	ko04930	ENSGALG00000021039(HKDC1);ENSGALG00000026264(MAFA);ENSGALG00000050619(SOCS2)	K00844+K07595+K04695
Metabolism	Nucleotide metabolism	Pyrimidine metabolism	4	60	0.357679	0.967359	ko00240	ENSGALG00000002688(NME4);ENSGALG00000007382(CDA);ENSGALG00000030493(ENTPD3);ENSGALG00000045427(UPP2)	K00940+K01489+K01510+K00757
Organismal Systems	Nervous system	Long-term potentiation	4	60	0.357679	0.967359	ko04720	ENSGALG00000005621(CAMK2A);ENSGALG00000009405(GRIA2);ENSGALG00000012297(GRM1);ENSGALG00000030251(ADCY8)	K04515+K05198+K04603+K08048
Human Diseases	Substance dependence	Amphetamine addiction	4	60	0.357679	0.967359	ko05031	ENSGALG00000005621(CAMK2A);ENSGALG00000009405(GRIA2);ENSGALG00000013094(DDC);ENSGALG00000015551(GRIN3A)	K04515+K05198+K01593+K05213
Metabolism	Lipid metabolism	alpha-Linolenic acid metabolism	2	25	0.361103	0.967359	ko00592	ENSGALG00000010032(PLB1);ENSGALG00000030512(PLA2G3)	K14621+K01047
Metabolism	Glycan biosynthesis and metabolism	Glycosphingolipid biosynthesis - lacto and neolacto series	2	25	0.361103	0.967359	ko00601	ENSGALG00000001806(FUT6);ENSGALG00000007003(ST3GAL4)	K00716+K03494
Human Diseases	Cancer: specific types	Breast cancer	8	135	0.370127	0.968316	ko05224	ENSGALG00000004401(WNT11B);ENSGALG00000005401(WNT9A);ENSGALG00000013663(FGF20);ENSGALG00000026163(TNFSF11);ENSGALG00000028158(FGF7);ENSGALG00000028318(CDKN1A);ENSGALG00000030173(WNT2);ENSGALG00000042003(FZD10)	K01384+K01064+K04358+K05473+K04358+K06625+K00182+K02842
Organismal Systems	Circulatory system	Vascular smooth muscle contraction	8	136	0.377886	0.968316	ko04270	ENSGALG00000000667(EDN2);ENSGALG00000003836(Rbm44);ENSGALG00000004574(NPPA);ENSGALG00000011117(AGT);ENSGALG00000027323(MYH1D);ENSGALG00000028991(RNP);ENSGALG00000030251(ADCY8);ENSGALG00000030512(PLA2G3)	K16367+K08447+K12334+K09821+K10352+K12334+K08048+K01047
Organismal Systems	Sensory system	Phototransduction - fly	2	26	0.379489	0.968316	ko04745	ENSGALG00000005621(CAMK2A);ENSGALG00000009602(MYO3B)	K04515+K08834
Cellular Processes	Cellular community - eukaryotes	Tight junction	10	174	0.380024	0.968316	ko04530	ENSGALG00000000433(TUBA4A);ENSGALG00000006593(CLDN18);ENSGALG00000010826(PRKAA2);ENSGALG00000013045(TUBA8B);ENSGALG00000013056(Tuba8);ENSGALG00000016132(IGSF5);ENSGALG00000027323(MYH1D);ENSGALG00000032986(CFTR);ENSGALG00000038964(Cldn15);ENSGALG00000042123(CLDN23)	K07374+K06087+K07198+K07374+K07374+K06786+K10352+K05031+K06087+K06087
Organismal Systems	Nervous system	Long-term depression	4	62	0.380921	0.968316	ko04730	ENSGALG00000008177(NOS1);ENSGALG00000009405(GRIA2);ENSGALG00000010909(PRKG2);ENSGALG00000012297(GRM1)	K13240+K05198+K19477+K04603
Environmental Information Processing	Signal transduction	HIF-1 signaling pathway	6	99	0.381357	0.968316	ko04066	ENSGALG00000004574(NPPA);ENSGALG00000005621(CAMK2A);ENSGALG00000021039(HKDC1);ENSGALG00000028318(CDKN1A);ENSGALG00000028991(RNP);ENSGALG00000040755(ANGPT4)	K12334+K04515+K00844+K06625+K12334+K05467
Genetic Information Processing	Translation	Nucleocytoplasmic transport	7	119	0.392428	0.987837	ko03013	ENSGALG00000005843(EEF1A2);ENSGALG00000041435(NUP210L);ENSGALG00000044942(Ranbp2);ENSGALG00000045947(RANBP2);ENSGALG00000048939(Ranbp2);ENSGALG00000051445(Ranbp2);ENSGALG00000054136(RANBP2)	K03231+K14314+K12172+K12172+K12172+K12172+K12172
Environmental Information Processing	Signal transduction	ErbB signaling pathway	5	82	0.397196	0.991293	ko04012	ENSGALG00000003126(ERBB4);ENSGALG00000005621(CAMK2A);ENSGALG00000008947(PAK5);ENSGALG00000010866(AREG);ENSGALG00000028318(CDKN1A)	K05085+K04515+K05736+K09782+K06625
Metabolism	Amino acid metabolism	Arginine and proline metabolism	3	46	0.410762	0.99987	ko00330	ENSGALG00000008177(NOS1);ENSGALG00000023435(GATM);ENSGALG00000054033(CKM)	K13240+K00613+K00933
Environmental Information Processing	Signal transduction	cGMP-PKG signaling pathway	9	161	0.423022	0.99987	ko04022	ENSGALG00000004574(NPPA);ENSGALG00000009400(SLC8A3);ENSGALG00000010909(PRKG2);ENSGALG00000015358(MYH15);ENSGALG00000015608(ADRA2C);ENSGALG00000028991(RNP);ENSGALG00000030251(ADCY8);ENSGALG00000030985(MYH7B);ENSGALG00000042647(CNGB1)	K12334+K05849+K19477+K17751+K04140+K12334+K08048+K17751+K04952
Organismal Systems	Immune system	RIG-I-like receptor signaling pathway	4	66	0.427064	0.99987	ko04622	ENSGALG00000009574(IL12A);ENSGALG00000011389(TRAF3);ENSGALG00000048671(TRIM25);ENSGALG00000052209(IFNA1)	K05406+K03174+K10652+K05414
Organismal Systems	Immune system	Platelet activation	7	124	0.434254	0.99987	ko04611	ENSGALG00000001573(P2RX1);ENSGALG00000009266(FGA);ENSGALG00000009268(FGG);ENSGALG00000010909(PRKG2);ENSGALG00000012791(TBXAS1);ENSGALG00000030251(ADCY8);ENSGALG00000037888(TBXA2R)	K05215+K03903+K03905+K19477+K01832+K08048+K04264
Environmental Information Processing	Signal transduction	mTOR signaling pathway	8	144	0.440076	0.99987	ko04150	ENSGALG00000000048(ATP6V1A);ENSGALG00000002207(ATP6V1G3);ENSGALG00000004401(WNT11B);ENSGALG00000005401(WNT9A);ENSGALG00000010826(PRKAA2);ENSGALG00000030173(WNT2);ENSGALG00000042003(FZD10);ENSGALG00000051660(ATP6V1B2)	K02145+K02152+K01384+K01064+K07198+K00182+K02842+K02147
Human Diseases	Infectious disease: viral	Human immunodeficiency virus 1 infection	11	205	0.459023	0.99987	ko05170	ENSGALG00000008947(PAK5);ENSGALG00000012875(WEE2);ENSGALG00000014750(TRB);ENSGALG00000034438(GNB3);ENSGALG00000047314(YF5);ENSGALG00000047380(MR1);ENSGALG00000049208(MR1);ENSGALG00000051054(Mr1);ENSGALG00000052209(IFNA1);ENSGALG00000053682(Mr1);ENSGALG00000054397(Mr1)	K05736+K06632+K10785+K07825+K06751+K06751+K06751+K06751+K05414+K06751+K06751
Organismal Systems	Development and regeneration	Axon regeneration	5	89	0.467445	0.99987	ko04361	ENSGALG00000010826(PRKAA2);ENSGALG00000013094(DDC);ENSGALG00000023626(NTN1);ENSGALG00000029072(NTN3);ENSGALG00000040549(HTR7)	K07198+K01593+K06843+K06843+K04163
Human Diseases	Cancer: overview	MicroRNAs in cancer	8	148	0.470946	0.99987	ko05206	ENSGALG00000004538(TNN);ENSGALG00000005086(PLAU);ENSGALG00000006992(MMP9);ENSGALG00000010901(ABCB1);ENSGALG00000028318(CDKN1A);ENSGALG00000033635(PTGS2);ENSGALG00000039990(TNC);ENSGALG00000041204(IGF2BP1)	K06252+K01348+K01403+K05658+K06625+K11987+K06252+K17391
Organismal Systems	Immune system	Natural killer cell mediated cytotoxicity	9	168	0.473874	0.99987	ko04650	ENSGALG00000006407(--);ENSGALG00000044547(IGHV5-10-1);ENSGALG00000044631(--);ENSGALG00000045960(--);ENSGALG00000046177(--);ENSGALG00000050515(IGHA1);ENSGALG00000051289(IGHV5-10-1);ENSGALG00000051628(CD244);ENSGALG00000052209(IFNA1)	K04722+K06856+K06856+K06856+K06856+K06856+K06856+K06582+K05414
Cellular Processes	Cellular community - eukaryotes	Signaling pathways regulating pluripotency of stem cells	7	130	0.483875	0.99987	ko04550	ENSGALG00000004401(WNT11B);ENSGALG00000005401(WNT9A);ENSGALG00000008303(LHX5);ENSGALG00000030173(WNT2);ENSGALG00000042003(FZD10);ENSGALG00000051871(INHBC);ENSGALG00000055023(INHBE)	K01384+K01064+K18493+K00182+K02842+K22688+K22689
Metabolism	Carbohydrate metabolism	Starch and sucrose metabolism	2	32	0.484332	0.99987	ko00500	ENSGALG00000016655(GYG2);ENSGALG00000021039(HKDC1)	K00750+K00844
Cellular Processes	Cell growth and death	Apoptosis - multiple species	2	32	0.484332	0.99987	ko04215	ENSGALG00000005762(BIRC7);ENSGALG00000037678(birc5.1)	K16061+K08731
Organismal Systems	Environmental adaptation	Circadian rhythm	2	32	0.484332	0.99987	ko04710	ENSGALG00000010826(PRKAA2);ENSGALG00000015150(RORB)	K07198+K08533
Human Diseases	Neurodegenerative disease	Amyotrophic lateral sclerosis	18	352	0.509243	0.99987	ko05014	ENSGALG00000000317(NEFM);ENSGALG00000000433(TUBA4A);ENSGALG00000003126(ERBB4);ENSGALG00000005601(DNAH12);ENSGALG00000008177(NOS1);ENSGALG00000009405(GRIA2);ENSGALG00000013045(TUBA8B);ENSGALG00000013056(Tuba8);ENSGALG00000028204(GPX1);ENSGALG00000030436(ND3);ENSGALG00000041435(NUP210L);ENSGALG00000043768(MT-ND2);ENSGALG00000043806(DNAH10);ENSGALG00000044942(Ranbp2);ENSGALG00000045947(RANBP2);ENSGA…	K04573+K07374+K05085+K10408+K13240+K05198+K07374+K07374+K00432+K03880+K14314+K03879+K10408+K12172+K12172+K12172+K12172+K12172
Human Diseases	Infectious disease: viral	Human T-cell leukemia virus 1 infection	11	213	0.510836	0.99987	ko05166	ENSGALG00000012145(TBPL2);ENSGALG00000013183(TERT);ENSGALG00000014750(TRB);ENSGALG00000028318(CDKN1A);ENSGALG00000030251(ADCY8);ENSGALG00000047314(YF5);ENSGALG00000047380(MR1);ENSGALG00000049208(MR1);ENSGALG00000051054(Mr1);ENSGALG00000053682(Mr1);ENSGALG00000054397(Mr1)	K03120+K11126+K10785+K06625+K08048+K06751+K06751+K06751+K06751+K06751+K06751
Metabolism	Glycan biosynthesis and metabolism	Glycosphingolipid biosynthesis - globo and isoglobo series	1	14	0.515273	0.99987	ko00603	ENSGALG00000054650(CCDC180)	K00722
Human Diseases	Infectious disease: parasitic	Malaria	3	54	0.516369	0.99987	ko05144	ENSGALG00000008439(CD36);ENSGALG00000009574(IL12A);ENSGALG00000014750(TRB)	K06259+K05406+K10785
Human Diseases	Infectious disease: bacterial	Legionellosis	3	55	0.528869	0.99987	ko05134	ENSGALG00000005843(EEF1A2);ENSGALG00000009574(IL12A);ENSGALG00000039140(CD14)	K03231+K05406+K04391
Metabolism	Lipid metabolism	Glycerophospholipid metabolism	5	98	0.553618	0.99987	ko00564	ENSGALG00000002289(CHAT);ENSGALG00000010032(PLB1);ENSGALG00000011227(CDS1);ENSGALG00000030512(PLA2G3);ENSGALG00000052101(pld3)	K00623+K14621+K00981+K01047+K16860
Human Diseases	Infectious disease: viral	Coronavirus disease - COVID-19	14	281	0.557244	0.99987	ko05171	ENSGALG00000001565(C5);ENSGALG00000007419(MASP1);ENSGALG00000009266(FGA);ENSGALG00000009268(FGG);ENSGALG00000009574(IL12A);ENSGALG00000011389(TRAF3);ENSGALG00000032231(C4);ENSGALG00000044547(IGHV5-10-1);ENSGALG00000044631(--);ENSGALG00000045960(--);ENSGALG00000046177(--);ENSGALG00000050515(IGHA1);ENSGALG00000051289(IGHV5-10-1);ENSGALG00000052209(IFNA1)	K03994+K03992+K03903+K03905+K05406+K03174+K03989+K06856+K06856+K06856+K06856+K06856+K06856+K05414
Human Diseases	Cancer: overview	Chemical carcinogenesis - receptor activation	8	160	0.560644	0.99987	ko05207	ENSGALG00000004322(AHR);ENSGALG00000005204(GSTT1);ENSGALG00000013663(FGF20);ENSGALG00000026163(TNFSF11);ENSGALG00000028158(FGF7);ENSGALG00000030251(ADCY8);ENSGALG00000033090(VDR);ENSGALG00000037678(birc5.1)	K09093+K00799+K04358+K05473+K04358+K08048+K08539+K08731
Metabolism	Carbohydrate metabolism	Fructose and mannose metabolism	2	37	0.562885	0.99987	ko00051	ENSGALG00000013072(AKR1B10);ENSGALG00000021039(HKDC1)	K00011+K00844
Metabolism	Carbohydrate metabolism	Galactose metabolism	2	37	0.562885	0.99987	ko00052	ENSGALG00000013072(AKR1B10);ENSGALG00000021039(HKDC1)	K00011+K00844
Metabolism	Carbohydrate metabolism	Ascorbate and aldarate metabolism	1	16	0.562968	0.99987	ko00053	ENSGALG00000041965(MIOX)	K00469
Metabolism	Amino acid metabolism	Phenylalanine metabolism	1	16	0.562968	0.99987	ko00360	ENSGALG00000013094(DDC)	K01593
Metabolism	Glycan biosynthesis and metabolism	Glycosaminoglycan biosynthesis - keratan sulfate	1	16	0.562968	0.99987	ko00533	ENSGALG00000000901(CHST4)	K04746
Human Diseases	Cancer: overview	Proteoglycans in cancer	10	202	0.569462	0.99987	ko05205	ENSGALG00000003126(ERBB4);ENSGALG00000003578(FN1);ENSGALG00000004401(WNT11B);ENSGALG00000005086(PLAU);ENSGALG00000005401(WNT9A);ENSGALG00000005621(CAMK2A);ENSGALG00000006992(MMP9);ENSGALG00000028318(CDKN1A);ENSGALG00000030173(WNT2);ENSGALG00000042003(FZD10)	K05085+K05717+K01384+K01348+K01064+K04515+K01403+K06625+K00182+K02842
Human Diseases	Substance dependence	Alcoholism	7	141	0.571123	0.99987	ko05034	ENSGALG00000013094(DDC);ENSGALG00000015551(GRIN3A);ENSGALG00000031804(H2BE1);ENSGALG00000034438(GNB3);ENSGALG00000048097(H4-I);ENSGALG00000053262(HIST2H4B);ENSGALG00000053680(HIST1H46L2)	K01593+K05213+K11252+K07825+K11254+K11254+K11254
Cellular Processes	Cell growth and death	Oocyte meiosis	5	100	0.571849	0.99987	ko04114	ENSGALG00000005621(CAMK2A);ENSGALG00000011281(SGO1);ENSGALG00000013607(FBXO5);ENSGALG00000030251(ADCY8);ENSGALG00000038940(FBXO43)	K04515+K11580+K10292+K08048+K10318
Human Diseases	Immune disease	Primary immunodeficiency	6	121	0.575304	0.99987	ko05340	ENSGALG00000044547(IGHV5-10-1);ENSGALG00000044631(--);ENSGALG00000045960(--);ENSGALG00000046177(--);ENSGALG00000050515(IGHA1);ENSGALG00000051289(IGHV5-10-1)	K06856+K06856+K06856+K06856+K06856+K06856
Organismal Systems	Digestive system	Fat digestion and absorption	2	38	0.577533	0.99987	ko04975	ENSGALG00000008439(CD36);ENSGALG00000030512(PLA2G3)	K06259+K01047
Human Diseases	Cancer: specific types	Bladder cancer	2	38	0.577533	0.99987	ko05219	ENSGALG00000006992(MMP9);ENSGALG00000028318(CDKN1A)	K01403+K06625
Organismal Systems	Development and regeneration	Axon guidance	7	142	0.578723	0.99987	ko04360	ENSGALG00000005621(CAMK2A);ENSGALG00000007972(TRPC5);ENSGALG00000008947(PAK5);ENSGALG00000011680(EPHA5);ENSGALG00000023626(NTN1);ENSGALG00000029072(NTN3);ENSGALG00000040949(EPHA6)	K04515+K04968+K05736+K05106+K06843+K06843+K05107
Metabolism	Amino acid metabolism	Arginine biosynthesis	1	17	0.585031	0.99987	ko00220	ENSGALG00000008177(NOS1)	K13240
Organismal Systems	Immune system	B cell receptor signaling pathway	7	143	0.586259	0.99987	ko04662	ENSGALG00000000251(CD79B);ENSGALG00000044547(IGHV5-10-1);ENSGALG00000044631(--);ENSGALG00000045960(--);ENSGALG00000046177(--);ENSGALG00000050515(IGHA1);ENSGALG00000051289(IGHV5-10-1)	K06507+K06856+K06856+K06856+K06856+K06856+K06856
Human Diseases	Endocrine and metabolic disease	Insulin resistance	5	103	0.598454	0.99987	ko04931	ENSGALG00000005043(ACACB);ENSGALG00000008439(CD36);ENSGALG00000010826(PRKAA2);ENSGALG00000011117(AGT);ENSGALG00000030303(PPP1R3B)	K01946+K06259+K07198+K09821+K07189
Environmental Information Processing	Signal transduction	Hippo signaling pathway	7	145	0.601129	0.99987	ko04390	ENSGALG00000002845(CTNNA3);ENSGALG00000004401(WNT11B);ENSGALG00000005401(WNT9A);ENSGALG00000010866(AREG);ENSGALG00000030173(WNT2);ENSGALG00000037678(birc5.1);ENSGALG00000042003(FZD10)	K05691+K01384+K01064+K09782+K00182+K08731+K02842
Environmental Information Processing	Signal transduction	JAK-STAT signaling pathway	7	145	0.601129	0.99987	ko04630	ENSGALG00000006329(IL9);ENSGALG00000006394(IL9R);ENSGALG00000009574(IL12A);ENSGALG00000028318(CDKN1A);ENSGALG00000050619(SOCS2);ENSGALG00000052209(IFNA1);ENSGALG00000054976(IL11)	K05432+K05073+K05406+K06625+K04695+K05414+K05417
Metabolism	Lipid metabolism	Fatty acid biosynthesis	1	18	0.605984	0.99987	ko00061	ENSGALG00000005043(ACACB)	K01946
Organismal Systems	Digestive system	Bile secretion	3	62	0.611018	0.99987	ko04976	ENSGALG00000010901(ABCB1);ENSGALG00000030251(ADCY8);ENSGALG00000032986(CFTR)	K05658+K08048+K05031
Environmental Information Processing	Signal transduction	Ras signaling pathway	10	209	0.61337	0.99987	ko04014	ENSGALG00000008947(PAK5);ENSGALG00000013663(FGF20);ENSGALG00000014750(TRB);ENSGALG00000016558(VEGFD);ENSGALG00000028158(FGF7);ENSGALG00000030512(PLA2G3);ENSGALG00000034438(GNB3);ENSGALG00000040549(HTR7);ENSGALG00000040755(ANGPT4);ENSGALG00000047771(PGF)	K05736+K04358+K10785+K05449+K04358+K01047+K07825+K04163+K05467+K16859
Metabolism	Amino acid metabolism	Tryptophan metabolism	2	41	0.619307	0.99987	ko00380	ENSGALG00000013094(DDC);ENSGALG00000035207(TDO2)	K01593+K00453
Metabolism	Metabolism of cofactors and vitamins	Retinol metabolism	2	41	0.619307	0.99987	ko00830	ENSGALG00000030376(DHRS3);ENSGALG00000047199(CYP2C9)	K11146+K07413
Human Diseases	Drug resistance: antineoplastic	Platinum drug resistance	3	63	0.621943	0.99987	ko01524	ENSGALG00000005204(GSTT1);ENSGALG00000028318(CDKN1A);ENSGALG00000037678(birc5.1)	K00799+K06625+K08731
Metabolism	Glycan biosynthesis and metabolism	Other glycan degradation	1	19	0.625881	0.99987	ko00511	ENSGALG00000037467(NEU2)	K12357
Organismal Systems	Development and regeneration	Dorso-ventral axis formation	1	19	0.625881	0.99987	ko04320	ENSGALG00000002645(PIWIL1)	K02156
Organismal Systems	Excretory system	Proximal tubule bicarbonate reclamation	1	19	0.625881	0.99987	ko04964	ENSGALG00000005360(CA4)	K18246
Human Diseases	Cancer: specific types	Melanoma	3	64	0.632658	0.99987	ko05218	ENSGALG00000013663(FGF20);ENSGALG00000028158(FGF7);ENSGALG00000028318(CDKN1A)	K04358+K04358+K06625
Environmental Information Processing	Signaling molecules and interaction	Viral protein interaction with cytokine and cytokine receptor	3	65	0.643161	0.99987	ko04061	ENSGALG00000006407(--);ENSGALG00000024470(CCLI5);ENSGALG00000054196(CCL3)	K04722+K05408+K05408
Organismal Systems	Endocrine system	Adipocytokine signaling pathway	3	65	0.643161	0.99987	ko04920	ENSGALG00000005043(ACACB);ENSGALG00000008439(CD36);ENSGALG00000010826(PRKAA2)	K01946+K06259+K07198
Organismal Systems	Digestive system	Vitamin digestion and absorption	1	20	0.644777	0.99987	ko04977	ENSGALG00000010032(PLB1)	K14621
Metabolism	Glycan biosynthesis and metabolism	Other types of O-glycan biosynthesis	2	43	0.64535	0.99987	ko00514	ENSGALG00000001130(GALNT17);ENSGALG00000010960(GALNT3)	K00710+K00710
Human Diseases	Cancer: specific types	Hepatocellular carcinoma	7	152	0.650904	0.99987	ko05225	ENSGALG00000004401(WNT11B);ENSGALG00000005204(GSTT1);ENSGALG00000005401(WNT9A);ENSGALG00000013183(TERT);ENSGALG00000028318(CDKN1A);ENSGALG00000030173(WNT2);ENSGALG00000042003(FZD10)	K01384+K00799+K01064+K11126+K06625+K00182+K02842
Metabolism	Metabolism of other amino acids	Glutathione metabolism	2	44	0.657835	0.99987	ko00480	ENSGALG00000005204(GSTT1);ENSGALG00000028204(GPX1)	K00799+K00432
Organismal Systems	Endocrine system	Growth hormone synthesis, secretion and action	5	111	0.664632	0.99987	ko04935	ENSGALG00000004418(SSTR2);ENSGALG00000005258(SSTR5);ENSGALG00000007361(SST);ENSGALG00000030251(ADCY8);ENSGALG00000050619(SOCS2)	K04218+K04221+K05237+K08048+K04695
Organismal Systems	Excretory system	Endocrine and other factor-regulated calcium reabsorption	2	45	0.669967	0.99987	ko04961	ENSGALG00000009400(SLC8A3);ENSGALG00000033090(VDR)	K05849+K08539
Organismal Systems	Endocrine system	Glucagon signaling pathway	4	91	0.679989	0.99987	ko04922	ENSGALG00000005043(ACACB);ENSGALG00000005621(CAMK2A);ENSGALG00000010826(PRKAA2);ENSGALG00000048430(ppp4cb)	K01946+K04515+K07198+K15423
Organismal Systems	Digestive system	Cholesterol metabolism	2	46	0.681749	0.99987	ko04979	ENSGALG00000000619(ANGPTL4);ENSGALG00000008439(CD36)	K08767+K06259
Cellular Processes	Cell growth and death	Cellular senescence	7	157	0.684123	0.99987	ko04218	ENSGALG00000028318(CDKN1A);ENSGALG00000047314(YF5);ENSGALG00000047380(MR1);ENSGALG00000049208(MR1);ENSGALG00000051054(Mr1);ENSGALG00000053682(Mr1);ENSGALG00000054397(Mr1)	K06625+K06751+K06751+K06751+K06751+K06751+K06751
Human Diseases	Neurodegenerative disease	Pathways of neurodegeneration - multiple diseases	20	432	0.688304	0.99987	ko05022	ENSGALG00000000317(NEFM);ENSGALG00000000433(TUBA4A);ENSGALG00000004401(WNT11B);ENSGALG00000005401(WNT9A);ENSGALG00000005601(DNAH12);ENSGALG00000005621(CAMK2A);ENSGALG00000008177(NOS1);ENSGALG00000009405(GRIA2);ENSGALG00000009705(RYR3);ENSGALG00000010812(RYR2);ENSGALG00000012297(GRM1);ENSGALG00000013045(TUBA8B);ENSGALG00000013056(Tuba8);ENSGALG00000028204(GPX1);ENSGALG00000030173(WNT2);ENSGALG0000…	K04573+K07374+K01384+K01064+K10408+K04515+K13240+K05198+K04963+K04962+K04603+K07374+K07374+K00432+K00182+K03880+K11987+K02842+K03879+K10408
Environmental Information Processing	Signal transduction	AMPK signaling pathway	5	115	0.694939	0.99987	ko04152	ENSGALG00000005043(ACACB);ENSGALG00000005739(SCD);ENSGALG00000008439(CD36);ENSGALG00000010826(PRKAA2);ENSGALG00000032986(CFTR)	K01946+K00507+K06259+K07198+K05031
Organismal Systems	Nervous system	Dopaminergic synapse	5	115	0.694939	0.99987	ko04728	ENSGALG00000005621(CAMK2A);ENSGALG00000009405(GRIA2);ENSGALG00000013094(DDC);ENSGALG00000034438(GNB3);ENSGALG00000035375(LRTOMT)	K04515+K05198+K01593+K07825+K00545
Human Diseases	Infectious disease: viral	Hepatitis C	6	137	0.695327	0.99987	ko05160	ENSGALG00000006593(CLDN18);ENSGALG00000011389(TRAF3);ENSGALG00000028318(CDKN1A);ENSGALG00000038964(Cldn15);ENSGALG00000042123(CLDN23);ENSGALG00000052209(IFNA1)	K06087+K03174+K06625+K06087+K06087+K05414
Metabolism	Carbohydrate metabolism	Pentose and glucuronate interconversions	1	23	0.695942	0.99987	ko00040	ENSGALG00000013072(AKR1B10)	K00011
Environmental Information Processing	Signal transduction	TNF signaling pathway	4	93	0.696486	0.99987	ko04668	ENSGALG00000006992(MMP9);ENSGALG00000011389(TRAF3);ENSGALG00000016558(VEGFD);ENSGALG00000033635(PTGS2)	K01403+K03174+K05449+K11987
Human Diseases	Cardiovascular disease	Diabetic cardiomyopathy	8	181	0.699033	0.99987	ko05415	ENSGALG00000000545(REN);ENSGALG00000005621(CAMK2A);ENSGALG00000006992(MMP9);ENSGALG00000008439(CD36);ENSGALG00000010812(RYR2);ENSGALG00000011117(AGT);ENSGALG00000030436(ND3);ENSGALG00000043768(MT-ND2)	K01380+K04515+K01403+K06259+K04962+K09821+K03880+K03879
Organismal Systems	Immune system	Leukocyte transendothelial migration	5	117	0.709372	0.99987	ko04670	ENSGALG00000002845(CTNNA3);ENSGALG00000006593(CLDN18);ENSGALG00000006992(MMP9);ENSGALG00000038964(Cldn15);ENSGALG00000042123(CLDN23)	K05691+K06087+K01403+K06087+K06087
Metabolism	Amino acid metabolism	Histidine metabolism	1	24	0.711308	0.99987	ko00340	ENSGALG00000012377(HNMT)	K00546
Genetic Information Processing	Folding, sorting and degradation	Protein export	1	24	0.711308	0.99987	ko03060	ENSGALG00000001655(SPCS1)	K12946
Environmental Information Processing	Signal transduction	MAPK signaling pathway	12	271	0.720389	0.99987	ko04010	ENSGALG00000003126(ERBB4);ENSGALG00000005400(CACNA2D3);ENSGALG00000006368(PTPN5);ENSGALG00000010866(AREG);ENSGALG00000013007(Cacna2d4);ENSGALG00000013663(FGF20);ENSGALG00000016558(VEGFD);ENSGALG00000028158(FGF7);ENSGALG00000039140(CD14);ENSGALG00000040755(ANGPT4);ENSGALG00000043727(NR4A1);ENSGALG00000047771(PGF)	K05085+K04860+K18018+K09782+K04861+K04358+K05449+K04358+K04391+K05467+K04465+K16859
Environmental Information Processing	Signal transduction	Phospholipase D signaling pathway	10	231	0.735073	0.99987	ko04072	ENSGALG00000009497(AVPR2);ENSGALG00000011117(AGT);ENSGALG00000012297(GRM1);ENSGALG00000030251(ADCY8);ENSGALG00000044547(IGHV5-10-1);ENSGALG00000044631(--);ENSGALG00000045960(--);ENSGALG00000046177(--);ENSGALG00000050515(IGHA1);ENSGALG00000051289(IGHV5-10-1)	K04228+K09821+K04603+K08048+K06856+K06856+K06856+K06856+K06856+K06856
Organismal Systems	Aging	Longevity regulating pathway - multiple species	2	51	0.735581	0.99987	ko04213	ENSGALG00000010826(PRKAA2);ENSGALG00000030251(ADCY8)	K07198+K08048
Human Diseases	Drug resistance: antineoplastic	Antifolate resistance	1	26	0.739757	0.99987	ko01523	ENSGALG00000010293(RBP)	K13649
Human Diseases	Neurodegenerative disease	Prion disease	10	232	0.739946	0.99987	ko05020	ENSGALG00000000433(TUBA4A);ENSGALG00000001565(C5);ENSGALG00000009705(RYR3);ENSGALG00000010812(RYR2);ENSGALG00000013045(TUBA8B);ENSGALG00000013056(Tuba8);ENSGALG00000015551(GRIN3A);ENSGALG00000015737(NCAM2);ENSGALG00000030436(ND3);ENSGALG00000043768(MT-ND2)	K07374+K03994+K04963+K04962+K07374+K07374+K05213+K06491+K03880+K03879
Metabolism	Energy metabolism	Oxidative phosphorylation	5	122	0.743342	0.99987	ko00190	ENSGALG00000000048(ATP6V1A);ENSGALG00000002207(ATP6V1G3);ENSGALG00000030436(ND3);ENSGALG00000043768(MT-ND2);ENSGALG00000051660(ATP6V1B2)	K02145+K02152+K03880+K03879+K02147
Human Diseases	Cancer: specific types	Endometrial cancer	2	52	0.74537	0.99987	ko05213	ENSGALG00000002845(CTNNA3);ENSGALG00000028318(CDKN1A)	K05691+K06625
Organismal Systems	Immune system	Fc epsilon RI signaling pathway	6	145	0.746125	0.99987	ko04664	ENSGALG00000044547(IGHV5-10-1);ENSGALG00000044631(--);ENSGALG00000045960(--);ENSGALG00000046177(--);ENSGALG00000050515(IGHA1);ENSGALG00000051289(IGHV5-10-1)	K06856+K06856+K06856+K06856+K06856+K06856
Cellular Processes	Cell growth and death	Apoptosis	5	129	0.785871	0.99987	ko04210	ENSGALG00000000433(TUBA4A);ENSGALG00000006407(--);ENSGALG00000013045(TUBA8B);ENSGALG00000013056(Tuba8);ENSGALG00000037678(birc5.1)	K07374+K04722+K07374+K07374+K08731
Metabolism	Carbohydrate metabolism	Glyoxylate and dicarboxylate metabolism	1	30	0.78854	0.99987	ko00630	ENSGALG00000008845(HAO1)	K11517
Metabolism	Metabolism of cofactors and vitamins	Folate biosynthesis	1	30	0.78854	0.99987	ko00790	ENSGALG00000013072(AKR1B10)	K00011
Human Diseases	Infectious disease: parasitic	Toxoplasmosis	4	106	0.788894	0.99987	ko05145	ENSGALG00000005762(BIRC7);ENSGALG00000009574(IL12A);ENSGALG00000053543(Lamb2);ENSGALG00000054865(LAMB1)	K16061+K05406+K06243+K06243
Human Diseases	Cancer: specific types	Colorectal cancer	3	82	0.789585	0.99987	ko05210	ENSGALG00000010866(AREG);ENSGALG00000028318(CDKN1A);ENSGALG00000037678(birc5.1)	K09782+K06625+K08731
Organismal Systems	Endocrine system	Insulin signaling pathway	5	130	0.791477	0.99987	ko04910	ENSGALG00000005043(ACACB);ENSGALG00000010826(PRKAA2);ENSGALG00000021039(HKDC1);ENSGALG00000030303(PPP1R3B);ENSGALG00000050619(SOCS2)	K01946+K07198+K00844+K07189+K04695
Human Diseases	Drug resistance: antineoplastic	Endocrine resistance	3	83	0.796397	0.99987	ko01522	ENSGALG00000006992(MMP9);ENSGALG00000028318(CDKN1A);ENSGALG00000030251(ADCY8)	K01403+K06625+K08048
Metabolism	Carbohydrate metabolism	Propanoate metabolism	1	31	0.799238	0.99987	ko00640	ENSGALG00000005043(ACACB)	K01946
Environmental Information Processing	Signal transduction	Sphingolipid signaling pathway	4	108	0.800904	0.99987	ko04071	ENSGALG00000009037(SPTLC3);ENSGALG00000010535(SGMS2);ENSGALG00000010902(CERS6);ENSGALG00000048624(SGPP2)	K00654+K04714+K23727+K04717
Metabolism	Lipid metabolism	Biosynthesis of unsaturated fatty acids	1	32	0.809396	0.99987	ko01040	ENSGALG00000005739(SCD)	K00507
Human Diseases	Cancer: specific types	Thyroid cancer	1	32	0.809396	0.99987	ko05216	ENSGALG00000028318(CDKN1A)	K06625
Human Diseases	Infectious disease: viral	Influenza A	6	157	0.81043	0.99987	ko05164	ENSGALG00000004441(CPSF4L);ENSGALG00000006407(--);ENSGALG00000009574(IL12A);ENSGALG00000011389(TRAF3);ENSGALG00000048671(TRIM25);ENSGALG00000052209(IFNA1)	K14404+K04722+K05406+K03174+K10652+K05414
Organismal Systems	Endocrine system	Estrogen signaling pathway	4	110	0.812358	0.99987	ko04915	ENSGALG00000006992(MMP9);ENSGALG00000012297(GRM1);ENSGALG00000013616(OPRM1);ENSGALG00000030251(ADCY8)	K01403+K04603+K04215+K08048
Metabolism	Nucleotide metabolism	Purine metabolism	5	134	0.812767	0.99987	ko00230	ENSGALG00000002688(NME4);ENSGALG00000005361(HPRT1);ENSGALG00000030251(ADCY8);ENSGALG00000030493(ENTPD3);ENSGALG00000044146(PNP)	K00940+K00760+K08048+K01510+K03783
Human Diseases	Cancer: specific types	Renal cell carcinoma	2	62	0.827218	0.99987	ko05211	ENSGALG00000008947(PAK5);ENSGALG00000028318(CDKN1A)	K05736+K06625
Cellular Processes	Cell growth and death	Ferroptosis	1	34	0.828201	0.99987	ko04216	ENSGALG00000012298(SLC39A8)	K14714
Human Diseases	Infectious disease: parasitic	Chagas disease	4	113	0.828526	0.99987	ko05142	ENSGALG00000009574(IL12A);ENSGALG00000014750(TRB);ENSGALG00000024470(CCLI5);ENSGALG00000054196(CCL3)	K05406+K10785+K05408+K05408
Metabolism	Xenobiotics biodegradation and metabolism	Drug metabolism - cytochrome P450	1	35	0.836897	0.99987	ko00982	ENSGALG00000005204(GSTT1)	K00799
Human Diseases	Cancer: specific types	Prostate cancer	3	90	0.839086	0.99987	ko05215	ENSGALG00000005086(PLAU);ENSGALG00000006992(MMP9);ENSGALG00000028318(CDKN1A)	K01348+K01403+K06625
Metabolism	Xenobiotics biodegradation and metabolism	Metabolism of xenobiotics by cytochrome P450	1	37	0.852996	0.99987	ko00980	ENSGALG00000005204(GSTT1)	K00799
Human Diseases	Neurodegenerative disease	Alzheimer disease	13	329	0.855054	0.99987	ko05010	ENSGALG00000000433(TUBA4A);ENSGALG00000004401(WNT11B);ENSGALG00000005401(WNT9A);ENSGALG00000008177(NOS1);ENSGALG00000009705(RYR3);ENSGALG00000012298(SLC39A8);ENSGALG00000013045(TUBA8B);ENSGALG00000013056(Tuba8);ENSGALG00000030173(WNT2);ENSGALG00000030436(ND3);ENSGALG00000033635(PTGS2);ENSGALG00000042003(FZD10);ENSGALG00000043768(MT-ND2)	K07374+K01384+K01064+K13240+K04963+K14714+K07374+K07374+K00182+K03880+K11987+K02842+K03879
Metabolism	Lipid metabolism	Glycerolipid metabolism	2	68	0.864177	0.99987	ko00561	ENSGALG00000005217(MOGAT1);ENSGALG00000013072(AKR1B10)	K14458+K00011
Genetic Information Processing	Folding, sorting and degradation	RNA degradation	2	68	0.864177	0.99987	ko03018	ENSGALG00000007618(BTG4);ENSGALG00000011624(PNLDC1)	K14443+K01148
Human Diseases	Immune disease	Inflammatory bowel disease	2	68	0.864177	0.99987	ko05321	ENSGALG00000009574(IL12A);ENSGALG00000014750(TRB)	K05406+K10785
Environmental Information Processing	Signal transduction	Wnt signaling pathway	5	146	0.866372	0.99987	ko04310	ENSGALG00000004401(WNT11B);ENSGALG00000005401(WNT9A);ENSGALG00000005621(CAMK2A);ENSGALG00000030173(WNT2);ENSGALG00000042003(FZD10)	K01384+K01064+K04515+K00182+K02842
Metabolism	Amino acid metabolism	Glycine, serine and threonine metabolism	1	39	0.86751	0.99987	ko00260	ENSGALG00000023435(GATM)	K00613
Metabolism	Metabolism of cofactors and vitamins	Nicotinate and nicotinamide metabolism	1	39	0.86751	0.99987	ko00760	ENSGALG00000044146(PNP)	K03783
Organismal Systems	Digestive system	Carbohydrate digestion and absorption	1	39	0.86751	0.99987	ko04973	ENSGALG00000021039(HKDC1)	K00844
Organismal Systems	Aging	Longevity regulating pathway - worm	2	69	0.869584	0.99987	ko04212	ENSGALG00000005204(GSTT1);ENSGALG00000005739(SCD)	K00799+K00507
Organismal Systems	Endocrine system	Prolactin signaling pathway	2	69	0.869584	0.99987	ko04917	ENSGALG00000026163(TNFSF11);ENSGALG00000050619(SOCS2)	K05473+K04695
Organismal Systems	Immune system	Fc gamma R-mediated phagocytosis	6	172	0.872095	0.99987	ko04666	ENSGALG00000044547(IGHV5-10-1);ENSGALG00000044631(--);ENSGALG00000045960(--);ENSGALG00000046177(--);ENSGALG00000050515(IGHA1);ENSGALG00000051289(IGHV5-10-1)	K06856+K06856+K06856+K06856+K06856+K06856
Organismal Systems	Development and regeneration	Osteoclast differentiation	3	97	0.873837	0.99987	ko04380	ENSGALG00000006152(SIRPA);ENSGALG00000025778(SIRPA);ENSGALG00000026163(TNFSF11)	K06551+K06551+K05473
Cellular Processes	Cell growth and death	p53 signaling pathway	2	70	0.874793	0.99987	ko04115	ENSGALG00000006407(--);ENSGALG00000028318(CDKN1A)	K04722+K06625
Organismal Systems	Sensory system	Olfactory transduction	5	149	0.877563	0.99987	ko04740	ENSGALG00000005621(CAMK2A);ENSGALG00000009400(SLC8A3);ENSGALG00000010909(PRKG2);ENSGALG00000017271(ANO2);ENSGALG00000042647(CNGB1)	K04515+K05849+K19477+K19497+K04952
Human Diseases	Endocrine and metabolic disease	AGE-RAGE signaling pathway in diabetic complications	3	98	0.87822	0.99987	ko04933	ENSGALG00000003578(FN1);ENSGALG00000011117(AGT);ENSGALG00000016558(VEGFD)	K05717+K09821+K05449
Environmental Information Processing	Signal transduction	Rap1 signaling pathway	7	199	0.881396	0.99987	ko04015	ENSGALG00000013663(FGF20);ENSGALG00000014750(TRB);ENSGALG00000016558(VEGFD);ENSGALG00000028158(FGF7);ENSGALG00000030251(ADCY8);ENSGALG00000040755(ANGPT4);ENSGALG00000047771(PGF)	K04358+K10785+K05449+K04358+K08048+K05467+K16859
Environmental Information Processing	Signal transduction	FoxO signaling pathway	4	125	0.882051	0.99987	ko04068	ENSGALG00000003537(SGK2);ENSGALG00000010826(PRKAA2);ENSGALG00000012297(GRM1);ENSGALG00000028318(CDKN1A)	K13303+K07198+K04603+K06625
Human Diseases	Infectious disease: viral	Measles	4	125	0.882051	0.99987	ko05162	ENSGALG00000009574(IL12A);ENSGALG00000011389(TRAF3);ENSGALG00000014750(TRB);ENSGALG00000052209(IFNA1)	K05406+K03174+K10785+K05414
Cellular Processes	Cellular community - eukaryotes	Adherens junction	2	72	0.884642	0.99987	ko04520	ENSGALG00000002845(CTNNA3);ENSGALG00000008763(SSX2IP)	K05691+K06085
Metabolism	Carbohydrate metabolism	Pyruvate metabolism	1	42	0.886645	0.99987	ko00620	ENSGALG00000005043(ACACB)	K01946
Human Diseases	Infectious disease: viral	Hepatitis B	5	152	0.887949	0.99987	ko05161	ENSGALG00000006992(MMP9);ENSGALG00000011389(TRAF3);ENSGALG00000028318(CDKN1A);ENSGALG00000037678(birc5.1);ENSGALG00000052209(IFNA1)	K01403+K03174+K06625+K08731+K05414
Human Diseases	Cancer: specific types	Glioma	2	73	0.889293	0.99987	ko05214	ENSGALG00000005621(CAMK2A);ENSGALG00000028318(CDKN1A)	K04515+K06625
Environmental Information Processing	Signal transduction	Hedgehog signaling pathway	1	44	0.897845	0.99987	ko04340	ENSGALG00000055105(Megf8)	K23664
Human Diseases	Neurodegenerative disease	Spinocerebellar ataxia	4	131	0.902919	0.99987	ko05017	ENSGALG00000009405(GRIA2);ENSGALG00000012145(TBPL2);ENSGALG00000012297(GRM1);ENSGALG00000015551(GRIN3A)	K05198+K03120+K04603+K05213
Human Diseases	Neurodegenerative disease	Parkinson disease	8	231	0.903241	0.99987	ko05012	ENSGALG00000000433(TUBA4A);ENSGALG00000005621(CAMK2A);ENSGALG00000009705(RYR3);ENSGALG00000012298(SLC39A8);ENSGALG00000013045(TUBA8B);ENSGALG00000013056(Tuba8);ENSGALG00000030436(ND3);ENSGALG00000043768(MT-ND2)	K07374+K04515+K04963+K14714+K07374+K07374+K03880+K03879
Metabolism	Carbohydrate metabolism	Inositol phosphate metabolism	2	77	0.906214	0.99987	ko00562	ENSGALG00000002710(IPMK);ENSGALG00000041965(MIOX)	K00915+K00469
Human Diseases	Infectious disease: bacterial	Bacterial invasion of epithelial cells	2	77	0.906214	0.99987	ko05100	ENSGALG00000002845(CTNNA3);ENSGALG00000003578(FN1)	K05691+K05717
Metabolism	Glycan biosynthesis and metabolism	Various types of N-glycan biosynthesis	1	46	0.907942	0.99987	ko00513	ENSGALG00000007976(ALG13)	K07432
Human Diseases	Infectious disease: bacterial	Yersinia infection	8	233	0.908082	0.99987	ko05135	ENSGALG00000003578(FN1);ENSGALG00000014750(TRB);ENSGALG00000044547(IGHV5-10-1);ENSGALG00000044631(--);ENSGALG00000045960(--);ENSGALG00000046177(--);ENSGALG00000050515(IGHA1);ENSGALG00000051289(IGHV5-10-1)	K05717+K10785+K06856+K06856+K06856+K06856+K06856+K06856
Human Diseases	Neurodegenerative disease	Huntington disease	10	281	0.908293	0.99987	ko05016	ENSGALG00000000433(TUBA4A);ENSGALG00000005601(DNAH12);ENSGALG00000009405(GRIA2);ENSGALG00000012145(TBPL2);ENSGALG00000013045(TUBA8B);ENSGALG00000013056(Tuba8);ENSGALG00000028204(GPX1);ENSGALG00000030436(ND3);ENSGALG00000043768(MT-ND2);ENSGALG00000043806(DNAH10)	K07374+K10408+K05198+K03120+K07374+K07374+K00432+K03880+K03879+K10408
Metabolism	Carbohydrate metabolism	Amino sugar and nucleotide sugar metabolism	1	47	0.91261	0.99987	ko00520	ENSGALG00000021039(HKDC1)	K00844
Organismal Systems	Excretory system	Vasopressin-regulated water reabsorption	1	47	0.91261	0.99987	ko04962	ENSGALG00000009497(AVPR2)	K04228
Genetic Information Processing	Translation	mRNA surveillance pathway	2	80	0.917287	0.99987	ko03015	ENSGALG00000004441(CPSF4L);ENSGALG00000007853(PAPOLG)	K14404+K14376
Organismal Systems	Environmental adaptation	Thermogenesis	7	213	0.918471	0.99987	ko04714	ENSGALG00000004574(NPPA);ENSGALG00000010826(PRKAA2);ENSGALG00000010909(PRKG2);ENSGALG00000028991(RNP);ENSGALG00000030251(ADCY8);ENSGALG00000030436(ND3);ENSGALG00000043768(MT-ND2)	K12334+K07198+K19477+K12334+K08048+K03880+K03879
Metabolism	Global and overview maps	Metabolic pathways	62	1427	0.923554	0.99987	ko01100	ENSGALG00000000048(ATP6V1A);ENSGALG00000001130(GALNT17);ENSGALG00000001611(B3GAT1);ENSGALG00000001806(FUT6);ENSGALG00000002207(ATP6V1G3);ENSGALG00000002688(NME4);ENSGALG00000002710(IPMK);ENSGALG00000005043(ACACB);ENSGALG00000005204(GSTT1);ENSGALG00000005217(MOGAT1);ENSGALG00000005360(CA4);ENSGALG00000005361(HPRT1);ENSGALG00000005599(UGT8);ENSGALG00000005739(SCD);ENSGALG00000007003(ST3GAL4);ENSGAL…	K02145+K00710+K00735+K00716+K02152+K00940+K00915+K01946+K00799+K14458+K18246+K00760+K04628+K00507+K03494+K01489+K07432+K13240+K11517+K00654+K14621+K04714+K23727+K00710+K00981+K07418+K04628+K00546+K01832+K00011+K01593+K07434+K00506+K11426+K00750+K00844+K00613+K00432+K08048+K11146+K03880+K01510+K01047+K10157+K11987+K01672+K01672+K00453+K00545+K12357+K00469+K03879+K03783+K09662+K00757+K07413+K04717+…
Genetic Information Processing	Replication and repair	Fanconi anemia pathway	1	50	0.925247	0.99987	ko03460	ENSGALG00000054746(--)	K10993
Organismal Systems	Aging	Longevity regulating pathway	2	83	0.927125	0.99987	ko04211	ENSGALG00000010826(PRKAA2);ENSGALG00000030251(ADCY8)	K07198+K08048
Organismal Systems	Immune system	Cytosolic DNA-sensing pathway	1	51	0.92904	0.99987	ko04623	ENSGALG00000052209(IFNA1)	K05414
Organismal Systems	Endocrine system	GnRH signaling pathway	2	84	0.930151	0.99987	ko04912	ENSGALG00000005621(CAMK2A);ENSGALG00000030251(ADCY8)	K04515+K08048
Metabolism	Glycan biosynthesis and metabolism	N-Glycan biosynthesis	1	53	0.93606	0.99987	ko00510	ENSGALG00000007976(ALG13)	K07432
Organismal Systems	Endocrine system	GnRH secretion	1	53	0.93606	0.99987	ko04929	ENSGALG00000007972(TRPC5)	K04968
Cellular Processes	Transport and catabolism	Endocytosis	8	249	0.939911	0.99987	ko04144	ENSGALG00000005951(VPS29L);ENSGALG00000010293(RBP);ENSGALG00000047314(YF5);ENSGALG00000047380(MR1);ENSGALG00000049208(MR1);ENSGALG00000051054(Mr1);ENSGALG00000053682(Mr1);ENSGALG00000054397(Mr1)	K18467+K13649+K06751+K06751+K06751+K06751+K06751+K06751
Cellular Processes	Cell growth and death	Cell cycle	3	118	0.941597	0.99987	ko04110	ENSGALG00000008234(ORC2);ENSGALG00000012875(WEE2);ENSGALG00000028318(CDKN1A)	K02604+K06632+K06625
Metabolism	Global and overview maps	Fatty acid metabolism	1	55	0.942388	0.99987	ko01212	ENSGALG00000005739(SCD)	K00507
Organismal Systems	Immune system	C-type lectin receptor signaling pathway	2	89	0.943586	0.99987	ko04625	ENSGALG00000009574(IL12A);ENSGALG00000033635(PTGS2)	K05406+K11987
Metabolism	Carbohydrate metabolism	Glycolysis / Gluconeogenesis	1	56	0.945314	0.99987	ko00010	ENSGALG00000021039(HKDC1)	K00844
Human Diseases	Cancer: specific types	Acute myeloid leukemia	1	57	0.948091	0.99987	ko05221	ENSGALG00000039140(CD14)	K04391
Human Diseases	Cardiovascular disease	Fluid shear stress and atherosclerosis	3	122	0.949863	0.99987	ko05418	ENSGALG00000005204(GSTT1);ENSGALG00000006992(MMP9);ENSGALG00000010826(PRKAA2)	K00799+K01403+K07198
Metabolism	Amino acid metabolism	Lysine degradation	1	58	0.950728	0.99987	ko00310	ENSGALG00000015935(SMYD1)	K11426
Environmental Information Processing	Signal transduction	TGF-beta signaling pathway	2	93	0.952529	0.99987	ko04350	ENSGALG00000051871(INHBC);ENSGALG00000055023(INHBE)	K22688+K22689
Human Diseases	Cancer: overview	Central carbon metabolism in cancer	1	59	0.953232	0.99987	ko05230	ENSGALG00000021039(HKDC1)	K00844
Organismal Systems	Immune system	Th1 and Th2 cell differentiation	2	94	0.954544	0.99987	ko04658	ENSGALG00000009574(IL12A);ENSGALG00000014750(TRB)	K05406+K10785
Environmental Information Processing	Signal transduction	VEGF signaling pathway	1	60	0.955608	0.99987	ko04370	ENSGALG00000033635(PTGS2)	K11987
Metabolism	Global and overview maps	Carbon metabolism	2	98	0.961816	0.99987	ko01200	ENSGALG00000008845(HAO1);ENSGALG00000021039(HKDC1)	K11517+K00844
Environmental Information Processing	Signal transduction	Phosphatidylinositol signaling system	2	98	0.961816	0.99987	ko04070	ENSGALG00000002710(IPMK);ENSGALG00000011227(CDS1)	K00915+K00981
Cellular Processes	Cell motility	Regulation of actin cytoskeleton	6	215	0.964226	0.99987	ko04810	ENSGALG00000003578(FN1);ENSGALG00000008947(PAK5);ENSGALG00000011141(ITGB6);ENSGALG00000013663(FGF20);ENSGALG00000027323(MYH1D);ENSGALG00000028158(FGF7)	K05717+K05736+K06589+K04358+K10352+K04358
Organismal Systems	Immune system	Chemokine signaling pathway	4	160	0.964338	0.99987	ko04062	ENSGALG00000024470(CCLI5);ENSGALG00000030251(ADCY8);ENSGALG00000034438(GNB3);ENSGALG00000054196(CCL3)	K05408+K08048+K07825+K05408
Human Diseases	Cancer: overview	PD-L1 expression and PD-1 checkpoint pathway in cancer	2	100	0.965021	0.99987	ko05235	ENSGALG00000010323(BATF);ENSGALG00000014750(TRB)	K09034+K10785
Human Diseases	Cancer: overview	Choline metabolism in cancer	2	103	0.969349	0.99987	ko05231	ENSGALG00000017216(SLC5A7);ENSGALG00000020002(SLC22A3)	K14387+K08200
Cellular Processes	Cell growth and death	Necroptosis	3	137	0.972111	0.99987	ko04217	ENSGALG00000005621(CAMK2A);ENSGALG00000006407(--);ENSGALG00000052209(IFNA1)	K04515+K04722+K05414
Human Diseases	Cancer: specific types	Pancreatic cancer	1	69	0.972247	0.99987	ko05212	ENSGALG00000028318(CDKN1A)	K06625
Human Diseases	Cancer: specific types	Non-small cell lung cancer	1	69	0.972247	0.99987	ko05223	ENSGALG00000028318(CDKN1A)	K06625
Organismal Systems	Immune system	Th17 cell differentiation	2	108	0.975442	0.99987	ko04659	ENSGALG00000004322(AHR);ENSGALG00000014750(TRB)	K09093+K10785
Human Diseases	Cancer: specific types	Chronic myeloid leukemia	1	72	0.976273	0.99987	ko05220	ENSGALG00000028318(CDKN1A)	K06625
Organismal Systems	Endocrine system	Thyroid hormone signaling pathway	2	114	0.981221	0.99987	ko04919	ENSGALG00000015358(MYH15);ENSGALG00000030985(MYH7B)	K17751+K17751
Environmental Information Processing	Signal transduction	MAPK signaling pathway - fly	1	77	0.98173	0.99987	ko04013	ENSGALG00000014913(ROS1)	K05088
Organismal Systems	Endocrine system	Progesterone-mediated oocyte maturation	1	78	0.982661	0.99987	ko04914	ENSGALG00000030251(ADCY8)	K08048
Cellular Processes	Transport and catabolism	Peroxisome	1	81	0.985179	0.99987	ko04146	ENSGALG00000008845(HAO1)	K11517
Human Diseases	Cancer: overview	Chemical carcinogenesis - reactive oxygen species	4	189	0.987923	0.99987	ko05208	ENSGALG00000004322(AHR);ENSGALG00000005204(GSTT1);ENSGALG00000030436(ND3);ENSGALG00000043768(MT-ND2)	K09093+K00799+K03880+K03879
Organismal Systems	Immune system	T cell receptor signaling pathway	2	125	0.988585	0.99987	ko04660	ENSGALG00000008947(PAK5);ENSGALG00000014750(TRB)	K05736+K10785
Cellular Processes	Transport and catabolism	Lysosome	2	126	0.989094	0.99987	ko04142	ENSGALG00000011434(SLC11A1);ENSGALG00000044661(BDMD1)	K12347+K01319
Genetic Information Processing	Translation	Ribosome biogenesis in eukaryotes	3	169	0.992501	0.99987	ko03008	ENSGALG00000050009(--);ENSGALG00000052307(RPP25);ENSGALG00000052411(X-element\ORF2)	K14530+K14525+K14530
Human Diseases	Infectious disease: bacterial	Salmonella infection	5	237	0.993815	0.99987	ko05132	ENSGALG00000000433(TUBA4A);ENSGALG00000006407(--);ENSGALG00000013045(TUBA8B);ENSGALG00000013056(Tuba8);ENSGALG00000039140(CD14)	K07374+K04722+K07374+K07374+K04391
Genetic Information Processing	Folding, sorting and degradation	Ubiquitin mediated proteolysis	2	141	0.994532	0.99987	ko04120	ENSGALG00000005762(BIRC7);ENSGALG00000054412(--)	K16061+K10260
Organismal Systems	Nervous system	Neurotrophin signaling pathway	1	114	0.997376	0.99987	ko04722	ENSGALG00000005621(CAMK2A)	K04515
Cellular Processes	Transport and catabolism	Autophagy - animal	1	130	0.99887	0.99987	ko04140	ENSGALG00000010826(PRKAA2)	K07198
Human Diseases	Endocrine and metabolic disease	Non-alcoholic fatty liver disease	1	138	0.999259	0.99987	ko04932	ENSGALG00000010826(PRKAA2)	K07198
Human Diseases	Infectious disease: bacterial	Shigellosis	2	219	0.99987	0.99987	ko05131	ENSGALG00000021039(HKDC1);ENSGALG00000039140(CD14)	K00844+K04391
