# Supplementary material for: Integrative Transcriptome Analysis Across Follicles Highlights Key Regulatory Pathways in Low and High-Egg-Laying Hens
Source: Animals (Basel). 2025 Nov 15;15(22):3300. doi: 10.3390/ani15223300 (PMC12649194; doi:10.3390/ani15223300)
Supplement: Supplementary file 1 [file animals-15-03300-s001.zip › Table_S14_PPI_Rank_LPMvsHPM.csv]

Top 20 in network Sheet1 ranked by Degree method
Rank	Name	Score
1	COL3A1	159.0
2	CD4	114.0
3	TLR4	99.0
4	CD44	90.0
5	TGFB1	86.0
5	PIK3R1	86.0
7	PTPRC	83.0
8	CD74	79.0
9	DCN	76.0
10	LCP2	75.0
11	VWF	73.0
12	TLR7	72.0
13	CD34	71.0
14	ITGB2	65.0
14	MMP9	65.0
16	FGF7	61.0
17	PDGFRA	59.0
18	COL1A1	58.0
19	CDH5	57.0
19	FAU	57.0
