# Supplementary material for: Integrative Transcriptome Analysis Across Follicles Highlights Key Regulatory Pathways in Low and High-Egg-Laying Hens
Source: Animals (Basel). 2025 Nov 15;15(22):3300. doi: 10.3390/ani15223300 (PMC12649194; doi:10.3390/ani15223300)
Supplement: Supplementary file 1 [file animals-15-03300-s001.zip › Table_S15_PPI_Rank_LPRvsHPR.csv]

Top 20 in network Sheet1 ranked by Degree method
Rank	Name	Score
1	COL3A1	103.0
2	CD4	100.0
3	CD74	75.0
4	PTPRC	73.0
4	CD44	73.0
6	TGFB1	59.0
7	CD34	56.0
8	TLR7	55.0
9	ITGB2	54.0
10	DCN	53.0
11	RAC2	52.0
12	CD3D	49.0
12	VWF	49.0
14	C1QA	48.0
15	PTPN6	47.0
16	CTSS	45.0
16	RAC1	45.0
18	CCR2	44.0
18	SPI1	44.0
20	IL15	43.0
