# Supplementary material for: Integrative Transcriptome Analysis Across Follicles Highlights Key Regulatory Pathways in Low and High-Egg-Laying Hens
Source: Animals (Basel). 2025 Nov 15;15(22):3300. doi: 10.3390/ani15223300 (PMC12649194; doi:10.3390/ani15223300)
Supplement: Supplementary file 1 [file animals-15-03300-s001.zip › Table_S16_PPI_Rank_LSWvsHSW.csv]

Top 20 in network Sheet1 ranked by Degree method
Rank	Name	Score
1	PAX6	17.0
1	SST	17.0
3	SOX2	13.0
3	GNG13	13.0
3	GNGT2	13.0
6	FGA	12.0
6	OTX2	12.0
6	GFAP	12.0
6	SPIA4	12.0
6	SPIA1	12.0
11	CALB1	11.0
11	SIX3	11.0
11	GNG10	11.0
11	AGT	11.0
15	FOXA2	10.0
15	OPRM1	10.0
15	PENK	10.0
18	FGG	9.0
18	ACAN	9.0
18	ZIC1	9.0
