# Supplementary material for: Integrative Transcriptome Analysis Across Follicles Highlights Key Regulatory Pathways in Low and High-Egg-Laying Hens
Source: Animals (Basel). 2025 Nov 15;15(22):3300. doi: 10.3390/ani15223300 (PMC12649194; doi:10.3390/ani15223300)
Supplement: Supplementary file 1 [file animals-15-03300-s001.zip › Table_S17_PPI_Rank_LSYvsHSY.csv]

Top 20 in network Sheet1 ranked by Degree method
Rank	Name	Score
1	GNB3	21.0
2	SST	19.0
3	AGT	18.0
3	FGA	18.0
5	CALB1	14.0
5	MMP9	14.0
5	FGF7	14.0
8	PXDN	13.0
8	C5	13.0
8	HGFAC	13.0
8	FGG	13.0
8	FGF20	13.0
8	C4	13.0
14	DCX	12.0
14	MYL1	12.0
14	SERPIND1	12.0
14	SPIA1	12.0
14	FN1	12.0
19	HENMT1	11.0
19	TTR	11.0
