# Supplementary material for: Integrative Transcriptome Analysis Across Follicles Highlights Key Regulatory Pathways in Low and High-Egg-Laying Hens
Source: Animals (Basel). 2025 Nov 15;15(22):3300. doi: 10.3390/ani15223300 (PMC12649194; doi:10.3390/ani15223300)
Supplement: Supplementary file 1 [file animals-15-03300-s001.zip › Table_S19_Venn Diagram.xlsx]

## Sheet: Sheet1
LPRvsHPR	LPMvsHPM	LSWvsHSW	LSYvsHSY
ENSGALG00000048382	MSTRG.22618	MSTRG.12425	ENSGALG00000014337
ENSGALG00000053680	MSTRG.30959	MSTRG.29622	ENSGALG00000039205
ENSGALG00000042193	ENSGALG00000051885	MSTRG.3518	MSTRG.10294
MSTRG.2280	ENSGALG00000039205	MSTRG.19043	ENSGALG00000031593
ENSGALG00000050515	MSTRG.28541	MSTRG.11293	ENSGALG00000047380
MSTRG.5671	MSTRG.15805	MSTRG.30802	MSTRG.9866
MSTRG.9304	MSTRG.19249	MSTRG.14281	MSTRG.30624
ENSGALG00000004734	ENSGALG00000030075	MSTRG.14036	MSTRG.30660
MSTRG.21237	MSTRG.27655	MSTRG.30587	MSTRG.17464
ENSGALG00000019061	ENSGALG00000052636	MSTRG.7856	MSTRG.5353
ENSGALG00000027192	ENSGALG00000052645	MSTRG.16065	ENSGALG00000048294
ENSGALG00000048858	MSTRG.31248	MSTRG.21376	ENSGALG00000049871
ENSGALG00000047903	ENSGALG00000011182	MSTRG.19656	MSTRG.9304
ENSGALG00000028924	ENSGALG00000014835	MSTRG.5672	ENSGALG00000010160
ENSGALG00000010293	MSTRG.12845	MSTRG.9696	ENSGALG00000047540
MSTRG.5690	MSTRG.21629	MSTRG.5640	MSTRG.22618
ENSGALG00000019755	MSTRG.21298	MSTRG.27733	ENSGALG00000045540
ENSGALG00000043287	MSTRG.9658	MSTRG.21371	MSTRG.19518
ENSGALG00000046614	MSTRG.30624	MSTRG.12420	MSTRG.3
ENSGALG00000031872	MSTRG.29806	MSTRG.2990	MSTRG.9891
ENSGALG00000036175	MSTRG.30803	ENSGALG00000044709	ENSGALG00000001655
ENSGALG00000000589	ENSGALG00000005360	MSTRG.9304	ENSGALG00000050052
ENSGALG00000005401	MSTRG.9866	MSTRG.24563	ENSGALG00000044734
ENSGALG00000025881	MSTRG.9570	MSTRG.30660	MSTRG.25784
ENSGALG00000016661	ENSGALG00000046681	MSTRG.5675	MSTRG.30324
ENSGALG00000010537	ENSGALG00000039682	MSTRG.27238	MSTRG.20598
ENSGALG00000029596	ENSGALG00000052818	MSTRG.21274	ENSGALG00000053931
MSTRG.15579	ENSGALG00000005352	MSTRG.2994	ENSGALG00000054732
ENSGALG00000050072	MSTRG.30186	ENSGALG00000050052	ENSGALG00000048465
ENSGALG00000034458	MSTRG.21332	MSTRG.21331	MSTRG.15805
ENSGALG00000006229	ENSGALG00000053164	MSTRG.14752	ENSGALG00000046616
MSTRG.17596	ENSGALG00000044942	MSTRG.8724	MSTRG.24893
ENSGALG00000047434	ENSGALG00000030673	MSTRG.30767	MSTRG.20600
MSTRG.30317	ENSGALG00000027207	ENSGALG00000054210	ENSGALG00000010078
ENSGALG00000007186	ENSGALG00000016661	ENSGALG00000049871	ENSGALG00000051289
ENSGALG00000039708	ENSGALG00000005209	MSTRG.5671	MSTRG.30552
ENSGALG00000009360	MSTRG.24893	MSTRG.5681	ENSGALG00000002637
ENSGALG00000041298	MSTRG.7738	MSTRG.23179	ENSGALG00000052108
ENSGALG00000039140	MSTRG.23551	ENSGALG00000014337	MSTRG.21330
ENSGALG00000050750	ENSGALG00000028204	MSTRG.8757	MSTRG.30803
ENSGALG00000031862	ENSGALG00000048294	ENSGALG00000015737	ENSGALG00000047834
ENSGALG00000011450	ENSGALG00000032736	MSTRG.30803	MSTRG.19656
ENSGALG00000000584	MSTRG.16234	MSTRG.6423	MSTRG.21272
ENSGALG00000001956	ENSGALG00000005971	MSTRG.13099	MSTRG.32383
ENSGALG00000020316	MSTRG.27733	ENSGALG00000053792	MSTRG.30327
ENSGALG00000028622	MSTRG.31084	MSTRG.30393	ENSGALG00000028560
ENSGALG00000005423	MSTRG.24386	MSTRG.21257	ENSGALG00000030025
ENSGALG00000013546	ENSGALG00000009512	ENSGALG00000052158	ENSGALG00000005360
ENSGALG00000028256	MSTRG.31348	MSTRG.21272	MSTRG.30779
ENSGALG00000024171	ENSGALG00000040120	MSTRG.665	ENSGALG00000046681
MSTRG.15550	ENSGALG00000044326	MSTRG.5680	MSTRG.17463
ENSGALG00000048210	ENSGALG00000049027	ENSGALG00000006290	ENSGALG00000010785
ENSGALG00000012056	MSTRG.11522	MSTRG.10294	ENSGALG00000004740
MSTRG.10190	MSTRG.31085	MSTRG.13807	ENSGALG00000036836
ENSGALG00000006511	ENSGALG00000000619	MSTRG.27350	MSTRG.39
MSTRG.30629	MSTRG.7832	MSTRG.5353	MSTRG.4322
ENSGALG00000036125	MSTRG.29778	MSTRG.12013	ENSGALG00000050840
ENSGALG00000008359	ENSGALG00000014585	MSTRG.21708	ENSGALG00000032231
ENSGALG00000005118	MSTRG.9168	MSTRG.30996	MSTRG.12420
ENSGALG00000018946	ENSGALG00000008439	ENSGALG00000050515	ENSGALG00000048430
ENSGALG00000026092	MSTRG.20260	ENSGALG00000048294	MSTRG.16100
ENSGALG00000017099	MSTRG.22429	MSTRG.5670	MSTRG.3518
ENSGALG00000035717	ENSGALG00000012802	MSTRG.1838	ENSGALG00000030512
ENSGALG00000048285	ENSGALG00000050634	MSTRG.25535	MSTRG.5640
MSTRG.31248	ENSGALG00000014603	MSTRG.30632	ENSGALG00000016478
ENSGALG00000003885	ENSGALG00000051001	MSTRG.19518	MSTRG.8293
ENSGALG00000043088	ENSGALG00000053792	ENSGALG00000051660	ENSGALG00000027483
ENSGALG00000002112	ENSGALG00000044155	MSTRG.26495	ENSGALG00000014793
ENSGALG00000006900	ENSGALG00000035419	MSTRG.22618	ENSGALG00000008439
MSTRG.15329	MSTRG.19929	MSTRG.30552	MSTRG.18990
MSTRG.30240	ENSGALG00000054770	MSTRG.13971	MSTRG.21708
ENSGALG00000042422	ENSGALG00000024486	ENSGALG00000050619	MSTRG.21299
ENSGALG00000024272	ENSGALG00000029502	ENSGALG00000049483	MSTRG.30491
ENSGALG00000046727	ENSGALG00000034868	MSTRG.28424	MSTRG.27733
MSTRG.30265	ENSGALG00000015147	ENSGALG00000031593	ENSGALG00000038241
ENSGALG00000014213	MSTRG.21275	MSTRG.5973	ENSGALG00000054746
MSTRG.7260	ENSGALG00000000151	MSTRG.9866	MSTRG.3331
MSTRG.15578	ENSGALG00000005408	MSTRG.9654	ENSGALG00000037888
ENSGALG00000035187	MSTRG.5678	MSTRG.21010	MSTRG.11293
ENSGALG00000047761	MSTRG.6627	MSTRG.3	MSTRG.20083
ENSGALG00000033908	ENSGALG00000012801	MSTRG.10907	MSTRG.27655
ENSGALG00000033510	MSTRG.30324	MSTRG.30959	MSTRG.28424
ENSGALG00000032803	MSTRG.25436	MSTRG.5690	ENSGALG00000019756
ENSGALG00000030179	MSTRG.11296	ENSGALG00000047380	ENSGALG00000053886
ENSGALG00000011855	ENSGALG00000001559	MSTRG.4933	ENSGALG00000034303
ENSGALG00000006352	MSTRG.1737	ENSGALG00000027323	MSTRG.4413
MSTRG.2591	ENSGALG00000041834	MSTRG.15734	ENSGALG00000053682
ENSGALG00000016797	ENSGALG00000005077	MSTRG.2377	MSTRG.17466
ENSGALG00000028115	ENSGALG00000054136	ENSGALG00000053130	ENSGALG00000047718
ENSGALG00000023296	MSTRG.5640	MSTRG.5683	MSTRG.30661
ENSGALG00000014508	ENSGALG00000050831	MSTRG.30361	MSTRG.14805
ENSGALG00000003196	MSTRG.14158	MSTRG.9913	MSTRG.21331
ENSGALG00000036498	MSTRG.26057	MSTRG.2182	MSTRG.21274
MSTRG.8141	ENSGALG00000028451	MSTRG.7050	ENSGALG00000009826
ENSGALG00000006567	ENSGALG00000016478	MSTRG.5674	MSTRG.30516
MSTRG.26524	ENSGALG00000034889	ENSGALG00000054102	MSTRG.24891
ENSGALG00000037726	MSTRG.18921	MSTRG.6798	ENSGALG00000011991
ENSGALG00000028142	ENSGALG00000011153	MSTRG.17607	MSTRG.30959
ENSGALG00000029502	ENSGALG00000017046	MSTRG.2078	ENSGALG00000045131
ENSGALG00000024318	MSTRG.3671	ENSGALG00000020139	ENSGALG00000046517
ENSGALG00000010203	ENSGALG00000017644	MSTRG.859	ENSGALG00000011680
ENSGALG00000026983	MSTRG.28990	ENSGALG00000052636	MSTRG.26254
ENSGALG00000032588	ENSGALG00000026152	MSTRG.17203	ENSGALG00000032986
ENSGALG00000002631	ENSGALG00000031325	ENSGALG00000019312	ENSGALG00000047721
ENSGALG00000047240	ENSGALG00000033694	ENSGALG00000048430	ENSGALG00000023626
ENSGALG00000001863	MSTRG.19989	MSTRG.4391	ENSGALG00000015322
ENSGALG00000042642	ENSGALG00000001662	ENSGALG00000025778	MSTRG.5670
ENSGALG00000049402	MSTRG.993	ENSGALG00000005293	ENSGALG00000050548
ENSGALG00000013824	ENSGALG00000053931	MSTRG.21332	ENSGALG00000036286
ENSGALG00000050069	ENSGALG00000015624	ENSGALG00000043053	ENSGALG00000029819
ENSGALG00000008367	ENSGALG00000005884	ENSGALG00000049807	ENSGALG00000007168
ENSGALG00000026891	MSTRG.24739	MSTRG.30624	MSTRG.30961
ENSGALG00000009957	ENSGALG00000042810	MSTRG.11922	ENSGALG00000050627
ENSGALG00000029760	ENSGALG00000047472	ENSGALG00000047472	ENSGALG00000012377
ENSGALG00000017272	ENSGALG00000041143	MSTRG.31084	MSTRG.26743
ENSGALG00000044463	ENSGALG00000031593	MSTRG.16219	MSTRG.21710
ENSGALG00000017242	ENSGALG00000051980	ENSGALG00000053164	ENSGALG00000050937
ENSGALG00000029540	MSTRG.9274	ENSGALG00000050256	ENSGALG00000041604
MSTRG.31532	ENSGALG00000023689	ENSGALG00000030933	MSTRG.5678
ENSGALG00000004893	ENSGALG00000053107	ENSGALG00000000909	MSTRG.21799
ENSGALG00000002982	ENSGALG00000047024	ENSGALG00000016478	MSTRG.5675
ENSGALG00000030432	MSTRG.12891	MSTRG.2009	ENSGALG00000040432
ENSGALG00000017036	MSTRG.10907	ENSGALG00000002179	MSTRG.14302
ENSGALG00000006393	ENSGALG00000047283	MSTRG.12845	ENSGALG00000003554
ENSGALG00000032199	ENSGALG00000015112	MSTRG.2591	MSTRG.30517
ENSGALG00000043026	ENSGALG00000042227	ENSGALG00000000048	MSTRG.14281
ENSGALG00000052868	ENSGALG00000035960	ENSGALG00000003952	ENSGALG00000009173
ENSGALG00000016426	ENSGALG00000019231	ENSGALG00000053140	ENSGALG00000007382
ENSGALG00000006758	ENSGALG00000030432	ENSGALG00000017644	ENSGALG00000009792
ENSGALG00000007713	ENSGALG00000033498	ENSGALG00000035604	MSTRG.5672
ENSGALG00000040136	MSTRG.3	ENSGALG00000005503	MSTRG.31084
ENSGALG00000003580	ENSGALG00000023472	ENSGALG00000009603	MSTRG.14151
ENSGALG00000017644	MSTRG.23971	ENSGALG00000051289	ENSGALG00000048671
ENSGALG00000030096	ENSGALG00000013072	ENSGALG00000000625	ENSGALG00000049343
ENSGALG00000017715	ENSGALG00000045085	MSTRG.21002	ENSGALG00000054995
ENSGALG00000033953	MSTRG.9207	ENSGALG00000000645	MSTRG.5683
ENSGALG00000004986	ENSGALG00000028709	ENSGALG00000037811	ENSGALG00000006992
MSTRG.23179	ENSGALG00000027330	MSTRG.23384	MSTRG.2969
MSTRG.30525	MSTRG.16261	MSTRG.20124	ENSGALG00000048560
ENSGALG00000016590	MSTRG.17050	MSTRG.3085	MSTRG.14216
ENSGALG00000017302	ENSGALG00000008359	MSTRG.23151	ENSGALG00000020788
ENSGALG00000001189	ENSGALG00000003554	MSTRG.24497	MSTRG.30812
ENSGALG00000054550	ENSGALG00000041344	ENSGALG00000030031	ENSGALG00000040755
ENSGALG00000012421	ENSGALG00000003567	MSTRG.3600	MSTRG.11239
ENSGALG00000002562	ENSGALG00000054145	MSTRG.24309	MSTRG.9696
ENSGALG00000028009	MSTRG.15157	MSTRG.24097	ENSGALG00000001204
MSTRG.1327	MSTRG.27171	MSTRG.6995	ENSGALG00000000667
ENSGALG00000050760	MSTRG.27121	MSTRG.1737	MSTRG.30361
ENSGALG00000028871	MSTRG.9913	MSTRG.30079	MSTRG.2994
MSTRG.7847	ENSGALG00000026884	MSTRG.17775	ENSGALG00000003829
ENSGALG00000017205	ENSGALG00000016293	MSTRG.6883	MSTRG.24880
ENSGALG00000005408	MSTRG.22357	MSTRG.13616	MSTRG.14217
ENSGALG00000048178	MSTRG.10474	ENSGALG00000049342	MSTRG.31947
ENSGALG00000032231	MSTRG.30711	MSTRG.15797	ENSGALG00000052452
ENSGALG00000038624	ENSGALG00000015110	ENSGALG00000005936	ENSGALG00000040463
ENSGALG00000023542	MSTRG.8724	MSTRG.14559	MSTRG.21298
ENSGALG00000009567	ENSGALG00000014233	MSTRG.9757	ENSGALG00000001084
ENSGALG00000031112	ENSGALG00000002170	MSTRG.6812	ENSGALG00000005031
ENSGALG00000051428	ENSGALG00000037929	MSTRG.13645	MSTRG.25045
ENSGALG00000007349	ENSGALG00000044811	MSTRG.1291	MSTRG.7856
ENSGALG00000034855	MSTRG.9056	MSTRG.10369	ENSGALG00000013072
ENSGALG00000036942	ENSGALG00000001161	MSTRG.27446	MSTRG.27350
ENSGALG00000001702	MSTRG.19526	MSTRG.25253	ENSGALG00000006776
ENSGALG00000011481	MSTRG.16191	MSTRG.23988	ENSGALG00000017271
ENSGALG00000041408	MSTRG.24502	MSTRG.28761	ENSGALG00000052879
ENSGALG00000006318	ENSGALG00000008127	MSTRG.28455	ENSGALG00000041833
ENSGALG00000014857	ENSGALG00000053682	ENSGALG00000015618	ENSGALG00000007268
ENSGALG00000007748	MSTRG.29150	MSTRG.22475	MSTRG.30554
ENSGALG00000014203	MSTRG.13620	ENSGALG00000002082	MSTRG.28541
ENSGALG00000051765	ENSGALG00000051445	MSTRG.19409	MSTRG.3138
ENSGALG00000042419	ENSGALG00000007240	MSTRG.27727	MSTRG.13599
ENSGALG00000032750	ENSGALG00000050332	MSTRG.19440	MSTRG.22825
ENSGALG00000029011	MSTRG.3260	MSTRG.19047	ENSGALG00000003578
ENSGALG00000040655	MSTRG.19894	MSTRG.10874	ENSGALG00000033090
ENSGALG00000003113	MSTRG.27611	ENSGALG00000043931	ENSGALG00000051781
ENSGALG00000032469	ENSGALG00000009947	MSTRG.18131	MSTRG.30553
MSTRG.17905	MSTRG.28242	MSTRG.6609	ENSGALG00000038399
ENSGALG00000054746	ENSGALG00000016992	MSTRG.26106	ENSGALG00000029072
ENSGALG00000010645	ENSGALG00000010108	MSTRG.13972	ENSGALG00000052158
ENSGALG00000006842	MSTRG.2591	MSTRG.10370	MSTRG.9570
ENSGALG00000054913	MSTRG.4413	MSTRG.7809	ENSGALG00000007038
ENSGALG00000022440	ENSGALG00000002326	MSTRG.24412	ENSGALG00000030324
ENSGALG00000054891	ENSGALG00000053422	MSTRG.12643	MSTRG.21332
ENSGALG00000028774	ENSGALG00000035016	ENSGALG00000010853	ENSGALG00000030376
ENSGALG00000035842	ENSGALG00000015656	MSTRG.4653	ENSGALG00000007837
ENSGALG00000048190	ENSGALG00000012377	MSTRG.27928	ENSGALG00000053674
ENSGALG00000013409	ENSGALG00000029151	MSTRG.17793	MSTRG.11782
ENSGALG00000032060	ENSGALG00000027907	MSTRG.15902	ENSGALG00000043768
ENSGALG00000014509	ENSGALG00000014662	MSTRG.4690	ENSGALG00000053792
ENSGALG00000012345	ENSGALG00000003196	MSTRG.5876	ENSGALG00000026460
ENSGALG00000034124	MSTRG.12358	MSTRG.25373	MSTRG.30776
ENSGALG00000037526	ENSGALG00000024138	ENSGALG00000006239	ENSGALG00000013293
ENSGALG00000002557	MSTRG.13599	ENSGALG00000051445	ENSGALG00000011858
MSTRG.10416	ENSGALG00000052868	MSTRG.2575	ENSGALG00000009512
ENSGALG00000041013	ENSGALG00000010718	MSTRG.3590	ENSGALG00000022875
ENSGALG00000025764	ENSGALG00000026970	MSTRG.19968	MSTRG.10963
ENSGALG00000035960	ENSGALG00000010657	MSTRG.23987	MSTRG.30620
ENSGALG00000020876	ENSGALG00000033932	MSTRG.30592	MSTRG.17465
ENSGALG00000042077	MSTRG.19959	MSTRG.18026	ENSGALG00000047314
ENSGALG00000033989	MSTRG.30021	MSTRG.7796	MSTRG.29385
ENSGALG00000013177	ENSGALG00000014485	MSTRG.8448	ENSGALG00000050634
ENSGALG00000010258	MSTRG.31947	MSTRG.29974	MSTRG.26001
ENSGALG00000045212	ENSGALG00000005541	MSTRG.25091	MSTRG.1380
ENSGALG00000005721	MSTRG.27404	MSTRG.987	ENSGALG00000039587
MSTRG.8409	ENSGALG00000032803	MSTRG.12068	ENSGALG00000047196
MSTRG.15509	ENSGALG00000027501	MSTRG.27343	ENSGALG00000000820
ENSGALG00000035760	ENSGALG00000037626	MSTRG.20459	ENSGALG00000016580
ENSGALG00000008593	ENSGALG00000010224	MSTRG.10064	ENSGALG00000034505
ENSGALG00000033854	ENSGALG00000024449	MSTRG.19928	ENSGALG00000001559
ENSGALG00000013722	MSTRG.18342	MSTRG.25650	MSTRG.29456
ENSGALG00000017217	ENSGALG00000035903	MSTRG.28364	MSTRG.7402
MSTRG.30955	ENSGALG00000031546	MSTRG.18725	MSTRG.12358
ENSGALG00000001161	ENSGALG00000052853	MSTRG.26499	ENSGALG00000009405
ENSGALG00000041344	ENSGALG00000032143	MSTRG.31768	MSTRG.14752
ENSGALG00000014477	ENSGALG00000014857	MSTRG.25132	ENSGALG00000005631
MSTRG.7850	ENSGALG00000041140	MSTRG.17258	ENSGALG00000016498
ENSGALG00000042079	MSTRG.31562	MSTRG.25636	MSTRG.27710
ENSGALG00000046914	ENSGALG00000030904	MSTRG.6694	ENSGALG00000005204
ENSGALG00000005438	ENSGALG00000039935	MSTRG.20088	ENSGALG00000005401
ENSGALG00000015577	ENSGALG00000032239	ENSGALG00000005223	MSTRG.9913
MSTRG.16261	ENSGALG00000018557	MSTRG.8480	MSTRG.25716
ENSGALG00000037558	ENSGALG00000016820	MSTRG.9932	MSTRG.29778
ENSGALG00000017462	ENSGALG00000009594	MSTRG.25054	ENSGALG00000009266
ENSGALG00000039698	MSTRG.17971	MSTRG.17946	ENSGALG00000048325
ENSGALG00000021525	ENSGALG00000050548	ENSGALG00000041938	MSTRG.8179
ENSGALG00000003821	ENSGALG00000007681	MSTRG.9514	MSTRG.20260
ENSGALG00000030673	ENSGALG00000007114	MSTRG.25956	ENSGALG00000005077
ENSGALG00000007511	ENSGALG00000027165	MSTRG.25201	MSTRG.5674
ENSGALG00000028709	ENSGALG00000031997	ENSGALG00000006341	MSTRG.8747
ENSGALG00000040854	ENSGALG00000045581	ENSGALG00000037020	MSTRG.19249
MSTRG.16030	ENSGALG00000017302	MSTRG.12805	ENSGALG00000026152
MSTRG.12919	MSTRG.26626	MSTRG.25710	MSTRG.13096
ENSGALG00000030969	MSTRG.28432	MSTRG.29992	ENSGALG00000052853
ENSGALG00000002375	MSTRG.27656	MSTRG.11240	MSTRG.6638
MSTRG.5862	ENSGALG00000028341	MSTRG.15665	ENSGALG00000050611
ENSGALG00000014603	MSTRG.4322	MSTRG.11514	ENSGALG00000053164
ENSGALG00000015006	ENSGALG00000041121	MSTRG.25957	ENSGALG00000015453
ENSGALG00000012814	MSTRG.20221	MSTRG.7735	ENSGALG00000052387
ENSGALG00000003589	ENSGALG00000054822	ENSGALG00000009574	MSTRG.30842
ENSGALG00000016265	ENSGALG00000003770	MSTRG.31406	MSTRG.31085
ENSGALG00000003118	ENSGALG00000003578	MSTRG.18929	ENSGALG00000048920
ENSGALG00000000621	MSTRG.28549	ENSGALG00000046637	MSTRG.6365
ENSGALG00000008661	MSTRG.27632	ENSGALG00000008434	ENSGALG00000027484
ENSGALG00000008890	ENSGALG00000009870	MSTRG.7750	MSTRG.5690
ENSGALG00000055081	ENSGALG00000015077	MSTRG.23429	ENSGALG00000040120
ENSGALG00000015721	ENSGALG00000005473	MSTRG.23572	MSTRG.23551
ENSGALG00000006507	MSTRG.18579	MSTRG.23434	MSTRG.25859
ENSGALG00000037989	ENSGALG00000017072	MSTRG.8877	MSTRG.26508
ENSGALG00000026043	MSTRG.17303	MSTRG.11459	ENSGALG00000009400
ENSGALG00000021079	ENSGALG00000005957	MSTRG.18994	MSTRG.4933
ENSGALG00000034693	MSTRG.13799	MSTRG.22733	ENSGALG00000048625
ENSGALG00000027165	ENSGALG00000037556	MSTRG.19443	ENSGALG00000031094
ENSGALG00000006807	MSTRG.7953	ENSGALG00000007862	ENSGALG00000032184
ENSGALG00000045584	ENSGALG00000020788	ENSGALG00000006480	ENSGALG00000039990
ENSGALG00000041121	ENSGALG00000047313	MSTRG.12190	MSTRG.26057
MSTRG.28724	ENSGALG00000002263	MSTRG.1554	ENSGALG00000031754
ENSGALG00000052319	MSTRG.24117	MSTRG.13458	MSTRG.21626
ENSGALG00000029387	ENSGALG00000021395	ENSGALG00000048939	ENSGALG00000051660
ENSGALG00000028301	ENSGALG00000036142	MSTRG.18362	MSTRG.5470
ENSGALG00000016567	MSTRG.24399	MSTRG.24651	ENSGALG00000053173
ENSGALG00000015152	ENSGALG00000017179	ENSGALG00000054136	ENSGALG00000049474
ENSGALG00000043758	MSTRG.31675	MSTRG.12722	ENSGALG00000017216
ENSGALG00000014988	ENSGALG00000028147	MSTRG.21688	ENSGALG00000015167
ENSGALG00000010801	ENSGALG00000040342	MSTRG.22001	MSTRG.18067
ENSGALG00000014069	ENSGALG00000011271	MSTRG.15516	MSTRG.20601
ENSGALG00000032349	ENSGALG00000028304	ENSGALG00000004704	MSTRG.18819
ENSGALG00000002837	MSTRG.14743	ENSGALG00000043583	ENSGALG00000048432
MSTRG.9974	ENSGALG00000047240	MSTRG.24233	MSTRG.9175
ENSGALG00000016581	MSTRG.6423	ENSGALG00000015928	MSTRG.21275
MSTRG.7975	ENSGALG00000021569	MSTRG.22974	ENSGALG00000049810
MSTRG.11555	MSTRG.21330	ENSGALG00000012018	ENSGALG00000001130
ENSGALG00000049001	MSTRG.1853	ENSGALG00000016086	ENSGALG00000032937
ENSGALG00000011446	MSTRG.30020	MSTRG.6803	MSTRG.24459
ENSGALG00000053933	ENSGALG00000012074	ENSGALG00000021341	MSTRG.19557
ENSGALG00000003261	ENSGALG00000027809	MSTRG.22941	MSTRG.8448
ENSGALG00000010013	ENSGALG00000038458	MSTRG.9781	MSTRG.26315
ENSGALG00000039139	MSTRG.22386	MSTRG.20893	ENSGALG00000034806
ENSGALG00000015605	ENSGALG00000011164	MSTRG.4323	ENSGALG00000002461
ENSGALG00000031866	MSTRG.22872	MSTRG.5678	ENSGALG00000031164
ENSGALG00000010346	ENSGALG00000035498	ENSGALG00000012377	ENSGALG00000016384
ENSGALG00000033295	ENSGALG00000012061	MSTRG.22531	ENSGALG00000028204
ENSGALG00000052768	MSTRG.25784	ENSGALG00000004146	MSTRG.20542
ENSGALG00000034905	ENSGALG00000013135	MSTRG.27015	ENSGALG00000028451
ENSGALG00000004960	ENSGALG00000029857	MSTRG.15860	MSTRG.30435
ENSGALG00000001995	ENSGALG00000042534	MSTRG.17879	MSTRG.8116
ENSGALG00000036263	ENSGALG00000042134	ENSGALG00000014030	ENSGALG00000004286
ENSGALG00000001720	ENSGALG00000017272	MSTRG.18990	MSTRG.22750
ENSGALG00000014182	ENSGALG00000005643	MSTRG.6776	MSTRG.26780
ENSGALG00000003636	ENSGALG00000029766	MSTRG.25675	MSTRG.12158
ENSGALG00000011965	ENSGALG00000029485	ENSGALG00000020390	ENSGALG00000013846
ENSGALG00000035935	ENSGALG00000005638	MSTRG.19417	ENSGALG00000005502
ENSGALG00000016322	ENSGALG00000028982	MSTRG.29198	ENSGALG00000042454
ENSGALG00000034988	MSTRG.12820	MSTRG.23169	ENSGALG00000051054
MSTRG.3705	ENSGALG00000043672	MSTRG.26841	ENSGALG00000041344
ENSGALG00000007905	MSTRG.8116	MSTRG.8134	MSTRG.30561
ENSGALG00000046461	ENSGALG00000026613	MSTRG.12927	MSTRG.2990
ENSGALG00000001117	ENSGALG00000027323	MSTRG.28739	ENSGALG00000004759
ENSGALG00000032640	ENSGALG00000005442	MSTRG.18125	MSTRG.23572
ENSGALG00000016001	ENSGALG00000048343	ENSGALG00000040205	MSTRG.27404
ENSGALG00000053254	ENSGALG00000016224	MSTRG.30321	ENSGALG00000050468
ENSGALG00000011394	ENSGALG00000053584	ENSGALG00000047341	ENSGALG00000036412
ENSGALG00000030933	ENSGALG00000017091	ENSGALG00000008417	MSTRG.14845
MSTRG.5598	MSTRG.8617	MSTRG.2495	ENSGALG00000054402
ENSGALG00000013135	MSTRG.26001	MSTRG.15030	MSTRG.18725
ENSGALG00000007956	ENSGALG00000012456	ENSGALG00000037336	ENSGALG00000049991
ENSGALG00000016215	MSTRG.21389	MSTRG.24665	ENSGALG00000051916
ENSGALG00000008886	MSTRG.27950	MSTRG.15932	MSTRG.1436
ENSGALG00000037332	ENSGALG00000029669	MSTRG.8179	ENSGALG00000038364
ENSGALG00000013495	ENSGALG00000015022	MSTRG.2487	ENSGALG00000013782
ENSGALG00000029766	ENSGALG00000008393	MSTRG.6783	ENSGALG00000000048
ENSGALG00000037540	ENSGALG00000002637	MSTRG.22021	ENSGALG00000002554
MSTRG.26849	ENSGALG00000008753	ENSGALG00000001662	ENSGALG00000041932
ENSGALG00000030587	ENSGALG00000001840	MSTRG.29140	MSTRG.6742
ENSGALG00000014616	ENSGALG00000012761	MSTRG.26148	MSTRG.30586
ENSGALG00000017000	MSTRG.9931	MSTRG.9977	MSTRG.18921
ENSGALG00000028567	ENSGALG00000002553	ENSGALG00000052052	ENSGALG00000016648
ENSGALG00000025792	ENSGALG00000002557	ENSGALG00000005400	ENSGALG00000012080
ENSGALG00000014686	ENSGALG00000007123	ENSGALG00000024488	ENSGALG00000000433
ENSGALG00000005632	MSTRG.19615	MSTRG.14840	MSTRG.26184
ENSGALG00000015195	ENSGALG00000000775	MSTRG.6233	MSTRG.14872
ENSGALG00000016994	ENSGALG00000028790	MSTRG.7494	ENSGALG00000001696
ENSGALG00000003748	ENSGALG00000004614	ENSGALG00000034278	MSTRG.13942
MSTRG.10379	MSTRG.26832	MSTRG.9260	ENSGALG00000013640
ENSGALG00000013990	ENSGALG00000013929	MSTRG.6680	ENSGALG00000013294
ENSGALG00000005668	ENSGALG00000011855	MSTRG.20231	ENSGALG00000051187
ENSGALG00000040098	ENSGALG00000003499	MSTRG.27934	MSTRG.21160
ENSGALG00000015473	ENSGALG00000007646	MSTRG.30324	MSTRG.14258
ENSGALG00000005346	MSTRG.26205	MSTRG.25461	MSTRG.26962
ENSGALG00000015688	ENSGALG00000026891	MSTRG.20542	MSTRG.19894
ENSGALG00000010794	MSTRG.3823	ENSGALG00000048686	MSTRG.4268
ENSGALG00000030055	ENSGALG00000004376	ENSGALG00000046009	ENSGALG00000002234
ENSGALG00000053250	MSTRG.23572	MSTRG.258	MSTRG.30204
ENSGALG00000037935	MSTRG.12927	MSTRG.9759	ENSGALG00000007993
ENSGALG00000043541	MSTRG.7456	ENSGALG00000012298	ENSGALG00000050619
ENSGALG00000003529	ENSGALG00000001347	ENSGALG00000010657	ENSGALG00000006329
MSTRG.18490	ENSGALG00000045026	MSTRG.12706	MSTRG.18131
MSTRG.14950	ENSGALG00000006104	ENSGALG00000015419	ENSGALG00000053130
ENSGALG00000026490	ENSGALG00000037913	ENSGALG00000010303	MSTRG.6767
ENSGALG00000011865	MSTRG.30561	MSTRG.18410	ENSGALG00000049364
ENSGALG00000006642	ENSGALG00000015322	MSTRG.8103	MSTRG.22357
ENSGALG00000005209	MSTRG.26590	MSTRG.28855	ENSGALG00000001433
ENSGALG00000001470	MSTRG.25201	ENSGALG00000043033	MSTRG.10474
ENSGALG00000050267	MSTRG.25359	ENSGALG00000011117	ENSGALG00000051018
ENSGALG00000010707	ENSGALG00000035856	MSTRG.27547	MSTRG.26238
ENSGALG00000047610	ENSGALG00000040807	MSTRG.16788	MSTRG.1465
ENSGALG00000005923	MSTRG.23427	MSTRG.22681	MSTRG.8897
ENSGALG00000007699	MSTRG.6638	ENSGALG00000011858	ENSGALG00000008945
MSTRG.28950	MSTRG.19518	MSTRG.14843	MSTRG.2285
ENSGALG00000037587	ENSGALG00000015148	ENSGALG00000006804	ENSGALG00000030140
ENSGALG00000015770	ENSGALG00000031866	MSTRG.23703	MSTRG.9658
ENSGALG00000016392	MSTRG.26743	MSTRG.7862	MSTRG.18055
ENSGALG00000011328	MSTRG.22760	MSTRG.3975	MSTRG.30678
ENSGALG00000009626	MSTRG.2186	ENSGALG00000016592	MSTRG.11522
ENSGALG00000011816	ENSGALG00000025774	MSTRG.18774	ENSGALG00000007681
ENSGALG00000011468	MSTRG.25653	MSTRG.28417	MSTRG.13076
ENSGALG00000005948	ENSGALG00000012857	MSTRG.23488	MSTRG.30780
ENSGALG00000006652	ENSGALG00000002012	MSTRG.19615	MSTRG.31595
ENSGALG00000029276	ENSGALG00000011446	ENSGALG00000015528	ENSGALG00000042452
ENSGALG00000051980	MSTRG.23440	ENSGALG00000015358	MSTRG.2164
ENSGALG00000002813	ENSGALG00000005631	MSTRG.28430	MSTRG.16234
ENSGALG00000002763	MSTRG.17905	MSTRG.20863	MSTRG.30640
ENSGALG00000054505	ENSGALG00000054196	MSTRG.22923	MSTRG.23294
MSTRG.2133	ENSGALG00000008709	ENSGALG00000030160	MSTRG.5680
ENSGALG00000037901	ENSGALG00000036589	MSTRG.19086	MSTRG.26782
ENSGALG00000006127	MSTRG.24233	MSTRG.9211	ENSGALG00000012020
ENSGALG00000000151	ENSGALG00000012594	MSTRG.28742	ENSGALG00000009037
ENSGALG00000038529	ENSGALG00000048989	MSTRG.19604	ENSGALG00000047941
ENSGALG00000013929	MSTRG.30713	MSTRG.14846	MSTRG.7493
MSTRG.6364	MSTRG.26238	MSTRG.14158	MSTRG.30653
ENSGALG00000023083	MSTRG.23559	MSTRG.15828	ENSGALG00000023036
ENSGALG00000001600	ENSGALG00000049461	ENSGALG00000006421	ENSGALG00000015140
ENSGALG00000007758	MSTRG.21273	MSTRG.26298	MSTRG.21053
MSTRG.133	ENSGALG00000007112	ENSGALG00000028005	MSTRG.21002
ENSGALG00000051466	ENSGALG00000041555	MSTRG.11835	MSTRG.22429
ENSGALG00000011206	ENSGALG00000002118	MSTRG.9204	MSTRG.11929
ENSGALG00000040316	ENSGALG00000007070	ENSGALG00000029862	MSTRG.27466
ENSGALG00000025755	ENSGALG00000049402	MSTRG.1941	MSTRG.23317
ENSGALG00000043754	ENSGALG00000033039	MSTRG.27125	ENSGALG00000005739
ENSGALG00000006963	ENSGALG00000029632	MSTRG.2731	MSTRG.8208
ENSGALG00000005321	ENSGALG00000003863	MSTRG.18891	ENSGALG00000009268
ENSGALG00000010752	MSTRG.26495	MSTRG.22951	ENSGALG00000035052
MSTRG.27294	ENSGALG00000045684	MSTRG.8673	MSTRG.11768
ENSGALG00000007822	MSTRG.8326	MSTRG.19699	MSTRG.30394
MSTRG.4897	MSTRG.6334	MSTRG.9285	ENSGALG00000011046
ENSGALG00000008417	ENSGALG00000002963	MSTRG.2136	MSTRG.18764
MSTRG.1882	ENSGALG00000029354	MSTRG.10371	MSTRG.25436
ENSGALG00000034725	ENSGALG00000040672	MSTRG.20074	MSTRG.8241
ENSGALG00000007647	ENSGALG00000036686	MSTRG.7977	ENSGALG00000051550
ENSGALG00000024094	MSTRG.19325	MSTRG.7854	MSTRG.18929
ENSGALG00000052199	ENSGALG00000030703	MSTRG.22997	MSTRG.9759
MSTRG.13081	ENSGALG00000016890	ENSGALG00000046852	ENSGALG00000051871
MSTRG.10655	MSTRG.27350	MSTRG.29473	MSTRG.14807
ENSGALG00000003670	MSTRG.18725	MSTRG.12009	ENSGALG00000047771
ENSGALG00000004661	ENSGALG00000036286	ENSGALG00000001418	ENSGALG00000038043
ENSGALG00000017202	MSTRG.8480	ENSGALG00000009037	ENSGALG00000051586
ENSGALG00000014678	MSTRG.20505	MSTRG.25716	ENSGALG00000009032
ENSGALG00000007356	ENSGALG00000034078	MSTRG.6232	ENSGALG00000013607
ENSGALG00000036064	ENSGALG00000027483	MSTRG.22514	ENSGALG00000047164
ENSGALG00000028643	MSTRG.3588	MSTRG.20505	ENSGALG00000044940
MSTRG.11988	ENSGALG00000009350	ENSGALG00000011565	MSTRG.30918
ENSGALG00000037633	ENSGALG00000015554	MSTRG.29881	MSTRG.25713
ENSGALG00000008411	ENSGALG00000041346	MSTRG.12633	MSTRG.12155
ENSGALG00000038981	MSTRG.20542	ENSGALG00000053184	MSTRG.18818
MSTRG.22743	ENSGALG00000008346	MSTRG.22690	MSTRG.21296
ENSGALG00000004186	ENSGALG00000016774	MSTRG.25827	ENSGALG00000010960
MSTRG.10126	MSTRG.3046	ENSGALG00000039583	MSTRG.30853
MSTRG.26172	MSTRG.21272	MSTRG.26147	ENSGALG00000041921
MSTRG.11862	ENSGALG00000036125	MSTRG.28984	ENSGALG00000015150
MSTRG.12663	MSTRG.31532	MSTRG.22015	ENSGALG00000002710
ENSGALG00000001409	MSTRG.30552	MSTRG.26003	ENSGALG00000001445
MSTRG.17956	MSTRG.21626	MSTRG.25723	ENSGALG00000021039
ENSGALG00000032690	ENSGALG00000004582	ENSGALG00000009268	ENSGALG00000022536
MSTRG.31480	ENSGALG00000054619	MSTRG.12475	ENSGALG00000013212
MSTRG.30403	MSTRG.24716	MSTRG.22169	MSTRG.16215
MSTRG.29563	ENSGALG00000006575	MSTRG.24864	MSTRG.29806
ENSGALG00000037094	ENSGALG00000016590	MSTRG.12780	ENSGALG00000005936
MSTRG.1380	MSTRG.18819	MSTRG.23744	ENSGALG00000017155
MSTRG.23257	ENSGALG00000014935	MSTRG.6804	MSTRG.30177
MSTRG.20133	MSTRG.7735	ENSGALG00000007003	MSTRG.24991
MSTRG.20350	ENSGALG00000014934	MSTRG.8449	ENSGALG00000009012
MSTRG.22809	ENSGALG00000038494	MSTRG.30711	MSTRG.3137
MSTRG.30201	ENSGALG00000001021	MSTRG.12690	MSTRG.23194
MSTRG.17977	ENSGALG00000032974	MSTRG.23447	ENSGALG00000032558
ENSGALG00000036252	ENSGALG00000017005	MSTRG.21644	MSTRG.27656
MSTRG.2706	MSTRG.13350	MSTRG.2624	ENSGALG00000045026
ENSGALG00000017323	ENSGALG00000016964	MSTRG.23430	MSTRG.8001
MSTRG.27698	ENSGALG00000002786	ENSGALG00000009523	ENSGALG00000011624
MSTRG.16407	MSTRG.30592	MSTRG.27567	MSTRG.23447
MSTRG.8181	ENSGALG00000046125	MSTRG.9207	ENSGALG00000015028
MSTRG.29854	MSTRG.26494	MSTRG.17794	ENSGALG00000031590
MSTRG.7826	ENSGALG00000030140	MSTRG.30010	MSTRG.14591
ENSGALG00000041510	ENSGALG00000016986	MSTRG.25615	ENSGALG00000005400
ENSGALG00000035049	ENSGALG00000004728	ENSGALG00000015683	ENSGALG00000011242
MSTRG.31428	MSTRG.30812	ENSGALG00000014225	ENSGALG00000054397
MSTRG.5077	ENSGALG00000010589	MSTRG.13565	MSTRG.5841
MSTRG.22232	ENSGALG00000008238	MSTRG.6227	MSTRG.24309
MSTRG.22348	ENSGALG00000003589	MSTRG.11499	MSTRG.8433
MSTRG.25396	ENSGALG00000036831	MSTRG.9754	MSTRG.12891
MSTRG.18526	ENSGALG00000049067	MSTRG.7858	MSTRG.31704
MSTRG.22903	ENSGALG00000036527	MSTRG.2045	MSTRG.31768
MSTRG.10946	MSTRG.22923	MSTRG.15662	ENSGALG00000052882
MSTRG.2599	ENSGALG00000010633	ENSGALG00000051970	MSTRG.133
MSTRG.19408	MSTRG.25716	ENSGALG00000006394	MSTRG.5969
ENSGALG00000041911	MSTRG.29	MSTRG.6215	ENSGALG00000007269
MSTRG.8952	MSTRG.22079	ENSGALG00000011970	ENSGALG00000016426
MSTRG.18723	MSTRG.5973	ENSGALG00000007028	ENSGALG00000042647
MSTRG.7807	MSTRG.22059	MSTRG.12433	ENSGALG00000044709
ENSGALG00000049466	ENSGALG00000016105	MSTRG.26975	ENSGALG00000036831
MSTRG.11898	ENSGALG00000000720	MSTRG.8390	ENSGALG00000040549
MSTRG.19601	MSTRG.16839	MSTRG.17881	ENSGALG00000026613
MSTRG.24916	ENSGALG00000010203	MSTRG.25855	ENSGALG00000010812
MSTRG.23337	ENSGALG00000024379	MSTRG.24193	ENSGALG00000007284
MSTRG.20228	ENSGALG00000012623	MSTRG.6579	ENSGALG00000034561
MSTRG.25785	ENSGALG00000000616	MSTRG.10058	MSTRG.30399
MSTRG.8773	ENSGALG00000008890	MSTRG.6355	MSTRG.8617
ENSGALG00000047721	ENSGALG00000012345	MSTRG.8183	ENSGALG00000013409
MSTRG.32039	ENSGALG00000050611	MSTRG.11724	ENSGALG00000010762
ENSGALG00000009268	ENSGALG00000002160	MSTRG.23751	MSTRG.3671
ENSGALG00000019484	ENSGALG00000040832	MSTRG.6294	ENSGALG00000043806
MSTRG.13145	ENSGALG00000038512	MSTRG.23893	ENSGALG00000030436
MSTRG.26989	ENSGALG00000016580	MSTRG.10655	MSTRG.2777
MSTRG.4204	MSTRG.30650	MSTRG.7207	ENSGALG00000049772
MSTRG.1926	MSTRG.5985	ENSGALG00000001171	ENSGALG00000042929
MSTRG.4833	ENSGALG00000025946	ENSGALG00000044995	ENSGALG00000054136
MSTRG.18651	ENSGALG00000032231	ENSGALG00000014918	ENSGALG00000005318
MSTRG.24569	MSTRG.8150	MSTRG.26782	MSTRG.8870
MSTRG.12009	ENSGALG00000009567	ENSGALG00000013785	ENSGALG00000041730
MSTRG.26085	MSTRG.14872	MSTRG.30702	MSTRG.27396
MSTRG.12442	MSTRG.2018	MSTRG.6024	ENSGALG00000013101
MSTRG.23551	MSTRG.29365	MSTRG.10144	MSTRG.15950
MSTRG.17265	MSTRG.21416	MSTRG.9269	MSTRG.2522
ENSGALG00000049840	MSTRG.14840	MSTRG.30721	ENSGALG00000000400
MSTRG.5811	ENSGALG00000015573	ENSGALG00000031652	ENSGALG00000017134
MSTRG.841	ENSGALG00000020479	MSTRG.23294	ENSGALG00000009624
MSTRG.23141	ENSGALG00000016261	MSTRG.12820	MSTRG.31598
MSTRG.27356	ENSGALG00000021869	ENSGALG00000019543	MSTRG.10160
MSTRG.24277	ENSGALG00000037619	ENSGALG00000041744	MSTRG.12820
MSTRG.26182	ENSGALG00000052767	MSTRG.25902	ENSGALG00000033752
MSTRG.4590	ENSGALG00000011274	MSTRG.24601	MSTRG.30488
MSTRG.23009	ENSGALG00000049433	ENSGALG00000050054	ENSGALG00000006819
MSTRG.8502	ENSGALG00000030602	MSTRG.15674	MSTRG.466
MSTRG.11677	MSTRG.6949	MSTRG.16191	MSTRG.13099
MSTRG.12303	ENSGALG00000016687	ENSGALG00000019484	MSTRG.10371
MSTRG.32353	MSTRG.9977	ENSGALG00000010672	MSTRG.27307
MSTRG.31761	ENSGALG00000004290	MSTRG.24616	MSTRG.19697
ENSGALG00000029692	ENSGALG00000043088	ENSGALG00000010722	MSTRG.26826
MSTRG.21378	ENSGALG00000004519	MSTRG.19024	ENSGALG00000019543
MSTRG.29930	MSTRG.18959	ENSGALG00000029632	MSTRG.2604
MSTRG.7469	MSTRG.18073	ENSGALG00000008947	ENSGALG00000028207
MSTRG.13186	ENSGALG00000008591	ENSGALG00000035854	ENSGALG00000039376
ENSGALG00000036455	ENSGALG00000013218	ENSGALG00000016954	ENSGALG00000015404
MSTRG.29697	ENSGALG00000004538	MSTRG.18526	MSTRG.12819
MSTRG.3427	ENSGALG00000001571	ENSGALG00000036836	ENSGALG00000010293
MSTRG.8747	ENSGALG00000002955	MSTRG.2798	MSTRG.17972
MSTRG.15011	MSTRG.30962	MSTRG.23588	MSTRG.17979
MSTRG.19928	MSTRG.9297	MSTRG.16265	MSTRG.22760
MSTRG.21595	ENSGALG00000040079	MSTRG.2882	MSTRG.29254
MSTRG.23084	MSTRG.15313	MSTRG.8185	MSTRG.21087
MSTRG.30689	ENSGALG00000019509	MSTRG.23053	MSTRG.22941
MSTRG.26601	MSTRG.22420	MSTRG.8208	MSTRG.30713
MSTRG.3600	ENSGALG00000043701	MSTRG.23271	ENSGALG00000042705
MSTRG.30408	MSTRG.25572	MSTRG.29900	MSTRG.21595
MSTRG.24117	MSTRG.19280	MSTRG.18956	MSTRG.28755
MSTRG.16199	ENSGALG00000023882	ENSGALG00000013061	MSTRG.23467
MSTRG.28288	ENSGALG00000000112	MSTRG.18959	ENSGALG00000011040
MSTRG.11462	ENSGALG00000000818	ENSGALG00000035052	ENSGALG00000035049
ENSGALG00000009603	ENSGALG00000028174	ENSGALG00000005499	ENSGALG00000010392
MSTRG.4909	MSTRG.29254	MSTRG.24332	ENSGALG00000045634
MSTRG.2296	ENSGALG00000015193	MSTRG.20351	ENSGALG00000016834
ENSGALG00000027234	MSTRG.2656	ENSGALG00000030888	MSTRG.4204
MSTRG.31947	ENSGALG00000021399	MSTRG.6336	ENSGALG00000010180
MSTRG.31363	MSTRG.9579	MSTRG.8178	ENSGALG00000016563
MSTRG.12891	ENSGALG00000029596	MSTRG.18513	MSTRG.26003
MSTRG.28764	MSTRG.11698	MSTRG.28305	ENSGALG00000035207
MSTRG.9258	MSTRG.30321	MSTRG.28536	MSTRG.11724
MSTRG.27134	MSTRG.16215	ENSGALG00000032937	MSTRG.27121
MSTRG.2522	MSTRG.3650	MSTRG.8588	MSTRG.22996
MSTRG.27315	ENSGALG00000022696	MSTRG.6767	ENSGALG00000050833
MSTRG.30202	ENSGALG00000013535	ENSGALG00000005824	MSTRG.29357
MSTRG.8609	ENSGALG00000029811	ENSGALG00000004538	MSTRG.1648
MSTRG.23752	ENSGALG00000029381	ENSGALG00000044478	ENSGALG00000050009
MSTRG.29597	ENSGALG00000023542	MSTRG.23695	ENSGALG00000001611
MSTRG.26712	ENSGALG00000034907	MSTRG.28292	MSTRG.15157
MSTRG.22690	ENSGALG00000047314	MSTRG.28541	MSTRG.29992
MSTRG.6701	MSTRG.19656	MSTRG.28571	MSTRG.23552
MSTRG.10908	MSTRG.26499	MSTRG.25952	ENSGALG00000026264
MSTRG.18525	ENSGALG00000010031	MSTRG.24503	ENSGALG00000005043
MSTRG.13624	ENSGALG00000016959	MSTRG.29794	ENSGALG00000053184
MSTRG.9267	ENSGALG00000009479	MSTRG.9949	MSTRG.18307
MSTRG.15310	MSTRG.16407	MSTRG.27708	MSTRG.29114
MSTRG.17290	ENSGALG00000043582	MSTRG.3437	MSTRG.20370
ENSGALG00000053173	ENSGALG00000002546	MSTRG.3671	MSTRG.28990
	ENSGALG00000043052	MSTRG.26596	MSTRG.24716
	MSTRG.6218	MSTRG.30249	ENSGALG00000005223
	ENSGALG00000042642	ENSGALG00000053422	MSTRG.9934
	MSTRG.28739	ENSGALG00000026727	MSTRG.25602
	ENSGALG00000041296	ENSGALG00000049185	ENSGALG00000042664
	ENSGALG00000029298	MSTRG.7476	ENSGALG00000011413
	ENSGALG00000005257	MSTRG.9056	MSTRG.6229
	MSTRG.10058	MSTRG.26014	ENSGALG00000047313
	ENSGALG00000037587	MSTRG.20413	ENSGALG00000005258
	MSTRG.8951	MSTRG.4204	ENSGALG00000000585
	MSTRG.9857	MSTRG.6217	MSTRG.30807
	ENSGALG00000015497	MSTRG.22770	ENSGALG00000015935
	MSTRG.27880	MSTRG.26555	MSTRG.24419
	ENSGALG00000014674	MSTRG.17310	ENSGALG00000029195
	ENSGALG00000041626	MSTRG.23833	ENSGALG00000029393
	ENSGALG00000002722	MSTRG.23246	ENSGALG00000003537
	ENSGALG00000010013	MSTRG.16009	MSTRG.11294
	MSTRG.30545	ENSGALG00000038943	ENSGALG00000012768
	ENSGALG00000032190	MSTRG.29126	ENSGALG00000049433
	MSTRG.18990	MSTRG.22760	MSTRG.7809
	MSTRG.10957	MSTRG.23045	MSTRG.23988
	ENSGALG00000000400	MSTRG.8358	ENSGALG00000010657
	MSTRG.14887	ENSGALG00000016680	ENSGALG00000049840
	ENSGALG00000052387	MSTRG.22357	ENSGALG00000053543
	MSTRG.17423	MSTRG.22413	ENSGALG00000006407
	ENSGALG00000045350	ENSGALG00000006221	MSTRG.30802
	MSTRG.5674	MSTRG.29155	MSTRG.21292
	ENSGALG00000036847	MSTRG.26456	MSTRG.12690
	ENSGALG00000012576	MSTRG.4957	MSTRG.4957
	MSTRG.5353	ENSGALG00000005263	MSTRG.30905
	ENSGALG00000003261	MSTRG.11542	MSTRG.27171
	MSTRG.18280	MSTRG.970	MSTRG.22386
	ENSGALG00000035584	ENSGALG00000005258	MSTRG.8724
	ENSGALG00000039347	MSTRG.18579	MSTRG.23427
	ENSGALG00000016215	MSTRG.18427	MSTRG.26354
	ENSGALG00000023909	MSTRG.3592	ENSGALG00000024138
	MSTRG.30525	MSTRG.16292	MSTRG.14868
	ENSGALG00000040363	MSTRG.28988	ENSGALG00000052643
	ENSGALG00000007059	MSTRG.18067	MSTRG.27443
	ENSGALG00000001946	ENSGALG00000008602	ENSGALG00000007358
	MSTRG.27564	MSTRG.25784	ENSGALG00000051286
	ENSGALG00000050508	MSTRG.8150	MSTRG.14843
	MSTRG.2990	ENSGALG00000043556	MSTRG.18526
	MSTRG.30768	MSTRG.7371	ENSGALG00000049807
	MSTRG.22514	ENSGALG00000020788	MSTRG.18119
	MSTRG.25437	MSTRG.27561	MSTRG.27564
	ENSGALG00000012298	ENSGALG00000030416	MSTRG.29126
	MSTRG.4933	MSTRG.13145	ENSGALG00000009308
	ENSGALG00000054402	MSTRG.26989	MSTRG.2209
	ENSGALG00000002431	MSTRG.993	ENSGALG00000002645
	MSTRG.17996	MSTRG.28549	ENSGALG00000037193
	ENSGALG00000006402	MSTRG.19155	MSTRG.28201
	MSTRG.14281	ENSGALG00000047357	ENSGALG00000011635
	MSTRG.16292	MSTRG.6627	MSTRG.25373
	ENSGALG00000004771	MSTRG.28432	MSTRG.2946
	MSTRG.6302	MSTRG.19697	MSTRG.30551
	MSTRG.30282	MSTRG.14913	MSTRG.30178
	ENSGALG00000015297	ENSGALG00000029799	ENSGALG00000005086
	ENSGALG00000026311	MSTRG.26491	MSTRG.26981
	ENSGALG00000007140	ENSGALG00000050669	ENSGALG00000008960
	ENSGALG00000047864	ENSGALG00000047361	MSTRG.24232
	ENSGALG00000047320	MSTRG.7855	MSTRG.29762
	ENSGALG00000007186	ENSGALG00000011213	MSTRG.26019
	MSTRG.28312	MSTRG.12059	ENSGALG00000014943
	ENSGALG00000048409	ENSGALG00000044155	MSTRG.26693
	MSTRG.4268	MSTRG.26415	ENSGALG00000009528
	ENSGALG00000030932	MSTRG.29347	ENSGALG00000054770
	ENSGALG00000026182	MSTRG.17977	ENSGALG00000016262
	ENSGALG00000019755	MSTRG.9597	MSTRG.14451
	ENSGALG00000014509	ENSGALG00000007358	ENSGALG00000005853
	MSTRG.23892	MSTRG.27184	ENSGALG00000009805
	MSTRG.15016	ENSGALG00000009488	MSTRG.23384
	MSTRG.30807	MSTRG.30020	ENSGALG00000043909
	MSTRG.2560	MSTRG.29470	ENSGALG00000006964
	ENSGALG00000041833	MSTRG.29168	MSTRG.18344
	ENSGALG00000005426	ENSGALG00000026460	MSTRG.1527
	ENSGALG00000052568	MSTRG.8498	MSTRG.27611
	ENSGALG00000048031	MSTRG.22782	MSTRG.25010
	MSTRG.16194	MSTRG.14984	ENSGALG00000015494
	ENSGALG00000014561	MSTRG.31562	MSTRG.3260
	ENSGALG00000036711	MSTRG.30369	MSTRG.30320
	MSTRG.8208	MSTRG.1162	MSTRG.20221
	ENSGALG00000039452	MSTRG.2595	MSTRG.24008
	ENSGALG00000044230	MSTRG.15197	MSTRG.19673
	MSTRG.8747	MSTRG.6334	ENSGALG00000016556
	ENSGALG00000002201	MSTRG.19325	MSTRG.31046
	ENSGALG00000004669	MSTRG.20228	MSTRG.18097
	ENSGALG00000010642	MSTRG.12290	MSTRG.11852
	ENSGALG00000043089	MSTRG.4089	MSTRG.30643
	MSTRG.30394	ENSGALG00000000433	ENSGALG00000049341
	ENSGALG00000052879	MSTRG.2560	ENSGALG00000044851
	ENSGALG00000004209	MSTRG.3336	MSTRG.27934
	ENSGALG00000044996	MSTRG.29567	MSTRG.29794
	ENSGALG00000011099	MSTRG.8502	ENSGALG00000011281
	ENSGALG00000050627	MSTRG.28201	ENSGALG00000006323
	MSTRG.18926	MSTRG.435	ENSGALG00000026808
	ENSGALG00000049474	MSTRG.18090	MSTRG.7198
	ENSGALG00000034855	MSTRG.25854	MSTRG.23179
	ENSGALG00000037457	MSTRG.26286	ENSGALG00000037156
	ENSGALG00000033051	ENSGALG00000012911	MSTRG.26626
	MSTRG.21274	MSTRG.27632	MSTRG.30592
	ENSGALG00000040426	MSTRG.13056	ENSGALG00000050834
	MSTRG.8183	ENSGALG00000010225	ENSGALG00000049073
	ENSGALG00000010156	ENSGALG00000004332	MSTRG.30621
	ENSGALG00000015177	ENSGALG00000012442	MSTRG.7280
	ENSGALG00000047761	ENSGALG00000007112	MSTRG.8777
	ENSGALG00000004518	MSTRG.18108	MSTRG.23561
	MSTRG.31406	MSTRG.12032	MSTRG.16718
	ENSGALG00000006807	MSTRG.24093	MSTRG.1854
	ENSGALG00000027891	MSTRG.11227	MSTRG.2599
	MSTRG.21688	ENSGALG00000045251	ENSGALG00000044661
	ENSGALG00000029190	MSTRG.26012	ENSGALG00000046729
	ENSGALG00000016693	ENSGALG00000012111	MSTRG.20121
	ENSGALG00000008494	MSTRG.20614	ENSGALG00000051283
	MSTRG.22825	ENSGALG00000048579	MSTRG.22458
	ENSGALG00000010032	MSTRG.22872	ENSGALG00000003838
	ENSGALG00000014428	MSTRG.23121	MSTRG.16479
	MSTRG.15902	ENSGALG00000010867	ENSGALG00000033700
	ENSGALG00000029416	MSTRG.7127	MSTRG.8150
	ENSGALG00000043287	ENSGALG00000028207	ENSGALG00000043027
	ENSGALG00000037166	MSTRG.11782	ENSGALG00000008072
	MSTRG.29794	MSTRG.15313	MSTRG.28419
	ENSGALG00000045636	MSTRG.30363	ENSGALG00000013616
	ENSGALG00000028560	MSTRG.16033	ENSGALG00000029446
	MSTRG.21710	MSTRG.29762	MSTRG.22681
	ENSGALG00000037164	MSTRG.6589	MSTRG.16407
	MSTRG.15209	MSTRG.1484	ENSGALG00000007593
	ENSGALG00000050857	MSTRG.29546	ENSGALG00000035230
	MSTRG.29385	MSTRG.26309	ENSGALG00000000619
	MSTRG.11677	MSTRG.30125	MSTRG.12889
	ENSGALG00000021143	MSTRG.22726	MSTRG.28577
	ENSGALG00000013575	MSTRG.26385	MSTRG.24150
	ENSGALG00000053130	MSTRG.16215	MSTRG.26835
	ENSGALG00000035476	MSTRG.8609	MSTRG.30100
	ENSGALG00000033631	MSTRG.14999	MSTRG.8436
	ENSGALG00000027070	MSTRG.22933	MSTRG.28155
	MSTRG.7493	MSTRG.18926	ENSGALG00000007028
	ENSGALG00000042177	MSTRG.13315	ENSGALG00000049478
	MSTRG.19697	MSTRG.3823	ENSGALG00000049210
	ENSGALG00000048939	MSTRG.29779	MSTRG.11145
	ENSGALG00000026995	MSTRG.24084	MSTRG.8117
	ENSGALG00000027633	MSTRG.25016	ENSGALG00000013720
	ENSGALG00000038141	MSTRG.25652	MSTRG.21594
	ENSGALG00000043909	MSTRG.22723	ENSGALG00000026395
	ENSGALG00000017327	MSTRG.23559	MSTRG.26989
	ENSGALG00000052306	MSTRG.5154	MSTRG.30711
	MSTRG.15579	MSTRG.24388	ENSGALG00000003464
	MSTRG.5034	MSTRG.7731	MSTRG.4590
	ENSGALG00000001437	MSTRG.19408	MSTRG.30608
	ENSGALG00000008340	MSTRG.18089	MSTRG.10874
	ENSGALG00000013409	MSTRG.19271	ENSGALG00000001662
	ENSGALG00000030120	MSTRG.12663	MSTRG.21376
	MSTRG.4204	ENSGALG00000015935	ENSGALG00000014673
	ENSGALG00000003457	MSTRG.26001	MSTRG.7738
	ENSGALG00000028659	MSTRG.25968	ENSGALG00000007909
	ENSGALG00000052192	MSTRG.4006	MSTRG.24503
	MSTRG.8445	MSTRG.25673	ENSGALG00000050064
	MSTRG.23751	MSTRG.9447	MSTRG.6011
	ENSGALG00000039376	MSTRG.22655	ENSGALG00000001959
	ENSGALG00000015253	MSTRG.20135	MSTRG.6174
	MSTRG.30678	MSTRG.30396	MSTRG.22514
	ENSGALG00000017089	MSTRG.25048	MSTRG.8185
	MSTRG.1436	MSTRG.29841	MSTRG.7832
	MSTRG.10155	MSTRG.18063	MSTRG.2798
	ENSGALG00000005657	ENSGALG00000012917	MSTRG.23892
	ENSGALG00000048759	MSTRG.13620	MSTRG.2377
	ENSGALG00000040275	MSTRG.15114	MSTRG.18150
	ENSGALG00000042356	MSTRG.26019	MSTRG.6627
	ENSGALG00000009360	MSTRG.24716	ENSGALG00000043583
	ENSGALG00000007157	MSTRG.11507	MSTRG.17902
	MSTRG.10160	MSTRG.26835	MSTRG.25572
	MSTRG.11782	ENSGALG00000028682	ENSGALG00000008602
	MSTRG.11426	MSTRG.9855	MSTRG.29142
	ENSGALG00000041380	MSTRG.19202	ENSGALG00000053730
	ENSGALG00000006751	MSTRG.18324	MSTRG.7781
	ENSGALG00000029047	MSTRG.5184	ENSGALG00000014913
	ENSGALG00000042492	MSTRG.26172	ENSGALG00000012595
	MSTRG.12038	MSTRG.27950	MSTRG.20150
	ENSGALG00000022875	MSTRG.9057	MSTRG.3823
	ENSGALG00000015688	MSTRG.11796	MSTRG.28484
	ENSGALG00000023379	MSTRG.15349	MSTRG.13799
	ENSGALG00000033854	MSTRG.19673	ENSGALG00000041407
	ENSGALG00000032882	MSTRG.30694	MSTRG.30010
	MSTRG.5396	MSTRG.7280	ENSGALG00000006804
	ENSGALG00000021525	MSTRG.27948	MSTRG.3210
	ENSGALG00000049807	MSTRG.30399	MSTRG.8794
	MSTRG.16598	MSTRG.2899	MSTRG.28366
	ENSGALG00000017485	MSTRG.9570	MSTRG.27179
	ENSGALG00000008909	ENSGALG00000012297	MSTRG.3975
	ENSGALG00000011813	MSTRG.22494	MSTRG.9582
	ENSGALG00000000783	MSTRG.31348	MSTRG.9168
	ENSGALG00000015101	MSTRG.30340	MSTRG.11924
	ENSGALG00000054102	MSTRG.27031	MSTRG.834
	ENSGALG00000010125	MSTRG.26601	MSTRG.28242
	ENSGALG00000027925	MSTRG.29254	MSTRG.2186
	ENSGALG00000007608	MSTRG.7546	MSTRG.22476
	ENSGALG00000053434	MSTRG.1380	MSTRG.8545
	ENSGALG00000006567	MSTRG.13599	MSTRG.29669
	ENSGALG00000014855	MSTRG.11426	ENSGALG00000007853
	ENSGALG00000051258	ENSGALG00000010812	MSTRG.22232
	ENSGALG00000011250	MSTRG.28391	ENSGALG00000053626
	ENSGALG00000012454	MSTRG.26590	MSTRG.15313
	ENSGALG00000040182	MSTRG.24455	MSTRG.22811
	ENSGALG00000002374	MSTRG.11773	MSTRG.2852
	MSTRG.30996	MSTRG.13153	ENSGALG00000044942
	ENSGALG00000041909	MSTRG.18057	MSTRG.1941
	MSTRG.23588	MSTRG.13621	MSTRG.17977
	MSTRG.22026	MSTRG.24495	MSTRG.30587
	ENSGALG00000008270	MSTRG.25010	ENSGALG00000047946
	MSTRG.26596	MSTRG.20221	MSTRG.9855
	ENSGALG00000027536	MSTRG.27655	MSTRG.774
	ENSGALG00000032349	ENSGALG00000035725	MSTRG.5671
	MSTRG.30564	ENSGALG00000033752	MSTRG.6211
	ENSGALG00000037780	MSTRG.19158	MSTRG.6579
	ENSGALG00000012173	MSTRG.19557	MSTRG.30665
	ENSGALG00000029863	MSTRG.7354	MSTRG.15932
	MSTRG.27343	MSTRG.25015	ENSGALG00000049342
	MSTRG.25470	ENSGALG00000052022	ENSGALG00000044146
	ENSGALG00000008486	ENSGALG00000003588	MSTRG.16219
	ENSGALG00000038504	MSTRG.12784	MSTRG.17423
	ENSGALG00000043532	MSTRG.20330	MSTRG.3483
	MSTRG.19409	MSTRG.27615	ENSGALG00000047588
	MSTRG.21724	MSTRG.23337	MSTRG.16194
	MSTRG.28403	MSTRG.24150	ENSGALG00000007112
	MSTRG.30885	ENSGALG00000049034	MSTRG.15516
	MSTRG.18892	MSTRG.30372	ENSGALG00000001857
	MSTRG.8031	ENSGALG00000015332	MSTRG.22797
	ENSGALG00000035935	MSTRG.29697	MSTRG.22531
	ENSGALG00000037257	MSTRG.29893	MSTRG.30609
	MSTRG.8723	MSTRG.25454	ENSGALG00000044727
	ENSGALG00000026864	MSTRG.6797	ENSGALG00000046008
	MSTRG.30509	MSTRG.27523	ENSGALG00000013173
	MSTRG.22960	ENSGALG00000044146	ENSGALG00000004538
	ENSGALG00000029540	ENSGALG00000051102	ENSGALG00000026698
	ENSGALG00000005476	MSTRG.8173	ENSGALG00000032282
	MSTRG.4835	MSTRG.4268	MSTRG.2065
	MSTRG.18131	MSTRG.27431	ENSGALG00000005657
	ENSGALG00000012021	MSTRG.30394	MSTRG.2075
	MSTRG.12916	MSTRG.19157	ENSGALG00000049427
	ENSGALG00000042452	MSTRG.22825	MSTRG.6378
	ENSGALG00000035052	ENSGALG00000050064	MSTRG.53
	ENSGALG00000025822	MSTRG.26981	MSTRG.3600
	ENSGALG00000033178	MSTRG.32039	MSTRG.22690
	ENSGALG00000001894	MSTRG.22232	MSTRG.14559
	MSTRG.18956	MSTRG.2522	MSTRG.14129
	ENSGALG00000030160	MSTRG.26629	MSTRG.30258
	ENSGALG00000003663	ENSGALG00000047627	MSTRG.27523
	MSTRG.12326	MSTRG.8285	MSTRG.7735
	ENSGALG00000007819	MSTRG.18794	MSTRG.26309
	ENSGALG00000006425	MSTRG.8241	ENSGALG00000026578
	ENSGALG00000003580	MSTRG.6771	MSTRG.26012
	MSTRG.8328	MSTRG.26480	ENSGALG00000046336
	ENSGALG00000053407	MSTRG.27339	MSTRG.23429
	MSTRG.28245	MSTRG.27580	MSTRG.27757
	ENSGALG00000054746	MSTRG.2787	MSTRG.17996
	ENSGALG00000043234	ENSGALG00000052043	ENSGALG00000010032
	MSTRG.24326	MSTRG.14887	ENSGALG00000011320
	ENSGALG00000005208	ENSGALG00000048465	MSTRG.7262
	ENSGALG00000036806	ENSGALG00000044661	MSTRG.18787
	ENSGALG00000037869	MSTRG.30678	ENSGALG00000047383
	ENSGALG00000014995	MSTRG.30713	MSTRG.28391
	MSTRG.11924	MSTRG.21311	ENSGALG00000044674
	ENSGALG00000014645	MSTRG.28990	MSTRG.30476
	ENSGALG00000008907	MSTRG.6209	MSTRG.8206
	ENSGALG00000049529	MSTRG.30566	ENSGALG00000043080
	ENSGALG00000008293	MSTRG.23533	ENSGALG00000030858
	ENSGALG00000026983	ENSGALG00000013007	MSTRG.19831
	MSTRG.2065	MSTRG.27098	ENSGALG00000006190
	MSTRG.25047	ENSGALG00000005621	MSTRG.21146
	ENSGALG00000010794	MSTRG.29806	MSTRG.17971
	MSTRG.21800	ENSGALG00000013212	ENSGALG00000031768
	ENSGALG00000049871	MSTRG.30133	ENSGALG00000005971
	ENSGALG00000026836	MSTRG.18000	MSTRG.6334
	ENSGALG00000039245	MSTRG.21080	MSTRG.20442
	ENSGALG00000001189	MSTRG.27656	MSTRG.27880
	ENSGALG00000000402	ENSGALG00000023763	ENSGALG00000019231
	MSTRG.23429	MSTRG.7738	MSTRG.6771
	ENSGALG00000007000	MSTRG.15211	MSTRG.21288
	MSTRG.22169	MSTRG.19280	MSTRG.14840
	ENSGALG00000016881	MSTRG.28403	MSTRG.9468
	ENSGALG00000027234	MSTRG.28435	MSTRG.30650
	ENSGALG00000014659	MSTRG.12358	MSTRG.23082
	ENSGALG00000002028	ENSGALG00000024138	MSTRG.3323
	MSTRG.25713	MSTRG.30716	MSTRG.29893
	ENSGALG00000009686	MSTRG.1687	MSTRG.26102
	MSTRG.16837	ENSGALG00000030251	MSTRG.16191
	MSTRG.28292	MSTRG.26414	ENSGALG00000015737
	ENSGALG00000011094	MSTRG.14933	MSTRG.22726
	MSTRG.14197	MSTRG.5811	ENSGALG00000005601
	ENSGALG00000027389	MSTRG.7869	ENSGALG00000047224
	MSTRG.5109	MSTRG.7379	MSTRG.21416
	ENSGALG00000041192	MSTRG.29778	ENSGALG00000014466
	MSTRG.16701	MSTRG.15310	MSTRG.17957
	ENSGALG00000050676	MSTRG.25194	ENSGALG00000040959
	MSTRG.13810	MSTRG.18633	MSTRG.802
	ENSGALG00000008933	ENSGALG00000008896	ENSGALG00000006833
	ENSGALG00000005805	MSTRG.30320	MSTRG.23940
	MSTRG.30620	MSTRG.19249	ENSGALG00000012396
	ENSGALG00000010233	ENSGALG00000010969	MSTRG.7572
	ENSGALG00000011450	ENSGALG00000043885	MSTRG.29570
	ENSGALG00000054913	MSTRG.23892	ENSGALG00000031274
	ENSGALG00000029020	MSTRG.28242	MSTRG.23430
	ENSGALG00000008621	MSTRG.8773	ENSGALG00000002886
	MSTRG.21344	MSTRG.12877	ENSGALG00000028357
	ENSGALG00000002763	ENSGALG00000044569	MSTRG.29450
	ENSGALG00000001709	MSTRG.25347	ENSGALG00000009301
	ENSGALG00000016443	MSTRG.23611	MSTRG.19288
	ENSGALG00000037262	MSTRG.30389	MSTRG.19280
	ENSGALG00000008806	MSTRG.9658	MSTRG.25015
	MSTRG.3776	MSTRG.17351	MSTRG.30335
	ENSGALG00000006511	ENSGALG00000016945	MSTRG.29365
	MSTRG.10064	MSTRG.28288	MSTRG.21628
	ENSGALG00000001926	MSTRG.21087	MSTRG.18956
	ENSGALG00000042001	MSTRG.10602	MSTRG.11210
	MSTRG.14217	MSTRG.24417	ENSGALG00000034111
	ENSGALG00000054971	MSTRG.23427	ENSGALG00000052892
	MSTRG.30642	MSTRG.1311	MSTRG.2787
	ENSGALG00000023296	MSTRG.29287	ENSGALG00000038936
	ENSGALG00000004907	ENSGALG00000050533	MSTRG.11157
	ENSGALG00000044709	ENSGALG00000032282	ENSGALG00000040021
	ENSGALG00000009638	MSTRG.19526	ENSGALG00000049520
	MSTRG.25615	MSTRG.4603	MSTRG.22059
	ENSGALG00000035386	ENSGALG00000049577	MSTRG.22502
	ENSGALG00000050441	MSTRG.18342	MSTRG.47
	ENSGALG00000047648	MSTRG.19959	ENSGALG00000005004
	ENSGALG00000013907	MSTRG.7737	MSTRG.5681
	ENSGALG00000030614	MSTRG.29597	MSTRG.28313
	ENSGALG00000010139	MSTRG.22229	MSTRG.9274
	ENSGALG00000033171	MSTRG.31428	MSTRG.8588
	ENSGALG00000031305	MSTRG.11768	ENSGALG00000044506
	ENSGALG00000052894	MSTRG.13183	MSTRG.22198
	ENSGALG00000049342	MSTRG.7493	ENSGALG00000042177
	ENSGALG00000013081	MSTRG.30258	MSTRG.23374
	ENSGALG00000032199	MSTRG.3007	MSTRG.21630
	ENSGALG00000015495	MSTRG.13076	MSTRG.12156
	MSTRG.18410	MSTRG.18723	MSTRG.24597
	ENSGALG00000050052	ENSGALG00000030960	MSTRG.29470
	MSTRG.20012	MSTRG.1612	MSTRG.8723
	ENSGALG00000039708	MSTRG.7456	ENSGALG00000005217
	MSTRG.29347	MSTRG.27234	MSTRG.11854
	ENSGALG00000028236	MSTRG.28366	MSTRG.2530
	MSTRG.30828	MSTRG.11929	MSTRG.29597
	ENSGALG00000001256	MSTRG.26057	ENSGALG00000053198
	ENSGALG00000023546	MSTRG.16407	MSTRG.2656
	ENSGALG00000002113	MSTRG.4102	ENSGALG00000003925
	ENSGALG00000005814	MSTRG.11677	MSTRG.18181
	MSTRG.22723	MSTRG.16234	MSTRG.27098
	ENSGALG00000035219	ENSGALG00000049547	MSTRG.26385
	ENSGALG00000027345	MSTRG.8747	MSTRG.27493
	ENSGALG00000047152	MSTRG.9168	ENSGALG00000045907
	MSTRG.24302	MSTRG.18097	ENSGALG00000000616
	MSTRG.10294	MSTRG.18184	ENSGALG00000022696
	MSTRG.26019	MSTRG.1527	ENSGALG00000009884
	ENSGALG00000008022	MSTRG.24488	ENSGALG00000012298
	ENSGALG00000045940	ENSGALG00000048920	MSTRG.23271
	MSTRG.17979	MSTRG.30561	ENSGALG00000007959
	ENSGALG00000017248	MSTRG.19929	MSTRG.8183
	MSTRG.21270	MSTRG.20260	ENSGALG00000054278
	MSTRG.25696	ENSGALG00000038936	ENSGALG00000047495
	ENSGALG00000017099	MSTRG.18921	MSTRG.29178
	ENSGALG00000008689	MSTRG.25069	MSTRG.19047
	ENSGALG00000004437	MSTRG.6742	ENSGALG00000049208
	ENSGALG00000015409	MSTRG.7516	MSTRG.12643
	MSTRG.12068	ENSGALG00000047838	ENSGALG00000044569
	MSTRG.16597	MSTRG.22458	MSTRG.15040
	ENSGALG00000053933	MSTRG.6229	MSTRG.29140
	ENSGALG00000023122	MSTRG.15157	ENSGALG00000037856
	ENSGALG00000007710	MSTRG.30335	MSTRG.12490
	ENSGALG00000040549	MSTRG.18522	ENSGALG00000015198
	ENSGALG00000021636	MSTRG.18985	ENSGALG00000012297
	ENSGALG00000005120	MSTRG.20850	ENSGALG00000012100
	ENSGALG00000016564	MSTRG.2656	MSTRG.31601
	ENSGALG00000046085	MSTRG.11924	MSTRG.8285
	ENSGALG00000012792	MSTRG.30401	ENSGALG00000043209
	ENSGALG00000003891	ENSGALG00000045238	MSTRG.21371
	ENSGALG00000034615	MSTRG.47	MSTRG.2882
	MSTRG.8448	MSTRG.23539	ENSGALG00000012089
	ENSGALG00000054682	ENSGALG00000050603	MSTRG.22015
	ENSGALG00000006891	MSTRG.30259	ENSGALG00000006809
	MSTRG.28142	MSTRG.22960	MSTRG.25636
	MSTRG.8254	MSTRG.28142	MSTRG.25615
	ENSGALG00000005948	MSTRG.11898	ENSGALG00000005824
	MSTRG.26048	MSTRG.3588	ENSGALG00000010639
	MSTRG.7260	MSTRG.16021	MSTRG.26280
	ENSGALG00000001387	MSTRG.18892	ENSGALG00000039116
	ENSGALG00000013603	ENSGALG00000053886	ENSGALG00000015010
	MSTRG.18794	MSTRG.12378	MSTRG.19440
	ENSGALG00000000695	MSTRG.24117	ENSGALG00000014918
	ENSGALG00000029024	MSTRG.7218	MSTRG.21159
	ENSGALG00000007349	MSTRG.22201	ENSGALG00000041266
	MSTRG.15833	MSTRG.27443	ENSGALG00000038964
	MSTRG.13311	MSTRG.23418	ENSGALG00000044889
	ENSGALG00000002347	MSTRG.26810	MSTRG.18427
	ENSGALG00000009266	MSTRG.24212	MSTRG.27071
	ENSGALG00000007311	ENSGALG00000007269	MSTRG.9857
	ENSGALG00000015027	MSTRG.30202	MSTRG.18985
	ENSGALG00000005416	ENSGALG00000015967	ENSGALG00000043681
	MSTRG.30894	MSTRG.31947	MSTRG.30564
	ENSGALG00000016904	MSTRG.24101	MSTRG.24100
	ENSGALG00000016575	ENSGALG00000044727	ENSGALG00000039239
	ENSGALG00000011740	MSTRG.27121	MSTRG.27607
	ENSGALG00000023626	MSTRG.2296	ENSGALG00000035266
	MSTRG.20863	MSTRG.24552	ENSGALG00000009723
	MSTRG.30177	ENSGALG00000049840	MSTRG.27948
	ENSGALG00000006775	MSTRG.27372	ENSGALG00000004322
	ENSGALG00000007862	MSTRG.25359	ENSGALG00000000560
	MSTRG.24651	MSTRG.22028	ENSGALG00000010909
	ENSGALG00000050520	MSTRG.18709	MSTRG.21257
	ENSGALG00000015795	MSTRG.12282	ENSGALG00000008763
	MSTRG.19047	ENSGALG00000043947	MSTRG.6302
	MSTRG.26763	MSTRG.26909	MSTRG.16251
	ENSGALG00000046212	ENSGALG00000052879	ENSGALG00000036838
	MSTRG.12805	MSTRG.23551	ENSGALG00000017485
	MSTRG.18097	MSTRG.6701	ENSGALG00000049435
	ENSGALG00000016227	MSTRG.13658	ENSGALG00000037467
	MSTRG.30877	ENSGALG00000011040	MSTRG.25267
	ENSGALG00000014192	MSTRG.23752	MSTRG.6423
	ENSGALG00000009349	MSTRG.6825	MSTRG.29168
	ENSGALG00000036175	ENSGALG00000047721	ENSGALG00000006375
	MSTRG.21053	MSTRG.19940	MSTRG.18794
	ENSGALG00000015152	MSTRG.18819	MSTRG.22032
	ENSGALG00000037525	MSTRG.18091	ENSGALG00000015618
	ENSGALG00000011040	MSTRG.12158	MSTRG.25091
	ENSGALG00000001204	MSTRG.25801	MSTRG.25790
	MSTRG.19563	MSTRG.24569	ENSGALG00000048939
	ENSGALG00000023780	MSTRG.14872	MSTRG.29974
	ENSGALG00000017075	MSTRG.27879	MSTRG.19959
	MSTRG.17881	MSTRG.17979	ENSGALG00000043861
	ENSGALG00000003123	MSTRG.17767	ENSGALG00000006016
	ENSGALG00000017204	MSTRG.7832	MSTRG.26273
	ENSGALG00000001035	ENSGALG00000054732	MSTRG.20898
	ENSGALG00000015032	MSTRG.3260	MSTRG.5208
	MSTRG.970	MSTRG.30144	MSTRG.8173
	MSTRG.24232	MSTRG.25047	ENSGALG00000010309
	MSTRG.7280	MSTRG.26238	ENSGALG00000007976
	ENSGALG00000044727	ENSGALG00000046336	MSTRG.2687
	ENSGALG00000011203	ENSGALG00000049364	MSTRG.15016
	ENSGALG00000049024	ENSGALG00000050753	MSTRG.12805
	MSTRG.24412	ENSGALG00000053931	MSTRG.2922
	ENSGALG00000045584	MSTRG.8181	MSTRG.22923
	ENSGALG00000026572	MSTRG.21354	MSTRG.19929
	ENSGALG00000054321	MSTRG.17971	MSTRG.23053
	ENSGALG00000052920	MSTRG.24137	ENSGALG00000038940
	ENSGALG00000006785	MSTRG.28371	MSTRG.9987
	ENSGALG00000006522	ENSGALG00000050553	MSTRG.11207
	MSTRG.31428	ENSGALG00000051054	MSTRG.12067
	ENSGALG00000008620	MSTRG.28329	MSTRG.3315
	MSTRG.1380	ENSGALG00000039205	MSTRG.20893
	ENSGALG00000041621	MSTRG.24326	ENSGALG00000051320
	ENSGALG00000027365	MSTRG.11387	ENSGALG00000010803
	ENSGALG00000010595	ENSGALG00000047540	MSTRG.7083
	ENSGALG00000044064	MSTRG.27951	MSTRG.25454
	ENSGALG00000033816	MSTRG.10908	ENSGALG00000015551
	MSTRG.5675	MSTRG.11244	MSTRG.25396
	ENSGALG00000007001	MSTRG.31349	MSTRG.7458
	MSTRG.29779	MSTRG.30718	ENSGALG00000026367
	ENSGALG00000032530	MSTRG.12918	MSTRG.23588
	MSTRG.15030	ENSGALG00000053173	ENSGALG00000038884
	ENSGALG00000020386	MSTRG.12224	MSTRG.22079
	ENSGALG00000002638	MSTRG.26626	ENSGALG00000017183
	ENSGALG00000004871	ENSGALG00000050548	MSTRG.9512
	MSTRG.30258	ENSGALG00000006393	MSTRG.21374
	MSTRG.5247		MSTRG.25605
	ENSGALG00000037077		ENSGALG00000014030
	ENSGALG00000014213		MSTRG.13972
	MSTRG.11507		ENSGALG00000013007
	ENSGALG00000011300		MSTRG.15129
	ENSGALG00000039264		ENSGALG00000033635
	MSTRG.23082		ENSGALG00000011353
	ENSGALG00000026499		ENSGALG00000045947
	ENSGALG00000041791		MSTRG.9754
	ENSGALG00000002294		MSTRG.6588
	ENSGALG00000016289		MSTRG.24497
	MSTRG.30335		ENSGALG00000015928
	ENSGALG00000002562		MSTRG.16292
	MSTRG.17977		MSTRG.26672
	MSTRG.2882		ENSGALG00000034438
	ENSGALG00000011630		MSTRG.6242
	ENSGALG00000014016		MSTRG.2575
	ENSGALG00000001634		MSTRG.9552
	MSTRG.6708		MSTRG.23559
	ENSGALG00000005974		MSTRG.24889
	ENSGALG00000029764		MSTRG.30631
	MSTRG.21051		MSTRG.22655
	ENSGALG00000034118		MSTRG.16474
	MSTRG.27860		ENSGALG00000022815
	ENSGALG00000008298		ENSGALG00000008037
	MSTRG.21873		ENSGALG00000029264
	ENSGALG00000054999		MSTRG.27638
	ENSGALG00000053042		ENSGALG00000005519
	MSTRG.11387		MSTRG.26940
	MSTRG.24503		MSTRG.20653
	ENSGALG00000002103		ENSGALG00000027269
	ENSGALG00000029621		ENSGALG00000035375
	ENSGALG00000014754		MSTRG.24117
	MSTRG.15341		ENSGALG00000051445
	ENSGALG00000046914		ENSGALG00000052666
	ENSGALG00000016325		ENSGALG00000054033
	ENSGALG00000039990		ENSGALG00000043556
	MSTRG.8433		MSTRG.15580
	ENSGALG00000039216		MSTRG.32129
	MSTRG.30491		ENSGALG00000016292
	ENSGALG00000054048		MSTRG.21424
	MSTRG.6231		ENSGALG00000051139
	MSTRG.28645		ENSGALG00000006454
	ENSGALG00000011624		ENSGALG00000041103
	MSTRG.24036		ENSGALG00000048665
	ENSGALG00000050064		MSTRG.26412
	ENSGALG00000028083		MSTRG.26499
	ENSGALG00000015737		ENSGALG00000048686
	MSTRG.10914		ENSGALG00000053574
	MSTRG.2249		ENSGALG00000012145
	ENSGALG00000038775		MSTRG.27544
	MSTRG.30411		MSTRG.18562
	ENSGALG00000009134		MSTRG.27431
	ENSGALG00000034806		ENSGALG00000028666
	ENSGALG00000050544		ENSGALG00000036042
	ENSGALG00000023821		MSTRG.17881
	ENSGALG00000043829		MSTRG.24032
	ENSGALG00000003446		MSTRG.12314
	MSTRG.29595		MSTRG.21688
	MSTRG.1209		MSTRG.25855
	MSTRG.29546		ENSGALG00000003126
	ENSGALG00000031637		MSTRG.28494
	ENSGALG00000044675		MSTRG.1879
	MSTRG.5671		MSTRG.11296
	ENSGALG00000028142		MSTRG.28288
	ENSGALG00000045199		MSTRG.6930
	ENSGALG00000045540		MSTRG.19556
	ENSGALG00000041255		MSTRG.30401
	ENSGALG00000000115		MSTRG.15902
	MSTRG.5526		ENSGALG00000045427
	MSTRG.8980		ENSGALG00000046009
	ENSGALG00000005589		ENSGALG00000037992
	ENSGALG00000014203		ENSGALG00000001565
	ENSGALG00000032854		ENSGALG00000005843
	ENSGALG00000007645		MSTRG.2078
	ENSGALG00000035569		MSTRG.12068
	MSTRG.6609		MSTRG.31348
	ENSGALG00000006038		ENSGALG00000005515
	ENSGALG00000030179		MSTRG.18010
	ENSGALG00000052425		MSTRG.7456
	ENSGALG00000006229		MSTRG.11868
	ENSGALG00000050893		MSTRG.26456
	ENSGALG00000033091		MSTRG.2523
	ENSGALG00000014686		ENSGALG00000011565
	ENSGALG00000006705		MSTRG.1162
	ENSGALG00000014042		ENSGALG00000050515
	ENSGALG00000002192		ENSGALG00000004146
	MSTRG.5862		MSTRG.5156
	MSTRG.27493		ENSGALG00000031211
	MSTRG.20459		ENSGALG00000050045
	MSTRG.7516		ENSGALG00000047701
	MSTRG.28571		ENSGALG00000003777
	ENSGALG00000004246		MSTRG.27522
	ENSGALG00000013720		MSTRG.29959
	MSTRG.27835		MSTRG.19443
	ENSGALG00000001882		MSTRG.23508
	MSTRG.21052		MSTRG.24594
	ENSGALG00000003103		ENSGALG00000008896
	ENSGALG00000010537		MSTRG.23434
	MSTRG.26298		MSTRG.30369
	MSTRG.15516		ENSGALG00000043885
	ENSGALG00000049970		MSTRG.16205
	ENSGALG00000000104		ENSGALG00000005499
	MSTRG.35		MSTRG.4653
	ENSGALG00000011663		MSTRG.31406
	ENSGALG00000009239		ENSGALG00000010137
	MSTRG.2130		ENSGALG00000041435
	MSTRG.378		ENSGALG00000027255
	MSTRG.15662		MSTRG.20124
	MSTRG.8173		MSTRG.7526
	ENSGALG00000016622		ENSGALG00000001573
	ENSGALG00000011537		MSTRG.10064
	MSTRG.9780		MSTRG.30683
	ENSGALG00000029424		MSTRG.23695
	ENSGALG00000010225		MSTRG.7731
	MSTRG.4784		MSTRG.21643
	ENSGALG00000043103		MSTRG.28761
	ENSGALG00000035266		MSTRG.27388
	ENSGALG00000047464		MSTRG.19202
	MSTRG.2994		ENSGALG00000043727
	MSTRG.16298		MSTRG.24665
	ENSGALG00000015216		MSTRG.14128
	ENSGALG00000012056		MSTRG.29615
	ENSGALG00000008593		MSTRG.9210
	ENSGALG00000036498		MSTRG.28245
	ENSGALG00000002868		MSTRG.27632
	MSTRG.5987		MSTRG.37
	MSTRG.11157		MSTRG.22782
	ENSGALG00000033083		MSTRG.8619
	ENSGALG00000034590		ENSGALG00000035854
	MSTRG.19288		MSTRG.16715
	ENSGALG00000009002		MSTRG.32128
	MSTRG.11922		MSTRG.24302
	MSTRG.14868		ENSGALG00000045889
	MSTRG.14845		ENSGALG00000015835
	ENSGALG00000009865		MSTRG.30202
	MSTRG.1528		MSTRG.25827
	ENSGALG00000010818		MSTRG.7612
	ENSGALG00000054059		ENSGALG00000003374
	ENSGALG00000052643		MSTRG.25134
	MSTRG.21294		MSTRG.22390
	MSTRG.20850		MSTRG.29611
	MSTRG.15627		MSTRG.3271
	ENSGALG00000004274		ENSGALG00000015143
	MSTRG.4653		ENSGALG00000028682
	MSTRG.21305		ENSGALG00000009497
	ENSGALG00000039978		MSTRG.28706
	MSTRG.10810		MSTRG.22510
	ENSGALG00000026553		MSTRG.6227
	ENSGALG00000017036		MSTRG.1737
	ENSGALG00000026373		MSTRG.23596
	ENSGALG00000002157		MSTRG.12167
	MSTRG.29677		ENSGALG00000048416
	ENSGALG00000051412		MSTRG.30651
	ENSGALG00000032588		MSTRG.10959
	ENSGALG00000001527		ENSGALG00000016268
	MSTRG.13076		ENSGALG00000015205
	ENSGALG00000014681		MSTRG.8102
	MSTRG.14216		MSTRG.20507
	MSTRG.26294		ENSGALG00000031869
	ENSGALG00000017158		ENSGALG00000027887
	ENSGALG00000007426		MSTRG.27278
	ENSGALG00000043257		ENSGALG00000054195
	ENSGALG00000000583		ENSGALG00000044811
	ENSGALG00000006341		MSTRG.20120
	ENSGALG00000000284		ENSGALG00000048373
	ENSGALG00000003923		MSTRG.8445
	ENSGALG00000041010		MSTRG.30520
	ENSGALG00000002771		MSTRG.2803
	ENSGALG00000042607		MSTRG.3218
	ENSGALG00000008303		ENSGALG00000000458
	MSTRG.10906		ENSGALG00000027793
	MSTRG.24100		ENSGALG00000040355
	MSTRG.22941		MSTRG.4173
	ENSGALG00000000158		ENSGALG00000006368
	ENSGALG00000019147		MSTRG.9579
	MSTRG.26849		MSTRG.23151
	ENSGALG00000039092		MSTRG.21240
	ENSGALG00000041635		MSTRG.18790
	ENSGALG00000006301		ENSGALG00000048579
	ENSGALG00000048325		ENSGALG00000006919
	ENSGALG00000049840		MSTRG.8326
	ENSGALG00000008077		MSTRG.11417
	ENSGALG00000030376		ENSGALG00000047637
	MSTRG.4362		MSTRG.1481
	MSTRG.5670		MSTRG.6374
	ENSGALG00000033129		MSTRG.29679
	ENSGALG00000031164		MSTRG.23751
	ENSGALG00000013244		MSTRG.27076
	ENSGALG00000009641		MSTRG.25902
	MSTRG.22663		ENSGALG00000010535
	MSTRG.10605		MSTRG.18083
	ENSGALG00000030115		MSTRG.2045
	MSTRG.17708		MSTRG.7858
	ENSGALG00000016581		MSTRG.6694
	ENSGALG00000016926		ENSGALG00000020390
	ENSGALG00000016543		ENSGALG00000052101
	MSTRG.12643		MSTRG.12009
	MSTRG.28755		ENSGALG00000010635
	ENSGALG00000007699		ENSGALG00000053667
	ENSGALG00000004594		MSTRG.10907
	ENSGALG00000022536		ENSGALG00000026768
	ENSGALG00000000625		ENSGALG00000006795
	MSTRG.31704		ENSGALG00000053734
	ENSGALG00000053867		MSTRG.22201
	ENSGALG00000005554		MSTRG.27608
	ENSGALG00000013022		ENSGALG00000010961
	ENSGALG00000001049		MSTRG.10107
	MSTRG.20074		MSTRG.22872
	MSTRG.1465		MSTRG.7855
	ENSGALG00000043787		ENSGALG00000044510
	MSTRG.15900		MSTRG.27130
	MSTRG.29357		MSTRG.15826
	MSTRG.30653		MSTRG.18938
	MSTRG.31648		ENSGALG00000054321
	MSTRG.22784		ENSGALG00000050399
	MSTRG.6372		MSTRG.27860
	ENSGALG00000053836		MSTRG.27372
	ENSGALG00000005474		ENSGALG00000011389
	MSTRG.14999		ENSGALG00000054412
	MSTRG.29841		MSTRG.25107
	MSTRG.1162		MSTRG.18410
	MSTRG.21257		MSTRG.12257
	ENSGALG00000000927		MSTRG.6861
	MSTRG.12383		MSTRG.3426
	MSTRG.26782		ENSGALG00000052052
	ENSGALG00000036390		ENSGALG00000040114
	ENSGALG00000036971		ENSGALG00000033720
	ENSGALG00000016138		ENSGALG00000010826
	ENSGALG00000014923		MSTRG.19409
	ENSGALG00000002790		MSTRG.3974
	ENSGALG00000034297		MSTRG.7257
	MSTRG.10144		ENSGALG00000016584
	MSTRG.25253		MSTRG.24651
	MSTRG.15580		ENSGALG00000025778
	MSTRG.10369		ENSGALG00000016132
	MSTRG.8449		MSTRG.20302
	MSTRG.17464		MSTRG.26946
	ENSGALG00000007220		ENSGALG00000041744
	ENSGALG00000049069		MSTRG.17310
	MSTRG.27015		ENSGALG00000043582
	ENSGALG00000010592		MSTRG.21993
	MSTRG.5876		MSTRG.24621
	ENSGALG00000006958		MSTRG.14887
	ENSGALG00000033061		ENSGALG00000050198
	ENSGALG00000008445		ENSGALG00000011930
	MSTRG.27443		MSTRG.15583
	ENSGALG00000042079		MSTRG.13845
	ENSGALG00000043675		ENSGALG00000032672
	ENSGALG00000047904		MSTRG.23246
	MSTRG.13651		MSTRG.13458
	MSTRG.6896		MSTRG.30108
	ENSGALG00000046817		MSTRG.3085
	ENSGALG00000012989		ENSGALG00000006152
	ENSGALG00000005936		ENSGALG00000004966
	ENSGALG00000041337		ENSGALG00000007371
	ENSGALG00000013715		ENSGALG00000011349
	MSTRG.15932		ENSGALG00000003193
	ENSGALG00000011205		ENSGALG00000010050
	ENSGALG00000001392		MSTRG.18926
	ENSGALG00000013775		MSTRG.29779
	ENSGALG00000004986		MSTRG.14852
	ENSGALG00000029983		ENSGALG00000017102
	MSTRG.16299		MSTRG.30645
	MSTRG.11443		MSTRG.6218
	ENSGALG00000032893		MSTRG.19417
	ENSGALG00000048038		MSTRG.24641
	ENSGALG00000010293		MSTRG.21354
	ENSGALG00000049427		ENSGALG00000053966
	ENSGALG00000035839		MSTRG.29049
	ENSGALG00000053284		MSTRG.6803
	ENSGALG00000006352		ENSGALG00000052881
	ENSGALG00000002098		MSTRG.30703
	ENSGALG00000039985		MSTRG.12025
	ENSGALG00000012076		MSTRG.23086
	MSTRG.10444		ENSGALG00000028991
	ENSGALG00000000452		ENSGALG00000023886
	MSTRG.15192		ENSGALG00000003789
	ENSGALG00000043610		ENSGALG00000001288
	MSTRG.18994		ENSGALG00000006041
	MSTRG.5320		MSTRG.22255
	ENSGALG00000008544		ENSGALG00000054976
	ENSGALG00000033522		ENSGALG00000030173
	ENSGALG00000026264		MSTRG.6215
	ENSGALG00000010124		ENSGALG00000025817
	ENSGALG00000007956		ENSGALG00000009488
	ENSGALG00000040266		MSTRG.26597
	ENSGALG00000051500		MSTRG.23410
	MSTRG.8870		ENSGALG00000015623
	MSTRG.23988		ENSGALG00000035619
	MSTRG.27339		MSTRG.23533
	MSTRG.9948		ENSGALG00000047170
	ENSGALG00000001698		ENSGALG00000010974
	MSTRG.3702		MSTRG.18959
	MSTRG.7546		ENSGALG00000050669
	ENSGALG00000000474		ENSGALG00000050054
	MSTRG.23703		ENSGALG00000000164
	MSTRG.3213		MSTRG.25068
	MSTRG.18181		ENSGALG00000027965
	ENSGALG00000015598		ENSGALG00000044547
	ENSGALG00000035842		ENSGALG00000043735
	ENSGALG00000017195		MSTRG.26497
	ENSGALG00000028207		ENSGALG00000051628
	ENSGALG00000046461		ENSGALG00000007732
	MSTRG.6024		ENSGALG00000013223
	ENSGALG00000035785		MSTRG.8480
	ENSGALG00000006456		MSTRG.15800
	ENSGALG00000051766		MSTRG.5057
	ENSGALG00000031624		MSTRG.20505
	ENSGALG00000031274		ENSGALG00000020895
	ENSGALG00000012396		MSTRG.11105
	MSTRG.15212		ENSGALG00000009719
	ENSGALG00000001564		MSTRG.12927
	ENSGALG00000037540		MSTRG.23941
	ENSGALG00000016852		ENSGALG00000008947
	MSTRG.7781		MSTRG.19615
	MSTRG.15211		MSTRG.25769
	ENSGALG00000029583		MSTRG.12663
	MSTRG.8134		ENSGALG00000023435
	ENSGALG00000007025		ENSGALG00000054942
	MSTRG.24025		MSTRG.19750
	ENSGALG00000010881		MSTRG.14232
	ENSGALG00000036547		ENSGALG00000002789
	MSTRG.26315		MSTRG.22025
	MSTRG.10959		MSTRG.2496
	ENSGALG00000032031		MSTRG.27567
	ENSGALG00000017242		ENSGALG00000034574
	ENSGALG00000016455		MSTRG.19325
	ENSGALG00000012421		MSTRG.8608
	ENSGALG00000004113		MSTRG.15797
	ENSGALG00000007357		ENSGALG00000007361
	MSTRG.19417		ENSGALG00000007817
	ENSGALG00000005483		MSTRG.11514
	MSTRG.3007		ENSGALG00000005621
	MSTRG.7850		ENSGALG00000052593
	ENSGALG00000006409		MSTRG.14794
	ENSGALG00000028774		ENSGALG00000042123
	ENSGALG00000001325		MSTRG.25709
	MSTRG.20898		MSTRG.30096
	ENSGALG00000036775		ENSGALG00000006394
	MSTRG.30837		ENSGALG00000053210
	ENSGALG00000006453		ENSGALG00000006112
	ENSGALG00000013886		MSTRG.1598
	ENSGALG00000048432		MSTRG.3468
	MSTRG.29571		ENSGALG00000007786
	MSTRG.30581		ENSGALG00000015776
	MSTRG.16172		MSTRG.758
	ENSGALG00000036798		ENSGALG00000005361
	ENSGALG00000035187		MSTRG.28927
	ENSGALG00000030025		MSTRG.10908
	MSTRG.17463		MSTRG.28417
	ENSGALG00000040557		ENSGALG00000004574
	MSTRG.23927		MSTRG.9781
	MSTRG.24015		MSTRG.13081
	ENSGALG00000017462		ENSGALG00000013045
	ENSGALG00000000866		MSTRG.14513
	MSTRG.27446		MSTRG.11136
	MSTRG.10624		MSTRG.11828
	ENSGALG00000038671		ENSGALG00000026631
	ENSGALG00000023571		ENSGALG00000040101
	MSTRG.25539		ENSGALG00000007410
	ENSGALG00000032313		ENSGALG00000001912
	ENSGALG00000005318		MSTRG.7880
	ENSGALG00000052737		MSTRG.13643
	MSTRG.12105		ENSGALG00000037678
	MSTRG.2522		MSTRG.12486
	MSTRG.31513		ENSGALG00000052411
	MSTRG.7731		MSTRG.6024
	ENSGALG00000006394		ENSGALG00000054865
	MSTRG.11207		MSTRG.18392
	MSTRG.14852		ENSGALG00000045335
	ENSGALG00000047979		MSTRG.27489
	ENSGALG00000008602		MSTRG.27547
	ENSGALG00000008905		ENSGALG00000047341
	ENSGALG00000016947		MSTRG.28364
	ENSGALG00000012080		ENSGALG00000048226
	MSTRG.8179		ENSGALG00000005918
	ENSGALG00000045947		MSTRG.22905
	MSTRG.5877		MSTRG.15662
	MSTRG.11724		MSTRG.6609
	ENSGALG00000028376		MSTRG.25570
	MSTRG.23459		ENSGALG00000012446
	ENSGALG00000005708		MSTRG.30633
	ENSGALG00000014699		MSTRG.18838
	MSTRG.29985		MSTRG.25952
	ENSGALG00000050400		MSTRG.12475
	MSTRG.14843		MSTRG.30194
	MSTRG.28617		MSTRG.26387
	ENSGALG00000013090		MSTRG.17070
	ENSGALG00000030550		MSTRG.12780
	ENSGALG00000044506		ENSGALG00000014680
	ENSGALG00000009957		ENSGALG00000051102
	ENSGALG00000010843		ENSGALG00000030251
	MSTRG.5681		ENSGALG00000002688
	MSTRG.31349		ENSGALG00000015474
	ENSGALG00000038884		ENSGALG00000014202
	MSTRG.9759		ENSGALG00000015345
	MSTRG.12433		ENSGALG00000008234
	ENSGALG00000046032		MSTRG.6680
	MSTRG.26012		MSTRG.28445
	ENSGALG00000036925		ENSGALG00000007744
	MSTRG.32275		MSTRG.24101
	ENSGALG00000026490		MSTRG.6897
	ENSGALG00000034948		ENSGALG00000045414
	MSTRG.23695		MSTRG.23744
	ENSGALG00000035717		MSTRG.27296
	ENSGALG00000048210		MSTRG.30417
	MSTRG.30		MSTRG.23169
	MSTRG.22458		ENSGALG00000054035
	ENSGALG00000017234		MSTRG.11683
	MSTRG.22949		MSTRG.12304
	MSTRG.19271		MSTRG.18894
	MSTRG.25827		MSTRG.28203
	MSTRG.23833		MSTRG.7514
	ENSGALG00000015623		MSTRG.18994
	MSTRG.24660		MSTRG.28489
	MSTRG.6767		ENSGALG00000023772
	MSTRG.25602		ENSGALG00000015677
	ENSGALG00000010924		MSTRG.14158
	ENSGALG00000014136		ENSGALG00000052307
	MSTRG.987		ENSGALG00000002907
	MSTRG.21871		MSTRG.13240
	ENSGALG00000042151		ENSGALG00000052152
	ENSGALG00000028016		MSTRG.23289
	ENSGALG00000001912		MSTRG.20850
	ENSGALG00000003319		ENSGALG00000040415
	ENSGALG00000014833		ENSGALG00000006848
	MSTRG.6742		ENSGALG00000037274
	ENSGALG00000030002		MSTRG.29478
	MSTRG.1648		MSTRG.29484
	MSTRG.14159		MSTRG.18680
	ENSGALG00000051422		ENSGALG00000002207
	ENSGALG00000009740		MSTRG.4603
	MSTRG.1527		ENSGALG00000030960
	MSTRG.28705		ENSGALG00000002289
	ENSGALG00000050553		ENSGALG00000031564
	MSTRG.18491		MSTRG.7327
	ENSGALG00000010762		MSTRG.14077
	ENSGALG00000026092		ENSGALG00000044155
	MSTRG.15663		ENSGALG00000011434
	MSTRG.2640		ENSGALG00000011341
	MSTRG.27307		MSTRG.1839
	ENSGALG00000053285		ENSGALG00000009026
	MSTRG.26981		MSTRG.21637
	ENSGALG00000011434		ENSGALG00000041154
	MSTRG.16849		ENSGALG00000053262
	ENSGALG00000045510		ENSGALG00000002845
	ENSGALG00000041634		ENSGALG00000002647
	MSTRG.13621		ENSGALG00000012401
	ENSGALG00000053674		ENSGALG00000028327
	ENSGALG00000028928		MSTRG.28739
	MSTRG.27946		MSTRG.29157
	MSTRG.24665		ENSGALG00000001449
	ENSGALG00000039320		MSTRG.19989
	MSTRG.23552		MSTRG.15192
	ENSGALG00000016022		ENSGALG00000006889
	MSTRG.14129		MSTRG.1554
	ENSGALG00000008447		ENSGALG00000014453
	MSTRG.11828		MSTRG.27125
	ENSGALG00000040114		MSTRG.29170
	ENSGALG00000041253		ENSGALG00000007419
	MSTRG.26862		MSTRG.2568
	ENSGALG00000007721		ENSGALG00000000901
	ENSGALG00000006272		MSTRG.9054
	MSTRG.20457		MSTRG.21995
	MSTRG.25373		MSTRG.28432
	ENSGALG00000005601		MSTRG.13239
	ENSGALG00000006388		ENSGALG00000007972
	ENSGALG00000052504		MSTRG.6708
	ENSGALG00000039102		ENSGALG00000015382
	MSTRG.9933		ENSGALG00000054682
	MSTRG.26414		MSTRG.9757
	ENSGALG00000031534		ENSGALG00000000299
	ENSGALG00000010269		ENSGALG00000006072
	MSTRG.9210		MSTRG.29672
	ENSGALG00000013437		ENSGALG00000034493
	ENSGALG00000037726		MSTRG.27452
	MSTRG.12819		MSTRG.11835
	ENSGALG00000026781		ENSGALG00000012018
	ENSGALG00000053886		MSTRG.26298
	MSTRG.6166		MSTRG.8178
	ENSGALG00000009689		ENSGALG00000045052
	MSTRG.25804		MSTRG.20075
	ENSGALG00000008747		MSTRG.16246
	MSTRG.10603		MSTRG.6776
	ENSGALG00000033752		MSTRG.20228
	ENSGALG00000050141		MSTRG.30689
	MSTRG.25675		MSTRG.12433
	MSTRG.2599		ENSGALG00000008498
	ENSGALG00000054294		ENSGALG00000008177
	MSTRG.21419		MSTRG.16266
	ENSGALG00000005503		MSTRG.25375
	ENSGALG00000028622		MSTRG.5973
	ENSGALG00000026215		MSTRG.29033
	MSTRG.17879		MSTRG.27244
	ENSGALG00000036044		ENSGALG00000039634
	ENSGALG00000030571		MSTRG.23833
	ENSGALG00000039080		MSTRG.24574
	MSTRG.3975		MSTRG.18280
	MSTRG.18818		MSTRG.22939
	ENSGALG00000039051		ENSGALG00000003013
	ENSGALG00000041730		MSTRG.14272
	ENSGALG00000017658		MSTRG.27580
	ENSGALG00000000584		MSTRG.15211
	MSTRG.10655		MSTRG.30321
	ENSGALG00000012374		MSTRG.29287
	ENSGALG00000047262		MSTRG.12916
	MSTRG.19557		MSTRG.24495
	ENSGALG00000036086		MSTRG.7568
	MSTRG.5683		MSTRG.23796
	ENSGALG00000014267		MSTRG.26631
	ENSGALG00000046494		MSTRG.9056
	MSTRG.1484		ENSGALG00000054596
	ENSGALG00000047588		ENSGALG00000028407
	MSTRG.12059		ENSGALG00000037740
	MSTRG.24495		MSTRG.32199
	MSTRG.23434		MSTRG.18299
	ENSGALG00000051946		ENSGALG00000015358
	ENSGALG00000006329		MSTRG.1799
	ENSGALG00000043754		ENSGALG00000013663
	ENSGALG00000032701		MSTRG.7494
	MSTRG.15006		ENSGALG00000054196
	ENSGALG00000016400		MSTRG.12431
	MSTRG.28984		ENSGALG00000008417
	ENSGALG00000023781		MSTRG.21624
	ENSGALG00000028158		MSTRG.22723
	MSTRG.32039		MSTRG.8498
	MSTRG.16710		MSTRG.8087
	ENSGALG00000017362		MSTRG.27550
	MSTRG.23941		ENSGALG00000007367
	ENSGALG00000005472		MSTRG.10155
	ENSGALG00000014824		MSTRG.28465
	ENSGALG00000004734		MSTRG.18723
	ENSGALG00000006091		ENSGALG00000004418
	MSTRG.12779		ENSGALG00000007690
	MSTRG.30100		MSTRG.258
	MSTRG.11898		MSTRG.9758
	MSTRG.2242		MSTRG.21388
	MSTRG.5690		ENSGALG00000007525
	ENSGALG00000011902		MSTRG.21507
	ENSGALG00000039118		MSTRG.25049
	ENSGALG00000009739		MSTRG.8390
	ENSGALG00000015511		MSTRG.13350
	ENSGALG00000003677		MSTRG.8246
	MSTRG.2922		ENSGALG00000008845
	ENSGALG00000019361		ENSGALG00000006575
	MSTRG.3663		ENSGALG00000019290
	ENSGALG00000008656		ENSGALG00000009458
	MSTRG.28364		MSTRG.27046
	ENSGALG00000047695		MSTRG.30506
	MSTRG.23292		ENSGALG00000012875
	ENSGALG00000030886		MSTRG.25201
	ENSGALG00000005094		ENSGALG00000016655
	ENSGALG00000006325		MSTRG.27343
	MSTRG.31531		ENSGALG00000012593
	ENSGALG00000006756		MSTRG.30152
	MSTRG.32111		ENSGALG00000053561
	MSTRG.29441		ENSGALG00000054968
	ENSGALG00000017715		ENSGALG00000053422
	MSTRG.18800		MSTRG.2560
	ENSGALG00000026241		MSTRG.1595
	MSTRG.4616		MSTRG.15979
	ENSGALG00000041826		MSTRG.2595
	ENSGALG00000009698		MSTRG.12059
	MSTRG.23563		MSTRG.8104
	ENSGALG00000032207		MSTRG.4089
	ENSGALG00000030096		ENSGALG00000010902
	ENSGALG00000037675		ENSGALG00000006421
	ENSGALG00000011086		MSTRG.7379
	ENSGALG00000005616		ENSGALG00000009652
	MSTRG.9891		ENSGALG00000006192
	MSTRG.13659		MSTRG.11507
	ENSGALG00000015208		MSTRG.2602
	MSTRG.22015		MSTRG.10655
	MSTRG.22782		ENSGALG00000041449
	MSTRG.18764		MSTRG.15212
	ENSGALG00000036189		MSTRG.18892
	MSTRG.9552		MSTRG.21046
	ENSGALG00000035351		ENSGALG00000004028
	MSTRG.22476		MSTRG.30583
	ENSGALG00000016446		ENSGALG00000054262
	MSTRG.8386		ENSGALG00000047285
	MSTRG.15249		MSTRG.3663
	ENSGALG00000010507		ENSGALG00000004059
	MSTRG.10476		MSTRG.3992
	ENSGALG00000008883		MSTRG.14879
	ENSGALG00000047290		ENSGALG00000015055
	ENSGALG00000046009		ENSGALG00000009602
	MSTRG.2798		MSTRG.20231
	ENSGALG00000047289		MSTRG.13616
	MSTRG.30178		ENSGALG00000051063
	ENSGALG00000050065		ENSGALG00000015172
	MSTRG.5113		MSTRG.12148
	ENSGALG00000041643		MSTRG.11426
	ENSGALG00000002632		MSTRG.23983
	ENSGALG00000032740		ENSGALG00000049308
	MSTRG.30769		ENSGALG00000050014
	ENSGALG00000016927		ENSGALG00000008554
	ENSGALG00000009624		MSTRG.28219
	MSTRG.26781		ENSGALG00000046652
	ENSGALG00000001314		MSTRG.28988
	MSTRG.31825		ENSGALG00000028374
	ENSGALG00000003175		MSTRG.24455
	ENSGALG00000052114		ENSGALG00000033783
	MSTRG.22797		MSTRG.17338
	MSTRG.12475		ENSGALG00000052022
	MSTRG.8588		MSTRG.18430
	ENSGALG00000007217		MSTRG.9694
	ENSGALG00000012211		MSTRG.5828
	ENSGALG00000009037		MSTRG.30114
	MSTRG.2604		MSTRG.25673
	MSTRG.22029		MSTRG.9327
	MSTRG.15329		MSTRG.23587
	MSTRG.3770		ENSGALG00000052800
	ENSGALG00000033883		MSTRG.24947
	MSTRG.6694		MSTRG.1501
	MSTRG.30621		MSTRG.6814
	MSTRG.22811		MSTRG.8290
	ENSGALG00000006375		MSTRG.15828
	ENSGALG00000050072		MSTRG.2566
	ENSGALG00000002082		MSTRG.19158
	ENSGALG00000025929		MSTRG.10133
	ENSGALG00000028506		ENSGALG00000043033
	ENSGALG00000054223		MSTRG.18468
	MSTRG.26491		ENSGALG00000008309
	MSTRG.6011		MSTRG.18124
	ENSGALG00000017065		MSTRG.29059
	MSTRG.28371		ENSGALG00000015970
	ENSGALG00000050173		ENSGALG00000008198
	ENSGALG00000051068		MSTRG.23337
	MSTRG.4489		ENSGALG00000006393
	ENSGALG00000037769		ENSGALG00000034698
	MSTRG.116		ENSGALG00000004441
	ENSGALG00000052653		ENSGALG00000017398
	ENSGALG00000011608		MSTRG.25016
	MSTRG.21288		ENSGALG00000037533
	ENSGALG00000028821		ENSGALG00000030493
	MSTRG.7374		MSTRG.25775
	ENSGALG00000042077		MSTRG.18417
	MSTRG.24332		MSTRG.3427
	ENSGALG00000015362		MSTRG.9455
	ENSGALG00000002182		MSTRG.23121
	MSTRG.1992		MSTRG.25054
	MSTRG.28465		ENSGALG00000016388
	MSTRG.13240		MSTRG.30259
	MSTRG.10056		ENSGALG00000015248
	MSTRG.29881		MSTRG.18305
	ENSGALG00000026315		MSTRG.3839
	MSTRG.8185		ENSGALG00000054858
	MSTRG.29992		ENSGALG00000009382
	ENSGALG00000031700		MSTRG.4765
	MSTRG.11852		ENSGALG00000005547
	ENSGALG00000005956		ENSGALG00000046958
	MSTRG.22193		MSTRG.25149
	ENSGALG00000010402		MSTRG.23022
	MSTRG.25616		MSTRG.31675
	MSTRG.27508		MSTRG.29752
	ENSGALG00000055001		MSTRG.22013
	ENSGALG00000011812		MSTRG.29931
	MSTRG.25992		ENSGALG00000054650
	ENSGALG00000000589		MSTRG.24660
	MSTRG.25673		MSTRG.28855
	MSTRG.28706		ENSGALG00000053680
	ENSGALG00000033471		MSTRG.19036
	MSTRG.15800		MSTRG.3122
	ENSGALG00000006170		ENSGALG00000010057
	MSTRG.22726		MSTRG.1257
	MSTRG.26698		ENSGALG00000039140
	MSTRG.28742		ENSGALG00000043916
	ENSGALG00000005909		ENSGALG00000030821
	MSTRG.17902		MSTRG.20430
	ENSGALG00000038768		ENSGALG00000009945
	MSTRG.17426		MSTRG.27542
	MSTRG.28297		ENSGALG00000044225
	MSTRG.18871		MSTRG.28437
	MSTRG.32425		MSTRG.6336
	ENSGALG00000054964		ENSGALG00000050649
	MSTRG.27184		MSTRG.29473
	ENSGALG00000027777		MSTRG.26269
	MSTRG.26693		MSTRG.18491
	ENSGALG00000021079		ENSGALG00000044478
	ENSGALG00000012814		MSTRG.16332
	MSTRG.7207		ENSGALG00000044261
	MSTRG.23053		ENSGALG00000008135
	ENSGALG00000040035		MSTRG.9977
	MSTRG.23940		MSTRG.22997
	ENSGALG00000031794		MSTRG.4830
	ENSGALG00000006346		MSTRG.26590
	ENSGALG00000011306		MSTRG.23284
	ENSGALG00000014997		ENSGALG00000054735
	MSTRG.2801		ENSGALG00000016680
	ENSGALG00000036638		MSTRG.12388
	MSTRG.30553		MSTRG.28984
	ENSGALG00000006520		ENSGALG00000045960
	MSTRG.30947		MSTRG.3588
	ENSGALG00000005553		MSTRG.987
	ENSGALG00000009488		MSTRG.29991
	ENSGALG00000036395		MSTRG.29903
	MSTRG.28366		MSTRG.22974
	MSTRG.30088		ENSGALG00000046637
	ENSGALG00000000681		ENSGALG00000005762
	MSTRG.19300		MSTRG.12870
	ENSGALG00000010645		MSTRG.25359
	MSTRG.28761		MSTRG.14973
	ENSGALG00000019552		ENSGALG00000016470
	MSTRG.28391		MSTRG.29485
	MSTRG.28855		MSTRG.13621
	MSTRG.9657		MSTRG.11168
	ENSGALG00000037402		MSTRG.23888
	MSTRG.14128		MSTRG.30630
	ENSGALG00000014962		MSTRG.15674
	MSTRG.29555		ENSGALG00000040802
	MSTRG.26909		MSTRG.18709
	MSTRG.29126		ENSGALG00000034761
	ENSGALG00000025764		MSTRG.2935
	ENSGALG00000012710		ENSGALG00000034150
	ENSGALG00000004901		ENSGALG00000006130
	MSTRG.466		MSTRG.6584
	MSTRG.1946		MSTRG.5330
	ENSGALG00000034478		MSTRG.18400
	MSTRG.8292		MSTRG.27036
	MSTRG.22413		MSTRG.24323
	ENSGALG00000006848		ENSGALG00000045940
	MSTRG.31824		ENSGALG00000013600
	ENSGALG00000039084		MSTRG.14846
	ENSGALG00000055117		ENSGALG00000020745
	ENSGALG00000030776		MSTRG.18466
	MSTRG.13638		ENSGALG00000007831
	ENSGALG00000040465		MSTRG.28549
	ENSGALG00000006783		MSTRG.30151
	MSTRG.26309		MSTRG.28506
	ENSGALG00000008014		MSTRG.22770
	MSTRG.21297		ENSGALG00000007955
	ENSGALG00000042045		ENSGALG00000016558
	ENSGALG00000052087		MSTRG.20614
	ENSGALG00000049690		MSTRG.9285
	ENSGALG00000009595		MSTRG.21724
	ENSGALG00000040316		ENSGALG00000053716
	ENSGALG00000026299		ENSGALG00000016316
	MSTRG.22201		ENSGALG00000033198
	ENSGALG00000047701		ENSGALG00000012171
	MSTRG.10963		ENSGALG00000020002
	ENSGALG00000027269		ENSGALG00000055023
	ENSGALG00000007047		ENSGALG00000046852
	ENSGALG00000013604		MSTRG.21303
	MSTRG.12304		MSTRG.24041
	ENSGALG00000009480		MSTRG.4571
	ENSGALG00000007959		ENSGALG00000005145
	MSTRG.22149		MSTRG.24300
	ENSGALG00000007508		ENSGALG00000030303
	MSTRG.16573		ENSGALG00000004704
	MSTRG.9023		MSTRG.23021
	MSTRG.782		MSTRG.2487
	ENSGALG00000039139		ENSGALG00000038254
	ENSGALG00000035819		ENSGALG00000052244
	ENSGALG00000001177		ENSGALG00000009388
	MSTRG.1854		MSTRG.27879
	ENSGALG00000006724		MSTRG.24097
	ENSGALG00000009530		MSTRG.7124
	ENSGALG00000005000		ENSGALG00000001191
	MSTRG.26387		MSTRG.25550
	ENSGALG00000039772		ENSGALG00000012791
	ENSGALG00000012545		MSTRG.13171
	MSTRG.17258		MSTRG.20499
	ENSGALG00000053649		MSTRG.30020
	ENSGALG00000040098		MSTRG.10125
	MSTRG.26602		MSTRG.7861
	ENSGALG00000007698		ENSGALG00000006597
	MSTRG.6825		MSTRG.20459
	ENSGALG00000013356		MSTRG.22202
	ENSGALG00000006202		MSTRG.12415
	ENSGALG00000030502		MSTRG.5058
	ENSGALG00000039628		MSTRG.4690
	MSTRG.20231		ENSGALG00000009705
	ENSGALG00000011413		MSTRG.22371
	MSTRG.30633		MSTRG.19411
	MSTRG.2564		MSTRG.24658
	ENSGALG00000009586		MSTRG.12133
	ENSGALG00000012952		ENSGALG00000034567
	MSTRG.24221		MSTRG.22229
	ENSGALG00000017191		ENSGALG00000027323
	ENSGALG00000041266		MSTRG.28941
	MSTRG.27759		ENSGALG00000028318
	MSTRG.6920		MSTRG.27038
	MSTRG.29473		MSTRG.31562
	MSTRG.25554		MSTRG.24002
	MSTRG.11244		MSTRG.27479
	MSTRG.13458		ENSGALG00000050695
	ENSGALG00000010005		ENSGALG00000004630
	MSTRG.16784		MSTRG.26779
	ENSGALG00000036001		MSTRG.3233
	MSTRG.15578		MSTRG.24212
	MSTRG.27757		ENSGALG00000000803
	ENSGALG00000010200		MSTRG.3061
	ENSGALG00000019555		ENSGALG00000043839
	MSTRG.2284		MSTRG.6753
	ENSGALG00000016326		ENSGALG00000010760
	MSTRG.30221		MSTRG.7999
	ENSGALG00000053173		ENSGALG00000044631
	MSTRG.23194		ENSGALG00000005972
	MSTRG.6804		MSTRG.30582
	ENSGALG00000013795		ENSGALG00000014750
	MSTRG.21993		ENSGALG00000015608
	MSTRG.27934		MSTRG.26173
	ENSGALG00000037901		ENSGALG00000004162
	MSTRG.14911		MSTRG.30021
	MSTRG.21160		ENSGALG00000035565
	ENSGALG00000049181		ENSGALG00000015244
	MSTRG.27859		MSTRG.16056
	ENSGALG00000023872		MSTRG.624
	MSTRG.29674		MSTRG.25953
	ENSGALG00000046326		MSTRG.9204
	ENSGALG00000002203		MSTRG.12190
	ENSGALG00000052892		ENSGALG00000001373
	MSTRG.3453		MSTRG.20786
	ENSGALG00000034505		ENSGALG00000014713
	ENSGALG00000007511		MSTRG.31848
	ENSGALG00000041560		MSTRG.22021
	ENSGALG00000011565		ENSGALG00000012292
	MSTRG.16965		ENSGALG00000006091
	ENSGALG00000033880		MSTRG.18230
	ENSGALG00000014144		ENSGALG00000027147
	ENSGALG00000025778		MSTRG.29707
	MSTRG.26975		ENSGALG00000002098
	ENSGALG00000010081		MSTRG.9202
	MSTRG.2595		MSTRG.7207
	ENSGALG00000033295		MSTRG.4196
	MSTRG.6243		MSTRG.20002
	ENSGALG00000004559		MSTRG.19271
	MSTRG.29198		ENSGALG00000030985
	ENSGALG00000009032		MSTRG.26764
	MSTRG.6390		MSTRG.7158
	ENSGALG00000013372		ENSGALG00000027702
	ENSGALG00000002312		MSTRG.25663
	ENSGALG00000047164		ENSGALG00000045522
	ENSGALG00000031205		MSTRG.22909
	ENSGALG00000012425		ENSGALG00000044354
	MSTRG.17972		MSTRG.8358
	MSTRG.11568		ENSGALG00000048802
	MSTRG.30325		MSTRG.18183
	ENSGALG00000013086		ENSGALG00000005263
	ENSGALG00000040704		ENSGALG00000013193
	ENSGALG00000015556		MSTRG.22743
	ENSGALG00000041911		MSTRG.25650
	MSTRG.9659		ENSGALG00000026727
	ENSGALG00000014877		MSTRG.16699
	ENSGALG00000015407		ENSGALG00000030530
	ENSGALG00000042458		MSTRG.32278
	ENSGALG00000015908		ENSGALG00000016459
	ENSGALG00000010010		MSTRG.22353
	MSTRG.12889		MSTRG.10293
	MSTRG.12911		MSTRG.6082
	ENSGALG00000043606		MSTRG.7003
	MSTRG.30175		ENSGALG00000020261
	ENSGALG00000010949		ENSGALG00000052760
	MSTRG.23728		MSTRG.6883
	MSTRG.30805		MSTRG.30804
	ENSGALG00000051806		MSTRG.16328
	ENSGALG00000029768		MSTRG.999
	ENSGALG00000041298		MSTRG.27928
	MSTRG.6370		ENSGALG00000031340
	ENSGALG00000051431		ENSGALG00000008303
	ENSGALG00000054821		ENSGALG00000015375
	ENSGALG00000012186		ENSGALG00000002314
	MSTRG.12870		ENSGALG00000043947
	ENSGALG00000044889		ENSGALG00000006593
	MSTRG.20132		MSTRG.12512
	MSTRG.16076		MSTRG.6652
	MSTRG.30918		ENSGALG00000020292
	ENSGALG00000043735		MSTRG.30247
	MSTRG.30878		MSTRG.16245
	MSTRG.20303		MSTRG.1074
	ENSGALG00000026631		MSTRG.16247
	MSTRG.18985		MSTRG.993
	MSTRG.19968		ENSGALG00000048624
	MSTRG.26419		ENSGALG00000026761
	MSTRG.11799		ENSGALG00000026011
	MSTRG.8390		ENSGALG00000041878
	ENSGALG00000006507		MSTRG.2569
	MSTRG.22455		MSTRG.20088
	ENSGALG00000003118		MSTRG.22029
	ENSGALG00000029429		MSTRG.25717
	MSTRG.8794		MSTRG.23563
	MSTRG.24864		MSTRG.17246
	ENSGALG00000041921		ENSGALG00000007618
	ENSGALG00000017068		MSTRG.27128
	ENSGALG00000031112		ENSGALG00000050785
	ENSGALG00000000972		ENSGALG00000046177
	MSTRG.8795		MSTRG.15185
	MSTRG.5981		MSTRG.31545
	ENSGALG00000002708		MSTRG.23653
	MSTRG.18787		MSTRG.6257
	ENSGALG00000041680		MSTRG.30944
	MSTRG.24459		ENSGALG00000045238
	ENSGALG00000033407		MSTRG.23640
	MSTRG.32143		ENSGALG00000002111
	ENSGALG00000031754		MSTRG.28909
	MSTRG.2924		ENSGALG00000044226
	ENSGALG00000005839		ENSGALG00000047088
	ENSGALG00000036441		MSTRG.30597
	ENSGALG00000017205		ENSGALG00000053010
	ENSGALG00000007831		MSTRG.26414
	ENSGALG00000014673		MSTRG.26085
	ENSGALG00000008060		ENSGALG00000008722
	ENSGALG00000002761		ENSGALG00000023742
	ENSGALG00000016797		MSTRG.26089
	ENSGALG00000041013		MSTRG.27031
	ENSGALG00000050753		MSTRG.1209
	ENSGALG00000002623		MSTRG.29305
	ENSGALG00000009850		MSTRG.26862
	ENSGALG00000012290		ENSGALG00000030822
	ENSGALG00000012755		MSTRG.18057
	MSTRG.30963		MSTRG.18749
	ENSGALG00000005180		MSTRG.12915
	ENSGALG00000046729		MSTRG.9310
	MSTRG.25015		MSTRG.19806
	MSTRG.29163		MSTRG.12918
	ENSGALG00000037526		ENSGALG00000006854
	ENSGALG00000003636		MSTRG.27615
	ENSGALG00000054250		ENSGALG00000011117
	MSTRG.21331		MSTRG.8826
	MSTRG.1501		MSTRG.9944
	ENSGALG00000034905		ENSGALG00000011792
	MSTRG.8358		ENSGALG00000010820
	ENSGALG00000045131		MSTRG.31428
	MSTRG.30204		ENSGALG00000015458
	MSTRG.21159		MSTRG.16326
	ENSGALG00000011019		ENSGALG00000005951
	MSTRG.19043		MSTRG.8338
	MSTRG.16718		MSTRG.5850
	MSTRG.1311		MSTRG.13784
	ENSGALG00000007382		MSTRG.26250
	ENSGALG00000015141		MSTRG.19235
	MSTRG.29673		MSTRG.792
	ENSGALG00000012973		MSTRG.6238
	MSTRG.29631		ENSGALG00000027765
	MSTRG.22951		MSTRG.20178
	MSTRG.6940		MSTRG.4835
	ENSGALG00000006351		MSTRG.10144
	ENSGALG00000049435		MSTRG.18207
	ENSGALG00000030493		ENSGALG00000019552
	ENSGALG00000028991		MSTRG.23009
	MSTRG.1941		ENSGALG00000049315
	MSTRG.7612		MSTRG.18802
	ENSGALG00000050631		MSTRG.27015
	ENSGALG00000031430		ENSGALG00000012032
	ENSGALG00000000621		MSTRG.15236
	MSTRG.23246		ENSGALG00000054474
	MSTRG.10109		ENSGALG00000008032
	MSTRG.11377		MSTRG.22784
	MSTRG.17466		ENSGALG00000001391
	ENSGALG00000028069		MSTRG.256
	ENSGALG00000054317		MSTRG.24111
	MSTRG.23086		ENSGALG00000047361
	MSTRG.11598		ENSGALG00000050362
	MSTRG.6264		MSTRG.3007
	MSTRG.27278		MSTRG.7758
	MSTRG.32129		MSTRG.29563
	MSTRG.10419		MSTRG.31357
	MSTRG.17946		ENSGALG00000013094
	ENSGALG00000030960		MSTRG.21623
	MSTRG.21390		MSTRG.7709
	ENSGALG00000047827		MSTRG.19940
	MSTRG.25092		MSTRG.6804
	MSTRG.18119		MSTRG.27437
	MSTRG.12030		MSTRG.8843
	MSTRG.24388		ENSGALG00000004401
	ENSGALG00000008815		MSTRG.18125
	MSTRG.19038		ENSGALG00000041938
	ENSGALG00000050603		MSTRG.6220
	ENSGALG00000037896		ENSGALG00000028158
	MSTRG.1291		ENSGALG00000010343
	MSTRG.15797		MSTRG.7869
	MSTRG.29140		MSTRG.30248
	MSTRG.25855		ENSGALG00000049178
	MSTRG.9974		MSTRG.2033
	ENSGALG00000050946		MSTRG.28312
	ENSGALG00000013232		MSTRG.20135
	MSTRG.8087		MSTRG.13651
	MSTRG.15114		MSTRG.8084
	MSTRG.17739		MSTRG.18759
	MSTRG.11154		ENSGALG00000007003
	ENSGALG00000006074		MSTRG.24154
	ENSGALG00000021451		MSTRG.10914
	MSTRG.6215		MSTRG.12296
	MSTRG.18929		MSTRG.28748
	ENSGALG00000043460		ENSGALG00000016475
	MSTRG.18723		MSTRG.25804
	MSTRG.22492		ENSGALG00000043079
	ENSGALG00000029446		MSTRG.24025
	ENSGALG00000013193		MSTRG.4102
	ENSGALG00000030554		MSTRG.7750
	ENSGALG00000012873		MSTRG.13645
	ENSGALG00000021039		ENSGALG00000011227
	MSTRG.26286		MSTRG.10288
	ENSGALG00000051027		MSTRG.26975
	MSTRG.31542		MSTRG.24398
	ENSGALG00000028759		ENSGALG00000016934
	ENSGALG00000015052		ENSGALG00000010486
	MSTRG.23271		MSTRG.25777
	MSTRG.5101		ENSGALG00000024470
	ENSGALG00000015346		MSTRG.17301
	MSTRG.12935		MSTRG.15860
	MSTRG.25964		MSTRG.24864
	MSTRG.23744		ENSGALG00000008434
[truncated: 2,108 more rows]
