# Supplementary material for: Integrative Transcriptome Analysis Across Follicles Highlights Key Regulatory Pathways in Low and High-Egg-Laying Hens
Source: Animals (Basel). 2025 Nov 15;15(22):3300. doi: 10.3390/ani15223300 (PMC12649194; doi:10.3390/ani15223300)
Supplement: Supplementary file 1 [file animals-15-03300-s001.zip › Table_S1_GO_LPM-vs-HPM.F.xlsx]

## Sheet: Sheet1
GO ID	Description	LPM-vs-HPM (1671)	All (12570)	pvalue	p.adjust	Genes
GO:0003700	DNA-binding transcription factor activity	170	700	3.82958e-16	4.02976e-13	ENSGALG00000000284(HOXB4);ENSGALG00000000583(SOX13);ENSGALG00000000616(ELF3);ENSGALG00000000972(PBX3);ENSGALG00000001035(RORB);ENSGALG00000001161(FLI1);ENSGALG00000001276(HOXB9);ENSGALG00000001347(LHX6);ENSGALG00000002170(NR1H4);ENSGALG00000002182(NR5A2);ENSGALG00000003478(GFI1B);ENSGALG00000003670(MAFB);ENSGALG00000003965(LEUTX);ENSGALG00000004285(HNF4A);ENSGALG00000005062(FOXN4);ENSGALG00000005…
GO:0038023	signaling receptor activity	188	804	5.44562e-16	4.02976e-13	ENSGALG00000000783(PTAFR);ENSGALG00000001094(ADGRD2);ENSGALG00000001149(ADGRG5);ENSGALG00000001573(P2RX1);ENSGALG00000001698(GABRA1);ENSGALG00000001840(TEK);ENSGALG00000001882(TNFRSF18);ENSGALG00000001912(Epha10);ENSGALG00000002028(GPRC5B);ENSGALG00000002088(GALR2);ENSGALG00000002098(GRIK3);ENSGALG00000002112(CSF3R);ENSGALG00000002383(CD72AG);ENSGALG00000002555(RET);ENSGALG00000002557(ADGRD1);ENS…
GO:0060089	molecular transducer activity	188	822	5.60213e-15	2.76372e-12	ENSGALG00000000783(PTAFR);ENSGALG00000001094(ADGRD2);ENSGALG00000001149(ADGRG5);ENSGALG00000001573(P2RX1);ENSGALG00000001698(GABRA1);ENSGALG00000001840(TEK);ENSGALG00000001882(TNFRSF18);ENSGALG00000001912(Epha10);ENSGALG00000002028(GPRC5B);ENSGALG00000002088(GALR2);ENSGALG00000002098(GRIK3);ENSGALG00000002112(CSF3R);ENSGALG00000002383(CD72AG);ENSGALG00000002555(RET);ENSGALG00000002557(ADGRD1);ENS…
GO:0000981	DNA-binding transcription factor activity, RNA polymerase II-specific	150	610	8.06344e-15	2.98347e-12	ENSGALG00000000284(HOXB4);ENSGALG00000000583(SOX13);ENSGALG00000000616(ELF3);ENSGALG00000000972(PBX3);ENSGALG00000001035(RORB);ENSGALG00000001161(FLI1);ENSGALG00000001276(HOXB9);ENSGALG00000001347(LHX6);ENSGALG00000002170(NR1H4);ENSGALG00000002182(NR5A2);ENSGALG00000003478(GFI1B);ENSGALG00000003670(MAFB);ENSGALG00000003965(LEUTX);ENSGALG00000004285(HNF4A);ENSGALG00000005062(FOXN4);ENSGALG00000005…
GO:0004888	transmembrane signaling receptor activity	171	731	1.27982e-14	3.78826e-12	ENSGALG00000000783(PTAFR);ENSGALG00000001094(ADGRD2);ENSGALG00000001149(ADGRG5);ENSGALG00000001573(P2RX1);ENSGALG00000001698(GABRA1);ENSGALG00000001840(TEK);ENSGALG00000001882(TNFRSF18);ENSGALG00000001912(Epha10);ENSGALG00000002028(GPRC5B);ENSGALG00000002088(GALR2);ENSGALG00000002098(GRIK3);ENSGALG00000002112(CSF3R);ENSGALG00000002383(CD72AG);ENSGALG00000002555(RET);ENSGALG00000002557(ADGRD1);ENS…
GO:0005539	glycosaminoglycan binding	37	101	2.44079e-09	6.02062e-07	ENSGALG00000001407(ADAMTS15);ENSGALG00000001946(RSPO1);ENSGALG00000002192(PTPRC);ENSGALG00000002546(COL5A1);ENSGALG00000002623(PCOLCE2);ENSGALG00000004286(COL13A1);ENSGALG00000004695(ECM2);ENSGALG00000004960(FBN1);ENSGALG00000005643(LYVE1);ENSGALG00000008661(CYR61);ENSGALG00000010290(VEGFA);ENSGALG00000010949(GPNMB);ENSGALG00000011274(DCN);ENSGALG00000011551(JCHAIN);ENSGALG00000015322(IMPG2);ENSG…
GO:1990837	sequence-specific double-stranded DNA binding	154	746	6.07477e-09	1.28438e-06	ENSGALG00000000284(HOXB4);ENSGALG00000000583(SOX13);ENSGALG00000000616(ELF3);ENSGALG00000001161(FLI1);ENSGALG00000001276(HOXB9);ENSGALG00000001347(LHX6);ENSGALG00000002182(NR5A2);ENSGALG00000002761(SIRT1);ENSGALG00000003478(GFI1B);ENSGALG00000003670(MAFB);ENSGALG00000004285(HNF4A);ENSGALG00000005062(FOXN4);ENSGALG00000005352(GATA5);ENSGALG00000005415(TEAD1);ENSGALG00000005909(GATA2);ENSGALG000000…
GO:0004930	G protein-coupled receptor activity	105	460	9.01156e-09	1.66714e-06	ENSGALG00000000783(PTAFR);ENSGALG00000001094(ADGRD2);ENSGALG00000001149(ADGRG5);ENSGALG00000002028(GPRC5B);ENSGALG00000002088(GALR2);ENSGALG00000002098(GRIK3);ENSGALG00000002557(ADGRD1);ENSGALG00000002632(CALCRL);ENSGALG00000003118(ADGRA2);ENSGALG00000003138(OXTR);ENSGALG00000004058(GPR146);ENSGALG00000004066(HTR6);ENSGALG00000004111(GPR174);ENSGALG00000004113(P2RY10);ENSGALG00000004128(CYSLTR1);…
GO:0043565	sequence-specific DNA binding	165	830	2.72571e-08	4.09108e-06	ENSGALG00000000284(HOXB4);ENSGALG00000000583(SOX13);ENSGALG00000000616(ELF3);ENSGALG00000001035(RORB);ENSGALG00000001161(FLI1);ENSGALG00000001276(HOXB9);ENSGALG00000001347(LHX6);ENSGALG00000002170(NR1H4);ENSGALG00000002182(NR5A2);ENSGALG00000002761(SIRT1);ENSGALG00000003478(GFI1B);ENSGALG00000003670(MAFB);ENSGALG00000003891(ZNF423);ENSGALG00000004285(HNF4A);ENSGALG00000005062(FOXN4);ENSGALG000000…
GO:0000977	RNA polymerase II regulatory region sequence-specific DNA binding	123	576	3.10498e-08	4.09108e-06	ENSGALG00000000284(HOXB4);ENSGALG00000000583(SOX13);ENSGALG00000000616(ELF3);ENSGALG00000001161(FLI1);ENSGALG00000001276(HOXB9);ENSGALG00000002182(NR5A2);ENSGALG00000002761(SIRT1);ENSGALG00000003478(GFI1B);ENSGALG00000003670(MAFB);ENSGALG00000004285(HNF4A);ENSGALG00000005352(GATA5);ENSGALG00000005909(GATA2);ENSGALG00000006785(IRF1);ENSGALG00000007000(NR2F2);ENSGALG00000007260(ZEB1);ENSGALG0000000…
GO:0001012	RNA polymerase II regulatory region DNA binding	123	576	3.10498e-08	4.09108e-06	ENSGALG00000000284(HOXB4);ENSGALG00000000583(SOX13);ENSGALG00000000616(ELF3);ENSGALG00000001161(FLI1);ENSGALG00000001276(HOXB9);ENSGALG00000002182(NR5A2);ENSGALG00000002761(SIRT1);ENSGALG00000003478(GFI1B);ENSGALG00000003670(MAFB);ENSGALG00000004285(HNF4A);ENSGALG00000005352(GATA5);ENSGALG00000005909(GATA2);ENSGALG00000006785(IRF1);ENSGALG00000007000(NR2F2);ENSGALG00000007260(ZEB1);ENSGALG0000000…
GO:0140110	transcription regulator activity	193	1008	3.31709e-08	4.09108e-06	ENSGALG00000000284(HOXB4);ENSGALG00000000583(SOX13);ENSGALG00000000616(ELF3);ENSGALG00000000972(PBX3);ENSGALG00000001021(MYOCD);ENSGALG00000001035(RORB);ENSGALG00000001161(FLI1);ENSGALG00000001276(HOXB9);ENSGALG00000001347(LHX6);ENSGALG00000002170(NR1H4);ENSGALG00000002182(NR5A2);ENSGALG00000002484(CRYM);ENSGALG00000002761(SIRT1);ENSGALG00000003026(MRTFB);ENSGALG00000003248(SUB1);ENSGALG000000034…
GO:0005509	calcium ion binding	115	535	6.12154e-08	6.96913e-06	ENSGALG00000000402(LOXL2);ENSGALG00000000585(MYL4);ENSGALG00000001459(TNNC1);ENSGALG00000002544(PCDH12);ENSGALG00000002553(PCDH1);ENSGALG00000002555(RET);ENSGALG00000003283(COMP);ENSGALG00000003770(ANXA2);ENSGALG00000003829(HPCAL4);ENSGALG00000004184(SPARC);ENSGALG00000004320(FAT2);ENSGALG00000004345(OIT3);ENSGALG00000004582(MYL2);ENSGALG00000004722(ASPN);ENSGALG00000004917(DOC2B);ENSGALG00000004…
GO:0005201	extracellular matrix structural constituent	24	58	1.07296e-07	1.13427e-05	ENSGALG00000002546(COL5A1);ENSGALG00000004286(COL13A1);ENSGALG00000004960(FBN1);ENSGALG00000005180(Col11a1);ENSGALG00000006958(COL27A1);ENSGALG00000007905(LAMB1);ENSGALG00000009641(COL1A2);ENSGALG00000011274(DCN);ENSGALG00000014233(FBLN1);ENSGALG00000014686(FBN2);ENSGALG00000015322(IMPG2);ENSGALG00000016843(COL4A2);ENSGALG00000031112(COL5A2);ENSGALG00000032220(ELN);ENSGALG00000035584(COL3A1);ENSG…
GO:0003690	double-stranded DNA binding	156	792	1.25216e-07	1.23546e-05	ENSGALG00000000284(HOXB4);ENSGALG00000000583(SOX13);ENSGALG00000000616(ELF3);ENSGALG00000001161(FLI1);ENSGALG00000001276(HOXB9);ENSGALG00000001347(LHX6);ENSGALG00000002182(NR5A2);ENSGALG00000002761(SIRT1);ENSGALG00000003478(GFI1B);ENSGALG00000003670(MAFB);ENSGALG00000004285(HNF4A);ENSGALG00000005062(FOXN4);ENSGALG00000005352(GATA5);ENSGALG00000005415(TEAD1);ENSGALG00000005909(GATA2);ENSGALG000000…
GO:0008201	heparin binding	26	68	2.12817e-07	1.96855e-05	ENSGALG00000001407(ADAMTS15);ENSGALG00000001946(RSPO1);ENSGALG00000002192(PTPRC);ENSGALG00000002546(COL5A1);ENSGALG00000002623(PCOLCE2);ENSGALG00000004286(COL13A1);ENSGALG00000004695(ECM2);ENSGALG00000004960(FBN1);ENSGALG00000008661(CYR61);ENSGALG00000010290(VEGFA);ENSGALG00000010949(GPNMB);ENSGALG00000015322(IMPG2);ENSGALG00000015795(ADAMTS5);ENSGALG00000015897(IMPG1);ENSGALG00000017046(POSTN);E…
GO:0000976	transcription regulatory region sequence-specific DNA binding	132	651	2.33166e-07	2.02992e-05	ENSGALG00000000284(HOXB4);ENSGALG00000000583(SOX13);ENSGALG00000000616(ELF3);ENSGALG00000001161(FLI1);ENSGALG00000001276(HOXB9);ENSGALG00000002182(NR5A2);ENSGALG00000002761(SIRT1);ENSGALG00000003478(GFI1B);ENSGALG00000003670(MAFB);ENSGALG00000004285(HNF4A);ENSGALG00000005062(FOXN4);ENSGALG00000005352(GATA5);ENSGALG00000005415(TEAD1);ENSGALG00000005909(GATA2);ENSGALG00000006785(IRF1);ENSGALG000000…
GO:0044212	transcription regulatory region DNA binding	132	652	2.55275e-07	2.09893e-05	ENSGALG00000000284(HOXB4);ENSGALG00000000583(SOX13);ENSGALG00000000616(ELF3);ENSGALG00000001161(FLI1);ENSGALG00000001276(HOXB9);ENSGALG00000002182(NR5A2);ENSGALG00000002761(SIRT1);ENSGALG00000003478(GFI1B);ENSGALG00000003670(MAFB);ENSGALG00000004285(HNF4A);ENSGALG00000005062(FOXN4);ENSGALG00000005352(GATA5);ENSGALG00000005415(TEAD1);ENSGALG00000005909(GATA2);ENSGALG00000006785(IRF1);ENSGALG000000…
GO:0001067	regulatory region nucleic acid binding	132	653	2.7937e-07	2.17615e-05	ENSGALG00000000284(HOXB4);ENSGALG00000000583(SOX13);ENSGALG00000000616(ELF3);ENSGALG00000001161(FLI1);ENSGALG00000001276(HOXB9);ENSGALG00000002182(NR5A2);ENSGALG00000002761(SIRT1);ENSGALG00000003478(GFI1B);ENSGALG00000003670(MAFB);ENSGALG00000004285(HNF4A);ENSGALG00000005062(FOXN4);ENSGALG00000005352(GATA5);ENSGALG00000005415(TEAD1);ENSGALG00000005909(GATA2);ENSGALG00000006785(IRF1);ENSGALG000000…
GO:0004896	cytokine receptor activity	25	65	3.18143e-07	2.35426e-05	ENSGALG00000002112(CSF3R);ENSGALG00000003446(PRLR);ENSGALG00000003747(OSMR);ENSGALG00000004594(CD74);ENSGALG00000005638(IL2RG);ENSGALG00000006394(IL9R);ENSGALG00000008554(IL17REL);ENSGALG00000011222(IL12RB2);ENSGALG00000011735(XCR1);ENSGALG00000013372(IL7R);ENSGALG00000014855(GHR);ENSGALG00000016693(CSF2RA);ENSGALG00000016785(IL1RL1);ENSGALG00000017242(FZD4);ENSGALG00000028140(CNTFR);ENSGALG00000…
GO:0000978	RNA polymerase II proximal promoter sequence-specific DNA binding	102	478	5.01841e-07	3.40455e-05	ENSGALG00000000284(HOXB4);ENSGALG00000000616(ELF3);ENSGALG00000001161(FLI1);ENSGALG00000001276(HOXB9);ENSGALG00000002182(NR5A2);ENSGALG00000002761(SIRT1);ENSGALG00000003478(GFI1B);ENSGALG00000003670(MAFB);ENSGALG00000004285(HNF4A);ENSGALG00000005352(GATA5);ENSGALG00000005909(GATA2);ENSGALG00000006785(IRF1);ENSGALG00000007000(NR2F2);ENSGALG00000007260(ZEB1);ENSGALG00000007357(BCL6);ENSGALG00000007…
GO:0030545	receptor regulator activity	69	288	5.06082e-07	3.40455e-05	ENSGALG00000001171(SEMA6B);ENSGALG00000002203(FGF18);ENSGALG00000002329(CCL1);ENSGALG00000003203(sema3d);ENSGALG00000004574(NPPA);ENSGALG00000005401(WNT9A);ENSGALG00000005554(ADIPOQ);ENSGALG00000005985(GDF10);ENSGALG00000006239(Bmp2);ENSGALG00000006346(CXCL14);ENSGALG00000006388(IL16);ENSGALG00000007047(GAL);ENSGALG00000007114(APOA1);ENSGALG00000007222(UTS2B);ENSGALG00000007367(WFIKKN2);ENSGALG00…
GO:0000987	proximal promoter sequence-specific DNA binding	104	492	6.22421e-07	4.00514e-05	ENSGALG00000000284(HOXB4);ENSGALG00000000616(ELF3);ENSGALG00000001161(FLI1);ENSGALG00000001276(HOXB9);ENSGALG00000002182(NR5A2);ENSGALG00000002761(SIRT1);ENSGALG00000003478(GFI1B);ENSGALG00000003670(MAFB);ENSGALG00000004285(HNF4A);ENSGALG00000005062(FOXN4);ENSGALG00000005352(GATA5);ENSGALG00000005415(TEAD1);ENSGALG00000005909(GATA2);ENSGALG00000006785(IRF1);ENSGALG00000007000(NR2F2);ENSGALG000000…
GO:0004523	RNA-DNA hybrid ribonuclease activity	34	110	1.16705e-06	7.19683e-05	ENSGALG00000046517(pol);ENSGALG00000046681(pol);ENSGALG00000046715(gag-pol);ENSGALG00000047164(pol);ENSGALG00000047472(gag-pol);ENSGALG00000047540(pol);ENSGALG00000048031(gag-pol);ENSGALG00000048839(pol);ENSGALG00000048907(--);ENSGALG00000049069(pol);ENSGALG00000049474(pol);ENSGALG00000049690(gag-pol);ENSGALG00000049807(gag-pol);ENSGALG00000049871(gag-pol);ENSGALG00000049970(gag-pol);ENSGALG00000…
GO:0048018	receptor ligand activity	64	267	1.27929e-06	7.57338e-05	ENSGALG00000001171(SEMA6B);ENSGALG00000002203(FGF18);ENSGALG00000002329(CCL1);ENSGALG00000003203(sema3d);ENSGALG00000004574(NPPA);ENSGALG00000005401(WNT9A);ENSGALG00000005554(ADIPOQ);ENSGALG00000005985(GDF10);ENSGALG00000006239(Bmp2);ENSGALG00000006346(CXCL14);ENSGALG00000006388(IL16);ENSGALG00000007047(GAL);ENSGALG00000007114(APOA1);ENSGALG00000007222(UTS2B);ENSGALG00000008716(FLRT3);ENSGALG0000…
GO:0005518	collagen binding	18	42	2.27401e-06	0.000126847	ENSGALG00000000681(PAK1);ENSGALG00000002623(PCOLCE2);ENSGALG00000004184(SPARC);ENSGALG00000004695(ECM2);ENSGALG00000004722(ASPN);ENSGALG00000005974(COL6A1);ENSGALG00000011214(SERPINH1);ENSGALG00000011271(LUM);ENSGALG00000011274(DCN);ENSGALG00000017272(VWF);ENSGALG00000021869(PODN);ENSGALG00000028147(CTSK);ENSGALG00000029429(TGFBI);ENSGALG00000039216(COL6A2);ENSGALG00000039322(DDR2);ENSGALG0000004…
GO:0008009	chemokine activity	13	24	2.31411e-06	0.000126847	ENSGALG00000002329(CCL1);ENSGALG00000006346(CXCL14);ENSGALG00000011668(IL8L1);ENSGALG00000014585(CCL3L1);ENSGALG00000015235(XCL1);ENSGALG00000024466(CCL17);ENSGALG00000032717(CCL4);ENSGALG00000034478(CCL4);ENSGALG00000041346(CXCL12);ENSGALG00000046192(CCL26);ENSGALG00000049551(CCL3);ENSGALG00000053121(CCL3);ENSGALG00000054196(CCL3)
GO:0050840	extracellular matrix binding	15	32	4.10497e-06	0.000216977	ENSGALG00000001407(ADAMTS15);ENSGALG00000003589(VTN);ENSGALG00000004184(SPARC);ENSGALG00000005120(FBLN2);ENSGALG00000008661(CYR61);ENSGALG00000011274(DCN);ENSGALG00000012173(LGALS3);ENSGALG00000015795(ADAMTS5);ENSGALG00000017715(TINAGL1);ENSGALG00000028083(THSD1);ENSGALG00000029429(TGFBI);ENSGALG00000041121(SLIT2);ENSGALG00000042079(NID1);ENSGALG00000046461(LRRC15);ENSGALG00000054766(ITGA2B)
GO:0005102	signaling receptor binding	172	955	1.05677e-05	0.000539319	ENSGALG00000000589(BTN1A1);ENSGALG00000001171(SEMA6B);ENSGALG00000001946(RSPO1);ENSGALG00000002192(PTPRC);ENSGALG00000002203(FGF18);ENSGALG00000002294(SEMA6A);ENSGALG00000002329(CCL1);ENSGALG00000002722(MST1);ENSGALG00000002761(SIRT1);ENSGALG00000003203(sema3d);ENSGALG00000003578(FN1);ENSGALG00000004285(HNF4A);ENSGALG00000004290(ANGPTL1);ENSGALG00000004476(SEMA3G);ENSGALG00000004538(TNN);ENSGALG0…
GO:0001228	DNA-binding transcription activator activity, RNA polymerase II-specific	64	284	1.1308e-05	0.000557861	ENSGALG00000000616(ELF3);ENSGALG00000001161(FLI1);ENSGALG00000002182(NR5A2);ENSGALG00000003670(MAFB);ENSGALG00000004285(HNF4A);ENSGALG00000005909(GATA2);ENSGALG00000006785(IRF1);ENSGALG00000007669(EGR1);ENSGALG00000007831(TLX1);ENSGALG00000008014(CEBPB);ENSGALG00000008127(SPI1);ENSGALG00000008494(CREB1);ENSGALG00000009129(DLX5);ENSGALG00000010005(EPAS1);ENSGALG00000010461(EBF3);ENSGALG00000010642…
GO:0016891	endoribonuclease activity, producing 5'-phosphomonoesters	35	126	1.19494e-05	0.000570487	ENSGALG00000046517(pol);ENSGALG00000046681(pol);ENSGALG00000046715(gag-pol);ENSGALG00000047164(pol);ENSGALG00000047472(gag-pol);ENSGALG00000047540(pol);ENSGALG00000048031(gag-pol);ENSGALG00000048839(pol);ENSGALG00000048907(--);ENSGALG00000049069(pol);ENSGALG00000049474(pol);ENSGALG00000049690(gag-pol);ENSGALG00000049807(gag-pol);ENSGALG00000049871(gag-pol);ENSGALG00000049970(gag-pol);ENSGALG00000…
GO:0043394	proteoglycan binding	10	17	1.34001e-05	0.000619754	ENSGALG00000002192(PTPRC);ENSGALG00000002546(COL5A1);ENSGALG00000003578(FN1);ENSGALG00000007508(HPSE2);ENSGALG00000010949(GPNMB);ENSGALG00000011203(HPSE);ENSGALG00000028147(CTSK);ENSGALG00000039990(TNC);ENSGALG00000041121(SLIT2);ENSGALG00000042079(NID1)
GO:0004713	protein tyrosine kinase activity	29	100	2.71964e-05	0.00121972	ENSGALG00000001486(ZAP70);ENSGALG00000001840(TEK);ENSGALG00000001912(Epha10);ENSGALG00000002555(RET);ENSGALG00000003103(MST1R);ENSGALG00000006522(HCK);ENSGALG00000007140(NRP1);ENSGALG00000007646(kdrl);ENSGALG00000008340(FES);ENSGALG00000008537(EPHB3);ENSGALG00000008621(NRP2);ENSGALG00000009595(TWF1);ENSGALG00000009957(TIE1);ENSGALG00000012594(NTRK2);ENSGALG00000013253(INSRR);ENSGALG00000013907(KD…
GO:0005178	integrin binding	23	72	3.39304e-05	0.00147697	ENSGALG00000003578(FN1);ENSGALG00000004538(TNN);ENSGALG00000004960(FBN1);ENSGALG00000006751(THY1);ENSGALG00000008661(CYR61);ENSGALG00000010818(PLPP3);ENSGALG00000010949(GPNMB);ENSGALG00000011099(FAP);ENSGALG00000012755(IGF-I);ENSGALG00000013907(KDR);ENSGALG00000014233(FBLN1);ENSGALG00000015216(SYK);ENSGALG00000016986(LCP1);ENSGALG00000017272(VWF);ENSGALG00000027707(ESM1);ENSGALG00000028341(MADCAM…
GO:0001227	DNA-binding transcription repressor activity, RNA polymerase II-specific	41	164	3.57048e-05	0.0015098	ENSGALG00000000583(SOX13);ENSGALG00000003478(GFI1B);ENSGALG00000007260(ZEB1);ENSGALG00000007357(BCL6);ENSGALG00000007769(FOXP1);ENSGALG00000008127(SPI1);ENSGALG00000008393(CREB3L1);ENSGALG00000009261(VAX1);ENSGALG00000009791(PROX1);ENSGALG00000010974(GSC);ENSGALG00000011963(PRDM5);ENSGALG00000012123(PAX6);ENSGALG00000013193(IRX2);ENSGALG00000015297(FOXO3);ENSGALG00000015388(PRDM1);ENSGALG00000016…
GO:0005540	hyaluronic acid binding	11	22	3.82119e-05	0.00157093	ENSGALG00000005643(LYVE1);ENSGALG00000015322(IMPG2);ENSGALG00000015624(VCAN);ENSGALG00000015627(HAPLN1);ENSGALG00000015897(IMPG1);ENSGALG00000039080(CD44);ENSGALG00000039245(STAB2);ENSGALG00000042289(SUSD5);ENSGALG00000043672(STAB1);ENSGALG00000044354(--);ENSGALG00000045469(BCAN)
GO:0016893	endonuclease activity, active with either ribo- or deoxyribonucleic acids and producing 5'-phosphomonoesters	35	133	4.19388e-05	0.00167755	ENSGALG00000046517(pol);ENSGALG00000046681(pol);ENSGALG00000046715(gag-pol);ENSGALG00000047164(pol);ENSGALG00000047472(gag-pol);ENSGALG00000047540(pol);ENSGALG00000048031(gag-pol);ENSGALG00000048839(pol);ENSGALG00000048907(--);ENSGALG00000049069(pol);ENSGALG00000049474(pol);ENSGALG00000049690(gag-pol);ENSGALG00000049807(gag-pol);ENSGALG00000049871(gag-pol);ENSGALG00000049970(gag-pol);ENSGALG00000…
GO:0042379	chemokine receptor binding	15	38	5.13253e-05	0.00198923	ENSGALG00000002329(CCL1);ENSGALG00000006346(CXCL14);ENSGALG00000011668(IL8L1);ENSGALG00000014585(CCL3L1);ENSGALG00000015235(XCL1);ENSGALG00000022815(AvBD1);ENSGALG00000024466(CCL17);ENSGALG00000032717(CCL4);ENSGALG00000034478(CCL4);ENSGALG00000038000(CX3CR1);ENSGALG00000041346(CXCL12);ENSGALG00000046192(CCL26);ENSGALG00000049551(CCL3);ENSGALG00000053121(CCL3);ENSGALG00000054196(CCL3)
GO:0003964	RNA-directed DNA polymerase activity	14	34	5.24188e-05	0.00198923	ENSGALG00000046715(gag-pol);ENSGALG00000047196(pol);ENSGALG00000047472(gag-pol);ENSGALG00000048031(gag-pol);ENSGALG00000049807(gag-pol);ENSGALG00000049810(ERVK-8);ENSGALG00000049871(gag-pol);ENSGALG00000050052(gag-pol);ENSGALG00000050611(gag-pol);ENSGALG00000052636(gag-pol);ENSGALG00000053164(gag-pol);ENSGALG00000053434(gag-pol);ENSGALG00000053674(gag-pol);ENSGALG00000053798(pol)
GO:0015267	channel activity	72	346	5.67007e-05	0.00204676	ENSGALG00000000400(KCNC4);ENSGALG00000000441(KCNA10);ENSGALG00000001573(P2RX1);ENSGALG00000001698(GABRA1);ENSGALG00000002098(GRIK3);ENSGALG00000002118(KCNMB1);ENSGALG00000003005(CHRNB4);ENSGALG00000003863(P2RX7);ENSGALG00000004261(AQP9);ENSGALG00000004376(KCNJ2);ENSGALG00000004519(TRPV2);ENSGALG00000004721(KCNJ12);ENSGALG00000004980(KCNMA1);ENSGALG00000005209(AQP1);ENSGALG00000005331(GJC2);ENSGAL…
GO:0022803	passive transmembrane transporter activity	72	346	5.67007e-05	0.00204676	ENSGALG00000000400(KCNC4);ENSGALG00000000441(KCNA10);ENSGALG00000001573(P2RX1);ENSGALG00000001698(GABRA1);ENSGALG00000002098(GRIK3);ENSGALG00000002118(KCNMB1);ENSGALG00000003005(CHRNB4);ENSGALG00000003863(P2RX7);ENSGALG00000004261(AQP9);ENSGALG00000004376(KCNJ2);ENSGALG00000004519(TRPV2);ENSGALG00000004721(KCNJ12);ENSGALG00000004980(KCNMA1);ENSGALG00000005209(AQP1);ENSGALG00000005331(GJC2);ENSGAL…
GO:0004222	metalloendopeptidase activity	26	89	6.07239e-05	0.00213979	ENSGALG00000000151(ADAMTS19);ENSGALG00000000357(--);ENSGALG00000001392(MMP23B);ENSGALG00000001407(ADAMTS15);ENSGALG00000002081(MMP28);ENSGALG00000003580(MMP2);ENSGALG00000005968(MMP11);ENSGALG00000006104(ADAMTSL3);ENSGALG00000006272(ECE2);ENSGALG00000006992(MMP9);ENSGALG00000009567(TLL1);ENSGALG00000014736(Kel);ENSGALG00000015795(ADAMTS5);ENSGALG00000019061(MMP1);ENSGALG00000019063(MMP10);ENSGALG…
GO:0019838	growth factor binding	27	95	7.47558e-05	0.00257299	ENSGALG00000002546(COL5A1);ENSGALG00000005974(COL6A1);ENSGALG00000006038(TGFBR3);ENSGALG00000006402(NRROS);ENSGALG00000007140(NRP1);ENSGALG00000007367(WFIKKN2);ENSGALG00000008661(CYR61);ENSGALG00000009641(COL1A2);ENSGALG00000010346(TGFB3);ENSGALG00000012594(NTRK2);ENSGALG00000013907(KDR);ENSGALG00000013929(PDGFRA);ENSGALG00000017068(KL);ENSGALG00000017091(FLT1);ENSGALG00000027707(ESM1);ENSGALG000…
GO:0003779	actin binding	60	278	7.95209e-05	0.00267479	ENSGALG00000000521(SPIRE2);ENSGALG00000001459(TNNC1);ENSGALG00000002790(ABLIM3);ENSGALG00000003353(RAI14);ENSGALG00000003521(TPM1);ENSGALG00000004582(MYL2);ENSGALG00000004901(CORO1C);ENSGALG00000004980(KCNMA1);ENSGALG00000006520(MYH11);ENSGALG00000006572(TNNT3);ENSGALG00000007335(KBTBD13);ENSGALG00000007712(MYO1B);ENSGALG00000008591(CACNB2);ENSGALG00000008945(NEXN);ENSGALG00000009595(TWF1);ENSGAL…
GO:0004521	endoribonuclease activity	35	140	0.00012934	0.00425383	ENSGALG00000046517(pol);ENSGALG00000046681(pol);ENSGALG00000046715(gag-pol);ENSGALG00000047164(pol);ENSGALG00000047472(gag-pol);ENSGALG00000047540(pol);ENSGALG00000048031(gag-pol);ENSGALG00000048839(pol);ENSGALG00000048907(--);ENSGALG00000049069(pol);ENSGALG00000049474(pol);ENSGALG00000049690(gag-pol);ENSGALG00000049807(gag-pol);ENSGALG00000049871(gag-pol);ENSGALG00000049970(gag-pol);ENSGALG00000…
GO:0008528	G protein-coupled peptide receptor activity	30	114	0.000144233	0.00464054	ENSGALG00000002088(GALR2);ENSGALG00000002632(CALCRL);ENSGALG00000003138(OXTR);ENSGALG00000005258(SSTR5);ENSGALG00000005524(NTSR1);ENSGALG00000005936(AGTR2);ENSGALG00000007047(GAL);ENSGALG00000007714(NMUR1);ENSGALG00000009499(NPY5R);ENSGALG00000009509(CALCR);ENSGALG00000010013(EDNRA);ENSGALG00000010139(SSTR1);ENSGALG00000011735(XCR1);ENSGALG00000016687(P2RY8);ENSGALG00000020386(BDKRB1);ENSGALG0000…
GO:0043169	cation binding	294	1837	0.000163261	0.00514099	ENSGALG00000000107(TRIM7.1);ENSGALG00000000318(CSRP1);ENSGALG00000000402(LOXL2);ENSGALG00000000585(MYL4);ENSGALG00000001035(RORB);ENSGALG00000001084(ATP8B3);ENSGALG00000001325(CYP1A1);ENSGALG00000001392(MMP23B);ENSGALG00000001407(ADAMTS15);ENSGALG00000001459(TNNC1);ENSGALG00000001662(ATP10B);ENSGALG00000002081(MMP28);ENSGALG00000002170(NR1H4);ENSGALG00000002182(NR5A2);ENSGALG00000002326(Atp8b2);E…
GO:0046872	metal ion binding	284	1770	0.000180686	0.00557114	ENSGALG00000000107(TRIM7.1);ENSGALG00000000318(CSRP1);ENSGALG00000000402(LOXL2);ENSGALG00000000585(MYL4);ENSGALG00000001035(RORB);ENSGALG00000001084(ATP8B3);ENSGALG00000001325(CYP1A1);ENSGALG00000001392(MMP23B);ENSGALG00000001407(ADAMTS15);ENSGALG00000001459(TNNC1);ENSGALG00000001662(ATP10B);ENSGALG00000002081(MMP28);ENSGALG00000002170(NR1H4);ENSGALG00000002182(NR5A2);ENSGALG00000002326(Atp8b2);E…
GO:0004714	transmembrane receptor protein tyrosine kinase activity	17	51	0.000196542	0.00584849	ENSGALG00000001840(TEK);ENSGALG00000001912(Epha10);ENSGALG00000002555(RET);ENSGALG00000003103(MST1R);ENSGALG00000007140(NRP1);ENSGALG00000007646(kdrl);ENSGALG00000008537(EPHB3);ENSGALG00000008621(NRP2);ENSGALG00000012594(NTRK2);ENSGALG00000013253(INSRR);ENSGALG00000013907(KDR);ENSGALG00000013929(PDGFRA);ENSGALG00000015208(ROR2);ENSGALG00000017091(FLT1);ENSGALG00000037525(FGFRL1);ENSGALG0000003790…
GO:0046873	metal ion transmembrane transporter activity	61	293	0.000200953	0.00584849	ENSGALG00000000400(KCNC4);ENSGALG00000000441(KCNA10);ENSGALG00000001564(ATP2A3);ENSGALG00000002098(GRIK3);ENSGALG00000002118(KCNMB1);ENSGALG00000002374(SLC9A9);ENSGALG00000004246(SLC6A4);ENSGALG00000004376(KCNJ2);ENSGALG00000004519(TRPV2);ENSGALG00000004721(KCNJ12);ENSGALG00000004980(KCNMA1);ENSGALG00000005209(AQP1);ENSGALG00000005631(TRPM2);ENSGALG00000006072(Scn5a);ENSGALG00000006202(SCNN1B);EN…
GO:0001653	peptide receptor activity	30	116	0.000201536	0.00584849	ENSGALG00000002088(GALR2);ENSGALG00000002632(CALCRL);ENSGALG00000003138(OXTR);ENSGALG00000005258(SSTR5);ENSGALG00000005524(NTSR1);ENSGALG00000005936(AGTR2);ENSGALG00000007047(GAL);ENSGALG00000007714(NMUR1);ENSGALG00000009499(NPY5R);ENSGALG00000009509(CALCR);ENSGALG00000010013(EDNRA);ENSGALG00000010139(SSTR1);ENSGALG00000011735(XCR1);ENSGALG00000016687(P2RY8);ENSGALG00000020386(BDKRB1);ENSGALG0000…
GO:0005021	vascular endothelial growth factor-activated receptor activity	5	6	0.00022042	0.00627349	ENSGALG00000007140(NRP1);ENSGALG00000007646(kdrl);ENSGALG00000008621(NRP2);ENSGALG00000013907(KDR);ENSGALG00000017091(FLT1)
GO:0005261	cation channel activity	51	235	0.000229985	0.00642223	ENSGALG00000000400(KCNC4);ENSGALG00000000441(KCNA10);ENSGALG00000001573(P2RX1);ENSGALG00000002098(GRIK3);ENSGALG00000002118(KCNMB1);ENSGALG00000003005(CHRNB4);ENSGALG00000003863(P2RX7);ENSGALG00000004376(KCNJ2);ENSGALG00000004519(TRPV2);ENSGALG00000004721(KCNJ12);ENSGALG00000004980(KCNMA1);ENSGALG00000005631(TRPM2);ENSGALG00000006072(Scn5a);ENSGALG00000006202(SCNN1B);ENSGALG00000007980(KCNG1);ENS…
GO:0050839	cell adhesion molecule binding	32	128	0.000246754	0.00676288	ENSGALG00000003578(FN1);ENSGALG00000004538(TNN);ENSGALG00000004960(FBN1);ENSGALG00000005483(CDH13);ENSGALG00000006751(THY1);ENSGALG00000008661(CYR61);ENSGALG00000010818(PLPP3);ENSGALG00000010949(GPNMB);ENSGALG00000011099(FAP);ENSGALG00000012755(IGF-I);ENSGALG00000013907(KDR);ENSGALG00000014233(FBLN1);ENSGALG00000014561(PTPN6);ENSGALG00000015216(SYK);ENSGALG00000016986(LCP1);ENSGALG00000017044(TRP…
GO:0022838	substrate-specific channel activity	65	320	0.000262854	0.00704611	ENSGALG00000000400(KCNC4);ENSGALG00000000441(KCNA10);ENSGALG00000001573(P2RX1);ENSGALG00000001698(GABRA1);ENSGALG00000002098(GRIK3);ENSGALG00000002118(KCNMB1);ENSGALG00000003005(CHRNB4);ENSGALG00000003863(P2RX7);ENSGALG00000004261(AQP9);ENSGALG00000004376(KCNJ2);ENSGALG00000004519(TRPV2);ENSGALG00000004721(KCNJ12);ENSGALG00000004980(KCNMA1);ENSGALG00000005631(TRPM2);ENSGALG00000006072(Scn5a);ENSG…
GO:0004175	endopeptidase activity	72	363	0.000266609	0.00704611	ENSGALG00000000151(ADAMTS19);ENSGALG00000000357(--);ENSGALG00000000437(PGA3);ENSGALG00000001049(CASP1);ENSGALG00000001392(MMP23B);ENSGALG00000001407(ADAMTS15);ENSGALG00000002081(MMP28);ENSGALG00000002722(MST1);ENSGALG00000003580(MMP2);ENSGALG00000005318(OVCH2);ENSGALG00000005619(F3);ENSGALG00000005747(Prss23);ENSGALG00000005968(MMP11);ENSGALG00000006104(ADAMTSL3);ENSGALG00000006272(ECE2);ENSGALG0…
GO:0005216	ion channel activity	63	313	0.000419437	0.0108906	ENSGALG00000000400(KCNC4);ENSGALG00000000441(KCNA10);ENSGALG00000001573(P2RX1);ENSGALG00000001698(GABRA1);ENSGALG00000002098(GRIK3);ENSGALG00000002118(KCNMB1);ENSGALG00000003005(CHRNB4);ENSGALG00000003863(P2RX7);ENSGALG00000004376(KCNJ2);ENSGALG00000004519(TRPV2);ENSGALG00000004721(KCNJ12);ENSGALG00000004980(KCNMA1);ENSGALG00000005631(TRPM2);ENSGALG00000006072(Scn5a);ENSGALG00000006170(LRRC8C);EN…
GO:1901681	sulfur compound binding	30	122	0.000513347	0.0130992	ENSGALG00000001407(ADAMTS15);ENSGALG00000001946(RSPO1);ENSGALG00000002192(PTPRC);ENSGALG00000002546(COL5A1);ENSGALG00000002623(PCOLCE2);ENSGALG00000004286(COL13A1);ENSGALG00000004695(ECM2);ENSGALG00000004960(FBN1);ENSGALG00000007508(HPSE2);ENSGALG00000008661(CYR61);ENSGALG00000009803(MGST2);ENSGALG00000010290(VEGFA);ENSGALG00000010949(GPNMB);ENSGALG00000015322(IMPG2);ENSGALG00000015795(ADAMTS5);E…
GO:0034061	DNA polymerase activity	21	75	0.000566384	0.0142076	ENSGALG00000046517(pol);ENSGALG00000046681(pol);ENSGALG00000046715(gag-pol);ENSGALG00000047196(pol);ENSGALG00000047472(gag-pol);ENSGALG00000048031(gag-pol);ENSGALG00000048839(pol);ENSGALG00000049069(pol);ENSGALG00000049807(gag-pol);ENSGALG00000049810(ERVK-8);ENSGALG00000049871(gag-pol);ENSGALG00000050052(gag-pol);ENSGALG00000050611(gag-pol);ENSGALG00000050752(POLD4);ENSGALG00000052108(pol);ENSGAL…
GO:0019199	transmembrane receptor protein kinase activity	19	66	0.000702269	0.0169814	ENSGALG00000001840(TEK);ENSGALG00000001912(Epha10);ENSGALG00000002555(RET);ENSGALG00000003103(MST1R);ENSGALG00000006038(TGFBR3);ENSGALG00000007140(NRP1);ENSGALG00000007646(kdrl);ENSGALG00000008537(EPHB3);ENSGALG00000008621(NRP2);ENSGALG00000012594(NTRK2);ENSGALG00000013253(INSRR);ENSGALG00000013907(KDR);ENSGALG00000013929(PDGFRA);ENSGALG00000015208(ROR2);ENSGALG00000017091(FLT1);ENSGALG0000003563…
GO:0045499	chemorepellent activity	6	10	0.000711382	0.0169814	ENSGALG00000001171(SEMA6B);ENSGALG00000003203(sema3d);ENSGALG00000007114(APOA1);ENSGALG00000008716(FLRT3);ENSGALG00000010589(FLRT2);ENSGALG00000029621(SEMA3F)
GO:0048407	platelet-derived growth factor binding	6	10	0.000711382	0.0169814	ENSGALG00000002546(COL5A1);ENSGALG00000005974(COL6A1);ENSGALG00000009641(COL1A2);ENSGALG00000013929(PDGFRA);ENSGALG00000036798(COL4A1);ENSGALG00000041555(COL1A1)
GO:0004540	ribonuclease activity	38	170	0.00076328	0.017931	ENSGALG00000003196(RNASE6);ENSGALG00000011624(PNLDC1);ENSGALG00000027165(RSFR);ENSGALG00000046517(pol);ENSGALG00000046681(pol);ENSGALG00000046715(gag-pol);ENSGALG00000047164(pol);ENSGALG00000047472(gag-pol);ENSGALG00000047540(pol);ENSGALG00000048031(gag-pol);ENSGALG00000048839(pol);ENSGALG00000048907(--);ENSGALG00000049069(pol);ENSGALG00000049474(pol);ENSGALG00000049690(gag-pol);ENSGALG0000004980…
GO:0015079	potassium ion transmembrane transporter activity	28	114	0.000791832	0.0183111	ENSGALG00000000400(KCNC4);ENSGALG00000000441(KCNA10);ENSGALG00000002098(GRIK3);ENSGALG00000002118(KCNMB1);ENSGALG00000004376(KCNJ2);ENSGALG00000004721(KCNJ12);ENSGALG00000004980(KCNMA1);ENSGALG00000005209(AQP1);ENSGALG00000007980(KCNG1);ENSGALG00000008445(SLC24A3);ENSGALG00000009919(KCNG3);ENSGALG00000010269(KCNAB1);ENSGALG00000011005(KCNK1);ENSGALG00000012021(KCNK16);ENSGALG00000013244(ABCC9);EN…
GO:0005125	cytokine activity	24	93	0.000868307	0.0197707	ENSGALG00000002329(CCL1);ENSGALG00000005985(GDF10);ENSGALG00000006239(Bmp2);ENSGALG00000006346(CXCL14);ENSGALG00000006388(IL16);ENSGALG00000009724(GREM1);ENSGALG00000009870(IL15);ENSGALG00000011668(IL8L1);ENSGALG00000014585(CCL3L1);ENSGALG00000015235(XCL1);ENSGALG00000016293(BMP5);ENSGALG00000024466(CCL17);ENSGALG00000032717(CCL4);ENSGALG00000033854(CSF1);ENSGALG00000034478(CCL4);ENSGALG000000346…
GO:0005126	cytokine receptor binding	33	143	0.000926622	0.0207788	ENSGALG00000002329(CCL1);ENSGALG00000006038(TGFBR3);ENSGALG00000006346(CXCL14);ENSGALG00000007240(TRAIL-LIKE);ENSGALG00000009724(GREM1);ENSGALG00000009870(IL15);ENSGALG00000010346(TGFB3);ENSGALG00000011668(IL8L1);ENSGALG00000012425(FERMT2);ENSGALG00000014585(CCL3L1);ENSGALG00000014786(PIK3R1);ENSGALG00000015027(JAK2);ENSGALG00000015216(SYK);ENSGALG00000015235(XCL1);ENSGALG00000016852(TNFSF13B);EN…
GO:0005507	copper ion binding	12	34	0.00094901	0.0209632	ENSGALG00000000402(LOXL2);ENSGALG00000005077(F8);ENSGALG00000013090(LOXL4);ENSGALG00000018557(SOD3);ENSGALG00000029298(F5);ENSGALG00000030773(CP);ENSGALG00000033522(Aoc3);ENSGALG00000036142(LOXL3);ENSGALG00000038458(LOXL1);ENSGALG00000040316(GPC1);ENSGALG00000043027(HEPHL1);ENSGALG00000046614(S100A13)
GO:0005267	potassium channel activity	25	99	0.000963396	0.020968	ENSGALG00000000400(KCNC4);ENSGALG00000000441(KCNA10);ENSGALG00000002098(GRIK3);ENSGALG00000002118(KCNMB1);ENSGALG00000004376(KCNJ2);ENSGALG00000004721(KCNJ12);ENSGALG00000004980(KCNMA1);ENSGALG00000007980(KCNG1);ENSGALG00000009919(KCNG3);ENSGALG00000010269(KCNAB1);ENSGALG00000011005(KCNK1);ENSGALG00000012021(KCNK16);ENSGALG00000013244(ABCC9);ENSGALG00000020505(KCNJ11);ENSGALG00000022696(KCNE3);EN…
GO:0035613	RNA stem-loop binding	13	39	0.00108944	0.0233677	ENSGALG00000046715(gag-pol);ENSGALG00000047196(pol);ENSGALG00000047472(gag-pol);ENSGALG00000048031(gag-pol);ENSGALG00000049807(gag-pol);ENSGALG00000049810(ERVK-8);ENSGALG00000049871(gag-pol);ENSGALG00000050052(gag-pol);ENSGALG00000050611(gag-pol);ENSGALG00000052636(gag-pol);ENSGALG00000053164(gag-pol);ENSGALG00000053434(gag-pol);ENSGALG00000053674(gag-pol)
GO:0005249	voltage-gated potassium channel activity	20	74	0.00123162	0.02604	ENSGALG00000000400(KCNC4);ENSGALG00000000441(KCNA10);ENSGALG00000004376(KCNJ2);ENSGALG00000004721(KCNJ12);ENSGALG00000004980(KCNMA1);ENSGALG00000007980(KCNG1);ENSGALG00000009919(KCNG3);ENSGALG00000010269(KCNAB1);ENSGALG00000011005(KCNK1);ENSGALG00000020505(KCNJ11);ENSGALG00000022696(KCNE3);ENSGALG00000026373(KCNJ8);ENSGALG00000030554(KCNN3);ENSGALG00000031350(KCNE4);ENSGALG00000031693(KCNB2);ENSG…
GO:0031726	CCR1 chemokine receptor binding	4	5	0.00139142	0.0286013	ENSGALG00000014585(CCL3L1);ENSGALG00000049551(CCL3);ENSGALG00000053121(CCL3);ENSGALG00000054196(CCL3)
GO:0031729	CCR4 chemokine receptor binding	4	5	0.00139142	0.0286013	ENSGALG00000014585(CCL3L1);ENSGALG00000049551(CCL3);ENSGALG00000053121(CCL3);ENSGALG00000054196(CCL3)
GO:0008237	metallopeptidase activity	35	159	0.00160029	0.0324442	ENSGALG00000000151(ADAMTS19);ENSGALG00000000357(--);ENSGALG00000001392(MMP23B);ENSGALG00000001407(ADAMTS15);ENSGALG00000002081(MMP28);ENSGALG00000003580(MMP2);ENSGALG00000005968(MMP11);ENSGALG00000006104(ADAMTSL3);ENSGALG00000006175(DPEP1);ENSGALG00000006272(ECE2);ENSGALG00000006992(MMP9);ENSGALG00000009567(TLL1);ENSGALG00000010200(TRHDE);ENSGALG00000014736(Kel);ENSGALG00000015795(ADAMTS5);ENSGAL…
GO:0003953	NAD+ nucleosidase activity	10	27	0.00164544	0.0329088	ENSGALG00000007001(TLR4);ENSGALG00000008166(TLR15);ENSGALG00000009239(TLR2B);ENSGALG00000014509(BST1);ENSGALG00000016590(TLR7);ENSGALG00000016785(IL1RL1);ENSGALG00000017485(TLR1A);ENSGALG00000040621(IL18R1);ENSGALG00000043044(IL1R1);ENSGALG00000050176(SARM1)
GO:0004519	endonuclease activity	38	177	0.00167894	0.0331311	ENSGALG00000003196(RNASE6);ENSGALG00000027165(RSFR);ENSGALG00000028790(DNASE2B);ENSGALG00000046517(pol);ENSGALG00000046681(pol);ENSGALG00000046715(gag-pol);ENSGALG00000047164(pol);ENSGALG00000047472(gag-pol);ENSGALG00000047540(pol);ENSGALG00000048031(gag-pol);ENSGALG00000048839(pol);ENSGALG00000048907(--);ENSGALG00000049069(pol);ENSGALG00000049474(pol);ENSGALG00000049690(gag-pol);ENSGALG000000498…
GO:0043177	organic acid binding	28	120	0.00183051	0.0356468	ENSGALG00000004196(UGT1A1);ENSGALG00000004285(HNF4A);ENSGALG00000005554(ADIPOQ);ENSGALG00000005643(LYVE1);ENSGALG00000006783(PLOD2);ENSGALG00000007000(NR2F2);ENSGALG00000015322(IMPG2);ENSGALG00000015624(VCAN);ENSGALG00000015627(HAPLN1);ENSGALG00000015897(IMPG1);ENSGALG00000023689(ASS1);ENSGALG00000025945(AVD);ENSGALG00000026781(ALOX5AP);ENSGALG00000030025(FABP4);ENSGALG00000031597(HBAD);ENSGALG00…
GO:0003785	actin monomer binding	8	19	0.00185602	0.0356741	ENSGALG00000004582(MYL2);ENSGALG00000009595(TWF1);ENSGALG00000018946(LMOD3);ENSGALG00000026383(TMSB4X);ENSGALG00000031593(TMSB15B);ENSGALG00000043103(PKNOX2);ENSGALG00000047591(TMSB4);ENSGALG00000050508(NOS3)
GO:0022843	voltage-gated cation channel activity	25	105	0.00233717	0.0439422	ENSGALG00000000400(KCNC4);ENSGALG00000000441(KCNA10);ENSGALG00000004376(KCNJ2);ENSGALG00000004721(KCNJ12);ENSGALG00000004980(KCNMA1);ENSGALG00000007980(KCNG1);ENSGALG00000008486(CACNA2D1);ENSGALG00000008591(CACNB2);ENSGALG00000009919(KCNG3);ENSGALG00000010269(KCNAB1);ENSGALG00000011005(KCNK1);ENSGALG00000012710(NCS1);ENSGALG00000013022(CACNA1C);ENSGALG00000020505(KCNJ11);ENSGALG00000022696(KCNE3)…
GO:0001587	Gq/11-coupled serotonin receptor activity	3	3	0.00234556	0.0439422	ENSGALG00000005853(HTR2C);ENSGALG00000007681(HTR2B);ENSGALG00000016992(HTR2A)
GO:0004602	glutathione peroxidase activity	6	12	0.00246708	0.0456411	ENSGALG00000004521(GPX3);ENSGALG00000009803(MGST2);ENSGALG00000010633(GPX7);ENSGALG00000026704(GPX8);ENSGALG00000028204(GPX1);ENSGALG00000029502(CLIC2)
GO:0005044	scavenger receptor activity	19	73	0.00259161	0.0473529	ENSGALG00000000402(LOXL2);ENSGALG00000003589(VTN);ENSGALG00000008439(CD36);ENSGALG00000013090(LOXL4);ENSGALG00000014699(MEGF10);ENSGALG00000016580(SCARA5);ENSGALG00000034560(SCARF2);ENSGALG00000036142(LOXL3);ENSGALG00000036286(Hhipl1);ENSGALG00000039245(STAB2);ENSGALG00000041491(ACKR4);ENSGALG00000043016(Cd6);ENSGALG00000043672(STAB1);ENSGALG00000044326(DMBT1);ENSGALG00000047283(DMBT1);ENSGALG000…
GO:0019955	cytokine binding	18	68	0.00271927	0.0486423	ENSGALG00000002112(CSF3R);ENSGALG00000004594(CD74);ENSGALG00000006038(TGFBR3);ENSGALG00000006402(NRROS);ENSGALG00000007367(WFIKKN2);ENSGALG00000009724(GREM1);ENSGALG00000010346(TGFB3);ENSGALG00000011735(XCR1);ENSGALG00000016785(IL1RL1);ENSGALG00000017242(FZD4);ENSGALG00000028140(CNTFR);ENSGALG00000037077(CCR5);ENSGALG00000038000(CX3CR1);ENSGALG00000040621(IL18R1);ENSGALG00000041491(ACKR4);ENSGALG…
GO:0008083	growth factor activity	23	95	0.00272791	0.0486423	ENSGALG00000002203(FGF18);ENSGALG00000005985(GDF10);ENSGALG00000006239(Bmp2);ENSGALG00000010290(VEGFA);ENSGALG00000010346(TGFB3);ENSGALG00000012755(IGF-I);ENSGALG00000016293(BMP5);ENSGALG00000017179(PDGFD);ENSGALG00000026736(OGN);ENSGALG00000028158(FGF7);ENSGALG00000028376(FGF19);ENSGALG00000028770(INHBB);ENSGALG00000031325(TGFB1);ENSGALG00000033854(CSF1);ENSGALG00000034616(INHBA);ENSGALG00000035…
GO:0004953	icosanoid receptor activity	5	9	0.00326637	0.0568732	ENSGALG00000004128(CYSLTR1);ENSGALG00000010769(HPGD);ENSGALG00000012396(PTGER2);ENSGALG00000014824(PTGER4);ENSGALG00000029768(PTGDR)
GO:0038187	pattern recognition receptor activity	5	9	0.00326637	0.0568732	ENSGALG00000000783(PTAFR);ENSGALG00000007001(TLR4);ENSGALG00000008439(CD36);ENSGALG00000016590(TLR7);ENSGALG00000032701(LY96)
GO:0005244	voltage-gated ion channel activity	28	125	0.00343783	0.0591627	ENSGALG00000000400(KCNC4);ENSGALG00000000441(KCNA10);ENSGALG00000004376(KCNJ2);ENSGALG00000004721(KCNJ12);ENSGALG00000004980(KCNMA1);ENSGALG00000007980(KCNG1);ENSGALG00000008486(CACNA2D1);ENSGALG00000008591(CACNB2);ENSGALG00000009638(ANO6);ENSGALG00000009919(KCNG3);ENSGALG00000010269(KCNAB1);ENSGALG00000011005(KCNK1);ENSGALG00000012594(NTRK2);ENSGALG00000012710(NCS1);ENSGALG00000013022(CACNA1C);E…
GO:0043425	bHLH transcription factor binding	9	25	0.00349899	0.0594103	ENSGALG00000002761(SIRT1);ENSGALG00000016797(FHL2);ENSGALG00000016927(KLF5);ENSGALG00000029024(TCF21);ENSGALG00000029892(LMO2);ENSGALG00000040276(RUNX2);ENSGALG00000041640(TWIST1);ENSGALG00000043433(SCX);ENSGALG00000048539(BHLHE41)
GO:0003677	DNA binding	212	1348	0.00353251	0.0594103	ENSGALG00000000104(CRY1);ENSGALG00000000284(HOXB4);ENSGALG00000000583(SOX13);ENSGALG00000000616(ELF3);ENSGALG00000000972(PBX3);ENSGALG00000001035(RORB);ENSGALG00000001161(FLI1);ENSGALG00000001276(HOXB9);ENSGALG00000001347(LHX6);ENSGALG00000002170(NR1H4);ENSGALG00000002182(NR5A2);ENSGALG00000002761(SIRT1);ENSGALG00000003248(SUB1);ENSGALG00000003478(GFI1B);ENSGALG00000003670(MAFB);ENSGALG0000000389…
GO:0004955	prostaglandin receptor activity	4	6	0.00373341	0.0600592	ENSGALG00000010769(HPGD);ENSGALG00000012396(PTGER2);ENSGALG00000014824(PTGER4);ENSGALG00000029768(PTGDR)
GO:0008329	signaling pattern recognition receptor activity	4	6	0.00373341	0.0600592	ENSGALG00000000783(PTAFR);ENSGALG00000007001(TLR4);ENSGALG00000008439(CD36);ENSGALG00000032701(LY96)
GO:0031730	CCR5 chemokine receptor binding	4	6	0.00373341	0.0600592	ENSGALG00000014585(CCL3L1);ENSGALG00000049551(CCL3);ENSGALG00000053121(CCL3);ENSGALG00000054196(CCL3)
GO:0097200	cysteine-type endopeptidase activity involved in execution phase of apoptosis	4	6	0.00373341	0.0600592	ENSGALG00000008346(CASP18);ENSGALG00000008933(CASP7);ENSGALG00000012186(CASP6);ENSGALG00000046494(CASP10)
GO:0022832	voltage-gated channel activity	28	126	0.003873	0.0602347	ENSGALG00000000400(KCNC4);ENSGALG00000000441(KCNA10);ENSGALG00000004376(KCNJ2);ENSGALG00000004721(KCNJ12);ENSGALG00000004980(KCNMA1);ENSGALG00000007980(KCNG1);ENSGALG00000008486(CACNA2D1);ENSGALG00000008591(CACNB2);ENSGALG00000009638(ANO6);ENSGALG00000009919(KCNG3);ENSGALG00000010269(KCNAB1);ENSGALG00000011005(KCNK1);ENSGALG00000012594(NTRK2);ENSGALG00000012710(NCS1);ENSGALG00000013022(CACNA1C);E…
GO:0098772	molecular function regulator	176	1101	0.00398156	0.0602347	ENSGALG00000000619(ANGPTL4);ENSGALG00000001171(SEMA6B);ENSGALG00000001189(NCF1C);ENSGALG00000001564(ATP2A3);ENSGALG00000001634(RPL23);ENSGALG00000001926(HSPB1);ENSGALG00000002028(GPRC5B);ENSGALG00000002203(FGF18);ENSGALG00000002329(CCL1);ENSGALG00000002562(ARAP3);ENSGALG00000002564(RGS4);ENSGALG00000002594(TFPI);ENSGALG00000002623(PCOLCE2);ENSGALG00000003203(sema3d);ENSGALG00000003319(ADAP2);ENSG…
GO:0015077	monovalent inorganic cation transmembrane transporter activity	48	247	0.00399857	0.0602347	ENSGALG00000000048(ATP6V1A);ENSGALG00000000400(KCNC4);ENSGALG00000000441(KCNA10);ENSGALG00000002098(GRIK3);ENSGALG00000002118(KCNMB1);ENSGALG00000002374(SLC9A9);ENSGALG00000004246(SLC6A4);ENSGALG00000004376(KCNJ2);ENSGALG00000004721(KCNJ12);ENSGALG00000004980(KCNMA1);ENSGALG00000005209(AQP1);ENSGALG00000006072(Scn5a);ENSGALG00000006202(SCNN1B);ENSGALG00000006425(SLC6A6);ENSGALG00000007980(KCNG1);…
GO:0001614	purinergic nucleotide receptor activity	6	13	0.00406992	0.0602347	ENSGALG00000001573(P2RX1);ENSGALG00000003863(P2RX7);ENSGALG00000004346(P2RY4);ENSGALG00000016687(P2RY8);ENSGALG00000017327(P2RY6);ENSGALG00000040367(P2RY14)
GO:0015106	bicarbonate transmembrane transporter activity	6	13	0.00406992	0.0602347	ENSGALG00000007959(SLC26A3);ENSGALG00000012298(SLC39A8);ENSGALG00000031274(SLC4A8);ENSGALG00000032986(CFTR);ENSGALG00000033638(SLC26A7);ENSGALG00000039978(SLC4A1)
GO:0016502	nucleotide receptor activity	6	13	0.00406992	0.0602347	ENSGALG00000001573(P2RX1);ENSGALG00000003863(P2RX7);ENSGALG00000004346(P2RY4);ENSGALG00000016687(P2RY8);ENSGALG00000017327(P2RY6);ENSGALG00000040367(P2RY14)
GO:0016641	oxidoreductase activity, acting on the CH-NH2 group of donors, oxygen as acceptor	6	13	0.00406992	0.0602347	ENSGALG00000000402(LOXL2);ENSGALG00000013090(LOXL4);ENSGALG00000016224(MAOA);ENSGALG00000033522(Aoc3);ENSGALG00000036142(LOXL3);ENSGALG00000038458(LOXL1)
GO:0050664	oxidoreductase activity, acting on NAD(P)H, oxygen as acceptor	6	13	0.00406992	0.0602347	ENSGALG00000001189(NCF1C);ENSGALG00000004700(NCF2);ENSGALG00000006707(NOX1);ENSGALG00000007503(KMO);ENSGALG00000016261(CYBB);ENSGALG00000032190(MICAL1)
GO:0042562	hormone binding	15	55	0.00438815	0.0643016	ENSGALG00000002088(GALR2);ENSGALG00000002484(CRYM);ENSGALG00000002632(CALCRL);ENSGALG00000003446(PRLR);ENSGALG00000005476(PTH2R);ENSGALG00000005483(CDH13);ENSGALG00000008589(CMKLR2);ENSGALG00000009067(GPR50);ENSGALG00000009429(RXFP1);ENSGALG00000013576(MTNR1A);ENSGALG00000014786(PIK3R1);ENSGALG00000014855(GHR);ENSGALG00000015143(TTR);ENSGALG00000024449(RAMP2);ENSGALG00000034616(INHBA)
GO:0015108	chloride transmembrane transporter activity	17	66	0.00477329	0.0692594	ENSGALG00000001698(GABRA1);ENSGALG00000004246(SLC6A4);ENSGALG00000006322(CLCA1);ENSGALG00000007217(BEST1);ENSGALG00000007959(SLC26A3);ENSGALG00000009638(ANO6);ENSGALG00000015234(clcC);ENSGALG00000016707(CLIC5);ENSGALG00000029502(CLIC2);ENSGALG00000031274(SLC4A8);ENSGALG00000032986(CFTR);ENSGALG00000033638(SLC26A7);ENSGALG00000034615(ANO8);ENSGALG00000038789(CLIC3);ENSGALG00000039978(SLC4A1);ENSGA…
GO:0004601	peroxidase activity	10	31	0.00524999	0.0754368	ENSGALG00000001314(PTGS1);ENSGALG00000004521(GPX3);ENSGALG00000009803(MGST2);ENSGALG00000010633(GPX7);ENSGALG00000026704(GPX8);ENSGALG00000028204(GPX1);ENSGALG00000029502(CLIC2);ENSGALG00000031597(HBAD);ENSGALG00000043234(HBA1);ENSGALG00000047152(HBBA)
GO:0048020	CCR chemokine receptor binding	8	22	0.00544065	0.0774247	ENSGALG00000014585(CCL3L1);ENSGALG00000015235(XCL1);ENSGALG00000022815(AvBD1);ENSGALG00000032717(CCL4);ENSGALG00000034478(CCL4);ENSGALG00000049551(CCL3);ENSGALG00000053121(CCL3);ENSGALG00000054196(CCL3)
GO:0030169	low-density lipoprotein particle binding	5	10	0.00582135	0.0820534	ENSGALG00000005483(CDH13);ENSGALG00000008439(CD36);ENSGALG00000036686(PLTP);ENSGALG00000039245(STAB2);ENSGALG00000043672(STAB1)
GO:0001530	lipopolysaccharide binding	7	18	0.00605046	0.0836794	ENSGALG00000000783(PTAFR);ENSGALG00000003863(P2RX7);ENSGALG00000006756(BPI);ENSGALG00000007001(TLR4);ENSGALG00000026891(NINJ1);ENSGALG00000032701(LY96);ENSGALG00000033960(ADGRB1)
GO:0005242	inward rectifier potassium channel activity	7	18	0.00605046	0.0836794	ENSGALG00000004376(KCNJ2);ENSGALG00000004721(KCNJ12);ENSGALG00000011005(KCNK1);ENSGALG00000020505(KCNJ11);ENSGALG00000026373(KCNJ8);ENSGALG00000030554(KCNN3);ENSGALG00000042836(KCNH2)
GO:0051015	actin filament binding	28	130	0.00610633	0.0836794	ENSGALG00000001459(TNNC1);ENSGALG00000003521(TPM1);ENSGALG00000004901(CORO1C);ENSGALG00000006520(MYH11);ENSGALG00000007335(KBTBD13);ENSGALG00000007712(MYO1B);ENSGALG00000008591(CACNB2);ENSGALG00000008945(NEXN);ENSGALG00000011902(TAGLN);ENSGALG00000012425(FERMT2);ENSGALG00000016986(LCP1);ENSGALG00000026948(ADD2);ENSGALG00000027323(MYH1D);ENSGALG00000031301(TULP1);ENSGALG00000032588(ARPC1B);ENSGALG…
GO:0008307	structural constituent of muscle	6	14	0.00632916	0.0843888	ENSGALG00000000318(CSRP1);ENSGALG00000006520(MYH11);ENSGALG00000007048(SYNM);ENSGALG00000008945(NEXN);ENSGALG00000009050(CAPN3);ENSGALG00000028567(MYL9)
GO:0071813	lipoprotein particle binding	6	14	0.00632916	0.0843888	ENSGALG00000005483(CDH13);ENSGALG00000007114(APOA1);ENSGALG00000008439(CD36);ENSGALG00000036686(PLTP);ENSGALG00000039245(STAB2);ENSGALG00000043672(STAB1)
GO:0071814	protein-lipid complex binding	6	14	0.00632916	0.0843888	ENSGALG00000005483(CDH13);ENSGALG00000007114(APOA1);ENSGALG00000008439(CD36);ENSGALG00000036686(PLTP);ENSGALG00000039245(STAB2);ENSGALG00000043672(STAB1)
GO:0004857	enzyme inhibitor activity	42	217	0.00727867	0.0947232	ENSGALG00000000619(ANGPTL4);ENSGALG00000001634(RPL23);ENSGALG00000001926(HSPB1);ENSGALG00000002594(TFPI);ENSGALG00000003770(ANXA2);ENSGALG00000003923(COL6A3);ENSGALG00000004196(UGT1A1);ENSGALG00000005503(WFDC1);ENSGALG00000006258(SPOCK1);ENSGALG00000006891(ITIH5);ENSGALG00000007367(WFIKKN2);ENSGALG00000008060(PRKAR2B);ENSGALG00000008896(PPP1R1C);ENSGALG00000009512(TFPI2);ENSGALG00000009725(SCG5);…
GO:0031406	carboxylic acid binding	25	114	0.00729942	0.0947232	ENSGALG00000004196(UGT1A1);ENSGALG00000004285(HNF4A);ENSGALG00000005554(ADIPOQ);ENSGALG00000005643(LYVE1);ENSGALG00000006783(PLOD2);ENSGALG00000007000(NR2F2);ENSGALG00000015322(IMPG2);ENSGALG00000015624(VCAN);ENSGALG00000015627(HAPLN1);ENSGALG00000015897(IMPG1);ENSGALG00000023689(ASS1);ENSGALG00000025945(AVD);ENSGALG00000026781(ALOX5AP);ENSGALG00000030025(FABP4);ENSGALG00000035219(ALB);ENSGALG000…
GO:0022836	gated channel activity	45	236	0.00740458	0.0947232	ENSGALG00000000400(KCNC4);ENSGALG00000000441(KCNA10);ENSGALG00000001573(P2RX1);ENSGALG00000001698(GABRA1);ENSGALG00000002098(GRIK3);ENSGALG00000002118(KCNMB1);ENSGALG00000003005(CHRNB4);ENSGALG00000003863(P2RX7);ENSGALG00000004376(KCNJ2);ENSGALG00000004721(KCNJ12);ENSGALG00000004980(KCNMA1);ENSGALG00000005631(TRPM2);ENSGALG00000006202(SCNN1B);ENSGALG00000006322(CLCA1);ENSGALG00000007269(GABRA3);E…
GO:0001608	G protein-coupled nucleotide receptor activity	4	7	0.00779592	0.0947232	ENSGALG00000004346(P2RY4);ENSGALG00000016687(P2RY8);ENSGALG00000017327(P2RY6);ENSGALG00000040367(P2RY14)
GO:0004954	prostanoid receptor activity	4	7	0.00779592	0.0947232	ENSGALG00000010769(HPGD);ENSGALG00000012396(PTGER2);ENSGALG00000014824(PTGER4);ENSGALG00000029768(PTGDR)
GO:0008430	selenium binding	4	7	0.00779592	0.0947232	ENSGALG00000000866(SELENBP1);ENSGALG00000004521(GPX3);ENSGALG00000014857(SELENOP);ENSGALG00000018415(selenbp1)
GO:0023023	MHC protein complex binding	4	7	0.00779592	0.0947232	ENSGALG00000000158(DMA);ENSGALG00000004594(CD74);ENSGALG00000014428(TAPBPL);ENSGALG00000051101(HLA-DRA)
GO:0035325	Toll-like receptor binding	4	7	0.00779592	0.0947232	ENSGALG00000008439(CD36);ENSGALG00000015216(SYK);ENSGALG00000032701(LY96);ENSGALG00000039347(UNC93B1)
GO:0045028	G protein-coupled purinergic nucleotide receptor activity	4	7	0.00779592	0.0947232	ENSGALG00000004346(P2RY4);ENSGALG00000016687(P2RY8);ENSGALG00000017327(P2RY6);ENSGALG00000040367(P2RY14)
GO:0017046	peptide hormone binding	9	28	0.00817283	0.0947232	ENSGALG00000002088(GALR2);ENSGALG00000002632(CALCRL);ENSGALG00000003446(PRLR);ENSGALG00000005476(PTH2R);ENSGALG00000008589(CMKLR2);ENSGALG00000014786(PIK3R1);ENSGALG00000014855(GHR);ENSGALG00000024449(RAMP2);ENSGALG00000034616(INHBA)
GO:0061134	peptidase regulator activity	28	133	0.00840948	0.0947232	ENSGALG00000001564(ATP2A3);ENSGALG00000002594(TFPI);ENSGALG00000002623(PCOLCE2);ENSGALG00000003578(FN1);ENSGALG00000003770(ANXA2);ENSGALG00000003923(COL6A3);ENSGALG00000005503(WFDC1);ENSGALG00000006258(SPOCK1);ENSGALG00000006891(ITIH5);ENSGALG00000007367(WFIKKN2);ENSGALG00000009512(TFPI2);ENSGALG00000010657(COL28A1);ENSGALG00000011214(SERPINH1);ENSGALG00000012873(SERPINB5);ENSGALG00000014233(FBLN…
GO:0022890	inorganic cation transmembrane transporter activity	70	399	0.00841485	0.0947232	ENSGALG00000000048(ATP6V1A);ENSGALG00000000400(KCNC4);ENSGALG00000000441(KCNA10);ENSGALG00000001564(ATP2A3);ENSGALG00000001573(P2RX1);ENSGALG00000002098(GRIK3);ENSGALG00000002118(KCNMB1);ENSGALG00000002374(SLC9A9);ENSGALG00000003005(CHRNB4);ENSGALG00000003863(P2RX7);ENSGALG00000004246(SLC6A4);ENSGALG00000004376(KCNJ2);ENSGALG00000004519(TRPV2);ENSGALG00000004721(KCNJ12);ENSGALG00000004980(KCNMA1)…
GO:0001849	complement component C1q binding	3	4	0.00844828	0.0947232	ENSGALG00000008359(CD248);ENSGALG00000014699(MEGF10);ENSGALG00000028284(PTX3)
GO:0001875	lipopolysaccharide receptor activity	3	4	0.00844828	0.0947232	ENSGALG00000000783(PTAFR);ENSGALG00000007001(TLR4);ENSGALG00000032701(LY96)
GO:0004859	phospholipase inhibitor activity	3	4	0.00844828	0.0947232	ENSGALG00000003770(ANXA2);ENSGALG00000015148(ANXA1);ENSGALG00000026884(--)
GO:0004957	prostaglandin E receptor activity	3	4	0.00844828	0.0947232	ENSGALG00000010769(HPGD);ENSGALG00000012396(PTGER2);ENSGALG00000014824(PTGER4)
GO:0005041	low-density lipoprotein particle receptor activity	3	4	0.00844828	0.0947232	ENSGALG00000008439(CD36);ENSGALG00000039245(STAB2);ENSGALG00000043672(STAB1)
GO:0005384	manganese ion transmembrane transporter activity	3	4	0.00844828	0.0947232	ENSGALG00000005631(TRPM2);ENSGALG00000011434(SLC11A1);ENSGALG00000012298(SLC39A8)
GO:0030297	transmembrane receptor protein tyrosine kinase activator activity	3	4	0.00844828	0.0947232	ENSGALG00000009724(GREM1);ENSGALG00000023296(TAL1);ENSGALG00000040755(ANGPT4)
GO:0045545	syndecan binding	3	4	0.00844828	0.0947232	ENSGALG00000010949(GPNMB);ENSGALG00000011203(HPSE);ENSGALG00000039990(TNC)
GO:0086007	voltage-gated calcium channel activity involved in cardiac muscle cell action potential	3	4	0.00844828	0.0947232	ENSGALG00000008486(CACNA2D1);ENSGALG00000008591(CACNB2);ENSGALG00000013022(CACNA1C)
GO:0022839	ion gated channel activity	44	232	0.00883155	0.0982759	ENSGALG00000000400(KCNC4);ENSGALG00000000441(KCNA10);ENSGALG00000001573(P2RX1);ENSGALG00000001698(GABRA1);ENSGALG00000002098(GRIK3);ENSGALG00000002118(KCNMB1);ENSGALG00000003005(CHRNB4);ENSGALG00000003863(P2RX7);ENSGALG00000004376(KCNJ2);ENSGALG00000004721(KCNJ12);ENSGALG00000004980(KCNMA1);ENSGALG00000005631(TRPM2);ENSGALG00000006202(SCNN1B);ENSGALG00000006322(CLCA1);ENSGALG00000007269(GABRA3);E…
GO:0070696	transmembrane receptor protein serine/threonine kinase binding	5	11	0.00951483	0.105089	ENSGALG00000012623(CFC1);ENSGALG00000016293(BMP5);ENSGALG00000032349(CDH5);ENSGALG00000034616(INHBA);ENSGALG00000035052(BMP3)
GO:0016684	oxidoreductase activity, acting on peroxide as acceptor	10	34	0.010697	0.117271	ENSGALG00000001314(PTGS1);ENSGALG00000004521(GPX3);ENSGALG00000009803(MGST2);ENSGALG00000010633(GPX7);ENSGALG00000026704(GPX8);ENSGALG00000028204(GPX1);ENSGALG00000029502(CLIC2);ENSGALG00000031597(HBAD);ENSGALG00000043234(HBA1);ENSGALG00000047152(HBBA)
GO:0004867	serine-type endopeptidase inhibitor activity	14	55	0.0110697	0.120464	ENSGALG00000002594(TFPI);ENSGALG00000003770(ANXA2);ENSGALG00000003923(COL6A3);ENSGALG00000005503(WFDC1);ENSGALG00000006891(ITIH5);ENSGALG00000007367(WFIKKN2);ENSGALG00000009512(TFPI2);ENSGALG00000010657(COL28A1);ENSGALG00000011214(SERPINH1);ENSGALG00000012873(SERPINB5);ENSGALG00000019552(SERPINB10);ENSGALG00000019555(SERPINB1);ENSGALG00000020388(SERPINA3);ENSGALG00000031164(WFDC2)
GO:0016638	oxidoreductase activity, acting on the CH-NH2 group of donors	6	16	0.0133436	0.14415	ENSGALG00000000402(LOXL2);ENSGALG00000013090(LOXL4);ENSGALG00000016224(MAOA);ENSGALG00000033522(Aoc3);ENSGALG00000036142(LOXL3);ENSGALG00000038458(LOXL1)
GO:0004908	interleukin-1 receptor activity	4	8	0.013962	0.14866	ENSGALG00000016785(IL1RL1);ENSGALG00000040621(IL18R1);ENSGALG00000043044(IL1R1);ENSGALG00000046326(IL1R2)
GO:0016175	superoxide-generating NADPH oxidase activity	4	8	0.013962	0.14866	ENSGALG00000001189(NCF1C);ENSGALG00000004700(NCF2);ENSGALG00000006707(NOX1);ENSGALG00000016261(CYBB)
GO:0033612	receptor serine/threonine kinase binding	5	12	0.0145489	0.153803	ENSGALG00000012623(CFC1);ENSGALG00000016293(BMP5);ENSGALG00000032349(CDH5);ENSGALG00000034616(INHBA);ENSGALG00000035052(BMP3)
GO:0038024	cargo receptor activity	20	91	0.0149655	0.157084	ENSGALG00000000402(LOXL2);ENSGALG00000003589(VTN);ENSGALG00000008439(CD36);ENSGALG00000013090(LOXL4);ENSGALG00000014699(MEGF10);ENSGALG00000016580(SCARA5);ENSGALG00000030904(LRP1);ENSGALG00000034560(SCARF2);ENSGALG00000036142(LOXL3);ENSGALG00000036286(Hhipl1);ENSGALG00000039245(STAB2);ENSGALG00000041491(ACKR4);ENSGALG00000043016(Cd6);ENSGALG00000043672(STAB1);ENSGALG00000044326(DMBT1);ENSGALG0000…
GO:0005501	retinoid binding	7	21	0.0154429	0.159829	ENSGALG00000002637(RBP7);ENSGALG00000004196(UGT1A1);ENSGALG00000007000(NR2F2);ENSGALG00000010762(OPN3);ENSGALG00000014662(RBP5);ENSGALG00000030886(PTGDS);ENSGALG00000043213(CYP26C1)
GO:0019840	isoprenoid binding	7	21	0.0154429	0.159829	ENSGALG00000002637(RBP7);ENSGALG00000004196(UGT1A1);ENSGALG00000007000(NR2F2);ENSGALG00000010762(OPN3);ENSGALG00000014662(RBP5);ENSGALG00000030886(PTGDS);ENSGALG00000043213(CYP26C1)
GO:0048306	calcium-dependent protein binding	11	41	0.0155814	0.160143	ENSGALG00000001459(TNNC1);ENSGALG00000003770(ANXA2);ENSGALG00000006572(TNNT3);ENSGALG00000007419(MASP1);ENSGALG00000015148(ANXA1);ENSGALG00000026613(S100A4);ENSGALG00000028774(S100A10);ENSGALG00000036711(S100A11);ENSGALG00000039690(STMN2);ENSGALG00000041094(SYT1);ENSGALG00000041826(S100A6)
GO:0046914	transition metal ion binding	124	778	0.0158389	0.161666	ENSGALG00000000107(TRIM7.1);ENSGALG00000000402(LOXL2);ENSGALG00000001035(RORB);ENSGALG00000001325(CYP1A1);ENSGALG00000001392(MMP23B);ENSGALG00000001407(ADAMTS15);ENSGALG00000002081(MMP28);ENSGALG00000002170(NR1H4);ENSGALG00000002182(NR5A2);ENSGALG00000002358(CDO1);ENSGALG00000003580(MMP2);ENSGALG00000004285(HNF4A);ENSGALG00000004518(Bhmt);ENSGALG00000005077(F8);ENSGALG00000005352(GATA5);ENSGALG00…
GO:0046332	SMAD binding	14	58	0.0176391	0.16338	ENSGALG00000006038(TGFBR3);ENSGALG00000006491(ANKRD1);ENSGALG00000008393(CREB3L1);ENSGALG00000009641(COL1A2);ENSGALG00000012123(PAX6);ENSGALG00000012425(FERMT2);ENSGALG00000012792(HIPK2);ENSGALG00000013886(LDLRAD4);ENSGALG00000016954(RGCC);ENSGALG00000029521(Skor1);ENSGALG00000031112(COL5A2);ENSGALG00000037780(PMEPA1);ENSGALG00000045544(SKOR1);ENSGALG00000053285(SMAD6)
GO:0001588	dopamine neurotransmitter receptor activity, coupled via Gs	2	2	0.0176627	0.16338	ENSGALG00000014975(DRD5);ENSGALG00000039698(DRD1)
GO:0004720	protein-lysine 6-oxidase activity	2	2	0.0176627	0.16338	ENSGALG00000000402(LOXL2);ENSGALG00000036142(LOXL3)
GO:0004948	calcitonin receptor activity	2	2	0.0176627	0.16338	ENSGALG00000002632(CALCRL);ENSGALG00000009509(CALCR)
GO:0015065	uridine nucleotide receptor activity	2	2	0.0176627	0.16338	ENSGALG00000004346(P2RY4);ENSGALG00000017327(P2RY6)
GO:0019834	phospholipase A2 inhibitor activity	2	2	0.0176627	0.16338	ENSGALG00000003770(ANXA2);ENSGALG00000015148(ANXA1)
GO:0030492	hemoglobin binding	2	2	0.0176627	0.16338	ENSGALG00000039978(SLC4A1);ENSGALG00000047152(HBBA)
GO:0043533	inositol 1,3,4,5 tetrakisphosphate binding	2	2	0.0176627	0.16338	ENSGALG00000003319(ADAP2);ENSGALG00000007038(ASTN2)
GO:0045030	UTP-activated nucleotide receptor activity	2	2	0.0176627	0.16338	ENSGALG00000004346(P2RY4);ENSGALG00000017327(P2RY6)
GO:0046997	oxidoreductase activity, acting on the CH-NH group of donors, flavin as acceptor	2	2	0.0176627	0.16338	ENSGALG00000002855(SARDH);ENSGALG00000004491(DMGDH)
GO:0047961	glycine N-acyltransferase activity	2	2	0.0176627	0.16338	ENSGALG00000040120(GLYATL3);ENSGALG00000047313(GLYATL3)
GO:0071553	G protein-coupled pyrimidinergic nucleotide receptor activity	2	2	0.0176627	0.16338	ENSGALG00000004346(P2RY4);ENSGALG00000017327(P2RY6)
GO:0071886	1-(4-iodo-2,5-dimethoxyphenyl)propan-2-amine binding	2	2	0.0176627	0.16338	ENSGALG00000005853(HTR2C);ENSGALG00000016992(HTR2A)
GO:0086056	voltage-gated calcium channel activity involved in AV node cell action potential	2	2	0.0176627	0.16338	ENSGALG00000008591(CACNB2);ENSGALG00000013022(CACNA1C)
GO:1990409	adrenomedullin binding	2	2	0.0176627	0.16338	ENSGALG00000002632(CALCRL);ENSGALG00000024449(RAMP2)
GO:0035586	purinergic receptor activity	6	17	0.0183475	0.166685	ENSGALG00000001573(P2RX1);ENSGALG00000003863(P2RX7);ENSGALG00000004346(P2RY4);ENSGALG00000016687(P2RY8);ENSGALG00000017327(P2RY6);ENSGALG00000040367(P2RY14)
GO:0005114	type II transforming growth factor beta receptor binding	3	5	0.0190336	0.166685	ENSGALG00000006038(TGFBR3);ENSGALG00000010346(TGFB3);ENSGALG00000036346(AMH)
GO:0008035	high-density lipoprotein particle binding	3	5	0.0190336	0.166685	ENSGALG00000007114(APOA1);ENSGALG00000008439(CD36);ENSGALG00000036686(PLTP)
GO:0016176	superoxide-generating NADPH oxidase activator activity	3	5	0.0190336	0.166685	ENSGALG00000001189(NCF1C);ENSGALG00000004700(NCF2);ENSGALG00000038141(NCF4)
GO:0019865	immunoglobulin binding	3	5	0.0190336	0.166685	ENSGALG00000011551(JCHAIN);ENSGALG00000012173(LGALS3);ENSGALG00000017272(VWF)
GO:0023026	MHC class II protein complex binding	3	5	0.0190336	0.166685	ENSGALG00000000158(DMA);ENSGALG00000004594(CD74);ENSGALG00000051101(HLA-DRA)
GO:0031720	haptoglobin binding	3	5	0.0190336	0.166685	ENSGALG00000031597(HBAD);ENSGALG00000043234(HBA1);ENSGALG00000047152(HBBA)
GO:0046790	virion binding	3	5	0.0190336	0.166685	ENSGALG00000012792(HIPK2);ENSGALG00000028284(PTX3);ENSGALG00000051068(SIGLEC1)
GO:0055102	lipase inhibitor activity	3	5	0.0190336	0.166685	ENSGALG00000003770(ANXA2);ENSGALG00000015148(ANXA1);ENSGALG00000026884(--)
GO:0070011	peptidase activity, acting on L-amino acid peptides	87	530	0.0200481	0.174057	ENSGALG00000000151(ADAMTS19);ENSGALG00000000357(--);ENSGALG00000000437(PGA3);ENSGALG00000000775(CTSS);ENSGALG00000001049(CASP1);ENSGALG00000001392(MMP23B);ENSGALG00000001407(ADAMTS15);ENSGALG00000002081(MMP28);ENSGALG00000002722(MST1);ENSGALG00000003580(MMP2);ENSGALG00000005318(OVCH2);ENSGALG00000005619(F3);ENSGALG00000005747(Prss23);ENSGALG00000005968(MMP11);ENSGALG00000006104(ADAMTSL3);ENSGALG0…
GO:0030215	semaphorin receptor binding	7	22	0.0201107	0.174057	ENSGALG00000001171(SEMA6B);ENSGALG00000002294(SEMA6A);ENSGALG00000003203(sema3d);ENSGALG00000004476(SEMA3G);ENSGALG00000029621(SEMA3F);ENSGALG00000045312(SEMA6C);ENSGALG00000052196(SEMA4A)
GO:0001784	phosphotyrosine residue binding	9	32	0.0203442	0.175055	ENSGALG00000001486(ZAP70);ENSGALG00000006522(HCK);ENSGALG00000014561(PTPN6);ENSGALG00000014786(PIK3R1);ENSGALG00000015216(SYK);ENSGALG00000027786(SOCS3);ENSGALG00000032199(FGR);ENSGALG00000036125(SHE);ENSGALG00000040926(SAMSN1)
GO:0015103	inorganic anion transmembrane transporter activity	20	94	0.0210106	0.176415	ENSGALG00000001698(GABRA1);ENSGALG00000004246(SLC6A4);ENSGALG00000006170(LRRC8C);ENSGALG00000006322(CLCA1);ENSGALG00000007217(BEST1);ENSGALG00000007959(SLC26A3);ENSGALG00000009638(ANO6);ENSGALG00000012298(SLC39A8);ENSGALG00000015234(clcC);ENSGALG00000016707(CLIC5);ENSGALG00000029502(CLIC2);ENSGALG00000031274(SLC4A8);ENSGALG00000032986(CFTR);ENSGALG00000033638(SLC26A7);ENSGALG00000034284(SLC4A2);E…
GO:0004993	G protein-coupled serotonin receptor activity	5	13	0.0210983	0.176415	ENSGALG00000004066(HTR6);ENSGALG00000005853(HTR2C);ENSGALG00000007681(HTR2B);ENSGALG00000016992(HTR2A);ENSGALG00000040549(HTR7)
GO:0030296	protein tyrosine kinase activator activity	5	13	0.0210983	0.176415	ENSGALG00000009724(GREM1);ENSGALG00000016364(ALKAL2);ENSGALG00000016820(GAS6);ENSGALG00000023296(TAL1);ENSGALG00000040755(ANGPT4)
GO:0030506	ankyrin binding	5	13	0.0210983	0.176415	ENSGALG00000002192(PTPRC);ENSGALG00000008544(SLC8A1);ENSGALG00000016684(RHAG);ENSGALG00000020505(KCNJ11);ENSGALG00000039978(SLC4A1)
GO:0099589	serotonin receptor activity	5	13	0.0210983	0.176415	ENSGALG00000004066(HTR6);ENSGALG00000005853(HTR2C);ENSGALG00000007681(HTR2B);ENSGALG00000016992(HTR2A);ENSGALG00000040549(HTR7)
GO:0097153	cysteine-type endopeptidase activity involved in apoptotic process	4	9	0.0225184	0.187232	ENSGALG00000008346(CASP18);ENSGALG00000008933(CASP7);ENSGALG00000012186(CASP6);ENSGALG00000046494(CASP10)
GO:0015318	inorganic molecular entity transmembrane transporter activity	93	574	0.0228432	0.188871	ENSGALG00000000048(ATP6V1A);ENSGALG00000000400(KCNC4);ENSGALG00000000441(KCNA10);ENSGALG00000001564(ATP2A3);ENSGALG00000001573(P2RX1);ENSGALG00000001698(GABRA1);ENSGALG00000002098(GRIK3);ENSGALG00000002118(KCNMB1);ENSGALG00000002374(SLC9A9);ENSGALG00000003005(CHRNB4);ENSGALG00000003863(P2RX7);ENSGALG00000004246(SLC6A4);ENSGALG00000004261(AQP9);ENSGALG00000004376(KCNJ2);ENSGALG00000004519(TRPV2);E…
GO:0008233	peptidase activity	88	540	0.0230167	0.189249	ENSGALG00000000151(ADAMTS19);ENSGALG00000000357(--);ENSGALG00000000437(PGA3);ENSGALG00000000775(CTSS);ENSGALG00000001049(CASP1);ENSGALG00000001392(MMP23B);ENSGALG00000001407(ADAMTS15);ENSGALG00000002081(MMP28);ENSGALG00000002722(MST1);ENSGALG00000003580(MMP2);ENSGALG00000005318(OVCH2);ENSGALG00000005619(F3);ENSGALG00000005747(Prss23);ENSGALG00000005968(MMP11);ENSGALG00000006104(ADAMTSL3);ENSGALG0…
GO:0030414	peptidase inhibitor activity	23	113	0.0231721	0.189473	ENSGALG00000002594(TFPI);ENSGALG00000003770(ANXA2);ENSGALG00000003923(COL6A3);ENSGALG00000005503(WFDC1);ENSGALG00000006258(SPOCK1);ENSGALG00000006891(ITIH5);ENSGALG00000007367(WFIKKN2);ENSGALG00000009512(TFPI2);ENSGALG00000010657(COL28A1);ENSGALG00000011214(SERPINH1);ENSGALG00000012873(SERPINB5);ENSGALG00000014412(CSTA);ENSGALG00000016820(GAS6);ENSGALG00000017715(TINAGL1);ENSGALG00000019552(SERPI…
GO:0044877	protein-containing complex binding	104	651	0.0241582	0.196452	ENSGALG00000000158(DMA);ENSGALG00000000681(PAK1);ENSGALG00000001459(TNNC1);ENSGALG00000002623(PCOLCE2);ENSGALG00000002761(SIRT1);ENSGALG00000003163(GNAO1);ENSGALG00000003521(TPM1);ENSGALG00000003578(FN1);ENSGALG00000004184(SPARC);ENSGALG00000004538(TNN);ENSGALG00000004594(CD74);ENSGALG00000004695(ECM2);ENSGALG00000004722(ASPN);ENSGALG00000004901(CORO1C);ENSGALG00000004960(FBN1);ENSGALG00000005483…
GO:0008324	cation transmembrane transporter activity	73	440	0.0250688	0.202742	ENSGALG00000000048(ATP6V1A);ENSGALG00000000400(KCNC4);ENSGALG00000000441(KCNA10);ENSGALG00000001564(ATP2A3);ENSGALG00000001573(P2RX1);ENSGALG00000002098(GRIK3);ENSGALG00000002118(KCNMB1);ENSGALG00000002374(SLC9A9);ENSGALG00000003005(CHRNB4);ENSGALG00000003863(P2RX7);ENSGALG00000004246(SLC6A4);ENSGALG00000004376(KCNJ2);ENSGALG00000004519(TRPV2);ENSGALG00000004721(KCNJ12);ENSGALG00000004980(KCNMA1)…
GO:0008188	neuropeptide receptor activity	11	44	0.0260753	0.209736	ENSGALG00000002088(GALR2);ENSGALG00000005258(SSTR5);ENSGALG00000005524(NTSR1);ENSGALG00000007047(GAL);ENSGALG00000007714(NMUR1);ENSGALG00000009499(NPY5R);ENSGALG00000010139(SSTR1);ENSGALG00000020656(PRLHR);ENSGALG00000035569(MC2R);ENSGALG00000036638(TACR1);ENSGALG00000040561(GPR171)
GO:0015075	ion transmembrane transporter activity	97	606	0.0274062	0.219249	ENSGALG00000000048(ATP6V1A);ENSGALG00000000400(KCNC4);ENSGALG00000000441(KCNA10);ENSGALG00000001564(ATP2A3);ENSGALG00000001573(P2RX1);ENSGALG00000001698(GABRA1);ENSGALG00000002098(GRIK3);ENSGALG00000002118(KCNMB1);ENSGALG00000002374(SLC9A9);ENSGALG00000003005(CHRNB4);ENSGALG00000003863(P2RX7);ENSGALG00000004246(SLC6A4);ENSGALG00000004376(KCNJ2);ENSGALG00000004498(SLC2A10);ENSGALG00000004519(TRPV2…
GO:0005516	calmodulin binding	15	67	0.0276663	0.220141	ENSGALG00000005621(CAMK2A);ENSGALG00000006351(FAS);ENSGALG00000008544(SLC8A1);ENSGALG00000013022(CACNA1C);ENSGALG00000027777(CNN2);ENSGALG00000030554(KCNN3);ENSGALG00000033051(CAMK1D);ENSGALG00000033061(CAMK2B);ENSGALG00000033471(CALD1);ENSGALG00000036240(AKAP12);ENSGALG00000037626(KCNQ3);ENSGALG00000037726(MARCKS);ENSGALG00000041266(CNN1);ENSGALG00000041635(CAMK2D);ENSGALG00000050508(NOS3)
GO:0016209	antioxidant activity	12	50	0.0280188	0.221753	ENSGALG00000001314(PTGS1);ENSGALG00000004521(GPX3);ENSGALG00000009803(MGST2);ENSGALG00000010633(GPX7);ENSGALG00000018557(SOD3);ENSGALG00000026704(GPX8);ENSGALG00000027483(GLRX);ENSGALG00000028204(GPX1);ENSGALG00000029502(CLIC2);ENSGALG00000031597(HBAD);ENSGALG00000043234(HBA1);ENSGALG00000047152(HBBA)
GO:0001968	fibronectin binding	5	14	0.0293034	0.228258	ENSGALG00000014233(FBLN1);ENSGALG00000028147(CTSK);ENSGALG00000036142(LOXL3);ENSGALG00000042356(FSTL3);ENSGALG00000046461(LRRC15)
GO:0005251	delayed rectifier potassium channel activity	5	14	0.0293034	0.228258	ENSGALG00000000441(KCNA10);ENSGALG00000007980(KCNG1);ENSGALG00000009919(KCNG3);ENSGALG00000031350(KCNE4);ENSGALG00000042836(KCNH2)
GO:0043236	laminin binding	5	14	0.0293034	0.228258	ENSGALG00000012173(LGALS3);ENSGALG00000017715(TINAGL1);ENSGALG00000041121(SLIT2);ENSGALG00000042079(NID1);ENSGALG00000046461(LRRC15)
GO:0001664	G protein-coupled receptor binding	28	147	0.0302125	0.234107	ENSGALG00000001946(RSPO1);ENSGALG00000002329(CCL1);ENSGALG00000005208(S1PR1);ENSGALG00000006346(CXCL14);ENSGALG00000007047(GAL);ENSGALG00000010133(PTCH2);ENSGALG00000011104(GCG);ENSGALG00000011668(IL8L1);ENSGALG00000014585(CCL3L1);ENSGALG00000015022(FYN);ENSGALG00000015177(GNAQ);ENSGALG00000015235(XCL1);ENSGALG00000015419(PENK);ENSGALG00000022815(AvBD1);ENSGALG00000024466(CCL17);ENSGALG0000002719…
GO:0004715	non-membrane spanning protein tyrosine kinase activity	8	29	0.031339	0.241571	ENSGALG00000001486(ZAP70);ENSGALG00000008340(FES);ENSGALG00000015022(FYN);ENSGALG00000015027(JAK2);ENSGALG00000015216(SYK);ENSGALG00000016564(PTK2B);ENSGALG00000016661(BLK);ENSGALG00000032199(FGR)
GO:0004190	aspartic-type endopeptidase activity	16	74	0.031755	0.242255	ENSGALG00000000437(PGA3);ENSGALG00000008933(CASP7);ENSGALG00000033827(pol);ENSGALG00000045131(pol);ENSGALG00000046517(pol);ENSGALG00000046681(pol);ENSGALG00000047196(pol);ENSGALG00000048109(gag);ENSGALG00000048839(pol);ENSGALG00000049027(gag);ENSGALG00000049069(pol);ENSGALG00000052072(gag);ENSGALG00000052108(pol);ENSGALG00000053173(pol);ENSGALG00000053798(pol);ENSGALG00000053886(gag)
GO:0070001	aspartic-type peptidase activity	16	74	0.031755	0.242255	ENSGALG00000000437(PGA3);ENSGALG00000008933(CASP7);ENSGALG00000033827(pol);ENSGALG00000045131(pol);ENSGALG00000046517(pol);ENSGALG00000046681(pol);ENSGALG00000047196(pol);ENSGALG00000048109(gag);ENSGALG00000048839(pol);ENSGALG00000049027(gag);ENSGALG00000049069(pol);ENSGALG00000052072(gag);ENSGALG00000052108(pol);ENSGALG00000053173(pol);ENSGALG00000053798(pol);ENSGALG00000053886(gag)
GO:0004112	cyclic-nucleotide phosphodiesterase activity	7	24	0.0322106	0.243223	ENSGALG00000003457(CNP);ENSGALG00000011094(PDE4B);ENSGALG00000011537(PDE10A);ENSGALG00000016186(PDE9A);ENSGALG00000037029(Pde4d);ENSGALG00000039022(PDE1B);ENSGALG00000039935(PDE1C)
GO:0005520	insulin-like growth factor binding	7	24	0.0322106	0.243223	ENSGALG00000008661(CYR61);ENSGALG00000027707(ESM1);ENSGALG00000030115(WISP1);ENSGALG00000037402(NOV);ENSGALG00000040672(IGFBP4);ENSGALG00000041140(HTRA1);ENSGALG00000047383(CCN5)
GO:0004518	nuclease activity	41	232	0.0332636	0.249899	ENSGALG00000003196(RNASE6);ENSGALG00000005688(DNASE1L3);ENSGALG00000011624(PNLDC1);ENSGALG00000027165(RSFR);ENSGALG00000028790(DNASE2B);ENSGALG00000037587(ENPP3);ENSGALG00000046517(pol);ENSGALG00000046681(pol);ENSGALG00000046715(gag-pol);ENSGALG00000047164(pol);ENSGALG00000047472(gag-pol);ENSGALG00000047540(pol);ENSGALG00000048031(gag-pol);ENSGALG00000048839(pol);ENSGALG00000048907(--);ENSGALG000…
GO:0001848	complement binding	3	6	0.0343338	0.25407	ENSGALG00000008359(CD248);ENSGALG00000014699(MEGF10);ENSGALG00000028284(PTX3)
GO:0097642	calcitonin family receptor activity	3	6	0.0343338	0.25407	ENSGALG00000002632(CALCRL);ENSGALG00000009509(CALCR);ENSGALG00000024449(RAMP2)
GO:1904121	phosphatidylethanolamine transporter activity	3	6	0.0343338	0.25407	ENSGALG00000002326(Atp8b2);ENSGALG00000035619(MTTP);ENSGALG00000036686(PLTP)
GO:0016799	hydrolase activity, hydrolyzing N-glycosyl compounds	10	41	0.0386886	0.284871	ENSGALG00000007001(TLR4);ENSGALG00000008166(TLR15);ENSGALG00000009239(TLR2B);ENSGALG00000014509(BST1);ENSGALG00000016590(TLR7);ENSGALG00000016785(IL1RL1);ENSGALG00000017485(TLR1A);ENSGALG00000040621(IL18R1);ENSGALG00000043044(IL1R1);ENSGALG00000050176(SARM1)
GO:0005160	transforming growth factor beta receptor binding	5	15	0.0392664	0.286277	ENSGALG00000006038(TGFBR3);ENSGALG00000010346(TGFB3);ENSGALG00000012425(FERMT2);ENSGALG00000031325(TGFB1);ENSGALG00000036346(AMH)
GO:0008484	sulfuric ester hydrolase activity	5	15	0.0392664	0.286277	ENSGALG00000005616(ARSI);ENSGALG00000016622(STS);ENSGALG00000016648(ARSD);ENSGALG00000033286(ARSJ);ENSGALG00000039553(SULF1)
GO:0086008	voltage-gated potassium channel activity involved in cardiac muscle cell action potential repolarization	4	11	0.0474412	0.32198	ENSGALG00000004376(KCNJ2);ENSGALG00000026373(KCNJ8);ENSGALG00000031350(KCNE4);ENSGALG00000042836(KCNH2)
GO:0015081	sodium ion transmembrane transporter activity	18	90	0.0478667	0.32198	ENSGALG00000002098(GRIK3);ENSGALG00000002374(SLC9A9);ENSGALG00000004246(SLC6A4);ENSGALG00000006072(Scn5a);ENSGALG00000006202(SCNN1B);ENSGALG00000006425(SLC6A6);ENSGALG00000008445(SLC24A3);ENSGALG00000008544(SLC8A1);ENSGALG00000009366(ASIC5);ENSGALG00000010943(Scn1a);ENSGALG00000010992(SLC6A15);ENSGALG00000011005(KCNK1);ENSGALG00000011040(SCN3A);ENSGALG00000011250(ASIC4);ENSGALG00000019291(SLC6A1)…
GO:0001093	TFIIB-class transcription factor binding	2	3	0.048297	0.32198	ENSGALG00000012973(ESR1);ENSGALG00000031920(FOXF2)
GO:0001605	adrenomedullin receptor activity	2	3	0.048297	0.32198	ENSGALG00000002632(CALCRL);ENSGALG00000024449(RAMP2)
GO:0003918	DNA topoisomerase type II (ATP-hydrolyzing) activity	2	3	0.048297	0.32198	ENSGALG00000011300(TOP2B);ENSGALG00000031768(SPO11)
GO:0003993	acid phosphatase activity	2	3	0.048297	0.32198	ENSGALG00000032854(ACP5);ENSGALG00000043415(ACP3)
GO:0004340	glucokinase activity	2	3	0.048297	0.32198	ENSGALG00000021039(HKDC1);ENSGALG00000034855(HK2)
GO:0004667	prostaglandin-D synthase activity	2	3	0.048297	0.32198	ENSGALG00000010402(HPGDS);ENSGALG00000030886(PTGDS)
GO:0004945	angiotensin type II receptor activity	2	3	0.048297	0.32198	ENSGALG00000005936(AGTR2);ENSGALG00000038512(AGTR1)
GO:0008502	melatonin receptor activity	2	3	0.048297	0.32198	ENSGALG00000009067(GPR50);ENSGALG00000013576(MTNR1A)
GO:0015086	cadmium ion transmembrane transporter activity	2	3	0.048297	0.32198	ENSGALG00000011434(SLC11A1);ENSGALG00000012298(SLC39A8)
GO:0015272	ATP-activated inward rectifier potassium channel activity	2	3	0.048297	0.32198	ENSGALG00000020505(KCNJ11);ENSGALG00000026373(KCNJ8)
GO:0017083	4-galactosyl-N-acetylglucosaminide 3-alpha-L-fucosyltransferase activity	2	3	0.048297	0.32198	ENSGALG00000034975(FUT7);ENSGALG00000042116(FUT9)
GO:0038085	vascular endothelial growth factor binding	2	3	0.048297	0.32198	ENSGALG00000007140(NRP1);ENSGALG00000013907(KDR)
GO:0061505	DNA topoisomerase II activity	2	3	0.048297	0.32198	ENSGALG00000011300(TOP2B);ENSGALG00000031768(SPO11)
GO:0070051	fibrinogen binding	2	3	0.048297	0.32198	ENSGALG00000014233(FBLN1);ENSGALG00000032349(CDH5)
GO:0070697	activin receptor binding	2	3	0.048297	0.32198	ENSGALG00000012623(CFC1);ENSGALG00000034616(INHBA)
GO:0097644	calcitonin family binding	2	3	0.048297	0.32198	ENSGALG00000002632(CALCRL);ENSGALG00000024449(RAMP2)
GO:1904408	melatonin binding	2	3	0.048297	0.32198	ENSGALG00000009067(GPR50);ENSGALG00000013576(MTNR1A)
GO:0005272	sodium channel activity	9	37	0.0492468	0.32684	ENSGALG00000002098(GRIK3);ENSGALG00000006072(Scn5a);ENSGALG00000006202(SCNN1B);ENSGALG00000009366(ASIC5);ENSGALG00000010943(Scn1a);ENSGALG00000011005(KCNK1);ENSGALG00000011040(SCN3A);ENSGALG00000011250(ASIC4);ENSGALG00000034427(SCN4A)
GO:0005104	fibroblast growth factor receptor binding	6	21	0.0506233	0.330333	ENSGALG00000002203(FGF18);ENSGALG00000008716(FLRT3);ENSGALG00000010589(FLRT2);ENSGALG00000017068(KL);ENSGALG00000028158(FGF7);ENSGALG00000028376(FGF19)
GO:0017147	Wnt-protein binding	6	21	0.0506233	0.330333	ENSGALG00000002763(FRZB);ENSGALG00000011019(ROR1);ENSGALG00000015208(ROR2);ENSGALG00000017242(FZD4);ENSGALG00000026395(TRABD2A);ENSGALG00000031997(SFRP4)
GO:0042277	peptide binding	23	122	0.0510233	0.330333	ENSGALG00000002088(GALR2);ENSGALG00000002632(CALCRL);ENSGALG00000003138(OXTR);ENSGALG00000003446(PRLR);ENSGALG00000004594(CD74);ENSGALG00000005476(PTH2R);ENSGALG00000007114(APOA1);ENSGALG00000007714(NMUR1);ENSGALG00000008439(CD36);ENSGALG00000008589(CMKLR2);ENSGALG00000009803(MGST2);ENSGALG00000014786(PIK3R1);ENSGALG00000014855(GHR);ENSGALG00000017234(FOLH1);ENSGALG00000017242(FZD4);ENSGALG000000…
GO:0016712	oxidoreductase activity, acting on paired donors, with incorporation or reduction of molecular oxygen, reduced flavin or flavoprotein as one donor, and incorporation of one atom of oxygen	5	16	0.0510494	0.330333	ENSGALG00000001325(CYP1A1);ENSGALG00000011413(CYP2J2);ENSGALG00000025822(CYP1B1);ENSGALG00000036831(CYP2H1);ENSGALG00000050634(CYP2G1)
GO:0070412	R-SMAD binding	5	16	0.0510494	0.330333	ENSGALG00000006491(ANKRD1);ENSGALG00000012123(PAX6);ENSGALG00000013886(LDLRAD4);ENSGALG00000016954(RGCC);ENSGALG00000037780(PMEPA1)
GO:0015085	calcium ion transmembrane transporter activity	17	85	0.0534149	0.330333	ENSGALG00000001564(ATP2A3);ENSGALG00000004519(TRPV2);ENSGALG00000005631(TRPM2);ENSGALG00000008445(SLC24A3);ENSGALG00000008486(CACNA2D1);ENSGALG00000008544(SLC8A1);ENSGALG00000008591(CACNB2);ENSGALG00000012710(NCS1);ENSGALG00000013022(CACNA1C);ENSGALG00000015154(TRPM6);ENSGALG00000017044(TRPC4);ENSGALG00000026241(GRIN3B);ENSGALG00000026994(FAM155A);ENSGALG00000029416(TRPC6);ENSGALG00000030550(ATP2…
GO:0005254	chloride channel activity	11	49	0.0535445	0.330333	ENSGALG00000001698(GABRA1);ENSGALG00000006322(CLCA1);ENSGALG00000007217(BEST1);ENSGALG00000009638(ANO6);ENSGALG00000016707(CLIC5);ENSGALG00000029502(CLIC2);ENSGALG00000032986(CFTR);ENSGALG00000033638(SLC26A7);ENSGALG00000034615(ANO8);ENSGALG00000038789(CLIC3);ENSGALG00000050064(Gabrr3)
GO:0001161	intronic transcription regulatory region sequence-specific DNA binding	3	7	0.0542371	0.330333	ENSGALG00000007357(BCL6);ENSGALG00000009261(VAX1);ENSGALG00000037632(NKX2-1)
GO:0001846	opsonin binding	3	7	0.0542371	0.330333	ENSGALG00000008359(CD248);ENSGALG00000014699(MEGF10);ENSGALG00000028284(PTX3)
GO:0005344	oxygen carrier activity	3	7	0.0542371	0.330333	ENSGALG00000031597(HBAD);ENSGALG00000043234(HBA1);ENSGALG00000047152(HBBA)
GO:0022840	leak channel activity	3	7	0.0542371	0.330333	ENSGALG00000011005(KCNK1);ENSGALG00000012021(KCNK16);ENSGALG00000016684(RHAG)
GO:0022842	narrow pore channel activity	3	7	0.0542371	0.330333	ENSGALG00000011005(KCNK1);ENSGALG00000012021(KCNK16);ENSGALG00000016684(RHAG)
GO:0030228	lipoprotein particle receptor activity	3	7	0.0542371	0.330333	ENSGALG00000008439(CD36);ENSGALG00000039245(STAB2);ENSGALG00000043672(STAB1)
GO:0030546	receptor activator activity	3	7	0.0542371	0.330333	ENSGALG00000009724(GREM1);ENSGALG00000023296(TAL1);ENSGALG00000040755(ANGPT4)
GO:0035381	ATP-gated ion channel activity	3	7	0.0542371	0.330333	ENSGALG00000001573(P2RX1);ENSGALG00000003863(P2RX7);ENSGALG00000032986(CFTR)
GO:0044213	intronic transcription regulatory region DNA binding	3	7	0.0542371	0.330333	ENSGALG00000007357(BCL6);ENSGALG00000009261(VAX1);ENSGALG00000037632(NKX2-1)
GO:0046624	sphingolipid transporter activity	3	7	0.0542371	0.330333	ENSGALG00000001387(SPNS2);ENSGALG00000016498(MFSD2B);ENSGALG00000035619(MTTP)
GO:0050998	nitric-oxide synthase binding	3	7	0.0542371	0.330333	ENSGALG00000004246(SLC6A4);ENSGALG00000004594(CD74);ENSGALG00000043287(CAV1)
GO:0051371	muscle alpha-actinin binding	3	7	0.0542371	0.330333	ENSGALG00000003925(MYPN);ENSGALG00000026159(PDLIM7);ENSGALG00000051152(Ldb3)
GO:1902282	voltage-gated potassium channel activity involved in ventricular cardiac muscle cell action potential repolarization	3	7	0.0542371	0.330333	ENSGALG00000026373(KCNJ8);ENSGALG00000031350(KCNE4);ENSGALG00000042836(KCNH2)
GO:0042169	SH2 domain binding	7	27	0.0581109	0.352476	ENSGALG00000004336(INPPL1);ENSGALG00000005589(SYNGR3);ENSGALG00000013715(DLC1);ENSGALG00000014561(PTPN6);ENSGALG00000015027(JAK2);ENSGALG00000015216(SYK);ENSGALG00000027305(SKAP1)
GO:0004879	nuclear receptor activity	8	33	0.0629575	0.378769	ENSGALG00000001035(RORB);ENSGALG00000002170(NR1H4);ENSGALG00000002182(NR5A2);ENSGALG00000007000(NR2F2);ENSGALG00000012973(ESR1);ENSGALG00000013568(NR4A3);ENSGALG00000017195(PGR);ENSGALG00000043727(NR4A1)
GO:0098531	transcription factor activity, direct ligand regulated sequence-specific DNA binding	8	33	0.0629575	0.378769	ENSGALG00000001035(RORB);ENSGALG00000002170(NR1H4);ENSGALG00000002182(NR5A2);ENSGALG00000007000(NR2F2);ENSGALG00000012973(ESR1);ENSGALG00000013568(NR4A3);ENSGALG00000017195(PGR);ENSGALG00000043727(NR4A1)
GO:0005523	tropomyosin binding	4	12	0.0638874	0.381263	ENSGALG00000006572(TNNT3);ENSGALG00000018946(LMOD3);ENSGALG00000028721(LMOD1);ENSGALG00000041826(S100A6)
GO:0044548	S100 protein binding	4	12	0.0638874	0.381263	ENSGALG00000003770(ANXA2);ENSGALG00000034458(S100A1);ENSGALG00000036711(S100A11);ENSGALG00000041826(S100A6)
GO:0008270	zinc ion binding	91	588	0.0645777	0.383835	ENSGALG00000000107(TRIM7.1);ENSGALG00000001035(RORB);ENSGALG00000001392(MMP23B);ENSGALG00000001407(ADAMTS15);ENSGALG00000002081(MMP28);ENSGALG00000002170(NR1H4);ENSGALG00000002182(NR5A2);ENSGALG00000003580(MMP2);ENSGALG00000004285(HNF4A);ENSGALG00000004518(Bhmt);ENSGALG00000005352(GATA5);ENSGALG00000005360(CA4);ENSGALG00000005708(HNF4beta);ENSGALG00000005909(GATA2);ENSGALG00000005968(MMP11);ENSGA…
GO:0004866	endopeptidase inhibitor activity	20	107	0.0703508	0.416477	ENSGALG00000002594(TFPI);ENSGALG00000003770(ANXA2);ENSGALG00000003923(COL6A3);ENSGALG00000005503(WFDC1);ENSGALG00000006258(SPOCK1);ENSGALG00000006891(ITIH5);ENSGALG00000007367(WFIKKN2);ENSGALG00000009512(TFPI2);ENSGALG00000010657(COL28A1);ENSGALG00000011214(SERPINH1);ENSGALG00000012873(SERPINB5);ENSGALG00000014412(CSTA);ENSGALG00000016820(GAS6);ENSGALG00000019552(SERPINB10);ENSGALG00000019555(SER…
GO:0033218	amide binding	28	159	0.0712224	0.419957	ENSGALG00000002088(GALR2);ENSGALG00000002632(CALCRL);ENSGALG00000003138(OXTR);ENSGALG00000003446(PRLR);ENSGALG00000004594(CD74);ENSGALG00000005476(PTH2R);ENSGALG00000007114(APOA1);ENSGALG00000007714(NMUR1);ENSGALG00000008439(CD36);ENSGALG00000008589(CMKLR2);ENSGALG00000009067(GPR50);ENSGALG00000009803(MGST2);ENSGALG00000013576(MTNR1A);ENSGALG00000014786(PIK3R1);ENSGALG00000014855(GHR);ENSGALG0000…
GO:0005215	transporter activity	129	861	0.073674	0.431839	ENSGALG00000000048(ATP6V1A);ENSGALG00000000241(STARD4);ENSGALG00000000400(KCNC4);ENSGALG00000000417(SLC16A4);ENSGALG00000000441(KCNA10);ENSGALG00000001084(ATP8B3);ENSGALG00000001387(SPNS2);ENSGALG00000001564(ATP2A3);ENSGALG00000001573(P2RX1);ENSGALG00000001662(ATP10B);ENSGALG00000001698(GABRA1);ENSGALG00000002098(GRIK3);ENSGALG00000002118(KCNMB1);ENSGALG00000002326(Atp8b2);ENSGALG00000002374(SLC9…
GO:0004114	3',5'-cyclic-nucleotide phosphodiesterase activity	6	23	0.0749083	0.431839	ENSGALG00000011094(PDE4B);ENSGALG00000011537(PDE10A);ENSGALG00000016186(PDE9A);ENSGALG00000037029(Pde4d);ENSGALG00000039022(PDE1B);ENSGALG00000039935(PDE1C)
GO:0033293	monocarboxylic acid binding	9	40	0.0755422	0.431839	ENSGALG00000004196(UGT1A1);ENSGALG00000004285(HNF4A);ENSGALG00000007000(NR2F2);ENSGALG00000025945(AVD);ENSGALG00000026781(ALOX5AP);ENSGALG00000030025(FABP4);ENSGALG00000035219(ALB);ENSGALG00000043213(CYP26C1);ENSGALG00000051283(AVD)
GO:0045309	protein phosphorylated amino acid binding	9	40	0.0755422	0.431839	ENSGALG00000001486(ZAP70);ENSGALG00000006522(HCK);ENSGALG00000014561(PTPN6);ENSGALG00000014786(PIK3R1);ENSGALG00000015216(SYK);ENSGALG00000027786(SOCS3);ENSGALG00000032199(FGR);ENSGALG00000036125(SHE);ENSGALG00000040926(SAMSN1)
GO:0022857	transmembrane transporter activity	118	784	0.0762257	0.431839	ENSGALG00000000048(ATP6V1A);ENSGALG00000000400(KCNC4);ENSGALG00000000417(SLC16A4);ENSGALG00000000441(KCNA10);ENSGALG00000001387(SPNS2);ENSGALG00000001564(ATP2A3);ENSGALG00000001573(P2RX1);ENSGALG00000001698(GABRA1);ENSGALG00000002098(GRIK3);ENSGALG00000002118(KCNMB1);ENSGALG00000002374(SLC9A9);ENSGALG00000003005(CHRNB4);ENSGALG00000003025(SLC19A3);ENSGALG00000003863(P2RX7);ENSGALG00000004246(SLC6…
GO:0003810	protein-glutamine gamma-glutamyltransferase activity	3	8	0.0784022	0.431839	ENSGALG00000006775(TGM2);ENSGALG00000012802(F13A1);ENSGALG00000033171(TGM4)
GO:0019215	intermediate filament binding	3	8	0.0784022	0.431839	ENSGALG00000002761(SIRT1);ENSGALG00000007048(SYNM);ENSGALG00000047569(--)
GO:0019992	diacylglycerol binding	3	8	0.0784022	0.431839	ENSGALG00000009740(RASGRP1);ENSGALG00000035935(Unc13c);ENSGALG00000036686(PLTP)
GO:0043176	amine binding	3	8	0.0784022	0.431839	ENSGALG00000005853(HTR2C);ENSGALG00000007681(HTR2B);ENSGALG00000016992(HTR2A)
GO:0051378	serotonin binding	3	8	0.0784022	0.431839	ENSGALG00000005853(HTR2C);ENSGALG00000007681(HTR2B);ENSGALG00000016992(HTR2A)
GO:0070700	BMP receptor binding	3	8	0.0784022	0.431839	ENSGALG00000016293(BMP5);ENSGALG00000032349(CDH5);ENSGALG00000035052(BMP3)
GO:0001637	G protein-coupled chemoattractant receptor activity	5	18	0.0801288	0.431839	ENSGALG00000011735(XCR1);ENSGALG00000037077(CCR5);ENSGALG00000038000(CX3CR1);ENSGALG00000041491(ACKR4);ENSGALG00000050893(CCR2)
GO:0004950	chemokine receptor activity	5	18	0.0801288	0.431839	ENSGALG00000011735(XCR1);ENSGALG00000037077(CCR5);ENSGALG00000038000(CX3CR1);ENSGALG00000041491(ACKR4);ENSGALG00000050893(CCR2)
GO:0051393	alpha-actinin binding	5	18	0.0801288	0.431839	ENSGALG00000000318(CSRP1);ENSGALG00000003925(MYPN);ENSGALG00000013022(CACNA1C);ENSGALG00000026159(PDLIM7);ENSGALG00000051152(Ldb3)
GO:0004683	calmodulin-dependent protein kinase activity	4	13	0.0829047	0.431839	ENSGALG00000005621(CAMK2A);ENSGALG00000033051(CAMK1D);ENSGALG00000033061(CAMK2B);ENSGALG00000041635(CAMK2D)
GO:0016493	C-C chemokine receptor activity	4	13	0.0829047	0.431839	ENSGALG00000011735(XCR1);ENSGALG00000037077(CCR5);ENSGALG00000041491(ACKR4);ENSGALG00000050893(CCR2)
GO:0070888	E-box binding	8	35	0.084281	0.431839	ENSGALG00000007260(ZEB1);ENSGALG00000023296(TAL1);ENSGALG00000029024(TCF21);ENSGALG00000033083(ATOH8);ENSGALG00000033631(MYC);ENSGALG00000041640(TWIST1);ENSGALG00000043433(SCX);ENSGALG00000048539(BHLHE41)
GO:0005253	anion channel activity	12	59	0.085109	0.431839	ENSGALG00000001698(GABRA1);ENSGALG00000006170(LRRC8C);ENSGALG00000006322(CLCA1);ENSGALG00000007217(BEST1);ENSGALG00000009638(ANO6);ENSGALG00000016707(CLIC5);ENSGALG00000029502(CLIC2);ENSGALG00000032986(CFTR);ENSGALG00000033638(SLC26A7);ENSGALG00000034615(ANO8);ENSGALG00000038789(CLIC3);ENSGALG00000050064(Gabrr3)
GO:0001595	angiotensin receptor activity	2	4	0.0881456	0.431839	ENSGALG00000005936(AGTR2);ENSGALG00000038512(AGTR1)
GO:0004322	ferroxidase activity	2	4	0.0881456	0.431839	ENSGALG00000007220(FTH1);ENSGALG00000043027(HEPHL1)
GO:0004875	complement receptor activity	2	4	0.0881456	0.431839	ENSGALG00000013218(C3AR1);ENSGALG00000030888(CMKLR1)
GO:0004966	galanin receptor activity	2	4	0.0881456	0.431839	ENSGALG00000002088(GALR2);ENSGALG00000007047(GAL)
GO:0005527	macrolide binding	2	4	0.0881456	0.431839	ENSGALG00000016500(FKBP1B);ENSGALG00000025764(FKBP10)
GO:0005528	FK506 binding	2	4	0.0881456	0.431839	ENSGALG00000016500(FKBP1B);ENSGALG00000025764(FKBP10)
GO:0008131	primary amine oxidase activity	2	4	0.0881456	0.431839	ENSGALG00000016224(MAOA);ENSGALG00000033522(Aoc3)
GO:0016724	oxidoreductase activity, oxidizing metal ions, oxygen as acceptor	2	4	0.0881456	0.431839	ENSGALG00000007220(FTH1);ENSGALG00000043027(HEPHL1)
GO:0030368	interleukin-17 receptor activity	2	4	0.0881456	0.431839	ENSGALG00000008554(IL17REL);ENSGALG00000054572(IL17RE)
GO:0031013	troponin I binding	2	4	0.0881456	0.431839	ENSGALG00000001459(TNNC1);ENSGALG00000006572(TNNT3)
GO:0035877	death effector domain binding	2	4	0.0881456	0.431839	ENSGALG00000008346(CASP18);ENSGALG00000046494(CASP10)
GO:0043237	laminin-1 binding	2	4	0.0881456	0.431839	ENSGALG00000041121(SLIT2);ENSGALG00000042079(NID1)
GO:0043395	heparan sulfate proteoglycan binding	2	4	0.0881456	0.431839	ENSGALG00000002192(PTPRC);ENSGALG00000007508(HPSE2)
GO:1903763	gap junction channel activity involved in cell communication by electrical coupling	2	4	0.0881456	0.431839	ENSGALG00000005331(GJC2);ENSGALG00000039452(GJA5)
GO:1990254	keratin filament binding	2	4	0.0881456	0.431839	ENSGALG00000002761(SIRT1);ENSGALG00000047569(--)
GO:0099528	G protein-coupled neurotransmitter receptor activity	7	30	0.0940087	0.431839	ENSGALG00000004066(HTR6);ENSGALG00000005853(HTR2C);ENSGALG00000007681(HTR2B);ENSGALG00000016992(HTR2A);ENSGALG00000026092(HRH3);ENSGALG00000040549(HTR7);ENSGALG00000042045(IRX3)
GO:0008227	G protein-coupled amine receptor activity	8	36	0.0963495	0.431839	ENSGALG00000004066(HTR6);ENSGALG00000005853(HTR2C);ENSGALG00000007681(HTR2B);ENSGALG00000016992(HTR2A);ENSGALG00000026092(HRH3);ENSGALG00000040035(ADRB2);ENSGALG00000040549(HTR7);ENSGALG00000042045(IRX3)
GO:0070405	ammonium ion binding	8	36	0.0963495	0.431839	ENSGALG00000005853(HTR2C);ENSGALG00000007681(HTR2B);ENSGALG00000009740(RASGRP1);ENSGALG00000011551(JCHAIN);ENSGALG00000014975(DRD5);ENSGALG00000016992(HTR2A);ENSGALG00000036686(PLTP);ENSGALG00000039698(DRD1)
GO:0031490	chromatin DNA binding	10	48	0.0967406	0.431839	ENSGALG00000007357(BCL6);ENSGALG00000008014(CEBPB);ENSGALG00000009261(VAX1);ENSGALG00000015297(FOXO3);ENSGALG00000031159(HIST1H110);ENSGALG00000032207(HMGN4);ENSGALG00000033439(PRDM14);ENSGALG00000039102(TOX);ENSGALG00000040276(RUNX2);ENSGALG00000042492(PITX2)
GO:0016504	peptidase activator activity	5	19	0.0973605	0.431839	ENSGALG00000001564(ATP2A3);ENSGALG00000002623(PCOLCE2);ENSGALG00000003578(FN1);ENSGALG00000014233(FBLN1);ENSGALG00000043287(CAV1)
GO:0043167	ion binding	482	3459	0.101485	0.431839	ENSGALG00000000048(ATP6V1A);ENSGALG00000000104(CRY1);ENSGALG00000000107(TRIM7.1);ENSGALG00000000318(CSRP1);ENSGALG00000000402(LOXL2);ENSGALG00000000585(MYL4);ENSGALG00000000681(PAK1);ENSGALG00000000720(GBP1);ENSGALG00000000783(PTAFR);ENSGALG00000001035(RORB);ENSGALG00000001084(ATP8B3);ENSGALG00000001189(NCF1C);ENSGALG00000001325(CYP1A1);ENSGALG00000001392(MMP23B);ENSGALG00000001407(ADAMTS15);ENSG…
GO:0016779	nucleotidyltransferase activity	25	145	0.102092	0.431839	ENSGALG00000007157(TENT5D);ENSGALG00000034948(UAP1L1);ENSGALG00000035903(FAM46A);ENSGALG00000045052(MAB21L1);ENSGALG00000046517(pol);ENSGALG00000046681(pol);ENSGALG00000046715(gag-pol);ENSGALG00000047196(pol);ENSGALG00000047472(gag-pol);ENSGALG00000048031(gag-pol);ENSGALG00000048839(pol);ENSGALG00000049069(pol);ENSGALG00000049807(gag-pol);ENSGALG00000049810(ERVK-8);ENSGALG00000049871(gag-pol);ENS…
GO:0003707	steroid hormone receptor activity	4	14	0.104345	0.431839	ENSGALG00000005708(HNF4beta);ENSGALG00000012973(ESR1);ENSGALG00000016675(PAQR8);ENSGALG00000017195(PGR)
GO:0019825	oxygen binding	4	14	0.104345	0.431839	ENSGALG00000031597(HBAD);ENSGALG00000035219(ALB);ENSGALG00000043234(HBA1);ENSGALG00000047152(HBBA)
GO:0050431	transforming growth factor beta binding	4	14	0.104345	0.431839	ENSGALG00000006038(TGFBR3);ENSGALG00000006402(NRROS);ENSGALG00000007367(WFIKKN2);ENSGALG00000010346(TGFB3)
GO:0008146	sulfotransferase activity	11	55	0.105982	0.431839	ENSGALG00000001371(HS3ST3A1);ENSGALG00000007781(GAL3ST1);ENSGALG00000011812(Sult1d1);ENSGALG00000012345(UST);ENSGALG00000014934(HS3ST1);ENSGALG00000023122(SULT1B);ENSGALG00000023472(SULT2B1);ENSGALG00000029632(CHST13);ENSGALG00000046375(SULT6B1);ENSGALG00000047475(HS3ST2);ENSGALG00000049181(CHST14)
GO:0005159	insulin-like growth factor receptor binding	3	9	0.106344	0.431839	ENSGALG00000012755(IGF-I);ENSGALG00000014786(PIK3R1);ENSGALG00000050619(SOCS2)
GO:0016722	oxidoreductase activity, oxidizing metal ions	3	9	0.106344	0.431839	ENSGALG00000007220(FTH1);ENSGALG00000030703(CYBRD1);ENSGALG00000043027(HEPHL1)
GO:0019957	C-C chemokine binding	3	9	0.106344	0.431839	ENSGALG00000011735(XCR1);ENSGALG00000037077(CCR5);ENSGALG00000041491(ACKR4)
GO:0061135	endopeptidase regulator activity	20	113	0.108974	0.431839	ENSGALG00000002594(TFPI);ENSGALG00000003770(ANXA2);ENSGALG00000003923(COL6A3);ENSGALG00000005503(WFDC1);ENSGALG00000006258(SPOCK1);ENSGALG00000006891(ITIH5);ENSGALG00000007367(WFIKKN2);ENSGALG00000009512(TFPI2);ENSGALG00000010657(COL28A1);ENSGALG00000011214(SERPINH1);ENSGALG00000012873(SERPINB5);ENSGALG00000014412(CSTA);ENSGALG00000016820(GAS6);ENSGALG00000019552(SERPINB10);ENSGALG00000019555(SER…
GO:0051219	phosphoprotein binding	13	68	0.110752	0.431839	ENSGALG00000000318(CSRP1);ENSGALG00000001486(ZAP70);ENSGALG00000006522(HCK);ENSGALG00000006567(UBASH3B);ENSGALG00000014561(PTPN6);ENSGALG00000014786(PIK3R1);ENSGALG00000015216(SYK);ENSGALG00000027786(SOCS3);ENSGALG00000028115(SFN);ENSGALG00000032199(FGR);ENSGALG00000036125(SHE);ENSGALG00000038504(MID1);ENSGALG00000040926(SAMSN1)
GO:0005488	binding	1295	9590	0.112052	0.431839	ENSGALG00000000048(ATP6V1A);ENSGALG00000000104(CRY1);ENSGALG00000000107(TRIM7.1);ENSGALG00000000158(DMA);ENSGALG00000000241(STARD4);ENSGALG00000000276(FBXL17);ENSGALG00000000284(HOXB4);ENSGALG00000000318(CSRP1);ENSGALG00000000400(KCNC4);ENSGALG00000000402(LOXL2);ENSGALG00000000441(KCNA10);ENSGALG00000000452(TNFRSF10B);ENSGALG00000000521(SPIRE2);ENSGALG00000000583(SOX13);ENSGALG00000000584(Ptprv);…
4(gag-pol);ENSGALG00000053511(APOLD1);ENSGALG00000053526(NTF3);ENSGALG00000053549(ADAM8);ENSGALG00000053584(gag-pol);ENSGALG00000053674(gag-pol);ENSGALG00000053788(TNFSF8);ENSGALG00000053798(pol);ENSGALG00000053836(SIPA1);ENSGALG00000053846(FLNC);ENSGALG00000053867(MTCL1);ENSGALG00000053885(Prg4);ENSGALG00000053886(gag);ENSGALG00000053931(gag-pol);ENSGALG00000053933(pol);ENSGALG00000053954(POU2F2…
GO:0005179	hormone activity	14	75	0.11686	0.431839	ENSGALG00000004574(NPPA);ENSGALG00000005554(ADIPOQ);ENSGALG00000007047(GAL);ENSGALG00000007222(UTS2B);ENSGALG00000009603(PRL);ENSGALG00000011104(GCG);ENSGALG00000012755(IGF-I);ENSGALG00000013604(VIP);ENSGALG00000027192(NTS);ENSGALG00000028770(INHBB);ENSGALG00000028991(RNP);ENSGALG00000034616(INHBA);ENSGALG00000037020(SCT);ENSGALG00000043381(Prlh)
GO:0044325	ion channel binding	14	75	0.11686	0.431839	ENSGALG00000001564(ATP2A3);ENSGALG00000006190(FHL1);ENSGALG00000010269(KCNAB1);ENSGALG00000013244(ABCC9);ENSGALG00000015022(FYN);ENSGALG00000016500(FKBP1B);ENSGALG00000020505(KCNJ11);ENSGALG00000028774(S100A10);ENSGALG00000031350(KCNE4);ENSGALG00000032349(CDH5);ENSGALG00000035016(ID2);ENSGALG00000039092(STAC);ENSGALG00000042458(ACTN1);ENSGALG00000043287(CAV1)
GO:0099094	ligand-gated cation channel activity	14	76	0.126679	0.431839	ENSGALG00000001573(P2RX1);ENSGALG00000002098(GRIK3);ENSGALG00000003005(CHRNB4);ENSGALG00000003863(P2RX7);ENSGALG00000004376(KCNJ2);ENSGALG00000004721(KCNJ12);ENSGALG00000005631(TRPM2);ENSGALG00000006202(SCNN1B);ENSGALG00000011005(KCNK1);ENSGALG00000014136(CNGA1);ENSGALG00000020505(KCNJ11);ENSGALG00000026373(KCNJ8);ENSGALG00000030554(KCNN3);ENSGALG00000042836(KCNH2)
GO:0035035	histone acetyltransferase binding	4	15	0.12801	0.431839	ENSGALG00000007669(EGR1);ENSGALG00000008014(CEBPB);ENSGALG00000012123(PAX6);ENSGALG00000040266(GLI3)
GO:0001567	cholesterol 25-hydroxylase activity	1	1	0.132936	0.431839	ENSGALG00000006352(CH25H)
GO:0001596	angiotensin type I receptor activity	1	1	0.132936	0.431839	ENSGALG00000038512(AGTR1)
GO:0001872	(1->3)-beta-D-glucan binding	1	1	0.132936	0.431839	ENSGALG00000028284(PTX3)
GO:0002113	interleukin-33 binding	1	1	0.132936	0.431839	ENSGALG00000016785(IL1RL1)
GO:0003834	beta-carotene 15,15'-monooxygenase activity	1	1	0.132936	0.431839	ENSGALG00000005408(BCO1)
GO:0004035	alkaline phosphatase activity	1	1	0.132936	0.431839	ENSGALG00000023542(ALPL)
GO:0004047	aminomethyltransferase activity	1	1	0.132936	0.431839	ENSGALG00000047321(SARDH)
GO:0004055	argininosuccinate synthase activity	1	1	0.132936	0.431839	ENSGALG00000023689(ASS1)
GO:0004074	biliverdin reductase activity	1	1	0.132936	0.431839	ENSGALG00000031786(BLVRA)
GO:0004113	2',3'-cyclic-nucleotide 3'-phosphodiesterase activity	1	1	0.132936	0.431839	ENSGALG00000003457(CNP)
GO:0004397	histidine ammonia-lyase activity	1	1	0.132936	0.431839	ENSGALG00000011421(HAL)
GO:0004502	kynurenine 3-monooxygenase activity	1	1	0.132936	0.431839	ENSGALG00000007503(KMO)
GO:0004511	tyrosine 3-monooxygenase activity	1	1	0.132936	0.431839	ENSGALG00000029648(TH)
GO:0004531	deoxyribonuclease II activity	1	1	0.132936	0.431839	ENSGALG00000028790(DNASE2B)
GO:0004607	phosphatidylcholine-sterol O-acyltransferase activity	1	1	0.132936	0.431839	ENSGALG00000028928(LCAT)
GO:0004876	complement component C3a receptor activity	1	1	0.132936	0.431839	ENSGALG00000013218(C3AR1)
GO:0004910	interleukin-1, type II, blocking receptor activity	1	1	0.132936	0.431839	ENSGALG00000046326(IL1R2)
GO:0004941	beta2-adrenergic receptor activity	1	1	0.132936	0.431839	ENSGALG00000040035(ADRB2)
GO:0004956	prostaglandin D receptor activity	1	1	0.132936	0.431839	ENSGALG00000029768(PTGDR)
GO:0004978	corticotropin receptor activity	1	1	0.132936	0.431839	ENSGALG00000035569(MC2R)
GO:0004982	N-formyl peptide receptor activity	1	1	0.132936	0.431839	ENSGALG00000030888(CMKLR1)
GO:0004990	oxytocin receptor activity	1	1	0.132936	0.431839	ENSGALG00000003138(OXTR)
GO:0004992	platelet activating factor receptor activity	1	1	0.132936	0.431839	ENSGALG00000000783(PTAFR)
GO:0005018	platelet-derived growth factor alpha-receptor activity	1	1	0.132936	0.431839	ENSGALG00000013929(PDGFRA)
GO:0005139	interleukin-7 receptor binding	1	1	0.132936	0.431839	ENSGALG00000037413(IL7)
GO:0005260	intracellularly ATP-gated chloride channel activity	1	1	0.132936	0.431839	ENSGALG00000032986(CFTR)
GO:0005298	proline:sodium symporter activity	1	1	0.132936	0.431839	ENSGALG00000010992(SLC6A15)
GO:0005335	serotonin:sodium symporter activity	1	1	0.132936	0.431839	ENSGALG00000004246(SLC6A4)
GO:0005369	taurine:sodium symporter activity	1	1	0.132936	0.431839	ENSGALG00000006425(SLC6A6)
GO:0008269	JAK pathway signal transduction adaptor activity	1	1	0.132936	0.431839	ENSGALG00000050619(SOCS2)
GO:0008426	protein kinase C inhibitor activity	1	1	0.132936	0.431839	ENSGALG00000001926(HSPB1)
GO:0008465	glycerate dehydrogenase activity	1	1	0.132936	0.431839	ENSGALG00000005423(GRHPR)
GO:0008480	sarcosine dehydrogenase activity	1	1	0.132936	0.431839	ENSGALG00000002855(SARDH)
GO:0008747	N-acetylneuraminate lyase activity	1	1	0.132936	0.431839	ENSGALG00000004614(NPL)
GO:0008892	guanine deaminase activity	1	1	0.132936	0.431839	ENSGALG00000015141(GDA)
GO:0008942	nitrite reductase [NAD(P)H] activity	1	1	0.132936	0.431839	ENSGALG00000014673(RFESD)
GO:0008955	peptidoglycan glycosyltransferase activity	1	1	0.132936	0.431839	ENSGALG00000010125(CSGALNACT1)
GO:0015067	amidinotransferase activity	1	1	0.132936	0.431839	ENSGALG00000023435(GATM)
GO:0015068	glycine amidinotransferase activity	1	1	0.132936	0.431839	ENSGALG00000023435(GATM)
GO:0015265	urea channel activity	1	1	0.132936	0.431839	ENSGALG00000004261(AQP9)
GO:0016155	formyltetrahydrofolate dehydrogenase activity	1	1	0.132936	0.431839	ENSGALG00000012691(ALDH1L2)
GO:0016170	interleukin-15 receptor binding	1	1	0.132936	0.431839	ENSGALG00000015216(SYK)
GO:0016404	15-hydroxyprostaglandin dehydrogenase (NAD+) activity	1	1	0.132936	0.431839	ENSGALG00000010769(HPGD)
GO:0016492	G protein-coupled neurotensin receptor activity	1	1	0.132936	0.431839	ENSGALG00000005524(NTSR1)
GO:0016495	C-X3-C chemokine receptor activity	1	1	0.132936	0.431839	ENSGALG00000038000(CX3CR1)
GO:0016496	substance P receptor activity	1	1	0.132936	0.431839	ENSGALG00000036638(TACR1)
GO:0016825	hydrolase activity, acting on acid phosphorus-nitrogen bonds	1	1	0.132936	0.431839	ENSGALG00000023542(ALPL)
GO:0016964	alpha-2 macroglobulin receptor activity	1	1	0.132936	0.431839	ENSGALG00000030904(LRP1)
GO:0017096	acetylserotonin O-methyltransferase activity	1	1	0.132936	0.431839	ENSGALG00000016685(ASMT)
GO:0023024	MHC class I protein complex binding	1	1	0.132936	0.431839	ENSGALG00000014428(TAPBPL)
GO:0030020	extracellular matrix structural constituent conferring tensile strength	1	1	0.132936	0.431839	ENSGALG00000036798(COL4A1)
GO:0030021	extracellular matrix structural constituent conferring compression resistance	1	1	0.132936	0.431839	ENSGALG00000011274(DCN)
GO:0030023	extracellular matrix constituent conferring elasticity	1	1	0.132936	0.431839	ENSGALG00000052087(Emilin1)
GO:0030280	structural constituent of epidermis	1	1	0.132936	0.431839	ENSGALG00000032672(KRT5)
GO:0030281	structural constituent of cutaneous appendage	1	1	0.132936	0.431839	ENSGALG00000032672(KRT5)
GO:0030305	heparanase activity	1	1	0.132936	0.431839	ENSGALG00000011203(HPSE)
GO:0030731	guanidinoacetate N-methyltransferase activity	1	1	0.132936	0.431839	ENSGALG00000040182(gamt)
GO:0030882	lipid antigen binding	1	1	0.132936	0.431839	ENSGALG00000043052(CD1B)
GO:0030883	endogenous lipid antigen binding	1	1	0.132936	0.431839	ENSGALG00000043052(CD1B)
GO:0030884	exogenous lipid antigen binding	1	1	0.132936	0.431839	ENSGALG00000043052(CD1B)
GO:0030899	calcium-dependent ATPase activity	1	1	0.132936	0.431839	ENSGALG00000001564(ATP2A3)
GO:0031711	bradykinin receptor binding	1	1	0.132936	0.431839	ENSGALG00000038512(AGTR1)
GO:0031737	CX3C chemokine receptor binding	1	1	0.132936	0.431839	ENSGALG00000038000(CX3CR1)
GO:0031763	galanin receptor binding	1	1	0.132936	0.431839	ENSGALG00000007047(GAL)
GO:0031764	type 1 galanin receptor binding	1	1	0.132936	0.431839	ENSGALG00000007047(GAL)
GO:0031765	type 2 galanin receptor binding	1	1	0.132936	0.431839	ENSGALG00000007047(GAL)
GO:0031766	type 3 galanin receptor binding	1	1	0.132936	0.431839	ENSGALG00000007047(GAL)
GO:0031769	glucagon receptor binding	1	1	0.132936	0.431839	ENSGALG00000011104(GCG)
GO:0032427	GBD domain binding	1	1	0.132936	0.431839	ENSGALG00000010010(RHOQ)
GO:0033678	5'-3' DNA/RNA helicase activity	1	1	0.132936	0.431839	ENSGALG00000009032(PIF1)
GO:0033925	mannosyl-glycoprotein endo-beta-N-acetylglucosaminidase activity	1	1	0.132936	0.431839	ENSGALG00000011816(ENGASE)
GO:0034988	Fc-gamma receptor I complex binding	1	1	0.132936	0.431839	ENSGALG00000032199(FGR)
GO:0035400	histone tyrosine kinase activity	1	1	0.132936	0.431839	ENSGALG00000015027(JAK2)
GO:0035401	histone kinase activity (H3-Y41 specific)	1	1	0.132936	0.431839	ENSGALG00000015027(JAK2)
GO:0036332	placental growth factor-activated receptor activity	1	1	0.132936	0.431839	ENSGALG00000017091(FLT1)
GO:0042007	interleukin-18 binding	1	1	0.132936	0.431839	ENSGALG00000040621(IL18R1)
GO:0042008	interleukin-18 receptor activity	1	1	0.132936	0.431839	ENSGALG00000040621(IL18R1)
GO:0042131	thiamine phosphate phosphatase activity	1	1	0.132936	0.431839	ENSGALG00000043415(ACP3)
GO:0042658	MHC class II protein binding, via antigen binding groove	1	1	0.132936	0.431839	ENSGALG00000004594(CD74)
GO:0045029	UDP-activated nucleotide receptor activity	1	1	0.132936	0.431839	ENSGALG00000017327(P2RY6)
GO:0046539	histamine N-methyltransferase activity	1	1	0.132936	0.431839	ENSGALG00000012377(HNMT)
GO:0046857	oxidoreductase activity, acting on other nitrogenous compounds as donors, with NAD or NADP as acceptor	1	1	0.132936	0.431839	ENSGALG00000014673(RFESD)
GO:0047127	thiomorpholine-carboxylate dehydrogenase activity	1	1	0.132936	0.431839	ENSGALG00000002484(CRYM)
GO:0047150	betaine-homocysteine S-methyltransferase activity	1	1	0.132936	0.431839	ENSGALG00000004518(Bhmt)
GO:0047179	platelet-activating factor acetyltransferase activity	1	1	0.132936	0.431839	ENSGALG00000028928(LCAT)
GO:0047390	glycerophosphocholine cholinephosphodiesterase activity	1	1	0.132936	0.431839	ENSGALG00000010645(ENPP6)
GO:0047412	N-(long-chain-acyl)ethanolamine deacylase activity	1	1	0.132936	0.431839	ENSGALG00000011529(NAAA)
GO:0047865	dimethylglycine dehydrogenase activity	1	1	0.132936	0.431839	ENSGALG00000004491(DMGDH)
GO:0047963	glycine N-choloyltransferase activity	1	1	0.132936	0.431839	ENSGALG00000040619(BAAT)
GO:0050187	phosphoamidase activity	1	1	0.132936	0.431839	ENSGALG00000023542(ALPL)
GO:0050262	ribosylnicotinamide kinase activity	1	1	0.132936	0.431839	ENSGALG00000030120(ITGB1BP3)
GO:0050479	glyceryl-ether monooxygenase activity	1	1	0.132936	0.431839	ENSGALG00000010792(AGMO)
GO:0050568	protein-glutamine glutaminase activity	1	1	0.132936	0.431839	ENSGALG00000006775(TGM2)
GO:0052816	long-chain acyl-CoA hydrolase activity	1	1	0.132936	0.431839	ENSGALG00000040619(BAAT)
GO:0052817	very long chain acyl-CoA hydrolase activity	1	1	0.132936	0.431839	ENSGALG00000040619(BAAT)
GO:0055103	ligase regulator activity	1	1	0.132936	0.431839	ENSGALG00000009050(CAPN3)
GO:0060072	large conductance calcium-activated potassium channel activity	1	1	0.132936	0.431839	ENSGALG00000004980(KCNMA1)
GO:0060175	brain-derived neurotrophic factor-activated receptor activity	1	1	0.132936	0.431839	ENSGALG00000012594(NTRK2)
GO:0060230	lipoprotein lipase activator activity	1	1	0.132936	0.431839	ENSGALG00000033376(APOH)
GO:0061811	ADP-ribosyl cyclase activity	1	1	0.132936	0.431839	ENSGALG00000014509(BST1)
GO:0061812	cyclic ADP-ribose hydrolase	1	1	0.132936	0.431839	ENSGALG00000014509(BST1)
GO:0070089	chloride-activated potassium channel activity	1	1	0.132936	0.431839	ENSGALG00000041680(KCNT2)
GO:0070123	transforming growth factor beta receptor activity, type III	1	1	0.132936	0.431839	ENSGALG00000006038(TGFBR3)
GO:0070287	ferritin receptor activity	1	1	0.132936	0.431839	ENSGALG00000016580(SCARA5)
GO:0070320	inward rectifier potassium channel inhibitor activity	1	1	0.132936	0.431839	ENSGALG00000043287(CAV1)
GO:0070653	high-density lipoprotein particle receptor binding	1	1	0.132936	0.431839	ENSGALG00000007114(APOA1)
GO:0070699	type II activin receptor binding	1	1	0.132936	0.431839	ENSGALG00000034616(INHBA)
GO:0070892	lipoteichoic acid receptor activity	1	1	0.132936	0.431839	ENSGALG00000008439(CD36)
GO:0072570	ADP-D-ribose binding	1	1	0.132936	0.431839	ENSGALG00000005631(TRPM2)
GO:0072571	mono-ADP-D-ribose binding	1	1	0.132936	0.431839	ENSGALG00000005631(TRPM2)
GO:0086057	voltage-gated calcium channel activity involved in bundle of His cell action potential	1	1	0.132936	0.431839	ENSGALG00000008486(CACNA2D1)
GO:0086076	gap junction channel activity involved in atrial cardiac muscle cell-AV node cell electrical coupling	1	1	0.132936	0.431839	ENSGALG00000039452(GJA5)
GO:0086078	gap junction channel activity involved in bundle of His cell-Purkinje myocyte electrical coupling	1	1	0.132936	0.431839	ENSGALG00000039452(GJA5)
GO:0097079	selenite:proton symporter activity	1	1	0.132936	0.431839	ENSGALG00000012298(SLC39A8)
GO:0097493	structural molecule activity conferring elasticity	1	1	0.132936	0.431839	ENSGALG00000052087(Emilin1)
GO:0098640	integrin binding involved in cell-matrix adhesion	1	1	0.132936	0.431839	ENSGALG00000028341(MADCAM1)
GO:0099142	intracellularly ATP-gated ion channel activity	1	1	0.132936	0.431839	ENSGALG00000032986(CFTR)
GO:0101020	estrogen 16-alpha-hydroxylase activity	1	1	0.132936	0.431839	ENSGALG00000025822(CYP1B1)
GO:0106138	Sec61 translocon complex binding	1	1	0.132936	0.431839	ENSGALG00000032986(CFTR)
GO:0150025	oxidised low-density lipoprotein particle receptor activity	1	1	0.132936	0.431839	ENSGALG00000008439(CD36)
GO:1902388	ceramide 1-phosphate transporter activity	1	1	0.132936	0.431839	ENSGALG00000035619(MTTP)
GO:1903981	enterobactin binding	1	1	0.132936	0.431839	ENSGALG00000035219(ALB)
GO:1904492	Ac-Asp-Glu binding	1	1	0.132936	0.431839	ENSGALG00000017234(FOLH1)
GO:1904493	tetrahydrofolyl-poly(glutamate) polymer binding	1	1	0.132936	0.431839	ENSGALG00000017234(FOLH1)
GO:1905056	calcium-transporting ATPase activity involved in regulation of presynaptic cytosolic calcium ion concentration	1	1	0.132936	0.431839	ENSGALG00000030550(ATP2B1)
GO:0001537	N-acetylgalactosamine 4-O-sulfotransferase activity	2	5	0.13422	0.431839	ENSGALG00000029632(CHST13);ENSGALG00000049181(CHST14)
GO:0004396	hexokinase activity	2	5	0.13422	0.431839	ENSGALG00000021039(HKDC1);ENSGALG00000034855(HK2)
GO:0004758	serine C-palmitoyltransferase activity	2	5	0.13422	0.431839	ENSGALG00000009037(SPTLC3);ENSGALG00000048373(sptssb)
GO:0004952	dopamine neurotransmitter receptor activity	2	5	0.13422	0.431839	ENSGALG00000014975(DRD5);ENSGALG00000039698(DRD1)
GO:0004994	somatostatin receptor activity	2	5	0.13422	0.431839	ENSGALG00000005258(SSTR5);ENSGALG00000010139(SSTR1)
GO:0004999	vasoactive intestinal polypeptide receptor activity	2	5	0.13422	0.431839	ENSGALG00000005223(ADCYAP1R1);ENSGALG00000006575(VIPR2)
GO:0005381	iron ion transmembrane transporter activity	2	5	0.13422	0.431839	ENSGALG00000011434(SLC11A1);ENSGALG00000012298(SLC39A8)
GO:0005522	profilin binding	2	5	0.13422	0.431839	ENSGALG00000010010(RHOQ);ENSGALG00000048592(VASP)
GO:0005536	glucose binding	2	5	0.13422	0.431839	ENSGALG00000021039(HKDC1);ENSGALG00000034855(HK2)
GO:0008239	dipeptidyl-peptidase activity	2	5	0.13422	0.431839	ENSGALG00000011099(FAP);ENSGALG00000042452(DPP4)
GO:0008331	high voltage-gated calcium channel activity	2	5	0.13422	0.431839	ENSGALG00000008591(CACNB2);ENSGALG00000013022(CACNA1C)
GO:0015279	store-operated calcium channel activity	2	5	0.13422	0.431839	ENSGALG00000017044(TRPC4);ENSGALG00000029416(TRPC6)
GO:0016174	NAD(P)H oxidase activity	2	5	0.13422	0.431839	ENSGALG00000007503(KMO);ENSGALG00000032190(MICAL1)
GO:0016208	AMP binding	2	5	0.13422	0.431839	ENSGALG00000010225(Acss1);ENSGALG00000043885(CFAP45)
GO:0016454	C-palmitoyltransferase activity	2	5	0.13422	0.431839	ENSGALG00000009037(SPTLC3);ENSGALG00000048373(sptssb)
GO:0022841	potassium ion leak channel activity	2	5	0.13422	0.431839	ENSGALG00000011005(KCNK1);ENSGALG00000012021(KCNK16)
GO:0030156	benzodiazepine receptor binding	2	5	0.13422	0.431839	ENSGALG00000050014(TSPOAP1);ENSGALG00000052968(Tspoap1)
GO:0032036	myosin heavy chain binding	2	5	0.13422	0.431839	ENSGALG00000028567(MYL9);ENSGALG00000046914(LIMCH1)
GO:0034713	type I transforming growth factor beta receptor binding	2	5	0.13422	0.431839	ENSGALG00000010346(TGFB3);ENSGALG00000012425(FERMT2)
GO:0035240	dopamine binding	2	5	0.13422	0.431839	ENSGALG00000014975(DRD5);ENSGALG00000039698(DRD1)
GO:0043184	vascular endothelial growth factor receptor 2 binding	2	5	0.13422	0.431839	ENSGALG00000009724(GREM1);ENSGALG00000032349(CDH5)
GO:0043426	MRF binding	2	5	0.13422	0.431839	ENSGALG00000016927(KLF5);ENSGALG00000048539(BHLHE41)
GO:0045159	myosin II binding	2	5	0.13422	0.431839	ENSGALG00000028567(MYL9);ENSGALG00000046914(LIMCH1)
GO:0046920	alpha-(1->3)-fucosyltransferase activity	2	5	0.13422	0.431839	ENSGALG00000034975(FUT7);ENSGALG00000042116(FUT9)
GO:0047555	3',5'-cyclic-GMP phosphodiesterase activity	2	5	0.13422	0.431839	ENSGALG00000016186(PDE9A);ENSGALG00000039022(PDE1B)
GO:0070742	C2H2 zinc finger domain binding	2	5	0.13422	0.431839	ENSGALG00000005909(GATA2);ENSGALG00000031960(LEF1)
GO:0097199	cysteine-type endopeptidase activity involved in apoptotic signaling pathway	2	5	0.13422	0.431839	ENSGALG00000008346(CASP18);ENSGALG00000046494(CASP10)
GO:0120014	intermembrane phospholipid transfer activity	2	5	0.13422	0.431839	ENSGALG00000035619(MTTP);ENSGALG00000036686(PLTP)
GO:0120019	intermembrane phosphotidylcholine transfer activity	2	5	0.13422	0.431839	ENSGALG00000035619(MTTP);ENSGALG00000036686(PLTP)
GO:1990817	RNA adenylyltransferase activity	2	5	0.13422	0.431839	ENSGALG00000007157(TENT5D);ENSGALG00000035903(FAM46A)
GO:0008092	cytoskeletal protein binding	96	649	0.137194	0.435757	ENSGALG00000000318(CSRP1);ENSGALG00000000521(SPIRE2);ENSGALG00000000625(MAPT);ENSGALG00000000681(PAK1);ENSGALG00000001459(TNNC1);ENSGALG00000002103(TPPP3);ENSGALG00000002192(PTPRC);ENSGALG00000002790(ABLIM3);ENSGALG00000003353(RAI14);ENSGALG00000003521(TPM1);ENSGALG00000003636(FBLIM1);ENSGALG00000003770(ANXA2);ENSGALG00000003925(MYPN);ENSGALG00000004582(MYL2);ENSGALG00000004901(CORO1C);ENSGALG000…
GO:0001972	retinoic acid binding	3	10	0.137499	0.435757	ENSGALG00000004196(UGT1A1);ENSGALG00000007000(NR2F2);ENSGALG00000043213(CYP26C1)
GO:0005372	water transmembrane transporter activity	3	10	0.137499	0.435757	ENSGALG00000004261(AQP9);ENSGALG00000005209(AQP1);ENSGALG00000041878(AQP5)
GO:0005452	inorganic anion exchanger activity	3	10	0.137499	0.435757	ENSGALG00000031274(SLC4A8);ENSGALG00000034284(SLC4A2);ENSGALG00000039978(SLC4A1)
GO:0015020	glucuronosyltransferase activity	3	10	0.137499	0.435757	ENSGALG00000004196(UGT1A1);ENSGALG00000010125(CSGALNACT1);ENSGALG00000043829(ext1c)
GO:0015269	calcium-activated potassium channel activity	3	10	0.137499	0.435757	ENSGALG00000002118(KCNMB1);ENSGALG00000004980(KCNMA1);ENSGALG00000030554(KCNN3)
GO:0015296	anion:cation symporter activity	3	10	0.137499	0.435757	ENSGALG00000004246(SLC6A4);ENSGALG00000012298(SLC39A8);ENSGALG00000042199(SLC12A5)
GO:0004177	aminopeptidase activity	6	27	0.139786	0.44206	ENSGALG00000006301(KDM8);ENSGALG00000010200(TRHDE);ENSGALG00000011099(FAP);ENSGALG00000025935(XPNPEP2);ENSGALG00000032031(MMP16);ENSGALG00000042452(DPP4)
GO:1990782	protein tyrosine kinase binding	11	58	0.140538	0.443489	ENSGALG00000002722(MST1);ENSGALG00000009480(DOCK4);ENSGALG00000016138(DSCAM);ENSGALG00000016364(ALKAL2);ENSGALG00000016820(GAS6);ENSGALG00000029983(ANGPT1);ENSGALG00000032349(CDH5);ENSGALG00000036189(ANGPT2);ENSGALG00000040755(ANGPT4);ENSGALG00000047017(PHYHIP);ENSGALG00000054619(GAB2)
GO:0002020	protease binding	13	71	0.142234	0.447886	ENSGALG00000003578(FN1);ENSGALG00000003770(ANXA2);ENSGALG00000005619(F3);ENSGALG00000008293(SH3PXD2A);ENSGALG00000008669(CD28);ENSGALG00000009641(COL1A2);ENSGALG00000011099(FAP);ENSGALG00000012594(NTRK2);ENSGALG00000014412(CSTA);ENSGALG00000017272(VWF);ENSGALG00000027070(TIMP2);ENSGALG00000030502(ADAMTS4);ENSGALG00000041555(COL1A1)
GO:0008047	enzyme activator activity	49	317	0.14373	0.451636	ENSGALG00000001189(NCF1C);ENSGALG00000001564(ATP2A3);ENSGALG00000002028(GPRC5B);ENSGALG00000002562(ARAP3);ENSGALG00000002564(RGS4);ENSGALG00000002623(PCOLCE2);ENSGALG00000003319(ADAP2);ENSGALG00000003578(FN1);ENSGALG00000004700(NCF2);ENSGALG00000007114(APOA1);ENSGALG00000007140(NRP1);ENSGALG00000007681(HTR2B);ENSGALG00000009480(DOCK4);ENSGALG00000009724(GREM1);ENSGALG00000009803(MGST2);ENSGALG000…
GO:0008289	lipid binding	69	459	0.147562	0.462694	ENSGALG00000000241(STARD4);ENSGALG00000000783(PTAFR);ENSGALG00000001189(NCF1C);ENSGALG00000002121(PLEKHN1);ENSGALG00000002182(NR5A2);ENSGALG00000002562(ARAP3);ENSGALG00000002637(RBP7);ENSGALG00000003212(TSPO2);ENSGALG00000003319(ADAP2);ENSGALG00000003770(ANXA2);ENSGALG00000003863(P2RX7);ENSGALG00000004196(UGT1A1);ENSGALG00000004285(HNF4A);ENSGALG00000004376(KCNJ2);ENSGALG00000004917(DOC2B);ENSGAL…
GO:0030234	enzyme regulator activity	94	638	0.149402	0.467021	ENSGALG00000000619(ANGPTL4);ENSGALG00000001189(NCF1C);ENSGALG00000001564(ATP2A3);ENSGALG00000001634(RPL23);ENSGALG00000001926(HSPB1);ENSGALG00000002028(GPRC5B);ENSGALG00000002562(ARAP3);ENSGALG00000002564(RGS4);ENSGALG00000002594(TFPI);ENSGALG00000002623(PCOLCE2);ENSGALG00000003319(ADAP2);ENSGALG00000003578(FN1);ENSGALG00000003770(ANXA2);ENSGALG00000003923(COL6A3);ENSGALG00000004196(UGT1A1);ENSGA…
GO:0015294	solute:cation symporter activity	9	46	0.149573	0.467021	ENSGALG00000004246(SLC6A4);ENSGALG00000006425(SLC6A6);ENSGALG00000010992(SLC6A15);ENSGALG00000011671(SLC15A2);ENSGALG00000012298(SLC39A8);ENSGALG00000019291(SLC6A1);ENSGALG00000031274(SLC4A8);ENSGALG00000037556(SLC1A2);ENSGALG00000042199(SLC12A5)
GO:0004806	triglyceride lipase activity	4	16	0.153664	0.476899	ENSGALG00000004230(LIPC);ENSGALG00000009231(PNLIPRP1);ENSGALG00000010032(PLB1);ENSGALG00000014997(PLA1A)
GO:0019956	chemokine binding	4	16	0.153664	0.476899	ENSGALG00000011735(XCR1);ENSGALG00000037077(CCR5);ENSGALG00000038000(CX3CR1);ENSGALG00000041491(ACKR4)
GO:0005262	calcium channel activity	13	72	0.153703	0.476899	ENSGALG00000004519(TRPV2);ENSGALG00000005631(TRPM2);ENSGALG00000008486(CACNA2D1);ENSGALG00000008591(CACNB2);ENSGALG00000012710(NCS1);ENSGALG00000013022(CACNA1C);ENSGALG00000015154(TRPM6);ENSGALG00000017044(TRPC4);ENSGALG00000026241(GRIN3B);ENSGALG00000026994(FAM155A);ENSGALG00000029416(TRPC6);ENSGALG00000050887(CACNB3);ENSGALG00000055056(TRPV3)
GO:0005544	calcium-dependent phospholipid binding	7	34	0.157011	0.486143	ENSGALG00000003770(ANXA2);ENSGALG00000004917(DOC2B);ENSGALG00000005956(ANXA8);ENSGALG00000015148(ANXA1);ENSGALG00000041094(SYT1);ENSGALG00000043139(SYT7);ENSGALG00000051178(ANXA4)
GO:0004497	monooxygenase activity	14	79	0.158833	0.490758	ENSGALG00000001325(CYP1A1);ENSGALG00000006352(CH25H);ENSGALG00000007503(KMO);ENSGALG00000008283(CYP2AB1);ENSGALG00000010792(AGMO);ENSGALG00000011413(CYP2J2);ENSGALG00000013535(CYP4V2);ENSGALG00000025822(CYP1B1);ENSGALG00000029648(TH);ENSGALG00000032190(MICAL1);ENSGALG00000036831(CYP2H1);ENSGALG00000043213(CYP26C1);ENSGALG00000050508(NOS3);ENSGALG00000050634(CYP2G1)
GO:0030971	receptor tyrosine kinase binding	8	41	0.170059	0.520493	ENSGALG00000002722(MST1);ENSGALG00000009480(DOCK4);ENSGALG00000016364(ALKAL2);ENSGALG00000016820(GAS6);ENSGALG00000029983(ANGPT1);ENSGALG00000036189(ANGPT2);ENSGALG00000040755(ANGPT4);ENSGALG00000054619(GAB2)
GO:0097110	scaffold protein binding	8	41	0.170059	0.520493	ENSGALG00000005553(NLGN3);ENSGALG00000011182(DLL1);ENSGALG00000015022(FYN);ENSGALG00000015216(SYK);ENSGALG00000030002(KRT18);ENSGALG00000033295(CAV2);ENSGALG00000042836(KCNH2);ENSGALG00000050508(NOS3)
GO:0005229	intracellular calcium activated chloride channel activity	3	11	0.17127	0.520493	ENSGALG00000006322(CLCA1);ENSGALG00000009638(ANO6);ENSGALG00000034615(ANO8)
GO:0005283	amino acid:sodium symporter activity	3	11	0.17127	0.520493	ENSGALG00000010992(SLC6A15);ENSGALG00000019291(SLC6A1);ENSGALG00000037556(SLC1A2)
GO:0005328	neurotransmitter:sodium symporter activity	3	11	0.17127	0.520493	ENSGALG00000004246(SLC6A4);ENSGALG00000019291(SLC6A1);ENSGALG00000037556(SLC1A2)
GO:0061778	intracellular chloride channel activity	3	11	0.17127	0.520493	ENSGALG00000006322(CLCA1);ENSGALG00000009638(ANO6);ENSGALG00000034615(ANO8)
GO:0071837	HMG box domain binding	3	11	0.17127	0.520493	ENSGALG00000009129(DLX5);ENSGALG00000012123(PAX6);ENSGALG00000027925(HOXA3)
GO:1901338	catecholamine binding	3	11	0.17127	0.520493	ENSGALG00000014975(DRD5);ENSGALG00000039698(DRD1);ENSGALG00000040035(ADRB2)
GO:0015459	potassium channel regulator activity	6	29	0.1795	0.53866	ENSGALG00000010269(KCNAB1);ENSGALG00000022696(KCNE3);ENSGALG00000031350(KCNE4);ENSGALG00000040035(ADRB2);ENSGALG00000041791(DPP6);ENSGALG00000043287(CAV1)
GO:0042805	actinin binding	5	23	0.182097	0.53866	ENSGALG00000000318(CSRP1);ENSGALG00000003925(MYPN);ENSGALG00000013022(CACNA1C);ENSGALG00000026159(PDLIM7);ENSGALG00000051152(Ldb3)
GO:0004931	extracellularly ATP-gated cation channel activity	2	6	0.184164	0.53866	ENSGALG00000001573(P2RX1);ENSGALG00000003863(P2RX7)
GO:0005031	tumor necrosis factor-activated receptor activity	2	6	0.184164	0.53866	ENSGALG00000001882(TNFRSF18);ENSGALG00000031094(EDA2R)
GO:0005388	calcium-transporting ATPase activity	2	6	0.184164	0.53866	ENSGALG00000001564(ATP2A3);ENSGALG00000030550(ATP2B1)
GO:0008046	axon guidance receptor activity	2	6	0.184164	0.53866	ENSGALG00000008537(EPHB3);ENSGALG00000015511(ROBO1)
GO:0008179	adenylate cyclase binding	2	6	0.184164	0.53866	ENSGALG00000036240(AKAP12);ENSGALG00000040035(ADRB2)
GO:0008199	ferric iron binding	2	6	0.184164	0.53866	ENSGALG00000007220(FTH1);ENSGALG00000032854(ACP5)
GO:0008970	phospholipase A1 activity	2	6	0.184164	0.53866	ENSGALG00000004230(LIPC);ENSGALG00000014997(PLA1A)
GO:0010853	cyclase activator activity	2	6	0.184164	0.53866	ENSGALG00000012710(NCS1);ENSGALG00000027269(GUCA2B)
GO:0015057	thrombin-activated receptor activity	2	6	0.184164	0.53866	ENSGALG00000016687(P2RY8);ENSGALG00000023379(F2RL2)
GO:0016671	oxidoreductase activity, acting on a sulfur group of donors, disulfide as acceptor	2	6	0.184164	0.53866	ENSGALG00000026661(MSRB3);ENSGALG00000033694(IFI30)
GO:0030250	guanylate cyclase activator activity	2	6	0.184164	0.53866	ENSGALG00000012710(NCS1);ENSGALG00000027269(GUCA2B)
GO:0030548	acetylcholine receptor regulator activity	2	6	0.184164	0.53866	ENSGALG00000028759(LYPD6B);ENSGALG00000051312(Lypd2)
GO:0031432	titin binding	2	6	0.184164	0.53866	ENSGALG00000006491(ANKRD1);ENSGALG00000009050(CAPN3)
GO:0042288	MHC class I protein binding	2	6	0.184164	0.53866	ENSGALG00000004594(CD74);ENSGALG00000051628(CD244)
GO:0070016	armadillo repeat domain binding	2	6	0.184164	0.53866	ENSGALG00000008883(TCF7L2);ENSGALG00000031960(LEF1)
GO:0099602	neurotransmitter receptor regulator activity	2	6	0.184164	0.53866	ENSGALG00000028759(LYPD6B);ENSGALG00000051312(Lypd2)
GO:1990948	ubiquitin ligase inhibitor activity	2	6	0.184164	0.53866	ENSGALG00000001634(RPL23);ENSGALG00000014833(RPL37)
GO:0016782	transferase activity, transferring sulfur-containing groups	12	68	0.186089	0.543219	ENSGALG00000001371(HS3ST3A1);ENSGALG00000007781(GAL3ST1);ENSGALG00000011812(Sult1d1);ENSGALG00000012345(UST);ENSGALG00000014846(OXCT1);ENSGALG00000014934(HS3ST1);ENSGALG00000023122(SULT1B);ENSGALG00000023472(SULT2B1);ENSGALG00000029632(CHST13);ENSGALG00000046375(SULT6B1);ENSGALG00000047475(HS3ST2);ENSGALG00000049181(CHST14)
GO:0016798	hydrolase activity, acting on glycosyl bonds	20	122	0.187394	0.545952	ENSGALG00000005814(MYORG);ENSGALG00000007001(TLR4);ENSGALG00000007508(HPSE2);ENSGALG00000008166(TLR15);ENSGALG00000009239(TLR2B);ENSGALG00000011203(HPSE);ENSGALG00000011328(GLB1L);ENSGALG00000011816(ENGASE);ENSGALG00000014509(BST1);ENSGALG00000016590(TLR7);ENSGALG00000016785(IL1RL1);ENSGALG00000017068(KL);ENSGALG00000017485(TLR1A);ENSGALG00000023760(CHIA);ENSGALG00000025921(MYORG);ENSGALG00000037…
GO:0015370	solute:sodium symporter activity	6	30	0.200873	0.568651	ENSGALG00000004246(SLC6A4);ENSGALG00000006425(SLC6A6);ENSGALG00000010992(SLC6A15);ENSGALG00000019291(SLC6A1);ENSGALG00000031274(SLC4A8);ENSGALG00000037556(SLC1A2)
GO:0015293	symporter activity	10	56	0.203707	0.568651	ENSGALG00000004246(SLC6A4);ENSGALG00000006425(SLC6A6);ENSGALG00000010992(SLC6A15);ENSGALG00000011671(SLC15A2);ENSGALG00000012298(SLC39A8);ENSGALG00000016498(MFSD2B);ENSGALG00000019291(SLC6A1);ENSGALG00000031274(SLC4A8);ENSGALG00000037556(SLC1A2);ENSGALG00000042199(SLC12A5)
GO:0003887	DNA-directed DNA polymerase activity	8	43	0.205102	0.568651	ENSGALG00000046517(pol);ENSGALG00000046681(pol);ENSGALG00000048839(pol);ENSGALG00000049069(pol);ENSGALG00000050752(POLD4);ENSGALG00000052108(pol);ENSGALG00000053173(pol);ENSGALG00000053798(pol)
GO:0005080	protein kinase C binding	5	24	0.206559	0.568651	ENSGALG00000001926(HSPB1);ENSGALG00000003885(KIAA1614);ENSGALG00000011300(TOP2B);ENSGALG00000037726(MARCKS);ENSGALG00000050760(ADCY6)
GO:0005243	gap junction channel activity	3	12	0.207065	0.568651	ENSGALG00000005331(GJC2);ENSGALG00000039452(GJA5);ENSGALG00000045036(GJA3)
GO:0005416	amino acid:cation symporter activity	3	12	0.207065	0.568651	ENSGALG00000010992(SLC6A15);ENSGALG00000019291(SLC6A1);ENSGALG00000037556(SLC1A2)
GO:0016755	transferase activity, transferring amino-acyl groups	3	12	0.207065	0.568651	ENSGALG00000006775(TGM2);ENSGALG00000012802(F13A1);ENSGALG00000033171(TGM4)
GO:0016705	oxidoreductase activity, acting on paired donors, with incorporation or reduction of molecular oxygen	20	124	0.20795	0.568651	ENSGALG00000001314(PTGS1);ENSGALG00000001325(CYP1A1);ENSGALG00000006301(KDM8);ENSGALG00000006352(CH25H);ENSGALG00000006783(PLOD2);ENSGALG00000007503(KMO);ENSGALG00000008283(CYP2AB1);ENSGALG00000010592(TET2);ENSGALG00000010792(AGMO);ENSGALG00000011213(DEGS2);ENSGALG00000011413(CYP2J2);ENSGALG00000013535(CYP4V2);ENSGALG00000025822(CYP1B1);ENSGALG00000029648(TH);ENSGALG00000032190(MICAL1);ENSGALG000…
GO:0005227	calcium activated cation channel activity	4	18	0.209878	0.568651	ENSGALG00000002118(KCNMB1);ENSGALG00000004980(KCNMA1);ENSGALG00000009638(ANO6);ENSGALG00000030554(KCNN3)
GO:0005343	organic acid:sodium symporter activity	4	18	0.209878	0.568651	ENSGALG00000006425(SLC6A6);ENSGALG00000010992(SLC6A15);ENSGALG00000019291(SLC6A1);ENSGALG00000037556(SLC1A2)
GO:0017127	cholesterol transporter activity	4	18	0.209878	0.568651	ENSGALG00000000241(STARD4);ENSGALG00000007114(APOA1);ENSGALG00000035619(MTTP);ENSGALG00000036686(PLTP)
GO:0120020	intermembrane cholesterol transfer activity	4	18	0.209878	0.568651	ENSGALG00000000241(STARD4);ENSGALG00000007114(APOA1);ENSGALG00000035619(MTTP);ENSGALG00000036686(PLTP)
GO:0001221	transcription cofactor binding	12	70	0.214038	0.568651	ENSGALG00000001634(RPL23);ENSGALG00000002182(NR5A2);ENSGALG00000005909(GATA2);ENSGALG00000007357(BCL6);ENSGALG00000010005(EPAS1);ENSGALG00000012123(PAX6);ENSGALG00000012973(ESR1);ENSGALG00000017195(PGR);ENSGALG00000029892(LMO2);ENSGALG00000031960(LEF1);ENSGALG00000033631(MYC);ENSGALG00000041640(TWIST1)
GO:0015276	ligand-gated ion channel activity	18	111	0.216322	0.568651	ENSGALG00000001573(P2RX1);ENSGALG00000001698(GABRA1);ENSGALG00000002098(GRIK3);ENSGALG00000003005(CHRNB4);ENSGALG00000003863(P2RX7);ENSGALG00000004376(KCNJ2);ENSGALG00000004721(KCNJ12);ENSGALG00000005631(TRPM2);ENSGALG00000006202(SCNN1B);ENSGALG00000007269(GABRA3);ENSGALG00000011005(KCNK1);ENSGALG00000014136(CNGA1);ENSGALG00000020505(KCNJ11);ENSGALG00000026241(GRIN3B);ENSGALG00000026373(KCNJ8);EN…
GO:0022834	ligand-gated channel activity	18	111	0.216322	0.568651	ENSGALG00000001573(P2RX1);ENSGALG00000001698(GABRA1);ENSGALG00000002098(GRIK3);ENSGALG00000003005(CHRNB4);ENSGALG00000003863(P2RX7);ENSGALG00000004376(KCNJ2);ENSGALG00000004721(KCNJ12);ENSGALG00000005631(TRPM2);ENSGALG00000006202(SCNN1B);ENSGALG00000007269(GABRA3);ENSGALG00000011005(KCNK1);ENSGALG00000014136(CNGA1);ENSGALG00000020505(KCNJ11);ENSGALG00000026241(GRIN3B);ENSGALG00000026373(KCNJ8);EN…
GO:0004252	serine-type endopeptidase activity	21	132	0.219405	0.568651	ENSGALG00000002722(MST1);ENSGALG00000005318(OVCH2);ENSGALG00000005619(F3);ENSGALG00000005747(Prss23);ENSGALG00000007419(MASP1);ENSGALG00000007886(PAMR1);ENSGALG00000008905(HABP2);ENSGALG00000011099(FAP);ENSGALG00000013546(Gzmk);ENSGALG00000014144(CORIN);ENSGALG00000014603(C1S);ENSGALG00000014659(C1R);ENSGALG00000014681(PCSK1);ENSGALG00000015623(HGFAC);ENSGALG00000030076(PCSK6);ENSGALG00000040832(…
GO:0008509	anion transmembrane transporter activity	31	202	0.21991	0.568651	ENSGALG00000001698(GABRA1);ENSGALG00000004246(SLC6A4);ENSGALG00000004498(SLC2A10);ENSGALG00000004729(SLC7A10);ENSGALG00000006170(LRRC8C);ENSGALG00000006322(CLCA1);ENSGALG00000006425(SLC6A6);ENSGALG00000007217(BEST1);ENSGALG00000007959(SLC26A3);ENSGALG00000008439(CD36);ENSGALG00000009638(ANO6);ENSGALG00000009698(SLC38A1);ENSGALG00000010992(SLC6A15);ENSGALG00000012298(SLC39A8);ENSGALG00000015234(cl…
GO:0017124	SH3 domain binding	8	44	0.223614	0.568651	ENSGALG00000001189(NCF1C);ENSGALG00000003925(MYPN);ENSGALG00000014561(PTPN6);ENSGALG00000028204(GPX1);ENSGALG00000032190(MICAL1);ENSGALG00000036441(WIPF1);ENSGALG00000048592(VASP);ENSGALG00000048926(WAS)
GO:0008081	phosphoric diester hydrolase activity	12	71	0.228642	0.568651	ENSGALG00000003457(CNP);ENSGALG00000005805(PLCD1);ENSGALG00000008907(PLCB4);ENSGALG00000009252(PLD1);ENSGALG00000010645(ENPP6);ENSGALG00000011094(PDE4B);ENSGALG00000011537(PDE10A);ENSGALG00000016186(PDE9A);ENSGALG00000037029(Pde4d);ENSGALG00000037587(ENPP3);ENSGALG00000039022(PDE1B);ENSGALG00000039935(PDE1C)
GO:0042826	histone deacetylase binding	12	71	0.228642	0.568651	ENSGALG00000006491(ANKRD1);ENSGALG00000008014(CEBPB);ENSGALG00000008127(SPI1);ENSGALG00000011300(TOP2B);ENSGALG00000023296(TAL1);ENSGALG00000026631(HOXA10);ENSGALG00000029024(TCF21);ENSGALG00000031960(LEF1);ENSGALG00000034297(TBX2);ENSGALG00000040266(GLI3);ENSGALG00000042077(HIC1);ENSGALG00000048539(BHLHE41)
GO:0005506	iron ion binding	19	119	0.228803	0.568651	ENSGALG00000001325(CYP1A1);ENSGALG00000002358(CDO1);ENSGALG00000006352(CH25H);ENSGALG00000006783(PLOD2);ENSGALG00000007220(FTH1);ENSGALG00000008283(CYP2AB1);ENSGALG00000010592(TET2);ENSGALG00000010792(AGMO);ENSGALG00000011413(CYP2J2);ENSGALG00000013535(CYP4V2);ENSGALG00000025822(CYP1B1);ENSGALG00000029648(TH);ENSGALG00000031597(HBAD);ENSGALG00000032854(ACP5);ENSGALG00000036831(CYP2H1);ENSGALG0000…
GO:0001085	RNA polymerase II transcription factor binding	21	133	0.230027	0.568651	ENSGALG00000001926(HSPB1);ENSGALG00000003478(GFI1B);ENSGALG00000004285(HNF4A);ENSGALG00000005909(GATA2);ENSGALG00000006491(ANKRD1);ENSGALG00000008127(SPI1);ENSGALG00000008494(CREB1);ENSGALG00000008883(TCF7L2);ENSGALG00000010005(EPAS1);ENSGALG00000010974(GSC);ENSGALG00000012792(HIPK2);ENSGALG00000012973(ESR1);ENSGALG00000014645(MEF2C);ENSGALG00000015052(UHRF2);ENSGALG00000015495(POU1F1);ENSGALG000…
GO:0001540	amyloid-beta binding	7	38	0.234531	0.568651	ENSGALG00000004594(CD74);ENSGALG00000007114(APOA1);ENSGALG00000008439(CD36);ENSGALG00000017242(FZD4);ENSGALG00000032980(DLGAP3);ENSGALG00000040035(ADRB2);ENSGALG00000047491(CLSTN2)
GO:0003916	DNA topoisomerase activity	2	7	0.236134	0.568651	ENSGALG00000011300(TOP2B);ENSGALG00000031768(SPO11)
GO:0004969	histamine receptor activity	2	7	0.236134	0.568651	ENSGALG00000026092(HRH3);ENSGALG00000042045(IRX3)
GO:0004977	melanocortin receptor activity	2	7	0.236134	0.568651	ENSGALG00000035569(MC2R);ENSGALG00000040549(HTR7)
GO:0005035	death receptor activity	2	7	0.236134	0.568651	ENSGALG00000001882(TNFRSF18);ENSGALG00000031094(EDA2R)
GO:0005165	neurotrophin receptor binding	2	7	0.236134	0.568651	ENSGALG00000014786(PIK3R1);ENSGALG00000053526(NTF3)
GO:0005172	vascular endothelial growth factor receptor binding	2	7	0.236134	0.568651	ENSGALG00000009724(GREM1);ENSGALG00000032349(CDH5)
GO:0008381	mechanosensitive ion channel activity	2	7	0.236134	0.568651	ENSGALG00000026994(FAM155A);ENSGALG00000042134(PIEZO2)
GO:0009374	biotin binding	2	7	0.236134	0.568651	ENSGALG00000025945(AVD);ENSGALG00000051283(AVD)
GO:0015250	water channel activity	2	7	0.236134	0.568651	ENSGALG00000004261(AQP9);ENSGALG00000041878(AQP5)
GO:0030249	guanylate cyclase regulator activity	2	7	0.236134	0.568651	ENSGALG00000012710(NCS1);ENSGALG00000027269(GUCA2B)
GO:0043560	insulin receptor substrate binding	2	7	0.236134	0.568651	ENSGALG00000013253(INSRR);ENSGALG00000014786(PIK3R1)
GO:0045295	gamma-catenin binding	2	7	0.236134	0.568651	ENSGALG00000008883(TCF7L2);ENSGALG00000031960(LEF1)
GO:0055105	ubiquitin-protein transferase inhibitor activity	2	7	0.236134	0.568651	ENSGALG00000001634(RPL23);ENSGALG00000014833(RPL37)
GO:0060229	lipase activator activity	2	7	0.236134	0.568651	ENSGALG00000015022(FYN);ENSGALG00000033376(APOH)
GO:0070324	thyroid hormone binding	2	7	0.236134	0.568651	ENSGALG00000002484(CRYM);ENSGALG00000015143(TTR)
GO:0005248	voltage-gated sodium channel activity	4	19	0.239883	0.568651	ENSGALG00000006072(Scn5a);ENSGALG00000010943(Scn1a);ENSGALG00000011040(SCN3A);ENSGALG00000034427(SCN4A)
GO:0120015	intermembrane sterol transfer activity	4	19	0.239883	0.568651	ENSGALG00000000241(STARD4);ENSGALG00000007114(APOA1);ENSGALG00000035619(MTTP);ENSGALG00000036686(PLTP)
GO:0001871	pattern binding	3	13	0.244313	0.568651	ENSGALG00000003589(VTN);ENSGALG00000028284(PTX3);ENSGALG00000053885(Prg4)
GO:0030247	polysaccharide binding	3	13	0.244313	0.568651	ENSGALG00000003589(VTN);ENSGALG00000028284(PTX3);ENSGALG00000053885(Prg4)
GO:0001409	guanine nucleotide transmembrane transporter activity	1	2	0.248208	0.568651	ENSGALG00000028225(SLC17A9)
GO:0001607	neuromedin U receptor activity	1	2	0.248208	0.568651	ENSGALG00000007714(NMUR1)
GO:0001621	ADP receptor activity	1	2	0.248208	0.568651	ENSGALG00000017327(P2RY6)
GO:0004060	arylamine N-acetyltransferase activity	1	2	0.248208	0.568651	ENSGALG00000005473(PNAT3)
GO:0004096	catalase activity	1	2	0.248208	0.568651	ENSGALG00000010633(GPX7)
GO:0004630	phospholipase D activity	1	2	0.248208	0.568651	ENSGALG00000009252(PLD1)
GO:0004666	prostaglandin-endoperoxide synthase activity	1	2	0.248208	0.568651	ENSGALG00000001314(PTGS1)
GO:0004704	NF-kappaB-inducing kinase activity	1	2	0.248208	0.568651	ENSGALG00000013356(IKBKE)
GO:0004731	purine-nucleoside phosphorylase activity	1	2	0.248208	0.568651	ENSGALG00000044146(PNP)
GO:0004909	interleukin-1, type I, activating receptor activity	1	2	0.248208	0.568651	ENSGALG00000043044(IL1R1)
GO:0004911	interleukin-2 receptor activity	1	2	0.248208	0.568651	ENSGALG00000042471(IL2RA)
GO:0004925	prolactin receptor activity	1	2	0.248208	0.568651	ENSGALG00000003446(PRLR)
GO:0004947	bradykinin receptor activity	1	2	0.248208	0.568651	ENSGALG00000020386(BDKRB1)
GO:0004974	leukotriene receptor activity	1	2	0.248208	0.568651	ENSGALG00000004128(CYSLTR1)
GO:0004991	parathyroid hormone receptor activity	1	2	0.248208	0.568651	ENSGALG00000005476(PTH2R)
GO:0005006	epidermal growth factor-activated receptor activity	1	2	0.248208	0.568651	ENSGALG00000037901(EFEMP1)
GO:0005017	platelet-derived growth factor-activated receptor activity	1	2	0.248208	0.568651	ENSGALG00000013929(PDGFRA)
GO:0005046	KDEL sequence binding	1	2	0.248208	0.568651	ENSGALG00000032313(KDELR3)
GO:0005105	type 1 fibroblast growth factor receptor binding	1	2	0.248208	0.568651	ENSGALG00000002203(FGF18)
GO:0005111	type 2 fibroblast growth factor receptor binding	1	2	0.248208	0.568651	ENSGALG00000002203(FGF18)
GO:0005119	smoothened binding	1	2	0.248208	0.568651	ENSGALG00000010133(PTCH2)
GO:0005143	interleukin-12 receptor binding	1	2	0.248208	0.568651	ENSGALG00000015027(JAK2)
GO:0005153	interleukin-8 receptor binding	1	2	0.248208	0.568651	ENSGALG00000011668(IL8L1)
GO:0005171	hepatocyte growth factor receptor binding	1	2	0.248208	0.568651	ENSGALG00000027707(ESM1)
GO:0008281	sulfonylurea receptor activity	1	2	0.248208	0.568651	ENSGALG00000013244(ABCC9)
GO:0008384	IkappaB kinase activity	1	2	0.248208	0.568651	ENSGALG00000013356(IKBKE)
GO:0008427	calcium-dependent protein kinase inhibitor activity	1	2	0.248208	0.568651	ENSGALG00000045574(CAMK2N2)
GO:0008466	glycogenin glucosyltransferase activity	1	2	0.248208	0.568651	ENSGALG00000016655(GYG2)
GO:0008475	procollagen-lysine 5-dioxygenase activity	1	2	0.248208	0.568651	ENSGALG00000006783(PLOD2)
GO:0008531	riboflavin kinase activity	1	2	0.248208	0.568651	ENSGALG00000054345(RFKL)
GO:0008889	glycerophosphodiester phosphodiesterase activity	1	2	0.248208	0.568651	ENSGALG00000010645(ENPP6)
GO:0008934	inositol monophosphate 1-phosphatase activity	1	2	0.248208	0.568651	ENSGALG00000013814(IMPA2)
GO:0009041	uridylate kinase activity	1	2	0.248208	0.568651	ENSGALG00000028982(CMPK2)
GO:0015234	thiamine transmembrane transporter activity	1	2	0.248208	0.568651	ENSGALG00000003025(SLC19A3)
GO:0015275	stretch-activated, cation-selective, calcium channel activity	1	2	0.248208	0.568651	ENSGALG00000026994(FAM155A)
GO:0015277	kainate selective glutamate receptor activity	1	2	0.248208	0.568651	ENSGALG00000002098(GRIK3)
GO:0015347	sodium-independent organic anion transmembrane transporter activity	1	2	0.248208	0.568651	ENSGALG00000017302(SLCO2B1)
GO:0015636	short-chain fatty acid transmembrane transporter activity	1	2	0.248208	0.568651	ENSGALG00000008439(CD36)
GO:0016618	hydroxypyruvate reductase activity	1	2	0.248208	0.568651	ENSGALG00000005423(GRHPR)
GO:0019862	IgA binding	1	2	0.248208	0.568651	ENSGALG00000011551(JCHAIN)
GO:0019863	IgE binding	1	2	0.248208	0.568651	ENSGALG00000012173(LGALS3)
GO:0019966	interleukin-1 binding	1	2	0.248208	0.568651	ENSGALG00000046326(IL1R2)
GO:0019976	interleukin-2 binding	1	2	0.248208	0.568651	ENSGALG00000042471(IL2RA)
GO:0030172	troponin C binding	1	2	0.248208	0.568651	ENSGALG00000006572(TNNT3)
GO:0030267	glyoxylate reductase (NADP) activity	1	2	0.248208	0.568651	ENSGALG00000005423(GRHPR)
GO:0030298	receptor signaling protein tyrosine kinase activator activity	1	2	0.248208	0.568651	ENSGALG00000016364(ALKAL2)
GO:0031014	troponin T binding	1	2	0.248208	0.568651	ENSGALG00000001459(TNNC1)
GO:0031628	opioid receptor binding	1	2	0.248208	0.568651	ENSGALG00000015419(PENK)
GO:0032028	myosin head/neck binding	1	2	0.248208	0.568651	ENSGALG00000046914(LIMCH1)
GO:0032034	myosin II head/neck binding	1	2	0.248208	0.568651	ENSGALG00000046914(LIMCH1)
GO:0032038	myosin II heavy chain binding	1	2	0.248208	0.568651	ENSGALG00000046914(LIMCH1)
GO:0032129	histone deacetylase activity (H3-K9 specific)	1	2	0.248208	0.568651	ENSGALG00000002761(SIRT1)
GO:0033691	sialic acid binding	1	2	0.248208	0.568651	ENSGALG00000005554(ADIPOQ)
GO:0033743	peptide-methionine (R)-S-oxide reductase activity	1	2	0.248208	0.568651	ENSGALG00000026661(MSRB3)
GO:0033862	UMP kinase activity	1	2	0.248208	0.568651	ENSGALG00000028982(CMPK2)
GO:0033883	pyridoxal phosphatase activity	1	2	0.248208	0.568651	ENSGALG00000023542(ALPL)
GO:0034191	apolipoprotein A-I receptor binding	1	2	0.248208	0.568651	ENSGALG00000007114(APOA1)
GO:0034246	mitochondrial sequence-specific DNA-binding transcription factor activity	1	2	0.248208	0.568651	ENSGALG00000015297(FOXO3)
GO:0034617	tetrahydrobiopterin binding	1	2	0.248208	0.568651	ENSGALG00000050508(NOS3)
GO:0035662	Toll-like receptor 4 binding	1	2	0.248208	0.568651	ENSGALG00000032701(LY96)
GO:0035718	macrophage migration inhibitory factor binding	1	2	0.248208	0.568651	ENSGALG00000004594(CD74)
GO:0036033	mediator complex binding	1	2	0.248208	0.568651	ENSGALG00000040266(GLI3)
GO:0038062	protein tyrosine kinase collagen receptor activity	1	2	0.248208	0.568651	ENSGALG00000039322(DDR2)
GO:0038100	nodal binding	1	2	0.248208	0.568651	ENSGALG00000012623(CFC1)
GO:0042284	sphingolipid delta-4 desaturase activity	1	2	0.248208	0.568651	ENSGALG00000011213(DEGS2)
GO:0042296	ISG15 transferase activity	1	2	0.248208	0.568651	ENSGALG00000033593(UBE2E2)
GO:0042924	neuromedin U binding	1	2	0.248208	0.568651	ENSGALG00000007714(NMUR1)
GO:0042988	X11-like protein binding	1	2	0.248208	0.568651	ENSGALG00000047491(CLSTN2)
GO:0045569	TRAIL binding	1	2	0.248208	0.568651	ENSGALG00000000452(TNFRSF10B)
GO:0046969	NAD-dependent histone deacetylase activity (H3-K9 specific)	1	2	0.248208	0.568651	ENSGALG00000002761(SIRT1)
GO:0047066	phospholipid-hydroperoxide glutathione peroxidase activity	1	2	0.248208	0.568651	ENSGALG00000028204(GPX1)
GO:0047237	glucuronylgalactosylproteoglycan 4-beta-N-acetylgalactosaminyltransferase activity	1	2	0.248208	0.568651	ENSGALG00000010125(CSGALNACT1)
GO:0047238	glucuronosyl-N-acetylgalactosaminyl-proteoglycan 4-beta-N-acetylgalactosaminyltransferase activity	1	2	0.248208	0.568651	ENSGALG00000010125(CSGALNACT1)
GO:0048403	brain-derived neurotrophic factor binding	1	2	0.248208	0.568651	ENSGALG00000012594(NTRK2)
GO:0050436	microfibril binding	1	2	0.248208	0.568651	ENSGALG00000002955(ADAMTSL2)
GO:0050542	icosanoid binding	1	2	0.248208	0.568651	ENSGALG00000026781(ALOX5AP)
GO:0050543	icosatetraenoic acid binding	1	2	0.248208	0.568651	ENSGALG00000026781(ALOX5AP)
GO:0050544	arachidonic acid binding	1	2	0.248208	0.568651	ENSGALG00000026781(ALOX5AP)
GO:0050692	DBD domain binding	1	2	0.248208	0.568651	ENSGALG00000009791(PROX1)
GO:0051139	metal ion:proton antiporter activity	1	2	0.248208	0.568651	ENSGALG00000011434(SLC11A1)
GO:0051916	granulocyte colony-stimulating factor binding	1	2	0.248208	0.568651	ENSGALG00000002112(CSF3R)
GO:0052732	phosphoethanolamine phosphatase activity	1	2	0.248208	0.568651	ENSGALG00000023542(ALPL)
GO:0052815	medium-chain acyl-CoA hydrolase activity	1	2	0.248208	0.568651	ENSGALG00000040619(BAAT)
GO:0060228	phosphatidylcholine-sterol O-acyltransferase activator activity	1	2	0.248208	0.568651	ENSGALG00000007114(APOA1)
GO:0061891	calcium ion sensor activity	1	2	0.248208	0.568651	ENSGALG00000041094(SYT1)
GO:0070052	collagen V binding	1	2	0.248208	0.568651	ENSGALG00000004695(ECM2)
GO:0070180	large ribosomal subunit rRNA binding	1	2	0.248208	0.568651	ENSGALG00000008806(RPL12)
GO:0071723	lipopeptide binding	1	2	0.248208	0.568651	ENSGALG00000043052(CD1B)
GO:0086075	gap junction channel activity involved in cardiac conduction electrical coupling	1	2	0.248208	0.568651	ENSGALG00000039452(GJA5)
GO:0086077	gap junction channel activity involved in AV node cell-bundle of His cell electrical coupling	1	2	0.248208	0.568651	ENSGALG00000039452(GJA5)
GO:0097004	adipokinetic hormone binding	1	2	0.248208	0.568651	ENSGALG00000008589(CMKLR2)
GO:0098809	nitrite reductase activity	1	2	0.248208	0.568651	ENSGALG00000014673(RFESD)
GO:0140135	mechanosensitive cation channel activity	1	2	0.248208	0.568651	ENSGALG00000026994(FAM155A)
GO:1901480	oleate transmembrane transporter activity	1	2	0.248208	0.568651	ENSGALG00000008439(CD36)
GO:1904841	TORC2 complex binding	1	2	0.248208	0.568651	ENSGALG00000035386(NCKAP1L)
GO:1990890	netrin receptor binding	1	2	0.248208	0.568651	ENSGALG00000016138(DSCAM)
GO:0001223	transcription coactivator binding	5	26	0.258296	0.589935	ENSGALG00000001634(RPL23);ENSGALG00000005909(GATA2);ENSGALG00000010005(EPAS1);ENSGALG00000012973(ESR1);ENSGALG00000017195(PGR)
GO:0005245	voltage-gated calcium channel activity	5	26	0.258296	0.589935	ENSGALG00000008486(CACNA2D1);ENSGALG00000008591(CACNB2);ENSGALG00000012710(NCS1);ENSGALG00000013022(CACNA1C);ENSGALG00000050887(CACNB3)
GO:0061629	RNA polymerase II sequence-specific DNA-binding transcription factor binding	19	122	0.26385	0.601693	ENSGALG00000001926(HSPB1);ENSGALG00000003478(GFI1B);ENSGALG00000004285(HNF4A);ENSGALG00000005909(GATA2);ENSGALG00000006491(ANKRD1);ENSGALG00000008127(SPI1);ENSGALG00000008494(CREB1);ENSGALG00000008883(TCF7L2);ENSGALG00000010005(EPAS1);ENSGALG00000010974(GSC);ENSGALG00000012792(HIPK2);ENSGALG00000014645(MEF2C);ENSGALG00000015052(UHRF2);ENSGALG00000015495(POU1F1);ENSGALG00000023296(TAL1);ENSGALG000…
GO:0005496	steroid binding	9	53	0.267072	0.607168	ENSGALG00000000241(STARD4);ENSGALG00000003212(TSPO2);ENSGALG00000004196(UGT1A1);ENSGALG00000007114(APOA1);ENSGALG00000012973(ESR1);ENSGALG00000016675(PAQR8);ENSGALG00000016881(GPR183);ENSGALG00000017195(PGR);ENSGALG00000020260(PGRMC1)
GO:0030295	protein kinase activator activity	9	53	0.267072	0.607168	ENSGALG00000002028(GPRC5B);ENSGALG00000009724(GREM1);ENSGALG00000016364(ALKAL2);ENSGALG00000016820(GAS6);ENSGALG00000016954(RGCC);ENSGALG00000023296(TAL1);ENSGALG00000033791(MAP3K12);ENSGALG00000035386(NCKAP1L);ENSGALG00000040755(ANGPT4)
GO:0005112	Notch binding	4	20	0.270781	0.612777	ENSGALG00000011182(DLL1);ENSGALG00000014699(MEGF10);ENSGALG00000024083(TCIM);ENSGALG00000041911(AAK1)
GO:0005504	fatty acid binding	4	20	0.270781	0.612777	ENSGALG00000004285(HNF4A);ENSGALG00000026781(ALOX5AP);ENSGALG00000030025(FABP4);ENSGALG00000035219(ALB)
GO:0016814	hydrolase activity, acting on carbon-nitrogen (but not peptide) bonds, in cyclic amidines	4	20	0.270781	0.612777	ENSGALG00000002082(AMPD1);ENSGALG00000007382(CDA);ENSGALG00000015141(GDA);ENSGALG00000050669(Adad1)
GO:0008236	serine-type peptidase activity	22	144	0.273806	0.618677	ENSGALG00000002722(MST1);ENSGALG00000005318(OVCH2);ENSGALG00000005619(F3);ENSGALG00000005747(Prss23);ENSGALG00000007419(MASP1);ENSGALG00000007886(PAMR1);ENSGALG00000008905(HABP2);ENSGALG00000011099(FAP);ENSGALG00000013546(Gzmk);ENSGALG00000014144(CORIN);ENSGALG00000014603(C1S);ENSGALG00000014659(C1R);ENSGALG00000014681(PCSK1);ENSGALG00000015623(HGFAC);ENSGALG00000030076(PCSK6);ENSGALG00000040832(…
GO:0015291	secondary active transmembrane transporter activity	19	123	0.275965	0.622603	ENSGALG00000002374(SLC9A9);ENSGALG00000004246(SLC6A4);ENSGALG00000006425(SLC6A6);ENSGALG00000007959(SLC26A3);ENSGALG00000008445(SLC24A3);ENSGALG00000008544(SLC8A1);ENSGALG00000010992(SLC6A15);ENSGALG00000011434(SLC11A1);ENSGALG00000011671(SLC15A2);ENSGALG00000012298(SLC39A8);ENSGALG00000016498(MFSD2B);ENSGALG00000017302(SLCO2B1);ENSGALG00000019291(SLC6A1);ENSGALG00000031274(SLC4A8);ENSGALG0000003…
GO:0030594	neurotransmitter receptor activity	14	88	0.276494	0.622847	ENSGALG00000001698(GABRA1);ENSGALG00000002098(GRIK3);ENSGALG00000003005(CHRNB4);ENSGALG00000004066(HTR6);ENSGALG00000005853(HTR2C);ENSGALG00000007681(HTR2B);ENSGALG00000014975(DRD5);ENSGALG00000016992(HTR2A);ENSGALG00000026092(HRH3);ENSGALG00000026241(GRIN3B);ENSGALG00000039698(DRD1);ENSGALG00000040549(HTR7);ENSGALG00000042045(IRX3);ENSGALG00000050064(Gabrr3)
GO:0005184	neuropeptide hormone activity	3	14	0.282486	0.631539	ENSGALG00000007047(GAL);ENSGALG00000013604(VIP);ENSGALG00000027192(NTS)
GO:0015026	coreceptor activity	3	14	0.282486	0.631539	ENSGALG00000006038(TGFBR3);ENSGALG00000014477(CD4);ENSGALG00000024449(RAMP2)
GO:0017134	fibroblast growth factor binding	3	14	0.282486	0.631539	ENSGALG00000017068(KL);ENSGALG00000037525(FGFRL1);ENSGALG00000040316(GPC1)
GO:0022829	wide pore channel activity	3	14	0.282486	0.631539	ENSGALG00000005331(GJC2);ENSGALG00000039452(GJA5);ENSGALG00000045036(GJA3)
GO:0043274	phospholipase binding	3	14	0.282486	0.631539	ENSGALG00000015022(FYN);ENSGALG00000015216(SYK);ENSGALG00000048926(WAS)
GO:0001786	phosphatidylserine binding	5	27	0.28523	0.635853	ENSGALG00000002121(PLEKHN1);ENSGALG00000016820(GAS6);ENSGALG00000028174(CAVIN2);ENSGALG00000033960(ADGRB1);ENSGALG00000041094(SYT1)
GO:0001217	bacterial-type RNA polymerase transcriptional repressor activity, sequence-specific DNA binding	2	8	0.288712	0.635853	ENSGALG00000000583(SOX13);ENSGALG00000008127(SPI1)
GO:0008191	metalloendopeptidase inhibitor activity	2	8	0.288712	0.635853	ENSGALG00000006258(SPOCK1);ENSGALG00000027070(TIMP2)
GO:0008395	steroid hydroxylase activity	2	8	0.288712	0.635853	ENSGALG00000006352(CH25H);ENSGALG00000025822(CYP1B1)
GO:0015377	cation:chloride symporter activity	2	8	0.288712	0.635853	ENSGALG00000004246(SLC6A4);ENSGALG00000042199(SLC12A5)
GO:0016714	oxidoreductase activity, acting on paired donors, with incorporation or reduction of molecular oxygen, reduced pteridine as one donor, and incorporation of one atom of oxygen	2	8	0.288712	0.635853	ENSGALG00000010792(AGMO);ENSGALG00000029648(TH)
GO:0017128	phospholipid scramblase activity	2	8	0.288712	0.635853	ENSGALG00000006807(PLSCR5);ENSGALG00000009638(ANO6)
GO:0036041	long-chain fatty acid binding	2	8	0.288712	0.635853	ENSGALG00000026781(ALOX5AP);ENSGALG00000030025(FABP4)
GO:0043121	neurotrophin binding	2	8	0.288712	0.635853	ENSGALG00000012594(NTRK2);ENSGALG00000030076(PCSK6)
GO:1900750	oligopeptide binding	2	8	0.288712	0.635853	ENSGALG00000009803(MGST2);ENSGALG00000017234(FOLH1)
GO:0070851	growth factor receptor binding	14	89	0.291126	0.640218	ENSGALG00000002203(FGF18);ENSGALG00000008716(FLRT3);ENSGALG00000009724(GREM1);ENSGALG00000010589(FLRT2);ENSGALG00000015022(FYN);ENSGALG00000015027(JAK2);ENSGALG00000017068(KL);ENSGALG00000017179(PDGFD);ENSGALG00000027707(ESM1);ENSGALG00000028158(FGF7);ENSGALG00000028376(FGF19);ENSGALG00000032349(CDH5);ENSGALG00000037413(IL7);ENSGALG00000037901(EFEMP1)
GO:0099516	ion antiporter activity	6	34	0.29391	0.64538	ENSGALG00000002374(SLC9A9);ENSGALG00000007959(SLC26A3);ENSGALG00000008445(SLC24A3);ENSGALG00000008544(SLC8A1);ENSGALG00000011434(SLC11A1);ENSGALG00000039978(SLC4A1)
GO:0005164	tumor necrosis factor receptor binding	4	21	0.302304	0.646528	ENSGALG00000007240(TRAIL-LIKE);ENSGALG00000016852(TNFSF13B);ENSGALG00000049342(TNFSF13B);ENSGALG00000053788(TNFSF8)
GO:0015248	sterol transporter activity	4	21	0.302304	0.646528	ENSGALG00000000241(STARD4);ENSGALG00000007114(APOA1);ENSGALG00000035619(MTTP);ENSGALG00000036686(PLTP)
GO:0019239	deaminase activity	4	21	0.302304	0.646528	ENSGALG00000002082(AMPD1);ENSGALG00000007382(CDA);ENSGALG00000015141(GDA);ENSGALG00000050669(Adad1)
GO:0140097	catalytic activity, acting on DNA	29	197	0.30577	0.646528	ENSGALG00000005688(DNASE1L3);ENSGALG00000006091(HFM1);ENSGALG00000009032(PIF1);ENSGALG00000011300(TOP2B);ENSGALG00000013090(LOXL4);ENSGALG00000028790(DNASE2B);ENSGALG00000031768(SPO11);ENSGALG00000046517(pol);ENSGALG00000046681(pol);ENSGALG00000046715(gag-pol);ENSGALG00000047196(pol);ENSGALG00000047472(gag-pol);ENSGALG00000048031(gag-pol);ENSGALG00000048839(pol);ENSGALG00000049069(pol);ENSGALG000…
GO:0099106	ion channel regulator activity	10	62	0.306159	0.646528	ENSGALG00000003829(HPCAL4);ENSGALG00000010269(KCNAB1);ENSGALG00000016500(FKBP1B);ENSGALG00000022696(KCNE3);ENSGALG00000031350(KCNE4);ENSGALG00000032986(CFTR);ENSGALG00000040035(ADRB2);ENSGALG00000041791(DPP6);ENSGALG00000043287(CAV1);ENSGALG00000054166(CACNG7)
GO:0046906	tetrapyrrole binding	17	112	0.316689	0.646528	ENSGALG00000001314(PTGS1);ENSGALG00000001325(CYP1A1);ENSGALG00000008283(CYP2AB1);ENSGALG00000011413(CYP2J2);ENSGALG00000013535(CYP4V2);ENSGALG00000015027(JAK2);ENSGALG00000016261(CYBB);ENSGALG00000020260(PGRMC1);ENSGALG00000025822(CYP1B1);ENSGALG00000031546(Cblif);ENSGALG00000031597(HBAD);ENSGALG00000036831(CYP2H1);ENSGALG00000043213(CYP26C1);ENSGALG00000043234(HBA1);ENSGALG00000047152(HBBA);ENSG…
GO:0017171	serine hydrolase activity	22	148	0.319982	0.646528	ENSGALG00000002722(MST1);ENSGALG00000005318(OVCH2);ENSGALG00000005619(F3);ENSGALG00000005747(Prss23);ENSGALG00000007419(MASP1);ENSGALG00000007886(PAMR1);ENSGALG00000008905(HABP2);ENSGALG00000011099(FAP);ENSGALG00000013546(Gzmk);ENSGALG00000014144(CORIN);ENSGALG00000014603(C1S);ENSGALG00000014659(C1R);ENSGALG00000014681(PCSK1);ENSGALG00000015623(HGFAC);ENSGALG00000030076(PCSK6);ENSGALG00000040832(…
GO:0005319	lipid transporter activity	14	91	0.321049	0.646528	ENSGALG00000000241(STARD4);ENSGALG00000001387(SPNS2);ENSGALG00000002326(Atp8b2);ENSGALG00000006807(PLSCR5);ENSGALG00000007114(APOA1);ENSGALG00000008439(CD36);ENSGALG00000009638(ANO6);ENSGALG00000016498(MFSD2B);ENSGALG00000017302(SLCO2B1);ENSGALG00000020479(SLC43A3);ENSGALG00000030025(FABP4);ENSGALG00000035619(MTTP);ENSGALG00000036686(PLTP);ENSGALG00000047289(TNFAIP8L3)
GO:0005003	ephrin receptor activity	3	15	0.321105	0.646528	ENSGALG00000001912(Epha10);ENSGALG00000008537(EPHB3);ENSGALG00000012594(NTRK2)
GO:0008198	ferrous iron binding	3	15	0.321105	0.646528	ENSGALG00000007220(FTH1);ENSGALG00000010592(TET2);ENSGALG00000032854(ACP5)
GO:0031681	G-protein beta-subunit binding	3	15	0.321105	0.646528	ENSGALG00000010986(GNG4);ENSGALG00000031205(GNGT2);ENSGALG00000039772(RGS7)
GO:0019209	kinase activator activity	9	56	0.324322	0.646528	ENSGALG00000002028(GPRC5B);ENSGALG00000009724(GREM1);ENSGALG00000016364(ALKAL2);ENSGALG00000016820(GAS6);ENSGALG00000016954(RGCC);ENSGALG00000023296(TAL1);ENSGALG00000033791(MAP3K12);ENSGALG00000035386(NCKAP1L);ENSGALG00000040755(ANGPT4)
GO:1902936	phosphatidylinositol bisphosphate binding	10	63	0.324407	0.646528	ENSGALG00000001189(NCF1C);ENSGALG00000002562(ARAP3);ENSGALG00000003319(ADAP2);ENSGALG00000003770(ANXA2);ENSGALG00000004376(KCNJ2);ENSGALG00000005805(PLCD1);ENSGALG00000008293(SH3PXD2A);ENSGALG00000009595(TWF1);ENSGALG00000013134(PLEKHA5);ENSGALG00000031301(TULP1)
GO:0015491	cation:cation antiporter activity	4	22	0.334195	0.646528	ENSGALG00000002374(SLC9A9);ENSGALG00000008445(SLC24A3);ENSGALG00000008544(SLC8A1);ENSGALG00000011434(SLC11A1)
GO:0005324	long-chain fatty acid transporter activity	2	9	0.340816	0.646528	ENSGALG00000008439(CD36);ENSGALG00000030025(FABP4)
GO:0008417	fucosyltransferase activity	2	9	0.340816	0.646528	ENSGALG00000034975(FUT7);ENSGALG00000042116(FUT9)
GO:0010851	cyclase regulator activity	2	9	0.340816	0.646528	ENSGALG00000012710(NCS1);ENSGALG00000027269(GUCA2B)
GO:0015245	fatty acid transmembrane transporter activity	2	9	0.340816	0.646528	ENSGALG00000008439(CD36);ENSGALG00000020479(SLC43A3)
GO:0015368	calcium:cation antiporter activity	2	9	0.340816	0.646528	ENSGALG00000008445(SLC24A3);ENSGALG00000008544(SLC8A1)
GO:0034185	apolipoprotein binding	2	9	0.340816	0.646528	ENSGALG00000028928(LCAT);ENSGALG00000030904(LRP1)
GO:0070679	inositol 1,4,5 trisphosphate binding	2	9	0.340816	0.646528	ENSGALG00000017044(TRPC4);ENSGALG00000029416(TRPC6)
GO:1901611	phosphatidylglycerol binding	2	9	0.340816	0.646528	ENSGALG00000002121(PLEKHN1);ENSGALG00000036686(PLTP)
GO:0045296	cadherin binding	6	36	0.343321	0.646528	ENSGALG00000005483(CDH13);ENSGALG00000013907(KDR);ENSGALG00000017044(TRPC4);ENSGALG00000032349(CDH5);ENSGALG00000039985(CDH11);ENSGALG00000050676(Ctnnd2)
GO:0004197	cysteine-type endopeptidase activity	9	57	0.343933	0.646528	ENSGALG00000001049(CASP1);ENSGALG00000008346(CASP18);ENSGALG00000008909(USP13);ENSGALG00000008933(CASP7);ENSGALG00000009050(CAPN3);ENSGALG00000009360(CAPN2);ENSGALG00000012186(CASP6);ENSGALG00000028147(CTSK);ENSGALG00000046494(CASP10)
GO:0020037	heme binding	16	107	0.346627	0.646528	ENSGALG00000001314(PTGS1);ENSGALG00000001325(CYP1A1);ENSGALG00000008283(CYP2AB1);ENSGALG00000011413(CYP2J2);ENSGALG00000013535(CYP4V2);ENSGALG00000015027(JAK2);ENSGALG00000016261(CYBB);ENSGALG00000020260(PGRMC1);ENSGALG00000025822(CYP1B1);ENSGALG00000031597(HBAD);ENSGALG00000036831(CYP2H1);ENSGALG00000043213(CYP26C1);ENSGALG00000043234(HBA1);ENSGALG00000047152(HBBA);ENSGALG00000050508(NOS3);ENSGA…
GO:0000810	diacylglycerol diphosphate phosphatase activity	1	3	0.348164	0.646528	ENSGALG00000029020(PLPP4)
GO:0001601	peptide YY receptor activity	1	3	0.348164	0.646528	ENSGALG00000009499(NPY5R)
GO:0001602	pancreatic polypeptide receptor activity	1	3	0.348164	0.646528	ENSGALG00000009499(NPY5R)
GO:0001604	urotensin II receptor activity	1	3	0.348164	0.646528	ENSGALG00000023581(UTS2R)
GO:0001635	calcitonin gene-related peptide receptor activity	1	3	0.348164	0.646528	ENSGALG00000002632(CALCRL)
GO:0001640	adenylate cyclase inhibiting G protein-coupled glutamate receptor activity	1	3	0.348164	0.646528	ENSGALG00000002098(GRIK3)
GO:0001733	galactosylceramide sulfotransferase activity	1	3	0.348164	0.646528	ENSGALG00000007781(GAL3ST1)
GO:0003847	1-alkyl-2-acetylglycerophosphocholine esterase activity	1	3	0.348164	0.646528	ENSGALG00000028928(LCAT)
GO:0003876	AMP deaminase activity	1	3	0.348164	0.646528	ENSGALG00000002082(AMPD1)
GO:0003987	acetate-CoA ligase activity	1	3	0.348164	0.646528	ENSGALG00000010225(Acss1)
GO:0004062	aryl sulfotransferase activity	1	3	0.348164	0.646528	ENSGALG00000011812(Sult1d1)
GO:0004064	arylesterase activity	1	3	0.348164	0.646528	ENSGALG00000009689(PON1)
GO:0004127	cytidylate kinase activity	1	3	0.348164	0.646528	ENSGALG00000028982(CMPK2)
GO:0004308	exo-alpha-sialidase activity	1	3	0.348164	0.646528	ENSGALG00000037467(NEU2)
GO:0004356	glutamate-ammonia ligase activity	1	3	0.348164	0.646528	ENSGALG00000043754(GLUL)
GO:0004367	glycerol-3-phosphate dehydrogenase [NAD+] activity	1	3	0.348164	0.646528	ENSGALG00000012061(gpd1l)
GO:0004517	nitric-oxide synthase activity	1	3	0.348164	0.646528	ENSGALG00000050508(NOS3)
GO:0004528	phosphodiesterase I activity	1	3	0.348164	0.646528	ENSGALG00000037587(ENPP3)
GO:0004745	retinol dehydrogenase activity	1	3	0.348164	0.646528	ENSGALG00000030376(DHRS3)
GO:0004784	superoxide dismutase activity	1	3	0.348164	0.646528	ENSGALG00000018557(SOD3)
GO:0004798	thymidylate kinase activity	1	3	0.348164	0.646528	ENSGALG00000028982(CMPK2)
GO:0004939	beta-adrenergic receptor activity	1	3	0.348164	0.646528	ENSGALG00000040035(ADRB2)
GO:0004962	endothelin receptor activity	1	3	0.348164	0.646528	ENSGALG00000010013(EDNRA)
GO:0004995	tachykinin receptor activity	1	3	0.348164	0.646528	ENSGALG00000036638(TACR1)
GO:0005001	transmembrane receptor protein tyrosine phosphatase activity	1	3	0.348164	0.646528	ENSGALG00000014561(PTPN6)
GO:0005068	transmembrane receptor protein tyrosine kinase adaptor activity	1	3	0.348164	0.646528	ENSGALG00000054619(GAB2)
GO:0005095	GTPase inhibitor activity	1	3	0.348164	0.646528	ENSGALG00000041121(SLIT2)
GO:0005131	growth hormone receptor binding	1	3	0.348164	0.646528	ENSGALG00000050619(SOCS2)
GO:0005314	high-affinity glutamate transmembrane transporter activity	1	3	0.348164	0.646528	ENSGALG00000037556(SLC1A2)
GO:0005368	taurine transmembrane transporter activity	1	3	0.348164	0.646528	ENSGALG00000006425(SLC6A6)
GO:0005432	calcium:sodium antiporter activity	1	3	0.348164	0.646528	ENSGALG00000008544(SLC8A1)
GO:0005503	all-trans retinal binding	1	3	0.348164	0.646528	ENSGALG00000010762(OPN3)
GO:0008158	hedgehog receptor activity	1	3	0.348164	0.646528	ENSGALG00000010133(PTCH2)
GO:0008410	CoA-transferase activity	1	3	0.348164	0.646528	ENSGALG00000014846(OXCT1)
GO:0008429	phosphatidylethanolamine binding	1	3	0.348164	0.646528	ENSGALG00000036686(PLTP)
GO:0008449	N-acetylglucosamine-6-sulfatase activity	1	3	0.348164	0.646528	ENSGALG00000039553(SULF1)
GO:0008467	[heparan sulfate]-glucosamine 3-sulfotransferase 1 activity	1	3	0.348164	0.646528	ENSGALG00000047475(HS3ST2)
GO:0008499	UDP-galactose:beta-N-acetylglucosamine beta-1,3-galactosyltransferase activity	1	3	0.348164	0.646528	ENSGALG00000051274(B3GALT2)
GO:0008510	sodium:bicarbonate symporter activity	1	3	0.348164	0.646528	ENSGALG00000031274(SLC4A8)
GO:0008800	beta-lactamase activity	1	3	0.348164	0.646528	ENSGALG00000006175(DPEP1)
GO:0010858	calcium-dependent protein kinase regulator activity	1	3	0.348164	0.646528	ENSGALG00000045574(CAMK2N2)
GO:0015204	urea transmembrane transporter activity	1	3	0.348164	0.646528	ENSGALG00000004261(AQP9)
GO:0015254	glycerol channel activity	1	3	0.348164	0.646528	ENSGALG00000004261(AQP9)
GO:0015333	peptide:proton symporter activity	1	3	0.348164	0.646528	ENSGALG00000011671(SLC15A2)
GO:0015373	anion:sodium symporter activity	1	3	0.348164	0.646528	ENSGALG00000004246(SLC6A4)
GO:0015378	sodium:chloride symporter activity	1	3	0.348164	0.646528	ENSGALG00000004246(SLC6A4)
GO:0015501	glutamate:sodium symporter activity	1	3	0.348164	0.646528	ENSGALG00000037556(SLC1A2)
GO:0016211	ammonia ligase activity	1	3	0.348164	0.646528	ENSGALG00000043754(GLUL)
GO:0016286	small conductance calcium-activated potassium channel activity	1	3	0.348164	0.646528	ENSGALG00000030554(KCNN3)
GO:0016721	oxidoreductase activity, acting on superoxide radicals as acceptor	1	3	0.348164	0.646528	ENSGALG00000018557(SOD3)
GO:0016841	ammonia-lyase activity	1	3	0.348164	0.646528	ENSGALG00000011421(HAL)
GO:0016880	acid-ammonia (or amide) ligase activity	1	3	0.348164	0.646528	ENSGALG00000043754(GLUL)
GO:0016997	alpha-sialidase activity	1	3	0.348164	0.646528	ENSGALG00000037467(NEU2)
GO:0019198	transmembrane receptor protein phosphatase activity	1	3	0.348164	0.646528	ENSGALG00000014561(PTPN6)
GO:0019870	potassium channel inhibitor activity	1	3	0.348164	0.646528	ENSGALG00000043287(CAV1)
GO:0030284	estrogen receptor activity	1	3	0.348164	0.646528	ENSGALG00000012973(ESR1)
GO:0031402	sodium ion binding	1	3	0.348164	0.646528	ENSGALG00000009050(CAPN3)
GO:0031995	insulin-like growth factor II binding	1	3	0.348164	0.646528	ENSGALG00000040672(IGFBP4)
GO:0032190	acrosin binding	1	3	0.348164	0.646528	ENSGALG00000001559(ZP3)
GO:0032422	purine-rich negative regulatory element binding	1	3	0.348164	0.646528	ENSGALG00000043701(ELK3)
GO:0033229	cysteine transmembrane transporter activity	1	3	0.348164	0.646528	ENSGALG00000037556(SLC1A2)
GO:0033677	DNA/RNA helicase activity	1	3	0.348164	0.646528	ENSGALG00000009032(PIF1)
GO:0034189	very-low-density lipoprotein particle binding	1	3	0.348164	0.646528	ENSGALG00000036686(PLTP)
GO:0034190	apolipoprotein receptor binding	1	3	0.348164	0.646528	ENSGALG00000007114(APOA1)
GO:0034618	arginine binding	1	3	0.348164	0.646528	ENSGALG00000050508(NOS3)
GO:0034714	type III transforming growth factor beta receptor binding	1	3	0.348164	0.646528	ENSGALG00000010346(TGFB3)
GO:0035374	chondroitin sulfate binding	1	3	0.348164	0.646528	ENSGALG00000015897(IMPG1)
GO:0035804	structural constituent of egg coat	1	3	0.348164	0.646528	ENSGALG00000001559(ZP3)
GO:0042134	rRNA primary transcript binding	1	3	0.348164	0.646528	ENSGALG00000003261(PTRF)
GO:0042834	peptidoglycan binding	1	3	0.348164	0.646528	ENSGALG00000011551(JCHAIN)
GO:0043125	ErbB-3 class receptor binding	1	3	0.348164	0.646528	ENSGALG00000014786(PIK3R1)
GO:0044729	hemi-methylated DNA-binding	1	3	0.348164	0.646528	ENSGALG00000007669(EGR1)
GO:0045236	CXCR chemokine receptor binding	1	3	0.348164	0.646528	ENSGALG00000011668(IL8L1)
GO:0046923	ER retention sequence binding	1	3	0.348164	0.646528	ENSGALG00000032313(KDELR3)
GO:0047623	adenosine-phosphate deaminase activity	1	3	0.348164	0.646528	ENSGALG00000002082(AMPD1)
GO:0047696	beta-adrenergic receptor kinase activity	1	3	0.348164	0.646528	ENSGALG00000009403(GRK5)
GO:0047756	chondroitin 4-sulfotransferase activity	1	3	0.348164	0.646528	ENSGALG00000029632(CHST13)
GO:0048495	Roundabout binding	1	3	0.348164	0.646528	ENSGALG00000041121(SLIT2)
GO:0050253	retinyl-palmitate esterase activity	1	3	0.348164	0.646528	ENSGALG00000010032(PLB1)
GO:0050501	hyaluronan synthase activity	1	3	0.348164	0.646528	ENSGALG00000029596(HAS2)
GO:0050694	galactose 3-O-sulfotransferase activity	1	3	0.348164	0.646528	ENSGALG00000007781(GAL3ST1)
GO:0051525	NFAT protein binding	1	3	0.348164	0.646528	ENSGALG00000008127(SPI1)
GO:0052794	exo-alpha-(2->3)-sialidase activity	1	3	0.348164	0.646528	ENSGALG00000037467(NEU2)
GO:0052796	exo-alpha-(2->8)-sialidase activity	1	3	0.348164	0.646528	ENSGALG00000037467(NEU2)
GO:0052834	inositol monophosphate phosphatase activity	1	3	0.348164	0.646528	ENSGALG00000013814(IMPA2)
GO:0055077	gap junction hemi-channel activity	1	3	0.348164	0.646528	ENSGALG00000039452(GJA5)
GO:0055100	adiponectin binding	1	3	0.348164	0.646528	ENSGALG00000005483(CDH13)
GO:0070326	very-low-density lipoprotein particle receptor binding	1	3	0.348164	0.646528	ENSGALG00000008193(RELN)
GO:0070815	peptidyl-lysine 5-dioxygenase activity	1	3	0.348164	0.646528	ENSGALG00000006783(PLOD2)
GO:0071916	dipeptide transmembrane transporter activity	1	3	0.348164	0.646528	ENSGALG00000011671(SLC15A2)
GO:0097643	amylin receptor activity	1	3	0.348164	0.646528	ENSGALG00000024449(RAMP2)
GO:0098988	G protein-coupled glutamate receptor activity	1	3	0.348164	0.646528	ENSGALG00000002098(GRIK3)
GO:0099507	ligand-gated ion channel activity involved in regulation of presynaptic membrane potential	1	3	0.348164	0.646528	ENSGALG00000002098(GRIK3)
GO:0099511	voltage-gated calcium channel activity involved in regulation of cytosolic calcium levels	1	3	0.348164	0.646528	ENSGALG00000008591(CACNB2)
GO:0099626	voltage-gated calcium channel activity involved in regulation of presynaptic cytosolic calcium levels	1	3	0.348164	0.646528	ENSGALG00000008591(CACNB2)
GO:0099635	voltage-gated calcium channel activity involved in positive regulation of presynaptic cytosolic calcium levels	1	3	0.348164	0.646528	ENSGALG00000008591(CACNB2)
GO:0102545	phosphatidyl phospholipase B activity	1	3	0.348164	0.646528	ENSGALG00000010032(PLB1)
GO:1904288	BAT3 complex binding	1	3	0.348164	0.646528	ENSGALG00000008909(USP13)
GO:0004364	glutathione transferase activity	3	16	0.359745	0.664697	ENSGALG00000009803(MGST2);ENSGALG00000010402(HPGDS);ENSGALG00000016325(GSTA3)
GO:0005158	insulin receptor binding	3	16	0.359745	0.664697	ENSGALG00000012755(IGF-I);ENSGALG00000014786(PIK3R1);ENSGALG00000038722(SORBS1)
GO:0008519	ammonium transmembrane transporter activity	3	16	0.359745	0.664697	ENSGALG00000004246(SLC6A4);ENSGALG00000013232(RHBG);ENSGALG00000016684(RHAG)
GO:0070325	lipoprotein particle receptor binding	3	16	0.359745	0.664697	ENSGALG00000007114(APOA1);ENSGALG00000008193(RELN);ENSGALG00000041094(SYT1)
GO:0015298	solute:cation antiporter activity	4	23	0.366215	0.674128	ENSGALG00000002374(SLC9A9);ENSGALG00000008445(SLC24A3);ENSGALG00000008544(SLC8A1);ENSGALG00000011434(SLC11A1)
GO:0016645	oxidoreductase activity, acting on the CH-NH group of donors	4	23	0.366215	0.674128	ENSGALG00000002484(CRYM);ENSGALG00000002855(SARDH);ENSGALG00000004491(DMGDH);ENSGALG00000012691(ALDH1L2)
GO:0042056	chemoattractant activity	4	23	0.366215	0.674128	ENSGALG00000012173(LGALS3);ENSGALG00000022815(AvBD1);ENSGALG00000028158(FGF7);ENSGALG00000053526(NTF3)
GO:0005096	GTPase activator activity	26	182	0.377899	0.694771	ENSGALG00000002562(ARAP3);ENSGALG00000002564(RGS4);ENSGALG00000003319(ADAP2);ENSGALG00000007140(NRP1);ENSGALG00000007681(HTR2B);ENSGALG00000009480(DOCK4);ENSGALG00000010031(ARHGAP10);ENSGALG00000011164(CHN2);ENSGALG00000012421(ARHGAP15);ENSGALG00000013715(DLC1);ENSGALG00000015077(ARHGAP31);ENSGALG00000015177(GNAQ);ENSGALG00000016176(ADGRB3);ENSGALG00000021143(RGS18);ENSGALG00000026034(RGS17);ENSG…
GO:0008235	metalloexopeptidase activity	8	52	0.386982	0.710338	ENSGALG00000006175(DPEP1);ENSGALG00000017234(FOLH1);ENSGALG00000025935(XPNPEP2);ENSGALG00000030209(CPZ);ENSGALG00000032031(MMP16);ENSGALG00000040759(CPXM1);ENSGALG00000041834(AEBP1);ENSGALG00000054821(NAALAD2)
GO:0005515	protein binding	821	6132	0.38945	0.710338	ENSGALG00000000107(TRIM7.1);ENSGALG00000000276(FBXL17);ENSGALG00000000318(CSRP1);ENSGALG00000000400(KCNC4);ENSGALG00000000441(KCNA10);ENSGALG00000000452(TNFRSF10B);ENSGALG00000000521(SPIRE2);ENSGALG00000000583(SOX13);ENSGALG00000000584(Ptprv);ENSGALG00000000589(BTN1A1);ENSGALG00000000619(ANGPTL4);ENSGALG00000000621(KANK3);ENSGALG00000000625(MAPT);ENSGALG00000000639(LRRN2);ENSGALG00000000681(PAK1)…
GO:0000146	microfilament motor activity	2	10	0.391646	0.710338	ENSGALG00000007712(MYO1B);ENSGALG00000009844(ACTC1)
GO:0004115	3',5'-cyclic-AMP phosphodiesterase activity	2	10	0.391646	0.710338	ENSGALG00000011094(PDE4B);ENSGALG00000039022(PDE1B)
GO:0015295	solute:proton symporter activity	2	10	0.391646	0.710338	ENSGALG00000011671(SLC15A2);ENSGALG00000012298(SLC39A8)
GO:0016805	dipeptidase activity	2	10	0.391646	0.710338	ENSGALG00000006175(DPEP1);ENSGALG00000017234(FOLH1)
GO:0017075	syntaxin-1 binding	2	10	0.391646	0.710338	ENSGALG00000036527(SYBU);ENSGALG00000041094(SYT1)
GO:0017154	semaphorin receptor activity	2	10	0.391646	0.710338	ENSGALG00000007140(NRP1);ENSGALG00000008621(NRP2)
GO:0017166	vinculin binding	2	10	0.391646	0.710338	ENSGALG00000007048(SYNM);ENSGALG00000042458(ACTN1)
GO:0042287	MHC protein binding	2	10	0.391646	0.710338	ENSGALG00000004594(CD74);ENSGALG00000051628(CD244)
GO:0070628	proteasome binding	2	10	0.391646	0.710338	ENSGALG00000008909(USP13);ENSGALG00000017120(SACS)
GO:0048029	monosaccharide binding	5	31	0.396209	0.715987	ENSGALG00000006783(PLOD2);ENSGALG00000012074(ALPK1);ENSGALG00000021039(HKDC1);ENSGALG00000034855(HK2);ENSGALG00000042030(P4HA3)
GO:0004864	protein phosphatase inhibitor activity	3	17	0.398038	0.715987	ENSGALG00000008896(PPP1R1C);ENSGALG00000036390(PPP1R17);ENSGALG00000050631(MYOCD)
GO:0004890	GABA-A receptor activity	3	17	0.398038	0.715987	ENSGALG00000001698(GABRA1);ENSGALG00000007269(GABRA3);ENSGALG00000050064(Gabrr3)
GO:0005385	zinc ion transmembrane transporter activity	3	17	0.398038	0.715987	ENSGALG00000008602(SLC39A12);ENSGALG00000011434(SLC11A1);ENSGALG00000012298(SLC39A8)
GO:0098631	cell adhesion mediator activity	3	17	0.398038	0.715987	ENSGALG00000026891(NINJ1);ENSGALG00000028341(MADCAM1);ENSGALG00000043088(ROBO4)
GO:0015175	neutral amino acid transmembrane transporter activity	4	24	0.398147	0.715987	ENSGALG00000004729(SLC7A10);ENSGALG00000006425(SLC6A6);ENSGALG00000009698(SLC38A1);ENSGALG00000037556(SLC1A2)
GO:0046915	transition metal ion transmembrane transporter activity	4	24	0.398147	0.715987	ENSGALG00000005631(TRPM2);ENSGALG00000008602(SLC39A12);ENSGALG00000011434(SLC11A1);ENSGALG00000012298(SLC39A8)
GO:0016788	hydrolase activity, acting on ester bonds	90	658	0.400754	0.719801	ENSGALG00000000584(Ptprv);ENSGALG00000002192(PTPRC);ENSGALG00000003196(RNASE6);ENSGALG00000003457(CNP);ENSGALG00000004230(LIPC);ENSGALG00000004336(INPPL1);ENSGALG00000004669(ASPA);ENSGALG00000005616(ARSI);ENSGALG00000005688(DNASE1L3);ENSGALG00000005805(PLCD1);ENSGALG00000006567(UBASH3B);ENSGALG00000008727(PLA2G4B);ENSGALG00000008907(PLCB4);ENSGALG00000009231(PNLIPRP1);ENSGALG00000009252(PLD1);ENS…
GO:0005546	phosphatidylinositol-4,5-bisphosphate binding	6	39	0.418488	0.731071	ENSGALG00000003770(ANXA2);ENSGALG00000004376(KCNJ2);ENSGALG00000005805(PLCD1);ENSGALG00000008293(SH3PXD2A);ENSGALG00000009595(TWF1);ENSGALG00000031301(TULP1)
GO:0004181	metallocarboxypeptidase activity	4	25	0.429791	0.731071	ENSGALG00000017234(FOLH1);ENSGALG00000030209(CPZ);ENSGALG00000040759(CPXM1);ENSGALG00000041834(AEBP1)
GO:0003680	AT DNA binding	1	4	0.434837	0.731071	ENSGALG00000014645(MEF2C)
GO:0003796	lysozyme activity	1	4	0.434837	0.731071	ENSGALG00000043257(LYG2)
GO:0003828	alpha-N-acetylneuraminate alpha-2,8-sialyltransferase activity	1	4	0.434837	0.731071	ENSGALG00000026192(ST8SIA4)
GO:0003909	DNA ligase activity	1	4	0.434837	0.731071	ENSGALG00000013090(LOXL4)
GO:0004065	arylsulfatase activity	1	4	0.434837	0.731071	ENSGALG00000039553(SULF1)
GO:0004104	cholinesterase activity	1	4	0.434837	0.731071	ENSGALG00000050831(CES1)
GO:0004111	creatine kinase activity	1	4	0.434837	0.731071	ENSGALG00000054033(CKM)
GO:0004126	cytidine deaminase activity	1	4	0.434837	0.731071	ENSGALG00000007382(CDA)
GO:0004362	glutathione-disulfide reductase activity	1	4	0.434837	0.731071	ENSGALG00000027483(GLRX)
GO:0004464	leukotriene-C4 synthase activity	1	4	0.434837	0.731071	ENSGALG00000009803(MGST2)
GO:0004565	beta-galactosidase activity	1	4	0.434837	0.731071	ENSGALG00000011328(GLB1L)
GO:0004687	myosin light chain kinase activity	1	4	0.434837	0.731071	ENSGALG00000011708(MYLK)
GO:0004897	ciliary neurotrophic factor receptor activity	1	4	0.434837	0.731071	ENSGALG00000028140(CNTFR)
GO:0005030	neurotrophin receptor activity	1	4	0.434837	0.731071	ENSGALG00000012594(NTRK2)
GO:0005168	neurotrophin TRKA receptor binding	1	4	0.434837	0.731071	ENSGALG00000014786(PIK3R1)
GO:0005332	gamma-aminobutyric acid:sodium symporter activity	1	4	0.434837	0.731071	ENSGALG00000019291(SLC6A1)
GO:0008142	oxysterol binding	1	4	0.434837	0.731071	ENSGALG00000016881(GPR183)
GO:0008172	S-methyltransferase activity	1	4	0.434837	0.731071	ENSGALG00000004518(Bhmt)
GO:0008401	retinoic acid 4-hydroxylase activity	1	4	0.434837	0.731071	ENSGALG00000043213(CYP26C1)
GO:0008504	monoamine transmembrane transporter activity	1	4	0.434837	0.731071	ENSGALG00000004246(SLC6A4)
GO:0010385	double-stranded methylated DNA binding	1	4	0.434837	0.731071	ENSGALG00000007669(EGR1)
GO:0015168	glycerol transmembrane transporter activity	1	4	0.434837	0.731071	ENSGALG00000004261(AQP9)
GO:0015185	gamma-aminobutyric acid transmembrane transporter activity	1	4	0.434837	0.731071	ENSGALG00000019291(SLC6A1)
GO:0015186	L-glutamine transmembrane transporter activity	1	4	0.434837	0.731071	ENSGALG00000009698(SLC38A1)
GO:0016775	phosphotransferase activity, nitrogenous group as acceptor	1	4	0.434837	0.731071	ENSGALG00000054033(CKM)
GO:0017064	fatty acid amide hydrolase activity	1	4	0.434837	0.731071	ENSGALG00000011529(NAAA)
GO:0018812	3-hydroxyacyl-CoA dehydratase activity	1	4	0.434837	0.731071	ENSGALG00000028142(HACD4)
GO:0019960	C-X3-C chemokine binding	1	4	0.434837	0.731071	ENSGALG00000038000(CX3CR1)
GO:0030550	acetylcholine receptor inhibitor activity	1	4	0.434837	0.731071	ENSGALG00000051312(Lypd2)
GO:0033300	dehydroascorbic acid transmembrane transporter activity	1	4	0.434837	0.731071	ENSGALG00000004498(SLC2A10)
GO:0034056	estrogen response element binding	1	4	0.434837	0.731071	ENSGALG00000012973(ESR1)
GO:0034186	apolipoprotein A-I binding	1	4	0.434837	0.731071	ENSGALG00000028928(LCAT)
GO:0035620	ceramide transporter activity	1	4	0.434837	0.731071	ENSGALG00000035619(MTTP)
GO:0036435	K48-linked polyubiquitin modification-dependent protein binding	1	4	0.434837	0.731071	ENSGALG00000013356(IKBKE)
GO:0038064	collagen receptor activity	1	4	0.434837	0.731071	ENSGALG00000039322(DDR2)
GO:0042030	ATPase inhibitor activity	1	4	0.434837	0.731071	ENSGALG00000017462(FNIP1)
GO:0042289	MHC class II protein binding	1	4	0.434837	0.731071	ENSGALG00000004594(CD74)
GO:0042609	CD4 receptor binding	1	4	0.434837	0.731071	ENSGALG00000004594(CD74)
GO:0043398	HLH domain binding	1	4	0.434837	0.731071	ENSGALG00000002761(SIRT1)
GO:0048531	beta-1,3-galactosyltransferase activity	1	4	0.434837	0.731071	ENSGALG00000051274(B3GALT2)
GO:0050693	LBD domain binding	1	4	0.434837	0.731071	ENSGALG00000009791(PROX1)
GO:0050786	RAGE receptor binding	1	4	0.434837	0.731071	ENSGALG00000026613(S100A4)
GO:0051380	norepinephrine binding	1	4	0.434837	0.731071	ENSGALG00000040035(ADRB2)
GO:0052642	lysophosphatidic acid phosphatase activity	1	4	0.434837	0.731071	ENSGALG00000043415(ACP3)
GO:0055131	C3HC4-type RING finger domain binding	1	4	0.434837	0.731071	ENSGALG00000042836(KCNH2)
GO:0070492	oligosaccharide binding	1	4	0.434837	0.731071	ENSGALG00000000402(LOXL2)
GO:0070579	methylcytosine dioxygenase activity	1	4	0.434837	0.731071	ENSGALG00000010592(TET2)
GO:0090555	phosphatidylethanolamine-translocating ATPase activity	1	4	0.434837	0.731071	ENSGALG00000002326(Atp8b2)
GO:0097003	adipokinetic hormone receptor activity	1	4	0.434837	0.731071	ENSGALG00000008589(CMKLR2)
GO:0097108	hedgehog family protein binding	1	4	0.434837	0.731071	ENSGALG00000010133(PTCH2)
GO:0097677	STAT family protein binding	1	4	0.434837	0.731071	ENSGALG00000008127(SPI1)
GO:1990050	phosphatidic acid transporter activity	1	4	0.434837	0.731071	ENSGALG00000036686(PLTP)
GO:0019212	phosphatase inhibitor activity	3	18	0.43567	0.731071	ENSGALG00000008896(PPP1R1C);ENSGALG00000036390(PPP1R17);ENSGALG00000050631(MYOCD)
GO:0072509	divalent inorganic cation transmembrane transporter activity	3	18	0.43567	0.731071	ENSGALG00000008602(SLC39A12);ENSGALG00000011434(SLC11A1);ENSGALG00000012298(SLC39A8)
GO:0004143	diacylglycerol kinase activity	2	11	0.440618	0.731071	ENSGALG00000005721(DGKG);ENSGALG00000016959(DGKH)
GO:0004652	polynucleotide adenylyltransferase activity	2	11	0.440618	0.731071	ENSGALG00000007157(TENT5D);ENSGALG00000035903(FAM46A)
GO:0008526	phosphatidylinositol transporter activity	2	11	0.440618	0.731071	ENSGALG00000036686(PLTP);ENSGALG00000047289(TNFAIP8L3)
GO:0015662	ATPase activity, coupled to transmembrane movement of ions, phosphorylative mechanism	2	11	0.440618	0.731071	ENSGALG00000001564(ATP2A3);ENSGALG00000030550(ATP2B1)
GO:0016408	C-acyltransferase activity	2	11	0.440618	0.731071	ENSGALG00000009037(SPTLC3);ENSGALG00000048373(sptssb)
GO:0016918	retinal binding	2	11	0.440618	0.731071	ENSGALG00000010762(OPN3);ENSGALG00000014662(RBP5)
GO:0031005	filamin binding	2	11	0.440618	0.731071	ENSGALG00000003636(FBLIM1);ENSGALG00000023772(HSPB7)
GO:0035251	UDP-glucosyltransferase activity	2	11	0.440618	0.731071	ENSGALG00000016655(GYG2);ENSGALG00000017158(POGLUT3)
GO:0035497	cAMP response element binding	2	11	0.440618	0.731071	ENSGALG00000008393(CREB3L1);ENSGALG00000008494(CREB1)
GO:0042577	lipid phosphatase activity	2	11	0.440618	0.731071	ENSGALG00000010818(PLPP3);ENSGALG00000029020(PLPP4)
GO:0042813	Wnt-activated receptor activity	2	11	0.440618	0.731071	ENSGALG00000011019(ROR1);ENSGALG00000017242(FZD4)
GO:0070402	NADPH binding	2	11	0.440618	0.731071	ENSGALG00000005423(GRHPR);ENSGALG00000010269(KCNAB1)
GO:0030246	carbohydrate binding	12	84	0.441895	0.732368	ENSGALG00000000402(LOXL2);ENSGALG00000003589(VTN);ENSGALG00000004734(Eva1c);ENSGALG00000006783(PLOD2);ENSGALG00000012074(ALPK1);ENSGALG00000012173(LGALS3);ENSGALG00000021039(HKDC1);ENSGALG00000028284(PTX3);ENSGALG00000032882(EVA1C);ENSGALG00000034855(HK2);ENSGALG00000042030(P4HA3);ENSGALG00000053885(Prg4)
GO:0016247	channel regulator activity	11	77	0.448476	0.742443	ENSGALG00000003829(HPCAL4);ENSGALG00000010269(KCNAB1);ENSGALG00000016500(FKBP1B);ENSGALG00000022696(KCNE3);ENSGALG00000031350(KCNE4);ENSGALG00000032986(CFTR);ENSGALG00000036971(FGF12);ENSGALG00000040035(ADRB2);ENSGALG00000041791(DPP6);ENSGALG00000043287(CAV1);ENSGALG00000054166(CACNG7)
GO:1901682	sulfur compound transmembrane transporter activity	5	33	0.451549	0.746696	ENSGALG00000003025(SLC19A3);ENSGALG00000006425(SLC6A6);ENSGALG00000007959(SLC26A3);ENSGALG00000033638(SLC26A7);ENSGALG00000037556(SLC1A2)
GO:0008238	exopeptidase activity	12	85	0.458949	0.758085	ENSGALG00000006175(DPEP1);ENSGALG00000006301(KDM8);ENSGALG00000010200(TRHDE);ENSGALG00000011099(FAP);ENSGALG00000017234(FOLH1);ENSGALG00000025935(XPNPEP2);ENSGALG00000030209(CPZ);ENSGALG00000032031(MMP16);ENSGALG00000040759(CPXM1);ENSGALG00000041834(AEBP1);ENSGALG00000042452(DPP4);ENSGALG00000054821(NAALAD2)
GO:0030695	GTPase regulator activity	27	197	0.463768	0.765191	ENSGALG00000002562(ARAP3);ENSGALG00000002564(RGS4);ENSGALG00000003319(ADAP2);ENSGALG00000007140(NRP1);ENSGALG00000007681(HTR2B);ENSGALG00000009480(DOCK4);ENSGALG00000010031(ARHGAP10);ENSGALG00000011164(CHN2);ENSGALG00000012421(ARHGAP15);ENSGALG00000013715(DLC1);ENSGALG00000015077(ARHGAP31);ENSGALG00000015177(GNAQ);ENSGALG00000016176(ADGRB3);ENSGALG00000021143(RGS18);ENSGALG00000026034(RGS17);ENSG…
GO:0005548	phospholipid transporter activity	6	41	0.468102	0.770623	ENSGALG00000002326(Atp8b2);ENSGALG00000006807(PLSCR5);ENSGALG00000009638(ANO6);ENSGALG00000035619(MTTP);ENSGALG00000036686(PLTP);ENSGALG00000047289(TNFAIP8L3)
GO:0072341	modified amino acid binding	6	41	0.468102	0.770623	ENSGALG00000002121(PLEKHN1);ENSGALG00000009803(MGST2);ENSGALG00000016820(GAS6);ENSGALG00000028174(CAVIN2);ENSGALG00000033960(ADGRB1);ENSGALG00000041094(SYT1)
GO:0005217	intracellular ligand-gated ion channel activity	3	19	0.472379	0.773365	ENSGALG00000005631(TRPM2);ENSGALG00000014136(CNGA1);ENSGALG00000032986(CFTR)
GO:0016709	oxidoreductase activity, acting on paired donors, with incorporation or reduction of molecular oxygen, NAD(P)H as one donor, and incorporation of one atom of oxygen	3	19	0.472379	0.773365	ENSGALG00000007503(KMO);ENSGALG00000032190(MICAL1);ENSGALG00000050508(NOS3)
GO:0031210	phosphatidylcholine binding	3	19	0.472379	0.773365	ENSGALG00000009740(RASGRP1);ENSGALG00000011551(JCHAIN);ENSGALG00000036686(PLTP)
GO:0043325	phosphatidylinositol-3,4-bisphosphate binding	3	19	0.472379	0.773365	ENSGALG00000001189(NCF1C);ENSGALG00000002562(ARAP3);ENSGALG00000008293(SH3PXD2A)
GO:0050997	quaternary ammonium group binding	3	19	0.472379	0.773365	ENSGALG00000009740(RASGRP1);ENSGALG00000011551(JCHAIN);ENSGALG00000036686(PLTP)
GO:0043178	alcohol binding	7	49	0.481498	0.787422	ENSGALG00000000241(STARD4);ENSGALG00000003212(TSPO2);ENSGALG00000003319(ADAP2);ENSGALG00000007038(ASTN2);ENSGALG00000007114(APOA1);ENSGALG00000017044(TRPC4);ENSGALG00000029416(TRPC6)
GO:0008271	secondary active sulfate transmembrane transporter activity	2	12	0.487329	0.787878	ENSGALG00000007959(SLC26A3);ENSGALG00000033638(SLC26A7)
GO:0015116	sulfate transmembrane transporter activity	2	12	0.487329	0.787878	ENSGALG00000007959(SLC26A3);ENSGALG00000033638(SLC26A7)
GO:0015301	anion:anion antiporter activity	2	12	0.487329	0.787878	ENSGALG00000007959(SLC26A3);ENSGALG00000039978(SLC4A1)
GO:0030507	spectrin binding	2	12	0.487329	0.787878	ENSGALG00000002192(PTPRC);ENSGALG00000026948(ADD2)
GO:0031492	nucleosomal DNA binding	2	12	0.487329	0.787878	ENSGALG00000031159(HIST1H110);ENSGALG00000032207(HMGN4)
GO:0036442	proton-exporting ATPase activity	2	12	0.487329	0.787878	ENSGALG00000000048(ATP6V1A);ENSGALG00000016446(ATP6V1C2)
GO:0046961	proton-transporting ATPase activity, rotational mechanism	2	12	0.487329	0.787878	ENSGALG00000000048(ATP6V1A);ENSGALG00000016446(ATP6V1C2)
GO:0070300	phosphatidic acid binding	2	12	0.487329	0.787878	ENSGALG00000002121(PLEKHN1);ENSGALG00000036686(PLTP)
GO:0032813	tumor necrosis factor receptor superfamily binding	4	27	0.491535	0.787878	ENSGALG00000007240(TRAIL-LIKE);ENSGALG00000016852(TNFSF13B);ENSGALG00000049342(TNFSF13B);ENSGALG00000053788(TNFSF8)
GO:1990841	promoter-specific chromatin binding	5	35	0.505438	0.787878	ENSGALG00000002761(SIRT1);ENSGALG00000003663(RBL2);ENSGALG00000007669(EGR1);ENSGALG00000015388(PRDM1);ENSGALG00000037094(POU4F2)
GO:0008200	ion channel inhibitor activity	3	20	0.507956	0.787878	ENSGALG00000016500(FKBP1B);ENSGALG00000032986(CFTR);ENSGALG00000043287(CAV1)
GO:0016917	GABA receptor activity	3	20	0.507956	0.787878	ENSGALG00000001698(GABRA1);ENSGALG00000007269(GABRA3);ENSGALG00000050064(Gabrr3)
GO:0090482	vitamin transmembrane transporter activity	3	20	0.507956	0.787878	ENSGALG00000003025(SLC19A3);ENSGALG00000004498(SLC2A10);ENSGALG00000021092(SLC19A3)
GO:0001162	RNA polymerase II intronic transcription regulatory region sequence-specific DNA binding	1	5	0.509991	0.787878	ENSGALG00000009261(VAX1)
GO:0003726	double-stranded RNA adenosine deaminase activity	1	5	0.509991	0.787878	ENSGALG00000050669(Adad1)
GO:0004865	protein serine/threonine phosphatase inhibitor activity	1	5	0.509991	0.787878	ENSGALG00000036390(PPP1R17)
GO:0005004	GPI-linked ephrin receptor activity	1	5	0.509991	0.787878	ENSGALG00000012594(NTRK2)
GO:0005007	fibroblast growth factor-activated receptor activity	1	5	0.509991	0.787878	ENSGALG00000037525(FGFRL1)
GO:0005113	patched binding	1	5	0.509991	0.787878	ENSGALG00000031707(DHH)
GO:0005167	neurotrophin TRK receptor binding	1	5	0.509991	0.787878	ENSGALG00000014786(PIK3R1)
GO:0005223	intracellular cGMP-activated cation channel activity	1	5	0.509991	0.787878	ENSGALG00000014136(CNGA1)
GO:0005225	volume-sensitive anion channel activity	1	5	0.509991	0.787878	ENSGALG00000006170(LRRC8C)
GO:0005502	11-cis retinal binding	1	5	0.509991	0.787878	ENSGALG00000010762(OPN3)
GO:0008048	calcium sensitive guanylate cyclase activator activity	1	5	0.509991	0.787878	ENSGALG00000012710(NCS1)
GO:0008251	tRNA-specific adenosine deaminase activity	1	5	0.509991	0.787878	ENSGALG00000050669(Adad1)
GO:0008273	calcium, potassium:sodium antiporter activity	1	5	0.509991	0.787878	ENSGALG00000008445(SLC24A3)
GO:0008603	cAMP-dependent protein kinase regulator activity	1	5	0.509991	0.787878	ENSGALG00000008060(PRKAR2B)
GO:0008656	cysteine-type endopeptidase activator activity involved in apoptotic process	1	5	0.509991	0.787878	ENSGALG00000001564(ATP2A3)
GO:0015037	peptide disulfide oxidoreductase activity	1	5	0.509991	0.787878	ENSGALG00000027483(GLRX)
GO:0015038	glutathione disulfide oxidoreductase activity	1	5	0.509991	0.787878	ENSGALG00000027483(GLRX)
GO:0015166	polyol transmembrane transporter activity	1	5	0.509991	0.787878	ENSGALG00000004261(AQP9)
GO:0015379	potassium:chloride symporter activity	1	5	0.509991	0.787878	ENSGALG00000042199(SLC12A5)
GO:0015643	toxic substance binding	1	5	0.509991	0.787878	ENSGALG00000035219(ALB)
GO:0015925	galactosidase activity	1	5	0.509991	0.787878	ENSGALG00000011328(GLB1L)
GO:0016661	oxidoreductase activity, acting on other nitrogenous compounds as donors	1	5	0.509991	0.787878	ENSGALG00000014673(RFESD)
GO:0016833	oxo-acid-lyase activity	1	5	0.509991	0.787878	ENSGALG00000004614(NPL)
GO:0016889	endodeoxyribonuclease activity, producing 3'-phosphomonoesters	1	5	0.509991	0.787878	ENSGALG00000028790(DNASE2B)
GO:0017136	NAD-dependent histone deacetylase activity	1	5	0.509991	0.787878	ENSGALG00000002761(SIRT1)
GO:0017153	sodium:dicarboxylate symporter activity	1	5	0.509991	0.787878	ENSGALG00000037556(SLC1A2)
GO:0031419	cobalamin binding	1	5	0.509991	0.787878	ENSGALG00000031546(Cblif)
GO:0034481	chondroitin sulfotransferase activity	1	5	0.509991	0.787878	ENSGALG00000029632(CHST13)
GO:0035612	AP-2 adaptor complex binding	1	5	0.509991	0.787878	ENSGALG00000041911(AAK1)
GO:0038036	sphingosine-1-phosphate receptor activity	1	5	0.509991	0.787878	ENSGALG00000005208(S1PR1)
GO:0042392	sphingosine-1-phosphate phosphatase activity	1	5	0.509991	0.787878	ENSGALG00000010818(PLPP3)
GO:0043559	insulin binding	1	5	0.509991	0.787878	ENSGALG00000014786(PIK3R1)
GO:0047631	ADP-ribose diphosphatase activity	1	5	0.509991	0.787878	ENSGALG00000005631(TRPM2)
GO:0048406	nerve growth factor binding	1	5	0.509991	0.787878	ENSGALG00000030076(PCSK6)
GO:0055056	D-glucose transmembrane transporter activity	1	5	0.509991	0.787878	ENSGALG00000004498(SLC2A10)
GO:0061783	peptidoglycan muralytic activity	1	5	0.509991	0.787878	ENSGALG00000043257(LYG2)
GO:0070569	uridylyltransferase activity	1	5	0.509991	0.787878	ENSGALG00000034948(UAP1L1)
GO:0070573	metallodipeptidase activity	1	5	0.509991	0.787878	ENSGALG00000006175(DPEP1)
GO:0098634	cell-matrix adhesion mediator activity	1	5	0.509991	0.787878	ENSGALG00000028341(MADCAM1)
GO:0140031	phosphorylation-dependent protein binding	1	5	0.509991	0.787878	ENSGALG00000014561(PTPN6)
GO:0051087	chaperone binding	8	58	0.513443	0.791771	ENSGALG00000003578(FN1);ENSGALG00000008909(USP13);ENSGALG00000017120(SACS);ENSGALG00000017272(VWF);ENSGALG00000017462(FNIP1);ENSGALG00000030773(CP);ENSGALG00000032986(CFTR);ENSGALG00000035219(ALB)
GO:0008514	organic anion transmembrane transporter activity	17	126	0.513581	0.791771	ENSGALG00000004498(SLC2A10);ENSGALG00000004729(SLC7A10);ENSGALG00000006425(SLC6A6);ENSGALG00000007959(SLC26A3);ENSGALG00000008439(CD36);ENSGALG00000009698(SLC38A1);ENSGALG00000010992(SLC6A15);ENSGALG00000012298(SLC39A8);ENSGALG00000017302(SLCO2B1);ENSGALG00000019291(SLC6A1);ENSGALG00000020479(SLC43A3);ENSGALG00000028225(SLC17A9);ENSGALG00000031274(SLC4A8);ENSGALG00000032986(CFTR);ENSGALG000000336…
GO:0120013	intermembrane lipid transfer activity	4	28	0.52135	0.802911	ENSGALG00000000241(STARD4);ENSGALG00000007114(APOA1);ENSGALG00000035619(MTTP);ENSGALG00000036686(PLTP)
GO:0010314	phosphatidylinositol-5-phosphate binding	2	13	0.531514	0.812756	ENSGALG00000008293(SH3PXD2A);ENSGALG00000013134(PLEKHA5)
GO:0015299	solute:proton antiporter activity	2	13	0.531514	0.812756	ENSGALG00000002374(SLC9A9);ENSGALG00000011434(SLC11A1)
GO:0016646	oxidoreductase activity, acting on the CH-NH group of donors, NAD or NADP as acceptor	2	13	0.531514	0.812756	ENSGALG00000002484(CRYM);ENSGALG00000012691(ALDH1L2)
GO:0016702	oxidoreductase activity, acting on single donors with incorporation of molecular oxygen, incorporation of two atoms of oxygen	2	13	0.531514	0.812756	ENSGALG00000002358(CDO1);ENSGALG00000005408(BCO1)
GO:0030547	receptor inhibitor activity	2	13	0.531514	0.812756	ENSGALG00000007367(WFIKKN2);ENSGALG00000051312(Lypd2)
GO:0047834	D-threo-aldose 1-dehydrogenase activity	2	13	0.531514	0.812756	ENSGALG00000010269(KCNAB1);ENSGALG00000013072(AKR1B10)
GO:0003755	peptidyl-prolyl cis-trans isomerase activity	5	36	0.531586	0.812756	ENSGALG00000005346(PPIC);ENSGALG00000009149(FKBP7);ENSGALG00000016500(FKBP1B);ENSGALG00000025764(FKBP10);ENSGALG00000035060(FKBP11)
GO:0019887	protein kinase regulator activity	16	120	0.53576	0.818291	ENSGALG00000001926(HSPB1);ENSGALG00000002028(GPRC5B);ENSGALG00000007076(CCNY);ENSGALG00000008060(PRKAR2B);ENSGALG00000009724(GREM1);ENSGALG00000010537(CDKN2C);ENSGALG00000012456(RAC2);ENSGALG00000016364(ALKAL2);ENSGALG00000016820(GAS6);ENSGALG00000016954(RGCC);ENSGALG00000023296(TAL1);ENSGALG00000025780(ITPRIP);ENSGALG00000033791(MAP3K12);ENSGALG00000035386(NCKAP1L);ENSGALG00000040755(ANGPT4);ENS…
GO:0015297	antiporter activity	6	44	0.540043	0.823924	ENSGALG00000002374(SLC9A9);ENSGALG00000007959(SLC26A3);ENSGALG00000008445(SLC24A3);ENSGALG00000008544(SLC8A1);ENSGALG00000011434(SLC11A1);ENSGALG00000039978(SLC4A1)
GO:0004869	cysteine-type endopeptidase inhibitor activity	3	21	0.542231	0.823924	ENSGALG00000006258(SPOCK1);ENSGALG00000014412(CSTA);ENSGALG00000016820(GAS6)
GO:0009975	cyclase activity	3	21	0.542231	0.823924	ENSGALG00000014509(BST1);ENSGALG00000037869(Npr1);ENSGALG00000050760(ADCY6)
GO:0016248	channel inhibitor activity	3	21	0.542231	0.823924	ENSGALG00000016500(FKBP1B);ENSGALG00000032986(CFTR);ENSGALG00000043287(CAV1)
GO:0044183	protein binding involved in protein folding	3	21	0.542231	0.823924	ENSGALG00000001926(HSPB1);ENSGALG00000004594(CD74);ENSGALG00000033498(HSPA5)
GO:0003725	double-stranded RNA binding	8	60	0.553843	0.840308	ENSGALG00000016590(TLR7);ENSGALG00000023821(DHX58);ENSGALG00000029190(MBNL1);ENSGALG00000041192(IFIH1);ENSGALG00000042458(ACTN1);ENSGALG00000050669(Adad1);ENSGALG00000052192(TUBA1B);ENSGALG00000054964(--)
GO:0004620	phospholipase activity	10	76	0.565141	0.840308	ENSGALG00000004230(LIPC);ENSGALG00000005805(PLCD1);ENSGALG00000008727(PLA2G4B);ENSGALG00000008907(PLCB4);ENSGALG00000009252(PLD1);ENSGALG00000010032(PLB1);ENSGALG00000012185(PLA2G12A);ENSGALG00000014997(PLA1A);ENSGALG00000020458(PLA2G4E);ENSGALG00000029583(PLBD1)
GO:0008525	phosphatidylcholine transporter activity	2	14	0.573018	0.840308	ENSGALG00000035619(MTTP);ENSGALG00000036686(PLTP)
GO:0016701	oxidoreductase activity, acting on single donors with incorporation of molecular oxygen	2	14	0.573018	0.840308	ENSGALG00000002358(CDO1);ENSGALG00000005408(BCO1)
GO:0070403	NAD+ binding	2	14	0.573018	0.840308	ENSGALG00000002761(SIRT1);ENSGALG00000010769(HPGD)
GO:0099095	ligand-gated anion channel activity	2	14	0.573018	0.840308	ENSGALG00000001698(GABRA1);ENSGALG00000032986(CFTR)
GO:0005547	phosphatidylinositol-3,4,5-trisphosphate binding	3	22	0.575079	0.840308	ENSGALG00000002562(ARAP3);ENSGALG00000003319(ADAP2);ENSGALG00000012425(FERMT2)
GO:0030331	estrogen receptor binding	3	22	0.575079	0.840308	ENSGALG00000012973(ESR1);ENSGALG00000015008(ZNF366);ENSGALG00000031960(LEF1)
GO:0004526	ribonuclease P activity	1	6	0.575157	0.840308	ENSGALG00000052307(RPP25)
GO:0004703	G protein-coupled receptor kinase activity	1	6	0.575157	0.840308	ENSGALG00000009403(GRK5)
GO:0005000	vasopressin receptor activity	1	6	0.575157	0.840308	ENSGALG00000003138(OXTR)
GO:0005161	platelet-derived growth factor receptor binding	1	6	0.575157	0.840308	ENSGALG00000017179(PDGFD)
GO:0005222	intracellular cAMP-activated cation channel activity	1	6	0.575157	0.840308	ENSGALG00000014136(CNGA1)
GO:0005355	glucose transmembrane transporter activity	1	6	0.575157	0.840308	ENSGALG00000004498(SLC2A10)
GO:0008061	chitin binding	1	6	0.575157	0.840308	ENSGALG00000023760(CHIA)
GO:0008503	benzodiazepine receptor activity	1	6	0.575157	0.840308	ENSGALG00000001698(GABRA1)
GO:0015125	bile acid transmembrane transporter activity	1	6	0.575157	0.840308	ENSGALG00000017302(SLCO2B1)
GO:0015217	ADP transmembrane transporter activity	1	6	0.575157	0.840308	ENSGALG00000028225(SLC17A9)
GO:0015252	proton channel activity	1	6	0.575157	0.840308	ENSGALG00000009366(ASIC5)
GO:0015355	secondary active monocarboxylate transmembrane transporter activity	1	6	0.575157	0.840308	ENSGALG00000019291(SLC6A1)
GO:0016004	phospholipase activator activity	1	6	0.575157	0.840308	ENSGALG00000015022(FYN)
GO:0016505	peptidase activator activity involved in apoptotic process	1	6	0.575157	0.840308	ENSGALG00000001564(ATP2A3)
GO:0016812	hydrolase activity, acting on carbon-nitrogen (but not peptide) bonds, in cyclic amides	1	6	0.575157	0.840308	ENSGALG00000006175(DPEP1)
GO:0016886	ligase activity, forming phosphoric ester bonds	1	6	0.575157	0.840308	ENSGALG00000013090(LOXL4)
GO:0017040	N-acylsphingosine amidohydrolase activity	1	6	0.575157	0.840308	ENSGALG00000011529(NAAA)
GO:0019531	oxalate transmembrane transporter activity	1	6	0.575157	0.840308	ENSGALG00000033638(SLC26A7)
GO:0019828	aspartic-type endopeptidase inhibitor activity	1	6	0.575157	0.840308	ENSGALG00000031164(WFDC2)
GO:0022821	potassium ion antiporter activity	1	6	0.575157	0.840308	ENSGALG00000008445(SLC24A3)
GO:0022858	alanine transmembrane transporter activity	1	6	0.575157	0.840308	ENSGALG00000006425(SLC6A6)
GO:0032050	clathrin heavy chain binding	1	6	0.575157	0.840308	ENSGALG00000030904(LRP1)
GO:0033204	ribonuclease P RNA binding	1	6	0.575157	0.840308	ENSGALG00000052307(RPP25)
GO:0034979	NAD-dependent protein deacetylase activity	1	6	0.575157	0.840308	ENSGALG00000002761(SIRT1)
GO:0047429	nucleoside-triphosphate diphosphatase activity	1	6	0.575157	0.840308	ENSGALG00000037587(ENPP3)
GO:0051864	histone demethylase activity (H3-K36 specific)	1	6	0.575157	0.840308	ENSGALG00000006301(KDM8)
GO:0070410	co-SMAD binding	1	6	0.575157	0.840308	ENSGALG00000012123(PAX6)
GO:0097573	glutathione oxidoreductase activity	1	6	0.575157	0.840308	ENSGALG00000027483(GLRX)
GO:0099186	structural constituent of postsynapse	1	6	0.575157	0.840308	ENSGALG00000042458(ACTN1)
GO:0140161	monocarboxylate:sodium symporter activity	1	6	0.575157	0.840308	ENSGALG00000019291(SLC6A1)
GO:1901474	azole transmembrane transporter activity	1	6	0.575157	0.840308	ENSGALG00000003025(SLC19A3)
GO:0004180	carboxypeptidase activity	4	30	0.578306	0.843244	ENSGALG00000017234(FOLH1);ENSGALG00000030209(CPZ);ENSGALG00000040759(CPXM1);ENSGALG00000041834(AEBP1)
GO:0008028	monocarboxylic acid transmembrane transporter activity	4	30	0.578306	0.843244	ENSGALG00000008439(CD36);ENSGALG00000017302(SLCO2B1);ENSGALG00000019291(SLC6A1);ENSGALG00000020479(SLC43A3)
GO:0016859	cis-trans isomerase activity	5	38	0.581889	0.845971	ENSGALG00000005346(PPIC);ENSGALG00000009149(FKBP7);ENSGALG00000016500(FKBP1B);ENSGALG00000025764(FKBP10);ENSGALG00000035060(FKBP11)
GO:0017022	myosin binding	5	38	0.581889	0.845971	ENSGALG00000009844(ACTC1);ENSGALG00000014726(RAB3C);ENSGALG00000028567(MYL9);ENSGALG00000033471(CALD1);ENSGALG00000046914(LIMCH1)
GO:0003735	structural constituent of ribosome	17	131	0.581891	0.845971	ENSGALG00000000474(RPL36);ENSGALG00000001634(RPL23);ENSGALG00000002157(RPS17);ENSGALG00000002868(RPL26L1);ENSGALG00000004871(RPS24);ENSGALG00000005338(RPS21);ENSGALG00000005948(RPL27A);ENSGALG00000008620(RPL39L);ENSGALG00000008806(RPL12);ENSGALG00000010124(RPS8);ENSGALG00000013990(RPS12);ENSGALG00000014833(RPL37);ENSGALG00000014835(C7);ENSGALG00000026490(RPS16);ENSGALG00000035506(FAU);ENSGALG0000…
GO:0005525	GTP binding	38	292	0.583255	0.847122	ENSGALG00000000720(GBP1);ENSGALG00000002086(RASL10B);ENSGALG00000003163(GNAO1);ENSGALG00000003899(RAB17);ENSGALG00000005323(DIRAS2);ENSGALG00000006775(TGM2);ENSGALG00000007349(RASL12);ENSGALG00000007710(zgc:110179);ENSGALG00000010010(RHOQ);ENSGALG00000011855(RHOJ);ENSGALG00000011913(SEPTIN3);ENSGALG00000012456(RAC2);ENSGALG00000012576(RASEF);ENSGALG00000014726(RAB3C);ENSGALG00000017099(RASL11A);E…
GO:0001882	nucleoside binding	39	302	0.604056	0.869765	ENSGALG00000000720(GBP1);ENSGALG00000002086(RASL10B);ENSGALG00000003163(GNAO1);ENSGALG00000003899(RAB17);ENSGALG00000005323(DIRAS2);ENSGALG00000006775(TGM2);ENSGALG00000007349(RASL12);ENSGALG00000007382(CDA);ENSGALG00000007710(zgc:110179);ENSGALG00000010010(RHOQ);ENSGALG00000011855(RHOJ);ENSGALG00000011913(SEPTIN3);ENSGALG00000012456(RAC2);ENSGALG00000012576(RASEF);ENSGALG00000014726(RAB3C);ENSGA…
GO:0050661	NADP binding	4	31	0.605283	0.869765	ENSGALG00000002484(CRYM);ENSGALG00000005423(GRHPR);ENSGALG00000010269(KCNAB1);ENSGALG00000050508(NOS3)
GO:0005246	calcium channel regulator activity	3	23	0.606408	0.869765	ENSGALG00000003829(HPCAL4);ENSGALG00000016500(FKBP1B);ENSGALG00000054166(CACNG7)
GO:0008066	glutamate receptor activity	3	23	0.606408	0.869765	ENSGALG00000002098(GRIK3);ENSGALG00000026241(GRIN3B);ENSGALG00000039403(GRM8)
GO:0030291	protein serine/threonine kinase inhibitor activity	3	23	0.606408	0.869765	ENSGALG00000001926(HSPB1);ENSGALG00000008060(PRKAR2B);ENSGALG00000010537(CDKN2C)
GO:0042165	neurotransmitter binding	3	23	0.606408	0.869765	ENSGALG00000005853(HTR2C);ENSGALG00000007681(HTR2B);ENSGALG00000016992(HTR2A)
GO:1901618	organic hydroxy compound transmembrane transporter activity	3	23	0.606408	0.869765	ENSGALG00000004246(SLC6A4);ENSGALG00000004261(AQP9);ENSGALG00000017302(SLCO2B1)
GO:0016651	oxidoreductase activity, acting on NAD(P)H	7	55	0.609378	0.869765	ENSGALG00000001189(NCF1C);ENSGALG00000004700(NCF2);ENSGALG00000006707(NOX1);ENSGALG00000007503(KMO);ENSGALG00000016261(CYBB);ENSGALG00000027483(GLRX);ENSGALG00000032190(MICAL1)
GO:0032550	purine ribonucleoside binding	38	295	0.609915	0.869765	ENSGALG00000000720(GBP1);ENSGALG00000002086(RASL10B);ENSGALG00000003163(GNAO1);ENSGALG00000003899(RAB17);ENSGALG00000005323(DIRAS2);ENSGALG00000006775(TGM2);ENSGALG00000007349(RASL12);ENSGALG00000007710(zgc:110179);ENSGALG00000010010(RHOQ);ENSGALG00000011855(RHOJ);ENSGALG00000011913(SEPTIN3);ENSGALG00000012456(RAC2);ENSGALG00000012576(RASEF);ENSGALG00000014726(RAB3C);ENSGALG00000017099(RASL11A);E…
GO:0019904	protein domain specific binding	47	364	0.609955	0.869765	ENSGALG00000001189(NCF1C);ENSGALG00000002198(FHOD1);ENSGALG00000002761(SIRT1);ENSGALG00000003578(FN1);ENSGALG00000003925(MYPN);ENSGALG00000004336(INPPL1);ENSGALG00000005589(SYNGR3);ENSGALG00000005909(GATA2);ENSGALG00000006130(STMN3);ENSGALG00000006202(SCNN1B);ENSGALG00000008346(CASP18);ENSGALG00000008883(TCF7L2);ENSGALG00000009129(DLX5);ENSGALG00000009480(DOCK4);ENSGALG00000009791(PROX1);ENSGALG0…
GO:0001091	RNA polymerase II basal transcription factor binding	2	15	0.611774	0.869765	ENSGALG00000012973(ESR1);ENSGALG00000031920(FOXF2)
GO:0004198	calcium-dependent cysteine-type endopeptidase activity	2	15	0.611774	0.869765	ENSGALG00000009050(CAPN3);ENSGALG00000009360(CAPN2)
GO:0004675	transmembrane receptor protein serine/threonine kinase activity	2	15	0.611774	0.869765	ENSGALG00000006038(TGFBR3);ENSGALG00000035635(ACVRL1)
GO:0004983	neuropeptide Y receptor activity	2	15	0.611774	0.869765	ENSGALG00000009499(NPY5R);ENSGALG00000020656(PRLHR)
GO:0017091	AU-rich element binding	2	15	0.611774	0.869765	ENSGALG00000011439(RBMS3);ENSGALG00000033129(ZFP36L2)
GO:0030742	GTP-dependent protein binding	2	15	0.611774	0.869765	ENSGALG00000014726(RAB3C);ENSGALG00000026315(RAB34)
GO:0031418	L-ascorbic acid binding	2	15	0.611774	0.869765	ENSGALG00000006783(PLOD2);ENSGALG00000042030(P4HA3)
GO:0035925	mRNA 3'-UTR AU-rich region binding	2	15	0.611774	0.869765	ENSGALG00000011439(RBMS3);ENSGALG00000033129(ZFP36L2)
GO:0043028	cysteine-type endopeptidase regulator activity involved in apoptotic process	2	15	0.611774	0.869765	ENSGALG00000001564(ATP2A3);ENSGALG00000016820(GAS6)
GO:0043548	phosphatidylinositol 3-kinase binding	2	15	0.611774	0.869765	ENSGALG00000013253(INSRR);ENSGALG00000014786(PIK3R1)
GO:0046527	glucosyltransferase activity	2	15	0.611774	0.869765	ENSGALG00000016655(GYG2);ENSGALG00000017158(POGLUT3)
GO:0070006	metalloaminopeptidase activity	2	15	0.611774	0.869765	ENSGALG00000025935(XPNPEP2);ENSGALG00000032031(MMP16)
GO:0001883	purine nucleoside binding	38	296	0.618653	0.878701	ENSGALG00000000720(GBP1);ENSGALG00000002086(RASL10B);ENSGALG00000003163(GNAO1);ENSGALG00000003899(RAB17);ENSGALG00000005323(DIRAS2);ENSGALG00000006775(TGM2);ENSGALG00000007349(RASL12);ENSGALG00000007710(zgc:110179);ENSGALG00000010010(RHOQ);ENSGALG00000011855(RHOJ);ENSGALG00000011913(SEPTIN3);ENSGALG00000012456(RAC2);ENSGALG00000012576(RASEF);ENSGALG00000014726(RAB3C);ENSGALG00000017099(RASL11A);E…
GO:0000099	sulfur amino acid transmembrane transporter activity	1	7	0.63166	0.87908	ENSGALG00000037556(SLC1A2)
GO:0000182	rDNA binding	1	7	0.63166	0.87908	ENSGALG00000015101(BNC2)
GO:0003956	NAD(P)+-protein-arginine ADP-ribosyltransferase activity	1	7	0.63166	0.87908	ENSGALG00000049536(Art5)
GO:0004549	tRNA-specific ribonuclease activity	1	7	0.63166	0.87908	ENSGALG00000052307(RPP25)
GO:0004861	cyclin-dependent protein serine/threonine kinase inhibitor activity	1	7	0.63166	0.87908	ENSGALG00000010537(CDKN2C)
GO:0008020	G protein-coupled photoreceptor activity	1	7	0.63166	0.87908	ENSGALG00000010762(OPN3)
GO:0008574	ATP-dependent microtubule motor activity, plus-end-directed	1	7	0.63166	0.87908	ENSGALG00000038799(--)
GO:0015280	ligand-gated sodium channel activity	1	7	0.63166	0.87908	ENSGALG00000006202(SCNN1B)
GO:0016894	endonuclease activity, active with either ribo- or deoxyribonucleic acids and producing 3'-phosphomonoesters	1	7	0.63166	0.87908	ENSGALG00000028790(DNASE2B)
GO:0019869	chloride channel inhibitor activity	1	7	0.63166	0.87908	ENSGALG00000032986(CFTR)
GO:0030274	LIM domain binding	1	7	0.63166	0.87908	ENSGALG00000014485(LDB2)
GO:0030552	cAMP binding	1	7	0.63166	0.87908	ENSGALG00000014136(CNGA1)
GO:0030957	Tat protein binding	1	7	0.63166	0.87908	ENSGALG00000011182(DLL1)
GO:0035197	siRNA binding	1	7	0.63166	0.87908	ENSGALG00000016590(TLR7)
GO:0036312	phosphatidylinositol 3-kinase regulatory subunit binding	1	7	0.63166	0.87908	ENSGALG00000014786(PIK3R1)
GO:0042043	neurexin family protein binding	1	7	0.63166	0.87908	ENSGALG00000005553(NLGN3)
GO:0043295	glutathione binding	1	7	0.63166	0.87908	ENSGALG00000009803(MGST2)
GO:0048019	receptor antagonist activity	1	7	0.63166	0.87908	ENSGALG00000007367(WFIKKN2)
GO:0048185	activin binding	1	7	0.63166	0.87908	ENSGALG00000042356(FSTL3)
GO:1901612	cardiolipin binding	1	7	0.63166	0.87908	ENSGALG00000002121(PLEKHN1)
GO:1990825	sequence-specific mRNA binding	1	7	0.63166	0.87908	ENSGALG00000009850(NOVA1)
GO:0019001	guanyl nucleotide binding	40	313	0.632383	0.87908	ENSGALG00000000720(GBP1);ENSGALG00000002086(RASL10B);ENSGALG00000003163(GNAO1);ENSGALG00000003899(RAB17);ENSGALG00000005323(DIRAS2);ENSGALG00000006775(TGM2);ENSGALG00000007349(RASL12);ENSGALG00000007710(zgc:110179);ENSGALG00000010010(RHOQ);ENSGALG00000011855(RHOJ);ENSGALG00000011913(SEPTIN3);ENSGALG00000012456(RAC2);ENSGALG00000012576(RASEF);ENSGALG00000014136(CNGA1);ENSGALG00000014726(RAB3C);ENS…
GO:0042803	protein homodimerization activity	56	436	0.632581	0.87908	ENSGALG00000001459(TNNC1);ENSGALG00000001926(HSPB1);ENSGALG00000002160(B2M);ENSGALG00000002484(CRYM);ENSGALG00000003521(TPM1);ENSGALG00000004196(UGT1A1);ENSGALG00000004285(HNF4A);ENSGALG00000005423(GRHPR);ENSGALG00000005476(PTH2R);ENSGALG00000005483(CDH13);ENSGALG00000005554(ADIPOQ);ENSGALG00000006511(BCL2A1);ENSGALG00000007000(NR2F2);ENSGALG00000007382(CDA);ENSGALG00000007419(MASP1);ENSGALG00000…
GO:0032561	guanyl ribonucleotide binding	39	306	0.638315	0.886216	ENSGALG00000000720(GBP1);ENSGALG00000002086(RASL10B);ENSGALG00000003163(GNAO1);ENSGALG00000003899(RAB17);ENSGALG00000005323(DIRAS2);ENSGALG00000006775(TGM2);ENSGALG00000007349(RASL12);ENSGALG00000007710(zgc:110179);ENSGALG00000010010(RHOQ);ENSGALG00000011855(RHOJ);ENSGALG00000011913(SEPTIN3);ENSGALG00000012456(RAC2);ENSGALG00000012576(RASEF);ENSGALG00000014136(CNGA1);ENSGALG00000014726(RAB3C);ENS…
GO:0032549	ribonucleoside binding	38	299	0.644372	0.893787	ENSGALG00000000720(GBP1);ENSGALG00000002086(RASL10B);ENSGALG00000003163(GNAO1);ENSGALG00000003899(RAB17);ENSGALG00000005323(DIRAS2);ENSGALG00000006775(TGM2);ENSGALG00000007349(RASL12);ENSGALG00000007710(zgc:110179);ENSGALG00000010010(RHOQ);ENSGALG00000011855(RHOJ);ENSGALG00000011913(SEPTIN3);ENSGALG00000012456(RAC2);ENSGALG00000012576(RASEF);ENSGALG00000014726(RAB3C);ENSGALG00000017099(RASL11A);E…
GO:0003951	NAD+ kinase activity	2	16	0.647778	0.896831	ENSGALG00000005721(DGKG);ENSGALG00000016959(DGKH)
GO:0055106	ubiquitin-protein transferase regulator activity	2	16	0.647778	0.896831	ENSGALG00000001634(RPL23);ENSGALG00000014833(RPL37)
GO:0022804	active transmembrane transporter activity	24	191	0.649625	0.898547	ENSGALG00000000048(ATP6V1A);ENSGALG00000001564(ATP2A3);ENSGALG00000002374(SLC9A9);ENSGALG00000004246(SLC6A4);ENSGALG00000006425(SLC6A6);ENSGALG00000007959(SLC26A3);ENSGALG00000008445(SLC24A3);ENSGALG00000008544(SLC8A1);ENSGALG00000010992(SLC6A15);ENSGALG00000011434(SLC11A1);ENSGALG00000011671(SLC15A2);ENSGALG00000012298(SLC39A8);ENSGALG00000013244(ABCC9);ENSGALG00000016446(ATP6V1C2);ENSGALG000000…
GO:0001046	core promoter sequence-specific DNA binding	4	33	0.655956	0.905612	ENSGALG00000008014(CEBPB);ENSGALG00000012123(PAX6);ENSGALG00000033631(MYC);ENSGALG00000037913(KLF10)
GO:0001047	core promoter binding	4	33	0.655956	0.905612	ENSGALG00000008014(CEBPB);ENSGALG00000012123(PAX6);ENSGALG00000033631(MYC);ENSGALG00000037913(KLF10)
GO:0005198	structural molecule activity	67	525	0.662788	0.91419	ENSGALG00000000318(CSRP1);ENSGALG00000000474(RPL36);ENSGALG00000001559(ZP3);ENSGALG00000001634(RPL23);ENSGALG00000002157(RPS17);ENSGALG00000002546(COL5A1);ENSGALG00000002868(RPL26L1);ENSGALG00000003690(KRT14);ENSGALG00000004286(COL13A1);ENSGALG00000004871(RPS24);ENSGALG00000004960(FBN1);ENSGALG00000005180(Col11a1);ENSGALG00000005338(RPS21);ENSGALG00000005948(RPL27A);ENSGALG00000006520(MYH11);ENSG…
GO:0051879	Hsp90 protein binding	3	25	0.664301	0.914265	ENSGALG00000012973(ESR1);ENSGALG00000016774(NPAS2);ENSGALG00000051885(TTC4)
GO:0016298	lipase activity	11	90	0.664695	0.914265	ENSGALG00000004230(LIPC);ENSGALG00000005805(PLCD1);ENSGALG00000008727(PLA2G4B);ENSGALG00000008907(PLCB4);ENSGALG00000009231(PNLIPRP1);ENSGALG00000009252(PLD1);ENSGALG00000010032(PLB1);ENSGALG00000012185(PLA2G12A);ENSGALG00000014997(PLA1A);ENSGALG00000020458(PLA2G4E);ENSGALG00000029583(PLBD1)
GO:0016810	hydrolase activity, acting on carbon-nitrogen (but not peptide) bonds	11	90	0.664695	0.914265	ENSGALG00000002082(AMPD1);ENSGALG00000002761(SIRT1);ENSGALG00000004669(ASPA);ENSGALG00000006175(DPEP1);ENSGALG00000006775(TGM2);ENSGALG00000007382(CDA);ENSGALG00000010854(hdac9);ENSGALG00000011529(NAAA);ENSGALG00000013993(VNN1);ENSGALG00000015141(GDA);ENSGALG00000050669(Adad1)
GO:1901981	phosphatidylinositol phosphate binding	13	107	0.679421	0.918027	ENSGALG00000001189(NCF1C);ENSGALG00000002121(PLEKHN1);ENSGALG00000002562(ARAP3);ENSGALG00000003319(ADAP2);ENSGALG00000003770(ANXA2);ENSGALG00000004376(KCNJ2);ENSGALG00000005805(PLCD1);ENSGALG00000008293(SH3PXD2A);ENSGALG00000009595(TWF1);ENSGALG00000012425(FERMT2);ENSGALG00000013134(PLEKHA5);ENSGALG00000031301(TULP1);ENSGALG00000038141(NCF4)
GO:0004672	protein kinase activity	63	497	0.680581	0.918027	ENSGALG00000000681(PAK1);ENSGALG00000001486(ZAP70);ENSGALG00000001840(TEK);ENSGALG00000001912(Epha10);ENSGALG00000002555(RET);ENSGALG00000002759(PEAK1);ENSGALG00000003103(MST1R);ENSGALG00000003499(MAST3);ENSGALG00000004530(MMD2);ENSGALG00000005621(CAMK2A);ENSGALG00000005884(MAP3K3);ENSGALG00000006038(TGFBR3);ENSGALG00000006522(HCK);ENSGALG00000007140(NRP1);ENSGALG00000007646(kdrl);ENSGALG00000008…
GO:0004029	aldehyde dehydrogenase (NAD) activity	1	8	0.680653	0.918027	ENSGALG00000015147(ALDH1A1)
GO:0004383	guanylate cyclase activity	1	8	0.680653	0.918027	ENSGALG00000037869(Npr1)
GO:0005024	transforming growth factor beta-activated receptor activity	1	8	0.680653	0.918027	ENSGALG00000006038(TGFBR3)
GO:0005221	intracellular cyclic nucleotide activated cation channel activity	1	8	0.680653	0.918027	ENSGALG00000014136(CNGA1)
GO:0005313	L-glutamate transmembrane transporter activity	1	8	0.680653	0.918027	ENSGALG00000037556(SLC1A2)
GO:0005347	ATP transmembrane transporter activity	1	8	0.680653	0.918027	ENSGALG00000028225(SLC17A9)
GO:0008093	cytoskeletal adaptor activity	1	8	0.680653	0.918027	ENSGALG00000041266(CNN1)
GO:0008195	phosphatidate phosphatase activity	1	8	0.680653	0.918027	ENSGALG00000029020(PLPP4)
GO:0008253	5'-nucleotidase activity	1	8	0.680653	0.918027	ENSGALG00000043415(ACP3)
GO:0008301	DNA binding, bending	1	8	0.680653	0.918027	ENSGALG00000031960(LEF1)
GO:0015149	hexose transmembrane transporter activity	1	8	0.680653	0.918027	ENSGALG00000004498(SLC2A10)
GO:0016742	hydroxymethyl-, formyl- and related transferase activity	1	8	0.680653	0.918027	ENSGALG00000012691(ALDH1L2)
GO:0017081	chloride channel regulator activity	1	8	0.680653	0.918027	ENSGALG00000032986(CFTR)
GO:0022851	GABA-gated chloride ion channel activity	1	8	0.680653	0.918027	ENSGALG00000001698(GABRA1)
GO:0031994	insulin-like growth factor I binding	1	8	0.680653	0.918027	ENSGALG00000040672(IGFBP4)
GO:0043855	cyclic nucleotide-gated ion channel activity	1	8	0.680653	0.918027	ENSGALG00000014136(CNGA1)
GO:0097371	MDM2/MDM4 family protein binding	1	8	0.680653	0.918027	ENSGALG00000014833(RPL37)
GO:0001130	bacterial-type RNA polymerase transcription factor activity, sequence-specific DNA binding	2	17	0.681077	0.918027	ENSGALG00000000583(SOX13);ENSGALG00000008127(SPI1)
GO:0004970	ionotropic glutamate receptor activity	2	17	0.681077	0.918027	ENSGALG00000002098(GRIK3);ENSGALG00000026241(GRIN3B)
GO:0097718	disordered domain specific binding	2	17	0.681077	0.918027	ENSGALG00000003578(FN1);ENSGALG00000015022(FYN)
GO:0060589	nucleoside-triphosphatase regulator activity	28	226	0.686191	0.924079	ENSGALG00000002562(ARAP3);ENSGALG00000002564(RGS4);ENSGALG00000003319(ADAP2);ENSGALG00000007140(NRP1);ENSGALG00000007681(HTR2B);ENSGALG00000009480(DOCK4);ENSGALG00000010031(ARHGAP10);ENSGALG00000011164(CHN2);ENSGALG00000012421(ARHGAP15);ENSGALG00000013715(DLC1);ENSGALG00000015077(ARHGAP31);ENSGALG00000015177(GNAQ);ENSGALG00000016176(ADGRB3);ENSGALG00000017462(FNIP1);ENSGALG00000021143(RGS18);ENSG…
GO:0015171	amino acid transmembrane transporter activity	6	51	0.688078	0.925778	ENSGALG00000004729(SLC7A10);ENSGALG00000006425(SLC6A6);ENSGALG00000009698(SLC38A1);ENSGALG00000010992(SLC6A15);ENSGALG00000019291(SLC6A1);ENSGALG00000037556(SLC1A2)
GO:0005326	neurotransmitter transporter activity	3	26	0.690823	0.927783	ENSGALG00000004246(SLC6A4);ENSGALG00000019291(SLC6A1);ENSGALG00000037556(SLC1A2)
GO:0016620	oxidoreductase activity, acting on the aldehyde or oxo group of donors, NAD or NADP as acceptor	3	26	0.690823	0.927783	ENSGALG00000012691(ALDH1L2);ENSGALG00000015147(ALDH1A1);ENSGALG00000036044(ALDH3B1)
GO:0051287	NAD binding	5	43	0.69358	0.930643	ENSGALG00000002761(SIRT1);ENSGALG00000005423(GRHPR);ENSGALG00000010769(HPGD);ENSGALG00000012061(gpd1l);ENSGALG00000039617(gyaR)
GO:0008134	transcription factor binding	39	313	0.694864	0.931521	ENSGALG00000001634(RPL23);ENSGALG00000001926(HSPB1);ENSGALG00000002182(NR5A2);ENSGALG00000002761(SIRT1);ENSGALG00000003478(GFI1B);ENSGALG00000004285(HNF4A);ENSGALG00000005909(GATA2);ENSGALG00000006491(ANKRD1);ENSGALG00000007357(BCL6);ENSGALG00000008127(SPI1);ENSGALG00000008494(CREB1);ENSGALG00000008883(TCF7L2);ENSGALG00000009791(PROX1);ENSGALG00000010005(EPAS1);ENSGALG00000010974(GSC);ENSGALG0000…
GO:0019207	kinase regulator activity	16	133	0.704746	0.939107	ENSGALG00000001926(HSPB1);ENSGALG00000002028(GPRC5B);ENSGALG00000007076(CCNY);ENSGALG00000008060(PRKAR2B);ENSGALG00000009724(GREM1);ENSGALG00000010537(CDKN2C);ENSGALG00000012456(RAC2);ENSGALG00000016364(ALKAL2);ENSGALG00000016820(GAS6);ENSGALG00000016954(RGCC);ENSGALG00000023296(TAL1);ENSGALG00000025780(ITPRIP);ENSGALG00000033791(MAP3K12);ENSGALG00000035386(NCKAP1L);ENSGALG00000040755(ANGPT4);ENS…
GO:0000979	RNA polymerase II core promoter sequence-specific DNA binding	2	18	0.711753	0.939107	ENSGALG00000008014(CEBPB);ENSGALG00000012123(PAX6)
GO:0004407	histone deacetylase activity	2	18	0.711753	0.939107	ENSGALG00000002761(SIRT1);ENSGALG00000010854(hdac9)
GO:0015144	carbohydrate transmembrane transporter activity	2	18	0.711753	0.939107	ENSGALG00000004261(AQP9);ENSGALG00000004498(SLC2A10)
GO:0031683	G-protein beta/gamma-subunit complex binding	2	18	0.711753	0.939107	ENSGALG00000003163(GNAO1);ENSGALG00000015177(GNAQ)
GO:0071855	neuropeptide receptor binding	2	18	0.711753	0.939107	ENSGALG00000007047(GAL);ENSGALG00000027192(NTS)
GO:0004860	protein kinase inhibitor activity	5	44	0.713265	0.939107	ENSGALG00000001926(HSPB1);ENSGALG00000008060(PRKAR2B);ENSGALG00000010537(CDKN2C);ENSGALG00000025780(ITPRIP);ENSGALG00000045574(CAMK2N2)
GO:0004712	protein serine/threonine/tyrosine kinase activity	8	69	0.714128	0.939107	ENSGALG00000001840(TEK);ENSGALG00000009586(IRAK4);ENSGALG00000012594(NTRK2);ENSGALG00000015027(JAK2);ENSGALG00000015154(TRPM6);ENSGALG00000015216(SYK);ENSGALG00000032199(FGR);ENSGALG00000033061(CAMK2B)
GO:0035591	signaling adaptor activity	3	27	0.715733	0.939107	ENSGALG00000050176(SARM1);ENSGALG00000050619(SOCS2);ENSGALG00000054619(GAB2)
GO:0016491	oxidoreductase activity	72	573	0.718772	0.939107	ENSGALG00000000402(LOXL2);ENSGALG00000001189(NCF1C);ENSGALG00000001314(PTGS1);ENSGALG00000001325(CYP1A1);ENSGALG00000002358(CDO1);ENSGALG00000002484(CRYM);ENSGALG00000002855(SARDH);ENSGALG00000004491(DMGDH);ENSGALG00000004521(GPX3);ENSGALG00000004700(NCF2);ENSGALG00000005077(F8);ENSGALG00000005408(BCO1);ENSGALG00000005423(GRHPR);ENSGALG00000006301(KDM8);ENSGALG00000006352(CH25H);ENSGALG0000000670…
GO:0004000	adenosine deaminase activity	1	9	0.723133	0.939107	ENSGALG00000050669(Adad1)
GO:0004012	phospholipid-translocating ATPase activity	1	9	0.723133	0.939107	ENSGALG00000002326(Atp8b2)
GO:0004862	cAMP-dependent protein kinase inhibitor activity	1	9	0.723133	0.939107	ENSGALG00000008060(PRKAR2B)
GO:0005247	voltage-gated chloride channel activity	1	9	0.723133	0.939107	ENSGALG00000009638(ANO6)
GO:0008252	nucleotidase activity	1	9	0.723133	0.939107	ENSGALG00000043415(ACP3)
GO:0009881	photoreceptor activity	1	9	0.723133	0.939107	ENSGALG00000010762(OPN3)
GO:0015172	acidic amino acid transmembrane transporter activity	1	9	0.723133	0.939107	ENSGALG00000037556(SLC1A2)
GO:0016668	oxidoreductase activity, acting on a sulfur group of donors, NAD(P) as acceptor	1	9	0.723133	0.939107	ENSGALG00000027483(GLRX)
GO:0016868	intramolecular transferase activity, phosphotransferases	1	9	0.723133	0.939107	ENSGALG00000014995(PGM5)
GO:0019855	calcium channel inhibitor activity	1	9	0.723133	0.939107	ENSGALG00000016500(FKBP1B)
GO:0030275	LRR domain binding	1	9	0.723133	0.939107	ENSGALG00000015511(ROBO1)
GO:0030553	cGMP binding	1	9	0.723133	0.939107	ENSGALG00000014136(CNGA1)
GO:0031420	alkali metal ion binding	1	9	0.723133	0.939107	ENSGALG00000009050(CAPN3)
GO:0031435	mitogen-activated protein kinase kinase kinase binding	1	9	0.723133	0.939107	ENSGALG00000015208(ROR2)
GO:0031957	very long-chain fatty acid-CoA ligase activity	1	9	0.723133	0.939107	ENSGALG00000048178(SLC27A3)
GO:0032794	GTPase activating protein binding	1	9	0.723133	0.939107	ENSGALG00000005805(PLCD1)
GO:0035250	UDP-galactosyltransferase activity	1	9	0.723133	0.939107	ENSGALG00000051274(B3GALT2)
GO:0035252	UDP-xylosyltransferase activity	1	9	0.723133	0.939107	ENSGALG00000017158(POGLUT3)
GO:0035673	oligopeptide transmembrane transporter activity	1	9	0.723133	0.939107	ENSGALG00000011671(SLC15A2)
GO:0043027	cysteine-type endopeptidase inhibitor activity involved in apoptotic process	1	9	0.723133	0.939107	ENSGALG00000016820(GAS6)
GO:0043139	5'-3' DNA helicase activity	1	9	0.723133	0.939107	ENSGALG00000009032(PIF1)
GO:0045125	bioactive lipid receptor activity	1	9	0.723133	0.939107	ENSGALG00000005208(S1PR1)
GO:0048156	tau protein binding	1	9	0.723133	0.939107	ENSGALG00000015022(FYN)
GO:0052745	inositol phosphate phosphatase activity	1	9	0.723133	0.939107	ENSGALG00000013814(IMPA2)
GO:0097001	ceramide binding	1	9	0.723133	0.939107	ENSGALG00000036686(PLTP)
GO:0032934	sterol binding	4	36	0.723367	0.939107	ENSGALG00000000241(STARD4);ENSGALG00000003212(TSPO2);ENSGALG00000007114(APOA1);ENSGALG00000016881(GPR183)
GO:0001222	transcription corepressor binding	3	28	0.739059	0.954729	ENSGALG00000007357(BCL6);ENSGALG00000012973(ESR1);ENSGALG00000031960(LEF1)
GO:0005231	excitatory extracellular ligand-gated ion channel activity	3	28	0.739059	0.954729	ENSGALG00000001573(P2RX1);ENSGALG00000003005(CHRNB4);ENSGALG00000003863(P2RX7)
GO:0032266	phosphatidylinositol-3-phosphate binding	3	28	0.739059	0.954729	ENSGALG00000008293(SH3PXD2A);ENSGALG00000013134(PLEKHA5);ENSGALG00000038141(NCF4)
GO:0019901	protein kinase binding	46	374	0.739509	0.954729	ENSGALG00000001926(HSPB1);ENSGALG00000002192(PTPRC);ENSGALG00000002722(MST1);ENSGALG00000002761(SIRT1);ENSGALG00000003885(KIAA1614);ENSGALG00000006343(ACTA2);ENSGALG00000007076(CCNY);ENSGALG00000008060(PRKAR2B);ENSGALG00000008669(CD28);ENSGALG00000008883(TCF7L2);ENSGALG00000009304(RAB11FIP2);ENSGALG00000009480(DOCK4);ENSGALG00000010537(CDKN2C);ENSGALG00000011222(IL12RB2);ENSGALG00000011300(TOP2B)…
GO:0030674	protein binding, bridging	9	79	0.739631	0.954729	ENSGALG00000009641(COL1A2);ENSGALG00000011551(JCHAIN);ENSGALG00000016820(GAS6);ENSGALG00000033295(CAV2);ENSGALG00000041266(CNN1);ENSGALG00000043287(CAV1);ENSGALG00000046299(CNKSR1);ENSGALG00000050619(SOCS2);ENSGALG00000054619(GAB2)
GO:0008171	O-methyltransferase activity	2	19	0.739915	0.954729	ENSGALG00000005000(COMTD1);ENSGALG00000016685(ASMT)
GO:0033558	protein deacetylase activity	2	19	0.739915	0.954729	ENSGALG00000002761(SIRT1);ENSGALG00000010854(hdac9)
GO:0016811	hydrolase activity, acting on carbon-nitrogen (but not peptide) bonds, in linear amides	6	54	0.740897	0.955164	ENSGALG00000002761(SIRT1);ENSGALG00000004669(ASPA);ENSGALG00000006775(TGM2);ENSGALG00000010854(hdac9);ENSGALG00000011529(NAAA);ENSGALG00000013993(VNN1)
GO:0005543	phospholipid binding	37	304	0.744709	0.958864	ENSGALG00000000783(PTAFR);ENSGALG00000001189(NCF1C);ENSGALG00000002121(PLEKHN1);ENSGALG00000002182(NR5A2);ENSGALG00000002562(ARAP3);ENSGALG00000003319(ADAP2);ENSGALG00000003770(ANXA2);ENSGALG00000004376(KCNJ2);ENSGALG00000004917(DOC2B);ENSGALG00000005619(F3);ENSGALG00000005805(PLCD1);ENSGALG00000005956(ANXA8);ENSGALG00000007114(APOA1);ENSGALG00000008293(SH3PXD2A);ENSGALG00000008340(FES);ENSGALG00…
GO:0004553	hydrolase activity, hydrolyzing O-glycosyl compounds	9	80	0.753173	0.958864	ENSGALG00000005814(MYORG);ENSGALG00000011203(HPSE);ENSGALG00000011328(GLB1L);ENSGALG00000011816(ENGASE);ENSGALG00000017068(KL);ENSGALG00000023760(CHIA);ENSGALG00000025921(MYORG);ENSGALG00000037467(NEU2);ENSGALG00000043257(LYG2)
GO:0001216	bacterial-type RNA polymerase transcriptional activator activity, sequence-specific DNA binding	1	10	0.759965	0.958864	ENSGALG00000008127(SPI1)
GO:0003746	translation elongation factor activity	1	10	0.759965	0.958864	ENSGALG00000040098(EEF1D)
GO:0004016	adenylate cyclase activity	1	10	0.759965	0.958864	ENSGALG00000050760(ADCY6)
GO:0004033	aldo-keto reductase (NADP) activity	1	10	0.759965	0.958864	ENSGALG00000010269(KCNAB1)
GO:0004935	adrenergic receptor activity	1	10	0.759965	0.958864	ENSGALG00000040035(ADRB2)
GO:0005237	inhibitory extracellular ligand-gated ion channel activity	1	10	0.759965	0.958864	ENSGALG00000001698(GABRA1)
GO:0005451	monovalent cation:proton antiporter activity	1	10	0.759965	0.958864	ENSGALG00000002374(SLC9A9)
GO:0015145	monosaccharide transmembrane transporter activity	1	10	0.759965	0.958864	ENSGALG00000004498(SLC2A10)
GO:0015278	calcium-release channel activity	1	10	0.759965	0.958864	ENSGALG00000005631(TRPM2)
GO:0015385	sodium:proton antiporter activity	1	10	0.759965	0.958864	ENSGALG00000002374(SLC9A9)
GO:0015464	acetylcholine receptor activity	1	10	0.759965	0.958864	ENSGALG00000003005(CHRNB4)
GO:0016846	carbon-sulfur lyase activity	1	10	0.759965	0.958864	ENSGALG00000009803(MGST2)
GO:0031731	CCR6 chemokine receptor binding	1	10	0.759965	0.958864	ENSGALG00000022815(AvBD1)
GO:0034236	protein kinase A catalytic subunit binding	1	10	0.759965	0.958864	ENSGALG00000008060(PRKAR2B)
GO:0042285	xylosyltransferase activity	1	10	0.759965	0.958864	ENSGALG00000017158(POGLUT3)
GO:0042923	neuropeptide binding	1	10	0.759965	0.958864	ENSGALG00000007714(NMUR1)
GO:0048038	quinone binding	1	10	0.759965	0.958864	ENSGALG00000033522(Aoc3)
GO:0051119	sugar transmembrane transporter activity	1	10	0.759965	0.958864	ENSGALG00000004498(SLC2A10)
GO:0051428	peptide hormone receptor binding	1	10	0.759965	0.958864	ENSGALG00000013604(VIP)
GO:0051787	misfolded protein binding	1	10	0.759965	0.958864	ENSGALG00000033498(HSPA5)
GO:0070411	I-SMAD binding	1	10	0.759965	0.958864	ENSGALG00000053285(SMAD6)
GO:0098632	cell-cell adhesion mediator activity	1	10	0.759965	0.958864	ENSGALG00000043088(ROBO4)
GO:0098918	structural constituent of synapse	1	10	0.759965	0.958864	ENSGALG00000042458(ACTN1)
GO:0004435	phosphatidylinositol phospholipase C activity	2	20	0.765688	0.961169	ENSGALG00000005805(PLCD1);ENSGALG00000008907(PLCB4)
GO:0004629	phospholipase C activity	2	20	0.765688	0.961169	ENSGALG00000005805(PLCD1);ENSGALG00000008907(PLCB4)
GO:0016405	CoA-ligase activity	2	20	0.765688	0.961169	ENSGALG00000010225(Acss1);ENSGALG00000048178(SLC27A3)
GO:0019200	carbohydrate kinase activity	2	20	0.765688	0.961169	ENSGALG00000021039(HKDC1);ENSGALG00000034855(HK2)
GO:0046875	ephrin receptor binding	2	20	0.765688	0.961169	ENSGALG00000005209(AQP1);ENSGALG00000015022(FYN)
GO:0070273	phosphatidylinositol-4-phosphate binding	2	20	0.765688	0.961169	ENSGALG00000008293(SH3PXD2A);ENSGALG00000013134(PLEKHA5)
GO:0005230	extracellular ligand-gated ion channel activity	7	65	0.778375	0.976267	ENSGALG00000001573(P2RX1);ENSGALG00000001698(GABRA1);ENSGALG00000002098(GRIK3);ENSGALG00000003005(CHRNB4);ENSGALG00000003863(P2RX7);ENSGALG00000007269(GABRA3);ENSGALG00000026241(GRIN3B)
GO:0043621	protein self-association	3	30	0.781121	0.978881	ENSGALG00000002198(FHOD1);ENSGALG00000005476(PTH2R);ENSGALG00000016400(RSAD2)
GO:0019210	kinase inhibitor activity	5	48	0.782937	0.980327	ENSGALG00000001926(HSPB1);ENSGALG00000008060(PRKAR2B);ENSGALG00000010537(CDKN2C);ENSGALG00000025780(ITPRIP);ENSGALG00000045574(CAMK2N2)
GO:0005310	dicarboxylic acid transmembrane transporter activity	2	21	0.78921	0.984883	ENSGALG00000033638(SLC26A7);ENSGALG00000037556(SLC1A2)
GO:0000295	adenine nucleotide transmembrane transporter activity	1	11	0.791899	0.984883	ENSGALG00000028225(SLC17A9)
GO:0005346	purine ribonucleotide transmembrane transporter activity	1	11	0.791899	0.984883	ENSGALG00000028225(SLC17A9)
GO:0008378	galactosyltransferase activity	1	11	0.791899	0.984883	ENSGALG00000051274(B3GALT2)
GO:0031489	myosin V binding	1	11	0.791899	0.984883	ENSGALG00000014726(RAB3C)
GO:0034483	heparan sulfate sulfotransferase activity	1	11	0.791899	0.984883	ENSGALG00000047475(HS3ST2)
GO:0036122	BMP binding	1	11	0.791899	0.984883	ENSGALG00000009724(GREM1)
GO:1990380	Lys48-specific deubiquitinase activity	1	11	0.791899	0.984883	ENSGALG00000008909(USP13)
GO:0046943	carboxylic acid transmembrane transporter activity	10	92	0.79698	0.987744	ENSGALG00000004729(SLC7A10);ENSGALG00000006425(SLC6A6);ENSGALG00000008439(CD36);ENSGALG00000009698(SLC38A1);ENSGALG00000010992(SLC6A15);ENSGALG00000017302(SLCO2B1);ENSGALG00000019291(SLC6A1);ENSGALG00000020479(SLC43A3);ENSGALG00000033638(SLC26A7);ENSGALG00000037556(SLC1A2)
GO:0019829	cation-transporting ATPase activity	4	40	0.797247	0.987744	ENSGALG00000000048(ATP6V1A);ENSGALG00000001564(ATP2A3);ENSGALG00000016446(ATP6V1C2);ENSGALG00000030550(ATP2B1)
GO:0022853	active ion transmembrane transporter activity	4	40	0.797247	0.987744	ENSGALG00000000048(ATP6V1A);ENSGALG00000001564(ATP2A3);ENSGALG00000016446(ATP6V1C2);ENSGALG00000030550(ATP2B1)
GO:0042625	ATPase coupled ion transmembrane transporter activity	4	40	0.797247	0.987744	ENSGALG00000000048(ATP6V1A);ENSGALG00000001564(ATP2A3);ENSGALG00000016446(ATP6V1C2);ENSGALG00000030550(ATP2B1)
GO:0051213	dioxygenase activity	5	49	0.798139	0.987744	ENSGALG00000002358(CDO1);ENSGALG00000005408(BCO1);ENSGALG00000006301(KDM8);ENSGALG00000006783(PLOD2);ENSGALG00000010592(TET2)
GO:0015485	cholesterol binding	3	31	0.79996	0.987744	ENSGALG00000000241(STARD4);ENSGALG00000003212(TSPO2);ENSGALG00000007114(APOA1)
GO:0016409	palmitoyltransferase activity	3	31	0.79996	0.987744	ENSGALG00000009037(SPTLC3);ENSGALG00000043754(GLUL);ENSGALG00000048373(sptssb)
GO:0016922	nuclear receptor binding	3	31	0.79996	0.987744	ENSGALG00000002761(SIRT1);ENSGALG00000008883(TCF7L2);ENSGALG00000009791(PROX1)
GO:0008013	beta-catenin binding	6	58	0.800873	0.987744	ENSGALG00000008883(TCF7L2);ENSGALG00000012973(ESR1);ENSGALG00000017044(TRPC4);ENSGALG00000031960(LEF1);ENSGALG00000032349(CDH5);ENSGALG00000040266(GLI3)
GO:0016407	acetyltransferase activity	6	58	0.800873	0.987744	ENSGALG00000005472(NAT);ENSGALG00000005473(PNAT3);ENSGALG00000005474(PNAT10);ENSGALG00000028928(LCAT);ENSGALG00000040120(GLYATL3);ENSGALG00000047313(GLYATL3)
GO:0005342	organic acid transmembrane transporter activity	10	93	0.807796	0.995069	ENSGALG00000004729(SLC7A10);ENSGALG00000006425(SLC6A6);ENSGALG00000008439(CD36);ENSGALG00000009698(SLC38A1);ENSGALG00000010992(SLC6A15);ENSGALG00000017302(SLCO2B1);ENSGALG00000019291(SLC6A1);ENSGALG00000020479(SLC43A3);ENSGALG00000033638(SLC26A7);ENSGALG00000037556(SLC1A2)
GO:0004623	phospholipase A2 activity	2	22	0.810623	0.995069	ENSGALG00000010032(PLB1);ENSGALG00000012185(PLA2G12A)
GO:0008376	acetylgalactosaminyltransferase activity	2	22	0.810623	0.995069	ENSGALG00000010125(CSGALNACT1);ENSGALG00000013135(GALNT1)
GO:0016849	phosphorus-oxygen lyase activity	2	22	0.810623	0.995069	ENSGALG00000037869(Npr1);ENSGALG00000050760(ADCY6)
GO:0016878	acid-thiol ligase activity	2	22	0.810623	0.995069	ENSGALG00000010225(Acss1);ENSGALG00000048178(SLC27A3)
GO:0016706	oxidoreductase activity, acting on paired donors, with incorporation or reduction of molecular oxygen, 2-oxoglutarate as one donor, and incorporation of one atom each of oxygen into both donors	3	32	0.81742	0.995069	ENSGALG00000006301(KDM8);ENSGALG00000006783(PLOD2);ENSGALG00000010592(TET2)
GO:0003841	1-acylglycerol-3-phosphate O-acyltransferase activity	1	12	0.819587	0.995069	ENSGALG00000040363(ABHD4)
GO:0004535	poly(A)-specific ribonuclease activity	1	12	0.819587	0.995069	ENSGALG00000011624(PNLDC1)
GO:0004653	polypeptide N-acetylgalactosaminyltransferase activity	1	12	0.819587	0.995069	ENSGALG00000013135(GALNT1)
GO:0010181	FMN binding	1	12	0.819587	0.995069	ENSGALG00000050508(NOS3)
GO:0016628	oxidoreductase activity, acting on the CH-CH group of donors, NAD or NADP as acceptor	1	12	0.819587	0.995069	ENSGALG00000031786(BLVRA)
GO:0016840	carbon-nitrogen lyase activity	1	12	0.819587	0.995069	ENSGALG00000011421(HAL)
GO:0017025	TBP-class protein binding	1	12	0.819587	0.995069	ENSGALG00000012973(ESR1)
GO:0035173	histone kinase activity	1	12	0.819587	0.995069	ENSGALG00000015027(JAK2)
GO:0042171	lysophosphatidic acid acyltransferase activity	1	12	0.819587	0.995069	ENSGALG00000040363(ABHD4)
GO:0046625	sphingolipid binding	1	12	0.819587	0.995069	ENSGALG00000036686(PLTP)
GO:0050699	WW domain binding	1	12	0.819587	0.995069	ENSGALG00000006202(SCNN1B)
GO:0051019	mitogen-activated protein kinase binding	1	12	0.819587	0.995069	ENSGALG00000002761(SIRT1)
GO:0051721	protein phosphatase 2A binding	1	12	0.819587	0.995069	ENSGALG00000026182(CTTNBP2NL)
GO:0005109	frizzled binding	2	23	0.830072	1	ENSGALG00000036255(WNT7B);ENSGALG00000042607(RSPO3)
GO:0044769	ATPase activity, coupled to transmembrane movement of ions, rotational mechanism	2	23	0.830072	1	ENSGALG00000000048(ATP6V1A);ENSGALG00000016446(ATP6V1C2)
GO:0070566	adenylyltransferase activity	2	23	0.830072	1	ENSGALG00000007157(TENT5D);ENSGALG00000035903(FAM46A)
GO:0004467	long-chain fatty acid-CoA ligase activity	1	13	0.843594	1	ENSGALG00000048178(SLC27A3)
GO:0004550	nucleoside diphosphate kinase activity	1	13	0.843594	1	ENSGALG00000028982(CMPK2)
GO:0004622	lysophospholipase activity	1	13	0.843594	1	ENSGALG00000010032(PLB1)
GO:0015216	purine nucleotide transmembrane transporter activity	1	13	0.843594	1	ENSGALG00000028225(SLC17A9)
GO:0016500	protein-hormone receptor activity	1	13	0.843594	1	ENSGALG00000008589(CMKLR2)
GO:0047617	acyl-CoA hydrolase activity	1	13	0.843594	1	ENSGALG00000040619(BAAT)
GO:0050145	nucleoside monophosphate kinase activity	1	13	0.843594	1	ENSGALG00000028982(CMPK2)
GO:0071617	lysophospholipid acyltransferase activity	1	13	0.843594	1	ENSGALG00000040363(ABHD4)
GO:0008373	sialyltransferase activity	2	24	0.8477	1	ENSGALG00000006900(ST6GALNAC2);ENSGALG00000026192(ST8SIA4)
GO:0016860	intramolecular oxidoreductase activity	2	24	0.8477	1	ENSGALG00000010402(HPGDS);ENSGALG00000030886(PTGDS)
GO:0019894	kinesin binding	2	24	0.8477	1	ENSGALG00000036527(SYBU);ENSGALG00000047491(CLSTN2)
GO:0016903	oxidoreductase activity, acting on the aldehyde or oxo group of donors	3	34	0.848468	1	ENSGALG00000012691(ALDH1L2);ENSGALG00000015147(ALDH1A1);ENSGALG00000036044(ALDH3B1)
GO:0019905	syntaxin binding	3	34	0.848468	1	ENSGALG00000004917(DOC2B);ENSGALG00000036527(SYBU);ENSGALG00000041094(SYT1)
GO:0071949	FAD binding	3	34	0.848468	1	ENSGALG00000000104(CRY1);ENSGALG00000007503(KMO);ENSGALG00000032190(MICAL1)
GO:0016853	isomerase activity	11	106	0.849911	1	ENSGALG00000005346(PPIC);ENSGALG00000009149(FKBP7);ENSGALG00000010402(HPGDS);ENSGALG00000011300(TOP2B);ENSGALG00000014995(PGM5);ENSGALG00000016500(FKBP1B);ENSGALG00000025764(FKBP10);ENSGALG00000030886(PTGDS);ENSGALG00000031768(SPO11);ENSGALG00000032986(CFTR);ENSGALG00000035060(FKBP11)
GO:0046983	protein dimerization activity	85	705	0.854137	1	ENSGALG00000001459(TNNC1);ENSGALG00000001926(HSPB1);ENSGALG00000002160(B2M);ENSGALG00000002484(CRYM);ENSGALG00000003521(TPM1);ENSGALG00000004196(UGT1A1);ENSGALG00000004274(TWIST2);ENSGALG00000004285(HNF4A);ENSGALG00000005423(GRHPR);ENSGALG00000005476(PTH2R);ENSGALG00000005483(CDH13);ENSGALG00000005554(ADIPOQ);ENSGALG00000006511(BCL2A1);ENSGALG00000007000(NR2F2);ENSGALG00000007001(TLR4);ENSGALG000…
GO:0004725	protein tyrosine phosphatase activity	9	90	0.861884	1	ENSGALG00000000584(Ptprv);ENSGALG00000002192(PTPRC);ENSGALG00000006567(UBASH3B);ENSGALG00000014561(PTPN6);ENSGALG00000015058(PTPRD);ENSGALG00000036093(PTPN7);ENSGALG00000040114(PTPRZ1);ENSGALG00000050857(PTPN20);ENSGALG00000050860(DUSP13)
GO:0004089	carbonate dehydratase activity	1	14	0.864407	1	ENSGALG00000005360(CA4)
GO:0008143	poly(A) binding	1	14	0.864407	1	ENSGALG00000011439(RBMS3)
GO:0008308	voltage-gated anion channel activity	1	14	0.864407	1	ENSGALG00000009638(ANO6)
GO:0008327	methyl-CpG binding	1	14	0.864407	1	ENSGALG00000033154(HOXB13)
GO:0016289	CoA hydrolase activity	1	14	0.864407	1	ENSGALG00000040619(BAAT)
GO:0030159	receptor signaling complex scaffold activity	1	14	0.864407	1	ENSGALG00000038722(SORBS1)
GO:0050750	low-density lipoprotein particle receptor binding	1	14	0.864407	1	ENSGALG00000041094(SYT1)
GO:1901567	fatty acid derivative binding	1	14	0.864407	1	ENSGALG00000026781(ALOX5AP)
GO:0003714	transcription corepressor activity	11	108	0.866036	1	ENSGALG00000002484(CRYM);ENSGALG00000002761(SIRT1);ENSGALG00000006491(ANKRD1);ENSGALG00000010412(WWTR1);ENSGALG00000012792(HIPK2);ENSGALG00000012952(BASP1);ENSGALG00000012978(CDYL2);ENSGALG00000015008(ZNF366);ENSGALG00000016797(FHL2);ENSGALG00000033091(RUNX1T1);ENSGALG00000040079(ZFPM2)
GO:0035258	steroid hormone receptor binding	4	45	0.866256	1	ENSGALG00000012973(ESR1);ENSGALG00000015008(ZNF366);ENSGALG00000029024(TCF21);ENSGALG00000031960(LEF1)
GO:0051117	ATPase binding	4	45	0.866256	1	ENSGALG00000012973(ESR1);ENSGALG00000017195(PGR);ENSGALG00000034458(S100A1);ENSGALG00000043287(CAV1)
GO:0016773	phosphotransferase activity, alcohol group as acceptor	69	583	0.870478	1	ENSGALG00000000681(PAK1);ENSGALG00000001486(ZAP70);ENSGALG00000001840(TEK);ENSGALG00000001912(Epha10);ENSGALG00000002555(RET);ENSGALG00000002759(PEAK1);ENSGALG00000003103(MST1R);ENSGALG00000003499(MAST3);ENSGALG00000004530(MMD2);ENSGALG00000005621(CAMK2A);ENSGALG00000005721(DGKG);ENSGALG00000005884(MAP3K3);ENSGALG00000006038(TGFBR3);ENSGALG00000006522(HCK);ENSGALG00000007140(NRP1);ENSGALG00000007…
GO:0097367	carbohydrate derivative binding	190	1534	0.87704	1	ENSGALG00000000048(ATP6V1A);ENSGALG00000000681(PAK1);ENSGALG00000000720(GBP1);ENSGALG00000000783(PTAFR);ENSGALG00000001084(ATP8B3);ENSGALG00000001407(ADAMTS15);ENSGALG00000001486(ZAP70);ENSGALG00000001564(ATP2A3);ENSGALG00000001571(MYO1F);ENSGALG00000001573(P2RX1);ENSGALG00000001662(ATP10B);ENSGALG00000001840(TEK);ENSGALG00000001912(Epha10);ENSGALG00000001946(RSPO1);ENSGALG00000002086(RASL10B);EN…
GO:0140104	molecular carrier activity	4	46	0.877337	1	ENSGALG00000031597(HBAD);ENSGALG00000040205(RANBP17);ENSGALG00000043234(HBA1);ENSGALG00000047152(HBBA)
GO:0052689	carboxylic ester hydrolase activity	8	83	0.877648	1	ENSGALG00000004230(LIPC);ENSGALG00000009231(PNLIPRP1);ENSGALG00000009689(PON1);ENSGALG00000010032(PLB1);ENSGALG00000012185(PLA2G12A);ENSGALG00000014997(PLA1A);ENSGALG00000028928(LCAT);ENSGALG00000050831(CES1)
GO:0042802	identical protein binding	150	1224	0.87988	1	ENSGALG00000000583(SOX13);ENSGALG00000000619(ANGPTL4);ENSGALG00000001459(TNNC1);ENSGALG00000001527(VWA1);ENSGALG00000001559(ZP3);ENSGALG00000001840(TEK);ENSGALG00000001926(HSPB1);ENSGALG00000002082(AMPD1);ENSGALG00000002160(B2M);ENSGALG00000002198(FHOD1);ENSGALG00000002484(CRYM);ENSGALG00000002761(SIRT1);ENSGALG00000002786(PSTPIP1);ENSGALG00000003179(ANGPTL7);ENSGALG00000003261(PTRF);ENSGALG00000…
GO:0001965	G-protein alpha-subunit binding	1	15	0.882452	1	ENSGALG00000007681(HTR2B)
GO:0005048	signal sequence binding	1	15	0.882452	1	ENSGALG00000032313(KDELR3)
GO:0015215	nucleotide transmembrane transporter activity	1	15	0.882452	1	ENSGALG00000028225(SLC17A9)
GO:0015645	fatty acid ligase activity	1	15	0.882452	1	ENSGALG00000048178(SLC27A3)
GO:0016411	acylglycerol O-acyltransferase activity	1	15	0.882452	1	ENSGALG00000040363(ABHD4)
GO:0017080	sodium channel regulator activity	1	15	0.882452	1	ENSGALG00000036971(FGF12)
GO:0019706	protein-cysteine S-palmitoyltransferase activity	1	15	0.882452	1	ENSGALG00000043754(GLUL)
GO:0019707	protein-cysteine S-acyltransferase activity	1	15	0.882452	1	ENSGALG00000043754(GLUL)
GO:0032452	histone demethylase activity	1	15	0.882452	1	ENSGALG00000006301(KDM8)
GO:0042910	xenobiotic transmembrane transporter activity	1	15	0.882452	1	ENSGALG00000006425(SLC6A6)
GO:0071889	14-3-3 protein binding	1	15	0.882452	1	ENSGALG00000030055(RIPOR1)
GO:0051018	protein kinase A binding	3	37	0.886399	1	ENSGALG00000008060(PRKAR2B);ENSGALG00000008689(Akap17b);ENSGALG00000036240(AKAP12)
GO:0008234	cysteine-type peptidase activity	14	137	0.886571	1	ENSGALG00000000775(CTSS);ENSGALG00000001049(CASP1);ENSGALG00000008346(CASP18);ENSGALG00000008909(USP13);ENSGALG00000008933(CASP7);ENSGALG00000009050(CAPN3);ENSGALG00000009360(CAPN2);ENSGALG00000012186(CASP6);ENSGALG00000013409(Ctsr);ENSGALG00000017715(TINAGL1);ENSGALG00000019543(OTULIN);ENSGALG00000028147(CTSK);ENSGALG00000041337(OTUD6A);ENSGALG00000046494(CASP10)
GO:0019213	deacetylase activity	2	27	0.891035	1	ENSGALG00000002761(SIRT1);ENSGALG00000010854(hdac9)
GO:0042887	amide transmembrane transporter activity	2	27	0.891035	1	ENSGALG00000004261(AQP9);ENSGALG00000011671(SLC15A2)
GO:0003676	nucleic acid binding	285	2276	0.891609	1	ENSGALG00000000104(CRY1);ENSGALG00000000284(HOXB4);ENSGALG00000000583(SOX13);ENSGALG00000000616(ELF3);ENSGALG00000000972(PBX3);ENSGALG00000001035(RORB);ENSGALG00000001161(FLI1);ENSGALG00000001276(HOXB9);ENSGALG00000001347(LHX6);ENSGALG00000002170(NR1H4);ENSGALG00000002182(NR5A2);ENSGALG00000002761(SIRT1);ENSGALG00000002868(RPL26L1);ENSGALG00000003196(RNASE6);ENSGALG00000003248(SUB1);ENSGALG000000…
GO:0016787	hydrolase activity	261	2091	0.891676	1	ENSGALG00000000048(ATP6V1A);ENSGALG00000000151(ADAMTS19);ENSGALG00000000357(--);ENSGALG00000000437(PGA3);ENSGALG00000000584(Ptprv);ENSGALG00000000720(GBP1);ENSGALG00000000775(CTSS);ENSGALG00000001049(CASP1);ENSGALG00000001392(MMP23B);ENSGALG00000001407(ADAMTS15);ENSGALG00000001564(ATP2A3);ENSGALG00000001571(MYO1F);ENSGALG00000002081(MMP28);ENSGALG00000002082(AMPD1);ENSGALG00000002086(RASL10B);ENS…
GO:0019900	kinase binding	49	429	0.893244	1	ENSGALG00000001926(HSPB1);ENSGALG00000002192(PTPRC);ENSGALG00000002722(MST1);ENSGALG00000002761(SIRT1);ENSGALG00000003885(KIAA1614);ENSGALG00000006343(ACTA2);ENSGALG00000006351(FAS);ENSGALG00000007076(CCNY);ENSGALG00000008014(CEBPB);ENSGALG00000008060(PRKAR2B);ENSGALG00000008669(CD28);ENSGALG00000008883(TCF7L2);ENSGALG00000009304(RAB11FIP2);ENSGALG00000009480(DOCK4);ENSGALG00000010537(CDKN2C);ENS…
GO:0015078	proton transmembrane transporter activity	7	76	0.894048	1	ENSGALG00000000048(ATP6V1A);ENSGALG00000002374(SLC9A9);ENSGALG00000009366(ASIC5);ENSGALG00000011434(SLC11A1);ENSGALG00000011671(SLC15A2);ENSGALG00000012298(SLC39A8);ENSGALG00000016446(ATP6V1C2)
GO:0016772	transferase activity, transferring phosphorus-containing groups	96	806	0.895436	1	ENSGALG00000000681(PAK1);ENSGALG00000001486(ZAP70);ENSGALG00000001840(TEK);ENSGALG00000001912(Epha10);ENSGALG00000002555(RET);ENSGALG00000002759(PEAK1);ENSGALG00000003103(MST1R);ENSGALG00000003499(MAST3);ENSGALG00000004530(MMD2);ENSGALG00000005621(CAMK2A);ENSGALG00000005721(DGKG);ENSGALG00000005884(MAP3K3);ENSGALG00000006038(TGFBR3);ENSGALG00000006522(HCK);ENSGALG00000007140(NRP1);ENSGALG00000007…
GO:0030165	PDZ domain binding	4	48	0.89713	1	ENSGALG00000009480(DOCK4);ENSGALG00000017242(FZD4);ENSGALG00000032986(CFTR);ENSGALG00000033960(ADGRB1)
GO:0008266	poly(U) RNA binding	1	16	0.898097	1	ENSGALG00000011439(RBMS3)
GO:0017116	single-stranded DNA-dependent ATP-dependent DNA helicase activity	1	16	0.898097	1	ENSGALG00000009032(PIF1)
GO:0022848	acetylcholine-gated cation-selective channel activity	1	16	0.898097	1	ENSGALG00000003005(CHRNB4)
GO:0043142	single-stranded DNA-dependent ATPase activity	1	16	0.898097	1	ENSGALG00000009032(PIF1)
GO:0099604	ligand-gated calcium channel activity	1	16	0.898097	1	ENSGALG00000005631(TRPM2)
GO:0051427	hormone receptor binding	10	104	0.899774	1	ENSGALG00000002761(SIRT1);ENSGALG00000008883(TCF7L2);ENSGALG00000009791(PROX1);ENSGALG00000012973(ESR1);ENSGALG00000013604(VIP);ENSGALG00000015008(ZNF366);ENSGALG00000029024(TCF21);ENSGALG00000030025(FABP4);ENSGALG00000031960(LEF1);ENSGALG00000050619(SOCS2)
GO:0016538	cyclin-dependent protein serine/threonine kinase regulator activity	2	28	0.902726	1	ENSGALG00000007076(CCNY);ENSGALG00000010537(CDKN2C)
GO:0061980	regulatory RNA binding	2	28	0.902726	1	ENSGALG00000016590(TLR7);ENSGALG00000043460(SOX2)
GO:0022824	transmitter-gated ion channel activity	4	49	0.905929	1	ENSGALG00000001698(GABRA1);ENSGALG00000002098(GRIK3);ENSGALG00000003005(CHRNB4);ENSGALG00000026241(GRIN3B)
GO:0022835	transmitter-gated channel activity	4	49	0.905929	1	ENSGALG00000001698(GABRA1);ENSGALG00000002098(GRIK3);ENSGALG00000003005(CHRNB4);ENSGALG00000026241(GRIN3B)
GO:0140098	catalytic activity, acting on RNA	39	352	0.909259	1	ENSGALG00000003196(RNASE6);ENSGALG00000009032(PIF1);ENSGALG00000011624(PNLDC1);ENSGALG00000027165(RSFR);ENSGALG00000046517(pol);ENSGALG00000046681(pol);ENSGALG00000046715(gag-pol);ENSGALG00000047164(pol);ENSGALG00000047472(gag-pol);ENSGALG00000047540(pol);ENSGALG00000048031(gag-pol);ENSGALG00000048839(pol);ENSGALG00000048907(--);ENSGALG00000049069(pol);ENSGALG00000049474(pol);ENSGALG00000049690(g…
GO:0043492	ATPase activity, coupled to movement of substances	6	69	0.911021	1	ENSGALG00000000048(ATP6V1A);ENSGALG00000001564(ATP2A3);ENSGALG00000002326(Atp8b2);ENSGALG00000013244(ABCC9);ENSGALG00000016446(ATP6V1C2);ENSGALG00000030550(ATP2B1)
GO:0008187	poly-pyrimidine tract binding	1	17	0.911661	1	ENSGALG00000011439(RBMS3)
GO:0030551	cyclic nucleotide binding	1	17	0.911661	1	ENSGALG00000014136(CNGA1)
GO:0080025	phosphatidylinositol-3,5-bisphosphate binding	1	17	0.911661	1	ENSGALG00000013134(PLEKHA5)
GO:1904680	peptide transmembrane transporter activity	1	17	0.911661	1	ENSGALG00000011671(SLC15A2)
GO:0019842	vitamin binding	9	97	0.912136	1	ENSGALG00000006783(PLOD2);ENSGALG00000009037(SPTLC3);ENSGALG00000010762(OPN3);ENSGALG00000014662(RBP5);ENSGALG00000025945(AVD);ENSGALG00000031546(Cblif);ENSGALG00000035219(ALB);ENSGALG00000042030(P4HA3);ENSGALG00000051283(AVD)
GO:0005549	odorant binding	4	50	0.914054	1	ENSGALG00000043510(OR14C36);ENSGALG00000048673(OR14A16);ENSGALG00000048833(OR14A16);ENSGALG00000053395(OR14J1)
GO:0016616	oxidoreductase activity, acting on the CH-OH group of donors, NAD or NADP as acceptor	7	80	0.920998	1	ENSGALG00000005423(GRHPR);ENSGALG00000010269(KCNAB1);ENSGALG00000010769(HPGD);ENSGALG00000012061(gpd1l);ENSGALG00000013072(AKR1B10);ENSGALG00000030376(DHRS3);ENSGALG00000039617(gyaR)
GO:0000149	SNARE binding	4	51	0.921547	1	ENSGALG00000004917(DOC2B);ENSGALG00000015413(STX19);ENSGALG00000036527(SYBU);ENSGALG00000041094(SYT1)
GO:0016597	amino acid binding	2	30	0.922673	1	ENSGALG00000023689(ASS1);ENSGALG00000050508(NOS3)
GO:0004003	ATP-dependent DNA helicase activity	1	18	0.92342	1	ENSGALG00000009032(PIF1)
GO:0008026	ATP-dependent helicase activity	1	18	0.92342	1	ENSGALG00000009032(PIF1)
GO:0015605	organophosphate ester transmembrane transporter activity	1	18	0.92342	1	ENSGALG00000028225(SLC17A9)
GO:0016417	S-acyltransferase activity	1	18	0.92342	1	ENSGALG00000043754(GLUL)
GO:0051537	2 iron, 2 sulfur cluster binding	1	18	0.92342	1	ENSGALG00000014673(RFESD)
GO:0070035	purine NTP-dependent helicase activity	1	18	0.92342	1	ENSGALG00000009032(PIF1)
GO:0031072	heat shock protein binding	6	72	0.929849	1	ENSGALG00000007114(APOA1);ENSGALG00000012973(ESR1);ENSGALG00000016774(NPAS2);ENSGALG00000017120(SACS);ENSGALG00000033498(HSPA5);ENSGALG00000051885(TTC4)
GO:0019888	protein phosphatase regulator activity	3	42	0.931091	1	ENSGALG00000008896(PPP1R1C);ENSGALG00000036390(PPP1R17);ENSGALG00000050631(MYOCD)
GO:0050681	androgen receptor binding	1	19	0.933615	1	ENSGALG00000029024(TCF21)
GO:0046982	protein heterodimerization activity	21	208	0.934011	1	ENSGALG00000003521(TPM1);ENSGALG00000006511(BCL2A1);ENSGALG00000007001(TLR4);ENSGALG00000009973(SLC3A1);ENSGALG00000010005(EPAS1);ENSGALG00000011300(TOP2B);ENSGALG00000014645(MEF2C);ENSGALG00000014786(PIK3R1);ENSGALG00000016261(CYBB);ENSGALG00000017242(FZD4);ENSGALG00000026948(ADD2);ENSGALG00000027571(H2B-I);ENSGALG00000033295(CAV2);ENSGALG00000034999(ZHX1);ENSGALG00000035619(MTTP);ENSGALG0000003…
GO:0016410	N-acyltransferase activity	4	53	0.934797	1	ENSGALG00000005473(PNAT3);ENSGALG00000040120(GLYATL3);ENSGALG00000040619(BAAT);ENSGALG00000047313(GLYATL3)
GO:0034987	immunoglobulin receptor binding	7	83	0.937102	1	ENSGALG00000008340(FES);ENSGALG00000011551(JCHAIN);ENSGALG00000014754(TRB);ENSGALG00000032199(FGR);ENSGALG00000043654(C3);ENSGALG00000044547(IGHV5-10-1);ENSGALG00000044631(--)
GO:0008080	N-acetyltransferase activity	3	43	0.93781	1	ENSGALG00000005473(PNAT3);ENSGALG00000040120(GLYATL3);ENSGALG00000047313(GLYATL3)
GO:0015179	L-amino acid transmembrane transporter activity	2	32	0.938717	1	ENSGALG00000009698(SLC38A1);ENSGALG00000037556(SLC1A2)
GO:1904315	transmitter-gated ion channel activity involved in regulation of postsynaptic membrane potential	2	32	0.938717	1	ENSGALG00000001698(GABRA1);ENSGALG00000003005(CHRNB4)
GO:0042626	ATPase activity, coupled to transmembrane movement of substances	5	64	0.939781	1	ENSGALG00000000048(ATP6V1A);ENSGALG00000001564(ATP2A3);ENSGALG00000013244(ABCC9);ENSGALG00000016446(ATP6V1C2);ENSGALG00000030550(ATP2B1)
GO:0047485	protein N-terminus binding	5	64	0.939781	1	ENSGALG00000005338(RPS21);ENSGALG00000005589(SYNGR3);ENSGALG00000017272(VWF);ENSGALG00000026781(ALOX5AP);ENSGALG00000027483(GLRX)
GO:0003774	motor activity	9	103	0.941946	1	ENSGALG00000001571(MYO1F);ENSGALG00000005601(DNAH12);ENSGALG00000006520(MYH11);ENSGALG00000007712(MYO1B);ENSGALG00000009844(ACTC1);ENSGALG00000027323(MYH1D);ENSGALG00000035960(Myh7);ENSGALG00000038799(--);ENSGALG00000042257(MYH1F)
GO:0005484	SNAP receptor activity	1	20	0.942453	1	ENSGALG00000015413(STX19)
GO:0008569	ATP-dependent microtubule motor activity, minus-end-directed	1	20	0.942453	1	ENSGALG00000005601(DNAH12)
GO:0016769	transferase activity, transferring nitrogenous groups	1	20	0.942453	1	ENSGALG00000023435(GATM)
GO:0032947	protein-containing complex scaffold activity	1	20	0.942453	1	ENSGALG00000038722(SORBS1)
GO:0070717	poly-purine tract binding	1	20	0.942453	1	ENSGALG00000011439(RBMS3)
GO:0008194	UDP-glycosyltransferase activity	8	94	0.943719	1	ENSGALG00000004196(UGT1A1);ENSGALG00000010125(CSGALNACT1);ENSGALG00000013135(GALNT1);ENSGALG00000016655(GYG2);ENSGALG00000017158(POGLUT3);ENSGALG00000029596(HAS2);ENSGALG00000043829(ext1c);ENSGALG00000051274(B3GALT2)
GO:0015405	P-P-bond-hydrolysis-driven transmembrane transporter activity	5	65	0.944829	1	ENSGALG00000000048(ATP6V1A);ENSGALG00000001564(ATP2A3);ENSGALG00000013244(ABCC9);ENSGALG00000016446(ATP6V1C2);ENSGALG00000030550(ATP2B1)
GO:0042578	phosphoric ester hydrolase activity	30	289	0.944915	1	ENSGALG00000000584(Ptprv);ENSGALG00000002192(PTPRC);ENSGALG00000003457(CNP);ENSGALG00000004336(INPPL1);ENSGALG00000005805(PLCD1);ENSGALG00000006567(UBASH3B);ENSGALG00000008907(PLCB4);ENSGALG00000009252(PLD1);ENSGALG00000010645(ENPP6);ENSGALG00000010818(PLPP3);ENSGALG00000011094(PDE4B);ENSGALG00000011537(PDE10A);ENSGALG00000013814(IMPA2);ENSGALG00000014561(PTPN6);ENSGALG00000015058(PTPRD);ENSGALG0…
GO:0004536	deoxyribonuclease activity	2	33	0.9455	1	ENSGALG00000005688(DNASE1L3);ENSGALG00000028790(DNASE2B)
GO:0016877	ligase activity, forming carbon-sulfur bonds	2	33	0.9455	1	ENSGALG00000010225(Acss1);ENSGALG00000048178(SLC27A3)
GO:0019843	rRNA binding	2	33	0.9455	1	ENSGALG00000003261(PTRF);ENSGALG00000008806(RPL12)
GO:0099529	neurotransmitter receptor activity involved in regulation of postsynaptic membrane potential	2	33	0.9455	1	ENSGALG00000001698(GABRA1);ENSGALG00000003005(CHRNB4)
GO:0002039	p53 binding	3	45	0.949466	1	ENSGALG00000002761(SIRT1);ENSGALG00000006491(ANKRD1);ENSGALG00000037094(POU4F2)
GO:0016667	oxidoreductase activity, acting on a sulfur group of donors	3	45	0.949466	1	ENSGALG00000026661(MSRB3);ENSGALG00000027483(GLRX);ENSGALG00000033694(IFI30)
GO:0015399	primary active transmembrane transporter activity	5	66	0.94949	1	ENSGALG00000000048(ATP6V1A);ENSGALG00000001564(ATP2A3);ENSGALG00000013244(ABCC9);ENSGALG00000016446(ATP6V1C2);ENSGALG00000030550(ATP2B1)
GO:0005049	nuclear export signal receptor activity	1	21	0.950116	1	ENSGALG00000040205(RANBP17)
GO:0043015	gamma-tubulin binding	1	21	0.950116	1	ENSGALG00000000681(PAK1)
GO:0097602	cullin family protein binding	1	21	0.950116	1	ENSGALG00000010881(ASB2)
GO:0051082	unfolded protein binding	4	56	0.950891	1	ENSGALG00000009725(SCG5);ENSGALG00000011214(SERPINH1);ENSGALG00000033498(HSPA5);ENSGALG00000039205(cct3)
GO:0008374	O-acyltransferase activity	2	34	0.951565	1	ENSGALG00000028928(LCAT);ENSGALG00000040363(ABHD4)
GO:0003924	GTPase activity	25	249	0.951937	1	ENSGALG00000000720(GBP1);ENSGALG00000002086(RASL10B);ENSGALG00000003163(GNAO1);ENSGALG00000003899(RAB17);ENSGALG00000005323(DIRAS2);ENSGALG00000007349(RASL12);ENSGALG00000007710(zgc:110179);ENSGALG00000010010(RHOQ);ENSGALG00000011855(RHOJ);ENSGALG00000012456(RAC2);ENSGALG00000012576(RASEF);ENSGALG00000014726(RAB3C);ENSGALG00000015177(GNAQ);ENSGALG00000017099(RASL11A);ENSGALG00000017248(RAB30);ENS…
GO:0016301	kinase activity	71	635	0.954965	1	ENSGALG00000000681(PAK1);ENSGALG00000001486(ZAP70);ENSGALG00000001840(TEK);ENSGALG00000001912(Epha10);ENSGALG00000002555(RET);ENSGALG00000002759(PEAK1);ENSGALG00000003103(MST1R);ENSGALG00000003499(MAST3);ENSGALG00000004530(MMD2);ENSGALG00000005621(CAMK2A);ENSGALG00000005721(DGKG);ENSGALG00000005884(MAP3K3);ENSGALG00000006038(TGFBR3);ENSGALG00000006522(HCK);ENSGALG00000007140(NRP1);ENSGALG00000007…
GO:0003727	single-stranded RNA binding	4	57	0.955387	1	ENSGALG00000011439(RBMS3);ENSGALG00000016590(TLR7);ENSGALG00000023821(DHX58);ENSGALG00000041192(IFIH1)
GO:0008022	protein C-terminus binding	9	107	0.956511	1	ENSGALG00000002761(SIRT1);ENSGALG00000003578(FN1);ENSGALG00000004700(NCF2);ENSGALG00000011300(TOP2B);ENSGALG00000014233(FBLN1);ENSGALG00000015248(SNTG1);ENSGALG00000016564(PTK2B);ENSGALG00000035717(HSPG2);ENSGALG00000037402(NOV)
GO:0000175	3'-5'-exoribonuclease activity	1	22	0.956758	1	ENSGALG00000011624(PNLDC1)
GO:0032451	demethylase activity	1	22	0.956758	1	ENSGALG00000006301(KDM8)
GO:0043539	protein serine/threonine kinase activator activity	1	22	0.956758	1	ENSGALG00000033791(MAP3K12)
GO:0098960	postsynaptic neurotransmitter receptor activity	2	35	0.956981	1	ENSGALG00000001698(GABRA1);ENSGALG00000003005(CHRNB4)
GO:0016765	transferase activity, transferring alkyl or aryl (other than methyl) groups	3	47	0.959059	1	ENSGALG00000009803(MGST2);ENSGALG00000010402(HPGDS);ENSGALG00000016325(GSTA3)
GO:0016614	oxidoreductase activity, acting on CH-OH group of donors	7	89	0.960863	1	ENSGALG00000005423(GRHPR);ENSGALG00000010269(KCNAB1);ENSGALG00000010769(HPGD);ENSGALG00000012061(gpd1l);ENSGALG00000013072(AKR1B10);ENSGALG00000030376(DHRS3);ENSGALG00000039617(gyaR)
GO:0035257	nuclear hormone receptor binding	7	89	0.960863	1	ENSGALG00000002761(SIRT1);ENSGALG00000008883(TCF7L2);ENSGALG00000009791(PROX1);ENSGALG00000012973(ESR1);ENSGALG00000015008(ZNF366);ENSGALG00000029024(TCF21);ENSGALG00000031960(LEF1)
GO:0004520	endodeoxyribonuclease activity	1	23	0.962517	1	ENSGALG00000028790(DNASE2B)
GO:0015035	protein disulfide oxidoreductase activity	1	23	0.962517	1	ENSGALG00000027483(GLRX)
GO:0016866	intramolecular transferase activity	1	23	0.962517	1	ENSGALG00000014995(PGM5)
GO:0035198	miRNA binding	1	23	0.962517	1	ENSGALG00000043460(SOX2)
GO:0043014	alpha-tubulin binding	1	23	0.962517	1	ENSGALG00000015022(FYN)
GO:0051959	dynein light intermediate chain binding	1	23	0.962517	1	ENSGALG00000005601(DNAH12)
GO:0003678	DNA helicase activity	3	48	0.963187	1	ENSGALG00000006091(HFM1);ENSGALG00000009032(PIF1);ENSGALG00000054294(CHD3)
GO:0008094	DNA-dependent ATPase activity	3	48	0.963187	1	ENSGALG00000009032(PIF1);ENSGALG00000011300(TOP2B);ENSGALG00000031768(SPO11)
GO:0030276	clathrin binding	2	37	0.966124	1	ENSGALG00000030904(LRP1);ENSGALG00000041094(SYT1)
GO:0031491	nucleosome binding	2	37	0.966124	1	ENSGALG00000031159(HIST1H110);ENSGALG00000032207(HMGN4)
GO:0015238	drug transmembrane transporter activity	4	60	0.966692	1	ENSGALG00000003025(SLC19A3);ENSGALG00000009698(SLC38A1);ENSGALG00000028225(SLC17A9);ENSGALG00000037556(SLC1A2)
GO:0005154	epidermal growth factor receptor binding	1	24	0.967509	1	ENSGALG00000037901(EFEMP1)
GO:0042162	telomeric DNA binding	1	24	0.967509	1	ENSGALG00000009032(PIF1)
GO:0061631	ubiquitin conjugating enzyme activity	1	24	0.967509	1	ENSGALG00000033593(UBE2E2)
GO:0003713	transcription coactivator activity	14	159	0.969448	1	ENSGALG00000001021(MYOCD);ENSGALG00000002761(SIRT1);ENSGALG00000003026(MRTFB);ENSGALG00000003248(SUB1);ENSGALG00000006491(ANKRD1);ENSGALG00000010412(WWTR1);ENSGALG00000012792(HIPK2);ENSGALG00000015573(FHL5);ENSGALG00000023872(NIBAN2);ENSGALG00000029892(LMO2);ENSGALG00000031534(ARID5B);ENSGALG00000040079(ZFPM2);ENSGALG00000042458(ACTN1);ENSGALG00000050631(MYOCD)
GO:0016879	ligase activity, forming carbon-nitrogen bonds	2	38	0.969963	1	ENSGALG00000023689(ASS1);ENSGALG00000043754(GLUL)
GO:0050660	flavin adenine dinucleotide binding	5	72	0.970691	1	ENSGALG00000000104(CRY1);ENSGALG00000007503(KMO);ENSGALG00000016261(CYBB);ENSGALG00000032190(MICAL1);ENSGALG00000050508(NOS3)
GO:0045505	dynein intermediate chain binding	1	25	0.971836	1	ENSGALG00000005601(DNAH12)
GO:0051539	4 iron, 4 sulfur cluster binding	1	25	0.971836	1	ENSGALG00000016400(RSAD2)
GO:0016763	transferase activity, transferring pentosyl groups	3	51	0.973343	1	ENSGALG00000017158(POGLUT3);ENSGALG00000044146(PNP);ENSGALG00000049536(Art5)
GO:0001098	basal transcription machinery binding	2	39	0.973381	1	ENSGALG00000012973(ESR1);ENSGALG00000031920(FOXF2)
GO:0001099	basal RNA polymerase II transcription machinery binding	2	39	0.973381	1	ENSGALG00000012973(ESR1);ENSGALG00000031920(FOXF2)
GO:0035091	phosphatidylinositol binding	17	190	0.975339	1	ENSGALG00000001189(NCF1C);ENSGALG00000002121(PLEKHN1);ENSGALG00000002562(ARAP3);ENSGALG00000003319(ADAP2);ENSGALG00000003770(ANXA2);ENSGALG00000004376(KCNJ2);ENSGALG00000005805(PLCD1);ENSGALG00000008293(SH3PXD2A);ENSGALG00000008340(FES);ENSGALG00000009252(PLD1);ENSGALG00000009595(TWF1);ENSGALG00000012425(FERMT2);ENSGALG00000012814(PXDC1);ENSGALG00000013134(PLEKHA5);ENSGALG00000031301(TULP1);ENSGA…
GO:0009055	electron transfer activity	1	26	0.975588	1	ENSGALG00000016261(CYBB)
GO:0016896	exoribonuclease activity, producing 5'-phosphomonoesters	1	26	0.975588	1	ENSGALG00000011624(PNLDC1)
GO:0030544	Hsp70 protein binding	1	26	0.975588	1	ENSGALG00000017120(SACS)
GO:1901505	carbohydrate derivative transmembrane transporter activity	1	26	0.975588	1	ENSGALG00000028225(SLC17A9)
GO:0003682	chromatin binding	34	341	0.975637	1	ENSGALG00000001161(FLI1);ENSGALG00000002182(NR5A2);ENSGALG00000002761(SIRT1);ENSGALG00000003663(RBL2);ENSGALG00000004285(HNF4A);ENSGALG00000005062(FOXN4);ENSGALG00000005839(ARID3C);ENSGALG00000005909(GATA2);ENSGALG00000006301(KDM8);ENSGALG00000007260(ZEB1);ENSGALG00000007357(BCL6);ENSGALG00000007669(EGR1);ENSGALG00000008014(CEBPB);ENSGALG00000008127(SPI1);ENSGALG00000009261(VAX1);ENSGALG000000109…
GO:0016758	transferase activity, transferring hexosyl groups	10	125	0.976671	1	ENSGALG00000004196(UGT1A1);ENSGALG00000010125(CSGALNACT1);ENSGALG00000013135(GALNT1);ENSGALG00000016655(GYG2);ENSGALG00000017158(POGLUT3);ENSGALG00000029596(HAS2);ENSGALG00000034975(FUT7);ENSGALG00000042116(FUT9);ENSGALG00000043829(ext1c);ENSGALG00000051274(B3GALT2)
GO:0003730	mRNA 3'-UTR binding	3	53	0.978569	1	ENSGALG00000009850(NOVA1);ENSGALG00000011439(RBMS3);ENSGALG00000033129(ZFP36L2)
GO:0004532	exoribonuclease activity	1	27	0.97884	1	ENSGALG00000011624(PNLDC1)
GO:0061650	ubiquitin-like protein conjugating enzyme activity	1	27	0.97884	1	ENSGALG00000033593(UBE2E2)
GO:0019903	protein phosphatase binding	5	76	0.979869	1	ENSGALG00000012173(LGALS3);ENSGALG00000014786(PIK3R1);ENSGALG00000026182(CTTNBP2NL);ENSGALG00000027305(SKAP1);ENSGALG00000032349(CDH5)
GO:0043168	anion binding	235	1978	0.980912	1	ENSGALG00000000048(ATP6V1A);ENSGALG00000000104(CRY1);ENSGALG00000000681(PAK1);ENSGALG00000000720(GBP1);ENSGALG00000000783(PTAFR);ENSGALG00000001084(ATP8B3);ENSGALG00000001189(NCF1C);ENSGALG00000001407(ADAMTS15);ENSGALG00000001486(ZAP70);ENSGALG00000001564(ATP2A3);ENSGALG00000001571(MYO1F);ENSGALG00000001573(P2RX1);ENSGALG00000001662(ATP10B);ENSGALG00000001840(TEK);ENSGALG00000001912(Epha10);ENSGA…
GO:0030145	manganese ion binding	2	42	0.981527	1	ENSGALG00000013135(GALNT1);ENSGALG00000038768(FAM20C)
GO:0016776	phosphotransferase activity, phosphate group as acceptor	1	28	0.981659	1	ENSGALG00000028982(CMPK2)
GO:0019208	phosphatase regulator activity	3	55	0.982809	1	ENSGALG00000008896(PPP1R1C);ENSGALG00000036390(PPP1R17);ENSGALG00000050631(MYOCD)
GO:0016836	hydro-lyase activity	2	43	0.98366	1	ENSGALG00000005360(CA4);ENSGALG00000028142(HACD4)
GO:0016790	thiolester hydrolase activity	1	29	0.984102	1	ENSGALG00000040619(BAAT)
GO:0060590	ATPase regulator activity	1	29	0.984102	1	ENSGALG00000017462(FNIP1)
GO:0030170	pyridoxal phosphate binding	2	44	0.985552	1	ENSGALG00000009037(SPTLC3);ENSGALG00000035219(ALB)
GO:0070279	vitamin B6 binding	2	44	0.985552	1	ENSGALG00000009037(SPTLC3);ENSGALG00000035219(ALB)
GO:0015036	disulfide oxidoreductase activity	1	30	0.986221	1	ENSGALG00000027483(GLRX)
GO:0015932	nucleobase-containing compound transmembrane transporter activity	1	30	0.986221	1	ENSGALG00000028225(SLC17A9)
GO:0005085	guanyl-nucleotide exchange factor activity	12	153	0.987665	1	ENSGALG00000004728(RGL1);ENSGALG00000007608(ARHGEF9);ENSGALG00000009480(DOCK4);ENSGALG00000009740(RASGRP1);ENSGALG00000010156(DOCK8);ENSGALG00000012454(CYTH4);ENSGALG00000012857(DENND2A);ENSGALG00000012975(IQSEC3);ENSGALG00000014923(ARHGEF28);ENSGALG00000015598(RASGRF2);ENSGALG00000017462(FNIP1);ENSGALG00000036547(Dock2)
GO:0016746	transferase activity, transferring acyl groups	14	173	0.988217	1	ENSGALG00000005472(NAT);ENSGALG00000005473(PNAT3);ENSGALG00000005474(PNAT10);ENSGALG00000006775(TGM2);ENSGALG00000009037(SPTLC3);ENSGALG00000012802(F13A1);ENSGALG00000028928(LCAT);ENSGALG00000033171(TGM4);ENSGALG00000040120(GLYATL3);ENSGALG00000040363(ABHD4);ENSGALG00000040619(BAAT);ENSGALG00000043754(GLUL);ENSGALG00000047313(GLYATL3);ENSGALG00000048373(sptssb)
GO:0060090	molecular adaptor activity	11	144	0.988416	1	ENSGALG00000009050(CAPN3);ENSGALG00000009641(COL1A2);ENSGALG00000011551(JCHAIN);ENSGALG00000016820(GAS6);ENSGALG00000033295(CAV2);ENSGALG00000041266(CNN1);ENSGALG00000043287(CAV1);ENSGALG00000046299(CNKSR1);ENSGALG00000050176(SARM1);ENSGALG00000050619(SOCS2);ENSGALG00000054619(GAB2)
GO:0019003	GDP binding	2	46	0.988718	1	ENSGALG00000003899(RAB17);ENSGALG00000012576(RASEF)
GO:0051536	iron-sulfur cluster binding	2	47	0.990036	1	ENSGALG00000014673(RFESD);ENSGALG00000016400(RSAD2)
GO:0051540	metal cluster binding	2	47	0.990036	1	ENSGALG00000014673(RFESD);ENSGALG00000016400(RSAD2)
GO:0016747	transferase activity, transferring acyl groups other than amino-acyl groups	11	148	0.991518	1	ENSGALG00000005472(NAT);ENSGALG00000005473(PNAT3);ENSGALG00000005474(PNAT10);ENSGALG00000009037(SPTLC3);ENSGALG00000028928(LCAT);ENSGALG00000040120(GLYATL3);ENSGALG00000040363(ABHD4);ENSGALG00000040619(BAAT);ENSGALG00000043754(GLUL);ENSGALG00000047313(GLYATL3);ENSGALG00000048373(sptssb)
GO:0016791	phosphatase activity	18	217	0.992133	1	ENSGALG00000000584(Ptprv);ENSGALG00000002192(PTPRC);ENSGALG00000004336(INPPL1);ENSGALG00000006567(UBASH3B);ENSGALG00000010818(PLPP3);ENSGALG00000013814(IMPA2);ENSGALG00000014561(PTPN6);ENSGALG00000015058(PTPRD);ENSGALG00000023542(ALPL);ENSGALG00000029020(PLPP4);ENSGALG00000032854(ACP5);ENSGALG00000035498(INPP5D);ENSGALG00000036093(PTPN7);ENSGALG00000039139(TNS3);ENSGALG00000040114(PTPRZ1);ENSGALG…
GO:0016796	exonuclease activity, active with either ribo- or deoxyribonucleic acids and producing 5'-phosphomonoesters	1	34	0.992224	1	ENSGALG00000011624(PNLDC1)
GO:0019205	nucleobase-containing compound kinase activity	1	34	0.992224	1	ENSGALG00000028982(CMPK2)
GO:0031593	polyubiquitin modification-dependent protein binding	1	34	0.992224	1	ENSGALG00000013356(IKBKE)
GO:0140142	nucleocytoplasmic carrier activity	1	34	0.992224	1	ENSGALG00000040205(RANBP17)
GO:0003823	antigen binding	5	86	0.992427	1	ENSGALG00000014754(TRB);ENSGALG00000043052(CD1B);ENSGALG00000043654(C3);ENSGALG00000044547(IGHV5-10-1);ENSGALG00000044631(--)
GO:0048037	cofactor binding	37	392	0.992911	1	ENSGALG00000000104(CRY1);ENSGALG00000001314(PTGS1);ENSGALG00000001325(CYP1A1);ENSGALG00000002484(CRYM);ENSGALG00000002761(SIRT1);ENSGALG00000005423(GRHPR);ENSGALG00000006783(PLOD2);ENSGALG00000007503(KMO);ENSGALG00000008283(CYP2AB1);ENSGALG00000009037(SPTLC3);ENSGALG00000009803(MGST2);ENSGALG00000010269(KCNAB1);ENSGALG00000010769(HPGD);ENSGALG00000011413(CYP2J2);ENSGALG00000012061(gpd1l);ENSGALG0…
GO:0008408	3'-5' exonuclease activity	1	35	0.99326	1	ENSGALG00000011624(PNLDC1)
GO:0030374	nuclear receptor transcription coactivator activity	1	36	0.994159	1	ENSGALG00000042458(ACTN1)
GO:0031267	small GTPase binding	13	173	0.994269	1	ENSGALG00000000681(PAK1);ENSGALG00000002234(UNC13D);ENSGALG00000004146(RIMS4);ENSGALG00000004700(NCF2);ENSGALG00000004901(CORO1C);ENSGALG00000006707(NOX1);ENSGALG00000009304(RAB11FIP2);ENSGALG00000009480(DOCK4);ENSGALG00000011608(inf2);ENSGALG00000026315(RAB34);ENSGALG00000043287(CAV1);ENSGALG00000048926(WAS);ENSGALG00000049067(RIMS1)
GO:0004527	exonuclease activity	2	52	0.994675	1	ENSGALG00000011624(PNLDC1);ENSGALG00000037587(ENPP3)
GO:0004674	protein serine/threonine kinase activity	23	270	0.994686	1	ENSGALG00000000681(PAK1);ENSGALG00000003499(MAST3);ENSGALG00000005621(CAMK2A);ENSGALG00000006038(TGFBR3);ENSGALG00000009403(GRK5);ENSGALG00000009586(IRAK4);ENSGALG00000011708(MYLK);ENSGALG00000012074(ALPK1);ENSGALG00000012792(HIPK2);ENSGALG00000013356(IKBKE);ENSGALG00000014861(NIM1K);ENSGALG00000015154(TRPM6);ENSGALG00000015216(SYK);ENSGALG00000015879(HUNK);ENSGALG00000029760(NRBP2);ENSGALG000000…
GO:0070063	RNA polymerase binding	1	37	0.994937	1	ENSGALG00000011802(GSG1)
GO:0016835	carbon-oxygen lyase activity	2	53	0.995306	1	ENSGALG00000005360(CA4);ENSGALG00000028142(HACD4)
GO:0016830	carbon-carbon lyase activity	1	38	0.995612	1	ENSGALG00000004614(NPL)
GO:0019902	phosphatase binding	6	106	0.996793	1	ENSGALG00000012173(LGALS3);ENSGALG00000014786(PIK3R1);ENSGALG00000015216(SYK);ENSGALG00000026182(CTTNBP2NL);ENSGALG00000027305(SKAP1);ENSGALG00000032349(CDH5)
GO:0004721	phosphoprotein phosphatase activity	9	140	0.99707	1	ENSGALG00000000584(Ptprv);ENSGALG00000002192(PTPRC);ENSGALG00000006567(UBASH3B);ENSGALG00000014561(PTPN6);ENSGALG00000015058(PTPRD);ENSGALG00000036093(PTPN7);ENSGALG00000040114(PTPRZ1);ENSGALG00000050857(PTPN20);ENSGALG00000050860(DUSP13)
GO:0097159	organic cyclic compound binding	461	3829	0.997352	1	ENSGALG00000000048(ATP6V1A);ENSGALG00000000104(CRY1);ENSGALG00000000241(STARD4);ENSGALG00000000284(HOXB4);ENSGALG00000000583(SOX13);ENSGALG00000000616(ELF3);ENSGALG00000000681(PAK1);ENSGALG00000000720(GBP1);ENSGALG00000000972(PBX3);ENSGALG00000001035(RORB);ENSGALG00000001084(ATP8B3);ENSGALG00000001161(FLI1);ENSGALG00000001276(HOXB9);ENSGALG00000001314(PTGS1);ENSGALG00000001325(CYP1A1);ENSGALG0000…
GO:0050662	coenzyme binding	18	235	0.997772	1	ENSGALG00000000104(CRY1);ENSGALG00000002484(CRYM);ENSGALG00000002761(SIRT1);ENSGALG00000005423(GRHPR);ENSGALG00000006783(PLOD2);ENSGALG00000007503(KMO);ENSGALG00000009037(SPTLC3);ENSGALG00000010269(KCNAB1);ENSGALG00000010769(HPGD);ENSGALG00000012061(gpd1l);ENSGALG00000016261(CYBB);ENSGALG00000025945(AVD);ENSGALG00000032190(MICAL1);ENSGALG00000035219(ALB);ENSGALG00000039617(gyaR);ENSGALG0000004203…
GO:0008138	protein tyrosine/serine/threonine phosphatase activity	1	43	0.997855	1	ENSGALG00000050860(DUSP13)
GO:0004843	thiol-dependent ubiquitin-specific protease activity	3	74	0.998066	1	ENSGALG00000008909(USP13);ENSGALG00000019543(OTULIN);ENSGALG00000041337(OTUD6A)
GO:0036459	thiol-dependent ubiquitinyl hydrolase activity	3	74	0.998066	1	ENSGALG00000008909(USP13);ENSGALG00000019543(OTULIN);ENSGALG00000041337(OTUD6A)
GO:1901363	heterocyclic compound binding	452	3783	0.998495	1	ENSGALG00000000048(ATP6V1A);ENSGALG00000000104(CRY1);ENSGALG00000000284(HOXB4);ENSGALG00000000583(SOX13);ENSGALG00000000616(ELF3);ENSGALG00000000681(PAK1);ENSGALG00000000720(GBP1);ENSGALG00000000972(PBX3);ENSGALG00000001035(RORB);ENSGALG00000001084(ATP8B3);ENSGALG00000001161(FLI1);ENSGALG00000001276(HOXB9);ENSGALG00000001314(PTGS1);ENSGALG00000001325(CYP1A1);ENSGALG00000001347(LHX6);ENSGALG000000…
GO:0016627	oxidoreductase activity, acting on the CH-CH group of donors	1	46	0.998604	1	ENSGALG00000031786(BLVRA)
GO:0031625	ubiquitin protein ligase binding	13	191	0.998635	1	ENSGALG00000001634(RPL23);ENSGALG00000006454(SLC22A18);ENSGALG00000008060(PRKAR2B);ENSGALG00000008909(USP13);ENSGALG00000012123(PAX6);ENSGALG00000013356(IKBKE);ENSGALG00000017242(FZD4);ENSGALG00000038504(MID1);ENSGALG00000041010(WBP1L);ENSGALG00000042836(KCNH2);ENSGALG00000046494(CASP10);ENSGALG00000048409(TXNIP);ENSGALG00000052192(TUBA1B)
GO:0101005	ubiquitinyl hydrolase activity	3	77	0.998647	1	ENSGALG00000008909(USP13);ENSGALG00000019543(OTULIN);ENSGALG00000041337(OTUD6A)
GO:0003712	transcription coregulator activity	23	292	0.998771	1	ENSGALG00000001021(MYOCD);ENSGALG00000002484(CRYM);ENSGALG00000002761(SIRT1);ENSGALG00000003026(MRTFB);ENSGALG00000003248(SUB1);ENSGALG00000006491(ANKRD1);ENSGALG00000008238(MED13L);ENSGALG00000010412(WWTR1);ENSGALG00000012792(HIPK2);ENSGALG00000012952(BASP1);ENSGALG00000012978(CDYL2);ENSGALG00000014485(LDB2);ENSGALG00000015008(ZNF366);ENSGALG00000015573(FHL5);ENSGALG00000016797(FHL2);ENSGALG0000…
GO:0003777	microtubule motor activity	2	64	0.99885	1	ENSGALG00000005601(DNAH12);ENSGALG00000038799(--)
GO:1990939	ATP-dependent microtubule motor activity	2	64	0.99885	1	ENSGALG00000005601(DNAH12);ENSGALG00000038799(--)
GO:0016757	transferase activity, transferring glycosyl groups	15	214	0.998879	1	ENSGALG00000004196(UGT1A1);ENSGALG00000006900(ST6GALNAC2);ENSGALG00000010125(CSGALNACT1);ENSGALG00000013135(GALNT1);ENSGALG00000016655(GYG2);ENSGALG00000017158(POGLUT3);ENSGALG00000026192(ST8SIA4);ENSGALG00000029596(HAS2);ENSGALG00000034078(GLT8D2);ENSGALG00000034975(FUT7);ENSGALG00000042116(FUT9);ENSGALG00000043829(ext1c);ENSGALG00000044146(PNP);ENSGALG00000049536(Art5);ENSGALG00000051274(B3GALT…
GO:0140096	catalytic activity, acting on a protein	186	1693	0.999054	1	ENSGALG00000000107(TRIM7.1);ENSGALG00000000151(ADAMTS19);ENSGALG00000000357(--);ENSGALG00000000402(LOXL2);ENSGALG00000000437(PGA3);ENSGALG00000000584(Ptprv);ENSGALG00000000681(PAK1);ENSGALG00000000775(CTSS);ENSGALG00000001049(CASP1);ENSGALG00000001392(MMP23B);ENSGALG00000001407(ADAMTS15);ENSGALG00000001486(ZAP70);ENSGALG00000001840(TEK);ENSGALG00000001912(Epha10);ENSGALG00000002081(MMP28);ENSGALG…
GO:0044389	ubiquitin-like protein ligase binding	14	206	0.999069	1	ENSGALG00000001634(RPL23);ENSGALG00000006454(SLC22A18);ENSGALG00000008014(CEBPB);ENSGALG00000008060(PRKAR2B);ENSGALG00000008909(USP13);ENSGALG00000012123(PAX6);ENSGALG00000013356(IKBKE);ENSGALG00000017242(FZD4);ENSGALG00000038504(MID1);ENSGALG00000041010(WBP1L);ENSGALG00000042836(KCNH2);ENSGALG00000046494(CASP10);ENSGALG00000048409(TXNIP);ENSGALG00000052192(TUBA1B)
GO:0000287	magnesium ion binding	9	153	0.999105	1	ENSGALG00000001084(ATP8B3);ENSGALG00000001662(ATP10B);ENSGALG00000002326(Atp8b2);ENSGALG00000003499(MAST3);ENSGALG00000009032(PIF1);ENSGALG00000009586(IRAK4);ENSGALG00000010402(HPGDS);ENSGALG00000014192(ATP10D);ENSGALG00000014861(NIM1K)
GO:0004984	olfactory receptor activity	6	121	0.999304	1	ENSGALG00000031739(OR10A7);ENSGALG00000043510(OR14C36);ENSGALG00000048673(OR14A16);ENSGALG00000048833(OR14A16);ENSGALG00000053395(OR14J1);ENSGALG00000054852(OR14A16)
GO:0035064	methylated histone binding	1	52	0.999409	1	ENSGALG00000006301(KDM8)
GO:0140034	methylation-dependent protein binding	1	52	0.999409	1	ENSGALG00000006301(KDM8)
GO:0019783	ubiquitin-like protein-specific protease activity	3	84	0.999418	1	ENSGALG00000008909(USP13);ENSGALG00000019543(OTULIN);ENSGALG00000041337(OTUD6A)
GO:0004386	helicase activity	4	98	0.999446	1	ENSGALG00000006091(HFM1);ENSGALG00000009032(PIF1);ENSGALG00000011565(TDRD9);ENSGALG00000054294(CHD3)
GO:0008135	translation factor activity, RNA binding	1	53	0.999488	1	ENSGALG00000040098(EEF1D)
GO:0051020	GTPase binding	25	325	0.999527	1	ENSGALG00000000681(PAK1);ENSGALG00000002234(UNC13D);ENSGALG00000004146(RIMS4);ENSGALG00000004700(NCF2);ENSGALG00000004728(RGL1);ENSGALG00000004901(CORO1C);ENSGALG00000006707(NOX1);ENSGALG00000007608(ARHGEF9);ENSGALG00000009304(RAB11FIP2);ENSGALG00000009480(DOCK4);ENSGALG00000009740(RASGRP1);ENSGALG00000010156(DOCK8);ENSGALG00000011608(inf2);ENSGALG00000012454(CYTH4);ENSGALG00000012857(DENND2A);EN…
GO:0016741	transferase activity, transferring one-carbon groups	10	172	0.999571	1	ENSGALG00000004518(Bhmt);ENSGALG00000005000(COMTD1);ENSGALG00000012377(HNMT);ENSGALG00000012691(ALDH1L2);ENSGALG00000016685(ASMT);ENSGALG00000023435(GATM);ENSGALG00000030776(METTL7A);ENSGALG00000040182(gamt);ENSGALG00000047321(SARDH);ENSGALG00000050548(bioC)
GO:0016829	lyase activity	7	140	0.999664	1	ENSGALG00000004614(NPL);ENSGALG00000005360(CA4);ENSGALG00000009803(MGST2);ENSGALG00000011421(HAL);ENSGALG00000028142(HACD4);ENSGALG00000037869(Npr1);ENSGALG00000050760(ADCY6)
GO:0043130	ubiquitin binding	1	59	0.999783	1	ENSGALG00000008909(USP13)
GO:0036094	small molecule binding	192	1788	0.999811	1	ENSGALG00000000048(ATP6V1A);ENSGALG00000000104(CRY1);ENSGALG00000000241(STARD4);ENSGALG00000000681(PAK1);ENSGALG00000000720(GBP1);ENSGALG00000001084(ATP8B3);ENSGALG00000001486(ZAP70);ENSGALG00000001564(ATP2A3);ENSGALG00000001571(MYO1F);ENSGALG00000001573(P2RX1);ENSGALG00000001662(ATP10B);ENSGALG00000001840(TEK);ENSGALG00000001912(Epha10);ENSGALG00000002086(RASL10B);ENSGALG00000002326(Atp8b2);ENSG…
GO:0008168	methyltransferase activity	8	162	0.99988	1	ENSGALG00000004518(Bhmt);ENSGALG00000005000(COMTD1);ENSGALG00000012377(HNMT);ENSGALG00000016685(ASMT);ENSGALG00000030776(METTL7A);ENSGALG00000040182(gamt);ENSGALG00000047321(SARDH);ENSGALG00000050548(bioC)
GO:0008170	N-methyltransferase activity	1	64	0.999894	1	ENSGALG00000012377(HNMT)
GO:0035639	purine ribonucleoside triphosphate binding	133	1325	0.999942	1	ENSGALG00000000048(ATP6V1A);ENSGALG00000000681(PAK1);ENSGALG00000000720(GBP1);ENSGALG00000001084(ATP8B3);ENSGALG00000001486(ZAP70);ENSGALG00000001564(ATP2A3);ENSGALG00000001571(MYO1F);ENSGALG00000001573(P2RX1);ENSGALG00000001662(ATP10B);ENSGALG00000001840(TEK);ENSGALG00000001912(Epha10);ENSGALG00000002086(RASL10B);ENSGALG00000002326(Atp8b2);ENSGALG00000002555(RET);ENSGALG00000002759(PEAK1);ENSGAL…
GO:0016874	ligase activity	5	131	0.999942	1	ENSGALG00000010225(Acss1);ENSGALG00000013090(LOXL4);ENSGALG00000023689(ASS1);ENSGALG00000043754(GLUL);ENSGALG00000048178(SLC27A3)
GO:0008017	microtubule binding	9	182	0.999947	1	ENSGALG00000000625(MAPT);ENSGALG00000008340(FES);ENSGALG00000016289(DST);ENSGALG00000038504(MID1);ENSGALG00000038799(--);ENSGALG00000049034(MAP10);ENSGALG00000053422(Cep350);ENSGALG00000053867(MTCL1);ENSGALG00000054223(Mtcl1)
GO:0008144	drug binding	115	1175	0.999952	1	ENSGALG00000000048(ATP6V1A);ENSGALG00000000681(PAK1);ENSGALG00000001084(ATP8B3);ENSGALG00000001486(ZAP70);ENSGALG00000001564(ATP2A3);ENSGALG00000001571(MYO1F);ENSGALG00000001573(P2RX1);ENSGALG00000001662(ATP10B);ENSGALG00000001840(TEK);ENSGALG00000001912(Epha10);ENSGALG00000002326(Atp8b2);ENSGALG00000002555(RET);ENSGALG00000002759(PEAK1);ENSGALG00000003103(MST1R);ENSGALG00000003499(MAST3);ENSGALG…
GO:0042623	ATPase activity, coupled	12	219	0.999957	1	ENSGALG00000000048(ATP6V1A);ENSGALG00000001564(ATP2A3);ENSGALG00000002326(Atp8b2);ENSGALG00000005601(DNAH12);ENSGALG00000009032(PIF1);ENSGALG00000011300(TOP2B);ENSGALG00000013244(ABCC9);ENSGALG00000016446(ATP6V1C2);ENSGALG00000030550(ATP2B1);ENSGALG00000031768(SPO11);ENSGALG00000032986(CFTR);ENSGALG00000038799(--)
GO:0042393	histone binding	5	134	0.999959	1	ENSGALG00000002761(SIRT1);ENSGALG00000006301(KDM8);ENSGALG00000015027(JAK2);ENSGALG00000015052(UHRF2);ENSGALG00000031960(LEF1)
GO:0032182	ubiquitin-like protein binding	1	71	0.999961	1	ENSGALG00000008909(USP13)
GO:0003697	single-stranded DNA binding	1	73	0.999971	1	ENSGALG00000011551(JCHAIN)
GO:0032555	purine ribonucleotide binding	136	1366	0.999971	1	ENSGALG00000000048(ATP6V1A);ENSGALG00000000681(PAK1);ENSGALG00000000720(GBP1);ENSGALG00000001084(ATP8B3);ENSGALG00000001486(ZAP70);ENSGALG00000001564(ATP2A3);ENSGALG00000001571(MYO1F);ENSGALG00000001573(P2RX1);ENSGALG00000001662(ATP10B);ENSGALG00000001840(TEK);ENSGALG00000001912(Epha10);ENSGALG00000002086(RASL10B);ENSGALG00000002326(Atp8b2);ENSGALG00000002555(RET);ENSGALG00000002759(PEAK1);ENSGAL…
GO:0008757	S-adenosylmethionine-dependent methyltransferase activity	3	109	0.999974	1	ENSGALG00000012377(HNMT);ENSGALG00000016685(ASMT);ENSGALG00000040182(gamt)
GO:0032553	ribonucleotide binding	137	1378	0.999975	1	ENSGALG00000000048(ATP6V1A);ENSGALG00000000681(PAK1);ENSGALG00000000720(GBP1);ENSGALG00000001084(ATP8B3);ENSGALG00000001486(ZAP70);ENSGALG00000001564(ATP2A3);ENSGALG00000001571(MYO1F);ENSGALG00000001573(P2RX1);ENSGALG00000001662(ATP10B);ENSGALG00000001840(TEK);ENSGALG00000001912(Epha10);ENSGALG00000002086(RASL10B);ENSGALG00000002326(Atp8b2);ENSGALG00000002555(RET);ENSGALG00000002759(PEAK1);ENSGAL…
GO:0017076	purine nucleotide binding	137	1380	0.999977	1	ENSGALG00000000048(ATP6V1A);ENSGALG00000000681(PAK1);ENSGALG00000000720(GBP1);ENSGALG00000001084(ATP8B3);ENSGALG00000001486(ZAP70);ENSGALG00000001564(ATP2A3);ENSGALG00000001571(MYO1F);ENSGALG00000001573(P2RX1);ENSGALG00000001662(ATP10B);ENSGALG00000001840(TEK);ENSGALG00000001912(Epha10);ENSGALG00000002086(RASL10B);ENSGALG00000002326(Atp8b2);ENSGALG00000002555(RET);ENSGALG00000002759(PEAK1);ENSGAL…
GO:0015631	tubulin binding	14	249	0.999979	1	ENSGALG00000000625(MAPT);ENSGALG00000000681(PAK1);ENSGALG00000002103(TPPP3);ENSGALG00000006130(STMN3);ENSGALG00000008340(FES);ENSGALG00000015022(FYN);ENSGALG00000016289(DST);ENSGALG00000038504(MID1);ENSGALG00000038799(--);ENSGALG00000039690(STMN2);ENSGALG00000049034(MAP10);ENSGALG00000053422(Cep350);ENSGALG00000053867(MTCL1);ENSGALG00000054223(Mtcl1)
GO:0140030	modification-dependent protein binding	3	114	0.999986	1	ENSGALG00000006301(KDM8);ENSGALG00000013356(IKBKE);ENSGALG00000014561(PTPN6)
GO:0061630	ubiquitin protein ligase activity	6	158	0.999988	1	ENSGALG00000000107(TRIM7.1);ENSGALG00000007819(PDZRN3);ENSGALG00000010881(ASB2);ENSGALG00000015052(UHRF2);ENSGALG00000023571(TRIM59);ENSGALG00000031018(RNF165)
GO:0019899	enzyme binding	127	1322	0.999994	1	ENSGALG00000000681(PAK1);ENSGALG00000001559(ZP3);ENSGALG00000001634(RPL23);ENSGALG00000001926(HSPB1);ENSGALG00000002192(PTPRC);ENSGALG00000002234(UNC13D);ENSGALG00000002722(MST1);ENSGALG00000002761(SIRT1);ENSGALG00000003103(MST1R);ENSGALG00000003578(FN1);ENSGALG00000003770(ANXA2);ENSGALG00000003885(KIAA1614);ENSGALG00000004146(RIMS4);ENSGALG00000004196(UGT1A1);ENSGALG00000004246(SLC6A4);ENSGALG00…
GO:0005524	ATP binding	95	1043	0.999995	1	ENSGALG00000000048(ATP6V1A);ENSGALG00000000681(PAK1);ENSGALG00000001084(ATP8B3);ENSGALG00000001486(ZAP70);ENSGALG00000001564(ATP2A3);ENSGALG00000001571(MYO1F);ENSGALG00000001573(P2RX1);ENSGALG00000001662(ATP10B);ENSGALG00000001840(TEK);ENSGALG00000001912(Epha10);ENSGALG00000002326(Atp8b2);ENSGALG00000002555(RET);ENSGALG00000002759(PEAK1);ENSGALG00000003103(MST1R);ENSGALG00000003499(MAST3);ENSGALG…
GO:0043021	ribonucleoprotein complex binding	1	85	0.999995	1	ENSGALG00000041192(IFIH1)
GO:0061659	ubiquitin-like protein ligase activity	6	167	0.999996	1	ENSGALG00000000107(TRIM7.1);ENSGALG00000007819(PDZRN3);ENSGALG00000010881(ASB2);ENSGALG00000015052(UHRF2);ENSGALG00000023571(TRIM59);ENSGALG00000031018(RNF165)
GO:0032559	adenyl ribonucleotide binding	98	1076	0.999996	1	ENSGALG00000000048(ATP6V1A);ENSGALG00000000681(PAK1);ENSGALG00000001084(ATP8B3);ENSGALG00000001486(ZAP70);ENSGALG00000001564(ATP2A3);ENSGALG00000001571(MYO1F);ENSGALG00000001573(P2RX1);ENSGALG00000001662(ATP10B);ENSGALG00000001840(TEK);ENSGALG00000001912(Epha10);ENSGALG00000002326(Atp8b2);ENSGALG00000002555(RET);ENSGALG00000002759(PEAK1);ENSGALG00000003103(MST1R);ENSGALG00000003499(MAST3);ENSGALG…
GO:0000166	nucleotide binding	153	1556	0.999996	1	ENSGALG00000000048(ATP6V1A);ENSGALG00000000104(CRY1);ENSGALG00000000681(PAK1);ENSGALG00000000720(GBP1);ENSGALG00000001084(ATP8B3);ENSGALG00000001486(ZAP70);ENSGALG00000001564(ATP2A3);ENSGALG00000001571(MYO1F);ENSGALG00000001573(P2RX1);ENSGALG00000001662(ATP10B);ENSGALG00000001840(TEK);ENSGALG00000001912(Epha10);ENSGALG00000002086(RASL10B);ENSGALG00000002326(Atp8b2);ENSGALG00000002484(CRYM);ENSGAL…
GO:1901265	nucleoside phosphate binding	153	1556	0.999996	1	ENSGALG00000000048(ATP6V1A);ENSGALG00000000104(CRY1);ENSGALG00000000681(PAK1);ENSGALG00000000720(GBP1);ENSGALG00000001084(ATP8B3);ENSGALG00000001486(ZAP70);ENSGALG00000001564(ATP2A3);ENSGALG00000001571(MYO1F);ENSGALG00000001573(P2RX1);ENSGALG00000001662(ATP10B);ENSGALG00000001840(TEK);ENSGALG00000001912(Epha10);ENSGALG00000002086(RASL10B);ENSGALG00000002326(Atp8b2);ENSGALG00000002484(CRYM);ENSGAL…
GO:0030554	adenyl nucleotide binding	98	1083	0.999997	1	ENSGALG00000000048(ATP6V1A);ENSGALG00000000681(PAK1);ENSGALG00000001084(ATP8B3);ENSGALG00000001486(ZAP70);ENSGALG00000001564(ATP2A3);ENSGALG00000001571(MYO1F);ENSGALG00000001573(P2RX1);ENSGALG00000001662(ATP10B);ENSGALG00000001840(TEK);ENSGALG00000001912(Epha10);ENSGALG00000002326(Atp8b2);ENSGALG00000002555(RET);ENSGALG00000002759(PEAK1);ENSGALG00000003103(MST1R);ENSGALG00000003499(MAST3);ENSGALG…
GO:0005200	structural constituent of cytoskeleton	7	185	0.999997	1	ENSGALG00000007048(SYNM);ENSGALG00000024138(--);ENSGALG00000032588(ARPC1B);ENSGALG00000034308(--);ENSGALG00000041483(--);ENSGALG00000045026(--);ENSGALG00000052192(TUBA1B)
GO:0140101	catalytic activity, acting on a tRNA	1	91	0.999998	1	ENSGALG00000052307(RPP25)
GO:0003729	mRNA binding	4	154	0.999999	1	ENSGALG00000009850(NOVA1);ENSGALG00000011439(RBMS3);ENSGALG00000014267(RBM47);ENSGALG00000033129(ZFP36L2)
GO:0004842	ubiquitin-protein transferase activity	11	251	0.999999	1	ENSGALG00000000107(TRIM7.1);ENSGALG00000007819(PDZRN3);ENSGALG00000010203(Hectd3);ENSGALG00000010881(ASB2);ENSGALG00000015052(UHRF2);ENSGALG00000023571(TRIM59);ENSGALG00000028709(RNF144A);ENSGALG00000031018(RNF165);ENSGALG00000033593(UBE2E2);ENSGALG00000038043(HECTD2);ENSGALG00000042001(Herc4)
GO:0016462	pyrophosphatase activity	54	710	1	1	ENSGALG00000000048(ATP6V1A);ENSGALG00000000720(GBP1);ENSGALG00000001564(ATP2A3);ENSGALG00000001571(MYO1F);ENSGALG00000002086(RASL10B);ENSGALG00000002326(Atp8b2);ENSGALG00000003163(GNAO1);ENSGALG00000003899(RAB17);ENSGALG00000005323(DIRAS2);ENSGALG00000005601(DNAH12);ENSGALG00000005631(TRPM2);ENSGALG00000006091(HFM1);ENSGALG00000006520(MYH11);ENSGALG00000007349(RASL12);ENSGALG00000007710(zgc:11017…
GO:0016817	hydrolase activity, acting on acid anhydrides	54	712	1	1	ENSGALG00000000048(ATP6V1A);ENSGALG00000000720(GBP1);ENSGALG00000001564(ATP2A3);ENSGALG00000001571(MYO1F);ENSGALG00000002086(RASL10B);ENSGALG00000002326(Atp8b2);ENSGALG00000003163(GNAO1);ENSGALG00000003899(RAB17);ENSGALG00000005323(DIRAS2);ENSGALG00000005601(DNAH12);ENSGALG00000005631(TRPM2);ENSGALG00000006091(HFM1);ENSGALG00000006520(MYH11);ENSGALG00000007349(RASL12);ENSGALG00000007710(zgc:11017…
GO:0016818	hydrolase activity, acting on acid anhydrides, in phosphorus-containing anhydrides	54	712	1	1	ENSGALG00000000048(ATP6V1A);ENSGALG00000000720(GBP1);ENSGALG00000001564(ATP2A3);ENSGALG00000001571(MYO1F);ENSGALG00000002086(RASL10B);ENSGALG00000002326(Atp8b2);ENSGALG00000003163(GNAO1);ENSGALG00000003899(RAB17);ENSGALG00000005323(DIRAS2);ENSGALG00000005601(DNAH12);ENSGALG00000005631(TRPM2);ENSGALG00000006091(HFM1);ENSGALG00000006520(MYH11);ENSGALG00000007349(RASL12);ENSGALG00000007710(zgc:11017…
GO:0017111	nucleoside-triphosphatase activity	49	667	1	1	ENSGALG00000000048(ATP6V1A);ENSGALG00000000720(GBP1);ENSGALG00000001564(ATP2A3);ENSGALG00000001571(MYO1F);ENSGALG00000002086(RASL10B);ENSGALG00000002326(Atp8b2);ENSGALG00000003163(GNAO1);ENSGALG00000003899(RAB17);ENSGALG00000005323(DIRAS2);ENSGALG00000005601(DNAH12);ENSGALG00000006091(HFM1);ENSGALG00000006520(MYH11);ENSGALG00000007349(RASL12);ENSGALG00000007710(zgc:110179);ENSGALG00000007712(MYO1…
GO:0019787	ubiquitin-like protein transferase activity	11	268	1	1	ENSGALG00000000107(TRIM7.1);ENSGALG00000007819(PDZRN3);ENSGALG00000010203(Hectd3);ENSGALG00000010881(ASB2);ENSGALG00000015052(UHRF2);ENSGALG00000023571(TRIM59);ENSGALG00000028709(RNF144A);ENSGALG00000031018(RNF165);ENSGALG00000033593(UBE2E2);ENSGALG00000038043(HECTD2);ENSGALG00000042001(Herc4)
GO:0016887	ATPase activity	15	327	1	1	ENSGALG00000000048(ATP6V1A);ENSGALG00000001564(ATP2A3);ENSGALG00000002326(Atp8b2);ENSGALG00000005601(DNAH12);ENSGALG00000009032(PIF1);ENSGALG00000011300(TOP2B);ENSGALG00000011565(TDRD9);ENSGALG00000013244(ABCC9);ENSGALG00000016446(ATP6V1C2);ENSGALG00000030550(ATP2B1);ENSGALG00000031768(SPO11);ENSGALG00000032986(CFTR);ENSGALG00000033498(HSPA5);ENSGALG00000038799(--);ENSGALG00000039205(cct3)
GO:0003723	RNA binding	48	718	1	1	ENSGALG00000002868(RPL26L1);ENSGALG00000003261(PTRF);ENSGALG00000008806(RPL12);ENSGALG00000009850(NOVA1);ENSGALG00000011132(RBMS1);ENSGALG00000011439(RBMS3);ENSGALG00000011565(TDRD9);ENSGALG00000012123(PAX6);ENSGALG00000014016(MEX3A);ENSGALG00000014267(RBM47);ENSGALG00000016590(TLR7);ENSGALG00000023821(DHX58);ENSGALG00000026490(RPS16);ENSGALG00000029190(MBNL1);ENSGALG00000032984(MEX3B);ENSGALG000…
GO:0016740	transferase activity	161	1773	1	1	ENSGALG00000000107(TRIM7.1);ENSGALG00000000681(PAK1);ENSGALG00000001371(HS3ST3A1);ENSGALG00000001486(ZAP70);ENSGALG00000001840(TEK);ENSGALG00000001912(Epha10);ENSGALG00000002555(RET);ENSGALG00000002759(PEAK1);ENSGALG00000003103(MST1R);ENSGALG00000003499(MAST3);ENSGALG00000004196(UGT1A1);ENSGALG00000004518(Bhmt);ENSGALG00000004530(MMD2);ENSGALG00000005000(COMTD1);ENSGALG00000005472(NAT);ENSGALG000…
GO:0003824	catalytic activity	493	4631	1	1	ENSGALG00000000048(ATP6V1A);ENSGALG00000000107(TRIM7.1);ENSGALG00000000151(ADAMTS19);ENSGALG00000000357(--);ENSGALG00000000402(LOXL2);ENSGALG00000000437(PGA3);ENSGALG00000000584(Ptprv);ENSGALG00000000681(PAK1);ENSGALG00000000720(GBP1);ENSGALG00000000775(CTSS);ENSGALG00000001049(CASP1);ENSGALG00000001189(NCF1C);ENSGALG00000001314(PTGS1);ENSGALG00000001325(CYP1A1);ENSGALG00000001371(HS3ST3A1);ENSGA…
GO:0003674	molecular_function	1671	12570	1	1	ENSGALG00000000048(ATP6V1A);ENSGALG00000000104(CRY1);ENSGALG00000000107(TRIM7.1);ENSGALG00000000151(ADAMTS19);ENSGALG00000000158(DMA);ENSGALG00000000241(STARD4);ENSGALG00000000276(FBXL17);ENSGALG00000000284(HOXB4);ENSGALG00000000318(CSRP1);ENSGALG00000000357(--);ENSGALG00000000400(KCNC4);ENSGALG00000000402(LOXL2);ENSGALG00000000417(SLC16A4);ENSGALG00000000437(PGA3);ENSGALG00000000441(KCNA10);ENSG…
;ENSGALG00000039403(GRM8);ENSGALG00000039447(KRT23);ENSGALG00000039452(GJA5);ENSGALG00000039553(SULF1);ENSGALG00000039617(gyaR);ENSGALG00000039659(PCLO);ENSGALG00000039682(HCLS1);ENSGALG00000039690(STMN2);ENSGALG00000039698(DRD1);ENSGALG00000039708(Pram1);ENSGALG00000039741(TNFRSF8);ENSGALG00000039772(RGS7);ENSGALG00000039935(PDE1C);ENSGALG00000039978(SLC4A1);ENSGALG00000039982(IRF5);ENSGALG00000…
