# Supplementary material for: Integrative Transcriptome Analysis Across Follicles Highlights Key Regulatory Pathways in Low and High-Egg-Laying Hens
Source: Animals (Basel). 2025 Nov 15;15(22):3300. doi: 10.3390/ani15223300 (PMC12649194; doi:10.3390/ani15223300)
Supplement: Supplementary file 1 [file animals-15-03300-s001.zip › Table_S2_GO_LPR-vs-HPR.F.xlsx]

## Sheet: Sheet1
GO ID	Description	LPR-vs-HPR (1419)	All (12570)	pvalue	p.adjust	Genes
GO:0005509	calcium ion binding	114	535	6.76516e-12	9.81624e-09	ENSGALG00000000209(PRNP);ENSGALG00000000402(LOXL2);ENSGALG00000000585(MYL4);ENSGALG00000001446(GSN);ENSGALG00000001793(MYL10);ENSGALG00000002375(NOTCH1);ENSGALG00000002544(PCDH12);ENSGALG00000002553(PCDH1);ENSGALG00000003283(COMP);ENSGALG00000003770(ANXA2);ENSGALG00000003833(CACNA1E);ENSGALG00000003914(CALR3);ENSGALG00000004320(FAT2);ENSGALG00000004345(OIT3);ENSGALG00000004960(FBN1);ENSGALG000000…
GO:0005539	glycosaminoglycan binding	33	101	7.71386e-09	5.59641e-06	ENSGALG00000000209(PRNP);ENSGALG00000001407(ADAMTS15);ENSGALG00000002192(PTPRC);ENSGALG00000002546(COL5A1);ENSGALG00000004048(PTPRS);ENSGALG00000004960(FBN1);ENSGALG00000005643(LYVE1);ENSGALG00000006379(SHH);ENSGALG00000008661(CYR61);ENSGALG00000009626(THBS1);ENSGALG00000010949(GPNMB);ENSGALG00000011274(DCN);ENSGALG00000011551(JCHAIN);ENSGALG00000015322(IMPG2);ENSGALG00000015624(VCAN);ENSGALG0000…
GO:0050840	extracellular matrix binding	16	32	6.58427e-08	3.18459e-05	ENSGALG00000001048(OLFML2A);ENSGALG00000001407(ADAMTS15);ENSGALG00000003589(VTN);ENSGALG00000005120(FBLN2);ENSGALG00000006379(SHH);ENSGALG00000008661(CYR61);ENSGALG00000009415(SMOC1);ENSGALG00000009626(THBS1);ENSGALG00000011274(DCN);ENSGALG00000012173(LGALS3);ENSGALG00000015795(ADAMTS5);ENSGALG00000017715(TINAGL1);ENSGALG00000041121(SLIT2);ENSGALG00000042079(NID1);ENSGALG00000046461(LRRC15);ENSGA…
GO:0019838	growth factor binding	29	95	3.22294e-07	0.000116912	ENSGALG00000002546(COL5A1);ENSGALG00000005974(COL6A1);ENSGALG00000006038(TGFBR3);ENSGALG00000006402(NRROS);ENSGALG00000007140(NRP1);ENSGALG00000008661(CYR61);ENSGALG00000009626(THBS1);ENSGALG00000009641(COL1A2);ENSGALG00000010346(TGFB3);ENSGALG00000011468(IGFBP5);ENSGALG00000012594(NTRK2);ENSGALG00000013907(KDR);ENSGALG00000013929(PDGFRA);ENSGALG00000015910(CD109);ENSGALG00000017068(KL);ENSGALG00…
GO:0005178	integrin binding	23	72	2.2026e-06	0.000621713	ENSGALG00000004960(FBN1);ENSGALG00000005321(LAMA5);ENSGALG00000006546(CD81);ENSGALG00000006802(LAMB2);ENSGALG00000008661(CYR61);ENSGALG00000009626(THBS1);ENSGALG00000010949(GPNMB);ENSGALG00000011099(FAP);ENSGALG00000012755(IGF-I);ENSGALG00000013907(KDR);ENSGALG00000015216(SYK);ENSGALG00000016986(LCP1);ENSGALG00000017272(VWF);ENSGALG00000027707(ESM1);ENSGALG00000028341(MADCAM1);ENSGALG00000030115(…
GO:0005201	extracellular matrix structural constituent	20	58	2.65325e-06	0.000621713	ENSGALG00000002546(COL5A1);ENSGALG00000004960(FBN1);ENSGALG00000005180(Col11a1);ENSGALG00000007905(LAMB1);ENSGALG00000009641(COL1A2);ENSGALG00000011274(DCN);ENSGALG00000014686(FBN2);ENSGALG00000015322(IMPG2);ENSGALG00000016843(COL4A2);ENSGALG00000029617(COL17A1);ENSGALG00000030712(COL2A1);ENSGALG00000031112(COL5A2);ENSGALG00000032220(ELN);ENSGALG00000035584(COL3A1);ENSGALG00000036798(COL4A1);ENSG…
GO:0043394	proteoglycan binding	10	17	2.99931e-06	0.000621713	ENSGALG00000002192(PTPRC);ENSGALG00000002546(COL5A1);ENSGALG00000010949(GPNMB);ENSGALG00000011203(HPSE);ENSGALG00000028147(CTSK);ENSGALG00000030016(CTSB);ENSGALG00000030712(COL2A1);ENSGALG00000039990(TNC);ENSGALG00000041121(SLIT2);ENSGALG00000042079(NID1)
GO:0038023	signaling receptor activity	132	804	4.00721e-06	0.000726808	ENSGALG00000000209(PRNP);ENSGALG00000000251(CD79B);ENSGALG00000000607(GPR37L1);ENSGALG00000001409(IL12B);ENSGALG00000001573(P2RX1);ENSGALG00000001840(TEK);ENSGALG00000002028(GPRC5B);ENSGALG00000002112(CSF3R);ENSGALG00000002375(NOTCH1);ENSGALG00000002557(ADGRD1);ENSGALG00000003118(ADGRA2);ENSGALG00000003747(OSMR);ENSGALG00000003821(RAMP1);ENSGALG00000003863(P2RX7);ENSGALG00000004096(CHRNA7);ENSGAL…
GO:0060089	molecular transducer activity	134	822	4.92293e-06	0.000793686	ENSGALG00000000209(PRNP);ENSGALG00000000251(CD79B);ENSGALG00000000607(GPR37L1);ENSGALG00000001409(IL12B);ENSGALG00000001573(P2RX1);ENSGALG00000001840(TEK);ENSGALG00000002028(GPRC5B);ENSGALG00000002112(CSF3R);ENSGALG00000002375(NOTCH1);ENSGALG00000002557(ADGRD1);ENSGALG00000003118(ADGRA2);ENSGALG00000003747(OSMR);ENSGALG00000003821(RAMP1);ENSGALG00000003863(P2RX7);ENSGALG00000004096(CHRNA7);ENSGAL…
GO:0008201	heparin binding	21	68	1.09321e-05	0.00158625	ENSGALG00000001407(ADAMTS15);ENSGALG00000002192(PTPRC);ENSGALG00000002546(COL5A1);ENSGALG00000004048(PTPRS);ENSGALG00000004960(FBN1);ENSGALG00000008661(CYR61);ENSGALG00000009626(THBS1);ENSGALG00000010949(GPNMB);ENSGALG00000015322(IMPG2);ENSGALG00000015770(APP);ENSGALG00000015795(ADAMTS5);ENSGALG00000030115(WISP1);ENSGALG00000030969(CLEC3B);ENSGALG00000031255(FGF1);ENSGALG00000032143(CRISPLD2);ENS…
GO:0030506	ankyrin binding	8	13	1.97413e-05	0.00245384	ENSGALG00000002192(PTPRC);ENSGALG00000005822(KCNQ2);ENSGALG00000008544(SLC8A1);ENSGALG00000009514(NRCAM);ENSGALG00000016684(RHAG);ENSGALG00000039978(SLC4A1);ENSGALG00000047909(Plec);ENSGALG00000051765(Plec)
GO:0048407	platelet-derived growth factor binding	7	10	2.02936e-05	0.00245384	ENSGALG00000002546(COL5A1);ENSGALG00000005974(COL6A1);ENSGALG00000009641(COL1A2);ENSGALG00000013929(PDGFRA);ENSGALG00000030712(COL2A1);ENSGALG00000036798(COL4A1);ENSGALG00000041555(COL1A1)
GO:0001530	lipopolysaccharide binding	9	18	5.45144e-05	0.00608465	ENSGALG00000003863(P2RX7);ENSGALG00000006756(BPI);ENSGALG00000019696(CATHL2);ENSGALG00000021025(Bpi);ENSGALG00000026891(NINJ1);ENSGALG00000027973(CATHL1);ENSGALG00000032701(LY96);ENSGALG00000033960(ADGRB1);ENSGALG00000034150(CATHL3)
GO:0004896	cytokine receptor activity	19	65	6.62568e-05	0.00686705	ENSGALG00000001409(IL12B);ENSGALG00000002112(CSF3R);ENSGALG00000003747(OSMR);ENSGALG00000004594(CD74);ENSGALG00000005638(IL2RG);ENSGALG00000008554(IL17REL);ENSGALG00000014855(GHR);ENSGALG00000016693(CSF2RA);ENSGALG00000016785(IL1RL1);ENSGALG00000017242(FZD4);ENSGALG00000028140(CNTFR);ENSGALG00000035733(CCR7);ENSGALG00000037077(CCR5);ENSGALG00000038000(CX3CR1);ENSGALG00000038069(CCR8);ENSGALG00000…
GO:0004713	protein tyrosine kinase activity	25	100	9.11277e-05	0.00881508	ENSGALG00000000466(LCK);ENSGALG00000000736(MATK);ENSGALG00000001486(ZAP70);ENSGALG00000001840(TEK);ENSGALG00000006522(HCK);ENSGALG00000006901(AATK);ENSGALG00000007140(NRP1);ENSGALG00000007646(kdrl);ENSGALG00000008340(FES);ENSGALG00000008537(EPHB3);ENSGALG00000008621(NRP2);ENSGALG00000009595(TWF1);ENSGALG00000009957(TIE1);ENSGALG00000012594(NTRK2);ENSGALG00000013253(INSRR);ENSGALG00000013907(KDR);…
GO:0004888	transmembrane signaling receptor activity	114	731	0.000172582	0.0147679	ENSGALG00000000251(CD79B);ENSGALG00000000607(GPR37L1);ENSGALG00000001409(IL12B);ENSGALG00000001573(P2RX1);ENSGALG00000001840(TEK);ENSGALG00000002028(GPRC5B);ENSGALG00000002112(CSF3R);ENSGALG00000002557(ADGRD1);ENSGALG00000003118(ADGRA2);ENSGALG00000003747(OSMR);ENSGALG00000003821(RAMP1);ENSGALG00000003863(P2RX7);ENSGALG00000004096(CHRNA7);ENSGALG00000004111(GPR174);ENSGALG00000004113(P2RY10);ENSG…
GO:0050839	cell adhesion molecule binding	29	128	0.000173022	0.0147679	ENSGALG00000004960(FBN1);ENSGALG00000005321(LAMA5);ENSGALG00000006546(CD81);ENSGALG00000006802(LAMB2);ENSGALG00000008661(CYR61);ENSGALG00000009268(FGG);ENSGALG00000009626(THBS1);ENSGALG00000010949(GPNMB);ENSGALG00000011099(FAP);ENSGALG00000012755(IGF-I);ENSGALG00000013907(KDR);ENSGALG00000014561(PTPN6);ENSGALG00000015216(SYK);ENSGALG00000016986(LCP1);ENSGALG00000017044(TRPC4);ENSGALG00000017272(V…
GO:0023023	MHC protein complex binding	5	7	0.000314293	0.0253355	ENSGALG00000000158(DMA);ENSGALG00000004594(CD74);ENSGALG00000014428(TAPBPL);ENSGALG00000030940(BLB2);ENSGALG00000051101(HLA-DRA)
GO:0004601	peroxidase activity	11	31	0.000361076	0.0275748	ENSGALG00000001314(PTGS1);ENSGALG00000010633(GPX7);ENSGALG00000028204(GPX1);ENSGALG00000029502(CLIC2);ENSGALG00000031597(HBAD);ENSGALG00000036838(Pxdn);ENSGALG00000041510(DUOX2);ENSGALG00000043234(HBA1);ENSGALG00000043254(EPX);ENSGALG00000046708(PTGES);ENSGALG00000047152(HBBA)
GO:0043236	laminin binding	7	14	0.000384909	0.0277866	ENSGALG00000006379(SHH);ENSGALG00000009626(THBS1);ENSGALG00000012173(LGALS3);ENSGALG00000017715(TINAGL1);ENSGALG00000041121(SLIT2);ENSGALG00000042079(NID1);ENSGALG00000046461(LRRC15)
GO:0019955	cytokine binding	18	68	0.000402149	0.0277866	ENSGALG00000001409(IL12B);ENSGALG00000002112(CSF3R);ENSGALG00000004594(CD74);ENSGALG00000006038(TGFBR3);ENSGALG00000006402(NRROS);ENSGALG00000010346(TGFB3);ENSGALG00000015910(CD109);ENSGALG00000016785(IL1RL1);ENSGALG00000017242(FZD4);ENSGALG00000028140(CNTFR);ENSGALG00000035733(CCR7);ENSGALG00000037077(CCR5);ENSGALG00000038000(CX3CR1);ENSGALG00000039461(TNFRSF1A);ENSGALG00000042471(IL2RA);ENSGALG…
GO:0005518	collagen binding	13	42	0.000500835	0.0330323	ENSGALG00000005974(COL6A1);ENSGALG00000009626(THBS1);ENSGALG00000011271(LUM);ENSGALG00000011274(DCN);ENSGALG00000017272(VWF);ENSGALG00000021869(PODN);ENSGALG00000028147(CTSK);ENSGALG00000030016(CTSB);ENSGALG00000033867(PCOLCE);ENSGALG00000039216(COL6A2);ENSGALG00000041834(AEBP1);ENSGALG00000042079(NID1);ENSGALG00000046461(LRRC15)
GO:0004857	enzyme inhibitor activity	41	217	0.000614035	0.0387376	ENSGALG00000000209(PRNP);ENSGALG00000000293(A2ML1);ENSGALG00000001833(PRKRIP1);ENSGALG00000002375(NOTCH1);ENSGALG00000003770(ANXA2);ENSGALG00000003923(COL6A3);ENSGALG00000005438(PARVA);ENSGALG00000005503(WFDC1);ENSGALG00000006127(FAM122A);ENSGALG00000006258(SPOCK1);ENSGALG00000007381(Serpinf2);ENSGALG00000008660(CST7);ENSGALG00000008896(PPP1R1C);ENSGALG00000009651(LXN);ENSGALG00000010537(CDKN2C);…
GO:0042379	chemokine receptor binding	12	38	0.000668427	0.040412	ENSGALG00000002329(CCL1);ENSGALG00000015235(XCL1);ENSGALG00000019845(AvBD9);ENSGALG00000022815(AvBD1);ENSGALG00000024466(CCL17);ENSGALG00000028256(CCL19);ENSGALG00000038000(CX3CR1);ENSGALG00000042193(AvBD5);ENSGALG00000043603(CCL5);ENSGALG00000046192(CCL26);ENSGALG00000047285(BD7);ENSGALG00000053121(CCL3)
GO:0023026	MHC class II protein complex binding	4	5	0.000736087	0.0427225	ENSGALG00000000158(DMA);ENSGALG00000004594(CD74);ENSGALG00000030940(BLB2);ENSGALG00000051101(HLA-DRA)
GO:0016684	oxidoreductase activity, acting on peroxide as acceptor	11	34	0.000886731	0.0494864	ENSGALG00000001314(PTGS1);ENSGALG00000010633(GPX7);ENSGALG00000028204(GPX1);ENSGALG00000029502(CLIC2);ENSGALG00000031597(HBAD);ENSGALG00000036838(Pxdn);ENSGALG00000041510(DUOX2);ENSGALG00000043234(HBA1);ENSGALG00000043254(EPX);ENSGALG00000046708(PTGES);ENSGALG00000047152(HBBA)
GO:0016641	oxidoreductase activity, acting on the CH-NH2 group of donors, oxygen as acceptor	6	13	0.00173912	0.0934615	ENSGALG00000000402(LOXL2);ENSGALG00000013090(LOXL4);ENSGALG00000016224(MAOA);ENSGALG00000033522(Aoc3);ENSGALG00000036142(LOXL3);ENSGALG00000038458(LOXL1)
GO:0005540	hyaluronic acid binding	8	22	0.00192785	0.0999042	ENSGALG00000005643(LYVE1);ENSGALG00000015322(IMPG2);ENSGALG00000015624(VCAN);ENSGALG00000021135(HAPLN3);ENSGALG00000039080(CD44);ENSGALG00000039245(STAB2);ENSGALG00000042009(HMMR);ENSGALG00000043672(STAB1)
GO:0005021	vascular endothelial growth factor-activated receptor activity	4	6	0.00201014	0.100576	ENSGALG00000007140(NRP1);ENSGALG00000007646(kdrl);ENSGALG00000008621(NRP2);ENSGALG00000013907(KDR)
GO:1901681	sulfur compound binding	25	122	0.00216283	0.104609	ENSGALG00000001407(ADAMTS15);ENSGALG00000002192(PTPRC);ENSGALG00000002546(COL5A1);ENSGALG00000004048(PTPRS);ENSGALG00000004960(FBN1);ENSGALG00000008661(CYR61);ENSGALG00000009626(THBS1);ENSGALG00000010949(GPNMB);ENSGALG00000011211(HACL1);ENSGALG00000013272(PRMT8);ENSGALG00000015322(IMPG2);ENSGALG00000015770(APP);ENSGALG00000015795(ADAMTS5);ENSGALG00000030115(WISP1);ENSGALG00000030969(CLEC3B);ENSGA…
GO:0042056	chemoattractant activity	8	23	0.00266705	0.116685	ENSGALG00000000839(WNT11);ENSGALG00000012173(LGALS3);ENSGALG00000016558(VEGFD);ENSGALG00000019845(AvBD9);ENSGALG00000022815(AvBD1);ENSGALG00000028158(FGF7);ENSGALG00000042193(AvBD5);ENSGALG00000047285(BD7)
GO:0001968	fibronectin binding	6	14	0.00275478	0.116685	ENSGALG00000009626(THBS1);ENSGALG00000011468(IGFBP5);ENSGALG00000028147(CTSK);ENSGALG00000036142(LOXL3);ENSGALG00000042356(FSTL3);ENSGALG00000046461(LRRC15)
GO:0071813	lipoprotein particle binding	6	14	0.00275478	0.116685	ENSGALG00000007114(APOA1);ENSGALG00000008439(CD36);ENSGALG00000009626(THBS1);ENSGALG00000036686(PLTP);ENSGALG00000039245(STAB2);ENSGALG00000043672(STAB1)
GO:0071814	protein-lipid complex binding	6	14	0.00275478	0.116685	ENSGALG00000007114(APOA1);ENSGALG00000008439(CD36);ENSGALG00000009626(THBS1);ENSGALG00000036686(PLTP);ENSGALG00000039245(STAB2);ENSGALG00000043672(STAB1)
GO:0030169	low-density lipoprotein particle binding	5	10	0.00281458	0.116685	ENSGALG00000008439(CD36);ENSGALG00000009626(THBS1);ENSGALG00000036686(PLTP);ENSGALG00000039245(STAB2);ENSGALG00000043672(STAB1)
GO:0016209	antioxidant activity	13	50	0.00295333	0.119035	ENSGALG00000001314(PTGS1);ENSGALG00000010633(GPX7);ENSGALG00000027483(GLRX);ENSGALG00000028204(GPX1);ENSGALG00000029502(CLIC2);ENSGALG00000031597(HBAD);ENSGALG00000036838(Pxdn);ENSGALG00000041510(DUOX2);ENSGALG00000043234(HBA1);ENSGALG00000043254(EPX);ENSGALG00000046708(PTGES);ENSGALG00000047152(HBBA);ENSGALG00000054306(SRXN1)
GO:0030414	peptidase inhibitor activity	23	113	0.00348164	0.130958	ENSGALG00000000209(PRNP);ENSGALG00000000293(A2ML1);ENSGALG00000003770(ANXA2);ENSGALG00000003923(COL6A3);ENSGALG00000005503(WFDC1);ENSGALG00000006258(SPOCK1);ENSGALG00000007381(Serpinf2);ENSGALG00000008660(CST7);ENSGALG00000009651(LXN);ENSGALG00000015770(APP);ENSGALG00000015910(CD109);ENSGALG00000016820(GAS6);ENSGALG00000017040(C4);ENSGALG00000017715(TINAGL1);ENSGALG00000019552(SERPINB10);ENSGALG0…
GO:0061134	peptidase regulator activity	26	133	0.00353336	0.130958	ENSGALG00000000209(PRNP);ENSGALG00000000293(A2ML1);ENSGALG00000001564(ATP2A3);ENSGALG00000003770(ANXA2);ENSGALG00000003923(COL6A3);ENSGALG00000005503(WFDC1);ENSGALG00000006258(SPOCK1);ENSGALG00000007381(Serpinf2);ENSGALG00000008660(CST7);ENSGALG00000009651(LXN);ENSGALG00000015770(APP);ENSGALG00000015910(CD109);ENSGALG00000016820(GAS6);ENSGALG00000017040(C4);ENSGALG00000017715(TINAGL1);ENSGALG0000…
GO:0030545	receptor regulator activity	48	288	0.00357566	0.130958	ENSGALG00000000839(WNT11);ENSGALG00000001409(IL12B);ENSGALG00000002329(CCL1);ENSGALG00000004574(NPPA);ENSGALG00000005401(WNT9A);ENSGALG00000005981(GDF2);ENSGALG00000006054(CALCA);ENSGALG00000006388(IL16);ENSGALG00000006827(IL4);ENSGALG00000007114(APOA1);ENSGALG00000007668(BMP7);ENSGALG00000008367(MDK);ENSGALG00000008411(GHRL);ENSGALG00000009603(PRL);ENSGALG00000009870(IL15);ENSGALG00000010346(TGF…
GO:0005520	insulin-like growth factor binding	8	24	0.00361016	0.130958	ENSGALG00000008661(CYR61);ENSGALG00000011468(IGFBP5);ENSGALG00000027707(ESM1);ENSGALG00000030115(WISP1);ENSGALG00000032640(CRIM1);ENSGALG00000037332(IGFBP7);ENSGALG00000038364(CCN3);ENSGALG00000040672(IGFBP4)
GO:0048018	receptor ligand activity	45	267	0.00378978	0.134121	ENSGALG00000000839(WNT11);ENSGALG00000001409(IL12B);ENSGALG00000002329(CCL1);ENSGALG00000004574(NPPA);ENSGALG00000005401(WNT9A);ENSGALG00000005981(GDF2);ENSGALG00000006054(CALCA);ENSGALG00000006388(IL16);ENSGALG00000006827(IL4);ENSGALG00000007114(APOA1);ENSGALG00000007668(BMP7);ENSGALG00000008367(MDK);ENSGALG00000008411(GHRL);ENSGALG00000009603(PRL);ENSGALG00000009870(IL15);ENSGALG00000010346(TGF…
GO:0070888	E-box binding	10	35	0.00421673	0.14413	ENSGALG00000023296(TAL1);ENSGALG00000029024(TCF21);ENSGALG00000029692(NEUROG1);ENSGALG00000033083(ATOH8);ENSGALG00000037082(ASCL1);ENSGALG00000039583(MITF);ENSGALG00000039633(NEUROD2);ENSGALG00000041640(TWIST1);ENSGALG00000043433(SCX);ENSGALG00000048539(BHLHE41)
GO:0035325	Toll-like receptor binding	4	7	0.00427127	0.14413	ENSGALG00000008439(CD36);ENSGALG00000015216(SYK);ENSGALG00000032701(LY96);ENSGALG00000039347(UNC93B1)
GO:0001849	complement component C1q binding	3	4	0.00525825	0.155709	ENSGALG00000008359(CD248);ENSGALG00000014699(MEGF10);ENSGALG00000028284(PTX3)
GO:0004859	phospholipase inhibitor activity	3	4	0.00525825	0.155709	ENSGALG00000003770(ANXA2);ENSGALG00000015148(ANXA1);ENSGALG00000026884(--)
GO:0005041	low-density lipoprotein particle receptor activity	3	4	0.00525825	0.155709	ENSGALG00000008439(CD36);ENSGALG00000039245(STAB2);ENSGALG00000043672(STAB1)
GO:0042289	MHC class II protein binding	3	4	0.00525825	0.155709	ENSGALG00000004594(CD74);ENSGALG00000006546(CD81);ENSGALG00000030712(COL2A1)
GO:0043237	laminin-1 binding	3	4	0.00525825	0.155709	ENSGALG00000006379(SHH);ENSGALG00000041121(SLIT2);ENSGALG00000042079(NID1)
GO:0045545	syndecan binding	3	4	0.00525825	0.155709	ENSGALG00000010949(GPNMB);ENSGALG00000011203(HPSE);ENSGALG00000039990(TNC)
GO:0003735	structural constituent of ribosome	25	131	0.0057676	0.167376	ENSGALG00000001465(RPL38);ENSGALG00000002644(RPL10A);ENSGALG00000002837(RPL27);ENSGALG00000004588(RPS14);ENSGALG00000004831(RPS4Y1);ENSGALG00000005948(RPL27A);ENSGALG00000006179(RPL13);ENSGALG00000011290(RPL15);ENSGALG00000011475(RPL37A);ENSGALG00000012172(RPL3);ENSGALG00000013990(RPS12);ENSGALG00000014432(RPS20);ENSGALG00000014835(C7);ENSGALG00000015195(RPS15);ENSGALG00000016392(RPS7);ENSGALG000…
GO:0016638	oxidoreductase activity, acting on the CH-NH2 group of donors	6	16	0.00602336	0.171371	ENSGALG00000000402(LOXL2);ENSGALG00000013090(LOXL4);ENSGALG00000016224(MAOA);ENSGALG00000033522(Aoc3);ENSGALG00000036142(LOXL3);ENSGALG00000038458(LOXL1)
GO:0044877	protein-containing complex binding	94	651	0.00668785	0.186617	ENSGALG00000000158(DMA);ENSGALG00000000209(PRNP);ENSGALG00000000466(LCK);ENSGALG00000001446(GSN);ENSGALG00000002108(EVPL);ENSGALG00000004155(MYOM3);ENSGALG00000004594(CD74);ENSGALG00000004960(FBN1);ENSGALG00000005321(LAMA5);ENSGALG00000005974(COL6A1);ENSGALG00000006546(CD81);ENSGALG00000006802(LAMB2);ENSGALG00000007114(APOA1);ENSGALG00000007130(RAC1);ENSGALG00000008439(CD36);ENSGALG00000008661(CY…
GO:0030507	spectrin binding	5	12	0.0072896	0.195874	ENSGALG00000002192(PTPRC);ENSGALG00000009722(DYNC1I1);ENSGALG00000012044(ANK2);ENSGALG00000026948(ADD2);ENSGALG00000031450(MYO7A)
GO:0044548	S100 protein binding	5	12	0.0072896	0.195874	ENSGALG00000003770(ANXA2);ENSGALG00000031255(FGF1);ENSGALG00000034458(S100A1);ENSGALG00000036711(S100A11);ENSGALG00000041826(S100A6)
GO:0030234	enzyme regulator activity	92	638	0.0075144	0.198018	ENSGALG00000000209(PRNP);ENSGALG00000000293(A2ML1);ENSGALG00000000466(LCK);ENSGALG00000000839(WNT11);ENSGALG00000001189(NCF1C);ENSGALG00000001564(ATP2A3);ENSGALG00000001718(CCNG1);ENSGALG00000001833(PRKRIP1);ENSGALG00000002028(GPRC5B);ENSGALG00000002375(NOTCH1);ENSGALG00000002562(ARAP3);ENSGALG00000002564(RGS4);ENSGALG00000002764(ATP1B3);ENSGALG00000003113(RGS14);ENSGALG00000003770(ANXA2);ENSGALG…
GO:0003810	protein-glutamine gamma-glutamyltransferase activity	4	8	0.00778256	0.198018	ENSGALG00000006775(TGM2);ENSGALG00000012802(F13A1);ENSGALG00000021230(EPB42);ENSGALG00000033171(TGM4)
GO:0004866	endopeptidase inhibitor activity	21	107	0.0078455	0.198018	ENSGALG00000000209(PRNP);ENSGALG00000000293(A2ML1);ENSGALG00000003770(ANXA2);ENSGALG00000003923(COL6A3);ENSGALG00000005503(WFDC1);ENSGALG00000006258(SPOCK1);ENSGALG00000007381(Serpinf2);ENSGALG00000008660(CST7);ENSGALG00000009651(LXN);ENSGALG00000015770(APP);ENSGALG00000015910(CD109);ENSGALG00000016820(GAS6);ENSGALG00000017040(C4);ENSGALG00000019552(SERPINB10);ENSGALG00000019553(SERPINB10B);ENSGA…
GO:0042169	SH2 domain binding	8	27	0.00801759	0.198018	ENSGALG00000000466(LCK);ENSGALG00000004336(INPPL1);ENSGALG00000005589(SYNGR3);ENSGALG00000006973(SH2D6);ENSGALG00000014561(PTPN6);ENSGALG00000015216(SYK);ENSGALG00000027305(SKAP1);ENSGALG00000043302(LAT2)
GO:0004930	G protein-coupled receptor activity	69	460	0.00805171	0.198018	ENSGALG00000000607(GPR37L1);ENSGALG00000002028(GPRC5B);ENSGALG00000002557(ADGRD1);ENSGALG00000003118(ADGRA2);ENSGALG00000003821(RAMP1);ENSGALG00000004111(GPR174);ENSGALG00000004113(P2RY10);ENSGALG00000004128(CYSLTR1);ENSGALG00000005476(PTH2R);ENSGALG00000005923(NPY4R);ENSGALG00000006393(ADGRG4);ENSGALG00000006575(VIPR2);ENSGALG00000006642(ADORA2A);ENSGALG00000007681(HTR2B);ENSGALG00000007714(NMUR…
GO:0035586	purinergic receptor activity	6	17	0.00843266	0.202115	ENSGALG00000001573(P2RX1);ENSGALG00000003863(P2RX7);ENSGALG00000006642(ADORA2A);ENSGALG00000014182(ADORA2B);ENSGALG00000017327(P2RY6);ENSGALG00000044649(P2RX2)
GO:0030215	semaphorin receptor binding	7	22	0.00849689	0.202115	ENSGALG00000004476(SEMA3G);ENSGALG00000013722(SEMA3B);ENSGALG00000026957(SEMA4G);ENSGALG00000029621(SEMA3F);ENSGALG00000045312(SEMA6C);ENSGALG00000052196(SEMA4A);ENSGALG00000055081(SEMA4C)
GO:0098772	molecular function regulator	149	1101	0.00896644	0.209844	ENSGALG00000000209(PRNP);ENSGALG00000000293(A2ML1);ENSGALG00000000466(LCK);ENSGALG00000000839(WNT11);ENSGALG00000001189(NCF1C);ENSGALG00000001409(IL12B);ENSGALG00000001564(ATP2A3);ENSGALG00000001718(CCNG1);ENSGALG00000001720(STIMATE);ENSGALG00000001833(PRKRIP1);ENSGALG00000001864(C9orf72);ENSGALG00000002028(GPRC5B);ENSGALG00000002329(CCL1);ENSGALG00000002375(NOTCH1);ENSGALG00000002562(ARAP3);ENSG…
GO:0050664	oxidoreductase activity, acting on NAD(P)H, oxygen as acceptor	5	13	0.0107586	0.231187	ENSGALG00000001189(NCF1C);ENSGALG00000006707(NOX1);ENSGALG00000016261(CYBB);ENSGALG00000032190(MICAL1);ENSGALG00000041510(DUOX2)
GO:0004114	3',5'-cyclic-nucleotide phosphodiesterase activity	7	23	0.0110474	0.231187	ENSGALG00000004339(PDE8B);ENSGALG00000008885(PDE1A);ENSGALG00000011094(PDE4B);ENSGALG00000015373(PDE6B);ENSGALG00000037029(Pde4d);ENSGALG00000039022(PDE1B);ENSGALG00000039935(PDE1C)
GO:0005507	copper ion binding	9	34	0.0111015	0.231187	ENSGALG00000000209(PRNP);ENSGALG00000000402(LOXL2);ENSGALG00000005077(F8);ENSGALG00000013090(LOXL4);ENSGALG00000033522(Aoc3);ENSGALG00000036142(LOXL3);ENSGALG00000038458(LOXL1);ENSGALG00000040316(GPC1);ENSGALG00000046614(S100A13)
GO:0005113	patched binding	3	5	0.0120415	0.231187	ENSGALG00000006379(SHH);ENSGALG00000011347(IHH);ENSGALG00000031707(DHH)
GO:0008035	high-density lipoprotein particle binding	3	5	0.0120415	0.231187	ENSGALG00000007114(APOA1);ENSGALG00000008439(CD36);ENSGALG00000036686(PLTP)
GO:0019865	immunoglobulin binding	3	5	0.0120415	0.231187	ENSGALG00000011551(JCHAIN);ENSGALG00000012173(LGALS3);ENSGALG00000017272(VWF)
GO:0031720	haptoglobin binding	3	5	0.0120415	0.231187	ENSGALG00000031597(HBAD);ENSGALG00000043234(HBA1);ENSGALG00000047152(HBBA)
GO:0045159	myosin II binding	3	5	0.0120415	0.231187	ENSGALG00000001446(GSN);ENSGALG00000028567(MYL9);ENSGALG00000046914(LIMCH1)
GO:0055102	lipase inhibitor activity	3	5	0.0120415	0.231187	ENSGALG00000003770(ANXA2);ENSGALG00000015148(ANXA1);ENSGALG00000026884(--)
GO:0005244	voltage-gated ion channel activity	23	125	0.0121771	0.231187	ENSGALG00000001645(KCNT1);ENSGALG00000003833(CACNA1E);ENSGALG00000004721(KCNJ12);ENSGALG00000005215(CACNA1H);ENSGALG00000005822(KCNQ2);ENSGALG00000008486(CACNA2D1);ENSGALG00000009935(KCNJ3);ENSGALG00000011005(KCNK1);ENSGALG00000012142(KCNA4);ENSGALG00000012594(NTRK2);ENSGALG00000012710(NCS1);ENSGALG00000013007(Cacna2d4);ENSGALG00000013022(CACNA1C);ENSGALG00000016470(KCNS3);ENSGALG00000016607(CLCN…
GO:0004715	non-membrane spanning protein tyrosine kinase activity	8	29	0.0126454	0.231187	ENSGALG00000000466(LCK);ENSGALG00000001486(ZAP70);ENSGALG00000008340(FES);ENSGALG00000015022(FYN);ENSGALG00000015216(SYK);ENSGALG00000016564(PTK2B);ENSGALG00000016661(BLK);ENSGALG00000032199(FGR)
GO:0004720	protein-lysine 6-oxidase activity	2	2	0.0127357	0.231187	ENSGALG00000000402(LOXL2);ENSGALG00000036142(LOXL3)
GO:0019834	phospholipase A2 inhibitor activity	2	2	0.0127357	0.231187	ENSGALG00000003770(ANXA2);ENSGALG00000015148(ANXA1)
GO:0030492	hemoglobin binding	2	2	0.0127357	0.231187	ENSGALG00000039978(SLC4A1);ENSGALG00000047152(HBBA)
GO:0047961	glycine N-acyltransferase activity	2	2	0.0127357	0.231187	ENSGALG00000040120(GLYATL3);ENSGALG00000047313(GLYATL3)
GO:0052732	phosphoethanolamine phosphatase activity	2	2	0.0127357	0.231187	ENSGALG00000023542(ALPL);ENSGALG00000033683(PHOSPHO1)
GO:0004953	icosanoid receptor activity	4	9	0.0127678	0.231187	ENSGALG00000004128(CYSLTR1);ENSGALG00000012396(PTGER2);ENSGALG00000023142(PTGER3);ENSGALG00000029768(PTGDR)
GO:0097153	cysteine-type endopeptidase activity involved in apoptotic process	4	9	0.0127678	0.231187	ENSGALG00000001366(CASP9);ENSGALG00000008346(CASP18);ENSGALG00000008933(CASP7);ENSGALG00000012186(CASP6)
GO:0022843	voltage-gated cation channel activity	20	105	0.0129057	0.231187	ENSGALG00000001645(KCNT1);ENSGALG00000003833(CACNA1E);ENSGALG00000004721(KCNJ12);ENSGALG00000005215(CACNA1H);ENSGALG00000005822(KCNQ2);ENSGALG00000008486(CACNA2D1);ENSGALG00000009935(KCNJ3);ENSGALG00000011005(KCNK1);ENSGALG00000012142(KCNA4);ENSGALG00000012710(NCS1);ENSGALG00000013007(Cacna2d4);ENSGALG00000013022(CACNA1C);ENSGALG00000016470(KCNS3);ENSGALG00000026373(KCNJ8);ENSGALG00000031754(KCNG…
GO:0022832	voltage-gated channel activity	23	126	0.0133543	0.236306	ENSGALG00000001645(KCNT1);ENSGALG00000003833(CACNA1E);ENSGALG00000004721(KCNJ12);ENSGALG00000005215(CACNA1H);ENSGALG00000005822(KCNQ2);ENSGALG00000008486(CACNA2D1);ENSGALG00000009935(KCNJ3);ENSGALG00000011005(KCNK1);ENSGALG00000012142(KCNA4);ENSGALG00000012594(NTRK2);ENSGALG00000012710(NCS1);ENSGALG00000013007(Cacna2d4);ENSGALG00000013022(CACNA1C);ENSGALG00000016470(KCNS3);ENSGALG00000016607(CLCN…
GO:0004112	cyclic-nucleotide phosphodiesterase activity	7	24	0.0141099	0.243731	ENSGALG00000004339(PDE8B);ENSGALG00000008885(PDE1A);ENSGALG00000011094(PDE4B);ENSGALG00000015373(PDE6B);ENSGALG00000037029(Pde4d);ENSGALG00000039022(PDE1B);ENSGALG00000039935(PDE1C)
GO:0008009	chemokine activity	7	24	0.0141099	0.243731	ENSGALG00000002329(CCL1);ENSGALG00000015235(XCL1);ENSGALG00000024466(CCL17);ENSGALG00000028256(CCL19);ENSGALG00000043603(CCL5);ENSGALG00000046192(CCL26);ENSGALG00000053121(CCL3)
GO:0061135	endopeptidase regulator activity	21	113	0.0144606	0.24685	ENSGALG00000000209(PRNP);ENSGALG00000000293(A2ML1);ENSGALG00000003770(ANXA2);ENSGALG00000003923(COL6A3);ENSGALG00000005503(WFDC1);ENSGALG00000006258(SPOCK1);ENSGALG00000007381(Serpinf2);ENSGALG00000008660(CST7);ENSGALG00000009651(LXN);ENSGALG00000015770(APP);ENSGALG00000015910(CD109);ENSGALG00000016820(GAS6);ENSGALG00000017040(C4);ENSGALG00000019552(SERPINB10);ENSGALG00000019553(SERPINB10B);ENSGA…
GO:0005044	scavenger receptor activity	15	73	0.0150549	0.254008	ENSGALG00000000402(LOXL2);ENSGALG00000003589(VTN);ENSGALG00000008439(CD36);ENSGALG00000013090(LOXL4);ENSGALG00000014699(MEGF10);ENSGALG00000021273(TMPRSS13);ENSGALG00000031735(CD5);ENSGALG00000034560(SCARF2);ENSGALG00000036142(LOXL3);ENSGALG00000039245(STAB2);ENSGALG00000043016(Cd6);ENSGALG00000043672(STAB1);ENSGALG00000044326(DMBT1);ENSGALG00000047283(DMBT1);ENSGALG00000051102(CD163)
GO:0005516	calmodulin binding	14	67	0.016035	0.267435	ENSGALG00000005621(CAMK2A);ENSGALG00000005822(KCNQ2);ENSGALG00000007647(MYO3A);ENSGALG00000008544(SLC8A1);ENSGALG00000012100(CFAP221);ENSGALG00000013022(CACNA1C);ENSGALG00000013640(MBP);ENSGALG00000027777(CNN2);ENSGALG00000031450(MYO7A);ENSGALG00000033051(CAMK1D);ENSGALG00000037626(KCNQ3);ENSGALG00000037726(MARCKS);ENSGALG00000041635(CAMK2D);ENSGALG00000050508(NOS3)
GO:0042277	peptide binding	22	122	0.0174782	0.288191	ENSGALG00000000209(PRNP);ENSGALG00000000607(GPR37L1);ENSGALG00000003821(RAMP1);ENSGALG00000004594(CD74);ENSGALG00000004650(BRAP);ENSGALG00000005476(PTH2R);ENSGALG00000007114(APOA1);ENSGALG00000007714(NMUR1);ENSGALG00000008439(CD36);ENSGALG00000009839(PPIG);ENSGALG00000014855(GHR);ENSGALG00000015111(APBA1);ENSGALG00000017242(FZD4);ENSGALG00000020386(BDKRB1);ENSGALG00000027630(NPR2);ENSGALG00000028…
GO:0043425	bHLH transcription factor binding	7	25	0.0177335	0.289116	ENSGALG00000016797(FHL2);ENSGALG00000016927(KLF5);ENSGALG00000029024(TCF21);ENSGALG00000037082(ASCL1);ENSGALG00000041640(TWIST1);ENSGALG00000043433(SCX);ENSGALG00000048539(BHLHE41)
GO:0008083	growth factor activity	18	95	0.0186467	0.300627	ENSGALG00000001409(IL12B);ENSGALG00000005981(GDF2);ENSGALG00000006827(IL4);ENSGALG00000007668(BMP7);ENSGALG00000008367(MDK);ENSGALG00000010346(TGFB3);ENSGALG00000011206(KITLG);ENSGALG00000012163(BDNF);ENSGALG00000012755(IGF-I);ENSGALG00000016558(VEGFD);ENSGALG00000017179(PDGFD);ENSGALG00000025748(FGF9);ENSGALG00000028158(FGF7);ENSGALG00000031255(FGF1);ENSGALG00000031325(TGFB1);ENSGALG00000033854(…
GO:0001653	peptide receptor activity	21	116	0.0191165	0.302733	ENSGALG00000000607(GPR37L1);ENSGALG00000003821(RAMP1);ENSGALG00000005923(NPY4R);ENSGALG00000007714(NMUR1);ENSGALG00000010013(EDNRA);ENSGALG00000011219(GCGR);ENSGALG00000014983(F2R);ENSGALG00000020386(BDKRB1);ENSGALG00000027630(NPR2);ENSGALG00000028895(GCGR);ENSGALG00000030801(CCKAR);ENSGALG00000030888(CMKLR1);ENSGALG00000035733(CCR7);ENSGALG00000036638(TACR1);ENSGALG00000037077(CCR5);ENSGALG00000…
GO:0031731	CCR6 chemokine receptor binding	4	10	0.0194033	0.302733	ENSGALG00000019845(AvBD9);ENSGALG00000022815(AvBD1);ENSGALG00000042193(AvBD5);ENSGALG00000047285(BD7)
GO:0042287	MHC protein binding	4	10	0.0194033	0.302733	ENSGALG00000004594(CD74);ENSGALG00000006546(CD81);ENSGALG00000030712(COL2A1);ENSGALG00000051628(CD244)
GO:0005245	voltage-gated calcium channel activity	7	26	0.0219649	0.323512	ENSGALG00000003833(CACNA1E);ENSGALG00000005215(CACNA1H);ENSGALG00000008486(CACNA2D1);ENSGALG00000012710(NCS1);ENSGALG00000013007(Cacna2d4);ENSGALG00000013022(CACNA1C);ENSGALG00000050887(CACNB3)
GO:0001848	complement binding	3	6	0.0220729	0.323512	ENSGALG00000008359(CD248);ENSGALG00000014699(MEGF10);ENSGALG00000028284(PTX3)
GO:0004931	extracellularly ATP-gated cation channel activity	3	6	0.0220729	0.323512	ENSGALG00000001573(P2RX1);ENSGALG00000003863(P2RX7);ENSGALG00000044649(P2RX2)
GO:0004955	prostaglandin receptor activity	3	6	0.0220729	0.323512	ENSGALG00000012396(PTGER2);ENSGALG00000023142(PTGER3);ENSGALG00000029768(PTGDR)
GO:0097200	cysteine-type endopeptidase activity involved in execution phase of apoptosis	3	6	0.0220729	0.323512	ENSGALG00000008346(CASP18);ENSGALG00000008933(CASP7);ENSGALG00000012186(CASP6)
GO:1990948	ubiquitin ligase inhibitor activity	3	6	0.0220729	0.323512	ENSGALG00000014432(RPS20);ENSGALG00000015195(RPS15);ENSGALG00000016392(RPS7)
GO:0001784	phosphotyrosine residue binding	8	32	0.02287	0.331844	ENSGALG00000000466(LCK);ENSGALG00000001486(ZAP70);ENSGALG00000006522(HCK);ENSGALG00000014561(PTPN6);ENSGALG00000015216(SYK);ENSGALG00000032199(FGR);ENSGALG00000036125(SHE);ENSGALG00000040926(SAMSN1)
GO:0004714	transmembrane receptor protein tyrosine kinase activity	11	51	0.0247428	0.355204	ENSGALG00000001840(TEK);ENSGALG00000007140(NRP1);ENSGALG00000007646(kdrl);ENSGALG00000008537(EPHB3);ENSGALG00000008621(NRP2);ENSGALG00000012594(NTRK2);ENSGALG00000013253(INSRR);ENSGALG00000013907(KDR);ENSGALG00000013929(PDGFRA);ENSGALG00000031529(ERBB2);ENSGALG00000037901(EFEMP1)
GO:0009975	cyclase activity	6	21	0.0249696	0.355204	ENSGALG00000014509(BST1);ENSGALG00000016608(ADCY3);ENSGALG00000027630(NPR2);ENSGALG00000037854(TKFC);ENSGALG00000037869(Npr1);ENSGALG00000050760(ADCY6)
GO:0008528	G protein-coupled peptide receptor activity	20	114	0.0297024	0.392369	ENSGALG00000000607(GPR37L1);ENSGALG00000003821(RAMP1);ENSGALG00000005923(NPY4R);ENSGALG00000007714(NMUR1);ENSGALG00000010013(EDNRA);ENSGALG00000011219(GCGR);ENSGALG00000014983(F2R);ENSGALG00000020386(BDKRB1);ENSGALG00000028895(GCGR);ENSGALG00000030801(CCKAR);ENSGALG00000030888(CMKLR1);ENSGALG00000035733(CCR7);ENSGALG00000036638(TACR1);ENSGALG00000037077(CCR5);ENSGALG00000038000(CX3CR1);ENSGALG000…
GO:0016849	phosphorus-oxygen lyase activity	6	22	0.0311468	0.392369	ENSGALG00000014508(CD38);ENSGALG00000016608(ADCY3);ENSGALG00000027630(NPR2);ENSGALG00000037854(TKFC);ENSGALG00000037869(Npr1);ENSGALG00000050760(ADCY6)
GO:0048020	CCR chemokine receptor binding	6	22	0.0311468	0.392369	ENSGALG00000015235(XCL1);ENSGALG00000019845(AvBD9);ENSGALG00000022815(AvBD1);ENSGALG00000042193(AvBD5);ENSGALG00000047285(BD7);ENSGALG00000053121(CCL3)
GO:0019199	transmembrane receptor protein kinase activity	13	66	0.0312644	0.392369	ENSGALG00000001840(TEK);ENSGALG00000006038(TGFBR3);ENSGALG00000007140(NRP1);ENSGALG00000007646(kdrl);ENSGALG00000008537(EPHB3);ENSGALG00000008621(NRP2);ENSGALG00000012594(NTRK2);ENSGALG00000013253(INSRR);ENSGALG00000013907(KDR);ENSGALG00000013929(PDGFRA);ENSGALG00000031529(ERBB2);ENSGALG00000035635(ACVRL1);ENSGALG00000037901(EFEMP1)
GO:0017046	peptide hormone binding	7	28	0.0324161	0.392369	ENSGALG00000003821(RAMP1);ENSGALG00000005476(PTH2R);ENSGALG00000014855(GHR);ENSGALG00000027630(NPR2);ENSGALG00000028895(GCGR);ENSGALG00000030801(CCKAR);ENSGALG00000034616(INHBA)
GO:0001587	Gq/11-coupled serotonin receptor activity	2	3	0.0353353	0.392369	ENSGALG00000007681(HTR2B);ENSGALG00000016992(HTR2A)
GO:0001733	galactosylceramide sulfotransferase activity	2	3	0.0353353	0.392369	ENSGALG00000006354(GAL3ST2);ENSGALG00000007781(GAL3ST1)
GO:0004367	glycerol-3-phosphate dehydrogenase [NAD+] activity	2	3	0.0353353	0.392369	ENSGALG00000011481(GPD1L);ENSGALG00000012061(gpd1l)
GO:0004514	nicotinate-nucleotide diphosphorylase (carboxylating) activity	2	3	0.0353353	0.392369	ENSGALG00000038175(NAPRT);ENSGALG00000047713(QPRT)
GO:0004667	prostaglandin-D synthase activity	2	3	0.0353353	0.392369	ENSGALG00000030886(PTGDS);ENSGALG00000046708(PTGES)
GO:0004967	glucagon receptor activity	2	3	0.0353353	0.392369	ENSGALG00000011219(GCGR);ENSGALG00000028895(GCGR)
GO:0005314	high-affinity glutamate transmembrane transporter activity	2	3	0.0353353	0.392369	ENSGALG00000010187(SLC1A1);ENSGALG00000037556(SLC1A2)
GO:0015501	glutamate:sodium symporter activity	2	3	0.0353353	0.392369	ENSGALG00000010187(SLC1A1);ENSGALG00000037556(SLC1A2)
GO:0019870	potassium channel inhibitor activity	2	3	0.0353353	0.392369	ENSGALG00000032191(WNK4);ENSGALG00000043287(CAV1)
GO:0033229	cysteine transmembrane transporter activity	2	3	0.0353353	0.392369	ENSGALG00000010187(SLC1A1);ENSGALG00000037556(SLC1A2)
GO:0035374	chondroitin sulfate binding	2	3	0.0353353	0.392369	ENSGALG00000004048(PTPRS);ENSGALG00000040493(PTN)
GO:0038085	vascular endothelial growth factor binding	2	3	0.0353353	0.392369	ENSGALG00000007140(NRP1);ENSGALG00000013907(KDR)
GO:0043125	ErbB-3 class receptor binding	2	3	0.0353353	0.392369	ENSGALG00000031529(ERBB2);ENSGALG00000033510(ERBB3)
GO:0050694	galactose 3-O-sulfotransferase activity	2	3	0.0353353	0.392369	ENSGALG00000006354(GAL3ST2);ENSGALG00000007781(GAL3ST1)
GO:0070051	fibrinogen binding	2	3	0.0353353	0.392369	ENSGALG00000009626(THBS1);ENSGALG00000032349(CDH5)
GO:0001846	opsonin binding	3	7	0.035424	0.392369	ENSGALG00000008359(CD248);ENSGALG00000014699(MEGF10);ENSGALG00000028284(PTX3)
GO:0004954	prostanoid receptor activity	3	7	0.035424	0.392369	ENSGALG00000012396(PTGER2);ENSGALG00000023142(PTGER3);ENSGALG00000029768(PTGDR)
GO:0005344	oxygen carrier activity	3	7	0.035424	0.392369	ENSGALG00000031597(HBAD);ENSGALG00000043234(HBA1);ENSGALG00000047152(HBBA)
GO:0022840	leak channel activity	3	7	0.035424	0.392369	ENSGALG00000011005(KCNK1);ENSGALG00000012021(KCNK16);ENSGALG00000016684(RHAG)
GO:0022842	narrow pore channel activity	3	7	0.035424	0.392369	ENSGALG00000011005(KCNK1);ENSGALG00000012021(KCNK16);ENSGALG00000016684(RHAG)
GO:0030228	lipoprotein particle receptor activity	3	7	0.035424	0.392369	ENSGALG00000008439(CD36);ENSGALG00000039245(STAB2);ENSGALG00000043672(STAB1)
GO:0035381	ATP-gated ion channel activity	3	7	0.035424	0.392369	ENSGALG00000001573(P2RX1);ENSGALG00000003863(P2RX7);ENSGALG00000044649(P2RX2)
GO:0050998	nitric-oxide synthase binding	3	7	0.035424	0.392369	ENSGALG00000004246(SLC6A4);ENSGALG00000004594(CD74);ENSGALG00000043287(CAV1)
GO:0055105	ubiquitin-protein transferase inhibitor activity	3	7	0.035424	0.392369	ENSGALG00000014432(RPS20);ENSGALG00000015195(RPS15);ENSGALG00000016392(RPS7)
GO:0048306	calcium-dependent protein binding	9	41	0.0362593	0.398578	ENSGALG00000003770(ANXA2);ENSGALG00000007419(MASP1);ENSGALG00000015018(CASQ2);ENSGALG00000015148(ANXA1);ENSGALG00000024272(S100A12);ENSGALG00000028774(S100A10);ENSGALG00000034251(SLC9A1);ENSGALG00000036711(S100A11);ENSGALG00000041826(S100A6)
GO:0004602	glutathione peroxidase activity	4	12	0.0380771	0.412312	ENSGALG00000010633(GPX7);ENSGALG00000028204(GPX1);ENSGALG00000029502(CLIC2);ENSGALG00000046708(PTGES)
GO:0016755	transferase activity, transferring amino-acyl groups	4	12	0.0380771	0.412312	ENSGALG00000006775(TGM2);ENSGALG00000012802(F13A1);ENSGALG00000021230(EPB42);ENSGALG00000033171(TGM4)
GO:0004222	metalloendopeptidase activity	16	89	0.0396629	0.426302	ENSGALG00000000151(ADAMTS19);ENSGALG00000001407(ADAMTS15);ENSGALG00000002081(MMP28);ENSGALG00000003580(MMP2);ENSGALG00000008976(ADAM22);ENSGALG00000009567(TLL1);ENSGALG00000015795(ADAMTS5);ENSGALG00000016375(PHEX);ENSGALG00000019060(MMP27);ENSGALG00000019061(MMP1);ENSGALG00000030502(ADAMTS4);ENSGALG00000030602(ADAM33);ENSGALG00000040342(ADAMTS1);ENSGALG00000044866(ADAM32);ENSGALG00000053549(ADAM8…
GO:0046873	metal ion transmembrane transporter activity	43	293	0.0428452	0.45712	ENSGALG00000000367(ASIC2);ENSGALG00000001564(ATP2A3);ENSGALG00000001645(KCNT1);ENSGALG00000003833(CACNA1E);ENSGALG00000004246(SLC6A4);ENSGALG00000004413(SLC39A11);ENSGALG00000004519(TRPV2);ENSGALG00000004721(KCNJ12);ENSGALG00000005209(AQP1);ENSGALG00000005215(CACNA1H);ENSGALG00000005822(KCNQ2);ENSGALG00000006425(SLC6A6);ENSGALG00000006728(SLC5A1);ENSGALG00000007867(SLC9A5);ENSGALG00000008445(SLC2…
GO:0001637	G protein-coupled chemoattractant receptor activity	5	18	0.0445003	0.464531	ENSGALG00000035733(CCR7);ENSGALG00000037077(CCR5);ENSGALG00000038000(CX3CR1);ENSGALG00000038069(CCR8);ENSGALG00000050893(CCR2)
GO:0004950	chemokine receptor activity	5	18	0.0445003	0.464531	ENSGALG00000035733(CCR7);ENSGALG00000037077(CCR5);ENSGALG00000038000(CX3CR1);ENSGALG00000038069(CCR8);ENSGALG00000050893(CCR2)
GO:0005242	inward rectifier potassium channel activity	5	18	0.0445003	0.464531	ENSGALG00000004721(KCNJ12);ENSGALG00000009935(KCNJ3);ENSGALG00000011005(KCNK1);ENSGALG00000026373(KCNJ8);ENSGALG00000042836(KCNH2)
GO:0008028	monocarboxylic acid transmembrane transporter activity	7	30	0.0457455	0.468001	ENSGALG00000002728(SLC16A3);ENSGALG00000006471(SLCO2A1);ENSGALG00000008439(CD36);ENSGALG00000015437(MPC2);ENSGALG00000017302(SLCO2B1);ENSGALG00000020479(SLC43A3);ENSGALG00000028871(SLC38A3)
GO:0015175	neutral amino acid transmembrane transporter activity	6	24	0.0462843	0.468001	ENSGALG00000005845(SLC7A5);ENSGALG00000006425(SLC6A6);ENSGALG00000009698(SLC38A1);ENSGALG00000010187(SLC1A1);ENSGALG00000028871(SLC38A3);ENSGALG00000037556(SLC1A2)
GO:0038024	cargo receptor activity	16	91	0.04735	0.468001	ENSGALG00000000402(LOXL2);ENSGALG00000003589(VTN);ENSGALG00000008439(CD36);ENSGALG00000013090(LOXL4);ENSGALG00000014699(MEGF10);ENSGALG00000021273(TMPRSS13);ENSGALG00000030904(LRP1);ENSGALG00000031735(CD5);ENSGALG00000034560(SCARF2);ENSGALG00000036142(LOXL3);ENSGALG00000039245(STAB2);ENSGALG00000043016(Cd6);ENSGALG00000043672(STAB1);ENSGALG00000044326(DMBT1);ENSGALG00000047283(DMBT1);ENSGALG00000…
GO:0001614	purinergic nucleotide receptor activity	4	13	0.0502186	0.468001	ENSGALG00000001573(P2RX1);ENSGALG00000003863(P2RX7);ENSGALG00000017327(P2RY6);ENSGALG00000044649(P2RX2)
GO:0004683	calmodulin-dependent protein kinase activity	4	13	0.0502186	0.468001	ENSGALG00000000244(CAMK4);ENSGALG00000005621(CAMK2A);ENSGALG00000033051(CAMK1D);ENSGALG00000041635(CAMK2D)
GO:0016502	nucleotide receptor activity	4	13	0.0502186	0.468001	ENSGALG00000001573(P2RX1);ENSGALG00000003863(P2RX7);ENSGALG00000017327(P2RY6);ENSGALG00000044649(P2RX2)
GO:0030296	protein tyrosine kinase activator activity	4	13	0.0502186	0.468001	ENSGALG00000008411(GHRL);ENSGALG00000016820(GAS6);ENSGALG00000023296(TAL1);ENSGALG00000033510(ERBB3)
GO:0005126	cytokine receptor binding	23	143	0.0506498	0.468001	ENSGALG00000001409(IL12B);ENSGALG00000002329(CCL1);ENSGALG00000006038(TGFBR3);ENSGALG00000006827(IL4);ENSGALG00000009870(IL15);ENSGALG00000010346(TGFB3);ENSGALG00000011206(KITLG);ENSGALG00000015216(SYK);ENSGALG00000015235(XCL1);ENSGALG00000016558(VEGFD);ENSGALG00000019845(AvBD9);ENSGALG00000022815(AvBD1);ENSGALG00000024466(CCL17);ENSGALG00000028256(CCL19);ENSGALG00000031325(TGFB1);ENSGALG00000032…
GO:0004197	cysteine-type endopeptidase activity	11	57	0.0515659	0.468001	ENSGALG00000001366(CASP9);ENSGALG00000008346(CASP18);ENSGALG00000008933(CASP7);ENSGALG00000009360(CAPN2);ENSGALG00000012186(CASP6);ENSGALG00000015813(USP16);ENSGALG00000027961(PCASP2);ENSGALG00000028147(CTSK);ENSGALG00000030016(CTSB);ENSGALG00000040478(CAPN5);ENSGALG00000041685(CAPN1)
GO:0001217	bacterial-type RNA polymerase transcriptional repressor activity, sequence-specific DNA binding	3	8	0.0520089	0.468001	ENSGALG00000000583(SOX13);ENSGALG00000008127(SPI1);ENSGALG00000037935(RARA)
GO:0008191	metalloendopeptidase inhibitor activity	3	8	0.0520089	0.468001	ENSGALG00000006258(SPOCK1);ENSGALG00000009651(LXN);ENSGALG00000027070(TIMP2)
GO:0016175	superoxide-generating NADPH oxidase activity	3	8	0.0520089	0.468001	ENSGALG00000001189(NCF1C);ENSGALG00000006707(NOX1);ENSGALG00000016261(CYBB)
GO:0036041	long-chain fatty acid binding	3	8	0.0520089	0.468001	ENSGALG00000026781(ALOX5AP);ENSGALG00000030025(FABP4);ENSGALG00000037050(FABP3)
GO:0022857	transmembrane transporter activity	103	784	0.0535705	0.468001	ENSGALG00000000003(PANX2);ENSGALG00000000367(ASIC2);ENSGALG00000000417(SLC16A4);ENSGALG00000001387(SPNS2);ENSGALG00000001564(ATP2A3);ENSGALG00000001573(P2RX1);ENSGALG00000001645(KCNT1);ENSGALG00000002728(SLC16A3);ENSGALG00000002982(SLC2A6);ENSGALG00000003748(ANO5);ENSGALG00000003774(ATP13A2);ENSGALG00000003833(CACNA1E);ENSGALG00000003863(P2RX7);ENSGALG00000004096(CHRNA7);ENSGALG00000004246(SLC6A4…
GO:0008237	metallopeptidase activity	25	159	0.0540556	0.468001	ENSGALG00000000151(ADAMTS19);ENSGALG00000000498(ACE);ENSGALG00000001407(ADAMTS15);ENSGALG00000002081(MMP28);ENSGALG00000003580(MMP2);ENSGALG00000006175(DPEP1);ENSGALG00000008976(ADAM22);ENSGALG00000009567(TLL1);ENSGALG00000009693(CPXM2);ENSGALG00000015795(ADAMTS5);ENSGALG00000016375(PHEX);ENSGALG00000019060(MMP27);ENSGALG00000019061(MMP1);ENSGALG00000027501(ANPEP);ENSGALG00000030209(CPZ);ENSGALG0…
GO:0022836	gated channel activity	35	236	0.0553342	0.468001	ENSGALG00000000367(ASIC2);ENSGALG00000001573(P2RX1);ENSGALG00000001645(KCNT1);ENSGALG00000003748(ANO5);ENSGALG00000003833(CACNA1E);ENSGALG00000003863(P2RX7);ENSGALG00000004096(CHRNA7);ENSGALG00000004721(KCNJ12);ENSGALG00000005215(CACNA1H);ENSGALG00000005822(KCNQ2);ENSGALG00000008486(CACNA2D1);ENSGALG00000009935(KCNJ3);ENSGALG00000011005(KCNK1);ENSGALG00000012142(KCNA4);ENSGALG00000012594(NTRK2);E…
GO:0005215	transporter activity	112	861	0.0572477	0.468001	ENSGALG00000000003(PANX2);ENSGALG00000000367(ASIC2);ENSGALG00000000417(SLC16A4);ENSGALG00000001387(SPNS2);ENSGALG00000001564(ATP2A3);ENSGALG00000001573(P2RX1);ENSGALG00000001645(KCNT1);ENSGALG00000001863(VTG2);ENSGALG00000002728(SLC16A3);ENSGALG00000002982(SLC2A6);ENSGALG00000003748(ANO5);ENSGALG00000003774(ATP13A2);ENSGALG00000003833(CACNA1E);ENSGALG00000003863(P2RX7);ENSGALG00000004096(CHRNA7);…
GO:0004175	endopeptidase activity	51	363	0.0577109	0.468001	ENSGALG00000000151(ADAMTS19);ENSGALG00000000430(SPPL2C);ENSGALG00000001366(CASP9);ENSGALG00000001407(ADAMTS15);ENSGALG00000002081(MMP28);ENSGALG00000003580(MMP2);ENSGALG00000007419(MASP1);ENSGALG00000008346(CASP18);ENSGALG00000008933(CASP7);ENSGALG00000008976(ADAM22);ENSGALG00000009360(CAPN2);ENSGALG00000009567(TLL1);ENSGALG00000011099(FAP);ENSGALG00000012186(CASP6);ENSGALG00000013546(Gzmk);ENSGA…
GO:0015291	secondary active transmembrane transporter activity	20	123	0.059226	0.468001	ENSGALG00000004246(SLC6A4);ENSGALG00000004778(SLC47A2);ENSGALG00000005845(SLC7A5);ENSGALG00000006425(SLC6A6);ENSGALG00000006728(SLC5A1);ENSGALG00000007748(SLC16A2);ENSGALG00000007867(SLC9A5);ENSGALG00000008445(SLC24A3);ENSGALG00000008544(SLC8A1);ENSGALG00000010187(SLC1A1);ENSGALG00000016185(SLC37A1);ENSGALG00000016607(CLCN4);ENSGALG00000017302(SLCO2B1);ENSGALG00000032146(SLC4A5);ENSGALG0000003398…
GO:0005102	signaling receptor binding	123	955	0.0608898	0.468001	ENSGALG00000000209(PRNP);ENSGALG00000000466(LCK);ENSGALG00000000589(BTN1A1);ENSGALG00000000839(WNT11);ENSGALG00000001409(IL12B);ENSGALG00000001600(DVL1);ENSGALG00000002192(PTPRC);ENSGALG00000002329(CCL1);ENSGALG00000002375(NOTCH1);ENSGALG00000004290(ANGPTL1);ENSGALG00000004476(SEMA3G);ENSGALG00000004574(NPPA);ENSGALG00000004594(CD74);ENSGALG00000004960(FBN1);ENSGALG00000005209(AQP1);ENSGALG000000…
GO:0008047	enzyme activator activity	45	317	0.0619517	0.468001	ENSGALG00000000466(LCK);ENSGALG00000000839(WNT11);ENSGALG00000001189(NCF1C);ENSGALG00000001564(ATP2A3);ENSGALG00000002028(GPRC5B);ENSGALG00000002562(ARAP3);ENSGALG00000002564(RGS4);ENSGALG00000002764(ATP1B3);ENSGALG00000003113(RGS14);ENSGALG00000007114(APOA1);ENSGALG00000007140(NRP1);ENSGALG00000007681(HTR2B);ENSGALG00000008411(GHRL);ENSGALG00000010435(RASGRP3);ENSGALG00000011164(CHN2);ENSGALG000…
GO:0043274	phospholipase binding	4	14	0.064224	0.468001	ENSGALG00000000466(LCK);ENSGALG00000006973(SH2D6);ENSGALG00000015022(FYN);ENSGALG00000015216(SYK)
GO:0050431	transforming growth factor beta binding	4	14	0.064224	0.468001	ENSGALG00000006038(TGFBR3);ENSGALG00000006402(NRROS);ENSGALG00000010346(TGFB3);ENSGALG00000015910(CD109)
GO:0043169	cation binding	227	1837	0.0646596	0.468001	ENSGALG00000000209(PRNP);ENSGALG00000000402(LOXL2);ENSGALG00000000585(MYL4);ENSGALG00000001325(CYP1A1);ENSGALG00000001407(ADAMTS15);ENSGALG00000001446(GSN);ENSGALG00000001577(FOXK2);ENSGALG00000001793(MYL10);ENSGALG00000002081(MMP28);ENSGALG00000002358(CDO1);ENSGALG00000002375(NOTCH1);ENSGALG00000002544(PCDH12);ENSGALG00000002553(PCDH1);ENSGALG00000003283(COMP);ENSGALG00000003499(MAST3);ENSGALG00…
GO:0001609	G protein-coupled adenosine receptor activity	2	4	0.0654123	0.468001	ENSGALG00000006642(ADORA2A);ENSGALG00000014182(ADORA2B)
GO:0003873	6-phosphofructo-2-kinase activity	2	4	0.0654123	0.468001	ENSGALG00000001117(PFKFB2);ENSGALG00000032385(PFKFB4)
GO:0004875	complement receptor activity	2	4	0.0654123	0.468001	ENSGALG00000013218(C3AR1);ENSGALG00000030888(CMKLR1)
GO:0004957	prostaglandin E receptor activity	2	4	0.0654123	0.468001	ENSGALG00000012396(PTGER2);ENSGALG00000023142(PTGER3)
GO:0008131	primary amine oxidase activity	2	4	0.0654123	0.468001	ENSGALG00000016224(MAOA);ENSGALG00000033522(Aoc3)
GO:0008142	oxysterol binding	2	4	0.0654123	0.468001	ENSGALG00000016881(GPR183);ENSGALG00000033941(RORC)
GO:0015186	L-glutamine transmembrane transporter activity	2	4	0.0654123	0.468001	ENSGALG00000009698(SLC38A1);ENSGALG00000028871(SLC38A3)
GO:0015349	thyroid hormone transmembrane transporter activity	2	4	0.0654123	0.468001	ENSGALG00000005845(SLC7A5);ENSGALG00000007748(SLC16A2)
GO:0042609	CD4 receptor binding	2	4	0.0654123	0.468001	ENSGALG00000000466(LCK);ENSGALG00000004594(CD74)
GO:0070181	small ribosomal subunit rRNA binding	2	4	0.0654123	0.468001	ENSGALG00000004588(RPS14);ENSGALG00000017330(RPS3)
GO:0086007	voltage-gated calcium channel activity involved in cardiac muscle cell action potential	2	4	0.0654123	0.468001	ENSGALG00000008486(CACNA2D1);ENSGALG00000013022(CACNA1C)
GO:0022839	ion gated channel activity	34	232	0.0666895	0.468001	ENSGALG00000000367(ASIC2);ENSGALG00000001573(P2RX1);ENSGALG00000001645(KCNT1);ENSGALG00000003748(ANO5);ENSGALG00000003833(CACNA1E);ENSGALG00000003863(P2RX7);ENSGALG00000004096(CHRNA7);ENSGALG00000004721(KCNJ12);ENSGALG00000005215(CACNA1H);ENSGALG00000005822(KCNQ2);ENSGALG00000008486(CACNA2D1);ENSGALG00000009935(KCNJ3);ENSGALG00000011005(KCNK1);ENSGALG00000012142(KCNA4);ENSGALG00000012594(NTRK2);E…
GO:0005249	voltage-gated potassium channel activity	13	74	0.0694556	0.468001	ENSGALG00000001645(KCNT1);ENSGALG00000004721(KCNJ12);ENSGALG00000005822(KCNQ2);ENSGALG00000009935(KCNJ3);ENSGALG00000011005(KCNK1);ENSGALG00000012142(KCNA4);ENSGALG00000016470(KCNS3);ENSGALG00000026373(KCNJ8);ENSGALG00000031754(KCNG2);ENSGALG00000036942(KCNA3);ENSGALG00000037285(KCNK9);ENSGALG00000037626(KCNQ3);ENSGALG00000042836(KCNH2)
GO:0030295	protein kinase activator activity	10	53	0.0700485	0.468001	ENSGALG00000000839(WNT11);ENSGALG00000002028(GPRC5B);ENSGALG00000008411(GHRL);ENSGALG00000016820(GAS6);ENSGALG00000016954(RGCC);ENSGALG00000023296(TAL1);ENSGALG00000030878(RPLP1);ENSGALG00000033510(ERBB3);ENSGALG00000033791(MAP3K12);ENSGALG00000040655(FAM20A)
GO:0015245	fatty acid transmembrane transporter activity	3	9	0.0716295	0.468001	ENSGALG00000006471(SLCO2A1);ENSGALG00000008439(CD36);ENSGALG00000020479(SLC43A3)
GO:0038187	pattern recognition receptor activity	3	9	0.0716295	0.468001	ENSGALG00000008439(CD36);ENSGALG00000016590(TLR7);ENSGALG00000032701(LY96)
GO:0045309	protein phosphorylated amino acid binding	8	40	0.0751293	0.468001	ENSGALG00000000466(LCK);ENSGALG00000001486(ZAP70);ENSGALG00000006522(HCK);ENSGALG00000014561(PTPN6);ENSGALG00000015216(SYK);ENSGALG00000032199(FGR);ENSGALG00000036125(SHE);ENSGALG00000040926(SAMSN1)
GO:0015267	channel activity	48	346	0.0758479	0.468001	ENSGALG00000000003(PANX2);ENSGALG00000000367(ASIC2);ENSGALG00000001573(P2RX1);ENSGALG00000001645(KCNT1);ENSGALG00000003748(ANO5);ENSGALG00000003833(CACNA1E);ENSGALG00000003863(P2RX7);ENSGALG00000004096(CHRNA7);ENSGALG00000004519(TRPV2);ENSGALG00000004721(KCNJ12);ENSGALG00000005209(AQP1);ENSGALG00000005215(CACNA1H);ENSGALG00000005822(KCNQ2);ENSGALG00000007217(BEST1);ENSGALG00000008486(CACNA2D1);EN…
GO:0022803	passive transmembrane transporter activity	48	346	0.0758479	0.468001	ENSGALG00000000003(PANX2);ENSGALG00000000367(ASIC2);ENSGALG00000001573(P2RX1);ENSGALG00000001645(KCNT1);ENSGALG00000003748(ANO5);ENSGALG00000003833(CACNA1E);ENSGALG00000003863(P2RX7);ENSGALG00000004096(CHRNA7);ENSGALG00000004519(TRPV2);ENSGALG00000004721(KCNJ12);ENSGALG00000005209(AQP1);ENSGALG00000005215(CACNA1H);ENSGALG00000005822(KCNQ2);ENSGALG00000007217(BEST1);ENSGALG00000008486(CACNA2D1);EN…
GO:0001786	phosphatidylserine binding	6	27	0.0762881	0.468001	ENSGALG00000008055(SYT13);ENSGALG00000009626(THBS1);ENSGALG00000016820(GAS6);ENSGALG00000033960(ADGRB1);ENSGALG00000037618(ASAP1);ENSGALG00000040856(CPNE1)
GO:0016782	transferase activity, transferring sulfur-containing groups	12	68	0.0768551	0.468001	ENSGALG00000001371(HS3ST3A1);ENSGALG00000005886(WSCD1);ENSGALG00000006354(GAL3ST2);ENSGALG00000007781(GAL3ST1);ENSGALG00000011812(Sult1d1);ENSGALG00000012345(UST);ENSGALG00000012488(TST);ENSGALG00000014846(OXCT1);ENSGALG00000014934(HS3ST1);ENSGALG00000023122(SULT1B);ENSGALG00000023472(SULT2B1);ENSGALG00000031058(HS3ST3B1)
GO:0046872	metal ion binding	218	1770	0.0769564	0.468001	ENSGALG00000000209(PRNP);ENSGALG00000000402(LOXL2);ENSGALG00000000585(MYL4);ENSGALG00000001325(CYP1A1);ENSGALG00000001407(ADAMTS15);ENSGALG00000001446(GSN);ENSGALG00000001577(FOXK2);ENSGALG00000001793(MYL10);ENSGALG00000002081(MMP28);ENSGALG00000002358(CDO1);ENSGALG00000002375(NOTCH1);ENSGALG00000002544(PCDH12);ENSGALG00000002553(PCDH1);ENSGALG00000003283(COMP);ENSGALG00000003499(MAST3);ENSGALG00…
GO:0046906	tetrapyrrole binding	18	112	0.0774173	0.468001	ENSGALG00000001314(PTGS1);ENSGALG00000001325(CYP1A1);ENSGALG00000011394(CYP2J21);ENSGALG00000013535(CYP4V2);ENSGALG00000016261(CYBB);ENSGALG00000020260(PGRMC1);ENSGALG00000031597(HBAD);ENSGALG00000036831(CYP2H1);ENSGALG00000036838(Pxdn);ENSGALG00000040754(CYP1C1);ENSGALG00000041510(DUOX2);ENSGALG00000043234(HBA1);ENSGALG00000043254(EPX);ENSGALG00000047152(HBBA);ENSGALG00000048285(TCN2);ENSGALG000…
GO:0005104	fibroblast growth factor receptor binding	5	21	0.0797916	0.468001	ENSGALG00000010589(FLRT2);ENSGALG00000017068(KL);ENSGALG00000025748(FGF9);ENSGALG00000028158(FGF7);ENSGALG00000031255(FGF1)
GO:0008484	sulfuric ester hydrolase activity	4	15	0.0800402	0.468001	ENSGALG00000004438(ARSB);ENSGALG00000016648(ARSD);ENSGALG00000016654(ARSD);ENSGALG00000039553(SULF1)
GO:0043177	organic acid binding	19	120	0.0800741	0.468001	ENSGALG00000005643(LYVE1);ENSGALG00000015322(IMPG2);ENSGALG00000015624(VCAN);ENSGALG00000021135(HAPLN3);ENSGALG00000023689(ASS1);ENSGALG00000026781(ALOX5AP);ENSGALG00000030025(FABP4);ENSGALG00000031597(HBAD);ENSGALG00000037050(FABP3);ENSGALG00000037935(RARA);ENSGALG00000038405(CASR);ENSGALG00000039080(CD44);ENSGALG00000039245(STAB2);ENSGALG00000042009(HMMR);ENSGALG00000042030(P4HA3);ENSGALG000000…
GO:0005525	GTP binding	41	292	0.0821866	0.468001	ENSGALG00000000720(GBP1);ENSGALG00000002086(RASL10B);ENSGALG00000002624(BMS1);ENSGALG00000003073(RHOBTB1);ENSGALG00000003164(Dnm3);ENSGALG00000004860(RASD1);ENSGALG00000005843(EEF1A2);ENSGALG00000006775(TGM2);ENSGALG00000007130(RAC1);ENSGALG00000007349(RASL12);ENSGALG00000010183(RAB21);ENSGALG00000011855(RHOJ);ENSGALG00000012456(RAC2);ENSGALG00000012542(RASD2);ENSGALG00000014277(RHOH);ENSGALG0000…
GO:0072341	modified amino acid binding	8	41	0.0845523	0.468001	ENSGALG00000008055(SYT13);ENSGALG00000009626(THBS1);ENSGALG00000016820(GAS6);ENSGALG00000032922(GSTM2);ENSGALG00000033960(ADGRB1);ENSGALG00000037618(ASAP1);ENSGALG00000040856(CPNE1);ENSGALG00000046708(PTGES)
GO:0004867	serine-type endopeptidase inhibitor activity	10	55	0.0858176	0.468001	ENSGALG00000003770(ANXA2);ENSGALG00000003923(COL6A3);ENSGALG00000005503(WFDC1);ENSGALG00000007381(Serpinf2);ENSGALG00000015770(APP);ENSGALG00000019552(SERPINB10);ENSGALG00000019553(SERPINB10B);ENSGALG00000019555(SERPINB1);ENSGALG00000032640(CRIM1);ENSGALG00000035854(COL6A6)
GO:0008146	sulfotransferase activity	10	55	0.0858176	0.468001	ENSGALG00000001371(HS3ST3A1);ENSGALG00000005886(WSCD1);ENSGALG00000006354(GAL3ST2);ENSGALG00000007781(GAL3ST1);ENSGALG00000011812(Sult1d1);ENSGALG00000012345(UST);ENSGALG00000014934(HS3ST1);ENSGALG00000023122(SULT1B);ENSGALG00000023472(SULT2B1);ENSGALG00000031058(HS3ST3B1)
GO:0015079	potassium ion transmembrane transporter activity	18	114	0.0884939	0.468001	ENSGALG00000001645(KCNT1);ENSGALG00000004721(KCNJ12);ENSGALG00000005209(AQP1);ENSGALG00000005822(KCNQ2);ENSGALG00000008445(SLC24A3);ENSGALG00000009935(KCNJ3);ENSGALG00000011005(KCNK1);ENSGALG00000012021(KCNK16);ENSGALG00000012142(KCNA4);ENSGALG00000016470(KCNS3);ENSGALG00000026373(KCNJ8);ENSGALG00000031754(KCNG2);ENSGALG00000034251(SLC9A1);ENSGALG00000036942(KCNA3);ENSGALG00000037285(KCNK9);ENSGA…
GO:0003779	actin binding	39	278	0.0890601	0.468001	ENSGALG00000001446(GSN);ENSGALG00000004155(MYOM3);ENSGALG00000005438(PARVA);ENSGALG00000009595(TWF1);ENSGALG00000010770(SCIN);ENSGALG00000011170(WIPF3);ENSGALG00000011991(MYOZ2);ENSGALG00000014203(PARVG);ENSGALG00000016937(DIAPH3);ENSGALG00000016986(LCP1);ENSGALG00000017644(COTL1);ENSGALG00000018946(LMOD3);ENSGALG00000026948(ADD2);ENSGALG00000027330(SYNPO);ENSGALG00000027777(CNN2);ENSGALG00000029…
GO:0020037	heme binding	17	107	0.0916334	0.468001	ENSGALG00000001314(PTGS1);ENSGALG00000001325(CYP1A1);ENSGALG00000011394(CYP2J21);ENSGALG00000013535(CYP4V2);ENSGALG00000016261(CYBB);ENSGALG00000020260(PGRMC1);ENSGALG00000031597(HBAD);ENSGALG00000036831(CYP2H1);ENSGALG00000036838(Pxdn);ENSGALG00000040754(CYP1C1);ENSGALG00000041510(DUOX2);ENSGALG00000043234(HBA1);ENSGALG00000043254(EPX);ENSGALG00000047152(HBBA);ENSGALG00000050045(CYP2J2);ENSGALG0…
GO:0032550	purine ribonucleoside binding	41	295	0.0926777	0.468001	ENSGALG00000000720(GBP1);ENSGALG00000002086(RASL10B);ENSGALG00000002624(BMS1);ENSGALG00000003073(RHOBTB1);ENSGALG00000003164(Dnm3);ENSGALG00000004860(RASD1);ENSGALG00000005843(EEF1A2);ENSGALG00000006775(TGM2);ENSGALG00000007130(RAC1);ENSGALG00000007349(RASL12);ENSGALG00000010183(RAB21);ENSGALG00000011855(RHOJ);ENSGALG00000012456(RAC2);ENSGALG00000012542(RASD2);ENSGALG00000014277(RHOH);ENSGALG0000…
GO:0015075	ion transmembrane transporter activity	79	606	0.0939084	0.468001	ENSGALG00000000367(ASIC2);ENSGALG00000001564(ATP2A3);ENSGALG00000001573(P2RX1);ENSGALG00000001645(KCNT1);ENSGALG00000002728(SLC16A3);ENSGALG00000003748(ANO5);ENSGALG00000003774(ATP13A2);ENSGALG00000003833(CACNA1E);ENSGALG00000003863(P2RX7);ENSGALG00000004096(CHRNA7);ENSGALG00000004246(SLC6A4);ENSGALG00000004413(SLC39A11);ENSGALG00000004519(TRPV2);ENSGALG00000004721(KCNJ12);ENSGALG00000005209(AQP1…
GO:0004115	3',5'-cyclic-AMP phosphodiesterase activity	3	10	0.0940122	0.468001	ENSGALG00000004339(PDE8B);ENSGALG00000011094(PDE4B);ENSGALG00000039022(PDE1B)
GO:0005452	inorganic anion exchanger activity	3	10	0.0940122	0.468001	ENSGALG00000032146(SLC4A5);ENSGALG00000034284(SLC4A2);ENSGALG00000039978(SLC4A1)
GO:0045499	chemorepellent activity	3	10	0.0940122	0.468001	ENSGALG00000007114(APOA1);ENSGALG00000010589(FLRT2);ENSGALG00000029621(SEMA3F)
GO:0015085	calcium ion transmembrane transporter activity	14	85	0.0940596	0.468001	ENSGALG00000001564(ATP2A3);ENSGALG00000003833(CACNA1E);ENSGALG00000004519(TRPV2);ENSGALG00000005215(CACNA1H);ENSGALG00000008445(SLC24A3);ENSGALG00000008486(CACNA2D1);ENSGALG00000008544(SLC8A1);ENSGALG00000012710(NCS1);ENSGALG00000013007(Cacna2d4);ENSGALG00000013022(CACNA1C);ENSGALG00000017044(TRPC4);ENSGALG00000026241(GRIN3B);ENSGALG00000029416(TRPC6);ENSGALG00000050887(CACNB3)
GO:0019209	kinase activator activity	10	56	0.0944464	0.468001	ENSGALG00000000839(WNT11);ENSGALG00000002028(GPRC5B);ENSGALG00000008411(GHRL);ENSGALG00000016820(GAS6);ENSGALG00000016954(RGCC);ENSGALG00000023296(TAL1);ENSGALG00000030878(RPLP1);ENSGALG00000033510(ERBB3);ENSGALG00000033791(MAP3K12);ENSGALG00000040655(FAM20A)
GO:0001883	purine nucleoside binding	41	296	0.0963678	0.468001	ENSGALG00000000720(GBP1);ENSGALG00000002086(RASL10B);ENSGALG00000002624(BMS1);ENSGALG00000003073(RHOBTB1);ENSGALG00000003164(Dnm3);ENSGALG00000004860(RASD1);ENSGALG00000005843(EEF1A2);ENSGALG00000006775(TGM2);ENSGALG00000007130(RAC1);ENSGALG00000007349(RASL12);ENSGALG00000010183(RAB21);ENSGALG00000011855(RHOJ);ENSGALG00000012456(RAC2);ENSGALG00000012542(RASD2);ENSGALG00000014277(RHOH);ENSGALG0000…
GO:0008519	ammonium transmembrane transporter activity	4	16	0.0975823	0.468001	ENSGALG00000004246(SLC6A4);ENSGALG00000013232(RHBG);ENSGALG00000016684(RHAG);ENSGALG00000047929(SLC44A2)
GO:0016712	oxidoreductase activity, acting on paired donors, with incorporation or reduction of molecular oxygen, reduced flavin or flavoprotein as one donor, and incorporation of one atom of oxygen	4	16	0.0975823	0.468001	ENSGALG00000001325(CYP1A1);ENSGALG00000011394(CYP2J21);ENSGALG00000036831(CYP2H1);ENSGALG00000050634(CYP2G1)
GO:0005125	cytokine activity	15	93	0.0980526	0.468001	ENSGALG00000000839(WNT11);ENSGALG00000001409(IL12B);ENSGALG00000002329(CCL1);ENSGALG00000005981(GDF2);ENSGALG00000006388(IL16);ENSGALG00000009870(IL15);ENSGALG00000011206(KITLG);ENSGALG00000015235(XCL1);ENSGALG00000024466(CCL17);ENSGALG00000028256(CCL19);ENSGALG00000033854(CSF1);ENSGALG00000034616(INHBA);ENSGALG00000043603(CCL5);ENSGALG00000046192(CCL26);ENSGALG00000053121(CCL3)
GO:0002020	protease binding	12	71	0.0993189	0.468001	ENSGALG00000000209(PRNP);ENSGALG00000003770(ANXA2);ENSGALG00000006779(PDZD3);ENSGALG00000009641(COL1A2);ENSGALG00000011099(FAP);ENSGALG00000012594(NTRK2);ENSGALG00000012885(BCL2);ENSGALG00000013640(MBP);ENSGALG00000017272(VWF);ENSGALG00000027070(TIMP2);ENSGALG00000030502(ADAMTS4);ENSGALG00000041555(COL1A1)
GO:0008081	phosphoric diester hydrolase activity	12	71	0.0993189	0.468001	ENSGALG00000004339(PDE8B);ENSGALG00000005805(PLCD1);ENSGALG00000008885(PDE1A);ENSGALG00000008907(PLCB4);ENSGALG00000010645(ENPP6);ENSGALG00000011094(PDE4B);ENSGALG00000015373(PDE6B);ENSGALG00000037029(Pde4d);ENSGALG00000037587(ENPP3);ENSGALG00000039022(PDE1B);ENSGALG00000039935(PDE1C);ENSGALG00000045212(PLCD3)
GO:0005114	type II transforming growth factor beta receptor binding	2	5	0.100993	0.468001	ENSGALG00000006038(TGFBR3);ENSGALG00000010346(TGFB3)
GO:0015279	store-operated calcium channel activity	2	5	0.100993	0.468001	ENSGALG00000017044(TRPC4);ENSGALG00000029416(TRPC6)
GO:0015643	toxic substance binding	2	5	0.100993	0.468001	ENSGALG00000014128(A4GALT);ENSGALG00000016567(EPHX2)
GO:0016174	NAD(P)H oxidase activity	2	5	0.100993	0.468001	ENSGALG00000032190(MICAL1);ENSGALG00000041510(DUOX2)
GO:0016176	superoxide-generating NADPH oxidase activator activity	2	5	0.100993	0.468001	ENSGALG00000001189(NCF1C);ENSGALG00000038141(NCF4)
GO:0017153	sodium:dicarboxylate symporter activity	2	5	0.100993	0.468001	ENSGALG00000010187(SLC1A1);ENSGALG00000037556(SLC1A2)
GO:0022841	potassium ion leak channel activity	2	5	0.100993	0.468001	ENSGALG00000011005(KCNK1);ENSGALG00000012021(KCNK16)
GO:0030156	benzodiazepine receptor binding	2	5	0.100993	0.468001	ENSGALG00000043903(TSPOAP1);ENSGALG00000050014(TSPOAP1)
GO:0032036	myosin heavy chain binding	2	5	0.100993	0.468001	ENSGALG00000028567(MYL9);ENSGALG00000046914(LIMCH1)
GO:0043426	MRF binding	2	5	0.100993	0.468001	ENSGALG00000016927(KLF5);ENSGALG00000048539(BHLHE41)
GO:0046790	virion binding	2	5	0.100993	0.468001	ENSGALG00000028284(PTX3);ENSGALG00000051068(SIGLEC1)
GO:0047555	3',5'-cyclic-GMP phosphodiesterase activity	2	5	0.100993	0.468001	ENSGALG00000008885(PDE1A);ENSGALG00000039022(PDE1B)
GO:0097199	cysteine-type endopeptidase activity involved in apoptotic signaling pathway	2	5	0.100993	0.468001	ENSGALG00000001366(CASP9);ENSGALG00000008346(CASP18)
GO:0140031	phosphorylation-dependent protein binding	2	5	0.100993	0.468001	ENSGALG00000012044(ANK2);ENSGALG00000014561(PTPN6)
GO:0032561	guanyl ribonucleotide binding	42	306	0.103774	0.468001	ENSGALG00000000720(GBP1);ENSGALG00000002086(RASL10B);ENSGALG00000002624(BMS1);ENSGALG00000003073(RHOBTB1);ENSGALG00000003164(Dnm3);ENSGALG00000004860(RASD1);ENSGALG00000005843(EEF1A2);ENSGALG00000006775(TGM2);ENSGALG00000007130(RAC1);ENSGALG00000007349(RASL12);ENSGALG00000010183(RAB21);ENSGALG00000011855(RHOJ);ENSGALG00000012456(RAC2);ENSGALG00000012542(RASD2);ENSGALG00000014277(RHOH);ENSGALG0000…
GO:0070405	ammonium ion binding	7	36	0.104413	0.468001	ENSGALG00000007681(HTR2B);ENSGALG00000011551(JCHAIN);ENSGALG00000016992(HTR2A);ENSGALG00000034939(PITPNM1);ENSGALG00000036686(PLTP);ENSGALG00000039698(DRD1);ENSGALG00000047125(Pitpnm1)
GO:0032549	ribonucleoside binding	41	299	0.108025	0.468001	ENSGALG00000000720(GBP1);ENSGALG00000002086(RASL10B);ENSGALG00000002624(BMS1);ENSGALG00000003073(RHOBTB1);ENSGALG00000003164(Dnm3);ENSGALG00000004860(RASD1);ENSGALG00000005843(EEF1A2);ENSGALG00000006775(TGM2);ENSGALG00000007130(RAC1);ENSGALG00000007349(RASL12);ENSGALG00000010183(RAB21);ENSGALG00000011855(RHOJ);ENSGALG00000012456(RAC2);ENSGALG00000012542(RASD2);ENSGALG00000014277(RHOH);ENSGALG0000…
GO:0000248	C-5 sterol desaturase activity	1	1	0.112888	0.468001	ENSGALG00000037065(SC5D)
GO:0001567	cholesterol 25-hydroxylase activity	1	1	0.112888	0.468001	ENSGALG00000006352(CH25H)
GO:0001872	(1->3)-beta-D-glucan binding	1	1	0.112888	0.468001	ENSGALG00000028284(PTX3)
GO:0002113	interleukin-33 binding	1	1	0.112888	0.468001	ENSGALG00000016785(IL1RL1)
GO:0003830	beta-1,4-mannosylglycoprotein 4-beta-N-acetylglucosaminyltransferase activity	1	1	0.112888	0.468001	ENSGALG00000036743(MGAT3)
GO:0003834	beta-carotene 15,15'-monooxygenase activity	1	1	0.112888	0.468001	ENSGALG00000005408(BCO1)
GO:0003875	ADP-ribosylarginine hydrolase activity	1	1	0.112888	0.468001	ENSGALG00000015473(ADPRH)
GO:0003937	IMP cyclohydrolase activity	1	1	0.112888	0.468001	ENSGALG00000003570(ATIC)
GO:0003943	N-acetylgalactosamine-4-sulfatase activity	1	1	0.112888	0.468001	ENSGALG00000004438(ARSB)
GO:0004031	aldehyde oxidase activity	1	1	0.112888	0.468001	ENSGALG00000020876(AOX2)
GO:0004035	alkaline phosphatase activity	1	1	0.112888	0.468001	ENSGALG00000023542(ALPL)
GO:0004047	aminomethyltransferase activity	1	1	0.112888	0.468001	ENSGALG00000047321(SARDH)
GO:0004055	argininosuccinate synthase activity	1	1	0.112888	0.468001	ENSGALG00000023689(ASS1)
GO:0004061	arylformamidase activity	1	1	0.112888	0.468001	ENSGALG00000000109(AFMID)
GO:0004084	branched-chain-amino-acid transaminase activity	1	1	0.112888	0.468001	ENSGALG00000013177(BCAT1)
GO:0004351	glutamate decarboxylase activity	1	1	0.112888	0.468001	ENSGALG00000034070(GAD1)
GO:0004371	glycerone kinase activity	1	1	0.112888	0.468001	ENSGALG00000037854(TKFC)
GO:0004385	guanylate kinase activity	1	1	0.112888	0.468001	ENSGALG00000005336(GUK1)
GO:0004516	nicotinate phosphoribosyltransferase activity	1	1	0.112888	0.468001	ENSGALG00000038175(NAPRT)
GO:0004531	deoxyribonuclease II activity	1	1	0.112888	0.468001	ENSGALG00000028790(DNASE2B)
GO:0004573	mannosyl-oligosaccharide glucosidase activity	1	1	0.112888	0.468001	ENSGALG00000046858(MOGS)
GO:0004607	phosphatidylcholine-sterol O-acyltransferase activity	1	1	0.112888	0.468001	ENSGALG00000028928(LCAT)
GO:0004643	phosphoribosylaminoimidazolecarboxamide formyltransferase activity	1	1	0.112888	0.468001	ENSGALG00000003570(ATIC)
GO:0004876	complement component C3a receptor activity	1	1	0.112888	0.468001	ENSGALG00000013218(C3AR1)
GO:0004910	interleukin-1, type II, blocking receptor activity	1	1	0.112888	0.468001	ENSGALG00000046326(IL1R2)
GO:0004956	prostaglandin D receptor activity	1	1	0.112888	0.468001	ENSGALG00000029768(PTGDR)
GO:0004982	N-formyl peptide receptor activity	1	1	0.112888	0.468001	ENSGALG00000030888(CMKLR1)
GO:0005018	platelet-derived growth factor alpha-receptor activity	1	1	0.112888	0.468001	ENSGALG00000013929(PDGFRA)
GO:0005228	intracellular sodium activated potassium channel activity	1	1	0.112888	0.468001	ENSGALG00000001645(KCNT1)
GO:0005335	serotonin:sodium symporter activity	1	1	0.112888	0.468001	ENSGALG00000004246(SLC6A4)
GO:0005369	taurine:sodium symporter activity	1	1	0.112888	0.468001	ENSGALG00000006425(SLC6A6)
GO:0005412	glucose:sodium symporter activity	1	1	0.112888	0.468001	ENSGALG00000006728(SLC5A1)
GO:0008115	sarcosine oxidase activity	1	1	0.112888	0.468001	ENSGALG00000026392(PIPOX)
GO:0008336	gamma-butyrobetaine dioxygenase activity	1	1	0.112888	0.468001	ENSGALG00000013297(BBOX1)
GO:0008465	glycerate dehydrogenase activity	1	1	0.112888	0.468001	ENSGALG00000005423(GRHPR)
GO:0008480	sarcosine dehydrogenase activity	1	1	0.112888	0.468001	ENSGALG00000002855(SARDH)
GO:0008747	N-acetylneuraminate lyase activity	1	1	0.112888	0.468001	ENSGALG00000004614(NPL)
GO:0008892	guanine deaminase activity	1	1	0.112888	0.468001	ENSGALG00000015141(GDA)
GO:0009032	thymidine phosphorylase activity	1	1	0.112888	0.468001	ENSGALG00000013073(UPP1)
GO:0010852	cyclase inhibitor activity	1	1	0.112888	0.468001	ENSGALG00000006779(PDZD3)
GO:0015119	hexose phosphate transmembrane transporter activity	1	1	0.112888	0.468001	ENSGALG00000016185(SLC37A1)
GO:0015151	alpha-glucoside transmembrane transporter activity	1	1	0.112888	0.468001	ENSGALG00000006728(SLC5A1)
GO:0015203	polyamine transmembrane transporter activity	1	1	0.112888	0.468001	ENSGALG00000003774(ATP13A2)
GO:0015315	organophosphate:inorganic phosphate antiporter activity	1	1	0.112888	0.468001	ENSGALG00000016185(SLC37A1)
GO:0015386	potassium:proton antiporter activity	1	1	0.112888	0.468001	ENSGALG00000034251(SLC9A1)
GO:0015417	polyamine-transporting ATPase activity	1	1	0.112888	0.468001	ENSGALG00000003774(ATP13A2)
GO:0015526	hexose-phosphate:inorganic phosphate antiporter activity	1	1	0.112888	0.468001	ENSGALG00000016185(SLC37A1)
GO:0016150	translation release factor activity, codon nonspecific	1	1	0.112888	0.468001	ENSGALG00000007822(MRPL58)
GO:0016170	interleukin-15 receptor binding	1	1	0.112888	0.468001	ENSGALG00000015216(SYK)
GO:0016495	C-X3-C chemokine receptor activity	1	1	0.112888	0.468001	ENSGALG00000038000(CX3CR1)
GO:0016496	substance P receptor activity	1	1	0.112888	0.468001	ENSGALG00000036638(TACR1)
GO:0016608	growth hormone-releasing hormone activity	1	1	0.112888	0.468001	ENSGALG00000008411(GHRL)
GO:0016825	hydrolase activity, acting on acid phosphorus-nitrogen bonds	1	1	0.112888	0.468001	ENSGALG00000023542(ALPL)
GO:0016964	alpha-2 macroglobulin receptor activity	1	1	0.112888	0.468001	ENSGALG00000030904(LRP1)
GO:0017096	acetylserotonin O-methyltransferase activity	1	1	0.112888	0.468001	ENSGALG00000016685(ASMT)
GO:0019002	GMP binding	1	1	0.112888	0.468001	ENSGALG00000032418(RAB26)
GO:0023024	MHC class I protein complex binding	1	1	0.112888	0.468001	ENSGALG00000014428(TAPBPL)
GO:0030020	extracellular matrix structural constituent conferring tensile strength	1	1	0.112888	0.468001	ENSGALG00000036798(COL4A1)
GO:0030021	extracellular matrix structural constituent conferring compression resistance	1	1	0.112888	0.468001	ENSGALG00000011274(DCN)
GO:0030023	extracellular matrix constituent conferring elasticity	1	1	0.112888	0.468001	ENSGALG00000052087(Emilin1)
GO:0030251	guanylate cyclase inhibitor activity	1	1	0.112888	0.468001	ENSGALG00000006779(PDZD3)
GO:0030305	heparanase activity	1	1	0.112888	0.468001	ENSGALG00000011203(HPSE)
GO:0030731	guanidinoacetate N-methyltransferase activity	1	1	0.112888	0.468001	ENSGALG00000040182(gamt)
GO:0030791	arsenite methyltransferase activity	1	1	0.112888	0.468001	ENSGALG00000008133(AS3MT)
GO:0030882	lipid antigen binding	1	1	0.112888	0.468001	ENSGALG00000043052(CD1B)
GO:0030883	endogenous lipid antigen binding	1	1	0.112888	0.468001	ENSGALG00000043052(CD1B)
GO:0030884	exogenous lipid antigen binding	1	1	0.112888	0.468001	ENSGALG00000043052(CD1B)
GO:0030899	calcium-dependent ATPase activity	1	1	0.112888	0.468001	ENSGALG00000001564(ATP2A3)
GO:0031737	CX3C chemokine receptor binding	1	1	0.112888	0.468001	ENSGALG00000038000(CX3CR1)
GO:0031768	ghrelin receptor binding	1	1	0.112888	0.468001	ENSGALG00000008411(GHRL)
GO:0032358	oxidized pyrimidine DNA binding	1	1	0.112888	0.468001	ENSGALG00000017330(RPS3)
GO:0033925	mannosyl-glycoprotein endo-beta-N-acetylglucosaminidase activity	1	1	0.112888	0.468001	ENSGALG00000011816(ENGASE)
GO:0034012	FAD-AMP lyase (cyclizing) activity	1	1	0.112888	0.468001	ENSGALG00000037854(TKFC)
GO:0034988	Fc-gamma receptor I complex binding	1	1	0.112888	0.468001	ENSGALG00000032199(FGR)
GO:0035242	protein-arginine omega-N asymmetric methyltransferase activity	1	1	0.112888	0.468001	ENSGALG00000013272(PRMT8)
GO:0035438	cyclic-di-GMP binding	1	1	0.112888	0.468001	ENSGALG00000041129(TMEM173)
GO:0035757	chemokine (C-C motif) ligand 19 binding	1	1	0.112888	0.468001	ENSGALG00000035733(CCR7)
GO:0035758	chemokine (C-C motif) ligand 21 binding	1	1	0.112888	0.468001	ENSGALG00000035733(CCR7)
GO:0036143	kringle domain binding	1	1	0.112888	0.468001	ENSGALG00000030969(CLEC3B)
GO:0038117	C-C motif chemokine 19 receptor activity	1	1	0.112888	0.468001	ENSGALG00000035733(CCR7)
GO:0038121	C-C motif chemokine 21 receptor activity	1	1	0.112888	0.468001	ENSGALG00000035733(CCR7)
GO:0042164	interleukin-12 alpha subunit binding	1	1	0.112888	0.468001	ENSGALG00000001409(IL12B)
GO:0042610	CD8 receptor binding	1	1	0.112888	0.468001	ENSGALG00000000466(LCK)
GO:0042658	MHC class II protein binding, via antigen binding groove	1	1	0.112888	0.468001	ENSGALG00000004594(CD74)
GO:0042947	glucoside transmembrane transporter activity	1	1	0.112888	0.468001	ENSGALG00000006728(SLC5A1)
GO:0045029	UDP-activated nucleotide receptor activity	1	1	0.112888	0.468001	ENSGALG00000017327(P2RY6)
GO:0045183	translation factor activity, non-nucleic acid binding	1	1	0.112888	0.468001	ENSGALG00000008281(NEURL1)
GO:0045519	interleukin-23 receptor binding	1	1	0.112888	0.468001	ENSGALG00000001409(IL12B)
GO:0047179	platelet-activating factor acetyltransferase activity	1	1	0.112888	0.468001	ENSGALG00000028928(LCAT)
GO:0047390	glycerophosphocholine cholinephosphodiesterase activity	1	1	0.112888	0.468001	ENSGALG00000010645(ENPP6)
GO:0047412	N-(long-chain-acyl)ethanolamine deacylase activity	1	1	0.112888	0.468001	ENSGALG00000011529(NAAA)
GO:0047730	carnosine synthase activity	1	1	0.112888	0.468001	ENSGALG00000043435(CARNS1)
GO:0048101	calcium- and calmodulin-regulated 3',5'-cyclic-GMP phosphodiesterase activity	1	1	0.112888	0.468001	ENSGALG00000008885(PDE1A)
GO:0050031	L-pipecolate oxidase activity	1	1	0.112888	0.468001	ENSGALG00000026392(PIPOX)
GO:0050187	phosphoamidase activity	1	1	0.112888	0.468001	ENSGALG00000023542(ALPL)
GO:0050201	fucokinase activity	1	1	0.112888	0.468001	ENSGALG00000047215(Fcsk)
GO:0050277	sedoheptulokinase activity	1	1	0.112888	0.468001	ENSGALG00000004637(Shpk)
GO:0050354	triokinase activity	1	1	0.112888	0.468001	ENSGALG00000037854(TKFC)
GO:0050512	lactosylceramide 4-alpha-galactosyltransferase activity	1	1	0.112888	0.468001	ENSGALG00000014128(A4GALT)
GO:0050568	protein-glutamine glutaminase activity	1	1	0.112888	0.468001	ENSGALG00000006775(TGM2)
GO:0052731	phosphocholine phosphatase activity	1	1	0.112888	0.468001	ENSGALG00000033683(PHOSPHO1)
GO:0060175	brain-derived neurotrophic factor-activated receptor activity	1	1	0.112888	0.468001	ENSGALG00000012594(NTRK2)
GO:0061513	glucose 6-phosphate:inorganic phosphate antiporter activity	1	1	0.112888	0.468001	ENSGALG00000016185(SLC37A1)
GO:0061811	ADP-ribosyl cyclase activity	1	1	0.112888	0.468001	ENSGALG00000014509(BST1)
GO:0061812	cyclic ADP-ribose hydrolase	1	1	0.112888	0.468001	ENSGALG00000014509(BST1)
GO:0070089	chloride-activated potassium channel activity	1	1	0.112888	0.468001	ENSGALG00000041680(KCNT2)
GO:0070123	transforming growth factor beta receptor activity, type III	1	1	0.112888	0.468001	ENSGALG00000006038(TGFBR3)
GO:0070320	inward rectifier potassium channel inhibitor activity	1	1	0.112888	0.468001	ENSGALG00000043287(CAV1)
GO:0070523	11-beta-hydroxysteroid dehydrogenase (NAD+) activity	1	1	0.112888	0.468001	ENSGALG00000028326(HSD11B2)
GO:0070653	high-density lipoprotein particle receptor binding	1	1	0.112888	0.468001	ENSGALG00000007114(APOA1)
GO:0070699	type II activin receptor binding	1	1	0.112888	0.468001	ENSGALG00000034616(INHBA)
GO:0070704	sterol desaturase activity	1	1	0.112888	0.468001	ENSGALG00000037065(SC5D)
GO:0070892	lipoteichoic acid receptor activity	1	1	0.112888	0.468001	ENSGALG00000008439(CD36)
GO:0086057	voltage-gated calcium channel activity involved in bundle of His cell action potential	1	1	0.112888	0.468001	ENSGALG00000008486(CACNA2D1)
GO:0086076	gap junction channel activity involved in atrial cardiac muscle cell-AV node cell electrical coupling	1	1	0.112888	0.468001	ENSGALG00000039452(GJA5)
GO:0086078	gap junction channel activity involved in bundle of His cell-Purkinje myocyte electrical coupling	1	1	0.112888	0.468001	ENSGALG00000039452(GJA5)
GO:0097493	structural molecule activity conferring elasticity	1	1	0.112888	0.468001	ENSGALG00000052087(Emilin1)
GO:0098640	integrin binding involved in cell-matrix adhesion	1	1	0.112888	0.468001	ENSGALG00000028341(MADCAM1)
GO:0102797	geranial:oxygen oxidoreductase activity	1	1	0.112888	0.468001	ENSGALG00000020876(AOX2)
GO:0102798	heptaldehyde:oxygen oxidoreductase activity	1	1	0.112888	0.468001	ENSGALG00000020876(AOX2)
GO:0140010	D-aspartate transmembrane transporter activity	1	1	0.112888	0.468001	ENSGALG00000010187(SLC1A1)
GO:0150025	oxidised low-density lipoprotein particle receptor activity	1	1	0.112888	0.468001	ENSGALG00000008439(CD36)
GO:1990407	calcitonin gene-related peptide binding	1	1	0.112888	0.468001	ENSGALG00000003821(RAMP1)
GO:1990838	poly(U)-specific exoribonuclease activity, producing 3' uridine cyclic phosphate ends	1	1	0.112888	0.468001	ENSGALG00000035604(USB1)
GO:0099528	G protein-coupled neurotransmitter receptor activity	6	30	0.115037	0.474536	ENSGALG00000007681(HTR2B);ENSGALG00000008365(CHRM4);ENSGALG00000016992(HTR2A);ENSGALG00000024171(HRH2);ENSGALG00000026092(HRH3);ENSGALG00000035081(HTR7L)
GO:0016763	transferase activity, transferring pentosyl groups	9	51	0.115352	0.474536	ENSGALG00000004517(PARP3);ENSGALG00000007694(PRTFDC1);ENSGALG00000013073(UPP1);ENSGALG00000014880(PARP8);ENSGALG00000017158(POGLUT3);ENSGALG00000038175(NAPRT);ENSGALG00000047713(QPRT);ENSGALG00000049536(Art5);ENSGALG00000050235(qtrt1)
GO:0008324	cation transmembrane transporter activity	58	440	0.116307	0.474536	ENSGALG00000000367(ASIC2);ENSGALG00000001564(ATP2A3);ENSGALG00000001573(P2RX1);ENSGALG00000001645(KCNT1);ENSGALG00000003774(ATP13A2);ENSGALG00000003833(CACNA1E);ENSGALG00000003863(P2RX7);ENSGALG00000004096(CHRNA7);ENSGALG00000004246(SLC6A4);ENSGALG00000004413(SLC39A11);ENSGALG00000004519(TRPV2);ENSGALG00000004721(KCNJ12);ENSGALG00000005209(AQP1);ENSGALG00000005215(CACNA1H);ENSGALG00000005822(KCNQ…
GO:0004864	protein phosphatase inhibitor activity	4	17	0.116739	0.474536	ENSGALG00000006127(FAM122A);ENSGALG00000008896(PPP1R1C);ENSGALG00000040493(PTN);ENSGALG00000044406(PPP1R1B)
GO:0098631	cell adhesion mediator activity	4	17	0.116739	0.474536	ENSGALG00000009514(NRCAM);ENSGALG00000026891(NINJ1);ENSGALG00000028341(MADCAM1);ENSGALG00000043088(ROBO4)
GO:0015297	antiporter activity	8	44	0.116753	0.474536	ENSGALG00000004778(SLC47A2);ENSGALG00000007867(SLC9A5);ENSGALG00000008445(SLC24A3);ENSGALG00000008544(SLC8A1);ENSGALG00000016185(SLC37A1);ENSGALG00000016607(CLCN4);ENSGALG00000034251(SLC9A1);ENSGALG00000039978(SLC4A1)
GO:0017124	SH3 domain binding	8	44	0.116753	0.474536	ENSGALG00000001189(NCF1C);ENSGALG00000001366(CASP9);ENSGALG00000007416(CD3E);ENSGALG00000013829(REPS1);ENSGALG00000014561(PTPN6);ENSGALG00000028204(GPX1);ENSGALG00000032190(MICAL1);ENSGALG00000036441(WIPF1)
GO:0005328	neurotransmitter:sodium symporter activity	3	11	0.118836	0.477649	ENSGALG00000004246(SLC6A4);ENSGALG00000010187(SLC1A1);ENSGALG00000037556(SLC1A2)
GO:0008526	phosphatidylinositol transporter activity	3	11	0.118836	0.477649	ENSGALG00000034939(PITPNM1);ENSGALG00000036686(PLTP);ENSGALG00000047125(Pitpnm1)
GO:0031005	filamin binding	3	11	0.118836	0.477649	ENSGALG00000003636(FBLIM1);ENSGALG00000007582(DPYSL3);ENSGALG00000023772(HSPB7)
GO:0042577	lipid phosphatase activity	3	11	0.118836	0.477649	ENSGALG00000016567(EPHX2);ENSGALG00000025896(PLPPR4);ENSGALG00000038529(PLPPR3)
GO:0005506	iron ion binding	18	119	0.12046	0.481955	ENSGALG00000001325(CYP1A1);ENSGALG00000002358(CDO1);ENSGALG00000006352(CH25H);ENSGALG00000006855(MELTF);ENSGALG00000007220(FTH1);ENSGALG00000011394(CYP2J21);ENSGALG00000013297(BBOX1);ENSGALG00000013535(CYP4V2);ENSGALG00000020876(AOX2);ENSGALG00000031597(HBAD);ENSGALG00000032854(ACP5);ENSGALG00000036831(CYP2H1);ENSGALG00000037065(SC5D);ENSGALG00000040754(CYP1C1);ENSGALG00000042030(P4HA3);ENSGALG00…
GO:0001882	nucleoside binding	41	302	0.120572	0.481955	ENSGALG00000000720(GBP1);ENSGALG00000002086(RASL10B);ENSGALG00000002624(BMS1);ENSGALG00000003073(RHOBTB1);ENSGALG00000003164(Dnm3);ENSGALG00000004860(RASD1);ENSGALG00000005843(EEF1A2);ENSGALG00000006775(TGM2);ENSGALG00000007130(RAC1);ENSGALG00000007349(RASL12);ENSGALG00000010183(RAB21);ENSGALG00000011855(RHOJ);ENSGALG00000012456(RAC2);ENSGALG00000012542(RASD2);ENSGALG00000014277(RHOH);ENSGALG0000…
GO:0003700	DNA-binding transcription factor activity	89	700	0.122914	0.489967	ENSGALG00000000284(HOXB4);ENSGALG00000000583(SOX13);ENSGALG00000001161(FLI1);ENSGALG00000001276(HOXB9);ENSGALG00000001518(ZNF750);ENSGALG00000001577(FOXK2);ENSGALG00000003670(MAFB);ENSGALG00000003952(RBPJL);ENSGALG00000005352(GATA5);ENSGALG00000005504(HNF1B);ENSGALG00000005909(GATA2);ENSGALG00000006673(POU2F3);ENSGALG00000006785(IRF1);ENSGALG00000008014(CEBPB);ENSGALG00000008127(SPI1);ENSGALG0000…
GO:0033218	amide binding	23	159	0.127081	0.505192	ENSGALG00000000209(PRNP);ENSGALG00000000607(GPR37L1);ENSGALG00000003821(RAMP1);ENSGALG00000004594(CD74);ENSGALG00000004650(BRAP);ENSGALG00000005476(PTH2R);ENSGALG00000007114(APOA1);ENSGALG00000007714(NMUR1);ENSGALG00000008439(CD36);ENSGALG00000009839(PPIG);ENSGALG00000014855(GHR);ENSGALG00000015111(APBA1);ENSGALG00000017242(FZD4);ENSGALG00000020386(BDKRB1);ENSGALG00000027630(NPR2);ENSGALG00000028…
GO:0000981	DNA-binding transcription factor activity, RNA polymerase II-specific	78	610	0.129375	0.512904	ENSGALG00000000284(HOXB4);ENSGALG00000000583(SOX13);ENSGALG00000001161(FLI1);ENSGALG00000001276(HOXB9);ENSGALG00000001518(ZNF750);ENSGALG00000001577(FOXK2);ENSGALG00000003670(MAFB);ENSGALG00000003952(RBPJL);ENSGALG00000005352(GATA5);ENSGALG00000005504(HNF1B);ENSGALG00000005909(GATA2);ENSGALG00000006673(POU2F3);ENSGALG00000006785(IRF1);ENSGALG00000008014(CEBPB);ENSGALG00000008127(SPI1);ENSGALG0000…
GO:0001540	amyloid-beta binding	7	38	0.130161	0.514614	ENSGALG00000000209(PRNP);ENSGALG00000004594(CD74);ENSGALG00000007114(APOA1);ENSGALG00000008439(CD36);ENSGALG00000015111(APBA1);ENSGALG00000017242(FZD4);ENSGALG00000032980(DLGAP3)
GO:0019001	guanyl nucleotide binding	42	313	0.133264	0.525452	ENSGALG00000000720(GBP1);ENSGALG00000002086(RASL10B);ENSGALG00000002624(BMS1);ENSGALG00000003073(RHOBTB1);ENSGALG00000003164(Dnm3);ENSGALG00000004860(RASD1);ENSGALG00000005843(EEF1A2);ENSGALG00000006775(TGM2);ENSGALG00000007130(RAC1);ENSGALG00000007349(RASL12);ENSGALG00000010183(RAB21);ENSGALG00000011855(RHOJ);ENSGALG00000012456(RAC2);ENSGALG00000012542(RASD2);ENSGALG00000014277(RHOH);ENSGALG0000…
GO:0000978	RNA polymerase II proximal promoter sequence-specific DNA binding	62	478	0.133998	0.526913	ENSGALG00000000284(HOXB4);ENSGALG00000001161(FLI1);ENSGALG00000001276(HOXB9);ENSGALG00000001518(ZNF750);ENSGALG00000001577(FOXK2);ENSGALG00000003670(MAFB);ENSGALG00000003952(RBPJL);ENSGALG00000005352(GATA5);ENSGALG00000005909(GATA2);ENSGALG00000006673(POU2F3);ENSGALG00000006785(IRF1);ENSGALG00000008014(CEBPB);ENSGALG00000008127(SPI1);ENSGALG00000010160(DMRT1);ENSGALG00000010794(MEOX2);ENSGALG0000…
GO:0019212	phosphatase inhibitor activity	4	18	0.137379	0.5335	ENSGALG00000006127(FAM122A);ENSGALG00000008896(PPP1R1C);ENSGALG00000040493(PTN);ENSGALG00000044406(PPP1R1B)
GO:0051219	phosphoprotein binding	11	68	0.139829	0.5335	ENSGALG00000000466(LCK);ENSGALG00000001486(ZAP70);ENSGALG00000006522(HCK);ENSGALG00000006567(UBASH3B);ENSGALG00000014561(PTPN6);ENSGALG00000015216(SYK);ENSGALG00000016997(RB1);ENSGALG00000028115(SFN);ENSGALG00000032199(FGR);ENSGALG00000036125(SHE);ENSGALG00000040926(SAMSN1)
GO:0005031	tumor necrosis factor-activated receptor activity	2	6	0.140453	0.5335	ENSGALG00000039461(TNFRSF1A);ENSGALG00000045642(TNFRSF11A)
GO:0008199	ferric iron binding	2	6	0.140453	0.5335	ENSGALG00000007220(FTH1);ENSGALG00000032854(ACP5)
GO:0008329	signaling pattern recognition receptor activity	2	6	0.140453	0.5335	ENSGALG00000008439(CD36);ENSGALG00000032701(LY96)
GO:0016004	phospholipase activator activity	2	6	0.140453	0.5335	ENSGALG00000000466(LCK);ENSGALG00000015022(FYN)
GO:0016290	palmitoyl-CoA hydrolase activity	2	6	0.140453	0.5335	ENSGALG00000006842(ACOT8);ENSGALG00000026039(THEM4)
GO:0016671	oxidoreductase activity, acting on a sulfur group of donors, disulfide as acceptor	2	6	0.140453	0.5335	ENSGALG00000026661(MSRB3);ENSGALG00000033694(IFI30)
GO:0022821	potassium ion antiporter activity	2	6	0.140453	0.5335	ENSGALG00000008445(SLC24A3);ENSGALG00000034251(SLC9A1)
GO:0022858	alanine transmembrane transporter activity	2	6	0.140453	0.5335	ENSGALG00000006425(SLC6A6);ENSGALG00000028871(SLC38A3)
GO:0030955	potassium ion binding	2	6	0.140453	0.5335	ENSGALG00000012142(KCNA4);ENSGALG00000015473(ADPRH)
GO:0042288	MHC class I protein binding	2	6	0.140453	0.5335	ENSGALG00000004594(CD74);ENSGALG00000051628(CD244)
GO:0047429	nucleoside-triphosphate diphosphatase activity	2	6	0.140453	0.5335	ENSGALG00000016994(NUDT15);ENSGALG00000037587(ENPP3)
GO:0005319	lipid transporter activity	14	91	0.142308	0.539135	ENSGALG00000001387(SPNS2);ENSGALG00000001863(VTG2);ENSGALG00000006034(PITPNM3);ENSGALG00000006471(SLCO2A1);ENSGALG00000006807(PLSCR5);ENSGALG00000007114(APOA1);ENSGALG00000007758(OSBP2);ENSGALG00000008439(CD36);ENSGALG00000017302(SLCO2B1);ENSGALG00000020479(SLC43A3);ENSGALG00000030025(FABP4);ENSGALG00000034939(PITPNM1);ENSGALG00000036686(PLTP);ENSGALG00000047125(Pitpnm1)
GO:0004181	metallocarboxypeptidase activity	5	25	0.144026	0.544224	ENSGALG00000009693(CPXM2);ENSGALG00000030209(CPZ);ENSGALG00000040759(CPXM1);ENSGALG00000041834(AEBP1);ENSGALG00000048849(CPXM2)
GO:0005267	potassium channel activity	15	99	0.145042	0.546638	ENSGALG00000001645(KCNT1);ENSGALG00000004721(KCNJ12);ENSGALG00000005822(KCNQ2);ENSGALG00000009935(KCNJ3);ENSGALG00000011005(KCNK1);ENSGALG00000012021(KCNK16);ENSGALG00000012142(KCNA4);ENSGALG00000016470(KCNS3);ENSGALG00000026373(KCNJ8);ENSGALG00000031754(KCNG2);ENSGALG00000036942(KCNA3);ENSGALG00000037285(KCNK9);ENSGALG00000037626(KCNQ3);ENSGALG00000041680(KCNT2);ENSGALG00000042836(KCNH2)
GO:0005243	gap junction channel activity	3	12	0.145756	0.547907	ENSGALG00000009845(GJD2);ENSGALG00000039452(GJA5);ENSGALG00000040044(GJD2)
GO:0008233	peptidase activity	69	540	0.147539	0.553174	ENSGALG00000000151(ADAMTS19);ENSGALG00000000430(SPPL2C);ENSGALG00000000498(ACE);ENSGALG00000000775(CTSS);ENSGALG00000001366(CASP9);ENSGALG00000001407(ADAMTS15);ENSGALG00000002081(MMP28);ENSGALG00000003580(MMP2);ENSGALG00000004252(CTSL);ENSGALG00000006175(DPEP1);ENSGALG00000007419(MASP1);ENSGALG00000008306(FGL2);ENSGALG00000008346(CASP18);ENSGALG00000008933(CASP7);ENSGALG00000008976(ADAM22);ENSGAL…
GO:0015318	inorganic molecular entity transmembrane transporter activity	73	574	0.14938	0.558634	ENSGALG00000000367(ASIC2);ENSGALG00000001564(ATP2A3);ENSGALG00000001573(P2RX1);ENSGALG00000001645(KCNT1);ENSGALG00000002728(SLC16A3);ENSGALG00000003748(ANO5);ENSGALG00000003774(ATP13A2);ENSGALG00000003833(CACNA1E);ENSGALG00000003863(P2RX7);ENSGALG00000004096(CHRNA7);ENSGALG00000004246(SLC6A4);ENSGALG00000004413(SLC39A11);ENSGALG00000004519(TRPV2);ENSGALG00000004721(KCNJ12);ENSGALG00000005209(AQP1…
GO:0000987	proximal promoter sequence-specific DNA binding	63	492	0.155889	0.563062	ENSGALG00000000284(HOXB4);ENSGALG00000001161(FLI1);ENSGALG00000001276(HOXB9);ENSGALG00000001518(ZNF750);ENSGALG00000001577(FOXK2);ENSGALG00000003670(MAFB);ENSGALG00000003952(RBPJL);ENSGALG00000005352(GATA5);ENSGALG00000005504(HNF1B);ENSGALG00000005909(GATA2);ENSGALG00000006673(POU2F3);ENSGALG00000006785(IRF1);ENSGALG00000008014(CEBPB);ENSGALG00000008127(SPI1);ENSGALG00000010160(DMRT1);ENSGALG0000…
GO:0000977	RNA polymerase II regulatory region sequence-specific DNA binding	73	576	0.156746	0.563062	ENSGALG00000000284(HOXB4);ENSGALG00000000583(SOX13);ENSGALG00000001161(FLI1);ENSGALG00000001276(HOXB9);ENSGALG00000001518(ZNF750);ENSGALG00000001577(FOXK2);ENSGALG00000003670(MAFB);ENSGALG00000003952(RBPJL);ENSGALG00000005352(GATA5);ENSGALG00000005909(GATA2);ENSGALG00000006673(POU2F3);ENSGALG00000006785(IRF1);ENSGALG00000008014(CEBPB);ENSGALG00000008127(SPI1);ENSGALG00000010160(DMRT1);ENSGALG0000…
GO:0001012	RNA polymerase II regulatory region DNA binding	73	576	0.156746	0.563062	ENSGALG00000000284(HOXB4);ENSGALG00000000583(SOX13);ENSGALG00000001161(FLI1);ENSGALG00000001276(HOXB9);ENSGALG00000001518(ZNF750);ENSGALG00000001577(FOXK2);ENSGALG00000003670(MAFB);ENSGALG00000003952(RBPJL);ENSGALG00000005352(GATA5);ENSGALG00000005909(GATA2);ENSGALG00000006673(POU2F3);ENSGALG00000006785(IRF1);ENSGALG00000008014(CEBPB);ENSGALG00000008127(SPI1);ENSGALG00000010160(DMRT1);ENSGALG0000…
GO:0031210	phosphatidylcholine binding	4	19	0.159354	0.563062	ENSGALG00000011551(JCHAIN);ENSGALG00000034939(PITPNM1);ENSGALG00000036686(PLTP);ENSGALG00000047125(Pitpnm1)
GO:0050997	quaternary ammonium group binding	4	19	0.159354	0.563062	ENSGALG00000011551(JCHAIN);ENSGALG00000034939(PITPNM1);ENSGALG00000036686(PLTP);ENSGALG00000047125(Pitpnm1)
GO:0097367	carbohydrate derivative binding	185	1534	0.16451	0.563062	ENSGALG00000000209(PRNP);ENSGALG00000000244(CAMK4);ENSGALG00000000466(LCK);ENSGALG00000000674(MYO1D);ENSGALG00000000720(GBP1);ENSGALG00000000736(MATK);ENSGALG00000001117(PFKFB2);ENSGALG00000001407(ADAMTS15);ENSGALG00000001486(ZAP70);ENSGALG00000001564(ATP2A3);ENSGALG00000001571(MYO1F);ENSGALG00000001573(P2RX1);ENSGALG00000001617(CAMKK1);ENSGALG00000001840(TEK);ENSGALG00000002086(RASL10B);ENSGALG0…
GO:0031490	chromatin DNA binding	8	48	0.168359	0.563062	ENSGALG00000002375(NOTCH1);ENSGALG00000008014(CEBPB);ENSGALG00000015297(FOXO3);ENSGALG00000019553(SERPINB10B);ENSGALG00000031159(HIST1H110);ENSGALG00000037935(RARA);ENSGALG00000037991(H1-10);ENSGALG00000039102(TOX)
GO:0097110	scaffold protein binding	7	41	0.174024	0.563062	ENSGALG00000005215(CACNA1H);ENSGALG00000005553(NLGN3);ENSGALG00000015022(FYN);ENSGALG00000015216(SYK);ENSGALG00000033295(CAV2);ENSGALG00000042836(KCNH2);ENSGALG00000050508(NOS3)
GO:0004993	G protein-coupled serotonin receptor activity	3	13	0.174417	0.563062	ENSGALG00000007681(HTR2B);ENSGALG00000016992(HTR2A);ENSGALG00000035081(HTR7L)
GO:0016493	C-C chemokine receptor activity	3	13	0.174417	0.563062	ENSGALG00000035733(CCR7);ENSGALG00000037077(CCR5);ENSGALG00000050893(CCR2)
GO:0099589	serotonin receptor activity	3	13	0.174417	0.563062	ENSGALG00000007681(HTR2B);ENSGALG00000016992(HTR2A);ENSGALG00000035081(HTR7L)
GO:0099516	ion antiporter activity	6	34	0.178988	0.563062	ENSGALG00000007867(SLC9A5);ENSGALG00000008445(SLC24A3);ENSGALG00000008544(SLC8A1);ENSGALG00000016185(SLC37A1);ENSGALG00000034251(SLC9A1);ENSGALG00000039978(SLC4A1)
GO:0022804	active transmembrane transporter activity	26	191	0.180542	0.563062	ENSGALG00000001564(ATP2A3);ENSGALG00000003774(ATP13A2);ENSGALG00000004246(SLC6A4);ENSGALG00000004778(SLC47A2);ENSGALG00000005845(SLC7A5);ENSGALG00000006425(SLC6A6);ENSGALG00000006728(SLC5A1);ENSGALG00000007395(ABCC2);ENSGALG00000007748(SLC16A2);ENSGALG00000007867(SLC9A5);ENSGALG00000008445(SLC24A3);ENSGALG00000008544(SLC8A1);ENSGALG00000010187(SLC1A1);ENSGALG00000016185(SLC37A1);ENSGALG0000001660…
GO:0003953	NAD+ nucleosidase activity	5	27	0.182425	0.563062	ENSGALG00000014508(CD38);ENSGALG00000014509(BST1);ENSGALG00000016590(TLR7);ENSGALG00000016785(IL1RL1);ENSGALG00000050176(SARM1)
GO:0000099	sulfur amino acid transmembrane transporter activity	2	7	0.182464	0.563062	ENSGALG00000010187(SLC1A1);ENSGALG00000037556(SLC1A2)
GO:0004415	hyalurononglucosaminidase activity	2	7	0.182464	0.563062	ENSGALG00000008776(HYAL6);ENSGALG00000029000(HYAL3)
GO:0004969	histamine receptor activity	2	7	0.182464	0.563062	ENSGALG00000024171(HRH2);ENSGALG00000026092(HRH3)
GO:0005035	death receptor activity	2	7	0.182464	0.563062	ENSGALG00000039461(TNFRSF1A);ENSGALG00000045642(TNFRSF11A)
GO:0005172	vascular endothelial growth factor receptor binding	2	7	0.182464	0.563062	ENSGALG00000016558(VEGFD);ENSGALG00000032349(CDH5)
GO:0008443	phosphofructokinase activity	2	7	0.182464	0.563062	ENSGALG00000001117(PFKFB2);ENSGALG00000032385(PFKFB4)
GO:0015173	aromatic amino acid transmembrane transporter activity	2	7	0.182464	0.563062	ENSGALG00000005845(SLC7A5);ENSGALG00000028871(SLC38A3)
GO:0019869	chloride channel inhibitor activity	2	7	0.182464	0.563062	ENSGALG00000032191(WNK4);ENSGALG00000034374(STX7)
GO:0030249	guanylate cyclase regulator activity	2	7	0.182464	0.563062	ENSGALG00000006779(PDZD3);ENSGALG00000012710(NCS1)
GO:0030546	receptor activator activity	2	7	0.182464	0.563062	ENSGALG00000015770(APP);ENSGALG00000023296(TAL1)
GO:0043295	glutathione binding	2	7	0.182464	0.563062	ENSGALG00000032922(GSTM2);ENSGALG00000046708(PTGES)
GO:0050308	sugar-phosphatase activity	2	7	0.182464	0.563062	ENSGALG00000030034(G6PC1);ENSGALG00000032385(PFKFB4)
GO:0060229	lipase activator activity	2	7	0.182464	0.563062	ENSGALG00000000466(LCK);ENSGALG00000015022(FYN)
GO:1902282	voltage-gated potassium channel activity involved in ventricular cardiac muscle cell action potential repolarization	2	7	0.182464	0.563062	ENSGALG00000026373(KCNJ8);ENSGALG00000042836(KCNH2)
GO:0005112	Notch binding	4	20	0.182508	0.563062	ENSGALG00000002375(NOTCH1);ENSGALG00000014699(MEGF10);ENSGALG00000038364(CCN3);ENSGALG00000041911(AAK1)
GO:0005262	calcium channel activity	11	72	0.184572	0.563062	ENSGALG00000003833(CACNA1E);ENSGALG00000004519(TRPV2);ENSGALG00000005215(CACNA1H);ENSGALG00000008486(CACNA2D1);ENSGALG00000012710(NCS1);ENSGALG00000013007(Cacna2d4);ENSGALG00000013022(CACNA1C);ENSGALG00000017044(TRPC4);ENSGALG00000026241(GRIN3B);ENSGALG00000029416(TRPC6);ENSGALG00000050887(CACNB3)
GO:0022890	inorganic cation transmembrane transporter activity	51	399	0.188835	0.563062	ENSGALG00000000367(ASIC2);ENSGALG00000001564(ATP2A3);ENSGALG00000001573(P2RX1);ENSGALG00000001645(KCNT1);ENSGALG00000003774(ATP13A2);ENSGALG00000003833(CACNA1E);ENSGALG00000003863(P2RX7);ENSGALG00000004096(CHRNA7);ENSGALG00000004246(SLC6A4);ENSGALG00000004413(SLC39A11);ENSGALG00000004519(TRPV2);ENSGALG00000004721(KCNJ12);ENSGALG00000005209(AQP1);ENSGALG00000005215(CACNA1H);ENSGALG00000005822(KCNQ…
GO:0019887	protein kinase regulator activity	17	120	0.193024	0.563062	ENSGALG00000000839(WNT11);ENSGALG00000001718(CCNG1);ENSGALG00000001833(PRKRIP1);ENSGALG00000002028(GPRC5B);ENSGALG00000005438(PARVA);ENSGALG00000008411(GHRL);ENSGALG00000010537(CDKN2C);ENSGALG00000011138(CCNK);ENSGALG00000012456(RAC2);ENSGALG00000016820(GAS6);ENSGALG00000016954(RGCC);ENSGALG00000023296(TAL1);ENSGALG00000027036(PKIB);ENSGALG00000030878(RPLP1);ENSGALG00000033510(ERBB3);ENSGALG00000…
GO:0008289	lipid binding	58	459	0.195103	0.563062	ENSGALG00000001189(NCF1C);ENSGALG00000002562(ARAP3);ENSGALG00000002637(RBP7);ENSGALG00000003212(TSPO2);ENSGALG00000003770(ANXA2);ENSGALG00000003774(ATP13A2);ENSGALG00000003863(P2RX7);ENSGALG00000005721(DGKG);ENSGALG00000005805(PLCD1);ENSGALG00000006546(CD81);ENSGALG00000006662(BPIFB3);ENSGALG00000006756(BPI);ENSGALG00000007114(APOA1);ENSGALG00000007758(OSBP2);ENSGALG00000008055(SYT13);ENSGALG0000…
GO:0001228	DNA-binding transcription activator activity, RNA polymerase II-specific	37	284	0.197881	0.563062	ENSGALG00000001161(FLI1);ENSGALG00000001518(ZNF750);ENSGALG00000001577(FOXK2);ENSGALG00000003670(MAFB);ENSGALG00000003952(RBPJL);ENSGALG00000005909(GATA2);ENSGALG00000006673(POU2F3);ENSGALG00000006785(IRF1);ENSGALG00000008014(CEBPB);ENSGALG00000008127(SPI1);ENSGALG00000010160(DMRT1);ENSGALG00000010794(MEOX2);ENSGALG00000014645(MEF2C);ENSGALG00000014918(RFX6);ENSGALG00000015297(FOXO3);ENSGALG00000…
GO:0008509	anion transmembrane transporter activity	27	202	0.201073	0.563062	ENSGALG00000002728(SLC16A3);ENSGALG00000003748(ANO5);ENSGALG00000004246(SLC6A4);ENSGALG00000005845(SLC7A5);ENSGALG00000006425(SLC6A6);ENSGALG00000006471(SLCO2A1);ENSGALG00000007217(BEST1);ENSGALG00000007395(ABCC2);ENSGALG00000007748(SLC16A2);ENSGALG00000008439(CD36);ENSGALG00000009698(SLC38A1);ENSGALG00000010187(SLC1A1);ENSGALG00000015437(MPC2);ENSGALG00000016185(SLC37A1);ENSGALG00000016607(CLCN4…
GO:0005261	cation channel activity	31	235	0.201872	0.563062	ENSGALG00000000367(ASIC2);ENSGALG00000001573(P2RX1);ENSGALG00000001645(KCNT1);ENSGALG00000003833(CACNA1E);ENSGALG00000003863(P2RX7);ENSGALG00000004096(CHRNA7);ENSGALG00000004519(TRPV2);ENSGALG00000004721(KCNJ12);ENSGALG00000005215(CACNA1H);ENSGALG00000005822(KCNQ2);ENSGALG00000008486(CACNA2D1);ENSGALG00000009935(KCNJ3);ENSGALG00000011005(KCNK1);ENSGALG00000012021(KCNK16);ENSGALG00000012142(KCNA4)…
GO:0008307	structural constituent of muscle	3	14	0.20447	0.563062	ENSGALG00000028567(MYL9);ENSGALG00000047909(Plec);ENSGALG00000051765(Plec)
GO:0008525	phosphatidylcholine transporter activity	3	14	0.20447	0.563062	ENSGALG00000034939(PITPNM1);ENSGALG00000036686(PLTP);ENSGALG00000047125(Pitpnm1)
GO:0015026	coreceptor activity	3	14	0.20447	0.563062	ENSGALG00000003821(RAMP1);ENSGALG00000006038(TGFBR3);ENSGALG00000014477(CD4)
GO:0017134	fibroblast growth factor binding	3	14	0.20447	0.563062	ENSGALG00000009626(THBS1);ENSGALG00000017068(KL);ENSGALG00000040316(GPC1)
GO:0019825	oxygen binding	3	14	0.20447	0.563062	ENSGALG00000031597(HBAD);ENSGALG00000043234(HBA1);ENSGALG00000047152(HBBA)
GO:0022829	wide pore channel activity	3	14	0.20447	0.563062	ENSGALG00000009845(GJD2);ENSGALG00000039452(GJA5);ENSGALG00000040044(GJD2)
GO:0051287	NAD binding	7	43	0.206338	0.563062	ENSGALG00000005423(GRHPR);ENSGALG00000011481(GPD1L);ENSGALG00000012061(gpd1l);ENSGALG00000017246(ME3);ENSGALG00000020876(AOX2);ENSGALG00000039617(gyaR);ENSGALG00000053254(EHHADH)
GO:0004869	cysteine-type endopeptidase inhibitor activity	4	21	0.206677	0.563062	ENSGALG00000006258(SPOCK1);ENSGALG00000008660(CST7);ENSGALG00000016820(GAS6);ENSGALG00000028520(CST3)
GO:0016248	channel inhibitor activity	4	21	0.206677	0.563062	ENSGALG00000012885(BCL2);ENSGALG00000032191(WNK4);ENSGALG00000034374(STX7);ENSGALG00000043287(CAV1)
GO:0017147	Wnt-protein binding	4	21	0.206677	0.563062	ENSGALG00000002763(FRZB);ENSGALG00000017242(FZD4);ENSGALG00000031997(SFRP4);ENSGALG00000042003(FZD10)
GO:0070011	peptidase activity, acting on L-amino acid peptides	66	530	0.211469	0.563062	ENSGALG00000000151(ADAMTS19);ENSGALG00000000430(SPPL2C);ENSGALG00000000498(ACE);ENSGALG00000000775(CTSS);ENSGALG00000001366(CASP9);ENSGALG00000001407(ADAMTS15);ENSGALG00000002081(MMP28);ENSGALG00000003580(MMP2);ENSGALG00000004252(CTSL);ENSGALG00000006175(DPEP1);ENSGALG00000007419(MASP1);ENSGALG00000008346(CASP18);ENSGALG00000008933(CASP7);ENSGALG00000008976(ADAM22);ENSGALG00000009360(CAPN2);ENSGA…
GO:0051015	actin filament binding	18	130	0.211615	0.563062	ENSGALG00000001446(GSN);ENSGALG00000004155(MYOM3);ENSGALG00000010770(SCIN);ENSGALG00000016986(LCP1);ENSGALG00000026948(ADD2);ENSGALG00000029276(PPP1R9B);ENSGALG00000029606(MYH1E);ENSGALG00000031450(MYO7A);ENSGALG00000032588(ARPC1B);ENSGALG00000032598(MYO1A);ENSGALG00000033405(DBN1);ENSGALG00000033953(SHROOM4);ENSGALG00000036175(CAPG);ENSGALG00000037726(MARCKS);ENSGALG00000039977(MYH1B);ENSGALG000…
GO:0031406	carboxylic acid binding	16	114	0.21262	0.563062	ENSGALG00000005643(LYVE1);ENSGALG00000015322(IMPG2);ENSGALG00000015624(VCAN);ENSGALG00000021135(HAPLN3);ENSGALG00000023689(ASS1);ENSGALG00000026781(ALOX5AP);ENSGALG00000030025(FABP4);ENSGALG00000037050(FABP3);ENSGALG00000037935(RARA);ENSGALG00000038405(CASR);ENSGALG00000039080(CD44);ENSGALG00000039245(STAB2);ENSGALG00000042009(HMMR);ENSGALG00000042030(P4HA3);ENSGALG00000043672(STAB1);ENSGALG00000…
GO:0001042	RNA polymerase I core binding	1	2	0.21304	0.563062	ENSGALG00000031529(ERBB2)
GO:0001409	guanine nucleotide transmembrane transporter activity	1	2	0.21304	0.563062	ENSGALG00000028225(SLC17A9)
GO:0001588	dopamine neurotransmitter receptor activity, coupled via Gs	1	2	0.21304	0.563062	ENSGALG00000039698(DRD1)
GO:0001607	neuromedin U receptor activity	1	2	0.21304	0.563062	ENSGALG00000007714(NMUR1)
GO:0001621	ADP receptor activity	1	2	0.21304	0.563062	ENSGALG00000017327(P2RY6)
GO:0003835	beta-galactoside alpha-2,6-sialyltransferase activity	1	2	0.21304	0.563062	ENSGALG00000005550(ST6GAL1)
GO:0003973	(S)-2-hydroxy-acid oxidase activity	1	2	0.21304	0.563062	ENSGALG00000014766(HAO2)
GO:0004046	aminoacylase activity	1	2	0.21304	0.563062	ENSGALG00000042984(ACY1)
GO:0004060	arylamine N-acetyltransferase activity	1	2	0.21304	0.563062	ENSGALG00000005473(PNAT3)
GO:0004096	catalase activity	1	2	0.21304	0.563062	ENSGALG00000010633(GPX7)
GO:0004105	choline-phosphate cytidylyltransferase activity	1	2	0.21304	0.563062	ENSGALG00000016318(PCYT1B)
GO:0004331	fructose-2,6-bisphosphate 2-phosphatase activity	1	2	0.21304	0.563062	ENSGALG00000032385(PFKFB4)
GO:0004470	malic enzyme activity	1	2	0.21304	0.563062	ENSGALG00000017246(ME3)
GO:0004471	malate dehydrogenase (decarboxylating) (NAD+) activity	1	2	0.21304	0.563062	ENSGALG00000017246(ME3)
GO:0004473	malate dehydrogenase (decarboxylating) (NADP+) activity	1	2	0.21304	0.563062	ENSGALG00000017246(ME3)
GO:0004666	prostaglandin-endoperoxide synthase activity	1	2	0.21304	0.563062	ENSGALG00000001314(PTGS1)
GO:0004704	NF-kappaB-inducing kinase activity	1	2	0.21304	0.563062	ENSGALG00000013356(IKBKE)
GO:0004839	ubiquitin activating enzyme activity	1	2	0.21304	0.563062	ENSGALG00000036263(UBA1)
GO:0004850	uridine phosphorylase activity	1	2	0.21304	0.563062	ENSGALG00000013073(UPP1)
GO:0004911	interleukin-2 receptor activity	1	2	0.21304	0.563062	ENSGALG00000042471(IL2RA)
GO:0004947	bradykinin receptor activity	1	2	0.21304	0.563062	ENSGALG00000020386(BDKRB1)
GO:0004951	cholecystokinin receptor activity	1	2	0.21304	0.563062	ENSGALG00000030801(CCKAR)
GO:0004974	leukotriene receptor activity	1	2	0.21304	0.563062	ENSGALG00000004128(CYSLTR1)
GO:0004991	parathyroid hormone receptor activity	1	2	0.21304	0.563062	ENSGALG00000005476(PTH2R)
GO:0005006	epidermal growth factor-activated receptor activity	1	2	0.21304	0.563062	ENSGALG00000037901(EFEMP1)
GO:0005017	platelet-derived growth factor-activated receptor activity	1	2	0.21304	0.563062	ENSGALG00000013929(PDGFRA)
GO:0005171	hepatocyte growth factor receptor binding	1	2	0.21304	0.563062	ENSGALG00000027707(ESM1)
GO:0008241	peptidyl-dipeptidase activity	1	2	0.21304	0.563062	ENSGALG00000000498(ACE)
GO:0008332	low voltage-gated calcium channel activity	1	2	0.21304	0.563062	ENSGALG00000005215(CACNA1H)
GO:0008384	IkappaB kinase activity	1	2	0.21304	0.563062	ENSGALG00000013356(IKBKE)
GO:0008413	8-oxo-7,8-dihydroguanosine triphosphate pyrophosphatase activity	1	2	0.21304	0.563062	ENSGALG00000016994(NUDT15)
GO:0008469	histone-arginine N-methyltransferase activity	1	2	0.21304	0.563062	ENSGALG00000013272(PRMT8)
GO:0008479	queuine tRNA-ribosyltransferase activity	1	2	0.21304	0.563062	ENSGALG00000050235(qtrt1)
GO:0008531	riboflavin kinase activity	1	2	0.21304	0.563062	ENSGALG00000054345(RFKL)
GO:0008889	glycerophosphodiester phosphodiesterase activity	1	2	0.21304	0.563062	ENSGALG00000010645(ENPP6)
GO:0008934	inositol monophosphate 1-phosphatase activity	1	2	0.21304	0.563062	ENSGALG00000013814(IMPA2)
GO:0009041	uridylate kinase activity	1	2	0.21304	0.563062	ENSGALG00000028982(CMPK2)
GO:0015065	uridine nucleotide receptor activity	1	2	0.21304	0.563062	ENSGALG00000017327(P2RY6)
GO:0015093	ferrous iron transmembrane transporter activity	1	2	0.21304	0.563062	ENSGALG00000033989(SLC39A14)
GO:0015132	prostaglandin transmembrane transporter activity	1	2	0.21304	0.563062	ENSGALG00000006471(SLCO2A1)
GO:0015182	L-asparagine transmembrane transporter activity	1	2	0.21304	0.563062	ENSGALG00000028871(SLC38A3)
GO:0015196	L-tryptophan transmembrane transporter activity	1	2	0.21304	0.563062	ENSGALG00000005845(SLC7A5)
GO:0015347	sodium-independent organic anion transmembrane transporter activity	1	2	0.21304	0.563062	ENSGALG00000017302(SLCO2B1)
GO:0015636	short-chain fatty acid transmembrane transporter activity	1	2	0.21304	0.563062	ENSGALG00000008439(CD36)
GO:0016509	long-chain-3-hydroxyacyl-CoA dehydrogenase activity	1	2	0.21304	0.563062	ENSGALG00000053254(EHHADH)
GO:0016618	hydroxypyruvate reductase activity	1	2	0.21304	0.563062	ENSGALG00000005423(GRHPR)
GO:0016623	oxidoreductase activity, acting on the aldehyde or oxo group of donors, oxygen as acceptor	1	2	0.21304	0.563062	ENSGALG00000020876(AOX2)
GO:0016941	natriuretic peptide receptor activity	1	2	0.21304	0.563062	ENSGALG00000027630(NPR2)
GO:0019238	cyclohydrolase activity	1	2	0.21304	0.563062	ENSGALG00000003570(ATIC)
GO:0019862	IgA binding	1	2	0.21304	0.563062	ENSGALG00000011551(JCHAIN)
GO:0019863	IgE binding	1	2	0.21304	0.563062	ENSGALG00000012173(LGALS3)
GO:0019966	interleukin-1 binding	1	2	0.21304	0.563062	ENSGALG00000046326(IL1R2)
GO:0019972	interleukin-12 binding	1	2	0.21304	0.563062	ENSGALG00000001409(IL12B)
GO:0019976	interleukin-2 binding	1	2	0.21304	0.563062	ENSGALG00000042471(IL2RA)
GO:0030267	glyoxylate reductase (NADP) activity	1	2	0.21304	0.563062	ENSGALG00000005423(GRHPR)
GO:0030792	methylarsonite methyltransferase activity	1	2	0.21304	0.563062	ENSGALG00000008133(AS3MT)
GO:0031802	type 5 metabotropic glutamate receptor binding	1	2	0.21304	0.563062	ENSGALG00000000209(PRNP)
GO:0031841	neuropeptide Y receptor binding	1	2	0.21304	0.563062	ENSGALG00000010983(NPY)
GO:0032028	myosin head/neck binding	1	2	0.21304	0.563062	ENSGALG00000046914(LIMCH1)
GO:0032034	myosin II head/neck binding	1	2	0.21304	0.563062	ENSGALG00000046914(LIMCH1)
GO:0032038	myosin II heavy chain binding	1	2	0.21304	0.563062	ENSGALG00000046914(LIMCH1)
GO:0032542	sulfiredoxin activity	1	2	0.21304	0.563062	ENSGALG00000054306(SRXN1)
GO:0033743	peptide-methionine (R)-S-oxide reductase activity	1	2	0.21304	0.563062	ENSGALG00000026661(MSRB3)
GO:0033862	UMP kinase activity	1	2	0.21304	0.563062	ENSGALG00000028982(CMPK2)
GO:0033883	pyridoxal phosphatase activity	1	2	0.21304	0.563062	ENSGALG00000023542(ALPL)
GO:0033906	hyaluronoglucuronidase activity	1	2	0.21304	0.563062	ENSGALG00000029000(HYAL3)
GO:0034191	apolipoprotein A-I receptor binding	1	2	0.21304	0.563062	ENSGALG00000007114(APOA1)
GO:0034246	mitochondrial sequence-specific DNA-binding transcription factor activity	1	2	0.21304	0.563062	ENSGALG00000015297(FOXO3)
GO:0034617	tetrahydrobiopterin binding	1	2	0.21304	0.563062	ENSGALG00000050508(NOS3)
GO:0035539	8-oxo-7,8-dihydrodeoxyguanosine triphosphate pyrophosphatase activity	1	2	0.21304	0.563062	ENSGALG00000016994(NUDT15)
GO:0035662	Toll-like receptor 4 binding	1	2	0.21304	0.563062	ENSGALG00000032701(LY96)
GO:0035718	macrophage migration inhibitory factor binding	1	2	0.21304	0.563062	ENSGALG00000004594(CD74)
GO:0036505	prosaposin receptor activity	1	2	0.21304	0.563062	ENSGALG00000000607(GPR37L1)
GO:0042608	T cell receptor binding	1	2	0.21304	0.563062	ENSGALG00000000466(LCK)
GO:0042924	neuromedin U binding	1	2	0.21304	0.563062	ENSGALG00000007714(NMUR1)
GO:0042943	D-amino acid transmembrane transporter activity	1	2	0.21304	0.563062	ENSGALG00000010187(SLC1A1)
GO:0043120	tumor necrosis factor binding	1	2	0.21304	0.563062	ENSGALG00000039461(TNFRSF1A)
GO:0043185	vascular endothelial growth factor receptor 3 binding	1	2	0.21304	0.563062	ENSGALG00000016558(VEGFD)
GO:0043533	inositol 1,3,4,5 tetrakisphosphate binding	1	2	0.21304	0.563062	ENSGALG00000007038(ASTN2)
GO:0045030	UTP-activated nucleotide receptor activity	1	2	0.21304	0.563062	ENSGALG00000017327(P2RY6)
GO:0045569	TRAIL binding	1	2	0.21304	0.563062	ENSGALG00000000452(TNFRSF10B)
GO:0046997	oxidoreductase activity, acting on the CH-NH group of donors, flavin as acceptor	1	2	0.21304	0.563062	ENSGALG00000002855(SARDH)
GO:0047066	phospholipid-hydroperoxide glutathione peroxidase activity	1	2	0.21304	0.563062	ENSGALG00000028204(GPX1)
GO:0047086	ketosteroid monooxygenase activity	1	2	0.21304	0.563062	ENSGALG00000049903(AKR1B1)
GO:0047847	deoxyuridine phosphorylase activity	1	2	0.21304	0.563062	ENSGALG00000013073(UPP1)
GO:0048403	brain-derived neurotrophic factor binding	1	2	0.21304	0.563062	ENSGALG00000012594(NTRK2)
GO:0050135	NAD(P)+ nucleosidase activity	1	2	0.21304	0.563062	ENSGALG00000014508(CD38)
GO:0050218	propionate-CoA ligase activity	1	2	0.21304	0.563062	ENSGALG00000008632(ACSS1)
GO:0050220	prostaglandin-E synthase activity	1	2	0.21304	0.563062	ENSGALG00000046708(PTGES)
GO:0050542	icosanoid binding	1	2	0.21304	0.563062	ENSGALG00000026781(ALOX5AP)
GO:0050543	icosatetraenoic acid binding	1	2	0.21304	0.563062	ENSGALG00000026781(ALOX5AP)
GO:0050544	arachidonic acid binding	1	2	0.21304	0.563062	ENSGALG00000026781(ALOX5AP)
GO:0050833	pyruvate transmembrane transporter activity	1	2	0.21304	0.563062	ENSGALG00000015437(MPC2)
GO:0051425	PTB domain binding	1	2	0.21304	0.563062	ENSGALG00000015770(APP)
GO:0051916	granulocyte colony-stimulating factor binding	1	2	0.21304	0.563062	ENSGALG00000002112(CSF3R)
GO:0052815	medium-chain acyl-CoA hydrolase activity	1	2	0.21304	0.563062	ENSGALG00000006842(ACOT8)
GO:0060002	plus-end directed microfilament motor activity	1	2	0.21304	0.563062	ENSGALG00000007647(MYO3A)
GO:0060228	phosphatidylcholine-sterol O-acyltransferase activator activity	1	2	0.21304	0.563062	ENSGALG00000007114(APOA1)
GO:0061507	cyclic-GMP-AMP binding	1	2	0.21304	0.563062	ENSGALG00000041129(TMEM173)
GO:0061860	DNA clamp unloader activity	1	2	0.21304	0.563062	ENSGALG00000003294(ATAD5)
GO:0070052	collagen V binding	1	2	0.21304	0.563062	ENSGALG00000009626(THBS1)
GO:0070401	NADP+ binding	1	2	0.21304	0.563062	ENSGALG00000017246(ME3)
GO:0070538	oleic acid binding	1	2	0.21304	0.563062	ENSGALG00000037050(FABP3)
GO:0071553	G protein-coupled pyrimidinergic nucleotide receptor activity	1	2	0.21304	0.563062	ENSGALG00000017327(P2RY6)
GO:0071714	icosanoid transmembrane transporter activity	1	2	0.21304	0.563062	ENSGALG00000006471(SLCO2A1)
GO:0071723	lipopeptide binding	1	2	0.21304	0.563062	ENSGALG00000043052(CD1B)
GO:0071886	1-(4-iodo-2,5-dimethoxyphenyl)propan-2-amine binding	1	2	0.21304	0.563062	ENSGALG00000016992(HTR2A)
GO:0086056	voltage-gated calcium channel activity involved in AV node cell action potential	1	2	0.21304	0.563062	ENSGALG00000013022(CACNA1C)
GO:0086075	gap junction channel activity involved in cardiac conduction electrical coupling	1	2	0.21304	0.563062	ENSGALG00000039452(GJA5)
GO:0086077	gap junction channel activity involved in AV node cell-bundle of His cell electrical coupling	1	2	0.21304	0.563062	ENSGALG00000039452(GJA5)
GO:0086080	protein binding involved in heterotypic cell-cell adhesion	1	2	0.21304	0.563062	ENSGALG00000009514(NRCAM)
GO:1901480	oleate transmembrane transporter activity	1	2	0.21304	0.563062	ENSGALG00000008439(CD36)
GO:0008227	G protein-coupled amine receptor activity	6	36	0.215334	0.56706	ENSGALG00000007681(HTR2B);ENSGALG00000008365(CHRM4);ENSGALG00000016992(HTR2A);ENSGALG00000024171(HRH2);ENSGALG00000026092(HRH3);ENSGALG00000035081(HTR7L)
GO:0032934	sterol binding	6	36	0.215334	0.56706	ENSGALG00000003212(TSPO2);ENSGALG00000006546(CD81);ENSGALG00000007114(APOA1);ENSGALG00000007758(OSBP2);ENSGALG00000016881(GPR183);ENSGALG00000033941(RORC)
GO:0004383	guanylate cyclase activity	2	8	0.225949	0.582331	ENSGALG00000027630(NPR2);ENSGALG00000037869(Npr1)
GO:0004908	interleukin-1 receptor activity	2	8	0.225949	0.582331	ENSGALG00000016785(IL1RL1);ENSGALG00000046326(IL1R2)
GO:0005313	L-glutamate transmembrane transporter activity	2	8	0.225949	0.582331	ENSGALG00000010187(SLC1A1);ENSGALG00000037556(SLC1A2)
GO:0017081	chloride channel regulator activity	2	8	0.225949	0.582331	ENSGALG00000032191(WNK4);ENSGALG00000034374(STX7)
GO:0019203	carbohydrate phosphatase activity	2	8	0.225949	0.582331	ENSGALG00000030034(G6PC1);ENSGALG00000032385(PFKFB4)
GO:0019992	diacylglycerol binding	2	8	0.225949	0.582331	ENSGALG00000035935(Unc13c);ENSGALG00000036686(PLTP)
GO:0031994	insulin-like growth factor I binding	2	8	0.225949	0.582331	ENSGALG00000011468(IGFBP5);ENSGALG00000040672(IGFBP4)
GO:0043176	amine binding	2	8	0.225949	0.582331	ENSGALG00000007681(HTR2B);ENSGALG00000016992(HTR2A)
GO:0051378	serotonin binding	2	8	0.225949	0.582331	ENSGALG00000007681(HTR2B);ENSGALG00000016992(HTR2A)
GO:0070513	death domain binding	2	8	0.225949	0.582331	ENSGALG00000012885(BCL2);ENSGALG00000044641(DAPL1)
GO:0097371	MDM2/MDM4 family protein binding	2	8	0.225949	0.582331	ENSGALG00000014432(RPS20);ENSGALG00000015195(RPS15)
GO:1900750	oligopeptide binding	2	8	0.225949	0.582331	ENSGALG00000032922(GSTM2);ENSGALG00000046708(PTGES)
GO:0042578	phosphoric ester hydrolase activity	37	289	0.229728	0.59102	ENSGALG00000000399(DUSP28);ENSGALG00000000466(LCK);ENSGALG00000000584(Ptprv);ENSGALG00000002192(PTPRC);ENSGALG00000004048(PTPRS);ENSGALG00000004336(INPPL1);ENSGALG00000004339(PDE8B);ENSGALG00000005805(PLCD1);ENSGALG00000006567(UBASH3B);ENSGALG00000008885(PDE1A);ENSGALG00000008907(PLCB4);ENSGALG00000010645(ENPP6);ENSGALG00000010935(PTPRQ);ENSGALG00000011094(PDE4B);ENSGALG00000013814(IMPA2);ENSGALG…
GO:0015491	cation:cation antiporter activity	4	22	0.231694	0.595022	ENSGALG00000007867(SLC9A5);ENSGALG00000008445(SLC24A3);ENSGALG00000008544(SLC8A1);ENSGALG00000034251(SLC9A1)
GO:0046943	carboxylic acid transmembrane transporter activity	13	92	0.235476	0.599689	ENSGALG00000002728(SLC16A3);ENSGALG00000005845(SLC7A5);ENSGALG00000006425(SLC6A6);ENSGALG00000006471(SLCO2A1);ENSGALG00000007748(SLC16A2);ENSGALG00000008439(CD36);ENSGALG00000009698(SLC38A1);ENSGALG00000010187(SLC1A1);ENSGALG00000015437(MPC2);ENSGALG00000017302(SLCO2B1);ENSGALG00000020479(SLC43A3);ENSGALG00000028871(SLC38A3);ENSGALG00000037556(SLC1A2)
GO:0001965	G-protein alpha-subunit binding	3	15	0.235577	0.599689	ENSGALG00000003113(RGS14);ENSGALG00000007681(HTR2B);ENSGALG00000014983(F2R)
GO:0004198	calcium-dependent cysteine-type endopeptidase activity	3	15	0.235577	0.599689	ENSGALG00000009360(CAPN2);ENSGALG00000040478(CAPN5);ENSGALG00000041685(CAPN1)
GO:0005160	transforming growth factor beta receptor binding	3	15	0.235577	0.599689	ENSGALG00000006038(TGFBR3);ENSGALG00000010346(TGFB3);ENSGALG00000031325(TGFB1)
GO:0043548	phosphatidylinositol 3-kinase binding	3	15	0.235577	0.599689	ENSGALG00000000466(LCK);ENSGALG00000001446(GSN);ENSGALG00000013253(INSRR)
GO:0019207	kinase regulator activity	18	133	0.240903	0.612173	ENSGALG00000000839(WNT11);ENSGALG00000001718(CCNG1);ENSGALG00000001833(PRKRIP1);ENSGALG00000002028(GPRC5B);ENSGALG00000005438(PARVA);ENSGALG00000008411(GHRL);ENSGALG00000010537(CDKN2C);ENSGALG00000011138(CCNK);ENSGALG00000012456(RAC2);ENSGALG00000014277(RHOH);ENSGALG00000016820(GAS6);ENSGALG00000016954(RGCC);ENSGALG00000023296(TAL1);ENSGALG00000027036(PKIB);ENSGALG00000030878(RPLP1);ENSGALG000000…
GO:0005496	steroid binding	8	53	0.244572	0.620408	ENSGALG00000003212(TSPO2);ENSGALG00000006546(CD81);ENSGALG00000007114(APOA1);ENSGALG00000007758(OSBP2);ENSGALG00000016675(PAQR8);ENSGALG00000016881(GPR183);ENSGALG00000020260(PGRMC1);ENSGALG00000033941(RORC)
GO:0004180	carboxypeptidase activity	5	30	0.2459	0.621603	ENSGALG00000009693(CPXM2);ENSGALG00000030209(CPZ);ENSGALG00000040759(CPXM1);ENSGALG00000041834(AEBP1);ENSGALG00000048849(CPXM2)
GO:0015370	solute:sodium symporter activity	5	30	0.2459	0.621603	ENSGALG00000004246(SLC6A4);ENSGALG00000006425(SLC6A6);ENSGALG00000006728(SLC5A1);ENSGALG00000010187(SLC1A1);ENSGALG00000037556(SLC1A2)
GO:0005342	organic acid transmembrane transporter activity	13	93	0.247589	0.624785	ENSGALG00000002728(SLC16A3);ENSGALG00000005845(SLC7A5);ENSGALG00000006425(SLC6A6);ENSGALG00000006471(SLCO2A1);ENSGALG00000007748(SLC16A2);ENSGALG00000008439(CD36);ENSGALG00000009698(SLC38A1);ENSGALG00000010187(SLC1A1);ENSGALG00000015437(MPC2);ENSGALG00000017302(SLCO2B1);ENSGALG00000020479(SLC43A3);ENSGALG00000028871(SLC38A3);ENSGALG00000037556(SLC1A2)
GO:0016891	endoribonuclease activity, producing 5'-phosphomonoesters	17	126	0.253034	0.637417	ENSGALG00000006963(ENDOV);ENSGALG00000046681(pol);ENSGALG00000047540(pol);ENSGALG00000047968(pol);ENSGALG00000048907(--);ENSGALG00000049219(pol);ENSGALG00000049474(pol);ENSGALG00000049871(gag-pol);ENSGALG00000050036(gag-pol);ENSGALG00000050468(gag-pol);ENSGALG00000050520(pol);ENSGALG00000052002(RNASEH2A);ENSGALG00000052307(RPP25);ENSGALG00000052636(gag-pol);ENSGALG00000053173(pol);ENSGALG00000053…
GO:0004523	RNA-DNA hybrid ribonuclease activity	15	110	0.256779	0.644185	ENSGALG00000046681(pol);ENSGALG00000047540(pol);ENSGALG00000047968(pol);ENSGALG00000048907(--);ENSGALG00000049219(pol);ENSGALG00000049474(pol);ENSGALG00000049871(gag-pol);ENSGALG00000050036(gag-pol);ENSGALG00000050468(gag-pol);ENSGALG00000050520(pol);ENSGALG00000052002(RNASEH2A);ENSGALG00000052636(gag-pol);ENSGALG00000053173(pol);ENSGALG00000053931(gag-pol);ENSGALG00000053933(pol)
GO:0015298	solute:cation antiporter activity	4	23	0.257395	0.644185	ENSGALG00000007867(SLC9A5);ENSGALG00000008445(SLC24A3);ENSGALG00000008544(SLC8A1);ENSGALG00000034251(SLC9A1)
GO:0004672	protein kinase activity	61	497	0.259193	0.644185	ENSGALG00000000244(CAMK4);ENSGALG00000000466(LCK);ENSGALG00000000736(MATK);ENSGALG00000001486(ZAP70);ENSGALG00000001617(CAMKK1);ENSGALG00000001840(TEK);ENSGALG00000003499(MAST3);ENSGALG00000004530(MMD2);ENSGALG00000005621(CAMK2A);ENSGALG00000005884(MAP3K3);ENSGALG00000006038(TGFBR3);ENSGALG00000006522(HCK);ENSGALG00000006901(AATK);ENSGALG00000007140(NRP1);ENSGALG00000007356(MAP3K8);ENSGALG0000000…
GO:0015103	inorganic anion transmembrane transporter activity	13	94	0.259929	0.644185	ENSGALG00000003748(ANO5);ENSGALG00000004246(SLC6A4);ENSGALG00000007217(BEST1);ENSGALG00000010187(SLC1A1);ENSGALG00000016185(SLC37A1);ENSGALG00000016607(CLCN4);ENSGALG00000029392(GABRB3);ENSGALG00000029502(CLIC2);ENSGALG00000032146(SLC4A5);ENSGALG00000033989(SLC39A14);ENSGALG00000034284(SLC4A2);ENSGALG00000034615(ANO8);ENSGALG00000039978(SLC4A1)
GO:0016773	phosphotransferase activity, alcohol group as acceptor	71	583	0.261891	0.644185	ENSGALG00000000244(CAMK4);ENSGALG00000000466(LCK);ENSGALG00000000736(MATK);ENSGALG00000001117(PFKFB2);ENSGALG00000001486(ZAP70);ENSGALG00000001617(CAMKK1);ENSGALG00000001840(TEK);ENSGALG00000003499(MAST3);ENSGALG00000004530(MMD2);ENSGALG00000004637(Shpk);ENSGALG00000005621(CAMK2A);ENSGALG00000005721(DGKG);ENSGALG00000005884(MAP3K3);ENSGALG00000006038(TGFBR3);ENSGALG00000006522(HCK);ENSGALG0000000…
GO:0004364	glutathione transferase activity	3	16	0.267422	0.644185	ENSGALG00000016322(Gsta4);ENSGALG00000032922(GSTM2);ENSGALG00000046708(PTGES)
GO:0019956	chemokine binding	3	16	0.267422	0.644185	ENSGALG00000035733(CCR7);ENSGALG00000037077(CCR5);ENSGALG00000038000(CX3CR1)
GO:0055106	ubiquitin-protein transferase regulator activity	3	16	0.267422	0.644185	ENSGALG00000014432(RPS20);ENSGALG00000015195(RPS15);ENSGALG00000016392(RPS7)
GO:0005324	long-chain fatty acid transporter activity	2	9	0.270041	0.644185	ENSGALG00000008439(CD36);ENSGALG00000030025(FABP4)
GO:0008157	protein phosphatase 1 binding	2	9	0.270041	0.644185	ENSGALG00000029276(PPP1R9B);ENSGALG00000042485(PHACTR4)
GO:0010851	cyclase regulator activity	2	9	0.270041	0.644185	ENSGALG00000006779(PDZD3);ENSGALG00000012710(NCS1)
GO:0015172	acidic amino acid transmembrane transporter activity	2	9	0.270041	0.644185	ENSGALG00000010187(SLC1A1);ENSGALG00000037556(SLC1A2)
GO:0015368	calcium:cation antiporter activity	2	9	0.270041	0.644185	ENSGALG00000008445(SLC24A3);ENSGALG00000008544(SLC8A1)
GO:0016722	oxidoreductase activity, oxidizing metal ions	2	9	0.270041	0.644185	ENSGALG00000007220(FTH1);ENSGALG00000030703(CYBRD1)
GO:0019957	C-C chemokine binding	2	9	0.270041	0.644185	ENSGALG00000035733(CCR7);ENSGALG00000037077(CCR5)
GO:0031420	alkali metal ion binding	2	9	0.270041	0.644185	ENSGALG00000012142(KCNA4);ENSGALG00000015473(ADPRH)
GO:0032794	GTPase activating protein binding	2	9	0.270041	0.644185	ENSGALG00000005805(PLCD1);ENSGALG00000028971(NKIRAS2)
GO:0034185	apolipoprotein binding	2	9	0.270041	0.644185	ENSGALG00000028928(LCAT);ENSGALG00000030904(LRP1)
GO:0035250	UDP-galactosyltransferase activity	2	9	0.270041	0.644185	ENSGALG00000014128(A4GALT);ENSGALG00000051274(B3GALT2)
GO:0070679	inositol 1,4,5 trisphosphate binding	2	9	0.270041	0.644185	ENSGALG00000017044(TRPC4);ENSGALG00000029416(TRPC6)
GO:0005198	structural molecule activity	64	525	0.271866	0.644185	ENSGALG00000000909(GFAP);ENSGALG00000001465(RPL38);ENSGALG00000002108(EVPL);ENSGALG00000002536(STX2);ENSGALG00000002546(COL5A1);ENSGALG00000002644(RPL10A);ENSGALG00000002837(RPL27);ENSGALG00000004035(CRYBA1);ENSGALG00000004588(RPS14);ENSGALG00000004831(RPS4Y1);ENSGALG00000004960(FBN1);ENSGALG00000005180(Col11a1);ENSGALG00000005948(RPL27A);ENSGALG00000006179(RPL13);ENSGALG00000007905(LAMB1);ENSGAL…
GO:0004497	monooxygenase activity	11	79	0.275908	0.644185	ENSGALG00000001325(CYP1A1);ENSGALG00000006352(CH25H);ENSGALG00000011394(CYP2J21);ENSGALG00000013535(CYP4V2);ENSGALG00000032190(MICAL1);ENSGALG00000036831(CYP2H1);ENSGALG00000040754(CYP1C1);ENSGALG00000049903(AKR1B1);ENSGALG00000050045(CYP2J2);ENSGALG00000050508(NOS3);ENSGALG00000050634(CYP2G1)
GO:0005216	ion channel activity	39	313	0.278433	0.644185	ENSGALG00000000367(ASIC2);ENSGALG00000001573(P2RX1);ENSGALG00000001645(KCNT1);ENSGALG00000003748(ANO5);ENSGALG00000003833(CACNA1E);ENSGALG00000003863(P2RX7);ENSGALG00000004096(CHRNA7);ENSGALG00000004519(TRPV2);ENSGALG00000004721(KCNJ12);ENSGALG00000005215(CACNA1H);ENSGALG00000005822(KCNQ2);ENSGALG00000007217(BEST1);ENSGALG00000008486(CACNA2D1);ENSGALG00000009935(KCNJ3);ENSGALG00000010187(SLC1A1);…
GO:0046915	transition metal ion transmembrane transporter activity	4	24	0.283617	0.644185	ENSGALG00000004413(SLC39A11);ENSGALG00000008602(SLC39A12);ENSGALG00000008844(SLC31A1);ENSGALG00000033989(SLC39A14)
GO:0015179	L-amino acid transmembrane transporter activity	5	32	0.290973	0.644185	ENSGALG00000005845(SLC7A5);ENSGALG00000009698(SLC38A1);ENSGALG00000010187(SLC1A1);ENSGALG00000028871(SLC38A3);ENSGALG00000037556(SLC1A2)
GO:0001130	bacterial-type RNA polymerase transcription factor activity, sequence-specific DNA binding	3	17	0.299712	0.644185	ENSGALG00000000583(SOX13);ENSGALG00000008127(SPI1);ENSGALG00000037935(RARA)
GO:0005385	zinc ion transmembrane transporter activity	3	17	0.299712	0.644185	ENSGALG00000004413(SLC39A11);ENSGALG00000008602(SLC39A12);ENSGALG00000033989(SLC39A14)
GO:0001664	G protein-coupled receptor binding	19	147	0.300082	0.644185	ENSGALG00000000209(PRNP);ENSGALG00000000839(WNT11);ENSGALG00000001600(DVL1);ENSGALG00000002329(CCL1);ENSGALG00000008411(GHRL);ENSGALG00000010983(NPY);ENSGALG00000015022(FYN);ENSGALG00000015235(XCL1);ENSGALG00000019845(AvBD9);ENSGALG00000022815(AvBD1);ENSGALG00000024466(CCL17);ENSGALG00000027192(NTS);ENSGALG00000028256(CCL19);ENSGALG00000038000(CX3CR1);ENSGALG00000042193(AvBD5);ENSGALG00000043603(…
GO:0016798	hydrolase activity, acting on glycosyl bonds	16	122	0.300178	0.644185	ENSGALG00000005814(MYORG);ENSGALG00000008776(HYAL6);ENSGALG00000011203(HPSE);ENSGALG00000011328(GLB1L);ENSGALG00000011816(ENGASE);ENSGALG00000014508(CD38);ENSGALG00000014509(BST1);ENSGALG00000014878(MAN1A1);ENSGALG00000015473(ADPRH);ENSGALG00000016590(TLR7);ENSGALG00000016785(IL1RL1);ENSGALG00000017068(KL);ENSGALG00000029000(HYAL3);ENSGALG00000043257(LYG2);ENSGALG00000046858(MOGS);ENSGALG00000050…
GO:0000976	transcription regulatory region sequence-specific DNA binding	78	651	0.301239	0.644185	ENSGALG00000000284(HOXB4);ENSGALG00000000583(SOX13);ENSGALG00000001161(FLI1);ENSGALG00000001276(HOXB9);ENSGALG00000001518(ZNF750);ENSGALG00000001577(FOXK2);ENSGALG00000003670(MAFB);ENSGALG00000003952(RBPJL);ENSGALG00000005352(GATA5);ENSGALG00000005504(HNF1B);ENSGALG00000005909(GATA2);ENSGALG00000006673(POU2F3);ENSGALG00000006785(IRF1);ENSGALG00000008014(CEBPB);ENSGALG00000008127(SPI1);ENSGALG0000…
GO:0070851	growth factor receptor binding	12	89	0.301271	0.644185	ENSGALG00000006827(IL4);ENSGALG00000010589(FLRT2);ENSGALG00000015022(FYN);ENSGALG00000016558(VEGFD);ENSGALG00000017068(KL);ENSGALG00000017179(PDGFD);ENSGALG00000025748(FGF9);ENSGALG00000027707(ESM1);ENSGALG00000028158(FGF7);ENSGALG00000031255(FGF1);ENSGALG00000032349(CDH5);ENSGALG00000037901(EFEMP1)
GO:0001602	pancreatic polypeptide receptor activity	1	3	0.301892	0.644185	ENSGALG00000005923(NPY4R)
GO:0001635	calcitonin gene-related peptide receptor activity	1	3	0.301892	0.644185	ENSGALG00000003821(RAMP1)
GO:0001727	lipid kinase activity	1	3	0.301892	0.644185	ENSGALG00000037043(PIK3C2B)
GO:0003847	1-alkyl-2-acetylglycerophosphocholine esterase activity	1	3	0.301892	0.644185	ENSGALG00000028928(LCAT)
GO:0003987	acetate-CoA ligase activity	1	3	0.301892	0.644185	ENSGALG00000008632(ACSS1)
GO:0003993	acid phosphatase activity	1	3	0.301892	0.644185	ENSGALG00000032854(ACP5)
GO:0004045	aminoacyl-tRNA hydrolase activity	1	3	0.301892	0.644185	ENSGALG00000007822(MRPL58)
GO:0004062	aryl sulfotransferase activity	1	3	0.301892	0.644185	ENSGALG00000011812(Sult1d1)
GO:0004127	cytidylate kinase activity	1	3	0.301892	0.644185	ENSGALG00000028982(CMPK2)
GO:0004301	epoxide hydrolase activity	1	3	0.301892	0.644185	ENSGALG00000016567(EPHX2)
GO:0004340	glucokinase activity	1	3	0.301892	0.644185	ENSGALG00000034855(HK2)
GO:0004346	glucose-6-phosphatase activity	1	3	0.301892	0.644185	ENSGALG00000030034(G6PC1)
GO:0004356	glutamate-ammonia ligase activity	1	3	0.301892	0.644185	ENSGALG00000043754(GLUL)
GO:0004422	hypoxanthine phosphoribosyltransferase activity	1	3	0.301892	0.644185	ENSGALG00000007694(PRTFDC1)
GO:0004517	nitric-oxide synthase activity	1	3	0.301892	0.644185	ENSGALG00000050508(NOS3)
GO:0004528	phosphodiesterase I activity	1	3	0.301892	0.644185	ENSGALG00000037587(ENPP3)
GO:0004679	AMP-activated protein kinase activity	1	3	0.301892	0.644185	ENSGALG00000010826(PRKAA2)
GO:0004792	thiosulfate sulfurtransferase activity	1	3	0.301892	0.644185	ENSGALG00000012488(TST)
GO:0004798	thymidylate kinase activity	1	3	0.301892	0.644185	ENSGALG00000028982(CMPK2)
GO:0004962	endothelin receptor activity	1	3	0.301892	0.644185	ENSGALG00000010013(EDNRA)
GO:0004995	tachykinin receptor activity	1	3	0.301892	0.644185	ENSGALG00000036638(TACR1)
GO:0005001	transmembrane receptor protein tyrosine phosphatase activity	1	3	0.301892	0.644185	ENSGALG00000014561(PTPN6)
GO:0005095	GTPase inhibitor activity	1	3	0.301892	0.644185	ENSGALG00000041121(SLIT2)
GO:0005136	interleukin-4 receptor binding	1	3	0.301892	0.644185	ENSGALG00000006827(IL4)
GO:0005173	stem cell factor receptor binding	1	3	0.301892	0.644185	ENSGALG00000011206(KITLG)
GO:0005315	inorganic phosphate transmembrane transporter activity	1	3	0.301892	0.644185	ENSGALG00000038336(SLC20A2)
GO:0005368	taurine transmembrane transporter activity	1	3	0.301892	0.644185	ENSGALG00000006425(SLC6A6)
GO:0005432	calcium:sodium antiporter activity	1	3	0.301892	0.644185	ENSGALG00000008544(SLC8A1)
GO:0008139	nuclear localization sequence binding	1	3	0.301892	0.644185	ENSGALG00000004650(BRAP)
GO:0008410	CoA-transferase activity	1	3	0.301892	0.644185	ENSGALG00000014846(OXCT1)
GO:0008429	phosphatidylethanolamine binding	1	3	0.301892	0.644185	ENSGALG00000036686(PLTP)
GO:0008449	N-acetylglucosamine-6-sulfatase activity	1	3	0.301892	0.644185	ENSGALG00000039553(SULF1)
GO:0008499	UDP-galactose:beta-N-acetylglucosamine beta-1,3-galactosyltransferase activity	1	3	0.301892	0.644185	ENSGALG00000051274(B3GALT2)
GO:0008800	beta-lactamase activity	1	3	0.301892	0.644185	ENSGALG00000006175(DPEP1)
GO:0015086	cadmium ion transmembrane transporter activity	1	3	0.301892	0.644185	ENSGALG00000033989(SLC39A14)
GO:0015114	phosphate ion transmembrane transporter activity	1	3	0.301892	0.644185	ENSGALG00000016185(SLC37A1)
GO:0015190	L-leucine transmembrane transporter activity	1	3	0.301892	0.644185	ENSGALG00000005845(SLC7A5)
GO:0015204	urea transmembrane transporter activity	1	3	0.301892	0.644185	ENSGALG00000032749(Slc14a2)
GO:0015220	choline transmembrane transporter activity	1	3	0.301892	0.644185	ENSGALG00000047929(SLC44A2)
GO:0015272	ATP-activated inward rectifier potassium channel activity	1	3	0.301892	0.644185	ENSGALG00000026373(KCNJ8)
GO:0015373	anion:sodium symporter activity	1	3	0.301892	0.644185	ENSGALG00000004246(SLC6A4)
GO:0015378	sodium:chloride symporter activity	1	3	0.301892	0.644185	ENSGALG00000004246(SLC6A4)
GO:0016211	ammonia ligase activity	1	3	0.301892	0.644185	ENSGALG00000043754(GLUL)
GO:0016647	oxidoreductase activity, acting on the CH-NH group of donors, oxygen as acceptor	1	3	0.301892	0.644185	ENSGALG00000026392(PIPOX)
GO:0016880	acid-ammonia (or amide) ligase activity	1	3	0.301892	0.644185	ENSGALG00000043754(GLUL)
GO:0016971	flavin-linked sulfhydryl oxidase activity	1	3	0.301892	0.644185	ENSGALG00000003933(QSOX1)
GO:0019198	transmembrane receptor protein phosphatase activity	1	3	0.301892	0.644185	ENSGALG00000014561(PTPN6)
GO:0019911	structural constituent of myelin sheath	1	3	0.301892	0.644185	ENSGALG00000013640(MBP)
GO:0031433	telethonin binding	1	3	0.301892	0.644185	ENSGALG00000011991(MYOZ2)
GO:0031995	insulin-like growth factor II binding	1	3	0.301892	0.644185	ENSGALG00000040672(IGFBP4)
GO:0032422	purine-rich negative regulatory element binding	1	3	0.301892	0.644185	ENSGALG00000029387(PURA)
GO:0034189	very-low-density lipoprotein particle binding	1	3	0.301892	0.644185	ENSGALG00000036686(PLTP)
GO:0034190	apolipoprotein receptor binding	1	3	0.301892	0.644185	ENSGALG00000007114(APOA1)
GO:0034618	arginine binding	1	3	0.301892	0.644185	ENSGALG00000050508(NOS3)
GO:0034714	type III transforming growth factor beta receptor binding	1	3	0.301892	0.644185	ENSGALG00000010346(TGFB3)
GO:0035241	protein-arginine omega-N monomethyltransferase activity	1	3	0.301892	0.644185	ENSGALG00000013272(PRMT8)
GO:0036313	phosphatidylinositol 3-kinase catalytic subunit binding	1	3	0.301892	0.644185	ENSGALG00000001446(GSN)
GO:0038132	neuregulin binding	1	3	0.301892	0.644185	ENSGALG00000033510(ERBB3)
GO:0042134	rRNA primary transcript binding	1	3	0.301892	0.644185	ENSGALG00000003261(PTRF)
GO:0042301	phosphate ion binding	1	3	0.301892	0.644185	ENSGALG00000030034(G6PC1)
GO:0042834	peptidoglycan binding	1	3	0.301892	0.644185	ENSGALG00000011551(JCHAIN)
GO:0044323	retinoic acid-responsive element binding	1	3	0.301892	0.644185	ENSGALG00000037935(RARA)
GO:0048495	Roundabout binding	1	3	0.301892	0.644185	ENSGALG00000041121(SLIT2)
GO:0050309	sugar-terminal-phosphatase activity	1	3	0.301892	0.644185	ENSGALG00000030034(G6PC1)
GO:0050501	hyaluronan synthase activity	1	3	0.301892	0.644185	ENSGALG00000029596(HAS2)
GO:0051525	NFAT protein binding	1	3	0.301892	0.644185	ENSGALG00000008127(SPI1)
GO:0052834	inositol monophosphate phosphatase activity	1	3	0.301892	0.644185	ENSGALG00000013814(IMPA2)
GO:0055077	gap junction hemi-channel activity	1	3	0.301892	0.644185	ENSGALG00000039452(GJA5)
GO:0070697	activin receptor binding	1	3	0.301892	0.644185	ENSGALG00000034616(INHBA)
GO:0097100	supercoiled DNA binding	1	3	0.301892	0.644185	ENSGALG00000017330(RPS3)
GO:0097643	amylin receptor activity	1	3	0.301892	0.644185	ENSGALG00000003821(RAMP1)
GO:0097644	calcitonin family binding	1	3	0.301892	0.644185	ENSGALG00000003821(RAMP1)
GO:1903135	cupric ion binding	1	3	0.301892	0.644185	ENSGALG00000000209(PRNP)
GO:0043167	ion binding	399	3459	0.305409	0.650732	ENSGALG00000000209(PRNP);ENSGALG00000000244(CAMK4);ENSGALG00000000402(LOXL2);ENSGALG00000000466(LCK);ENSGALG00000000585(MYL4);ENSGALG00000000674(MYO1D);ENSGALG00000000720(GBP1);ENSGALG00000000736(MATK);ENSGALG00000001117(PFKFB2);ENSGALG00000001189(NCF1C);ENSGALG00000001325(CYP1A1);ENSGALG00000001407(ADAMTS15);ENSGALG00000001446(GSN);ENSGALG00000001486(ZAP70);ENSGALG00000001564(ATP2A3);ENSGALG0000…
GO:0044212	transcription regulatory region DNA binding	78	652	0.306313	0.651702	ENSGALG00000000284(HOXB4);ENSGALG00000000583(SOX13);ENSGALG00000001161(FLI1);ENSGALG00000001276(HOXB9);ENSGALG00000001518(ZNF750);ENSGALG00000001577(FOXK2);ENSGALG00000003670(MAFB);ENSGALG00000003952(RBPJL);ENSGALG00000005352(GATA5);ENSGALG00000005504(HNF1B);ENSGALG00000005909(GATA2);ENSGALG00000006673(POU2F3);ENSGALG00000006785(IRF1);ENSGALG00000008014(CEBPB);ENSGALG00000008127(SPI1);ENSGALG0000…
GO:0001067	regulatory region nucleic acid binding	78	653	0.311419	0.653896	ENSGALG00000000284(HOXB4);ENSGALG00000000583(SOX13);ENSGALG00000001161(FLI1);ENSGALG00000001276(HOXB9);ENSGALG00000001518(ZNF750);ENSGALG00000001577(FOXK2);ENSGALG00000003670(MAFB);ENSGALG00000003952(RBPJL);ENSGALG00000005352(GATA5);ENSGALG00000005504(HNF1B);ENSGALG00000005909(GATA2);ENSGALG00000006673(POU2F3);ENSGALG00000006785(IRF1);ENSGALG00000008014(CEBPB);ENSGALG00000008127(SPI1);ENSGALG0000…
GO:0043178	alcohol binding	7	49	0.313973	0.653896	ENSGALG00000003212(TSPO2);ENSGALG00000006546(CD81);ENSGALG00000007038(ASTN2);ENSGALG00000007114(APOA1);ENSGALG00000007758(OSBP2);ENSGALG00000017044(TRPC4);ENSGALG00000029416(TRPC6)
GO:0004536	deoxyribonuclease activity	5	33	0.314036	0.653896	ENSGALG00000005688(DNASE1L3);ENSGALG00000006963(ENDOV);ENSGALG00000008698(MGME1);ENSGALG00000017330(RPS3);ENSGALG00000028790(DNASE2B)
GO:0019843	rRNA binding	5	33	0.314036	0.653896	ENSGALG00000003261(PTRF);ENSGALG00000004588(RPS14);ENSGALG00000004831(RPS4Y1);ENSGALG00000012488(TST);ENSGALG00000017330(RPS3)
GO:0000146	microfilament motor activity	2	10	0.314048	0.653896	ENSGALG00000007647(MYO3A);ENSGALG00000031450(MYO7A)
GO:0003746	translation elongation factor activity	2	10	0.314048	0.653896	ENSGALG00000005843(EEF1A2);ENSGALG00000040098(EEF1D)
GO:0004016	adenylate cyclase activity	2	10	0.314048	0.653896	ENSGALG00000016608(ADCY3);ENSGALG00000050760(ADCY6)
GO:0005372	water transmembrane transporter activity	2	10	0.314048	0.653896	ENSGALG00000005209(AQP1);ENSGALG00000006728(SLC5A1)
GO:0005451	monovalent cation:proton antiporter activity	2	10	0.314048	0.653896	ENSGALG00000007867(SLC9A5);ENSGALG00000034251(SLC9A1)
GO:0015296	anion:cation symporter activity	2	10	0.314048	0.653896	ENSGALG00000004246(SLC6A4);ENSGALG00000033989(SLC39A14)
GO:0015385	sodium:proton antiporter activity	2	10	0.314048	0.653896	ENSGALG00000007867(SLC9A5);ENSGALG00000034251(SLC9A1)
GO:0017154	semaphorin receptor activity	2	10	0.314048	0.653896	ENSGALG00000007140(NRP1);ENSGALG00000008621(NRP2)
GO:0098632	cell-cell adhesion mediator activity	2	10	0.314048	0.653896	ENSGALG00000009514(NRCAM);ENSGALG00000043088(ROBO4)
GO:0005096	GTPase activator activity	23	182	0.31411	0.653896	ENSGALG00000000839(WNT11);ENSGALG00000002562(ARAP3);ENSGALG00000002564(RGS4);ENSGALG00000003113(RGS14);ENSGALG00000007140(NRP1);ENSGALG00000007681(HTR2B);ENSGALG00000010435(RASGRP3);ENSGALG00000011164(CHN2);ENSGALG00000012421(ARHGAP15);ENSGALG00000015077(ARHGAP31);ENSGALG00000016728(RP2);ENSGALG00000021143(RGS18);ENSGALG00000029354(GMIP);ENSGALG00000032765(arhgap32);ENSGALG00000037618(ASAP1);ENSG…
GO:0016799	hydrolase activity, hydrolyzing N-glycosyl compounds	6	41	0.314811	0.653896	ENSGALG00000014508(CD38);ENSGALG00000014509(BST1);ENSGALG00000015473(ADPRH);ENSGALG00000016590(TLR7);ENSGALG00000016785(IL1RL1);ENSGALG00000050176(SARM1)
GO:0004521	endoribonuclease activity	18	140	0.314885	0.653896	ENSGALG00000006963(ENDOV);ENSGALG00000014126(endou-a);ENSGALG00000046681(pol);ENSGALG00000047540(pol);ENSGALG00000047968(pol);ENSGALG00000048907(--);ENSGALG00000049219(pol);ENSGALG00000049474(pol);ENSGALG00000049871(gag-pol);ENSGALG00000050036(gag-pol);ENSGALG00000050468(gag-pol);ENSGALG00000050520(pol);ENSGALG00000052002(RNASEH2A);ENSGALG00000052307(RPP25);ENSGALG00000052636(gag-pol);ENSGALG0000…
GO:0015081	sodium ion transmembrane transporter activity	12	90	0.315006	0.653896	ENSGALG00000000367(ASIC2);ENSGALG00000004246(SLC6A4);ENSGALG00000005215(CACNA1H);ENSGALG00000006425(SLC6A6);ENSGALG00000006728(SLC5A1);ENSGALG00000007867(SLC9A5);ENSGALG00000008445(SLC24A3);ENSGALG00000008544(SLC8A1);ENSGALG00000010187(SLC1A1);ENSGALG00000011005(KCNK1);ENSGALG00000034251(SLC9A1);ENSGALG00000037556(SLC1A2)
GO:0015108	chloride transmembrane transporter activity	9	66	0.326193	0.676152	ENSGALG00000003748(ANO5);ENSGALG00000004246(SLC6A4);ENSGALG00000007217(BEST1);ENSGALG00000010187(SLC1A1);ENSGALG00000016607(CLCN4);ENSGALG00000029392(GABRB3);ENSGALG00000029502(CLIC2);ENSGALG00000034615(ANO8);ENSGALG00000039978(SLC4A1)
GO:0022838	substrate-specific channel activity	39	320	0.328895	0.68078	ENSGALG00000000367(ASIC2);ENSGALG00000001573(P2RX1);ENSGALG00000001645(KCNT1);ENSGALG00000003748(ANO5);ENSGALG00000003833(CACNA1E);ENSGALG00000003863(P2RX7);ENSGALG00000004096(CHRNA7);ENSGALG00000004519(TRPV2);ENSGALG00000004721(KCNJ12);ENSGALG00000005215(CACNA1H);ENSGALG00000005822(KCNQ2);ENSGALG00000007217(BEST1);ENSGALG00000008486(CACNA2D1);ENSGALG00000009935(KCNJ3);ENSGALG00000010187(SLC1A1);…
GO:0016407	acetyltransferase activity	8	58	0.329711	0.681497	ENSGALG00000005472(NAT);ENSGALG00000005473(PNAT3);ENSGALG00000005474(PNAT10);ENSGALG00000009944(KAT7);ENSGALG00000028928(LCAT);ENSGALG00000040120(GLYATL3);ENSGALG00000041676(NAA10);ENSGALG00000047313(GLYATL3)
GO:0016893	endonuclease activity, active with either ribo- or deoxyribonucleic acids and producing 5'-phosphomonoesters	17	133	0.330672	0.682511	ENSGALG00000006963(ENDOV);ENSGALG00000046681(pol);ENSGALG00000047540(pol);ENSGALG00000047968(pol);ENSGALG00000048907(--);ENSGALG00000049219(pol);ENSGALG00000049474(pol);ENSGALG00000049871(gag-pol);ENSGALG00000050036(gag-pol);ENSGALG00000050468(gag-pol);ENSGALG00000050520(pol);ENSGALG00000052002(RNASEH2A);ENSGALG00000052307(RPP25);ENSGALG00000052636(gag-pol);ENSGALG00000053173(pol);ENSGALG00000053…
GO:0005343	organic acid:sodium symporter activity	3	18	0.332178	0.683675	ENSGALG00000006425(SLC6A6);ENSGALG00000010187(SLC1A1);ENSGALG00000037556(SLC1A2)
GO:0072509	divalent inorganic cation transmembrane transporter activity	3	18	0.332178	0.683675	ENSGALG00000004413(SLC39A11);ENSGALG00000008602(SLC39A12);ENSGALG00000033989(SLC39A14)
GO:0008092	cytoskeletal protein binding	77	649	0.33567	0.68953	ENSGALG00000000209(PRNP);ENSGALG00000001446(GSN);ENSGALG00000002192(PTPRC);ENSGALG00000003113(RGS14);ENSGALG00000003164(Dnm3);ENSGALG00000003636(FBLIM1);ENSGALG00000003770(ANXA2);ENSGALG00000004155(MYOM3);ENSGALG00000005438(PARVA);ENSGALG00000005822(KCNQ2);ENSGALG00000007582(DPYSL3);ENSGALG00000008340(FES);ENSGALG00000008544(SLC8A1);ENSGALG00000009514(NRCAM);ENSGALG00000009595(TWF1);ENSGALG000000…
GO:0005326	neurotransmitter transporter activity	4	26	0.337013	0.68953	ENSGALG00000004246(SLC6A4);ENSGALG00000010187(SLC1A1);ENSGALG00000037556(SLC1A2);ENSGALG00000047929(SLC44A2)
GO:0030544	Hsp70 protein binding	4	26	0.337013	0.68953	ENSGALG00000000790(DNAJC8);ENSGALG00000008249(DNAJC2);ENSGALG00000017120(SACS);ENSGALG00000017330(RPS3)
GO:0005544	calcium-dependent phospholipid binding	5	34	0.33732	0.68953	ENSGALG00000003770(ANXA2);ENSGALG00000008055(SYT13);ENSGALG00000015148(ANXA1);ENSGALG00000038550(ANXA4);ENSGALG00000051372(ANXA4)
GO:0016788	hydrolase activity, acting on ester bonds	78	658	0.337399	0.68953	ENSGALG00000000399(DUSP28);ENSGALG00000000466(LCK);ENSGALG00000000584(Ptprv);ENSGALG00000002192(PTPRC);ENSGALG00000003196(RNASE6);ENSGALG00000004048(PTPRS);ENSGALG00000004336(INPPL1);ENSGALG00000004339(PDE8B);ENSGALG00000004438(ARSB);ENSGALG00000005688(DNASE1L3);ENSGALG00000005805(PLCD1);ENSGALG00000006034(PITPNM3);ENSGALG00000006567(UBASH3B);ENSGALG00000006842(ACOT8);ENSGALG00000006963(ENDOV);EN…
GO:0008514	organic anion transmembrane transporter activity	16	126	0.347544	0.697504	ENSGALG00000002728(SLC16A3);ENSGALG00000005845(SLC7A5);ENSGALG00000006425(SLC6A6);ENSGALG00000006471(SLCO2A1);ENSGALG00000007395(ABCC2);ENSGALG00000007748(SLC16A2);ENSGALG00000008439(CD36);ENSGALG00000009698(SLC38A1);ENSGALG00000010187(SLC1A1);ENSGALG00000015437(MPC2);ENSGALG00000017302(SLCO2B1);ENSGALG00000020479(SLC43A3);ENSGALG00000028225(SLC17A9);ENSGALG00000028871(SLC38A3);ENSGALG00000037556…
GO:0004519	endonuclease activity	22	177	0.348573	0.697504	ENSGALG00000003196(RNASE6);ENSGALG00000006963(ENDOV);ENSGALG00000014126(endou-a);ENSGALG00000017330(RPS3);ENSGALG00000027165(RSFR);ENSGALG00000028790(DNASE2B);ENSGALG00000046681(pol);ENSGALG00000047540(pol);ENSGALG00000047968(pol);ENSGALG00000048907(--);ENSGALG00000049219(pol);ENSGALG00000049474(pol);ENSGALG00000049871(gag-pol);ENSGALG00000050036(gag-pol);ENSGALG00000050468(gag-pol);ENSGALG000000…
GO:0015171	amino acid transmembrane transporter activity	7	51	0.352059	0.697504	ENSGALG00000005845(SLC7A5);ENSGALG00000006425(SLC6A6);ENSGALG00000007748(SLC16A2);ENSGALG00000009698(SLC38A1);ENSGALG00000010187(SLC1A1);ENSGALG00000028871(SLC38A3);ENSGALG00000037556(SLC1A2)
GO:0019903	protein phosphatase binding	10	76	0.353598	0.697504	ENSGALG00000000466(LCK);ENSGALG00000012173(LGALS3);ENSGALG00000012885(BCL2);ENSGALG00000026182(CTTNBP2NL);ENSGALG00000027305(SKAP1);ENSGALG00000029276(PPP1R9B);ENSGALG00000031529(ERBB2);ENSGALG00000032349(CDH5);ENSGALG00000034251(SLC9A1);ENSGALG00000042485(PHACTR4)
GO:0099094	ligand-gated cation channel activity	10	76	0.353598	0.697504	ENSGALG00000000367(ASIC2);ENSGALG00000001573(P2RX1);ENSGALG00000003863(P2RX7);ENSGALG00000004096(CHRNA7);ENSGALG00000004721(KCNJ12);ENSGALG00000009935(KCNJ3);ENSGALG00000011005(KCNK1);ENSGALG00000026373(KCNJ8);ENSGALG00000042836(KCNH2);ENSGALG00000044649(P2RX2)
GO:0004143	diacylglycerol kinase activity	2	11	0.357428	0.697504	ENSGALG00000005721(DGKG);ENSGALG00000016959(DGKH)
GO:0005229	intracellular calcium activated chloride channel activity	2	11	0.357428	0.697504	ENSGALG00000003748(ANO5);ENSGALG00000034615(ANO8)
GO:0005283	amino acid:sodium symporter activity	2	11	0.357428	0.697504	ENSGALG00000010187(SLC1A1);ENSGALG00000037556(SLC1A2)
GO:0008378	galactosyltransferase activity	2	11	0.357428	0.697504	ENSGALG00000014128(A4GALT);ENSGALG00000051274(B3GALT2)
GO:0008641	ubiquitin-like modifier activating enzyme activity	2	11	0.357428	0.697504	ENSGALG00000036263(UBA1);ENSGALG00000050845(UBA1)
GO:0042813	Wnt-activated receptor activity	2	11	0.357428	0.697504	ENSGALG00000017242(FZD4);ENSGALG00000042003(FZD10)
GO:0061778	intracellular chloride channel activity	2	11	0.357428	0.697504	ENSGALG00000003748(ANO5);ENSGALG00000034615(ANO8)
GO:0070696	transmembrane receptor protein serine/threonine kinase binding	2	11	0.357428	0.697504	ENSGALG00000032349(CDH5);ENSGALG00000034616(INHBA)
GO:0086008	voltage-gated potassium channel activity involved in cardiac muscle cell action potential repolarization	2	11	0.357428	0.697504	ENSGALG00000026373(KCNJ8);ENSGALG00000042836(KCNH2)
GO:0140035	ubiquitination-like modification-dependent protein binding	2	11	0.357428	0.697504	ENSGALG00000008249(DNAJC2);ENSGALG00000038636(LAPTM5)
GO:0140036	ubiquitin-dependent protein binding	2	11	0.357428	0.697504	ENSGALG00000008249(DNAJC2);ENSGALG00000038636(LAPTM5)
GO:1990404	protein ADP-ribosylase activity	2	11	0.357428	0.697504	ENSGALG00000004517(PARP3);ENSGALG00000014880(PARP8)
GO:0015077	monovalent inorganic cation transmembrane transporter activity	30	247	0.362935	0.697504	ENSGALG00000000367(ASIC2);ENSGALG00000001645(KCNT1);ENSGALG00000004246(SLC6A4);ENSGALG00000004721(KCNJ12);ENSGALG00000005209(AQP1);ENSGALG00000005215(CACNA1H);ENSGALG00000005822(KCNQ2);ENSGALG00000006425(SLC6A6);ENSGALG00000006728(SLC5A1);ENSGALG00000007867(SLC9A5);ENSGALG00000008445(SLC24A3);ENSGALG00000008544(SLC8A1);ENSGALG00000009935(KCNJ3);ENSGALG00000010187(SLC1A1);ENSGALG00000011005(KCNK1)…
GO:0004540	ribonuclease activity	21	170	0.364381	0.697504	ENSGALG00000003196(RNASE6);ENSGALG00000006963(ENDOV);ENSGALG00000014126(endou-a);ENSGALG00000027165(RSFR);ENSGALG00000035604(USB1);ENSGALG00000046681(pol);ENSGALG00000047540(pol);ENSGALG00000047968(pol);ENSGALG00000048907(--);ENSGALG00000049219(pol);ENSGALG00000049474(pol);ENSGALG00000049871(gag-pol);ENSGALG00000050036(gag-pol);ENSGALG00000050468(gag-pol);ENSGALG00000050520(pol);ENSGALG0000005200…
GO:0003785	actin monomer binding	3	19	0.364583	0.697504	ENSGALG00000009595(TWF1);ENSGALG00000018946(LMOD3);ENSGALG00000050508(NOS3)
GO:0016504	peptidase activator activity	3	19	0.364583	0.697504	ENSGALG00000001564(ATP2A3);ENSGALG00000033867(PCOLCE);ENSGALG00000043287(CAV1)
GO:0016709	oxidoreductase activity, acting on paired donors, with incorporation or reduction of molecular oxygen, NAD(P)H as one donor, and incorporation of one atom of oxygen	3	19	0.364583	0.697504	ENSGALG00000032190(MICAL1);ENSGALG00000049903(AKR1B1);ENSGALG00000050508(NOS3)
GO:0008235	metalloexopeptidase activity	7	52	0.371285	0.697504	ENSGALG00000006175(DPEP1);ENSGALG00000009693(CPXM2);ENSGALG00000030209(CPZ);ENSGALG00000040759(CPXM1);ENSGALG00000041834(AEBP1);ENSGALG00000048849(CPXM2);ENSGALG00000054821(NAALAD2)
GO:0030695	GTPase regulator activity	24	197	0.377491	0.697504	ENSGALG00000000839(WNT11);ENSGALG00000002562(ARAP3);ENSGALG00000002564(RGS4);ENSGALG00000003113(RGS14);ENSGALG00000007140(NRP1);ENSGALG00000007681(HTR2B);ENSGALG00000010435(RASGRP3);ENSGALG00000011164(CHN2);ENSGALG00000012421(ARHGAP15);ENSGALG00000015077(ARHGAP31);ENSGALG00000016728(RP2);ENSGALG00000021143(RGS18);ENSGALG00000029354(GMIP);ENSGALG00000032765(arhgap32);ENSGALG00000037618(ASAP1);ENSG…
GO:0000900	translation repressor activity, mRNA regulatory element binding	1	4	0.380719	0.697504	ENSGALG00000029387(PURA)
GO:0001875	lipopolysaccharide receptor activity	1	4	0.380719	0.697504	ENSGALG00000032701(LY96)
GO:0003680	AT DNA binding	1	4	0.380719	0.697504	ENSGALG00000014645(MEF2C)
GO:0003796	lysozyme activity	1	4	0.380719	0.697504	ENSGALG00000043257(LYG2)
GO:0003857	3-hydroxyacyl-CoA dehydrogenase activity	1	4	0.380719	0.697504	ENSGALG00000053254(EHHADH)
GO:0003909	DNA ligase activity	1	4	0.380719	0.697504	ENSGALG00000013090(LOXL4)
GO:0004065	arylsulfatase activity	1	4	0.380719	0.697504	ENSGALG00000039553(SULF1)
GO:0004104	cholinesterase activity	1	4	0.380719	0.697504	ENSGALG00000050831(CES1)
GO:0004322	ferroxidase activity	1	4	0.380719	0.697504	ENSGALG00000007220(FTH1)
GO:0004362	glutathione-disulfide reductase activity	1	4	0.380719	0.697504	ENSGALG00000027483(GLRX)
GO:0004464	leukotriene-C4 synthase activity	1	4	0.380719	0.697504	ENSGALG00000032922(GSTM2)
GO:0004565	beta-galactosidase activity	1	4	0.380719	0.697504	ENSGALG00000011328(GLB1L)
GO:0004687	myosin light chain kinase activity	1	4	0.380719	0.697504	ENSGALG00000011708(MYLK)
GO:0004897	ciliary neurotrophic factor receptor activity	1	4	0.380719	0.697504	ENSGALG00000028140(CNTFR)
GO:0005030	neurotrophin receptor activity	1	4	0.380719	0.697504	ENSGALG00000012594(NTRK2)
GO:0005290	L-histidine transmembrane transporter activity	1	4	0.380719	0.697504	ENSGALG00000028871(SLC38A3)
GO:0005375	copper ion transmembrane transporter activity	1	4	0.380719	0.697504	ENSGALG00000008844(SLC31A1)
GO:0005384	manganese ion transmembrane transporter activity	1	4	0.380719	0.697504	ENSGALG00000033989(SLC39A14)
GO:0005527	macrolide binding	1	4	0.380719	0.697504	ENSGALG00000025764(FKBP10)
GO:0005528	FK506 binding	1	4	0.380719	0.697504	ENSGALG00000025764(FKBP10)
GO:0008504	monoamine transmembrane transporter activity	1	4	0.380719	0.697504	ENSGALG00000004246(SLC6A4)
GO:0015467	G-protein activated inward rectifier potassium channel activity	1	4	0.380719	0.697504	ENSGALG00000009935(KCNJ3)
GO:0015658	branched-chain amino acid transmembrane transporter activity	1	4	0.380719	0.697504	ENSGALG00000005845(SLC7A5)
GO:0016717	oxidoreductase activity, acting on paired donors, with oxidation of a pair of donors resulting in the reduction of molecular oxygen to two molecules of water	1	4	0.380719	0.697504	ENSGALG00000037065(SC5D)
GO:0016724	oxidoreductase activity, oxidizing metal ions, oxygen as acceptor	1	4	0.380719	0.697504	ENSGALG00000007220(FTH1)
GO:0016803	ether hydrolase activity	1	4	0.380719	0.697504	ENSGALG00000016567(EPHX2)
GO:0016899	oxidoreductase activity, acting on the CH-OH group of donors, oxygen as acceptor	1	4	0.380719	0.697504	ENSGALG00000014766(HAO2)
GO:0016907	G protein-coupled acetylcholine receptor activity	1	4	0.380719	0.697504	ENSGALG00000008365(CHRM4)
GO:0017064	fatty acid amide hydrolase activity	1	4	0.380719	0.697504	ENSGALG00000011529(NAAA)
GO:0018812	3-hydroxyacyl-CoA dehydratase activity	1	4	0.380719	0.697504	ENSGALG00000028142(HACD4)
GO:0019960	C-X3-C chemokine binding	1	4	0.380719	0.697504	ENSGALG00000038000(CX3CR1)
GO:0030297	transmembrane receptor protein tyrosine kinase activator activity	1	4	0.380719	0.697504	ENSGALG00000023296(TAL1)
GO:0030346	protein phosphatase 2B binding	1	4	0.380719	0.697504	ENSGALG00000034251(SLC9A1)
GO:0030368	interleukin-17 receptor activity	1	4	0.380719	0.697504	ENSGALG00000008554(IL17REL)
GO:0034186	apolipoprotein A-I binding	1	4	0.380719	0.697504	ENSGALG00000028928(LCAT)
GO:0035174	histone serine kinase activity	1	4	0.380719	0.697504	ENSGALG00000010826(PRKAA2)
GO:0035877	death effector domain binding	1	4	0.380719	0.697504	ENSGALG00000008346(CASP18)
GO:0036310	annealing helicase activity	1	4	0.380719	0.697504	ENSGALG00000011475(RPL37A)
GO:0036435	K48-linked polyubiquitin modification-dependent protein binding	1	4	0.380719	0.697504	ENSGALG00000013356(IKBKE)
GO:0042030	ATPase inhibitor activity	1	4	0.380719	0.697504	ENSGALG00000017462(FNIP1)
GO:0043395	heparan sulfate proteoglycan binding	1	4	0.380719	0.697504	ENSGALG00000002192(PTPRC)
GO:0048531	beta-1,3-galactosyltransferase activity	1	4	0.380719	0.697504	ENSGALG00000051274(B3GALT2)
GO:0050786	RAGE receptor binding	1	4	0.380719	0.697504	ENSGALG00000024272(S100A12)
GO:0051400	BH domain binding	1	4	0.380719	0.697504	ENSGALG00000012885(BCL2)
GO:0051434	BH3 domain binding	1	4	0.380719	0.697504	ENSGALG00000012885(BCL2)
GO:0052642	lysophosphatidic acid phosphatase activity	1	4	0.380719	0.697504	ENSGALG00000016567(EPHX2)
GO:0055131	C3HC4-type RING finger domain binding	1	4	0.380719	0.697504	ENSGALG00000042836(KCNH2)
GO:0061649	ubiquitin modification-dependent histone binding	1	4	0.380719	0.697504	ENSGALG00000008249(DNAJC2)
GO:0070492	oligosaccharide binding	1	4	0.380719	0.697504	ENSGALG00000000402(LOXL2)
GO:0071253	connexin binding	1	4	0.380719	0.697504	ENSGALG00000010649(CNST)
GO:0072542	protein phosphatase activator activity	1	4	0.380719	0.697504	ENSGALG00000042485(PHACTR4)
GO:0097677	STAT family protein binding	1	4	0.380719	0.697504	ENSGALG00000008127(SPI1)
GO:0098882	structural constituent of presynaptic active zone	1	4	0.380719	0.697504	ENSGALG00000037435(PCLO)
GO:0099181	structural constituent of presynapse	1	4	0.380719	0.697504	ENSGALG00000037435(PCLO)
GO:0106130	purine phosphoribosyltransferase activity	1	4	0.380719	0.697504	ENSGALG00000007694(PRTFDC1)
GO:1903136	cuprous ion binding	1	4	0.380719	0.697504	ENSGALG00000000209(PRNP)
GO:1903763	gap junction channel activity involved in cell communication by electrical coupling	1	4	0.380719	0.697504	ENSGALG00000039452(GJA5)
GO:1990050	phosphatidic acid transporter activity	1	4	0.380719	0.697504	ENSGALG00000036686(PLTP)
GO:0005231	excitatory extracellular ligand-gated ion channel activity	4	28	0.390731	0.714943	ENSGALG00000001573(P2RX1);ENSGALG00000003863(P2RX7);ENSGALG00000004096(CHRNA7);ENSGALG00000044649(P2RX2)
GO:0004435	phosphatidylinositol phospholipase C activity	3	20	0.396714	0.717891	ENSGALG00000005805(PLCD1);ENSGALG00000008907(PLCB4);ENSGALG00000045212(PLCD3)
GO:0004629	phospholipase C activity	3	20	0.396714	0.717891	ENSGALG00000005805(PLCD1);ENSGALG00000008907(PLCB4);ENSGALG00000045212(PLCD3)
GO:0005504	fatty acid binding	3	20	0.396714	0.717891	ENSGALG00000026781(ALOX5AP);ENSGALG00000030025(FABP4);ENSGALG00000037050(FABP3)
GO:0008200	ion channel inhibitor activity	3	20	0.396714	0.717891	ENSGALG00000032191(WNK4);ENSGALG00000034374(STX7);ENSGALG00000043287(CAV1)
GO:0019200	carbohydrate kinase activity	3	20	0.396714	0.717891	ENSGALG00000001117(PFKFB2);ENSGALG00000032385(PFKFB4);ENSGALG00000034855(HK2)
GO:0046875	ephrin receptor binding	3	20	0.396714	0.717891	ENSGALG00000005209(AQP1);ENSGALG00000015022(FYN);ENSGALG00000054637(Efna3)
GO:0005416	amino acid:cation symporter activity	2	12	0.399763	0.717891	ENSGALG00000010187(SLC1A1);ENSGALG00000037556(SLC1A2)
GO:0005523	tropomyosin binding	2	12	0.399763	0.717891	ENSGALG00000018946(LMOD3);ENSGALG00000041826(S100A6)
GO:0010181	FMN binding	2	12	0.399763	0.717891	ENSGALG00000014766(HAO2);ENSGALG00000050508(NOS3)
GO:0015301	anion:anion antiporter activity	2	12	0.399763	0.717891	ENSGALG00000016185(SLC37A1);ENSGALG00000039978(SLC4A1)
GO:0031492	nucleosomal DNA binding	2	12	0.399763	0.717891	ENSGALG00000031159(HIST1H110);ENSGALG00000037991(H1-10)
GO:0033612	receptor serine/threonine kinase binding	2	12	0.399763	0.717891	ENSGALG00000032349(CDH5);ENSGALG00000034616(INHBA)
GO:0043495	protein membrane anchor	2	12	0.399763	0.717891	ENSGALG00000048452(SPAG4);ENSGALG00000051843(SPAG4)
GO:0051721	protein phosphatase 2A binding	2	12	0.399763	0.717891	ENSGALG00000012885(BCL2);ENSGALG00000026182(CTTNBP2NL)
GO:0070300	phosphatidic acid binding	2	12	0.399763	0.717891	ENSGALG00000003774(ATP13A2);ENSGALG00000036686(PLTP)
GO:0060589	nucleoside-triphosphatase regulator activity	27	226	0.407265	0.729931	ENSGALG00000000839(WNT11);ENSGALG00000002562(ARAP3);ENSGALG00000002564(RGS4);ENSGALG00000002764(ATP1B3);ENSGALG00000003113(RGS14);ENSGALG00000007140(NRP1);ENSGALG00000007681(HTR2B);ENSGALG00000009433(BAG3);ENSGALG00000010435(RASGRP3);ENSGALG00000011164(CHN2);ENSGALG00000012421(ARHGAP15);ENSGALG00000015077(ARHGAP31);ENSGALG00000016728(RP2);ENSGALG00000017462(FNIP1);ENSGALG00000021143(RGS18);ENSGAL…
GO:0031491	nucleosome binding	5	37	0.40759	0.729931	ENSGALG00000031159(HIST1H110);ENSGALG00000034693(MLLT6);ENSGALG00000034725(BRD4);ENSGALG00000037991(H1-10);ENSGALG00000045030(ARID1A)
GO:0030594	neurotransmitter receptor activity	11	88	0.407977	0.729931	ENSGALG00000004096(CHRNA7);ENSGALG00000007681(HTR2B);ENSGALG00000008365(CHRM4);ENSGALG00000015835(GRIK1);ENSGALG00000016992(HTR2A);ENSGALG00000024171(HRH2);ENSGALG00000026092(HRH3);ENSGALG00000026241(GRIN3B);ENSGALG00000029392(GABRB3);ENSGALG00000035081(HTR7L);ENSGALG00000039698(DRD1)
GO:0004553	hydrolase activity, hydrolyzing O-glycosyl compounds	10	80	0.416738	0.744688	ENSGALG00000005814(MYORG);ENSGALG00000008776(HYAL6);ENSGALG00000011203(HPSE);ENSGALG00000011328(GLB1L);ENSGALG00000011816(ENGASE);ENSGALG00000014878(MAN1A1);ENSGALG00000017068(KL);ENSGALG00000029000(HYAL3);ENSGALG00000043257(LYG2);ENSGALG00000046858(MOGS)
GO:1902936	phosphatidylinositol bisphosphate binding	8	63	0.418812	0.747307	ENSGALG00000001189(NCF1C);ENSGALG00000002562(ARAP3);ENSGALG00000003770(ANXA2);ENSGALG00000003774(ATP13A2);ENSGALG00000005805(PLCD1);ENSGALG00000009595(TWF1);ENSGALG00000027868(AMER2);ENSGALG00000037618(ASAP1)
GO:0015294	solute:cation symporter activity	6	46	0.419741	0.747307	ENSGALG00000004246(SLC6A4);ENSGALG00000006425(SLC6A6);ENSGALG00000006728(SLC5A1);ENSGALG00000010187(SLC1A1);ENSGALG00000033989(SLC39A14);ENSGALG00000037556(SLC1A2)
GO:0005501	retinoid binding	3	21	0.428387	0.747307	ENSGALG00000002637(RBP7);ENSGALG00000030886(PTGDS);ENSGALG00000037935(RARA)
GO:0015248	sterol transporter activity	3	21	0.428387	0.747307	ENSGALG00000007114(APOA1);ENSGALG00000007758(OSBP2);ENSGALG00000036686(PLTP)
GO:0019840	isoprenoid binding	3	21	0.428387	0.747307	ENSGALG00000002637(RBP7);ENSGALG00000030886(PTGDS);ENSGALG00000037935(RARA)
GO:0016651	oxidoreductase activity, acting on NAD(P)H	7	55	0.429113	0.747307	ENSGALG00000001189(NCF1C);ENSGALG00000006707(NOX1);ENSGALG00000016261(CYBB);ENSGALG00000027483(GLRX);ENSGALG00000032190(MICAL1);ENSGALG00000039212(NDUFA13);ENSGALG00000041510(DUOX2)
GO:0042562	hormone binding	7	55	0.429113	0.747307	ENSGALG00000003821(RAMP1);ENSGALG00000005476(PTH2R);ENSGALG00000014855(GHR);ENSGALG00000027630(NPR2);ENSGALG00000028895(GCGR);ENSGALG00000030801(CCKAR);ENSGALG00000034616(INHBA)
GO:0016705	oxidoreductase activity, acting on paired donors, with incorporation or reduction of molecular oxygen	15	124	0.429157	0.747307	ENSGALG00000001314(PTGS1);ENSGALG00000001325(CYP1A1);ENSGALG00000006352(CH25H);ENSGALG00000011394(CYP2J21);ENSGALG00000013297(BBOX1);ENSGALG00000013535(CYP4V2);ENSGALG00000032190(MICAL1);ENSGALG00000036831(CYP2H1);ENSGALG00000037065(SC5D);ENSGALG00000040754(CYP1C1);ENSGALG00000042030(P4HA3);ENSGALG00000049903(AKR1B1);ENSGALG00000050045(CYP2J2);ENSGALG00000050508(NOS3);ENSGALG00000050634(CYP2G1)
GO:0016830	carbon-carbon lyase activity	5	38	0.430872	0.747307	ENSGALG00000004614(NPL);ENSGALG00000011211(HACL1);ENSGALG00000034070(GAD1);ENSGALG00000035850(CSAD);ENSGALG00000040436(GAD2)
GO:0016879	ligase activity, forming carbon-nitrogen bonds	5	38	0.430872	0.747307	ENSGALG00000023689(ASS1);ENSGALG00000026780(TPGS1);ENSGALG00000038175(NAPRT);ENSGALG00000043435(CARNS1);ENSGALG00000043754(GLUL)
GO:0004725	protein tyrosine phosphatase activity	11	90	0.438065	0.747307	ENSGALG00000000584(Ptprv);ENSGALG00000002192(PTPRC);ENSGALG00000004048(PTPRS);ENSGALG00000006567(UBASH3B);ENSGALG00000010935(PTPRQ);ENSGALG00000014561(PTPN6);ENSGALG00000031440(PTPRU);ENSGALG00000036093(PTPN7);ENSGALG00000040114(PTPRZ1);ENSGALG00000040855(PTPRR);ENSGALG00000050459(DUSP23)
GO:0001871	pattern binding	2	13	0.440735	0.747307	ENSGALG00000003589(VTN);ENSGALG00000028284(PTX3)
GO:0015299	solute:proton antiporter activity	2	13	0.440735	0.747307	ENSGALG00000007867(SLC9A5);ENSGALG00000034251(SLC9A1)
GO:0016702	oxidoreductase activity, acting on single donors with incorporation of molecular oxygen, incorporation of two atoms of oxygen	2	13	0.440735	0.747307	ENSGALG00000002358(CDO1);ENSGALG00000005408(BCO1)
GO:0030247	polysaccharide binding	2	13	0.440735	0.747307	ENSGALG00000003589(VTN);ENSGALG00000028284(PTX3)
GO:0047617	acyl-CoA hydrolase activity	2	13	0.440735	0.747307	ENSGALG00000006842(ACOT8);ENSGALG00000026039(THEM4)
GO:0050145	nucleoside monophosphate kinase activity	2	13	0.440735	0.747307	ENSGALG00000005336(GUK1);ENSGALG00000028982(CMPK2)
GO:0004032	alditol:NADP+ 1-oxidoreductase activity	1	5	0.450651	0.747307	ENSGALG00000049903(AKR1B1)
GO:0004300	enoyl-CoA hydratase activity	1	5	0.450651	0.747307	ENSGALG00000053254(EHHADH)
GO:0004396	hexokinase activity	1	5	0.450651	0.747307	ENSGALG00000034855(HK2)
GO:0004758	serine C-palmitoyltransferase activity	1	5	0.450651	0.747307	ENSGALG00000025755(SPTSSA)
GO:0004865	protein serine/threonine phosphatase inhibitor activity	1	5	0.450651	0.747307	ENSGALG00000006127(FAM122A)
GO:0004952	dopamine neurotransmitter receptor activity	1	5	0.450651	0.747307	ENSGALG00000039698(DRD1)
GO:0004999	vasoactive intestinal polypeptide receptor activity	1	5	0.450651	0.747307	ENSGALG00000006575(VIPR2)
GO:0005004	GPI-linked ephrin receptor activity	1	5	0.450651	0.747307	ENSGALG00000012594(NTRK2)
GO:0005381	iron ion transmembrane transporter activity	1	5	0.450651	0.747307	ENSGALG00000033989(SLC39A14)
GO:0005536	glucose binding	1	5	0.450651	0.747307	ENSGALG00000034855(HK2)
GO:0008048	calcium sensitive guanylate cyclase activator activity	1	5	0.450651	0.747307	ENSGALG00000012710(NCS1)
GO:0008239	dipeptidyl-peptidase activity	1	5	0.450651	0.747307	ENSGALG00000011099(FAP)
GO:0008273	calcium, potassium:sodium antiporter activity	1	5	0.450651	0.747307	ENSGALG00000008445(SLC24A3)
GO:0008297	single-stranded DNA exodeoxyribonuclease activity	1	5	0.450651	0.747307	ENSGALG00000008698(MGME1)
GO:0008331	high voltage-gated calcium channel activity	1	5	0.450651	0.747307	ENSGALG00000013022(CACNA1C)
GO:0008656	cysteine-type endopeptidase activator activity involved in apoptotic process	1	5	0.450651	0.747307	ENSGALG00000001564(ATP2A3)
GO:0015037	peptide disulfide oxidoreductase activity	1	5	0.450651	0.747307	ENSGALG00000027483(GLRX)
GO:0015038	glutathione disulfide oxidoreductase activity	1	5	0.450651	0.747307	ENSGALG00000027483(GLRX)
GO:0015180	L-alanine transmembrane transporter activity	1	5	0.450651	0.747307	ENSGALG00000028871(SLC38A3)
GO:0015183	L-aspartate transmembrane transporter activity	1	5	0.450651	0.747307	ENSGALG00000010187(SLC1A1)
GO:0015925	galactosidase activity	1	5	0.450651	0.747307	ENSGALG00000011328(GLB1L)
GO:0015926	glucosidase activity	1	5	0.450651	0.747307	ENSGALG00000046858(MOGS)
GO:0016208	AMP binding	1	5	0.450651	0.747307	ENSGALG00000008632(ACSS1)
GO:0016454	C-palmitoyltransferase activity	1	5	0.450651	0.747307	ENSGALG00000025755(SPTSSA)
GO:0016615	malate dehydrogenase activity	1	5	0.450651	0.747307	ENSGALG00000017246(ME3)
GO:0016813	hydrolase activity, acting on carbon-nitrogen (but not peptide) bonds, in linear amidines	1	5	0.450651	0.747307	ENSGALG00000031872(AGMAT)
GO:0016833	oxo-acid-lyase activity	1	5	0.450651	0.747307	ENSGALG00000004614(NPL)
GO:0016889	endodeoxyribonuclease activity, producing 3'-phosphomonoesters	1	5	0.450651	0.747307	ENSGALG00000028790(DNASE2B)
GO:0030976	thiamine pyrophosphate binding	1	5	0.450651	0.747307	ENSGALG00000011211(HACL1)
GO:0031419	cobalamin binding	1	5	0.450651	0.747307	ENSGALG00000048285(TCN2)
GO:0031726	CCR1 chemokine receptor binding	1	5	0.450651	0.747307	ENSGALG00000053121(CCL3)
GO:0031729	CCR4 chemokine receptor binding	1	5	0.450651	0.747307	ENSGALG00000053121(CCL3)
GO:0034713	type I transforming growth factor beta receptor binding	1	5	0.450651	0.747307	ENSGALG00000010346(TGFB3)
GO:0035240	dopamine binding	1	5	0.450651	0.747307	ENSGALG00000039698(DRD1)
GO:0035612	AP-2 adaptor complex binding	1	5	0.450651	0.747307	ENSGALG00000041911(AAK1)
GO:0043184	vascular endothelial growth factor receptor 2 binding	1	5	0.450651	0.747307	ENSGALG00000032349(CDH5)
GO:0043422	protein kinase B binding	1	5	0.450651	0.747307	ENSGALG00000037935(RARA)
GO:0055056	D-glucose transmembrane transporter activity	1	5	0.450651	0.747307	ENSGALG00000006728(SLC5A1)
GO:0061783	peptidoglycan muralytic activity	1	5	0.450651	0.747307	ENSGALG00000043257(LYG2)
GO:0070569	uridylyltransferase activity	1	5	0.450651	0.747307	ENSGALG00000034948(UAP1L1)
GO:0070573	metallodipeptidase activity	1	5	0.450651	0.747307	ENSGALG00000006175(DPEP1)
GO:0070742	C2H2 zinc finger domain binding	1	5	0.450651	0.747307	ENSGALG00000005909(GATA2)
GO:0097322	7SK snRNA binding	1	5	0.450651	0.747307	ENSGALG00000012048(LARP7)
GO:0098634	cell-matrix adhesion mediator activity	1	5	0.450651	0.747307	ENSGALG00000028341(MADCAM1)
GO:0120014	intermembrane phospholipid transfer activity	1	5	0.450651	0.747307	ENSGALG00000036686(PLTP)
GO:0120019	intermembrane phosphotidylcholine transfer activity	1	5	0.450651	0.747307	ENSGALG00000036686(PLTP)
GO:0016301	kinase activity	73	635	0.452322	0.749223	ENSGALG00000000244(CAMK4);ENSGALG00000000466(LCK);ENSGALG00000000736(MATK);ENSGALG00000001117(PFKFB2);ENSGALG00000001486(ZAP70);ENSGALG00000001617(CAMKK1);ENSGALG00000001840(TEK);ENSGALG00000003499(MAST3);ENSGALG00000004530(MMD2);ENSGALG00000004637(Shpk);ENSGALG00000005336(GUK1);ENSGALG00000005621(CAMK2A);ENSGALG00000005721(DGKG);ENSGALG00000005884(MAP3K3);ENSGALG00000006038(TGFBR3);ENSGALG000000…
GO:0005546	phosphatidylinositol-4,5-bisphosphate binding	5	39	0.453958	0.751076	ENSGALG00000003770(ANXA2);ENSGALG00000005805(PLCD1);ENSGALG00000009595(TWF1);ENSGALG00000027868(AMER2);ENSGALG00000037618(ASAP1)
GO:0004190	aspartic-type endopeptidase activity	9	74	0.459667	0.75879	ENSGALG00000000430(SPPL2C);ENSGALG00000008933(CASP7);ENSGALG00000046681(pol);ENSGALG00000047196(pol);ENSGALG00000047968(pol);ENSGALG00000049027(gag);ENSGALG00000049219(pol);ENSGALG00000050833(pol);ENSGALG00000053173(pol)
GO:0070001	aspartic-type peptidase activity	9	74	0.459667	0.75879	ENSGALG00000000430(SPPL2C);ENSGALG00000008933(CASP7);ENSGALG00000046681(pol);ENSGALG00000047196(pol);ENSGALG00000047968(pol);ENSGALG00000049027(gag);ENSGALG00000049219(pol);ENSGALG00000050833(pol);ENSGALG00000053173(pol)
GO:0004518	nuclease activity	27	232	0.463788	0.764723	ENSGALG00000003196(RNASE6);ENSGALG00000005688(DNASE1L3);ENSGALG00000006963(ENDOV);ENSGALG00000008698(MGME1);ENSGALG00000014126(endou-a);ENSGALG00000017330(RPS3);ENSGALG00000027165(RSFR);ENSGALG00000028790(DNASE2B);ENSGALG00000035604(USB1);ENSGALG00000037587(ENPP3);ENSGALG00000046681(pol);ENSGALG00000047540(pol);ENSGALG00000047968(pol);ENSGALG00000048907(--);ENSGALG00000049219(pol);ENSGALG00000049…
GO:0015485	cholesterol binding	4	31	0.469784	0.773731	ENSGALG00000003212(TSPO2);ENSGALG00000006546(CD81);ENSGALG00000007114(APOA1);ENSGALG00000007758(OSBP2)
GO:0034061	DNA polymerase activity	9	75	0.476258	0.782617	ENSGALG00000046681(pol);ENSGALG00000047196(pol);ENSGALG00000047968(pol);ENSGALG00000049219(pol);ENSGALG00000049810(ERVK-8);ENSGALG00000049871(gag-pol);ENSGALG00000050752(POLD4);ENSGALG00000052636(gag-pol);ENSGALG00000053173(pol)
GO:0044325	ion channel binding	9	75	0.476258	0.782617	ENSGALG00000001564(ATP2A3);ENSGALG00000006190(FHL1);ENSGALG00000011481(GPD1L);ENSGALG00000012044(ANK2);ENSGALG00000015022(FYN);ENSGALG00000028774(S100A10);ENSGALG00000032349(CDH5);ENSGALG00000039092(STAC);ENSGALG00000043287(CAV1)
GO:0030246	carbohydrate binding	10	84	0.479803	0.783625	ENSGALG00000000402(LOXL2);ENSGALG00000000653(CNTN2);ENSGALG00000003589(VTN);ENSGALG00000004734(Eva1c);ENSGALG00000011319(ADGRL3);ENSGALG00000012173(LGALS3);ENSGALG00000028284(PTX3);ENSGALG00000032882(EVA1C);ENSGALG00000034855(HK2);ENSGALG00000042030(P4HA3)
GO:0004089	carbonate dehydratase activity	2	14	0.480112	0.783625	ENSGALG00000005896(Ca15);ENSGALG00000039145(CA8)
GO:0004707	MAP kinase activity	2	14	0.480112	0.783625	ENSGALG00000011109(MAPK10);ENSGALG00000050166(MAPK7)
GO:0005184	neuropeptide hormone activity	2	14	0.480112	0.783625	ENSGALG00000010983(NPY);ENSGALG00000027192(NTS)
GO:0016289	CoA hydrolase activity	2	14	0.480112	0.783625	ENSGALG00000006842(ACOT8);ENSGALG00000026039(THEM4)
GO:0016701	oxidoreductase activity, acting on single donors with incorporation of molecular oxygen	2	14	0.480112	0.783625	ENSGALG00000002358(CDO1);ENSGALG00000005408(BCO1)
GO:1990837	sequence-specific double-stranded DNA binding	85	746	0.481002	0.784195	ENSGALG00000000284(HOXB4);ENSGALG00000000583(SOX13);ENSGALG00000001161(FLI1);ENSGALG00000001276(HOXB9);ENSGALG00000001518(ZNF750);ENSGALG00000001577(FOXK2);ENSGALG00000003670(MAFB);ENSGALG00000003952(RBPJL);ENSGALG00000005352(GATA5);ENSGALG00000005504(HNF1B);ENSGALG00000005909(GATA2);ENSGALG00000006673(POU2F3);ENSGALG00000006785(IRF1);ENSGALG00000008014(CEBPB);ENSGALG00000008127(SPI1);ENSGALG0000…
GO:0005254	chloride channel activity	6	49	0.48203	0.784885	ENSGALG00000003748(ANO5);ENSGALG00000007217(BEST1);ENSGALG00000016607(CLCN4);ENSGALG00000029392(GABRB3);ENSGALG00000029502(CLIC2);ENSGALG00000034615(ANO8)
GO:0008234	cysteine-type peptidase activity	16	137	0.482507	0.784885	ENSGALG00000000775(CTSS);ENSGALG00000001366(CASP9);ENSGALG00000004252(CTSL);ENSGALG00000008346(CASP18);ENSGALG00000008933(CASP7);ENSGALG00000009360(CAPN2);ENSGALG00000012186(CASP6);ENSGALG00000013409(Ctsr);ENSGALG00000015813(USP16);ENSGALG00000017715(TINAGL1);ENSGALG00000027961(PCASP2);ENSGALG00000028147(CTSK);ENSGALG00000030016(CTSB);ENSGALG00000040478(CAPN5);ENSGALG00000041685(CAPN1);ENSGALG000…
GO:0015276	ligand-gated ion channel activity	13	111	0.488273	0.790511	ENSGALG00000000367(ASIC2);ENSGALG00000001573(P2RX1);ENSGALG00000003863(P2RX7);ENSGALG00000004096(CHRNA7);ENSGALG00000004721(KCNJ12);ENSGALG00000009935(KCNJ3);ENSGALG00000011005(KCNK1);ENSGALG00000015835(GRIK1);ENSGALG00000026241(GRIN3B);ENSGALG00000026373(KCNJ8);ENSGALG00000029392(GABRB3);ENSGALG00000042836(KCNH2);ENSGALG00000044649(P2RX2)
GO:0022834	ligand-gated channel activity	13	111	0.488273	0.790511	ENSGALG00000000367(ASIC2);ENSGALG00000001573(P2RX1);ENSGALG00000003863(P2RX7);ENSGALG00000004096(CHRNA7);ENSGALG00000004721(KCNJ12);ENSGALG00000009935(KCNJ3);ENSGALG00000011005(KCNK1);ENSGALG00000015835(GRIK1);ENSGALG00000026241(GRIN3B);ENSGALG00000026373(KCNJ8);ENSGALG00000029392(GABRB3);ENSGALG00000042836(KCNH2);ENSGALG00000044649(P2RX2)
GO:0016791	phosphatase activity	25	217	0.488901	0.790511	ENSGALG00000000399(DUSP28);ENSGALG00000000466(LCK);ENSGALG00000000584(Ptprv);ENSGALG00000002192(PTPRC);ENSGALG00000004048(PTPRS);ENSGALG00000004336(INPPL1);ENSGALG00000006567(UBASH3B);ENSGALG00000010935(PTPRQ);ENSGALG00000013814(IMPA2);ENSGALG00000014561(PTPN6);ENSGALG00000016567(EPHX2);ENSGALG00000023542(ALPL);ENSGALG00000025896(PLPPR4);ENSGALG00000030034(G6PC1);ENSGALG00000031440(PTPRU);ENSGALG…
GO:0004520	endodeoxyribonuclease activity	3	23	0.489751	0.790511	ENSGALG00000006963(ENDOV);ENSGALG00000017330(RPS3);ENSGALG00000028790(DNASE2B)
GO:1901618	organic hydroxy compound transmembrane transporter activity	3	23	0.489751	0.790511	ENSGALG00000002728(SLC16A3);ENSGALG00000004246(SLC6A4);ENSGALG00000017302(SLCO2B1)
GO:0005548	phospholipid transporter activity	5	41	0.499275	0.790511	ENSGALG00000006034(PITPNM3);ENSGALG00000006807(PLSCR5);ENSGALG00000034939(PITPNM1);ENSGALG00000036686(PLTP);ENSGALG00000047125(Pitpnm1)
GO:0003774	motor activity	12	103	0.499873	0.790511	ENSGALG00000000674(MYO1D);ENSGALG00000001571(MYO1F);ENSGALG00000007647(MYO3A);ENSGALG00000029606(MYH1E);ENSGALG00000031450(MYO7A);ENSGALG00000032598(MYO1A);ENSGALG00000035960(Myh7);ENSGALG00000036645(KIF15);ENSGALG00000039977(MYH1B);ENSGALG00000042257(MYH1F);ENSGALG00000053631(KIF12);ENSGALG00000054129(DNAH9)
GO:0005253	anion channel activity	7	59	0.50492	0.790511	ENSGALG00000003748(ANO5);ENSGALG00000007217(BEST1);ENSGALG00000010187(SLC1A1);ENSGALG00000016607(CLCN4);ENSGALG00000029392(GABRB3);ENSGALG00000029502(CLIC2);ENSGALG00000034615(ANO8)
GO:0003688	DNA replication origin binding	1	6	0.51269	0.790511	ENSGALG00000009944(KAT7)
GO:0003691	double-stranded telomeric DNA binding	1	6	0.51269	0.790511	ENSGALG00000029387(PURA)
GO:0003747	translation release factor activity	1	6	0.51269	0.790511	ENSGALG00000007822(MRPL58)
GO:0004526	ribonuclease P activity	1	6	0.51269	0.790511	ENSGALG00000052307(RPP25)
GO:0005000	vasopressin receptor activity	1	6	0.51269	0.790511	ENSGALG00000040567(AVPR1A)
GO:0005078	MAP-kinase scaffold activity	1	6	0.51269	0.790511	ENSGALG00000051055(MAPK8IP2)
GO:0005161	platelet-derived growth factor receptor binding	1	6	0.51269	0.790511	ENSGALG00000017179(PDGFD)
GO:0005355	glucose transmembrane transporter activity	1	6	0.51269	0.790511	ENSGALG00000006728(SLC5A1)
GO:0005388	calcium-transporting ATPase activity	1	6	0.51269	0.790511	ENSGALG00000001564(ATP2A3)
GO:0005402	carbohydrate:cation symporter activity	1	6	0.51269	0.790511	ENSGALG00000006728(SLC5A1)
GO:0008046	axon guidance receptor activity	1	6	0.51269	0.790511	ENSGALG00000008537(EPHB3)
GO:0008079	translation termination factor activity	1	6	0.51269	0.790511	ENSGALG00000007822(MRPL58)
GO:0008970	phospholipase A1 activity	1	6	0.51269	0.790511	ENSGALG00000014997(PLA1A)
GO:0010853	cyclase activator activity	1	6	0.51269	0.790511	ENSGALG00000012710(NCS1)
GO:0015057	thrombin-activated receptor activity	1	6	0.51269	0.790511	ENSGALG00000014983(F2R)
GO:0015125	bile acid transmembrane transporter activity	1	6	0.51269	0.790511	ENSGALG00000017302(SLCO2B1)
GO:0015129	lactate transmembrane transporter activity	1	6	0.51269	0.790511	ENSGALG00000002728(SLC16A3)
GO:0015217	ADP transmembrane transporter activity	1	6	0.51269	0.790511	ENSGALG00000028225(SLC17A9)
GO:0016273	arginine N-methyltransferase activity	1	6	0.51269	0.790511	ENSGALG00000013272(PRMT8)
GO:0016274	protein-arginine N-methyltransferase activity	1	6	0.51269	0.790511	ENSGALG00000013272(PRMT8)
GO:0016505	peptidase activator activity involved in apoptotic process	1	6	0.51269	0.790511	ENSGALG00000001564(ATP2A3)
GO:0016812	hydrolase activity, acting on carbon-nitrogen (but not peptide) bonds, in cyclic amides	1	6	0.51269	0.790511	ENSGALG00000006175(DPEP1)
GO:0016886	ligase activity, forming phosphoric ester bonds	1	6	0.51269	0.790511	ENSGALG00000013090(LOXL4)
GO:0016972	thiol oxidase activity	1	6	0.51269	0.790511	ENSGALG00000003933(QSOX1)
GO:0017040	N-acylsphingosine amidohydrolase activity	1	6	0.51269	0.790511	ENSGALG00000011529(NAAA)
GO:0019828	aspartic-type endopeptidase inhibitor activity	1	6	0.51269	0.790511	ENSGALG00000000209(PRNP)
GO:0030250	guanylate cyclase activator activity	1	6	0.51269	0.790511	ENSGALG00000012710(NCS1)
GO:0030548	acetylcholine receptor regulator activity	1	6	0.51269	0.790511	ENSGALG00000050075(TMEM35A)
GO:0031730	CCR5 chemokine receptor binding	1	6	0.51269	0.790511	ENSGALG00000053121(CCL3)
GO:0032050	clathrin heavy chain binding	1	6	0.51269	0.790511	ENSGALG00000030904(LRP1)
GO:0033204	ribonuclease P RNA binding	1	6	0.51269	0.790511	ENSGALG00000052307(RPP25)
GO:0035256	G protein-coupled glutamate receptor binding	1	6	0.51269	0.790511	ENSGALG00000000209(PRNP)
GO:0042500	aspartic endopeptidase activity, intramembrane cleaving	1	6	0.51269	0.790511	ENSGALG00000000430(SPPL2C)
GO:0061676	importin-alpha family protein binding	1	6	0.51269	0.790511	ENSGALG00000016997(RB1)
GO:0097573	glutathione oxidoreductase activity	1	6	0.51269	0.790511	ENSGALG00000027483(GLRX)
GO:0097642	calcitonin family receptor activity	1	6	0.51269	0.790511	ENSGALG00000003821(RAMP1)
GO:0099602	neurotransmitter receptor regulator activity	1	6	0.51269	0.790511	ENSGALG00000050075(TMEM35A)
GO:0102756	very-long-chain 3-ketoacyl-CoA synthase activity	1	6	0.51269	0.790511	ENSGALG00000012748(ELOVL2)
GO:1901474	azole transmembrane transporter activity	1	6	0.51269	0.790511	ENSGALG00000028871(SLC38A3)
GO:1904121	phosphatidylethanolamine transporter activity	1	6	0.51269	0.790511	ENSGALG00000036686(PLTP)
GO:0004675	transmembrane receptor protein serine/threonine kinase activity	2	15	0.517733	0.790511	ENSGALG00000006038(TGFBR3);ENSGALG00000035635(ACVRL1)
GO:0005003	ephrin receptor activity	2	15	0.517733	0.790511	ENSGALG00000008537(EPHB3);ENSGALG00000012594(NTRK2)
GO:0008198	ferrous iron binding	2	15	0.517733	0.790511	ENSGALG00000007220(FTH1);ENSGALG00000032854(ACP5)
GO:0030742	GTP-dependent protein binding	2	15	0.517733	0.790511	ENSGALG00000026315(RAB34);ENSGALG00000042482(RAB5B)
GO:0031681	G-protein beta-subunit binding	2	15	0.517733	0.790511	ENSGALG00000012542(RASD2);ENSGALG00000014983(F2R)
GO:0042910	xenobiotic transmembrane transporter activity	2	15	0.517733	0.790511	ENSGALG00000004778(SLC47A2);ENSGALG00000006425(SLC6A6)
GO:0043028	cysteine-type endopeptidase regulator activity involved in apoptotic process	2	15	0.517733	0.790511	ENSGALG00000001564(ATP2A3);ENSGALG00000016820(GAS6)
GO:0071889	14-3-3 protein binding	2	15	0.517733	0.790511	ENSGALG00000030055(RIPOR1);ENSGALG00000041459(DDIT4)
GO:0016829	lyase activity	16	140	0.518997	0.790511	ENSGALG00000004614(NPL);ENSGALG00000005896(Ca15);ENSGALG00000011211(HACL1);ENSGALG00000014508(CD38);ENSGALG00000016608(ADCY3);ENSGALG00000027630(NPR2);ENSGALG00000028142(HACD4);ENSGALG00000032922(GSTM2);ENSGALG00000034070(GAD1);ENSGALG00000035850(CSAD);ENSGALG00000037854(TKFC);ENSGALG00000037869(Npr1);ENSGALG00000039145(CA8);ENSGALG00000040436(GAD2);ENSGALG00000050760(ADCY6);ENSGALG00000053254(EH…
GO:0005080	protein kinase C binding	3	24	0.519198	0.790511	ENSGALG00000003885(KIAA1614);ENSGALG00000037726(MARCKS);ENSGALG00000050760(ADCY6)
GO:0008373	sialyltransferase activity	3	24	0.519198	0.790511	ENSGALG00000005550(ST6GAL1);ENSGALG00000006900(ST6GALNAC2);ENSGALG00000026991(ST8SIA3)
GO:0016831	carboxy-lyase activity	3	24	0.519198	0.790511	ENSGALG00000034070(GAD1);ENSGALG00000035850(CSAD);ENSGALG00000040436(GAD2)
GO:0016860	intramolecular oxidoreductase activity	3	24	0.519198	0.790511	ENSGALG00000003933(QSOX1);ENSGALG00000030886(PTGDS);ENSGALG00000046708(PTGES)
GO:0016877	ligase activity, forming carbon-sulfur bonds	4	33	0.520335	0.79141	ENSGALG00000008632(ACSS1);ENSGALG00000036263(UBA1);ENSGALG00000048178(SLC27A3);ENSGALG00000050845(UBA1)
GO:0019888	protein phosphatase regulator activity	5	42	0.521389	0.791744	ENSGALG00000006127(FAM122A);ENSGALG00000008896(PPP1R1C);ENSGALG00000040493(PTN);ENSGALG00000042485(PHACTR4);ENSGALG00000044406(PPP1R1B)
GO:0042802	identical protein binding	138	1224	0.521645	0.791744	ENSGALG00000000011(C10orf88);ENSGALG00000000209(PRNP);ENSGALG00000000251(CD79B);ENSGALG00000000430(SPPL2C);ENSGALG00000000466(LCK);ENSGALG00000000583(SOX13);ENSGALG00000000909(GFAP);ENSGALG00000001048(OLFML2A);ENSGALG00000001409(IL12B);ENSGALG00000001527(VWA1);ENSGALG00000001600(DVL1);ENSGALG00000001840(TEK);ENSGALG00000002160(B2M);ENSGALG00000002198(FHOD1);ENSGALG00000002375(NOTCH1);ENSGALG00000…
GO:0042803	protein homodimerization activity	49	436	0.536802	0.813898	ENSGALG00000000430(SPPL2C);ENSGALG00000002160(B2M);ENSGALG00000003570(ATIC);ENSGALG00000004155(MYOM3);ENSGALG00000005423(GRHPR);ENSGALG00000005476(PTH2R);ENSGALG00000005550(ST6GAL1);ENSGALG00000006511(BCL2A1);ENSGALG00000007419(MASP1);ENSGALG00000007694(PRTFDC1);ENSGALG00000008660(CST7);ENSGALG00000009690(CENPF);ENSGALG00000011099(FAP);ENSGALG00000011481(GPD1L);ENSGALG00000011551(JCHAIN);ENSGALG0…
GO:0005515	protein binding	691	6132	0.538742	0.815987	ENSGALG00000000011(C10orf88);ENSGALG00000000209(PRNP);ENSGALG00000000217(PPFIA4);ENSGALG00000000251(CD79B);ENSGALG00000000430(SPPL2C);ENSGALG00000000452(TNFRSF10B);ENSGALG00000000466(LCK);ENSGALG00000000583(SOX13);ENSGALG00000000584(Ptprv);ENSGALG00000000589(BTN1A1);ENSGALG00000000621(KANK3);ENSGALG00000000653(CNTN2);ENSGALG00000000674(MYO1D);ENSGALG00000000736(MATK);ENSGALG00000000790(DNAJC8);EN…
GO:0019901	protein kinase binding	42	374	0.539613	0.816454	ENSGALG00000000466(LCK);ENSGALG00000001117(PFKFB2);ENSGALG00000001366(CASP9);ENSGALG00000001600(DVL1);ENSGALG00000001833(PRKRIP1);ENSGALG00000002192(PTPRC);ENSGALG00000003885(KIAA1614);ENSGALG00000005843(EEF1A2);ENSGALG00000006034(PITPNM3);ENSGALG00000006343(ACTA2);ENSGALG00000006973(SH2D6);ENSGALG00000007130(RAC1);ENSGALG00000010537(CDKN2C);ENSGALG00000011138(CCNK);ENSGALG00000012044(ANK2);ENSGA…
GO:0019902	phosphatase binding	12	106	0.541653	0.818686	ENSGALG00000000466(LCK);ENSGALG00000010649(CNST);ENSGALG00000012173(LGALS3);ENSGALG00000012885(BCL2);ENSGALG00000015216(SYK);ENSGALG00000026182(CTTNBP2NL);ENSGALG00000027305(SKAP1);ENSGALG00000029276(PPP1R9B);ENSGALG00000031529(ERBB2);ENSGALG00000032349(CDH5);ENSGALG00000034251(SLC9A1);ENSGALG00000042485(PHACTR4)
GO:0003887	DNA-directed DNA polymerase activity	5	43	0.543073	0.819125	ENSGALG00000046681(pol);ENSGALG00000047968(pol);ENSGALG00000049219(pol);ENSGALG00000050752(POLD4);ENSGALG00000053173(pol)
GO:0008080	N-acetyltransferase activity	5	43	0.543073	0.819125	ENSGALG00000005473(PNAT3);ENSGALG00000009944(KAT7);ENSGALG00000040120(GLYATL3);ENSGALG00000041676(NAA10);ENSGALG00000047313(GLYATL3)
GO:0003964	RNA-directed DNA polymerase activity	4	34	0.544736	0.81993	ENSGALG00000047196(pol);ENSGALG00000049810(ERVK-8);ENSGALG00000049871(gag-pol);ENSGALG00000052636(gag-pol)
GO:0019905	syntaxin binding	4	34	0.544736	0.81993	ENSGALG00000001968(SYT6);ENSGALG00000027920(CPLX2);ENSGALG00000034374(STX7);ENSGALG00000036527(SYBU)
GO:0003951	NAD+ kinase activity	2	16	0.553492	0.827081	ENSGALG00000005721(DGKG);ENSGALG00000016959(DGKH)
GO:0015929	hexosaminidase activity	2	16	0.553492	0.827081	ENSGALG00000008776(HYAL6);ENSGALG00000029000(HYAL3)
GO:0016881	acid-amino acid ligase activity	2	16	0.553492	0.827081	ENSGALG00000026780(TPGS1);ENSGALG00000043435(CARNS1)
GO:0043531	ADP binding	2	16	0.553492	0.827081	ENSGALG00000007647(MYO3A);ENSGALG00000035461(CHORDC1)
GO:0070840	dynein complex binding	2	16	0.553492	0.827081	ENSGALG00000009690(CENPF);ENSGALG00000012934(BICD1)
GO:0016491	oxidoreductase activity	64	573	0.557466	0.827081	ENSGALG00000000402(LOXL2);ENSGALG00000001189(NCF1C);ENSGALG00000001314(PTGS1);ENSGALG00000001325(CYP1A1);ENSGALG00000002358(CDO1);ENSGALG00000002855(SARDH);ENSGALG00000003933(QSOX1);ENSGALG00000004341(Cryzl2);ENSGALG00000005077(F8);ENSGALG00000005408(BCO1);ENSGALG00000005423(GRHPR);ENSGALG00000006352(CH25H);ENSGALG00000006707(NOX1);ENSGALG00000007220(FTH1);ENSGALG00000010633(GPX7);ENSGALG00000011…
GO:0042826	histone deacetylase binding	8	71	0.558052	0.827081	ENSGALG00000008014(CEBPB);ENSGALG00000008127(SPI1);ENSGALG00000014276(CIR1);ENSGALG00000023296(TAL1);ENSGALG00000029024(TCF21);ENSGALG00000034297(TBX2);ENSGALG00000042077(HIC1);ENSGALG00000048539(BHLHE41)
GO:0001608	G protein-coupled nucleotide receptor activity	1	7	0.567728	0.827081	ENSGALG00000017327(P2RY6)
GO:0003956	NAD(P)+-protein-arginine ADP-ribosyltransferase activity	1	7	0.567728	0.827081	ENSGALG00000049536(Art5)
GO:0004549	tRNA-specific ribonuclease activity	1	7	0.567728	0.827081	ENSGALG00000052307(RPP25)
GO:0004596	peptide alpha-N-acetyltransferase activity	1	7	0.567728	0.827081	ENSGALG00000041676(NAA10)
GO:0004861	cyclin-dependent protein serine/threonine kinase inhibitor activity	1	7	0.567728	0.827081	ENSGALG00000010537(CDKN2C)
GO:0008353	RNA polymerase II CTD heptapeptide repeat kinase activity	1	7	0.567728	0.827081	ENSGALG00000011138(CCNK)
GO:0008381	mechanosensitive ion channel activity	1	7	0.567728	0.827081	ENSGALG00000042134(PIEZO2)
GO:0008430	selenium binding	1	7	0.567728	0.827081	ENSGALG00000014857(SELENOP)
GO:0015280	ligand-gated sodium channel activity	1	7	0.567728	0.827081	ENSGALG00000000367(ASIC2)
GO:0016801	hydrolase activity, acting on ether bonds	1	7	0.567728	0.827081	ENSGALG00000016567(EPHX2)
GO:0016894	endonuclease activity, active with either ribo- or deoxyribonucleic acids and producing 3'-phosphomonoesters	1	7	0.567728	0.827081	ENSGALG00000028790(DNASE2B)
GO:0017070	U6 snRNA binding	1	7	0.567728	0.827081	ENSGALG00000012048(LARP7)
GO:0030552	cAMP binding	1	7	0.567728	0.827081	ENSGALG00000014988(POPDC2)
GO:0031493	nucleosomal histone binding	1	7	0.567728	0.827081	ENSGALG00000034725(BRD4)
GO:0032356	oxidized DNA binding	1	7	0.567728	0.827081	ENSGALG00000017330(RPS3)
GO:0032357	oxidized purine DNA binding	1	7	0.567728	0.827081	ENSGALG00000017330(RPS3)
GO:0035197	siRNA binding	1	7	0.567728	0.827081	ENSGALG00000016590(TLR7)
GO:0042043	neurexin family protein binding	1	7	0.567728	0.827081	ENSGALG00000005553(NLGN3)
GO:0043560	insulin receptor substrate binding	1	7	0.567728	0.827081	ENSGALG00000013253(INSRR)
GO:0045028	G protein-coupled purinergic nucleotide receptor activity	1	7	0.567728	0.827081	ENSGALG00000017327(P2RY6)
GO:0046624	sphingolipid transporter activity	1	7	0.567728	0.827081	ENSGALG00000001387(SPNS2)
GO:0048185	activin binding	1	7	0.567728	0.827081	ENSGALG00000042356(FSTL3)
GO:0070567	cytidylyltransferase activity	1	7	0.567728	0.827081	ENSGALG00000016318(PCYT1B)
GO:1990459	transferrin receptor binding	1	7	0.567728	0.827081	ENSGALG00000006546(CD81)
GO:1990825	sequence-specific mRNA binding	1	7	0.567728	0.827081	ENSGALG00000009677(SSB)
GO:0016810	hydrolase activity, acting on carbon-nitrogen (but not peptide) bonds	10	90	0.571029	0.831057	ENSGALG00000000109(AFMID);ENSGALG00000003570(ATIC);ENSGALG00000006175(DPEP1);ENSGALG00000006775(TGM2);ENSGALG00000007582(DPYSL3);ENSGALG00000010854(hdac9);ENSGALG00000011529(NAAA);ENSGALG00000015141(GDA);ENSGALG00000031872(AGMAT);ENSGALG00000042984(ACY1)
GO:1901505	carbohydrate derivative transmembrane transporter activity	3	26	0.575178	0.836256	ENSGALG00000006728(SLC5A1);ENSGALG00000016185(SLC37A1);ENSGALG00000028225(SLC17A9)
GO:0003690	double-stranded DNA binding	88	792	0.582661	0.846287	ENSGALG00000000284(HOXB4);ENSGALG00000000583(SOX13);ENSGALG00000001161(FLI1);ENSGALG00000001276(HOXB9);ENSGALG00000001518(ZNF750);ENSGALG00000001577(FOXK2);ENSGALG00000003670(MAFB);ENSGALG00000003952(RBPJL);ENSGALG00000005352(GATA5);ENSGALG00000005504(HNF1B);ENSGALG00000005909(GATA2);ENSGALG00000006673(POU2F3);ENSGALG00000006785(IRF1);ENSGALG00000008014(CEBPB);ENSGALG00000008127(SPI1);ENSGALG0000…
GO:0016667	oxidoreductase activity, acting on a sulfur group of donors	5	45	0.584977	0.847843	ENSGALG00000003933(QSOX1);ENSGALG00000026661(MSRB3);ENSGALG00000027483(GLRX);ENSGALG00000033694(IFI30);ENSGALG00000054306(SRXN1)
GO:0004970	ionotropic glutamate receptor activity	2	17	0.587329	0.847843	ENSGALG00000015835(GRIK1);ENSGALG00000026241(GRIN3B)
GO:0030551	cyclic nucleotide binding	2	17	0.587329	0.847843	ENSGALG00000014988(POPDC2);ENSGALG00000041129(TMEM173)
GO:0070577	lysine-acetylated histone binding	2	17	0.587329	0.847843	ENSGALG00000031260(BRD9);ENSGALG00000034725(BRD4)
GO:0097718	disordered domain specific binding	2	17	0.587329	0.847843	ENSGALG00000015022(FYN);ENSGALG00000016997(RB1)
GO:0140033	acetylation-dependent protein binding	2	17	0.587329	0.847843	ENSGALG00000031260(BRD9);ENSGALG00000034725(BRD4)
GO:0001227	DNA-binding transcription repressor activity, RNA polymerase II-specific	18	164	0.587822	0.847843	ENSGALG00000000583(SOX13);ENSGALG00000001518(ZNF750);ENSGALG00000001577(FOXK2);ENSGALG00000008127(SPI1);ENSGALG00000010974(GSC);ENSGALG00000015297(FOXO3);ENSGALG00000015605(BACH2);ENSGALG00000027907(NR2F1);ENSGALG00000029024(TCF21);ENSGALG00000033941(RORC);ENSGALG00000034094(SP5);ENSGALG00000034297(TBX2);ENSGALG00000037082(ASCL1);ENSGALG00000037094(POU4F2);ENSGALG00000041834(AEBP1);ENSGALG0000004…
GO:0003755	peptidyl-prolyl cis-trans isomerase activity	4	36	0.591516	0.852323	ENSGALG00000005346(PPIC);ENSGALG00000009839(PPIG);ENSGALG00000012364(PPIL4);ENSGALG00000025764(FKBP10)
GO:0035591	signaling adaptor activity	3	27	0.601588	0.85734	ENSGALG00000006973(SH2D6);ENSGALG00000050176(SARM1);ENSGALG00000051055(MAPK8IP2)
GO:0005230	extracellular ligand-gated ion channel activity	7	65	0.611176	0.85734	ENSGALG00000001573(P2RX1);ENSGALG00000003863(P2RX7);ENSGALG00000004096(CHRNA7);ENSGALG00000015835(GRIK1);ENSGALG00000026241(GRIN3B);ENSGALG00000029392(GABRB3);ENSGALG00000044649(P2RX2)
GO:0000774	adenyl-nucleotide exchange factor activity	1	8	0.616553	0.85734	ENSGALG00000009433(BAG3)
GO:0003906	DNA-(apurinic or apyrimidinic site) endonuclease activity	1	8	0.616553	0.85734	ENSGALG00000017330(RPS3)
GO:0004298	threonine-type endopeptidase activity	1	8	0.616553	0.85734	ENSGALG00000045788(PSMB6)
GO:0004571	mannosyl-oligosaccharide 1,2-alpha-mannosidase activity	1	8	0.616553	0.85734	ENSGALG00000014878(MAN1A1)
GO:0005024	transforming growth factor beta-activated receptor activity	1	8	0.616553	0.85734	ENSGALG00000006038(TGFBR3)
GO:0005347	ATP transmembrane transporter activity	1	8	0.616553	0.85734	ENSGALG00000028225(SLC17A9)
GO:0008093	cytoskeletal adaptor activity	1	8	0.616553	0.85734	ENSGALG00000012934(BICD1)
GO:0008097	5S rRNA binding	1	8	0.616553	0.85734	ENSGALG00000012488(TST)
GO:0008106	alcohol dehydrogenase (NADP+) activity	1	8	0.616553	0.85734	ENSGALG00000049903(AKR1B1)
GO:0008395	steroid hydroxylase activity	1	8	0.616553	0.85734	ENSGALG00000006352(CH25H)
GO:0009922	fatty acid elongase activity	1	8	0.616553	0.85734	ENSGALG00000012748(ELOVL2)
GO:0015149	hexose transmembrane transporter activity	1	8	0.616553	0.85734	ENSGALG00000006728(SLC5A1)
GO:0015174	basic amino acid transmembrane transporter activity	1	8	0.616553	0.85734	ENSGALG00000028871(SLC38A3)
GO:0015271	outward rectifier potassium channel activity	1	8	0.616553	0.85734	ENSGALG00000001645(KCNT1)
GO:0015377	cation:chloride symporter activity	1	8	0.616553	0.85734	ENSGALG00000004246(SLC6A4)
GO:0015556	C4-dicarboxylate transmembrane transporter activity	1	8	0.616553	0.85734	ENSGALG00000010187(SLC1A1)
GO:0015924	mannosyl-oligosaccharide mannosidase activity	1	8	0.616553	0.85734	ENSGALG00000014878(MAN1A1)
GO:0016742	hydroxymethyl-, formyl- and related transferase activity	1	8	0.616553	0.85734	ENSGALG00000003570(ATIC)
GO:0016783	sulfurtransferase activity	1	8	0.616553	0.85734	ENSGALG00000012488(TST)
GO:0017128	phospholipid scramblase activity	1	8	0.616553	0.85734	ENSGALG00000006807(PLSCR5)
GO:0019215	intermediate filament binding	1	8	0.616553	0.85734	ENSGALG00000002108(EVPL)
GO:0022851	GABA-gated chloride ion channel activity	1	8	0.616553	0.85734	ENSGALG00000029392(GABRB3)
GO:0034452	dynactin binding	1	8	0.616553	0.85734	ENSGALG00000012934(BICD1)
GO:0043024	ribosomal small subunit binding	1	8	0.616553	0.85734	ENSGALG00000017097(MTIF3)
GO:0043121	neurotrophin binding	1	8	0.616553	0.85734	ENSGALG00000012594(NTRK2)
GO:0070003	threonine-type peptidase activity	1	8	0.616553	0.85734	ENSGALG00000045788(PSMB6)
GO:0070700	BMP receptor binding	1	8	0.616553	0.85734	ENSGALG00000032349(CDH5)
GO:0070739	protein-glutamic acid ligase activity	1	8	0.616553	0.85734	ENSGALG00000026780(TPGS1)
GO:0070740	tubulin-glutamic acid ligase activity	1	8	0.616553	0.85734	ENSGALG00000026780(TPGS1)
GO:0097617	annealing activity	1	8	0.616553	0.85734	ENSGALG00000011475(RPL37A)
GO:0015293	symporter activity	6	56	0.617012	0.85734	ENSGALG00000004246(SLC6A4);ENSGALG00000006425(SLC6A6);ENSGALG00000006728(SLC5A1);ENSGALG00000010187(SLC1A1);ENSGALG00000033989(SLC39A14);ENSGALG00000037556(SLC1A2)
GO:0003924	GTPase activity	27	249	0.618928	0.85734	ENSGALG00000000720(GBP1);ENSGALG00000002086(RASL10B);ENSGALG00000003073(RHOBTB1);ENSGALG00000003164(Dnm3);ENSGALG00000004860(RASD1);ENSGALG00000005843(EEF1A2);ENSGALG00000007130(RAC1);ENSGALG00000007349(RASL12);ENSGALG00000010183(RAB21);ENSGALG00000011855(RHOJ);ENSGALG00000012456(RAC2);ENSGALG00000012542(RASD2);ENSGALG00000014277(RHOH);ENSGALG00000016485(RHOB);ENSGALG00000016764(EIF5B);ENSGALG000…
GO:0015605	organophosphate ester transmembrane transporter activity	2	18	0.619223	0.85734	ENSGALG00000016185(SLC37A1);ENSGALG00000028225(SLC17A9)
GO:0016229	steroid dehydrogenase activity	2	18	0.619223	0.85734	ENSGALG00000028326(HSD11B2);ENSGALG00000049903(AKR1B1)
GO:0017127	cholesterol transporter activity	2	18	0.619223	0.85734	ENSGALG00000007114(APOA1);ENSGALG00000036686(PLTP)
GO:0051393	alpha-actinin binding	2	18	0.619223	0.85734	ENSGALG00000013022(CACNA1C);ENSGALG00000037935(RARA)
GO:0051537	2 iron, 2 sulfur cluster binding	2	18	0.619223	0.85734	ENSGALG00000020876(AOX2);ENSGALG00000045738(--)
GO:0071855	neuropeptide receptor binding	2	18	0.619223	0.85734	ENSGALG00000010983(NPY);ENSGALG00000027192(NTS)
GO:0120020	intermembrane cholesterol transfer activity	2	18	0.619223	0.85734	ENSGALG00000007114(APOA1);ENSGALG00000036686(PLTP)
GO:0005179	hormone activity	8	75	0.622166	0.860594	ENSGALG00000004574(NPPA);ENSGALG00000006054(CALCA);ENSGALG00000008411(GHRL);ENSGALG00000009603(PRL);ENSGALG00000010983(NPY);ENSGALG00000012755(IGF-I);ENSGALG00000027192(NTS);ENSGALG00000034616(INHBA)
GO:0016538	cyclin-dependent protein serine/threonine kinase regulator activity	3	28	0.626891	0.865479	ENSGALG00000001718(CCNG1);ENSGALG00000010537(CDKN2C);ENSGALG00000011138(CCNK)
GO:0061980	regulatory RNA binding	3	28	0.626891	0.865479	ENSGALG00000011965(ZC3H7B);ENSGALG00000016590(TLR7);ENSGALG00000043460(SOX2)
GO:0008238	exopeptidase activity	9	85	0.632193	0.871969	ENSGALG00000000498(ACE);ENSGALG00000006175(DPEP1);ENSGALG00000009693(CPXM2);ENSGALG00000011099(FAP);ENSGALG00000030209(CPZ);ENSGALG00000040759(CPXM1);ENSGALG00000041834(AEBP1);ENSGALG00000048849(CPXM2);ENSGALG00000054821(NAALAD2)
GO:0003727	single-stranded RNA binding	6	57	0.63462	0.874486	ENSGALG00000006963(ENDOV);ENSGALG00000009677(SSB);ENSGALG00000016590(TLR7);ENSGALG00000023821(DHX58);ENSGALG00000030988(RBPMS2);ENSGALG00000039436(DLX2)
GO:0016859	cis-trans isomerase activity	4	38	0.635332	0.874636	ENSGALG00000005346(PPIC);ENSGALG00000009839(PPIG);ENSGALG00000012364(PPIL4);ENSGALG00000025764(FKBP10)
GO:0004620	phospholipase activity	8	76	0.637394	0.876643	ENSGALG00000005805(PLCD1);ENSGALG00000006034(PITPNM3);ENSGALG00000008319(PLBD2);ENSGALG00000008727(PLA2G4B);ENSGALG00000008907(PLCB4);ENSGALG00000012185(PLA2G12A);ENSGALG00000014997(PLA1A);ENSGALG00000045212(PLCD3)
GO:0004252	serine-type endopeptidase activity	14	132	0.639403	0.878573	ENSGALG00000007419(MASP1);ENSGALG00000011099(FAP);ENSGALG00000013546(Gzmk);ENSGALG00000013548(GZMA);ENSGALG00000014603(C1S);ENSGALG00000014659(C1R);ENSGALG00000015389(TMPRSS7);ENSGALG00000017244(PRSS23);ENSGALG00000021273(TMPRSS13);ENSGALG00000026677(F10);ENSGALG00000028345(RHBDL1);ENSGALG00000040832(CFD);ENSGALG00000051102(CD163);ENSGALG00000054174(Mcpt2)
GO:0019210	kinase inhibitor activity	5	48	0.643689	0.881353	ENSGALG00000001833(PRKRIP1);ENSGALG00000005438(PARVA);ENSGALG00000010537(CDKN2C);ENSGALG00000014277(RHOH);ENSGALG00000027036(PKIB)
GO:0003950	NAD+ ADP-ribosyltransferase activity	2	19	0.64918	0.881353	ENSGALG00000004517(PARP3);ENSGALG00000014880(PARP8)
GO:0008171	O-methyltransferase activity	2	19	0.64918	0.881353	ENSGALG00000005000(COMTD1);ENSGALG00000016685(ASMT)
GO:0043325	phosphatidylinositol-3,4-bisphosphate binding	2	19	0.64918	0.881353	ENSGALG00000001189(NCF1C);ENSGALG00000002562(ARAP3)
GO:0048027	mRNA 5'-UTR binding	2	19	0.64918	0.881353	ENSGALG00000004588(RPS14);ENSGALG00000016392(RPS7)
GO:0120015	intermembrane sterol transfer activity	2	19	0.64918	0.881353	ENSGALG00000007114(APOA1);ENSGALG00000036686(PLTP)
GO:0060590	ATPase regulator activity	3	29	0.651064	0.881353	ENSGALG00000002764(ATP1B3);ENSGALG00000009433(BAG3);ENSGALG00000017462(FNIP1)
GO:0046332	SMAD binding	6	58	0.651743	0.881353	ENSGALG00000006038(TGFBR3);ENSGALG00000009641(COL1A2);ENSGALG00000016954(RGCC);ENSGALG00000029387(PURA);ENSGALG00000031112(COL5A2);ENSGALG00000053285(SMAD6)
GO:0035613	RNA stem-loop binding	4	39	0.65606	0.881353	ENSGALG00000047196(pol);ENSGALG00000049810(ERVK-8);ENSGALG00000049871(gag-pol);ENSGALG00000052636(gag-pol)
GO:0003689	DNA clamp loader activity	1	9	0.659867	0.881353	ENSGALG00000043799(DSCC1)
GO:0003756	protein disulfide isomerase activity	1	9	0.659867	0.881353	ENSGALG00000003933(QSOX1)
GO:0004862	cAMP-dependent protein kinase inhibitor activity	1	9	0.659867	0.881353	ENSGALG00000027036(PKIB)
GO:0005159	insulin-like growth factor receptor binding	1	9	0.659867	0.881353	ENSGALG00000012755(IGF-I)
GO:0005247	voltage-gated chloride channel activity	1	9	0.659867	0.881353	ENSGALG00000016607(CLCN4)
GO:0016018	cyclosporin A binding	1	9	0.659867	0.881353	ENSGALG00000009839(PPIG)
GO:0016668	oxidoreductase activity, acting on a sulfur group of donors, NAD(P) as acceptor	1	9	0.659867	0.881353	ENSGALG00000027483(GLRX)
GO:0016864	intramolecular oxidoreductase activity, transposing S-S bonds	1	9	0.659867	0.881353	ENSGALG00000003933(QSOX1)
GO:0016868	intramolecular transferase activity, phosphotransferases	1	9	0.659867	0.881353	ENSGALG00000014995(PGM5)
GO:0016888	endodeoxyribonuclease activity, producing 5'-phosphomonoesters	1	9	0.659867	0.881353	ENSGALG00000006963(ENDOV)
GO:0017110	nucleoside-diphosphatase activity	1	9	0.659867	0.881353	ENSGALG00000039696(ENTPD2)
GO:0019211	phosphatase activator activity	1	9	0.659867	0.881353	ENSGALG00000042485(PHACTR4)
GO:0031957	very long-chain fatty acid-CoA ligase activity	1	9	0.659867	0.881353	ENSGALG00000048178(SLC27A3)
GO:0031996	thioesterase binding	1	9	0.659867	0.881353	ENSGALG00000007130(RAC1)
GO:0033170	protein-DNA loading ATPase activity	1	9	0.659867	0.881353	ENSGALG00000043799(DSCC1)
GO:0035252	UDP-xylosyltransferase activity	1	9	0.659867	0.881353	ENSGALG00000017158(POGLUT3)
GO:0043027	cysteine-type endopeptidase inhibitor activity involved in apoptotic process	1	9	0.659867	0.881353	ENSGALG00000016820(GAS6)
GO:0048156	tau protein binding	1	9	0.659867	0.881353	ENSGALG00000015022(FYN)
GO:0052745	inositol phosphate phosphatase activity	1	9	0.659867	0.881353	ENSGALG00000013814(IMPA2)
GO:0097001	ceramide binding	1	9	0.659867	0.881353	ENSGALG00000036686(PLTP)
GO:1901611	phosphatidylglycerol binding	1	9	0.659867	0.881353	ENSGALG00000036686(PLTP)
GO:0016787	hydrolase activity	231	2091	0.660759	0.881353	ENSGALG00000000011(C10orf88);ENSGALG00000000109(AFMID);ENSGALG00000000151(ADAMTS19);ENSGALG00000000399(DUSP28);ENSGALG00000000430(SPPL2C);ENSGALG00000000466(LCK);ENSGALG00000000498(ACE);ENSGALG00000000584(Ptprv);ENSGALG00000000674(MYO1D);ENSGALG00000000720(GBP1);ENSGALG00000000775(CTSS);ENSGALG00000001366(CASP9);ENSGALG00000001407(ADAMTS15);ENSGALG00000001564(ATP2A3);ENSGALG00000001571(MYO1F);ENS…
GO:0046982	protein heterodimerization activity	22	208	0.660863	0.881353	ENSGALG00000001409(IL12B);ENSGALG00000006511(BCL2A1);ENSGALG00000009985(LSM6);ENSGALG00000012885(BCL2);ENSGALG00000014645(MEF2C);ENSGALG00000016261(CYBB);ENSGALG00000017242(FZD4);ENSGALG00000026948(ADD2);ENSGALG00000027064(HIST1H3H);ENSGALG00000031529(ERBB2);ENSGALG00000032645(H2A-VIII);ENSGALG00000033295(CAV2);ENSGALG00000033510(ERBB3);ENSGALG00000037322(HIST1H46);ENSGALG00000039450(SOS1);ENSGAL…
GO:0008236	serine-type peptidase activity	15	144	0.669338	0.891774	ENSGALG00000007419(MASP1);ENSGALG00000011099(FAP);ENSGALG00000013546(Gzmk);ENSGALG00000013548(GZMA);ENSGALG00000014603(C1S);ENSGALG00000014659(C1R);ENSGALG00000015389(TMPRSS7);ENSGALG00000017244(PRSS23);ENSGALG00000021273(TMPRSS13);ENSGALG00000026677(F10);ENSGALG00000028345(RHBDL1);ENSGALG00000033303(Apeh);ENSGALG00000040832(CFD);ENSGALG00000051102(CD163);ENSGALG00000054174(Mcpt2)
GO:0019900	kinase binding	46	429	0.669906	0.891774	ENSGALG00000000466(LCK);ENSGALG00000001117(PFKFB2);ENSGALG00000001366(CASP9);ENSGALG00000001446(GSN);ENSGALG00000001600(DVL1);ENSGALG00000001833(PRKRIP1);ENSGALG00000002192(PTPRC);ENSGALG00000003885(KIAA1614);ENSGALG00000005843(EEF1A2);ENSGALG00000006034(PITPNM3);ENSGALG00000006343(ACTA2);ENSGALG00000006973(SH2D6);ENSGALG00000007130(RAC1);ENSGALG00000008014(CEBPB);ENSGALG00000010435(RASGRP3);ENSG…
GO:0016597	amino acid binding	3	30	0.674096	0.894144	ENSGALG00000023689(ASS1);ENSGALG00000038405(CASR);ENSGALG00000050508(NOS3)
GO:0043621	protein self-association	3	30	0.674096	0.894144	ENSGALG00000000653(CNTN2);ENSGALG00000002198(FHOD1);ENSGALG00000005476(PTH2R)
GO:0019829	cation-transporting ATPase activity	4	40	0.675981	0.894144	ENSGALG00000001564(ATP2A3);ENSGALG00000003774(ATP13A2);ENSGALG00000034294(ATP6V0D2);ENSGALG00000043758(ATP5F1A)
GO:0022853	active ion transmembrane transporter activity	4	40	0.675981	0.894144	ENSGALG00000001564(ATP2A3);ENSGALG00000003774(ATP13A2);ENSGALG00000034294(ATP6V0D2);ENSGALG00000043758(ATP5F1A)
GO:0033293	monocarboxylic acid binding	4	40	0.675981	0.894144	ENSGALG00000026781(ALOX5AP);ENSGALG00000030025(FABP4);ENSGALG00000037050(FABP3);ENSGALG00000037935(RARA)
GO:0042625	ATPase coupled ion transmembrane transporter activity	4	40	0.675981	0.894144	ENSGALG00000001564(ATP2A3);ENSGALG00000003774(ATP13A2);ENSGALG00000034294(ATP6V0D2);ENSGALG00000043758(ATP5F1A)
GO:0005484	SNAP receptor activity	2	20	0.677232	0.894144	ENSGALG00000002536(STX2);ENSGALG00000034374(STX7)
GO:0016405	CoA-ligase activity	2	20	0.677232	0.894144	ENSGALG00000008632(ACSS1);ENSGALG00000048178(SLC27A3)
GO:0016814	hydrolase activity, acting on carbon-nitrogen (but not peptide) bonds, in cyclic amidines	2	20	0.677232	0.894144	ENSGALG00000003570(ATIC);ENSGALG00000015141(GDA)
GO:0015238	drug transmembrane transporter activity	6	60	0.684473	0.89745	ENSGALG00000005845(SLC7A5);ENSGALG00000009698(SLC38A1);ENSGALG00000010187(SLC1A1);ENSGALG00000028225(SLC17A9);ENSGALG00000028871(SLC38A3);ENSGALG00000037556(SLC1A2)
GO:0016614	oxidoreductase activity, acting on CH-OH group of donors	9	89	0.687029	0.89745	ENSGALG00000005423(GRHPR);ENSGALG00000011481(GPD1L);ENSGALG00000012061(gpd1l);ENSGALG00000014766(HAO2);ENSGALG00000017246(ME3);ENSGALG00000028326(HSD11B2);ENSGALG00000039617(gyaR);ENSGALG00000049903(AKR1B1);ENSGALG00000053254(EHHADH)
GO:0046983	protein dimerization activity	76	705	0.68789	0.89745	ENSGALG00000000430(SPPL2C);ENSGALG00000001409(IL12B);ENSGALG00000002160(B2M);ENSGALG00000003570(ATIC);ENSGALG00000003748(ANO5);ENSGALG00000004155(MYOM3);ENSGALG00000005423(GRHPR);ENSGALG00000005476(PTH2R);ENSGALG00000005550(ST6GAL1);ENSGALG00000006511(BCL2A1);ENSGALG00000007419(MASP1);ENSGALG00000007694(PRTFDC1);ENSGALG00000008660(CST7);ENSGALG00000008886(ZNF618);ENSGALG00000009690(CENPF);ENSGALG…
GO:0016616	oxidoreductase activity, acting on the CH-OH group of donors, NAD or NADP as acceptor	8	80	0.694705	0.89745	ENSGALG00000005423(GRHPR);ENSGALG00000011481(GPD1L);ENSGALG00000012061(gpd1l);ENSGALG00000017246(ME3);ENSGALG00000028326(HSD11B2);ENSGALG00000039617(gyaR);ENSGALG00000049903(AKR1B1);ENSGALG00000053254(EHHADH)
GO:0050661	NADP binding	3	31	0.695986	0.89745	ENSGALG00000005423(GRHPR);ENSGALG00000017246(ME3);ENSGALG00000050508(NOS3)
GO:0000149	SNARE binding	5	51	0.696913	0.89745	ENSGALG00000001968(SYT6);ENSGALG00000008055(SYT13);ENSGALG00000027920(CPLX2);ENSGALG00000034374(STX7);ENSGALG00000036527(SYBU)
GO:0001216	bacterial-type RNA polymerase transcriptional activator activity, sequence-specific DNA binding	1	10	0.698292	0.89745	ENSGALG00000008127(SPI1)
GO:0001618	virus receptor activity	1	10	0.698292	0.89745	ENSGALG00000006546(CD81)
GO:0001972	retinoic acid binding	1	10	0.698292	0.89745	ENSGALG00000037935(RARA)
GO:0004033	aldo-keto reductase (NADP) activity	1	10	0.698292	0.89745	ENSGALG00000049903(AKR1B1)
GO:0004529	exodeoxyribonuclease activity	1	10	0.698292	0.89745	ENSGALG00000008698(MGME1)
GO:0004693	cyclin-dependent protein serine/threonine kinase activity	1	10	0.698292	0.89745	ENSGALG00000011138(CCNK)
GO:0015020	glucuronosyltransferase activity	1	10	0.698292	0.89745	ENSGALG00000043829(ext1c)
GO:0015145	monosaccharide transmembrane transporter activity	1	10	0.698292	0.89745	ENSGALG00000006728(SLC5A1)
GO:0015464	acetylcholine receptor activity	1	10	0.698292	0.89745	ENSGALG00000008365(CHRM4)
GO:0016670	oxidoreductase activity, acting on a sulfur group of donors, oxygen as acceptor	1	10	0.698292	0.89745	ENSGALG00000003933(QSOX1)
GO:0016805	dipeptidase activity	1	10	0.698292	0.89745	ENSGALG00000006175(DPEP1)
GO:0016846	carbon-sulfur lyase activity	1	10	0.698292	0.89745	ENSGALG00000032922(GSTM2)
GO:0016895	exodeoxyribonuclease activity, producing 5'-phosphomonoesters	1	10	0.698292	0.89745	ENSGALG00000008698(MGME1)
GO:0017075	syntaxin-1 binding	1	10	0.698292	0.89745	ENSGALG00000036527(SYBU)
GO:0042285	xylosyltransferase activity	1	10	0.698292	0.89745	ENSGALG00000017158(POGLUT3)
GO:0042923	neuropeptide binding	1	10	0.698292	0.89745	ENSGALG00000007714(NMUR1)
GO:0048038	quinone binding	1	10	0.698292	0.89745	ENSGALG00000033522(Aoc3)
GO:0051119	sugar transmembrane transporter activity	1	10	0.698292	0.89745	ENSGALG00000006728(SLC5A1)
GO:0070411	I-SMAD binding	1	10	0.698292	0.89745	ENSGALG00000053285(SMAD6)
GO:0070628	proteasome binding	1	10	0.698292	0.89745	ENSGALG00000017120(SACS)
GO:0090079	translation regulator activity, nucleic acid binding	1	10	0.698292	0.89745	ENSGALG00000029387(PURA)
GO:0097472	cyclin-dependent protein kinase activity	1	10	0.698292	0.89745	ENSGALG00000011138(CCNK)
GO:0098918	structural constituent of synapse	1	10	0.698292	0.89745	ENSGALG00000037435(PCLO)
GO:0104005	hijacked molecular function	1	10	0.698292	0.89745	ENSGALG00000006546(CD81)
GO:0005310	dicarboxylic acid transmembrane transporter activity	2	21	0.703426	0.902451	ENSGALG00000010187(SLC1A1);ENSGALG00000037556(SLC1A2)
GO:0044183	protein binding involved in protein folding	2	21	0.703426	0.902451	ENSGALG00000003914(CALR3);ENSGALG00000004594(CD74)
GO:0017171	serine hydrolase activity	15	148	0.710265	0.910419	ENSGALG00000007419(MASP1);ENSGALG00000011099(FAP);ENSGALG00000013546(Gzmk);ENSGALG00000013548(GZMA);ENSGALG00000014603(C1S);ENSGALG00000014659(C1R);ENSGALG00000015389(TMPRSS7);ENSGALG00000017244(PRSS23);ENSGALG00000021273(TMPRSS13);ENSGALG00000026677(F10);ENSGALG00000028345(RHBDL1);ENSGALG00000033303(Apeh);ENSGALG00000040832(CFD);ENSGALG00000051102(CD163);ENSGALG00000054174(Mcpt2)
GO:0043565	sequence-specific DNA binding	89	830	0.719534	0.921486	ENSGALG00000000284(HOXB4);ENSGALG00000000583(SOX13);ENSGALG00000001161(FLI1);ENSGALG00000001276(HOXB9);ENSGALG00000001518(ZNF750);ENSGALG00000001577(FOXK2);ENSGALG00000003670(MAFB);ENSGALG00000003952(RBPJL);ENSGALG00000005352(GATA5);ENSGALG00000005504(HNF1B);ENSGALG00000005909(GATA2);ENSGALG00000006673(POU2F3);ENSGALG00000006785(IRF1);ENSGALG00000008014(CEBPB);ENSGALG00000008127(SPI1);ENSGALG0000…
GO:0019904	protein domain specific binding	38	364	0.722546	0.923267	ENSGALG00000000466(LCK);ENSGALG00000000674(MYO1D);ENSGALG00000001189(NCF1C);ENSGALG00000001366(CASP9);ENSGALG00000002198(FHOD1);ENSGALG00000004336(INPPL1);ENSGALG00000005589(SYNGR3);ENSGALG00000005909(GATA2);ENSGALG00000006973(SH2D6);ENSGALG00000007416(CD3E);ENSGALG00000008346(CASP18);ENSGALG00000012885(BCL2);ENSGALG00000013086(IKZF1);ENSGALG00000013829(REPS1);ENSGALG00000014561(PTPN6);ENSGALG000…
GO:0005547	phosphatidylinositol-3,4,5-trisphosphate binding	2	22	0.727825	0.923267	ENSGALG00000002562(ARAP3);ENSGALG00000037618(ASAP1)
GO:0016878	acid-thiol ligase activity	2	22	0.727825	0.923267	ENSGALG00000008632(ACSS1);ENSGALG00000048178(SLC27A3)
GO:0043539	protein serine/threonine kinase activator activity	2	22	0.727825	0.923267	ENSGALG00000033791(MAP3K12);ENSGALG00000040655(FAM20A)
GO:0008135	translation factor activity, RNA binding	5	53	0.729206	0.923267	ENSGALG00000005843(EEF1A2);ENSGALG00000007822(MRPL58);ENSGALG00000016764(EIF5B);ENSGALG00000017097(MTIF3);ENSGALG00000040098(EEF1D)
GO:0016410	N-acyltransferase activity	5	53	0.729206	0.923267	ENSGALG00000005473(PNAT3);ENSGALG00000009944(KAT7);ENSGALG00000040120(GLYATL3);ENSGALG00000041676(NAA10);ENSGALG00000047313(GLYATL3)
GO:0016836	hydro-lyase activity	4	43	0.730834	0.923267	ENSGALG00000005896(Ca15);ENSGALG00000028142(HACD4);ENSGALG00000039145(CA8);ENSGALG00000053254(EHHADH)
GO:0000295	adenine nucleotide transmembrane transporter activity	1	11	0.732378	0.923267	ENSGALG00000028225(SLC17A9)
GO:0004709	MAP kinase kinase kinase activity	1	11	0.732378	0.923267	ENSGALG00000007356(MAP3K8)
GO:0005092	GDP-dissociation inhibitor activity	1	11	0.732378	0.923267	ENSGALG00000003113(RGS14)
GO:0005346	purine ribonucleotide transmembrane transporter activity	1	11	0.732378	0.923267	ENSGALG00000028225(SLC17A9)
GO:0015662	ATPase activity, coupled to transmembrane movement of ions, phosphorylative mechanism	1	11	0.732378	0.923267	ENSGALG00000001564(ATP2A3)
GO:0016408	C-acyltransferase activity	1	11	0.732378	0.923267	ENSGALG00000025755(SPTSSA)
GO:0017017	MAP kinase tyrosine/serine/threonine phosphatase activity	1	11	0.732378	0.923267	ENSGALG00000000399(DUSP28)
GO:0035251	UDP-glucosyltransferase activity	1	11	0.732378	0.923267	ENSGALG00000017158(POGLUT3)
GO:0070402	NADPH binding	1	11	0.732378	0.923267	ENSGALG00000005423(GRHPR)
GO:0140103	catalytic activity, acting on a glycoprotein	1	11	0.732378	0.923267	ENSGALG00000036743(MGAT3)
GO:1901338	catecholamine binding	1	11	0.732378	0.923267	ENSGALG00000039698(DRD1)
GO:0045182	translation regulator activity	3	33	0.736385	0.926708	ENSGALG00000004588(RPS14);ENSGALG00000008281(NEURL1);ENSGALG00000029387(PURA)
GO:1901682	sulfur compound transmembrane transporter activity	3	33	0.736385	0.926708	ENSGALG00000006425(SLC6A6);ENSGALG00000010187(SLC1A1);ENSGALG00000037556(SLC1A2)
GO:0042626	ATPase activity, coupled to transmembrane movement of substances	6	64	0.743661	0.933939	ENSGALG00000001564(ATP2A3);ENSGALG00000003774(ATP13A2);ENSGALG00000007395(ABCC2);ENSGALG00000031243(ABCB8);ENSGALG00000034294(ATP6V0D2);ENSGALG00000043758(ATP5F1A)
GO:0016811	hydrolase activity, acting on carbon-nitrogen (but not peptide) bonds, in linear amides	5	54	0.74439	0.933939	ENSGALG00000000109(AFMID);ENSGALG00000006775(TGM2);ENSGALG00000010854(hdac9);ENSGALG00000011529(NAAA);ENSGALG00000042984(ACY1)
GO:0004860	protein kinase inhibitor activity	4	44	0.747489	0.933939	ENSGALG00000001833(PRKRIP1);ENSGALG00000005438(PARVA);ENSGALG00000010537(CDKN2C);ENSGALG00000027036(PKIB)
GO:0008188	neuropeptide receptor activity	4	44	0.747489	0.933939	ENSGALG00000005923(NPY4R);ENSGALG00000007714(NMUR1);ENSGALG00000036638(TACR1);ENSGALG00000040561(GPR171)
GO:0005488	binding	1073	9590	0.749032	0.933939	ENSGALG00000000011(C10orf88);ENSGALG00000000158(DMA);ENSGALG00000000209(PRNP);ENSGALG00000000217(PPFIA4);ENSGALG00000000244(CAMK4);ENSGALG00000000251(CD79B);ENSGALG00000000284(HOXB4);ENSGALG00000000402(LOXL2);ENSGALG00000000430(SPPL2C);ENSGALG00000000452(TNFRSF10B);ENSGALG00000000466(LCK);ENSGALG00000000583(SOX13);ENSGALG00000000584(Ptprv);ENSGALG00000000585(MYL4);ENSGALG00000000589(BTN1A1);ENSGA…
GO:0005109	frizzled binding	2	23	0.750498	0.933939	ENSGALG00000000839(WNT11);ENSGALG00000001600(DVL1)
GO:0008066	glutamate receptor activity	2	23	0.750498	0.933939	ENSGALG00000015835(GRIK1);ENSGALG00000026241(GRIN3B)
GO:0016645	oxidoreductase activity, acting on the CH-NH group of donors	2	23	0.750498	0.933939	ENSGALG00000002855(SARDH);ENSGALG00000026392(PIPOX)
GO:0030291	protein serine/threonine kinase inhibitor activity	2	23	0.750498	0.933939	ENSGALG00000010537(CDKN2C);ENSGALG00000027036(PKIB)
GO:0035198	miRNA binding	2	23	0.750498	0.933939	ENSGALG00000011965(ZC3H7B);ENSGALG00000043460(SOX2)
GO:0042165	neurotransmitter binding	2	23	0.750498	0.933939	ENSGALG00000007681(HTR2B);ENSGALG00000016992(HTR2A)
GO:0042805	actinin binding	2	23	0.750498	0.933939	ENSGALG00000013022(CACNA1C);ENSGALG00000037935(RARA)
GO:0044769	ATPase activity, coupled to transmembrane movement of ions, rotational mechanism	2	23	0.750498	0.933939	ENSGALG00000034294(ATP6V0D2);ENSGALG00000043758(ATP5F1A)
GO:0071949	FAD binding	3	34	0.754931	0.938651	ENSGALG00000003933(QSOX1);ENSGALG00000020876(AOX2);ENSGALG00000032190(MICAL1)
GO:0015405	P-P-bond-hydrolysis-driven transmembrane transporter activity	6	65	0.757134	0.940583	ENSGALG00000001564(ATP2A3);ENSGALG00000003774(ATP13A2);ENSGALG00000007395(ABCC2);ENSGALG00000031243(ABCB8);ENSGALG00000034294(ATP6V0D2);ENSGALG00000043758(ATP5F1A)
GO:0019208	phosphatase regulator activity	5	55	0.758936	0.940948	ENSGALG00000006127(FAM122A);ENSGALG00000008896(PPP1R1C);ENSGALG00000040493(PTN);ENSGALG00000042485(PHACTR4);ENSGALG00000044406(PPP1R1B)
GO:0004653	polypeptide N-acetylgalactosaminyltransferase activity	1	12	0.762616	0.940948	ENSGALG00000013135(GALNT1)
GO:0030371	translation repressor activity	1	12	0.762616	0.940948	ENSGALG00000029387(PURA)
GO:0035173	histone kinase activity	1	12	0.762616	0.940948	ENSGALG00000010826(PRKAA2)
GO:0036442	proton-exporting ATPase activity	1	12	0.762616	0.940948	ENSGALG00000034294(ATP6V0D2)
GO:0046625	sphingolipid binding	1	12	0.762616	0.940948	ENSGALG00000036686(PLTP)
GO:0046961	proton-transporting ATPase activity, rotational mechanism	1	12	0.762616	0.940948	ENSGALG00000034294(ATP6V0D2)
GO:0050699	WW domain binding	1	12	0.762616	0.940948	ENSGALG00000051466(NDFIP2)
GO:0051117	ATPase binding	4	45	0.763344	0.941046	ENSGALG00000000466(LCK);ENSGALG00000002764(ATP1B3);ENSGALG00000034458(S100A1);ENSGALG00000043287(CAV1)
GO:0015399	primary active transmembrane transporter activity	6	66	0.77008	0.948331	ENSGALG00000001564(ATP2A3);ENSGALG00000003774(ATP13A2);ENSGALG00000007395(ABCC2);ENSGALG00000031243(ABCB8);ENSGALG00000034294(ATP6V0D2);ENSGALG00000043758(ATP5F1A)
GO:0016772	transferase activity, transferring phosphorus-containing groups	85	806	0.77056	0.948331	ENSGALG00000000244(CAMK4);ENSGALG00000000466(LCK);ENSGALG00000000736(MATK);ENSGALG00000001117(PFKFB2);ENSGALG00000001486(ZAP70);ENSGALG00000001617(CAMKK1);ENSGALG00000001840(TEK);ENSGALG00000003499(MAST3);ENSGALG00000004530(MMD2);ENSGALG00000004637(Shpk);ENSGALG00000005336(GUK1);ENSGALG00000005621(CAMK2A);ENSGALG00000005721(DGKG);ENSGALG00000005884(MAP3K3);ENSGALG00000006038(TGFBR3);ENSGALG000000…
GO:1990841	promoter-specific chromatin binding	3	35	0.772411	0.949804	ENSGALG00000001518(ZNF750);ENSGALG00000003663(RBL2);ENSGALG00000037094(POU4F2)
GO:0043168	anion binding	214	1978	0.774878	0.95203	ENSGALG00000000244(CAMK4);ENSGALG00000000466(LCK);ENSGALG00000000674(MYO1D);ENSGALG00000000720(GBP1);ENSGALG00000000736(MATK);ENSGALG00000001117(PFKFB2);ENSGALG00000001189(NCF1C);ENSGALG00000001407(ADAMTS15);ENSGALG00000001486(ZAP70);ENSGALG00000001564(ATP2A3);ENSGALG00000001571(MYO1F);ENSGALG00000001573(P2RX1);ENSGALG00000001617(CAMKK1);ENSGALG00000001840(TEK);ENSGALG00000002086(RASL10B);ENSGALG…
GO:0016247	channel regulator activity	7	77	0.780717	0.958326	ENSGALG00000001720(STIMATE);ENSGALG00000011481(GPD1L);ENSGALG00000012885(BCL2);ENSGALG00000025937(FXYD6);ENSGALG00000032191(WNK4);ENSGALG00000034374(STX7);ENSGALG00000043287(CAV1)
GO:1901981	phosphatidylinositol phosphate binding	10	107	0.781323	0.958326	ENSGALG00000001189(NCF1C);ENSGALG00000002562(ARAP3);ENSGALG00000003770(ANXA2);ENSGALG00000003774(ATP13A2);ENSGALG00000005805(PLCD1);ENSGALG00000009595(TWF1);ENSGALG00000027868(AMER2);ENSGALG00000034788(Phlda1);ENSGALG00000037618(ASAP1);ENSGALG00000038141(NCF4)
GO:0045296	cadherin binding	3	36	0.788856	0.960164	ENSGALG00000013907(KDR);ENSGALG00000017044(TRPC4);ENSGALG00000032349(CDH5)
GO:0004312	fatty acid synthase activity	1	13	0.789439	0.960164	ENSGALG00000012748(ELOVL2)
GO:0004467	long-chain fatty acid-CoA ligase activity	1	13	0.789439	0.960164	ENSGALG00000048178(SLC27A3)
GO:0004550	nucleoside diphosphate kinase activity	1	13	0.789439	0.960164	ENSGALG00000028982(CMPK2)
GO:0004559	alpha-mannosidase activity	1	13	0.789439	0.960164	ENSGALG00000014878(MAN1A1)
GO:0015106	bicarbonate transmembrane transporter activity	1	13	0.789439	0.960164	ENSGALG00000039978(SLC4A1)
GO:0015216	purine nucleotide transmembrane transporter activity	1	13	0.789439	0.960164	ENSGALG00000028225(SLC17A9)
GO:0033549	MAP kinase phosphatase activity	1	13	0.789439	0.960164	ENSGALG00000000399(DUSP28)
GO:0046933	proton-transporting ATP synthase activity, rotational mechanism	1	13	0.789439	0.960164	ENSGALG00000043758(ATP5F1A)
GO:0047834	D-threo-aldose 1-dehydrogenase activity	1	13	0.789439	0.960164	ENSGALG00000049903(AKR1B1)
GO:0045505	dynein intermediate chain binding	2	25	0.790989	0.960439	ENSGALG00000012934(BICD1);ENSGALG00000054129(DNAH9)
GO:0051879	Hsp90 protein binding	2	25	0.790989	0.960439	ENSGALG00000017330(RPS3);ENSGALG00000035461(CHORDC1)
GO:0030674	protein binding, bridging	7	79	0.802742	0.968008	ENSGALG00000002764(ATP1B3);ENSGALG00000009641(COL1A2);ENSGALG00000011551(JCHAIN);ENSGALG00000012934(BICD1);ENSGALG00000016820(GAS6);ENSGALG00000033295(CAV2);ENSGALG00000043287(CAV1)
GO:0005272	sodium channel activity	3	37	0.804301	0.968008	ENSGALG00000000367(ASIC2);ENSGALG00000005215(CACNA1H);ENSGALG00000011005(KCNK1)
GO:0030276	clathrin binding	3	37	0.804301	0.968008	ENSGALG00000001968(SYT6);ENSGALG00000008055(SYT13);ENSGALG00000030904(LRP1)
GO:0051018	protein kinase A binding	3	37	0.804301	0.968008	ENSGALG00000002974(SPHKAP);ENSGALG00000017330(RPS3);ENSGALG00000037935(RARA)
GO:0004712	protein serine/threonine/tyrosine kinase activity	6	69	0.805816	0.968008	ENSGALG00000001840(TEK);ENSGALG00000007356(MAP3K8);ENSGALG00000010826(PRKAA2);ENSGALG00000012594(NTRK2);ENSGALG00000015216(SYK);ENSGALG00000032199(FGR)
GO:0043492	ATPase activity, coupled to movement of substances	6	69	0.805816	0.968008	ENSGALG00000001564(ATP2A3);ENSGALG00000003774(ATP13A2);ENSGALG00000007395(ABCC2);ENSGALG00000031243(ABCB8);ENSGALG00000034294(ATP6V0D2);ENSGALG00000043758(ATP5F1A)
GO:0001223	transcription coactivator binding	2	26	0.808973	0.968008	ENSGALG00000005909(GATA2);ENSGALG00000037935(RARA)
GO:0009055	electron transfer activity	2	26	0.808973	0.968008	ENSGALG00000015906(COX7A2);ENSGALG00000016261(CYBB)
GO:0034212	peptide N-acetyltransferase activity	2	26	0.808973	0.968008	ENSGALG00000009944(KAT7);ENSGALG00000041676(NAA10)
GO:0005543	phospholipid binding	30	304	0.810388	0.968008	ENSGALG00000001189(NCF1C);ENSGALG00000002562(ARAP3);ENSGALG00000003770(ANXA2);ENSGALG00000003774(ATP13A2);ENSGALG00000005805(PLCD1);ENSGALG00000007114(APOA1);ENSGALG00000008055(SYT13);ENSGALG00000008340(FES);ENSGALG00000009595(TWF1);ENSGALG00000009626(THBS1);ENSGALG00000011551(JCHAIN);ENSGALG00000012285(BAIAP2L2);ENSGALG00000012814(PXDC1);ENSGALG00000015148(ANXA1);ENSGALG00000016820(GAS6);ENSGALG…
GO:0004721	phosphoprotein phosphatase activity	13	140	0.810812	0.968008	ENSGALG00000000399(DUSP28);ENSGALG00000000466(LCK);ENSGALG00000000584(Ptprv);ENSGALG00000002192(PTPRC);ENSGALG00000004048(PTPRS);ENSGALG00000006567(UBASH3B);ENSGALG00000010935(PTPRQ);ENSGALG00000014561(PTPN6);ENSGALG00000031440(PTPRU);ENSGALG00000036093(PTPN7);ENSGALG00000040114(PTPRZ1);ENSGALG00000040855(PTPRR);ENSGALG00000050459(DUSP23)
GO:0016298	lipase activity	8	90	0.810904	0.968008	ENSGALG00000005805(PLCD1);ENSGALG00000006034(PITPNM3);ENSGALG00000008319(PLBD2);ENSGALG00000008727(PLA2G4B);ENSGALG00000008907(PLCB4);ENSGALG00000012185(PLA2G12A);ENSGALG00000014997(PLA1A);ENSGALG00000045212(PLCD3)
GO:0003707	steroid hormone receptor activity	1	14	0.813233	0.968008	ENSGALG00000016675(PAQR8)
GO:0005251	delayed rectifier potassium channel activity	1	14	0.813233	0.968008	ENSGALG00000042836(KCNH2)
GO:0008143	poly(A) binding	1	14	0.813233	0.968008	ENSGALG00000030988(RBPMS2)
GO:0008308	voltage-gated anion channel activity	1	14	0.813233	0.968008	ENSGALG00000016607(CLCN4)
GO:0015923	mannosidase activity	1	14	0.813233	0.968008	ENSGALG00000014878(MAN1A1)
GO:0033764	steroid dehydrogenase activity, acting on the CH-OH group of donors, NAD or NADP as acceptor	1	14	0.813233	0.968008	ENSGALG00000028326(HSD11B2)
GO:0035254	glutamate receptor binding	1	14	0.813233	0.968008	ENSGALG00000000209(PRNP)
GO:0070403	NAD+ binding	1	14	0.813233	0.968008	ENSGALG00000053254(EHHADH)
GO:0099095	ligand-gated anion channel activity	1	14	0.813233	0.968008	ENSGALG00000029392(GABRB3)
GO:1901567	fatty acid derivative binding	1	14	0.813233	0.968008	ENSGALG00000026781(ALOX5AP)
GO:1904047	S-adenosyl-L-methionine binding	1	14	0.813233	0.968008	ENSGALG00000013272(PRMT8)
GO:1990381	ubiquitin-specific protease binding	1	14	0.813233	0.968008	ENSGALG00000006779(PDZD3)
GO:0017022	myosin binding	3	38	0.818785	0.972567	ENSGALG00000001446(GSN);ENSGALG00000028567(MYL9);ENSGALG00000046914(LIMCH1)
GO:0022824	transmitter-gated ion channel activity	4	49	0.819075	0.972567	ENSGALG00000004096(CHRNA7);ENSGALG00000015835(GRIK1);ENSGALG00000026241(GRIN3B);ENSGALG00000029392(GABRB3)
GO:0022835	transmitter-gated channel activity	4	49	0.819075	0.972567	ENSGALG00000004096(CHRNA7);ENSGALG00000015835(GRIK1);ENSGALG00000026241(GRIN3B);ENSGALG00000029392(GABRB3)
GO:0003725	double-stranded RNA binding	5	60	0.822393	0.975709	ENSGALG00000001833(PRKRIP1);ENSGALG00000016590(TLR7);ENSGALG00000023821(DHX58);ENSGALG00000029190(MBNL1);ENSGALG00000052192(TUBA1B)
GO:0042887	amide transmembrane transporter activity	2	27	0.825564	0.977191	ENSGALG00000028871(SLC38A3);ENSGALG00000032749(Slc14a2)
GO:0140110	transcription regulator activity	105	1008	0.832366	0.977191	ENSGALG00000000284(HOXB4);ENSGALG00000000583(SOX13);ENSGALG00000001161(FLI1);ENSGALG00000001276(HOXB9);ENSGALG00000001518(ZNF750);ENSGALG00000001577(FOXK2);ENSGALG00000002375(NOTCH1);ENSGALG00000003670(MAFB);ENSGALG00000003952(RBPJL);ENSGALG00000005352(GATA5);ENSGALG00000005504(HNF1B);ENSGALG00000005909(GATA2);ENSGALG00000006430(MED15);ENSGALG00000006673(POU2F3);ENSGALG00000006785(IRF1);ENSGALG00…
GO:0004983	neuropeptide Y receptor activity	1	15	0.834341	0.977191	ENSGALG00000005923(NPY4R)
GO:0005048	signal sequence binding	1	15	0.834341	0.977191	ENSGALG00000004650(BRAP)
GO:0008137	NADH dehydrogenase (ubiquinone) activity	1	15	0.834341	0.977191	ENSGALG00000039212(NDUFA13)
GO:0015101	organic cation transmembrane transporter activity	1	15	0.834341	0.977191	ENSGALG00000047929(SLC44A2)
GO:0015215	nucleotide transmembrane transporter activity	1	15	0.834341	0.977191	ENSGALG00000028225(SLC17A9)
GO:0015645	fatty acid ligase activity	1	15	0.834341	0.977191	ENSGALG00000048178(SLC27A3)
GO:0017080	sodium channel regulator activity	1	15	0.834341	0.977191	ENSGALG00000011481(GPD1L)
GO:0019706	protein-cysteine S-palmitoyltransferase activity	1	15	0.834341	0.977191	ENSGALG00000043754(GLUL)
GO:0019707	protein-cysteine S-acyltransferase activity	1	15	0.834341	0.977191	ENSGALG00000043754(GLUL)
GO:0031418	L-ascorbic acid binding	1	15	0.834341	0.977191	ENSGALG00000042030(P4HA3)
GO:0035035	histone acetyltransferase binding	1	15	0.834341	0.977191	ENSGALG00000008014(CEBPB)
GO:0046527	glucosyltransferase activity	1	15	0.834341	0.977191	ENSGALG00000017158(POGLUT3)
GO:0050136	NADH dehydrogenase (quinone) activity	1	15	0.834341	0.977191	ENSGALG00000039212(NDUFA13)
GO:0046914	transition metal ion binding	80	778	0.83485	0.977191	ENSGALG00000000209(PRNP);ENSGALG00000000402(LOXL2);ENSGALG00000001325(CYP1A1);ENSGALG00000001407(ADAMTS15);ENSGALG00000002081(MMP28);ENSGALG00000002358(CDO1);ENSGALG00000003580(MMP2);ENSGALG00000004650(BRAP);ENSGALG00000005031(DRP2);ENSGALG00000005077(F8);ENSGALG00000005352(GATA5);ENSGALG00000005896(Ca15);ENSGALG00000005909(GATA2);ENSGALG00000006352(CH25H);ENSGALG00000006379(SHH);ENSGALG000000068…
GO:0016746	transferase activity, transferring acyl groups	16	173	0.83509	0.977191	ENSGALG00000005472(NAT);ENSGALG00000005473(PNAT3);ENSGALG00000005474(PNAT10);ENSGALG00000006775(TGM2);ENSGALG00000009944(KAT7);ENSGALG00000012748(ELOVL2);ENSGALG00000012802(F13A1);ENSGALG00000021230(EPB42);ENSGALG00000025755(SPTSSA);ENSGALG00000028928(LCAT);ENSGALG00000033171(TGM4);ENSGALG00000040120(GLYATL3);ENSGALG00000041676(NAA10);ENSGALG00000043754(GLUL);ENSGALG00000047313(GLYATL3);ENSGALG00…
GO:0031072	heat shock protein binding	6	72	0.83707	0.978718	ENSGALG00000000790(DNAJC8);ENSGALG00000007114(APOA1);ENSGALG00000008249(DNAJC2);ENSGALG00000017120(SACS);ENSGALG00000017330(RPS3);ENSGALG00000035461(CHORDC1)
GO:0016776	phosphotransferase activity, phosphate group as acceptor	2	28	0.840847	0.981551	ENSGALG00000005336(GUK1);ENSGALG00000028982(CMPK2)
GO:0120013	intermembrane lipid transfer activity	2	28	0.840847	0.981551	ENSGALG00000007114(APOA1);ENSGALG00000036686(PLTP)
GO:0099106	ion channel regulator activity	5	62	0.843682	0.98407	ENSGALG00000001720(STIMATE);ENSGALG00000025937(FXYD6);ENSGALG00000032191(WNK4);ENSGALG00000034374(STX7);ENSGALG00000043287(CAV1)
GO:0016757	transferase activity, transferring glycosyl groups	20	214	0.845389	0.984722	ENSGALG00000004517(PARP3);ENSGALG00000005550(ST6GAL1);ENSGALG00000006900(ST6GALNAC2);ENSGALG00000007694(PRTFDC1);ENSGALG00000013073(UPP1);ENSGALG00000013135(GALNT1);ENSGALG00000014128(A4GALT);ENSGALG00000014880(PARP8);ENSGALG00000016128(B3GALT5);ENSGALG00000017158(POGLUT3);ENSGALG00000026991(ST8SIA3);ENSGALG00000029596(HAS2);ENSGALG00000034078(GLT8D2);ENSGALG00000036743(MGAT3);ENSGALG00000038175(…
GO:0003682	chromatin binding	33	341	0.851433	0.984722	ENSGALG00000001161(FLI1);ENSGALG00000001518(ZNF750);ENSGALG00000002375(NOTCH1);ENSGALG00000003663(RBL2);ENSGALG00000003952(RBPJL);ENSGALG00000005909(GATA2);ENSGALG00000008014(CEBPB);ENSGALG00000008127(SPI1);ENSGALG00000008249(DNAJC2);ENSGALG00000010160(DMRT1);ENSGALG00000010826(PRKAA2);ENSGALG00000012290(SOX10);ENSGALG00000015297(FOXO3);ENSGALG00000015721(SVEP1);ENSGALG00000019553(SERPINB10B);ENS…
GO:0001671	ATPase activator activity	1	16	0.853064	0.984722	ENSGALG00000002764(ATP1B3)
GO:0003954	NADH dehydrogenase activity	1	16	0.853064	0.984722	ENSGALG00000039212(NDUFA13)
GO:0004806	triglyceride lipase activity	1	16	0.853064	0.984722	ENSGALG00000014997(PLA1A)
GO:0005158	insulin receptor binding	1	16	0.853064	0.984722	ENSGALG00000012755(IGF-I)
GO:0005212	structural constituent of eye lens	1	16	0.853064	0.984722	ENSGALG00000004035(CRYBA1)
GO:0008266	poly(U) RNA binding	1	16	0.853064	0.984722	ENSGALG00000009677(SSB)
GO:0017116	single-stranded DNA-dependent ATP-dependent DNA helicase activity	1	16	0.853064	0.984722	ENSGALG00000043799(DSCC1)
GO:0022848	acetylcholine-gated cation-selective channel activity	1	16	0.853064	0.984722	ENSGALG00000004096(CHRNA7)
GO:0043142	single-stranded DNA-dependent ATPase activity	1	16	0.853064	0.984722	ENSGALG00000043799(DSCC1)
GO:0070325	lipoprotein particle receptor binding	1	16	0.853064	0.984722	ENSGALG00000007114(APOA1)
GO:0070412	R-SMAD binding	1	16	0.853064	0.984722	ENSGALG00000016954(RGCC)
GO:0015459	potassium channel regulator activity	2	29	0.854905	0.985279	ENSGALG00000032191(WNK4);ENSGALG00000043287(CAV1)
GO:0016790	thiolester hydrolase activity	2	29	0.854905	0.985279	ENSGALG00000006842(ACOT8);ENSGALG00000026039(THEM4)
GO:0047485	protein N-terminus binding	5	64	0.862822	0.993614	ENSGALG00000005589(SYNGR3);ENSGALG00000017272(VWF);ENSGALG00000026781(ALOX5AP);ENSGALG00000027483(GLRX);ENSGALG00000037504(CFAP36)
GO:0016835	carbon-oxygen lyase activity	4	53	0.863519	0.993629	ENSGALG00000005896(Ca15);ENSGALG00000028142(HACD4);ENSGALG00000039145(CA8);ENSGALG00000053254(EHHADH)
GO:0048037	cofactor binding	38	392	0.864264	0.993698	ENSGALG00000001314(PTGS1);ENSGALG00000001325(CYP1A1);ENSGALG00000003933(QSOX1);ENSGALG00000005423(GRHPR);ENSGALG00000011211(HACL1);ENSGALG00000011394(CYP2J21);ENSGALG00000011481(GPD1L);ENSGALG00000012061(gpd1l);ENSGALG00000013272(PRMT8);ENSGALG00000013535(CYP4V2);ENSGALG00000014766(HAO2);ENSGALG00000016261(CYBB);ENSGALG00000017246(ME3);ENSGALG00000020260(PGRMC1);ENSGALG00000020876(AOX2);ENSGALG00…
GO:0004890	GABA-A receptor activity	1	17	0.869672	0.997545	ENSGALG00000029392(GABRB3)
GO:0008187	poly-pyrimidine tract binding	1	17	0.869672	0.997545	ENSGALG00000009677(SSB)
GO:0080025	phosphatidylinositol-3,5-bisphosphate binding	1	17	0.869672	0.997545	ENSGALG00000003774(ATP13A2)
GO:0016409	palmitoyltransferase activity	2	31	0.87967	1	ENSGALG00000025755(SPTSSA);ENSGALG00000043754(GLUL)
GO:0048029	monosaccharide binding	2	31	0.87967	1	ENSGALG00000034855(HK2);ENSGALG00000042030(P4HA3)
GO:0000979	RNA polymerase II core promoter sequence-specific DNA binding	1	18	0.884405	1	ENSGALG00000008014(CEBPB)
GO:0004003	ATP-dependent DNA helicase activity	1	18	0.884405	1	ENSGALG00000043799(DSCC1)
GO:0004407	histone deacetylase activity	1	18	0.884405	1	ENSGALG00000010854(hdac9)
GO:0008026	ATP-dependent helicase activity	1	18	0.884405	1	ENSGALG00000043799(DSCC1)
GO:0008483	transaminase activity	1	18	0.884405	1	ENSGALG00000013177(BCAT1)
GO:0015144	carbohydrate transmembrane transporter activity	1	18	0.884405	1	ENSGALG00000006728(SLC5A1)
GO:0016417	S-acyltransferase activity	1	18	0.884405	1	ENSGALG00000043754(GLUL)
GO:0070035	purine NTP-dependent helicase activity	1	18	0.884405	1	ENSGALG00000043799(DSCC1)
GO:0030170	pyridoxal phosphate binding	3	44	0.887741	1	ENSGALG00000034070(GAD1);ENSGALG00000035850(CSAD);ENSGALG00000040436(GAD2)
GO:0070279	vitamin B6 binding	3	44	0.887741	1	ENSGALG00000034070(GAD1);ENSGALG00000035850(CSAD);ENSGALG00000040436(GAD2)
GO:0005248	voltage-gated sodium channel activity	1	19	0.897473	1	ENSGALG00000005215(CACNA1H)
GO:0033558	protein deacetylase activity	1	19	0.897473	1	ENSGALG00000010854(hdac9)
GO:0044390	ubiquitin-like protein conjugating enzyme binding	1	19	0.897473	1	ENSGALG00000017330(RPS3)
GO:0050681	androgen receptor binding	1	19	0.897473	1	ENSGALG00000029024(TCF21)
GO:0001046	core promoter sequence-specific DNA binding	2	33	0.900477	1	ENSGALG00000008014(CEBPB);ENSGALG00000037913(KLF10)
GO:0001047	core promoter binding	2	33	0.900477	1	ENSGALG00000008014(CEBPB);ENSGALG00000037913(KLF10)
GO:0004879	nuclear receptor activity	2	33	0.900477	1	ENSGALG00000033941(RORC);ENSGALG00000037935(RARA)
GO:0098531	transcription factor activity, direct ligand regulated sequence-specific DNA binding	2	33	0.900477	1	ENSGALG00000033941(RORC);ENSGALG00000037935(RARA)
GO:0019003	GDP binding	3	46	0.904874	1	ENSGALG00000010183(RAB21);ENSGALG00000016485(RHOB);ENSGALG00000042482(RAB5B)
GO:0140104	molecular carrier activity	3	46	0.904874	1	ENSGALG00000031597(HBAD);ENSGALG00000043234(HBA1);ENSGALG00000047152(HBBA)
GO:0008013	beta-catenin binding	4	58	0.90563	1	ENSGALG00000001600(DVL1);ENSGALG00000017044(TRPC4);ENSGALG00000031440(PTPRU);ENSGALG00000032349(CDH5)
GO:0051087	chaperone binding	4	58	0.90563	1	ENSGALG00000009433(BAG3);ENSGALG00000017120(SACS);ENSGALG00000017272(VWF);ENSGALG00000017462(FNIP1)
GO:1990782	protein tyrosine kinase binding	4	58	0.90563	1	ENSGALG00000006034(PITPNM3);ENSGALG00000006973(SH2D6);ENSGALG00000016820(GAS6);ENSGALG00000032349(CDH5)
GO:0140097	catalytic activity, acting on DNA	17	197	0.907635	1	ENSGALG00000005688(DNASE1L3);ENSGALG00000006963(ENDOV);ENSGALG00000008698(MGME1);ENSGALG00000011475(RPL37A);ENSGALG00000013090(LOXL4);ENSGALG00000017330(RPS3);ENSGALG00000028790(DNASE2B);ENSGALG00000043799(DSCC1);ENSGALG00000046681(pol);ENSGALG00000047196(pol);ENSGALG00000047968(pol);ENSGALG00000049219(pol);ENSGALG00000049810(ERVK-8);ENSGALG00000049871(gag-pol);ENSGALG00000050752(POLD4);ENSGALG00…
GO:0001221	transcription cofactor binding	5	70	0.908785	1	ENSGALG00000005909(GATA2);ENSGALG00000008886(ZNF618);ENSGALG00000037935(RARA);ENSGALG00000041640(TWIST1);ENSGALG00000043641(JUND)
GO:0008569	ATP-dependent microtubule motor activity, minus-end-directed	1	20	0.909064	1	ENSGALG00000054129(DNAH9)
GO:0016769	transferase activity, transferring nitrogenous groups	1	20	0.909064	1	ENSGALG00000013177(BCAT1)
GO:0016917	GABA receptor activity	1	20	0.909064	1	ENSGALG00000029392(GABRB3)
GO:0032947	protein-containing complex scaffold activity	1	20	0.909064	1	ENSGALG00000051055(MAPK8IP2)
GO:0051059	NF-kappaB binding	1	20	0.909064	1	ENSGALG00000040856(CPNE1)
GO:0070717	poly-purine tract binding	1	20	0.909064	1	ENSGALG00000030988(RBPMS2)
GO:0016796	exonuclease activity, active with either ribo- or deoxyribonucleic acids and producing 5'-phosphomonoesters	2	34	0.909574	1	ENSGALG00000008698(MGME1);ENSGALG00000035604(USB1)
GO:0016903	oxidoreductase activity, acting on the aldehyde or oxo group of donors	2	34	0.909574	1	ENSGALG00000020876(AOX2);ENSGALG00000036044(ALDH3B1)
GO:0019205	nucleobase-containing compound kinase activity	2	34	0.909574	1	ENSGALG00000005336(GUK1);ENSGALG00000028982(CMPK2)
GO:0016765	transferase activity, transferring alkyl or aryl (other than methyl) groups	3	47	0.912521	1	ENSGALG00000016322(Gsta4);ENSGALG00000032922(GSTM2);ENSGALG00000046708(PTGES)
GO:0004674	protein serine/threonine kinase activity	24	270	0.916316	1	ENSGALG00000000244(CAMK4);ENSGALG00000003499(MAST3);ENSGALG00000005621(CAMK2A);ENSGALG00000006038(TGFBR3);ENSGALG00000007356(MAP3K8);ENSGALG00000010826(PRKAA2);ENSGALG00000011109(MAPK10);ENSGALG00000011138(CCNK);ENSGALG00000011708(MYLK);ENSGALG00000013356(IKBKE);ENSGALG00000014861(NIM1K);ENSGALG00000015216(SYK);ENSGALG00000029760(NRBP2);ENSGALG00000032191(WNK4);ENSGALG00000033051(CAMK1D);ENSGALG0…
GO:0008194	UDP-glycosyltransferase activity	7	94	0.91772	1	ENSGALG00000013135(GALNT1);ENSGALG00000014128(A4GALT);ENSGALG00000017158(POGLUT3);ENSGALG00000029596(HAS2);ENSGALG00000036743(MGAT3);ENSGALG00000043829(ext1c);ENSGALG00000051274(B3GALT2)
GO:0004402	histone acetyltransferase activity	1	21	0.919346	1	ENSGALG00000009944(KAT7)
GO:0005164	tumor necrosis factor receptor binding	1	21	0.919346	1	ENSGALG00000053788(TNFSF8)
GO:0016655	oxidoreductase activity, acting on NAD(P)H, quinone or similar compound as acceptor	1	21	0.919346	1	ENSGALG00000039212(NDUFA13)
GO:0019239	deaminase activity	1	21	0.919346	1	ENSGALG00000015141(GDA)
GO:0097602	cullin family protein binding	1	21	0.919346	1	ENSGALG00000042419(KCTD17)
GO:0030165	PDZ domain binding	3	48	0.919606	1	ENSGALG00000017242(FZD4);ENSGALG00000032640(CRIM1);ENSGALG00000033960(ADGRB1)
GO:0050660	flavin adenine dinucleotide binding	5	72	0.920784	1	ENSGALG00000003933(QSOX1);ENSGALG00000016261(CYBB);ENSGALG00000020876(AOX2);ENSGALG00000032190(MICAL1);ENSGALG00000050508(NOS3)
GO:0016853	isomerase activity	8	106	0.922536	1	ENSGALG00000003933(QSOX1);ENSGALG00000005346(PPIC);ENSGALG00000009839(PPIG);ENSGALG00000012364(PPIL4);ENSGALG00000014995(PGM5);ENSGALG00000025764(FKBP10);ENSGALG00000030886(PTGDS);ENSGALG00000046708(PTGES)
GO:0051213	dioxygenase activity	3	49	0.926162	1	ENSGALG00000002358(CDO1);ENSGALG00000005408(BCO1);ENSGALG00000013297(BBOX1)
GO:0008017	microtubule binding	15	182	0.92838	1	ENSGALG00000000209(PRNP);ENSGALG00000003113(RGS14);ENSGALG00000003164(Dnm3);ENSGALG00000008340(FES);ENSGALG00000009690(CENPF);ENSGALG00000017330(RPS3);ENSGALG00000026780(TPGS1);ENSGALG00000036645(KIF15);ENSGALG00000042422(GLI1);ENSGALG00000042570(MTUS2);ENSGALG00000051492(Mtus2);ENSGALG00000052203(MAP1B);ENSGALG00000053631(KIF12);ENSGALG00000053867(MTCL1);ENSGALG00000054223(Mtcl1)
GO:0000175	3'-5'-exoribonuclease activity	1	22	0.928466	1	ENSGALG00000035604(USB1)
GO:0004623	phospholipase A2 activity	1	22	0.928466	1	ENSGALG00000012185(PLA2G12A)
GO:0008376	acetylgalactosaminyltransferase activity	1	22	0.928466	1	ENSGALG00000013135(GALNT1)
GO:0061733	peptide-lysine-N-acetyltransferase activity	1	22	0.928466	1	ENSGALG00000009944(KAT7)
GO:0005549	odorant binding	3	50	0.932224	1	ENSGALG00000036455(OR14J1);ENSGALG00000048833(OR14A16);ENSGALG00000053077(OR14C36)
GO:0003743	translation initiation factor activity	2	37	0.932401	1	ENSGALG00000016764(EIF5B);ENSGALG00000017097(MTIF3)
GO:0016874	ligase activity	10	131	0.935646	1	ENSGALG00000008632(ACSS1);ENSGALG00000013090(LOXL4);ENSGALG00000023689(ASS1);ENSGALG00000026780(TPGS1);ENSGALG00000036263(UBA1);ENSGALG00000038175(NAPRT);ENSGALG00000043435(CARNS1);ENSGALG00000043754(GLUL);ENSGALG00000048178(SLC27A3);ENSGALG00000050845(UBA1)
GO:0005246	calcium channel regulator activity	1	23	0.936556	1	ENSGALG00000001720(STIMATE)
GO:0015035	protein disulfide oxidoreductase activity	1	23	0.936556	1	ENSGALG00000027483(GLRX)
GO:0016866	intramolecular transferase activity	1	23	0.936556	1	ENSGALG00000014995(PGM5)
GO:0017069	snRNA binding	1	23	0.936556	1	ENSGALG00000012048(LARP7)
GO:0043014	alpha-tubulin binding	1	23	0.936556	1	ENSGALG00000015022(FYN)
GO:0051959	dynein light intermediate chain binding	1	23	0.936556	1	ENSGALG00000054129(DNAH9)
GO:0005085	guanyl-nucleotide exchange factor activity	12	153	0.937252	1	ENSGALG00000001864(C9orf72);ENSGALG00000005042(IQSEC1);ENSGALG00000010156(DOCK8);ENSGALG00000010435(RASGRP3);ENSGALG00000012454(CYTH4);ENSGALG00000014923(ARHGEF28);ENSGALG00000017462(FNIP1);ENSGALG00000027476(PLEKHG5);ENSGALG00000035690(RAPGEFL1);ENSGALG00000036327(NGEF);ENSGALG00000036547(Dock2);ENSGALG00000039450(SOS1)
GO:0140096	catalytic activity, acting on a protein	173	1693	0.939244	1	ENSGALG00000000151(ADAMTS19);ENSGALG00000000244(CAMK4);ENSGALG00000000399(DUSP28);ENSGALG00000000402(LOXL2);ENSGALG00000000430(SPPL2C);ENSGALG00000000466(LCK);ENSGALG00000000498(ACE);ENSGALG00000000584(Ptprv);ENSGALG00000000736(MATK);ENSGALG00000000775(CTSS);ENSGALG00000001366(CASP9);ENSGALG00000001407(ADAMTS15);ENSGALG00000001486(ZAP70);ENSGALG00000001617(CAMKK1);ENSGALG00000001840(TEK);ENSGALG0…
GO:0015078	proton transmembrane transporter activity	5	76	0.940665	1	ENSGALG00000007867(SLC9A5);ENSGALG00000030086(ATP5MC1);ENSGALG00000034251(SLC9A1);ENSGALG00000034294(ATP6V0D2);ENSGALG00000043758(ATP5F1A)
GO:0061629	RNA polymerase II sequence-specific DNA-binding transcription factor binding	9	122	0.94255	1	ENSGALG00000005909(GATA2);ENSGALG00000008127(SPI1);ENSGALG00000010974(GSC);ENSGALG00000014645(MEF2C);ENSGALG00000016997(RB1);ENSGALG00000023296(TAL1);ENSGALG00000039682(HCLS1);ENSGALG00000041129(TMEM173);ENSGALG00000048539(BHLHE41)
GO:0004527	exonuclease activity	3	52	0.942995	1	ENSGALG00000008698(MGME1);ENSGALG00000035604(USB1);ENSGALG00000037587(ENPP3)
GO:0035639	purine ribonucleoside triphosphate binding	133	1325	0.943166	1	ENSGALG00000000244(CAMK4);ENSGALG00000000466(LCK);ENSGALG00000000674(MYO1D);ENSGALG00000000720(GBP1);ENSGALG00000000736(MATK);ENSGALG00000001117(PFKFB2);ENSGALG00000001486(ZAP70);ENSGALG00000001564(ATP2A3);ENSGALG00000001571(MYO1F);ENSGALG00000001573(P2RX1);ENSGALG00000001617(CAMKK1);ENSGALG00000001840(TEK);ENSGALG00000002086(RASL10B);ENSGALG00000002624(BMS1);ENSGALG00000003073(RHOBTB1);ENSGALG00…
GO:0005154	epidermal growth factor receptor binding	1	24	0.943731	1	ENSGALG00000037901(EFEMP1)
GO:0019894	kinesin binding	1	24	0.943731	1	ENSGALG00000036527(SYBU)
GO:0042162	telomeric DNA binding	1	24	0.943731	1	ENSGALG00000029387(PURA)
GO:0016779	nucleotidyltransferase activity	11	145	0.946058	1	ENSGALG00000016318(PCYT1B);ENSGALG00000034948(UAP1L1);ENSGALG00000046681(pol);ENSGALG00000047196(pol);ENSGALG00000047968(pol);ENSGALG00000049219(pol);ENSGALG00000049810(ERVK-8);ENSGALG00000049871(gag-pol);ENSGALG00000050752(POLD4);ENSGALG00000052636(gag-pol);ENSGALG00000053173(pol)
GO:0032553	ribonucleotide binding	138	1378	0.950048	1	ENSGALG00000000244(CAMK4);ENSGALG00000000466(LCK);ENSGALG00000000674(MYO1D);ENSGALG00000000720(GBP1);ENSGALG00000000736(MATK);ENSGALG00000001117(PFKFB2);ENSGALG00000001486(ZAP70);ENSGALG00000001564(ATP2A3);ENSGALG00000001571(MYO1F);ENSGALG00000001573(P2RX1);ENSGALG00000001617(CAMKK1);ENSGALG00000001840(TEK);ENSGALG00000002086(RASL10B);ENSGALG00000002624(BMS1);ENSGALG00000003073(RHOBTB1);ENSGALG00…
GO:0035091	phosphatidylinositol binding	15	190	0.951641	1	ENSGALG00000001189(NCF1C);ENSGALG00000002562(ARAP3);ENSGALG00000003770(ANXA2);ENSGALG00000003774(ATP13A2);ENSGALG00000005805(PLCD1);ENSGALG00000008340(FES);ENSGALG00000009595(TWF1);ENSGALG00000012814(PXDC1);ENSGALG00000027868(AMER2);ENSGALG00000034788(Phlda1);ENSGALG00000034939(PITPNM1);ENSGALG00000037043(PIK3C2B);ENSGALG00000037618(ASAP1);ENSGALG00000038141(NCF4);ENSGALG00000047125(Pitpnm1)
GO:0140030	modification-dependent protein binding	8	114	0.952808	1	ENSGALG00000008249(DNAJC2);ENSGALG00000012044(ANK2);ENSGALG00000013356(IKBKE);ENSGALG00000014561(PTPN6);ENSGALG00000023338(CBX2);ENSGALG00000031260(BRD9);ENSGALG00000034725(BRD4);ENSGALG00000038636(LAPTM5)
GO:0030971	receptor tyrosine kinase binding	2	41	0.954457	1	ENSGALG00000006034(PITPNM3);ENSGALG00000016820(GAS6)
GO:0016747	transferase activity, transferring acyl groups other than amino-acyl groups	11	148	0.954469	1	ENSGALG00000005472(NAT);ENSGALG00000005473(PNAT3);ENSGALG00000005474(PNAT10);ENSGALG00000009944(KAT7);ENSGALG00000012748(ELOVL2);ENSGALG00000025755(SPTSSA);ENSGALG00000028928(LCAT);ENSGALG00000040120(GLYATL3);ENSGALG00000041676(NAA10);ENSGALG00000043754(GLUL);ENSGALG00000047313(GLYATL3)
GO:0016620	oxidoreductase activity, acting on the aldehyde or oxo group of donors, NAD or NADP as acceptor	1	26	0.95574	1	ENSGALG00000036044(ALDH3B1)
GO:0016896	exoribonuclease activity, producing 5'-phosphomonoesters	1	26	0.95574	1	ENSGALG00000035604(USB1)
GO:0032555	purine ribonucleotide binding	136	1366	0.956576	1	ENSGALG00000000244(CAMK4);ENSGALG00000000466(LCK);ENSGALG00000000674(MYO1D);ENSGALG00000000720(GBP1);ENSGALG00000000736(MATK);ENSGALG00000001117(PFKFB2);ENSGALG00000001486(ZAP70);ENSGALG00000001564(ATP2A3);ENSGALG00000001571(MYO1F);ENSGALG00000001573(P2RX1);ENSGALG00000001617(CAMKK1);ENSGALG00000001840(TEK);ENSGALG00000002086(RASL10B);ENSGALG00000002624(BMS1);ENSGALG00000003073(RHOBTB1);ENSGALG00…
GO:0030145	manganese ion binding	2	42	0.958785	1	ENSGALG00000013135(GALNT1);ENSGALG00000038768(FAM20C)
GO:0017076	purine nucleotide binding	137	1380	0.960661	1	ENSGALG00000000244(CAMK4);ENSGALG00000000466(LCK);ENSGALG00000000674(MYO1D);ENSGALG00000000720(GBP1);ENSGALG00000000736(MATK);ENSGALG00000001117(PFKFB2);ENSGALG00000001486(ZAP70);ENSGALG00000001564(ATP2A3);ENSGALG00000001571(MYO1F);ENSGALG00000001573(P2RX1);ENSGALG00000001617(CAMKK1);ENSGALG00000001840(TEK);ENSGALG00000002086(RASL10B);ENSGALG00000002624(BMS1);ENSGALG00000003073(RHOBTB1);ENSGALG00…
GO:0004177	aminopeptidase activity	1	27	0.960747	1	ENSGALG00000011099(FAP)
GO:0004532	exoribonuclease activity	1	27	0.960747	1	ENSGALG00000035604(USB1)
GO:0019213	deacetylase activity	1	27	0.960747	1	ENSGALG00000010854(hdac9)
GO:0032813	tumor necrosis factor receptor superfamily binding	1	27	0.960747	1	ENSGALG00000053788(TNFSF8)
GO:0043175	RNA polymerase core enzyme binding	1	27	0.960747	1	ENSGALG00000031529(ERBB2)
GO:0008138	protein tyrosine/serine/threonine phosphatase activity	2	43	0.962717	1	ENSGALG00000000399(DUSP28);ENSGALG00000050459(DUSP23)
GO:0034987	immunoglobulin receptor binding	5	83	0.964934	1	ENSGALG00000008340(FES);ENSGALG00000011551(JCHAIN);ENSGALG00000014754(TRB);ENSGALG00000032199(FGR);ENSGALG00000043654(C3)
GO:0052689	carboxylic ester hydrolase activity	5	83	0.964934	1	ENSGALG00000007822(MRPL58);ENSGALG00000012185(PLA2G12A);ENSGALG00000014997(PLA1A);ENSGALG00000028928(LCAT);ENSGALG00000050831(CES1)
GO:0008022	protein C-terminus binding	7	107	0.965028	1	ENSGALG00000000466(LCK);ENSGALG00000006779(PDZD3);ENSGALG00000009690(CENPF);ENSGALG00000015248(SNTG1);ENSGALG00000016564(PTK2B);ENSGALG00000031529(ERBB2);ENSGALG00000035717(HSPG2)
GO:0032266	phosphatidylinositol-3-phosphate binding	1	28	0.965188	1	ENSGALG00000038141(NCF4)
GO:0036094	small molecule binding	180	1788	0.965677	1	ENSGALG00000000244(CAMK4);ENSGALG00000000466(LCK);ENSGALG00000000674(MYO1D);ENSGALG00000000720(GBP1);ENSGALG00000000736(MATK);ENSGALG00000001117(PFKFB2);ENSGALG00000001486(ZAP70);ENSGALG00000001564(ATP2A3);ENSGALG00000001571(MYO1F);ENSGALG00000001573(P2RX1);ENSGALG00000001617(CAMKK1);ENSGALG00000001840(TEK);ENSGALG00000002086(RASL10B);ENSGALG00000002624(BMS1);ENSGALG00000003073(RHOBTB1);ENSGALG00…
GO:0003729	mRNA binding	11	154	0.967894	1	ENSGALG00000004186(NSRP1);ENSGALG00000004588(RPS14);ENSGALG00000008618(UPF3B);ENSGALG00000009677(SSB);ENSGALG00000014267(RBM47);ENSGALG00000016392(RPS7);ENSGALG00000016501(SF3B6);ENSGALG00000017330(RPS3);ENSGALG00000030988(RBPMS2);ENSGALG00000036160(BOLL);ENSGALG00000047486(RBM25)
GO:0019842	vitamin binding	6	97	0.969424	1	ENSGALG00000011211(HACL1);ENSGALG00000034070(GAD1);ENSGALG00000035850(CSAD);ENSGALG00000040436(GAD2);ENSGALG00000042030(P4HA3);ENSGALG00000048285(TCN2)
GO:0060090	molecular adaptor activity	10	144	0.970225	1	ENSGALG00000002764(ATP1B3);ENSGALG00000006973(SH2D6);ENSGALG00000009641(COL1A2);ENSGALG00000011551(JCHAIN);ENSGALG00000012934(BICD1);ENSGALG00000016820(GAS6);ENSGALG00000033295(CAV2);ENSGALG00000043287(CAV1);ENSGALG00000050176(SARM1);ENSGALG00000051055(MAPK8IP2)
GO:0001085	RNA polymerase II transcription factor binding	9	133	0.970973	1	ENSGALG00000005909(GATA2);ENSGALG00000008127(SPI1);ENSGALG00000010974(GSC);ENSGALG00000014645(MEF2C);ENSGALG00000016997(RB1);ENSGALG00000023296(TAL1);ENSGALG00000039682(HCLS1);ENSGALG00000041129(TMEM173);ENSGALG00000048539(BHLHE41)
GO:0003677	DNA binding	132	1348	0.971833	1	ENSGALG00000000284(HOXB4);ENSGALG00000000583(SOX13);ENSGALG00000001161(FLI1);ENSGALG00000001276(HOXB9);ENSGALG00000001518(ZNF750);ENSGALG00000001577(FOXK2);ENSGALG00000002375(NOTCH1);ENSGALG00000003294(ATAD5);ENSGALG00000003670(MAFB);ENSGALG00000003952(RBPJL);ENSGALG00000005352(GATA5);ENSGALG00000005504(HNF1B);ENSGALG00000005909(GATA2);ENSGALG00000006673(POU2F3);ENSGALG00000006785(IRF1);ENSGALG00…
GO:0015036	disulfide oxidoreductase activity	1	30	0.97262	1	ENSGALG00000027483(GLRX)
GO:0015932	nucleobase-containing compound transmembrane transporter activity	1	30	0.97262	1	ENSGALG00000028225(SLC17A9)
GO:0070615	nucleosome-dependent ATPase activity	1	30	0.97262	1	ENSGALG00000011475(RPL37A)
GO:0050662	coenzyme binding	18	235	0.974915	1	ENSGALG00000003933(QSOX1);ENSGALG00000005423(GRHPR);ENSGALG00000011211(HACL1);ENSGALG00000011481(GPD1L);ENSGALG00000012061(gpd1l);ENSGALG00000013272(PRMT8);ENSGALG00000014766(HAO2);ENSGALG00000016261(CYBB);ENSGALG00000017246(ME3);ENSGALG00000020876(AOX2);ENSGALG00000032190(MICAL1);ENSGALG00000034070(GAD1);ENSGALG00000035850(CSAD);ENSGALG00000039617(gyaR);ENSGALG00000040436(GAD2);ENSGALG0000004203…
GO:0051536	iron-sulfur cluster binding	2	47	0.97513	1	ENSGALG00000020876(AOX2);ENSGALG00000045738(--)
GO:0051540	metal cluster binding	2	47	0.97513	1	ENSGALG00000020876(AOX2);ENSGALG00000045738(--)
GO:0016758	transferase activity, transferring hexosyl groups	8	125	0.97719	1	ENSGALG00000013135(GALNT1);ENSGALG00000014128(A4GALT);ENSGALG00000016128(B3GALT5);ENSGALG00000017158(POGLUT3);ENSGALG00000029596(HAS2);ENSGALG00000036743(MGAT3);ENSGALG00000043829(ext1c);ENSGALG00000051274(B3GALT2)
GO:0008094	DNA-dependent ATPase activity	2	48	0.977544	1	ENSGALG00000011475(RPL37A);ENSGALG00000043799(DSCC1)
GO:0016706	oxidoreductase activity, acting on paired donors, with incorporation or reduction of molecular oxygen, 2-oxoglutarate as one donor, and incorporation of one atom each of oxygen into both donors	1	32	0.978466	1	ENSGALG00000013297(BBOX1)
GO:1904315	transmitter-gated ion channel activity involved in regulation of postsynaptic membrane potential	1	32	0.978466	1	ENSGALG00000004096(CHRNA7)
GO:0031267	small GTPase binding	12	173	0.979816	1	ENSGALG00000001864(C9orf72);ENSGALG00000002234(UNC13D);ENSGALG00000003818(CYFIP2);ENSGALG00000006707(NOX1);ENSGALG00000010087(IPO13);ENSGALG00000010435(RASGRP3);ENSGALG00000012934(BICD1);ENSGALG00000016937(DIAPH3);ENSGALG00000026315(RAB34);ENSGALG00000043287(CAV1);ENSGALG00000049067(RIMS1);ENSGALG00000054891(RTKN)
GO:0003777	microtubule motor activity	3	64	0.980642	1	ENSGALG00000036645(KIF15);ENSGALG00000053631(KIF12);ENSGALG00000054129(DNAH9)
GO:1990939	ATP-dependent microtubule motor activity	3	64	0.980642	1	ENSGALG00000036645(KIF15);ENSGALG00000053631(KIF12);ENSGALG00000054129(DNAH9)
GO:0099529	neurotransmitter receptor activity involved in regulation of postsynaptic membrane potential	1	33	0.980903	1	ENSGALG00000004096(CHRNA7)
GO:0008374	O-acyltransferase activity	1	34	0.983064	1	ENSGALG00000028928(LCAT)
GO:0008375	acetylglucosaminyltransferase activity	1	34	0.983064	1	ENSGALG00000036743(MGAT3)
GO:0031593	polyubiquitin modification-dependent protein binding	1	34	0.983064	1	ENSGALG00000013356(IKBKE)
GO:0008408	3'-5' exonuclease activity	1	35	0.984981	1	ENSGALG00000035604(USB1)
GO:0098960	postsynaptic neurotransmitter receptor activity	1	35	0.984981	1	ENSGALG00000004096(CHRNA7)
GO:0008270	zinc ion binding	51	588	0.985423	1	ENSGALG00000001407(ADAMTS15);ENSGALG00000002081(MMP28);ENSGALG00000003580(MMP2);ENSGALG00000004650(BRAP);ENSGALG00000005031(DRP2);ENSGALG00000005352(GATA5);ENSGALG00000005896(Ca15);ENSGALG00000005909(GATA2);ENSGALG00000006379(SHH);ENSGALG00000007332(PRICKLE2);ENSGALG00000009567(TLL1);ENSGALG00000009693(CPXM2);ENSGALG00000009944(KAT7);ENSGALG00000013297(BBOX1);ENSGALG00000014718(MAP3K1);ENSGALG000…
GO:0070063	RNA polymerase binding	1	37	0.988189	1	ENSGALG00000031529(ERBB2)
GO:0000166	nucleotide binding	150	1556	0.988526	1	ENSGALG00000000244(CAMK4);ENSGALG00000000466(LCK);ENSGALG00000000674(MYO1D);ENSGALG00000000720(GBP1);ENSGALG00000000736(MATK);ENSGALG00000001117(PFKFB2);ENSGALG00000001486(ZAP70);ENSGALG00000001564(ATP2A3);ENSGALG00000001571(MYO1F);ENSGALG00000001573(P2RX1);ENSGALG00000001617(CAMKK1);ENSGALG00000001840(TEK);ENSGALG00000002086(RASL10B);ENSGALG00000002624(BMS1);ENSGALG00000003073(RHOBTB1);ENSGALG00…
GO:1901265	nucleoside phosphate binding	150	1556	0.988526	1	ENSGALG00000000244(CAMK4);ENSGALG00000000466(LCK);ENSGALG00000000674(MYO1D);ENSGALG00000000720(GBP1);ENSGALG00000000736(MATK);ENSGALG00000001117(PFKFB2);ENSGALG00000001486(ZAP70);ENSGALG00000001564(ATP2A3);ENSGALG00000001571(MYO1F);ENSGALG00000001573(P2RX1);ENSGALG00000001617(CAMKK1);ENSGALG00000001840(TEK);ENSGALG00000002086(RASL10B);ENSGALG00000002624(BMS1);ENSGALG00000003073(RHOBTB1);ENSGALG00…
GO:0016741	transferase activity, transferring one-carbon groups	11	172	0.989558	1	ENSGALG00000003570(ATIC);ENSGALG00000005000(COMTD1);ENSGALG00000008133(AS3MT);ENSGALG00000013272(PRMT8);ENSGALG00000016685(ASMT);ENSGALG00000040182(gamt);ENSGALG00000042073(bioC);ENSGALG00000047321(SARDH);ENSGALG00000047535(bioC);ENSGALG00000050548(bioC);ENSGALG00000050734(METTL27)
GO:0051082	unfolded protein binding	2	56	0.990188	1	ENSGALG00000003914(CALR3);ENSGALG00000039205(cct3)
GO:0000049	tRNA binding	1	39	0.990713	1	ENSGALG00000009677(SSB)
GO:0008168	methyltransferase activity	10	162	0.990752	1	ENSGALG00000005000(COMTD1);ENSGALG00000008133(AS3MT);ENSGALG00000013272(PRMT8);ENSGALG00000016685(ASMT);ENSGALG00000040182(gamt);ENSGALG00000042073(bioC);ENSGALG00000047321(SARDH);ENSGALG00000047535(bioC);ENSGALG00000050548(bioC);ENSGALG00000050734(METTL27)
GO:0043022	ribosome binding	1	41	0.992697	1	ENSGALG00000041676(NAA10)
GO:0051020	GTPase binding	24	325	0.993076	1	ENSGALG00000001864(C9orf72);ENSGALG00000002234(UNC13D);ENSGALG00000003818(CYFIP2);ENSGALG00000005042(IQSEC1);ENSGALG00000006707(NOX1);ENSGALG00000010087(IPO13);ENSGALG00000010156(DOCK8);ENSGALG00000010435(RASGRP3);ENSGALG00000012454(CYTH4);ENSGALG00000012934(BICD1);ENSGALG00000014923(ARHGEF28);ENSGALG00000016937(DIAPH3);ENSGALG00000016986(LCP1);ENSGALG00000017462(FNIP1);ENSGALG00000026315(RAB34);…
GO:0003684	damaged DNA binding	1	42	0.993524	1	ENSGALG00000017330(RPS3)
GO:0042054	histone methyltransferase activity	1	42	0.993524	1	ENSGALG00000013272(PRMT8)
GO:0008144	drug binding	107	1175	0.995231	1	ENSGALG00000000244(CAMK4);ENSGALG00000000466(LCK);ENSGALG00000000674(MYO1D);ENSGALG00000000736(MATK);ENSGALG00000001117(PFKFB2);ENSGALG00000001486(ZAP70);ENSGALG00000001564(ATP2A3);ENSGALG00000001571(MYO1F);ENSGALG00000001573(P2RX1);ENSGALG00000001617(CAMKK1);ENSGALG00000001840(TEK);ENSGALG00000003294(ATAD5);ENSGALG00000003499(MAST3);ENSGALG00000003774(ATP13A2);ENSGALG00000003863(P2RX7);ENSGALG00…
GO:0002039	p53 binding	1	45	0.995485	1	ENSGALG00000037094(POU4F2)
GO:0004722	protein serine/threonine phosphatase activity	1	45	0.995485	1	ENSGALG00000000466(LCK)
GO:0035258	steroid hormone receptor binding	1	45	0.995485	1	ENSGALG00000029024(TCF21)
GO:0015631	tubulin binding	16	249	0.996818	1	ENSGALG00000000209(PRNP);ENSGALG00000003113(RGS14);ENSGALG00000003164(Dnm3);ENSGALG00000008340(FES);ENSGALG00000009690(CENPF);ENSGALG00000015022(FYN);ENSGALG00000017330(RPS3);ENSGALG00000026780(TPGS1);ENSGALG00000036645(KIF15);ENSGALG00000042422(GLI1);ENSGALG00000042570(MTUS2);ENSGALG00000051492(Mtus2);ENSGALG00000052203(MAP1B);ENSGALG00000053631(KIF12);ENSGALG00000053867(MTCL1);ENSGALG0000005422…
GO:0003678	DNA helicase activity	1	48	0.996852	1	ENSGALG00000043799(DSCC1)
GO:0016462	pyrophosphatase activity	59	710	0.996925	1	ENSGALG00000000011(C10orf88);ENSGALG00000000674(MYO1D);ENSGALG00000000720(GBP1);ENSGALG00000001564(ATP2A3);ENSGALG00000001571(MYO1F);ENSGALG00000002086(RASL10B);ENSGALG00000003073(RHOBTB1);ENSGALG00000003164(Dnm3);ENSGALG00000003294(ATAD5);ENSGALG00000003774(ATP13A2);ENSGALG00000004860(RASD1);ENSGALG00000005843(EEF1A2);ENSGALG00000007130(RAC1);ENSGALG00000007349(RASL12);ENSGALG00000007395(ABCC2);…
GO:0000287	magnesium ion binding	8	153	0.997051	1	ENSGALG00000001577(FOXK2);ENSGALG00000003499(MAST3);ENSGALG00000006963(ENDOV);ENSGALG00000011211(HACL1);ENSGALG00000014861(NIM1K);ENSGALG00000015473(ADPRH);ENSGALG00000016567(EPHX2);ENSGALG00000016728(RP2)
GO:0005524	ATP binding	92	1043	0.99709	1	ENSGALG00000000244(CAMK4);ENSGALG00000000466(LCK);ENSGALG00000000674(MYO1D);ENSGALG00000000736(MATK);ENSGALG00000001117(PFKFB2);ENSGALG00000001486(ZAP70);ENSGALG00000001564(ATP2A3);ENSGALG00000001571(MYO1F);ENSGALG00000001573(P2RX1);ENSGALG00000001617(CAMKK1);ENSGALG00000001840(TEK);ENSGALG00000003294(ATAD5);ENSGALG00000003499(MAST3);ENSGALG00000003774(ATP13A2);ENSGALG00000003863(P2RX7);ENSGALG00…
GO:0030554	adenyl nucleotide binding	96	1083	0.997132	1	ENSGALG00000000244(CAMK4);ENSGALG00000000466(LCK);ENSGALG00000000674(MYO1D);ENSGALG00000000736(MATK);ENSGALG00000001117(PFKFB2);ENSGALG00000001486(ZAP70);ENSGALG00000001564(ATP2A3);ENSGALG00000001571(MYO1F);ENSGALG00000001573(P2RX1);ENSGALG00000001617(CAMKK1);ENSGALG00000001840(TEK);ENSGALG00000003294(ATAD5);ENSGALG00000003499(MAST3);ENSGALG00000003774(ATP13A2);ENSGALG00000003863(P2RX7);ENSGALG00…
GO:0016817	hydrolase activity, acting on acid anhydrides	59	712	0.99716	1	ENSGALG00000000011(C10orf88);ENSGALG00000000674(MYO1D);ENSGALG00000000720(GBP1);ENSGALG00000001564(ATP2A3);ENSGALG00000001571(MYO1F);ENSGALG00000002086(RASL10B);ENSGALG00000003073(RHOBTB1);ENSGALG00000003164(Dnm3);ENSGALG00000003294(ATAD5);ENSGALG00000003774(ATP13A2);ENSGALG00000004860(RASD1);ENSGALG00000005843(EEF1A2);ENSGALG00000007130(RAC1);ENSGALG00000007349(RASL12);ENSGALG00000007395(ABCC2);…
GO:0016818	hydrolase activity, acting on acid anhydrides, in phosphorus-containing anhydrides	59	712	0.99716	1	ENSGALG00000000011(C10orf88);ENSGALG00000000674(MYO1D);ENSGALG00000000720(GBP1);ENSGALG00000001564(ATP2A3);ENSGALG00000001571(MYO1F);ENSGALG00000002086(RASL10B);ENSGALG00000003073(RHOBTB1);ENSGALG00000003164(Dnm3);ENSGALG00000003294(ATAD5);ENSGALG00000003774(ATP13A2);ENSGALG00000004860(RASD1);ENSGALG00000005843(EEF1A2);ENSGALG00000007130(RAC1);ENSGALG00000007349(RASL12);ENSGALG00000007395(ABCC2);…
GO:0032559	adenyl ribonucleotide binding	95	1076	0.997396	1	ENSGALG00000000244(CAMK4);ENSGALG00000000466(LCK);ENSGALG00000000674(MYO1D);ENSGALG00000000736(MATK);ENSGALG00000001117(PFKFB2);ENSGALG00000001486(ZAP70);ENSGALG00000001564(ATP2A3);ENSGALG00000001571(MYO1F);ENSGALG00000001573(P2RX1);ENSGALG00000001617(CAMKK1);ENSGALG00000001840(TEK);ENSGALG00000003294(ATAD5);ENSGALG00000003499(MAST3);ENSGALG00000003774(ATP13A2);ENSGALG00000003863(P2RX7);ENSGALG00…
GO:0043021	ribonucleoprotein complex binding	3	85	0.997425	1	ENSGALG00000017097(MTIF3);ENSGALG00000030878(RPLP1);ENSGALG00000041676(NAA10)
GO:0003823	antigen binding	3	86	0.997668	1	ENSGALG00000014754(TRB);ENSGALG00000043052(CD1B);ENSGALG00000043654(C3)
GO:0017111	nucleoside-triphosphatase activity	54	667	0.997818	1	ENSGALG00000000011(C10orf88);ENSGALG00000000674(MYO1D);ENSGALG00000000720(GBP1);ENSGALG00000001564(ATP2A3);ENSGALG00000001571(MYO1F);ENSGALG00000002086(RASL10B);ENSGALG00000003073(RHOBTB1);ENSGALG00000003164(Dnm3);ENSGALG00000003294(ATAD5);ENSGALG00000003774(ATP13A2);ENSGALG00000004860(RASD1);ENSGALG00000005843(EEF1A2);ENSGALG00000007130(RAC1);ENSGALG00000007349(RASL12);ENSGALG00000007395(ABCC2);…
GO:0035064	methylated histone binding	1	52	0.998054	1	ENSGALG00000023338(CBX2)
GO:0140034	methylation-dependent protein binding	1	52	0.998054	1	ENSGALG00000023338(CBX2)
GO:0003730	mRNA 3'-UTR binding	1	53	0.998275	1	ENSGALG00000016392(RPS7)
GO:0003697	single-stranded DNA binding	2	73	0.998394	1	ENSGALG00000011551(JCHAIN);ENSGALG00000029387(PURA)
GO:0042393	histone binding	6	134	0.998413	1	ENSGALG00000008249(DNAJC2);ENSGALG00000015813(USP16);ENSGALG00000023338(CBX2);ENSGALG00000031260(BRD9);ENSGALG00000034693(MLLT6);ENSGALG00000034725(BRD4)
GO:0004843	thiol-dependent ubiquitin-specific protease activity	2	74	0.998559	1	ENSGALG00000015813(USP16);ENSGALG00000049711(USP8)
GO:0036459	thiol-dependent ubiquitinyl hydrolase activity	2	74	0.998559	1	ENSGALG00000015813(USP16);ENSGALG00000049711(USP8)
GO:0140101	catalytic activity, acting on a tRNA	3	91	0.998584	1	ENSGALG00000007822(MRPL58);ENSGALG00000050235(qtrt1);ENSGALG00000052307(RPP25)
GO:0003714	transcription corepressor activity	4	108	0.998769	1	ENSGALG00000014276(CIR1);ENSGALG00000016797(FHL2);ENSGALG00000036252(SAP30);ENSGALG00000050763(PBXIP1)
GO:0008757	S-adenosylmethionine-dependent methyltransferase activity	4	109	0.99888	1	ENSGALG00000008133(AS3MT);ENSGALG00000013272(PRMT8);ENSGALG00000016685(ASMT);ENSGALG00000040182(gamt)
GO:0008134	transcription factor binding	20	313	0.998927	1	ENSGALG00000005909(GATA2);ENSGALG00000008127(SPI1);ENSGALG00000008886(ZNF618);ENSGALG00000009690(CENPF);ENSGALG00000010974(GSC);ENSGALG00000014645(MEF2C);ENSGALG00000016797(FHL2);ENSGALG00000016927(KLF5);ENSGALG00000016997(RB1);ENSGALG00000023296(TAL1);ENSGALG00000029024(TCF21);ENSGALG00000037082(ASCL1);ENSGALG00000037935(RARA);ENSGALG00000039682(HCLS1);ENSGALG00000040856(CPNE1);ENSGALG0000004112…
GO:0101005	ubiquitinyl hydrolase activity	2	77	0.998959	1	ENSGALG00000015813(USP16);ENSGALG00000049711(USP8)
GO:0042623	ATPase activity, coupled	12	219	0.999061	1	ENSGALG00000001564(ATP2A3);ENSGALG00000003294(ATAD5);ENSGALG00000003774(ATP13A2);ENSGALG00000007395(ABCC2);ENSGALG00000011475(RPL37A);ENSGALG00000031243(ABCB8);ENSGALG00000034294(ATP6V0D2);ENSGALG00000036645(KIF15);ENSGALG00000043758(ATP5F1A);ENSGALG00000043799(DSCC1);ENSGALG00000053631(KIF12);ENSGALG00000054129(DNAH9)
GO:0043130	ubiquitin binding	1	59	0.999162	1	ENSGALG00000015813(USP16)
GO:0140098	catalytic activity, acting on RNA	23	352	0.999177	1	ENSGALG00000003196(RNASE6);ENSGALG00000006963(ENDOV);ENSGALG00000007822(MRPL58);ENSGALG00000014126(endou-a);ENSGALG00000027165(RSFR);ENSGALG00000035604(USB1);ENSGALG00000046681(pol);ENSGALG00000047540(pol);ENSGALG00000047968(pol);ENSGALG00000048907(--);ENSGALG00000049219(pol);ENSGALG00000049474(pol);ENSGALG00000049871(gag-pol);ENSGALG00000050036(gag-pol);ENSGALG00000050235(qtrt1);ENSGALG000000504…
GO:0016740	transferase activity	161	1773	0.999496	1	ENSGALG00000000244(CAMK4);ENSGALG00000000466(LCK);ENSGALG00000000736(MATK);ENSGALG00000001117(PFKFB2);ENSGALG00000001371(HS3ST3A1);ENSGALG00000001486(ZAP70);ENSGALG00000001617(CAMKK1);ENSGALG00000001840(TEK);ENSGALG00000003499(MAST3);ENSGALG00000003570(ATIC);ENSGALG00000004517(PARP3);ENSGALG00000004530(MMD2);ENSGALG00000004637(Shpk);ENSGALG00000004650(BRAP);ENSGALG00000005000(COMTD1);ENSGALG00000…
GO:0019783	ubiquitin-like protein-specific protease activity	2	84	0.999515	1	ENSGALG00000015813(USP16);ENSGALG00000049711(USP8)
GO:0008170	N-methyltransferase activity	1	64	0.999541	1	ENSGALG00000013272(PRMT8)
GO:0019899	enzyme binding	114	1322	0.999647	1	ENSGALG00000000209(PRNP);ENSGALG00000000466(LCK);ENSGALG00000001117(PFKFB2);ENSGALG00000001366(CASP9);ENSGALG00000001446(GSN);ENSGALG00000001600(DVL1);ENSGALG00000001833(PRKRIP1);ENSGALG00000001864(C9orf72);ENSGALG00000002192(PTPRC);ENSGALG00000002234(UNC13D);ENSGALG00000002375(NOTCH1);ENSGALG00000002764(ATP1B3);ENSGALG00000003770(ANXA2);ENSGALG00000003818(CYFIP2);ENSGALG00000003885(KIAA1614);ENS…
GO:0008276	protein methyltransferase activity	1	67	0.99968	1	ENSGALG00000013272(PRMT8)
GO:0032182	ubiquitin-like protein binding	1	71	0.999803	1	ENSGALG00000015813(USP16)
GO:0003824	catalytic activity	463	4631	0.999806	1	ENSGALG00000000011(C10orf88);ENSGALG00000000109(AFMID);ENSGALG00000000151(ADAMTS19);ENSGALG00000000244(CAMK4);ENSGALG00000000399(DUSP28);ENSGALG00000000402(LOXL2);ENSGALG00000000430(SPPL2C);ENSGALG00000000466(LCK);ENSGALG00000000498(ACE);ENSGALG00000000584(Ptprv);ENSGALG00000000674(MYO1D);ENSGALG00000000720(GBP1);ENSGALG00000000736(MATK);ENSGALG00000000775(CTSS);ENSGALG00000001117(PFKFB2);ENSGALG…
GO:0061630	ubiquitin protein ligase activity	6	158	0.999809	1	ENSGALG00000004650(BRAP);ENSGALG00000005668(WSB1);ENSGALG00000008281(NEURL1);ENSGALG00000023571(TRIM59);ENSGALG00000031163(ZNRF2);ENSGALG00000038981(CBLL1)
GO:0003712	transcription coregulator activity	16	292	0.999821	1	ENSGALG00000002375(NOTCH1);ENSGALG00000006430(MED15);ENSGALG00000007341(MED19);ENSGALG00000008238(MED13L);ENSGALG00000014276(CIR1);ENSGALG00000015315(TRIM14);ENSGALG00000015573(FHL5);ENSGALG00000015813(USP16);ENSGALG00000016797(FHL2);ENSGALG00000023872(NIBAN2);ENSGALG00000030988(RBPMS2);ENSGALG00000035028(NAB2);ENSGALG00000035187(FHL3);ENSGALG00000036252(SAP30);ENSGALG00000047833(MED11);ENSGALG00…
GO:0003713	transcription coactivator activity	6	159	0.999826	1	ENSGALG00000002375(NOTCH1);ENSGALG00000015315(TRIM14);ENSGALG00000015573(FHL5);ENSGALG00000015813(USP16);ENSGALG00000023872(NIBAN2);ENSGALG00000030988(RBPMS2)
GO:0031625	ubiquitin protein ligase binding	8	191	0.999868	1	ENSGALG00000012885(BCL2);ENSGALG00000013356(IKBKE);ENSGALG00000016997(RB1);ENSGALG00000017242(FZD4);ENSGALG00000033510(ERBB3);ENSGALG00000038636(LAPTM5);ENSGALG00000042836(KCNH2);ENSGALG00000052192(TUBA1B)
GO:0003723	RNA binding	53	718	0.99987	1	ENSGALG00000001833(PRKRIP1);ENSGALG00000002644(RPL10A);ENSGALG00000003261(PTRF);ENSGALG00000004186(NSRP1);ENSGALG00000004588(RPS14);ENSGALG00000004831(RPS4Y1);ENSGALG00000005843(EEF1A2);ENSGALG00000006179(RPL13);ENSGALG00000006963(ENDOV);ENSGALG00000007822(MRPL58);ENSGALG00000008618(UPF3B);ENSGALG00000009677(SSB);ENSGALG00000011965(ZC3H7B);ENSGALG00000012048(LARP7);ENSGALG00000012364(PPIL4);ENSGA…
GO:0044389	ubiquitin-like protein ligase binding	9	206	0.99988	1	ENSGALG00000008014(CEBPB);ENSGALG00000012885(BCL2);ENSGALG00000013356(IKBKE);ENSGALG00000016997(RB1);ENSGALG00000017242(FZD4);ENSGALG00000033510(ERBB3);ENSGALG00000038636(LAPTM5);ENSGALG00000042836(KCNH2);ENSGALG00000052192(TUBA1B)
GO:0004386	helicase activity	2	98	0.999897	1	ENSGALG00000033656(DQX1);ENSGALG00000043799(DSCC1)
GO:0061659	ubiquitin-like protein ligase activity	6	167	0.999916	1	ENSGALG00000004650(BRAP);ENSGALG00000005668(WSB1);ENSGALG00000008281(NEURL1);ENSGALG00000023571(TRIM59);ENSGALG00000031163(ZNRF2);ENSGALG00000038981(CBLL1)
GO:0004842	ubiquitin-protein transferase activity	12	251	0.999917	1	ENSGALG00000004650(BRAP);ENSGALG00000005668(WSB1);ENSGALG00000008281(NEURL1);ENSGALG00000010203(Hectd3);ENSGALG00000011682(CNOT4);ENSGALG00000012683(RNF144B);ENSGALG00000023571(TRIM59);ENSGALG00000028709(RNF144A);ENSGALG00000031163(ZNRF2);ENSGALG00000035254(RNF31);ENSGALG00000038981(CBLL1);ENSGALG00000042001(Herc4)
GO:0097159	organic cyclic compound binding	371	3829	0.999935	1	ENSGALG00000000244(CAMK4);ENSGALG00000000284(HOXB4);ENSGALG00000000466(LCK);ENSGALG00000000583(SOX13);ENSGALG00000000674(MYO1D);ENSGALG00000000720(GBP1);ENSGALG00000000736(MATK);ENSGALG00000001117(PFKFB2);ENSGALG00000001161(FLI1);ENSGALG00000001276(HOXB9);ENSGALG00000001314(PTGS1);ENSGALG00000001325(CYP1A1);ENSGALG00000001486(ZAP70);ENSGALG00000001518(ZNF750);ENSGALG00000001564(ATP2A3);ENSGALG000…
GO:0004984	olfactory receptor activity	3	121	0.999936	1	ENSGALG00000036455(OR14J1);ENSGALG00000048833(OR14A16);ENSGALG00000053077(OR14C36)
GO:0051427	hormone receptor binding	2	104	0.999947	1	ENSGALG00000029024(TCF21);ENSGALG00000030025(FABP4)
GO:1901363	heterocyclic compound binding	364	3783	0.999962	1	ENSGALG00000000244(CAMK4);ENSGALG00000000284(HOXB4);ENSGALG00000000466(LCK);ENSGALG00000000583(SOX13);ENSGALG00000000674(MYO1D);ENSGALG00000000720(GBP1);ENSGALG00000000736(MATK);ENSGALG00000001117(PFKFB2);ENSGALG00000001161(FLI1);ENSGALG00000001276(HOXB9);ENSGALG00000001314(PTGS1);ENSGALG00000001325(CYP1A1);ENSGALG00000001486(ZAP70);ENSGALG00000001518(ZNF750);ENSGALG00000001564(ATP2A3);ENSGALG000…
GO:0035257	nuclear hormone receptor binding	1	89	0.999977	1	ENSGALG00000029024(TCF21)
GO:0019787	ubiquitin-like protein transferase activity	12	268	0.999979	1	ENSGALG00000004650(BRAP);ENSGALG00000005668(WSB1);ENSGALG00000008281(NEURL1);ENSGALG00000010203(Hectd3);ENSGALG00000011682(CNOT4);ENSGALG00000012683(RNF144B);ENSGALG00000023571(TRIM59);ENSGALG00000028709(RNF144A);ENSGALG00000031163(ZNRF2);ENSGALG00000035254(RNF31);ENSGALG00000038981(CBLL1);ENSGALG00000042001(Herc4)
GO:0005200	structural constituent of cytoskeleton	6	185	0.999985	1	ENSGALG00000000909(GFAP);ENSGALG00000032588(ARPC1B);ENSGALG00000040260(TUBA1C);ENSGALG00000047909(Plec);ENSGALG00000051765(Plec);ENSGALG00000052192(TUBA1B)
GO:0016887	ATPase activity	16	327	0.999987	1	ENSGALG00000000011(C10orf88);ENSGALG00000001564(ATP2A3);ENSGALG00000003294(ATAD5);ENSGALG00000003774(ATP13A2);ENSGALG00000007395(ABCC2);ENSGALG00000011475(RPL37A);ENSGALG00000031243(ABCB8);ENSGALG00000033834(TRIP13);ENSGALG00000034294(ATP6V0D2);ENSGALG00000036645(KIF15);ENSGALG00000039205(cct3);ENSGALG00000043435(CARNS1);ENSGALG00000043758(ATP5F1A);ENSGALG00000043799(DSCC1);ENSGALG00000053631(KIF…
GO:0003676	nucleic acid binding	200	2276	0.999992	1	ENSGALG00000000284(HOXB4);ENSGALG00000000583(SOX13);ENSGALG00000001161(FLI1);ENSGALG00000001276(HOXB9);ENSGALG00000001518(ZNF750);ENSGALG00000001577(FOXK2);ENSGALG00000001833(PRKRIP1);ENSGALG00000002375(NOTCH1);ENSGALG00000002644(RPL10A);ENSGALG00000003196(RNASE6);ENSGALG00000003261(PTRF);ENSGALG00000003294(ATAD5);ENSGALG00000003670(MAFB);ENSGALG00000003952(RBPJL);ENSGALG00000004186(NSRP1);ENSGAL…
GO:0003674	molecular_function	1419	12570	1	1	ENSGALG00000000003(PANX2);ENSGALG00000000011(C10orf88);ENSGALG00000000109(AFMID);ENSGALG00000000151(ADAMTS19);ENSGALG00000000158(DMA);ENSGALG00000000209(PRNP);ENSGALG00000000217(PPFIA4);ENSGALG00000000244(CAMK4);ENSGALG00000000251(CD79B);ENSGALG00000000284(HOXB4);ENSGALG00000000293(A2ML1);ENSGALG00000000367(ASIC2);ENSGALG00000000399(DUSP28);ENSGALG00000000402(LOXL2);ENSGALG00000000417(SLC16A4);EN…
0000047464(FBXL22);ENSGALG00000047486(RBM25);ENSGALG00000047535(bioC);ENSGALG00000047540(pol);ENSGALG00000047543(PCDHGA2);ENSGALG00000047610(CHD3);ENSGALG00000047713(QPRT);ENSGALG00000047719(--);ENSGALG00000047720(KLHDC7A);ENSGALG00000047721(--);ENSGALG00000047782(Strn4);ENSGALG00000047801(GIPC3);ENSGALG00000047833(MED11);ENSGALG00000047837(Gimap9);ENSGALG00000047903(PCDHB15);ENSGALG00000047909(P…
