# Supplementary material for: Integrative Transcriptome Analysis Across Follicles Highlights Key Regulatory Pathways in Low and High-Egg-Laying Hens
Source: Animals (Basel). 2025 Nov 15;15(22):3300. doi: 10.3390/ani15223300 (PMC12649194; doi:10.3390/ani15223300)
Supplement: Supplementary file 1 [file animals-15-03300-s001.zip › Table_S3_GO_LSW-vs-HSW.F.xlsx]

## Sheet: Sheet1
GO ID	Description	LSW-vs-HSW (348)	All (12570)	pvalue	p.adjust	Genes
GO:0004523	RNA-DNA hybrid ribonuclease activity	28	110	1.15092e-19	7.23926e-17	ENSGALG00000046517(pol);ENSGALG00000046681(pol);ENSGALG00000047472(gag-pol);ENSGALG00000047540(pol);ENSGALG00000047968(pol);ENSGALG00000048095(pol);ENSGALG00000048665(pol);ENSGALG00000048857(pol);ENSGALG00000049474(pol);ENSGALG00000049772(pol);ENSGALG00000049807(gag-pol);ENSGALG00000049871(gag-pol);ENSGALG00000049991(pol);ENSGALG00000050052(gag-pol);ENSGALG00000050186(pol);ENSGALG00000050611(gag-…
GO:0016891	endoribonuclease activity, producing 5'-phosphomonoesters	28	126	5.80642e-18	1.82612e-15	ENSGALG00000046517(pol);ENSGALG00000046681(pol);ENSGALG00000047472(gag-pol);ENSGALG00000047540(pol);ENSGALG00000047968(pol);ENSGALG00000048095(pol);ENSGALG00000048665(pol);ENSGALG00000048857(pol);ENSGALG00000049474(pol);ENSGALG00000049772(pol);ENSGALG00000049807(gag-pol);ENSGALG00000049871(gag-pol);ENSGALG00000049991(pol);ENSGALG00000050052(gag-pol);ENSGALG00000050186(pol);ENSGALG00000050611(gag-…
GO:0016893	endonuclease activity, active with either ribo- or deoxyribonucleic acids and producing 5'-phosphomonoesters	28	133	2.66296e-17	5.58334e-15	ENSGALG00000046517(pol);ENSGALG00000046681(pol);ENSGALG00000047472(gag-pol);ENSGALG00000047540(pol);ENSGALG00000047968(pol);ENSGALG00000048095(pol);ENSGALG00000048665(pol);ENSGALG00000048857(pol);ENSGALG00000049474(pol);ENSGALG00000049772(pol);ENSGALG00000049807(gag-pol);ENSGALG00000049871(gag-pol);ENSGALG00000049991(pol);ENSGALG00000050052(gag-pol);ENSGALG00000050186(pol);ENSGALG00000050611(gag-…
GO:0004521	endoribonuclease activity	28	140	1.10769e-16	1.74184e-14	ENSGALG00000046517(pol);ENSGALG00000046681(pol);ENSGALG00000047472(gag-pol);ENSGALG00000047540(pol);ENSGALG00000047968(pol);ENSGALG00000048095(pol);ENSGALG00000048665(pol);ENSGALG00000048857(pol);ENSGALG00000049474(pol);ENSGALG00000049772(pol);ENSGALG00000049807(gag-pol);ENSGALG00000049871(gag-pol);ENSGALG00000049991(pol);ENSGALG00000050052(gag-pol);ENSGALG00000050186(pol);ENSGALG00000050611(gag-…
GO:0004540	ribonuclease activity	30	170	3.2775e-16	4.12309e-14	ENSGALG00000011624(PNLDC1);ENSGALG00000035604(USB1);ENSGALG00000046517(pol);ENSGALG00000046681(pol);ENSGALG00000047472(gag-pol);ENSGALG00000047540(pol);ENSGALG00000047968(pol);ENSGALG00000048095(pol);ENSGALG00000048665(pol);ENSGALG00000048857(pol);ENSGALG00000049474(pol);ENSGALG00000049772(pol);ENSGALG00000049807(gag-pol);ENSGALG00000049871(gag-pol);ENSGALG00000049991(pol);ENSGALG00000050052(gag-…
GO:0034061	DNA polymerase activity	20	75	8.1706e-15	8.56551e-13	ENSGALG00000046517(pol);ENSGALG00000046681(pol);ENSGALG00000047472(gag-pol);ENSGALG00000047968(pol);ENSGALG00000048095(pol);ENSGALG00000048665(pol);ENSGALG00000049807(gag-pol);ENSGALG00000049871(gag-pol);ENSGALG00000049991(pol);ENSGALG00000050052(gag-pol);ENSGALG00000050186(pol);ENSGALG00000050611(gag-pol);ENSGALG00000051916(pol);ENSGALG00000052108(pol);ENSGALG00000052158(pol);ENSGALG00000052636(…
GO:0004519	endonuclease activity	28	177	5.90608e-14	5.30704e-12	ENSGALG00000046517(pol);ENSGALG00000046681(pol);ENSGALG00000047472(gag-pol);ENSGALG00000047540(pol);ENSGALG00000047968(pol);ENSGALG00000048095(pol);ENSGALG00000048665(pol);ENSGALG00000048857(pol);ENSGALG00000049474(pol);ENSGALG00000049772(pol);ENSGALG00000049807(gag-pol);ENSGALG00000049871(gag-pol);ENSGALG00000049991(pol);ENSGALG00000050052(gag-pol);ENSGALG00000050186(pol);ENSGALG00000050611(gag-…
GO:0004518	nuclease activity	31	232	2.85678e-13	2.24615e-11	ENSGALG00000006805(PLSCR1);ENSGALG00000011624(PNLDC1);ENSGALG00000035604(USB1);ENSGALG00000046517(pol);ENSGALG00000046681(pol);ENSGALG00000047472(gag-pol);ENSGALG00000047540(pol);ENSGALG00000047968(pol);ENSGALG00000048095(pol);ENSGALG00000048665(pol);ENSGALG00000048857(pol);ENSGALG00000049474(pol);ENSGALG00000049772(pol);ENSGALG00000049807(gag-pol);ENSGALG00000049871(gag-pol);ENSGALG00000049991(p…
GO:0016779	nucleotidyltransferase activity	22	145	7.36586e-11	5.14792e-09	ENSGALG00000013061(PAPD7);ENSGALG00000045052(MAB21L1);ENSGALG00000046517(pol);ENSGALG00000046681(pol);ENSGALG00000047472(gag-pol);ENSGALG00000047968(pol);ENSGALG00000048095(pol);ENSGALG00000048665(pol);ENSGALG00000049807(gag-pol);ENSGALG00000049871(gag-pol);ENSGALG00000049991(pol);ENSGALG00000050052(gag-pol);ENSGALG00000050186(pol);ENSGALG00000050611(gag-pol);ENSGALG00000051916(pol);ENSGALG000000…
GO:0003887	DNA-directed DNA polymerase activity	12	43	1.18972e-09	6.92282e-08	ENSGALG00000046517(pol);ENSGALG00000046681(pol);ENSGALG00000047968(pol);ENSGALG00000048095(pol);ENSGALG00000048665(pol);ENSGALG00000049991(pol);ENSGALG00000050186(pol);ENSGALG00000051916(pol);ENSGALG00000052108(pol);ENSGALG00000052158(pol);ENSGALG00000053173(pol);ENSGALG00000053798(pol)
GO:0004190	aspartic-type endopeptidase activity	15	74	1.32073e-09	6.92282e-08	ENSGALG00000033827(pol);ENSGALG00000044674(pol);ENSGALG00000046517(pol);ENSGALG00000046681(pol);ENSGALG00000047968(pol);ENSGALG00000048095(pol);ENSGALG00000048665(pol);ENSGALG00000049991(pol);ENSGALG00000050186(pol);ENSGALG00000051916(pol);ENSGALG00000052108(pol);ENSGALG00000052158(pol);ENSGALG00000053173(pol);ENSGALG00000053798(pol);ENSGALG00000053886(gag)
GO:0070001	aspartic-type peptidase activity	15	74	1.32073e-09	6.92282e-08	ENSGALG00000033827(pol);ENSGALG00000044674(pol);ENSGALG00000046517(pol);ENSGALG00000046681(pol);ENSGALG00000047968(pol);ENSGALG00000048095(pol);ENSGALG00000048665(pol);ENSGALG00000049991(pol);ENSGALG00000050186(pol);ENSGALG00000051916(pol);ENSGALG00000052108(pol);ENSGALG00000052158(pol);ENSGALG00000053173(pol);ENSGALG00000053798(pol);ENSGALG00000053886(gag)
GO:0140098	catalytic activity, acting on RNA	32	352	3.17674e-09	1.53705e-07	ENSGALG00000011624(PNLDC1);ENSGALG00000015928(DDX43);ENSGALG00000035604(USB1);ENSGALG00000046517(pol);ENSGALG00000046681(pol);ENSGALG00000047472(gag-pol);ENSGALG00000047540(pol);ENSGALG00000047968(pol);ENSGALG00000048095(pol);ENSGALG00000048665(pol);ENSGALG00000048857(pol);ENSGALG00000049474(pol);ENSGALG00000049772(pol);ENSGALG00000049807(gag-pol);ENSGALG00000049871(gag-pol);ENSGALG00000049991(po…
GO:0140097	catalytic activity, acting on DNA	22	197	2.66361e-08	1.19672e-06	ENSGALG00000006091(HFM1);ENSGALG00000031768(SPO11);ENSGALG00000046517(pol);ENSGALG00000046681(pol);ENSGALG00000047472(gag-pol);ENSGALG00000047968(pol);ENSGALG00000048095(pol);ENSGALG00000048665(pol);ENSGALG00000049807(gag-pol);ENSGALG00000049871(gag-pol);ENSGALG00000049991(pol);ENSGALG00000050052(gag-pol);ENSGALG00000050186(pol);ENSGALG00000050611(gag-pol);ENSGALG00000051916(pol);ENSGALG000000521…
GO:0003964	RNA-directed DNA polymerase activity	9	34	2.45206e-07	1.02823e-05	ENSGALG00000047472(gag-pol);ENSGALG00000049807(gag-pol);ENSGALG00000049871(gag-pol);ENSGALG00000050052(gag-pol);ENSGALG00000050611(gag-pol);ENSGALG00000052636(gag-pol);ENSGALG00000053164(gag-pol);ENSGALG00000053674(gag-pol);ENSGALG00000053798(pol)
GO:0035613	RNA stem-loop binding	8	39	9.25011e-06	0.000363645	ENSGALG00000047472(gag-pol);ENSGALG00000049807(gag-pol);ENSGALG00000049871(gag-pol);ENSGALG00000050052(gag-pol);ENSGALG00000050611(gag-pol);ENSGALG00000052636(gag-pol);ENSGALG00000053164(gag-pol);ENSGALG00000053674(gag-pol)
GO:0016788	hydrolase activity, acting on ester bonds	38	658	1.36383e-05	0.000504615	ENSGALG00000004332(PLA2G12B);ENSGALG00000006805(PLSCR1);ENSGALG00000011624(PNLDC1);ENSGALG00000016654(ARSD);ENSGALG00000021314(PLA2G10);ENSGALG00000029862(PLB1);ENSGALG00000034436(CEL);ENSGALG00000035604(USB1);ENSGALG00000039553(SULF1);ENSGALG00000043033(EYA1);ENSGALG00000046517(pol);ENSGALG00000046681(pol);ENSGALG00000047472(gag-pol);ENSGALG00000047540(pol);ENSGALG00000047968(pol);ENSGALG0000004…
GO:0000981	DNA-binding transcription factor activity, RNA polymerase II-specific	34	610	8.03635e-05	0.00280826	ENSGALG00000001035(RORB);ENSGALG00000003588(IRX5);ENSGALG00000003952(RBPJL);ENSGALG00000003965(LEUTX);ENSGALG00000005263(SOX8);ENSGALG00000005352(GATA5);ENSGALG00000006805(PLSCR1);ENSGALG00000008303(LHX5);ENSGALG00000009129(DLX5);ENSGALG00000010974(GSC);ENSGALG00000012123(PAX6);ENSGALG00000014918(RFX6);ENSGALG00000015150(RORB);ENSGALG00000016086(EGR4);ENSGALG00000016680(TFAP2B);ENSGALG00000018503…
GO:0004867	serine-type endopeptidase inhibitor activity	8	55	0.000124484	0.00412108	ENSGALG00000005503(WFDC1);ENSGALG00000010657(COL28A1);ENSGALG00000010969(SPIA4);ENSGALG00000011117(AGT);ENSGALG00000019553(SERPINB10B);ENSGALG00000020390(SERPINA1);ENSGALG00000035854(COL6A6);ENSGALG00000054442(ITIH3)
GO:0046873	metal ion transmembrane transporter activity	20	293	0.000192112	0.00604192	ENSGALG00000006072(Scn5a);ENSGALG00000006202(SCNN1B);ENSGALG00000008602(SLC39A12);ENSGALG00000009400(SLC8A3);ENSGALG00000009919(KCNG3);ENSGALG00000010672(KCNK13);ENSGALG00000010812(RYR2);ENSGALG00000011040(SCN3A);ENSGALG00000011858(KCNH5);ENSGALG00000012111(TMEM37);ENSGALG00000012298(SLC39A8);ENSGALG00000013007(Cacna2d4);ENSGALG00000014372(SLC34A2);ENSGALG00000016055(KCNJ15);ENSGALG00000027793(SC…
GO:0003700	DNA-binding transcription factor activity	36	700	0.000245407	0.00735051	ENSGALG00000001035(RORB);ENSGALG00000003588(IRX5);ENSGALG00000003952(RBPJL);ENSGALG00000003965(LEUTX);ENSGALG00000005263(SOX8);ENSGALG00000005352(GATA5);ENSGALG00000006805(PLSCR1);ENSGALG00000008303(LHX5);ENSGALG00000009129(DLX5);ENSGALG00000010974(GSC);ENSGALG00000012123(PAX6);ENSGALG00000014918(RFX6);ENSGALG00000015150(RORB);ENSGALG00000016086(EGR4);ENSGALG00000016680(TFAP2B);ENSGALG00000018503…
GO:0004175	endopeptidase activity	22	363	0.000493868	0.0141201	ENSGALG00000015623(HGFAC);ENSGALG00000021341(ADAM20);ENSGALG00000026395(TRABD2A);ENSGALG00000028345(RHBDL1);ENSGALG00000033827(pol);ENSGALG00000044661(BDMD1);ENSGALG00000044674(pol);ENSGALG00000046517(pol);ENSGALG00000046681(pol);ENSGALG00000047968(pol);ENSGALG00000048095(pol);ENSGALG00000048579(TMPRSS11E);ENSGALG00000048665(pol);ENSGALG00000049991(pol);ENSGALG00000050186(pol);ENSGALG00000051102(…
GO:0031681	G-protein beta-subunit binding	4	15	0.000618711	0.0169204	ENSGALG00000005293(GNG13);ENSGALG00000013616(OPRM1);ENSGALG00000015683(GNG10);ENSGALG00000031205(GNGT2)
GO:0004977	melanocortin receptor activity	3	7	0.000677771	0.0175386	ENSGALG00000013616(OPRM1);ENSGALG00000027260(MC3R);ENSGALG00000035569(MC2R)
GO:0003676	nucleic acid binding	87	2276	0.000697081	0.0175386	ENSGALG00000001035(RORB);ENSGALG00000003588(IRX5);ENSGALG00000003952(RBPJL);ENSGALG00000003965(LEUTX);ENSGALG00000004704(TDRD12);ENSGALG00000005263(SOX8);ENSGALG00000005352(GATA5);ENSGALG00000005839(ARID3C);ENSGALG00000006480(TCF7);ENSGALG00000008303(LHX5);ENSGALG00000009129(DLX5);ENSGALG00000010974(GSC);ENSGALG00000011565(TDRD9);ENSGALG00000011624(PNLDC1);ENSGALG00000012123(PAX6);ENSGALG00000012…
GO:0047961	glycine N-acyltransferase activity	2	2	0.000764316	0.0184906	ENSGALG00000040120(GLYATL3);ENSGALG00000047313(GLYATL3)
GO:0016772	transferase activity, transferring phosphorus-containing groups	38	806	0.000888048	0.0206882	ENSGALG00000001912(Epha10);ENSGALG00000005621(CAMK2A);ENSGALG00000006158(ACVR2B);ENSGALG00000007356(MAP3K8);ENSGALG00000008947(PAK5);ENSGALG00000013061(PAPD7);ENSGALG00000013253(INSRR);ENSGALG00000016426(MAP3K15);ENSGALG00000016592(PRPS2);ENSGALG00000029195(STK32A);ENSGALG00000031652(AK5);ENSGALG00000034605(PAK6);ENSGALG00000036836(SOSTDC1);ENSGALG00000040949(EPHA6);ENSGALG00000045052(MAB21L1);EN…
GO:0005248	voltage-gated sodium channel activity	4	19	0.00160956	0.0361576	ENSGALG00000006072(Scn5a);ENSGALG00000011040(SCN3A);ENSGALG00000027793(SCN9A);ENSGALG00000034427(SCN4A)
GO:0004888	transmembrane signaling receptor activity	34	731	0.0020745	0.0449952	ENSGALG00000001912(Epha10);ENSGALG00000003138(OXTR);ENSGALG00000005194(CD72);ENSGALG00000005223(ADCYAP1R1);ENSGALG00000005258(SSTR5);ENSGALG00000005499(IL17RD);ENSGALG00000005936(AGTR2);ENSGALG00000006158(ACVR2B);ENSGALG00000006393(ADGRG4);ENSGALG00000006394(IL9R);ENSGALG00000007269(GABRA3);ENSGALG00000008032(GPR22);ENSGALG00000010139(SSTR1);ENSGALG00000012297(GRM1);ENSGALG00000013253(INSRR);ENSG…
GO:0004866	endopeptidase inhibitor activity	9	107	0.00285246	0.0596924	ENSGALG00000005503(WFDC1);ENSGALG00000010657(COL28A1);ENSGALG00000010969(SPIA4);ENSGALG00000011117(AGT);ENSGALG00000019553(SERPINB10B);ENSGALG00000020390(SERPINA1);ENSGALG00000032231(C4);ENSGALG00000035854(COL6A6);ENSGALG00000054442(ITIH3)
GO:0071837	HMG box domain binding	3	11	0.00294191	0.0596924	ENSGALG00000009129(DLX5);ENSGALG00000012123(PAX6);ENSGALG00000033739(POU3F3)
GO:0005272	sodium channel activity	5	37	0.00332495	0.0648884	ENSGALG00000006072(Scn5a);ENSGALG00000006202(SCNN1B);ENSGALG00000011040(SCN3A);ENSGALG00000027793(SCN9A);ENSGALG00000034427(SCN4A)
GO:0022838	substrate-specific channel activity	18	320	0.00353343	0.0648884	ENSGALG00000004261(AQP9);ENSGALG00000006072(Scn5a);ENSGALG00000006202(SCNN1B);ENSGALG00000007269(GABRA3);ENSGALG00000009919(KCNG3);ENSGALG00000010672(KCNK13);ENSGALG00000010812(RYR2);ENSGALG00000011040(SCN3A);ENSGALG00000011858(KCNH5);ENSGALG00000012111(TMEM37);ENSGALG00000013007(Cacna2d4);ENSGALG00000016055(KCNJ15);ENSGALG00000027793(SCN9A);ENSGALG00000033638(SLC26A7);ENSGALG00000034427(SCN4A);E…
GO:0000978	RNA polymerase II proximal promoter sequence-specific DNA binding	24	478	0.00362713	0.0648884	ENSGALG00000003952(RBPJL);ENSGALG00000005263(SOX8);ENSGALG00000005352(GATA5);ENSGALG00000009129(DLX5);ENSGALG00000010974(GSC);ENSGALG00000012123(PAX6);ENSGALG00000015150(RORB);ENSGALG00000016086(EGR4);ENSGALG00000016680(TFAP2B);ENSGALG00000018503(NKX6-3);ENSGALG00000032039(HOXD13);ENSGALG00000032259(SIX3);ENSGALG00000034889(OTX2);ENSGALG00000035650(NKX1-1);ENSGALG00000035725(SP8);ENSGALG000000376…
GO:0015077	monovalent inorganic cation transmembrane transporter activity	15	247	0.00370659	0.0648884	ENSGALG00000000048(ATP6V1A);ENSGALG00000006072(Scn5a);ENSGALG00000006202(SCNN1B);ENSGALG00000009400(SLC8A3);ENSGALG00000009919(KCNG3);ENSGALG00000010672(KCNK13);ENSGALG00000011040(SCN3A);ENSGALG00000011858(KCNH5);ENSGALG00000012298(SLC39A8);ENSGALG00000014372(SLC34A2);ENSGALG00000016055(KCNJ15);ENSGALG00000027793(SCN9A);ENSGALG00000034427(SCN4A);ENSGALG00000042705(KCNK3);ENSGALG00000045668(KCNU1)
GO:0022890	inorganic cation transmembrane transporter activity	21	399	0.0037138	0.0648884	ENSGALG00000000048(ATP6V1A);ENSGALG00000006072(Scn5a);ENSGALG00000006202(SCNN1B);ENSGALG00000008602(SLC39A12);ENSGALG00000009400(SLC8A3);ENSGALG00000009919(KCNG3);ENSGALG00000010672(KCNK13);ENSGALG00000010812(RYR2);ENSGALG00000011040(SCN3A);ENSGALG00000011858(KCNH5);ENSGALG00000012111(TMEM37);ENSGALG00000012298(SLC39A8);ENSGALG00000013007(Cacna2d4);ENSGALG00000014372(SLC34A2);ENSGALG00000016055(K…
GO:0030414	peptidase inhibitor activity	9	113	0.00411276	0.0670991	ENSGALG00000005503(WFDC1);ENSGALG00000010657(COL28A1);ENSGALG00000010969(SPIA4);ENSGALG00000011117(AGT);ENSGALG00000019553(SERPINB10B);ENSGALG00000020390(SERPINA1);ENSGALG00000032231(C4);ENSGALG00000035854(COL6A6);ENSGALG00000054442(ITIH3)
GO:0061135	endopeptidase regulator activity	9	113	0.00411276	0.0670991	ENSGALG00000005503(WFDC1);ENSGALG00000010657(COL28A1);ENSGALG00000010969(SPIA4);ENSGALG00000011117(AGT);ENSGALG00000019553(SERPINB10B);ENSGALG00000020390(SERPINA1);ENSGALG00000032231(C4);ENSGALG00000035854(COL6A6);ENSGALG00000054442(ITIH3)
GO:0016787	hydrolase activity	77	2091	0.00424225	0.0670991	ENSGALG00000000048(ATP6V1A);ENSGALG00000000433(TUBA4A);ENSGALG00000002082(AMPD1);ENSGALG00000003073(RHOBTB1);ENSGALG00000004332(PLA2G12B);ENSGALG00000006091(HFM1);ENSGALG00000006221(KIF1A);ENSGALG00000006805(PLSCR1);ENSGALG00000006819(AGBL1);ENSGALG00000010303(Ephx1);ENSGALG00000010635(Kif28p);ENSGALG00000011347(IHH);ENSGALG00000011565(TDRD9);ENSGALG00000011624(PNLDC1);ENSGALG00000012576(RASEF);E…
GO:0008528	G protein-coupled peptide receptor activity	9	114	0.00435954	0.0670991	ENSGALG00000003138(OXTR);ENSGALG00000005258(SSTR5);ENSGALG00000005936(AGTR2);ENSGALG00000010139(SSTR1);ENSGALG00000013616(OPRM1);ENSGALG00000020656(PRLHR);ENSGALG00000027260(MC3R);ENSGALG00000030888(CMKLR1);ENSGALG00000035569(MC2R)
GO:0008233	peptidase activity	26	540	0.00437371	0.0670991	ENSGALG00000006819(AGBL1);ENSGALG00000011347(IHH);ENSGALG00000015623(HGFAC);ENSGALG00000016300(TINAG);ENSGALG00000019543(OTULIN);ENSGALG00000021341(ADAM20);ENSGALG00000026395(TRABD2A);ENSGALG00000028345(RHBDL1);ENSGALG00000033827(pol);ENSGALG00000044661(BDMD1);ENSGALG00000044674(pol);ENSGALG00000046517(pol);ENSGALG00000046681(pol);ENSGALG00000047968(pol);ENSGALG00000048095(pol);ENSGALG00000048579…
GO:0001653	peptide receptor activity	9	116	0.00488765	0.0725416	ENSGALG00000003138(OXTR);ENSGALG00000005258(SSTR5);ENSGALG00000005936(AGTR2);ENSGALG00000010139(SSTR1);ENSGALG00000013616(OPRM1);ENSGALG00000020656(PRLHR);ENSGALG00000027260(MC3R);ENSGALG00000030888(CMKLR1);ENSGALG00000035569(MC2R)
GO:0015318	inorganic molecular entity transmembrane transporter activity	27	574	0.00506369	0.0725416	ENSGALG00000000048(ATP6V1A);ENSGALG00000004261(AQP9);ENSGALG00000006072(Scn5a);ENSGALG00000006202(SCNN1B);ENSGALG00000006421(SLC16A12);ENSGALG00000007269(GABRA3);ENSGALG00000008602(SLC39A12);ENSGALG00000009400(SLC8A3);ENSGALG00000009919(KCNG3);ENSGALG00000010672(KCNK13);ENSGALG00000010812(RYR2);ENSGALG00000011040(SCN3A);ENSGALG00000011858(KCNH5);ENSGALG00000012111(TMEM37);ENSGALG00000012298(SLC39…
GO:0000987	proximal promoter sequence-specific DNA binding	24	492	0.00518727	0.0725416	ENSGALG00000003952(RBPJL);ENSGALG00000005263(SOX8);ENSGALG00000005352(GATA5);ENSGALG00000009129(DLX5);ENSGALG00000010974(GSC);ENSGALG00000012123(PAX6);ENSGALG00000015150(RORB);ENSGALG00000016086(EGR4);ENSGALG00000016680(TFAP2B);ENSGALG00000018503(NKX6-3);ENSGALG00000032039(HOXD13);ENSGALG00000032259(SIX3);ENSGALG00000034889(OTX2);ENSGALG00000035650(NKX1-1);ENSGALG00000035725(SP8);ENSGALG000000376…
GO:0038023	signaling receptor activity	35	804	0.00518978	0.0725416	ENSGALG00000001912(Epha10);ENSGALG00000003138(OXTR);ENSGALG00000005194(CD72);ENSGALG00000005223(ADCYAP1R1);ENSGALG00000005258(SSTR5);ENSGALG00000005499(IL17RD);ENSGALG00000005936(AGTR2);ENSGALG00000006158(ACVR2B);ENSGALG00000006393(ADGRG4);ENSGALG00000006394(IL9R);ENSGALG00000007269(GABRA3);ENSGALG00000008032(GPR22);ENSGALG00000010139(SSTR1);ENSGALG00000012297(GRM1);ENSGALG00000013253(INSRR);ENSG…
GO:0008324	cation transmembrane transporter activity	22	440	0.00551327	0.075388	ENSGALG00000000048(ATP6V1A);ENSGALG00000006072(Scn5a);ENSGALG00000006202(SCNN1B);ENSGALG00000008602(SLC39A12);ENSGALG00000009400(SLC8A3);ENSGALG00000009919(KCNG3);ENSGALG00000010672(KCNK13);ENSGALG00000010812(RYR2);ENSGALG00000011040(SCN3A);ENSGALG00000011858(KCNH5);ENSGALG00000012111(TMEM37);ENSGALG00000012298(SLC39A8);ENSGALG00000013007(Cacna2d4);ENSGALG00000014372(SLC34A2);ENSGALG00000016055(K…
GO:0005261	cation channel activity	14	235	0.00587237	0.0785897	ENSGALG00000006072(Scn5a);ENSGALG00000006202(SCNN1B);ENSGALG00000009919(KCNG3);ENSGALG00000010672(KCNK13);ENSGALG00000010812(RYR2);ENSGALG00000011040(SCN3A);ENSGALG00000011858(KCNH5);ENSGALG00000012111(TMEM37);ENSGALG00000013007(Cacna2d4);ENSGALG00000016055(KCNJ15);ENSGALG00000027793(SCN9A);ENSGALG00000034427(SCN4A);ENSGALG00000042705(KCNK3);ENSGALG00000045668(KCNU1)
GO:0005216	ion channel activity	17	313	0.00638163	0.0801673	ENSGALG00000006072(Scn5a);ENSGALG00000006202(SCNN1B);ENSGALG00000007269(GABRA3);ENSGALG00000009919(KCNG3);ENSGALG00000010672(KCNK13);ENSGALG00000010812(RYR2);ENSGALG00000011040(SCN3A);ENSGALG00000011858(KCNH5);ENSGALG00000012111(TMEM37);ENSGALG00000013007(Cacna2d4);ENSGALG00000016055(KCNJ15);ENSGALG00000027793(SCN9A);ENSGALG00000033638(SLC26A7);ENSGALG00000034427(SCN4A);ENSGALG00000042705(KCNK3);…
GO:0070011	peptidase activity, acting on L-amino acid peptides	25	530	0.00664908	0.0801673	ENSGALG00000006819(AGBL1);ENSGALG00000015623(HGFAC);ENSGALG00000016300(TINAG);ENSGALG00000019543(OTULIN);ENSGALG00000021341(ADAM20);ENSGALG00000026395(TRABD2A);ENSGALG00000028345(RHBDL1);ENSGALG00000033827(pol);ENSGALG00000044661(BDMD1);ENSGALG00000044674(pol);ENSGALG00000046517(pol);ENSGALG00000046681(pol);ENSGALG00000047968(pol);ENSGALG00000048095(pol);ENSGALG00000048579(TMPRSS11E);ENSGALG00000…
GO:0008188	neuropeptide receptor activity	5	44	0.00707789	0.0801673	ENSGALG00000005258(SSTR5);ENSGALG00000010139(SSTR1);ENSGALG00000013616(OPRM1);ENSGALG00000020656(PRLHR);ENSGALG00000035569(MC2R)
GO:0003726	double-stranded RNA adenosine deaminase activity	2	5	0.00723092	0.0801673	ENSGALG00000044995(ADAD1);ENSGALG00000050669(Adad1)
GO:0004758	serine C-palmitoyltransferase activity	2	5	0.00723092	0.0801673	ENSGALG00000009037(SPTLC3);ENSGALG00000048373(sptssb)
GO:0004994	somatostatin receptor activity	2	5	0.00723092	0.0801673	ENSGALG00000005258(SSTR5);ENSGALG00000010139(SSTR1)
GO:0008251	tRNA-specific adenosine deaminase activity	2	5	0.00723092	0.0801673	ENSGALG00000044995(ADAD1);ENSGALG00000050669(Adad1)
GO:0016208	AMP binding	2	5	0.00723092	0.0801673	ENSGALG00000010225(Acss1);ENSGALG00000043885(CFAP45)
GO:0016454	C-palmitoyltransferase activity	2	5	0.00723092	0.0801673	ENSGALG00000009037(SPTLC3);ENSGALG00000048373(sptssb)
GO:0060089	molecular transducer activity	35	822	0.00726477	0.0801673	ENSGALG00000001912(Epha10);ENSGALG00000003138(OXTR);ENSGALG00000005194(CD72);ENSGALG00000005223(ADCYAP1R1);ENSGALG00000005258(SSTR5);ENSGALG00000005499(IL17RD);ENSGALG00000005936(AGTR2);ENSGALG00000006158(ACVR2B);ENSGALG00000006393(ADGRG4);ENSGALG00000006394(IL9R);ENSGALG00000007269(GABRA3);ENSGALG00000008032(GPR22);ENSGALG00000010139(SSTR1);ENSGALG00000012297(GRM1);ENSGALG00000013253(INSRR);ENSG…
GO:0015267	channel activity	18	346	0.00782987	0.0821985	ENSGALG00000004261(AQP9);ENSGALG00000006072(Scn5a);ENSGALG00000006202(SCNN1B);ENSGALG00000007269(GABRA3);ENSGALG00000009919(KCNG3);ENSGALG00000010672(KCNK13);ENSGALG00000010812(RYR2);ENSGALG00000011040(SCN3A);ENSGALG00000011858(KCNH5);ENSGALG00000012111(TMEM37);ENSGALG00000013007(Cacna2d4);ENSGALG00000016055(KCNJ15);ENSGALG00000027793(SCN9A);ENSGALG00000033638(SLC26A7);ENSGALG00000034427(SCN4A);E…
GO:0022803	passive transmembrane transporter activity	18	346	0.00782987	0.0821985	ENSGALG00000004261(AQP9);ENSGALG00000006072(Scn5a);ENSGALG00000006202(SCNN1B);ENSGALG00000007269(GABRA3);ENSGALG00000009919(KCNG3);ENSGALG00000010672(KCNK13);ENSGALG00000010812(RYR2);ENSGALG00000011040(SCN3A);ENSGALG00000011858(KCNH5);ENSGALG00000012111(TMEM37);ENSGALG00000013007(Cacna2d4);ENSGALG00000016055(KCNJ15);ENSGALG00000027793(SCN9A);ENSGALG00000033638(SLC26A7);ENSGALG00000034427(SCN4A);E…
GO:0000976	transcription regulatory region sequence-specific DNA binding	29	651	0.00784087	0.0821985	ENSGALG00000003952(RBPJL);ENSGALG00000005263(SOX8);ENSGALG00000005352(GATA5);ENSGALG00000006480(TCF7);ENSGALG00000009129(DLX5);ENSGALG00000010974(GSC);ENSGALG00000012123(PAX6);ENSGALG00000014918(RFX6);ENSGALG00000015150(RORB);ENSGALG00000016086(EGR4);ENSGALG00000016680(TFAP2B);ENSGALG00000018503(NKX6-3);ENSGALG00000023742(AHR2);ENSGALG00000032039(HOXD13);ENSGALG00000032259(SIX3);ENSGALG0000003488…
GO:0044212	transcription regulatory region DNA binding	29	652	0.00800149	0.0825072	ENSGALG00000003952(RBPJL);ENSGALG00000005263(SOX8);ENSGALG00000005352(GATA5);ENSGALG00000006480(TCF7);ENSGALG00000009129(DLX5);ENSGALG00000010974(GSC);ENSGALG00000012123(PAX6);ENSGALG00000014918(RFX6);ENSGALG00000015150(RORB);ENSGALG00000016086(EGR4);ENSGALG00000016680(TFAP2B);ENSGALG00000018503(NKX6-3);ENSGALG00000023742(AHR2);ENSGALG00000032039(HOXD13);ENSGALG00000032259(SIX3);ENSGALG0000003488…
GO:0001067	regulatory region nucleic acid binding	29	653	0.00816483	0.0828335	ENSGALG00000003952(RBPJL);ENSGALG00000005263(SOX8);ENSGALG00000005352(GATA5);ENSGALG00000006480(TCF7);ENSGALG00000009129(DLX5);ENSGALG00000010974(GSC);ENSGALG00000012123(PAX6);ENSGALG00000014918(RFX6);ENSGALG00000015150(RORB);ENSGALG00000016086(EGR4);ENSGALG00000016680(TFAP2B);ENSGALG00000018503(NKX6-3);ENSGALG00000023742(AHR2);ENSGALG00000032039(HOXD13);ENSGALG00000032259(SIX3);ENSGALG0000003488…
GO:0004930	G protein-coupled receptor activity	22	460	0.00909314	0.090787	ENSGALG00000003138(OXTR);ENSGALG00000005223(ADCYAP1R1);ENSGALG00000005258(SSTR5);ENSGALG00000005936(AGTR2);ENSGALG00000006393(ADGRG4);ENSGALG00000008032(GPR22);ENSGALG00000010139(SSTR1);ENSGALG00000012297(GRM1);ENSGALG00000013616(OPRM1);ENSGALG00000020656(PRLHR);ENSGALG00000022536(GPR142);ENSGALG00000027260(MC3R);ENSGALG00000030888(CMKLR1);ENSGALG00000035569(MC2R);ENSGALG00000036455(OR14J1);ENSGA…
GO:0019199	transmembrane receptor protein kinase activity	6	66	0.00970752	0.0937599	ENSGALG00000001912(Epha10);ENSGALG00000006158(ACVR2B);ENSGALG00000013253(INSRR);ENSGALG00000036836(SOSTDC1);ENSGALG00000040949(EPHA6);ENSGALG00000053185(LTK)
GO:0000977	RNA polymerase II regulatory region sequence-specific DNA binding	26	576	0.00983808	0.0937599	ENSGALG00000003952(RBPJL);ENSGALG00000005263(SOX8);ENSGALG00000005352(GATA5);ENSGALG00000009129(DLX5);ENSGALG00000010974(GSC);ENSGALG00000012123(PAX6);ENSGALG00000014918(RFX6);ENSGALG00000015150(RORB);ENSGALG00000016086(EGR4);ENSGALG00000016680(TFAP2B);ENSGALG00000018503(NKX6-3);ENSGALG00000032039(HOXD13);ENSGALG00000032259(SIX3);ENSGALG00000034889(OTX2);ENSGALG00000035650(NKX1-1);ENSGALG00000035…
GO:0001012	RNA polymerase II regulatory region DNA binding	26	576	0.00983808	0.0937599	ENSGALG00000003952(RBPJL);ENSGALG00000005263(SOX8);ENSGALG00000005352(GATA5);ENSGALG00000009129(DLX5);ENSGALG00000010974(GSC);ENSGALG00000012123(PAX6);ENSGALG00000014918(RFX6);ENSGALG00000015150(RORB);ENSGALG00000016086(EGR4);ENSGALG00000016680(TFAP2B);ENSGALG00000018503(NKX6-3);ENSGALG00000032039(HOXD13);ENSGALG00000032259(SIX3);ENSGALG00000034889(OTX2);ENSGALG00000035650(NKX1-1);ENSGALG00000035…
GO:0005385	zinc ion transmembrane transporter activity	3	17	0.0107209	0.100649	ENSGALG00000008602(SLC39A12);ENSGALG00000012298(SLC39A8);ENSGALG00000047574(SLC39A7)
GO:0061134	peptidase regulator activity	9	133	0.0116254	0.107535	ENSGALG00000005503(WFDC1);ENSGALG00000010657(COL28A1);ENSGALG00000010969(SPIA4);ENSGALG00000011117(AGT);ENSGALG00000019553(SERPINB10B);ENSGALG00000020390(SERPINA1);ENSGALG00000032231(C4);ENSGALG00000035854(COL6A6);ENSGALG00000054442(ITIH3)
GO:0015081	sodium ion transmembrane transporter activity	7	90	0.012309	0.112208	ENSGALG00000006072(Scn5a);ENSGALG00000006202(SCNN1B);ENSGALG00000009400(SLC8A3);ENSGALG00000011040(SCN3A);ENSGALG00000014372(SLC34A2);ENSGALG00000027793(SCN9A);ENSGALG00000034427(SCN4A)
GO:0072509	divalent inorganic cation transmembrane transporter activity	3	18	0.0126053	0.113268	ENSGALG00000008602(SLC39A12);ENSGALG00000012298(SLC39A8);ENSGALG00000047574(SLC39A7)
GO:0043565	sequence-specific DNA binding	34	830	0.0140029	0.124028	ENSGALG00000001035(RORB);ENSGALG00000003588(IRX5);ENSGALG00000003952(RBPJL);ENSGALG00000005263(SOX8);ENSGALG00000005352(GATA5);ENSGALG00000006480(TCF7);ENSGALG00000008303(LHX5);ENSGALG00000009129(DLX5);ENSGALG00000010974(GSC);ENSGALG00000012123(PAX6);ENSGALG00000014918(RFX6);ENSGALG00000015150(RORB);ENSGALG00000016086(EGR4);ENSGALG00000016680(TFAP2B);ENSGALG00000018503(NKX6-3);ENSGALG00000023742(…
GO:0005215	transporter activity	35	861	0.0141972	0.124028	ENSGALG00000000048(ATP6V1A);ENSGALG00000001662(ATP10B);ENSGALG00000004261(AQP9);ENSGALG00000006072(Scn5a);ENSGALG00000006202(SCNN1B);ENSGALG00000006421(SLC16A12);ENSGALG00000006805(PLSCR1);ENSGALG00000007269(GABRA3);ENSGALG00000008602(SLC39A12);ENSGALG00000009349(SLC7A14);ENSGALG00000009400(SLC8A3);ENSGALG00000009919(KCNG3);ENSGALG00000010672(KCNK13);ENSGALG00000010812(RYR2);ENSGALG00000011040(SC…
GO:1990837	sequence-specific double-stranded DNA binding	31	746	0.0154707	0.133302	ENSGALG00000003588(IRX5);ENSGALG00000003952(RBPJL);ENSGALG00000005263(SOX8);ENSGALG00000005352(GATA5);ENSGALG00000006480(TCF7);ENSGALG00000008303(LHX5);ENSGALG00000009129(DLX5);ENSGALG00000010974(GSC);ENSGALG00000012123(PAX6);ENSGALG00000014918(RFX6);ENSGALG00000015150(RORB);ENSGALG00000016086(EGR4);ENSGALG00000016680(TFAP2B);ENSGALG00000018503(NKX6-3);ENSGALG00000023742(AHR2);ENSGALG00000032039(…
GO:0003723	RNA binding	30	718	0.0159602	0.135661	ENSGALG00000011565(TDRD9);ENSGALG00000012123(PAX6);ENSGALG00000015528(JAKMIP1);ENSGALG00000033195(IGF2BP2);ENSGALG00000036160(BOLL);ENSGALG00000043033(EYA1);ENSGALG00000043460(SOX2);ENSGALG00000044995(ADAD1);ENSGALG00000046517(pol);ENSGALG00000046681(pol);ENSGALG00000047472(gag-pol);ENSGALG00000047968(pol);ENSGALG00000048095(pol);ENSGALG00000048665(pol);ENSGALG00000049807(gag-pol);ENSGALG00000049…
GO:0016814	hydrolase activity, acting on carbon-nitrogen (but not peptide) bonds, in cyclic amidines	3	20	0.016908	0.141802	ENSGALG00000002082(AMPD1);ENSGALG00000044995(ADAD1);ENSGALG00000050669(Adad1)
GO:0015075	ion transmembrane transporter activity	26	606	0.0178365	0.14762	ENSGALG00000000048(ATP6V1A);ENSGALG00000006072(Scn5a);ENSGALG00000006202(SCNN1B);ENSGALG00000006421(SLC16A12);ENSGALG00000007269(GABRA3);ENSGALG00000008602(SLC39A12);ENSGALG00000009400(SLC8A3);ENSGALG00000009919(KCNG3);ENSGALG00000010672(KCNK13);ENSGALG00000010812(RYR2);ENSGALG00000011040(SCN3A);ENSGALG00000011858(KCNH5);ENSGALG00000012111(TMEM37);ENSGALG00000012298(SLC39A8);ENSGALG00000013007(Ca…
GO:0003810	protein-glutamine gamma-glutamyltransferase activity	2	8	0.019162	0.155875	ENSGALG00000004804(TGM3);ENSGALG00000012802(F13A1)
GO:0019239	deaminase activity	3	21	0.0193294	0.155875	ENSGALG00000002082(AMPD1);ENSGALG00000044995(ADAD1);ENSGALG00000050669(Adad1)
GO:0004623	phospholipase A2 activity	3	22	0.0219322	0.15976	ENSGALG00000004332(PLA2G12B);ENSGALG00000021314(PLA2G10);ENSGALG00000029862(PLB1)
GO:0004000	adenosine deaminase activity	2	9	0.0241909	0.15976	ENSGALG00000044995(ADAD1);ENSGALG00000050669(Adad1)
GO:0046915	transition metal ion transmembrane transporter activity	3	24	0.0276822	0.15976	ENSGALG00000008602(SLC39A12);ENSGALG00000012298(SLC39A8);ENSGALG00000047574(SLC39A7)
GO:0000215	tRNA 2'-phosphotransferase activity	1	1	0.027685	0.15976	ENSGALG00000050256(TRPT1)
GO:0004051	arachidonate 5-lipoxygenase activity	1	1	0.027685	0.15976	ENSGALG00000005857(ALOX5)
GO:0004978	corticotropin receptor activity	1	1	0.027685	0.15976	ENSGALG00000035569(MC2R)
GO:0004979	beta-endorphin receptor activity	1	1	0.027685	0.15976	ENSGALG00000013616(OPRM1)
GO:0004982	N-formyl peptide receptor activity	1	1	0.027685	0.15976	ENSGALG00000030888(CMKLR1)
GO:0004990	oxytocin receptor activity	1	1	0.027685	0.15976	ENSGALG00000003138(OXTR)
GO:0005252	open rectifier potassium channel activity	1	1	0.027685	0.15976	ENSGALG00000042705(KCNK3)
GO:0005308	creatine transmembrane transporter activity	1	1	0.027685	0.15976	ENSGALG00000006421(SLC16A12)
GO:0008269	JAK pathway signal transduction adaptor activity	1	1	0.027685	0.15976	ENSGALG00000050619(SOCS2)
GO:0008294	calcium- and calmodulin-responsive adenylate cyclase activity	1	1	0.027685	0.15976	ENSGALG00000030251(ADCY8)
GO:0008431	vitamin E binding	1	1	0.027685	0.15976	ENSGALG00000030031(TTPA)
GO:0015265	urea channel activity	1	1	0.027685	0.15976	ENSGALG00000004261(AQP9)
GO:0019975	interleukin-17 binding	1	1	0.027685	0.15976	ENSGALG00000009574(IL12A)
GO:0031703	type 2 angiotensin receptor binding	1	1	0.027685	0.15976	ENSGALG00000011117(AGT)
GO:0032791	lead ion binding	1	1	0.027685	0.15976	ENSGALG00000006805(PLSCR1)
GO:0038047	morphine receptor activity	1	1	0.027685	0.15976	ENSGALG00000013616(OPRM1)
GO:0042163	interleukin-12 beta subunit binding	1	1	0.027685	0.15976	ENSGALG00000009574(IL12A)
GO:0043924	suramin binding	1	1	0.027685	0.15976	ENSGALG00000010812(RYR2)
GO:0045513	interleukin-27 binding	1	1	0.027685	0.15976	ENSGALG00000009574(IL12A)
GO:0046539	histamine N-methyltransferase activity	1	1	0.027685	0.15976	ENSGALG00000012377(HNMT)
GO:0070287	ferritin receptor activity	1	1	0.027685	0.15976	ENSGALG00000016580(SCARA5)
GO:0097079	selenite:proton symporter activity	1	1	0.027685	0.15976	ENSGALG00000012298(SLC39A8)
GO:0098633	collagen fibril binding	1	1	0.027685	0.15976	ENSGALG00000011970(CHADL)
GO:0098872	G protein-coupled neurotransmitter receptor activity involved in regulation of postsynaptic cytosolic calcium ion concentration	1	1	0.027685	0.15976	ENSGALG00000012297(GRM1)
GO:0099567	calcium ion binding involved in regulation of postsynaptic cytosolic calcium ion concentration	1	1	0.027685	0.15976	ENSGALG00000032282(CALB1)
GO:0099580	ion antiporter activity involved in regulation of postsynaptic membrane potential	1	1	0.027685	0.15976	ENSGALG00000009400(SLC8A3)
GO:1902388	ceramide 1-phosphate transporter activity	1	1	0.027685	0.15976	ENSGALG00000035619(MTTP)
GO:1990838	poly(U)-specific exoribonuclease activity, producing 3' uridine cyclic phosphate ends	1	1	0.027685	0.15976	ENSGALG00000035604(USB1)
GO:0042923	neuropeptide binding	2	10	0.0296926	0.169788	ENSGALG00000013616(OPRM1);ENSGALG00000027260(MC3R)
GO:0003690	double-stranded DNA binding	31	792	0.0322001	0.182467	ENSGALG00000003588(IRX5);ENSGALG00000003952(RBPJL);ENSGALG00000005263(SOX8);ENSGALG00000005352(GATA5);ENSGALG00000006480(TCF7);ENSGALG00000008303(LHX5);ENSGALG00000009129(DLX5);ENSGALG00000010974(GSC);ENSGALG00000012123(PAX6);ENSGALG00000014918(RFX6);ENSGALG00000015150(RORB);ENSGALG00000016086(EGR4);ENSGALG00000016680(TFAP2B);ENSGALG00000018503(NKX6-3);ENSGALG00000023742(AHR2);ENSGALG00000032039(…
GO:0097159	organic cyclic compound binding	122	3829	0.0347862	0.195362	ENSGALG00000000048(ATP6V1A);ENSGALG00000000433(TUBA4A);ENSGALG00000001035(RORB);ENSGALG00000001662(ATP10B);ENSGALG00000001912(Epha10);ENSGALG00000003073(RHOBTB1);ENSGALG00000003588(IRX5);ENSGALG00000003952(RBPJL);ENSGALG00000003965(LEUTX);ENSGALG00000004704(TDRD12);ENSGALG00000005263(SOX8);ENSGALG00000005352(GATA5);ENSGALG00000005621(CAMK2A);ENSGALG00000005839(ARID3C);ENSGALG00000006158(ACVR2B);E…
GO:0016408	C-acyltransferase activity	2	11	0.0356372	0.19837	ENSGALG00000009037(SPTLC3);ENSGALG00000048373(sptssb)
GO:0003677	DNA binding	48	1348	0.0403189	0.222461	ENSGALG00000001035(RORB);ENSGALG00000003588(IRX5);ENSGALG00000003952(RBPJL);ENSGALG00000003965(LEUTX);ENSGALG00000005263(SOX8);ENSGALG00000005352(GATA5);ENSGALG00000005839(ARID3C);ENSGALG00000006480(TCF7);ENSGALG00000008303(LHX5);ENSGALG00000009129(DLX5);ENSGALG00000010974(GSC);ENSGALG00000012123(PAX6);ENSGALG00000012145(TBPL2);ENSGALG00000014918(RFX6);ENSGALG00000015150(RORB);ENSGALG00000016086(…
GO:1901363	heterocyclic compound binding	120	3783	0.0412483	0.223861	ENSGALG00000000048(ATP6V1A);ENSGALG00000000433(TUBA4A);ENSGALG00000001035(RORB);ENSGALG00000001662(ATP10B);ENSGALG00000001912(Epha10);ENSGALG00000003073(RHOBTB1);ENSGALG00000003588(IRX5);ENSGALG00000003952(RBPJL);ENSGALG00000003965(LEUTX);ENSGALG00000004704(TDRD12);ENSGALG00000005263(SOX8);ENSGALG00000005352(GATA5);ENSGALG00000005621(CAMK2A);ENSGALG00000005839(ARID3C);ENSGALG00000006158(ACVR2B);E…
GO:0120013	intermembrane lipid transfer activity	3	28	0.0413384	0.223861	ENSGALG00000016164(ABCG1);ENSGALG00000030031(TTPA);ENSGALG00000035619(MTTP)
GO:0016755	transferase activity, transferring amino-acyl groups	2	12	0.0419961	0.223861	ENSGALG00000004804(TGM3);ENSGALG00000012802(F13A1)
GO:0043495	protein membrane anchor	2	12	0.0419961	0.223861	ENSGALG00000051843(SPAG4);ENSGALG00000052084(SUN3)
GO:0022857	transmembrane transporter activity	30	784	0.044699	0.236266	ENSGALG00000000048(ATP6V1A);ENSGALG00000004261(AQP9);ENSGALG00000006072(Scn5a);ENSGALG00000006202(SCNN1B);ENSGALG00000006421(SLC16A12);ENSGALG00000007269(GABRA3);ENSGALG00000008602(SLC39A12);ENSGALG00000009349(SLC7A14);ENSGALG00000009400(SLC8A3);ENSGALG00000009919(KCNG3);ENSGALG00000010672(KCNK13);ENSGALG00000010812(RYR2);ENSGALG00000011040(SCN3A);ENSGALG00000011858(KCNH5);ENSGALG00000012111(TMEM…
GO:0140110	transcription regulator activity	37	1008	0.0468894	0.23852	ENSGALG00000001035(RORB);ENSGALG00000003588(IRX5);ENSGALG00000003952(RBPJL);ENSGALG00000003965(LEUTX);ENSGALG00000005263(SOX8);ENSGALG00000005352(GATA5);ENSGALG00000006805(PLSCR1);ENSGALG00000008303(LHX5);ENSGALG00000009129(DLX5);ENSGALG00000010974(GSC);ENSGALG00000012123(PAX6);ENSGALG00000014918(RFX6);ENSGALG00000015150(RORB);ENSGALG00000015935(SMYD1);ENSGALG00000016086(EGR4);ENSGALG00000016680(…
GO:0015106	bicarbonate transmembrane transporter activity	2	13	0.048742	0.23852	ENSGALG00000012298(SLC39A8);ENSGALG00000033638(SLC26A7)
GO:0016702	oxidoreductase activity, acting on single donors with incorporation of molecular oxygen, incorporation of two atoms of oxygen	2	13	0.048742	0.23852	ENSGALG00000005857(ALOX5);ENSGALG00000033635(PTGS2)
GO:0047834	D-threo-aldose 1-dehydrogenase activity	2	13	0.048742	0.23852	ENSGALG00000013072(AKR1B10);ENSGALG00000054210(AKR1B10)
GO:0005549	odorant binding	4	50	0.0490945	0.23852	ENSGALG00000036455(OR14J1);ENSGALG00000048673(OR14A16);ENSGALG00000048833(OR14A16);ENSGALG00000054846(OR14C36)
GO:0004714	transmembrane receptor protein tyrosine kinase activity	4	51	0.0521585	0.23852	ENSGALG00000001912(Epha10);ENSGALG00000013253(INSRR);ENSGALG00000040949(EPHA6);ENSGALG00000053185(LTK)
GO:0001228	DNA-binding transcription activator activity, RNA polymerase II-specific	13	284	0.0527447	0.23852	ENSGALG00000003952(RBPJL);ENSGALG00000006805(PLSCR1);ENSGALG00000009129(DLX5);ENSGALG00000012123(PAX6);ENSGALG00000014918(RFX6);ENSGALG00000015150(RORB);ENSGALG00000016680(TFAP2B);ENSGALG00000018503(NKX6-3);ENSGALG00000032039(HOXD13);ENSGALG00000032259(SIX3);ENSGALG00000034889(OTX2);ENSGALG00000039583(MITF);ENSGALG00000040532(ZIC1)
GO:0003884	D-amino-acid oxidase activity	1	2	0.0546056	0.23852	ENSGALG00000043053(DAO)
GO:0004666	prostaglandin-endoperoxide synthase activity	1	2	0.0546056	0.23852	ENSGALG00000033635(PTGS2)
GO:0004731	purine-nucleoside phosphorylase activity	1	2	0.0546056	0.23852	ENSGALG00000044146(PNP)
GO:0005143	interleukin-12 receptor binding	1	2	0.0546056	0.23852	ENSGALG00000009574(IL12A)
GO:0005219	ryanodine-sensitive calcium-release channel activity	1	2	0.0546056	0.23852	ENSGALG00000010812(RYR2)
GO:0005436	sodium:phosphate symporter activity	1	2	0.0546056	0.23852	ENSGALG00000014372(SLC34A2)
GO:0019972	interleukin-12 binding	1	2	0.0546056	0.23852	ENSGALG00000009574(IL12A)
GO:0031628	opioid receptor binding	1	2	0.0546056	0.23852	ENSGALG00000015419(PENK)
GO:0031701	angiotensin receptor binding	1	2	0.0546056	0.23852	ENSGALG00000011117(AGT)
GO:0031702	type 1 angiotensin receptor binding	1	2	0.0546056	0.23852	ENSGALG00000011117(AGT)
GO:0033961	cis-stilbene-oxide hydrolase activity	1	2	0.0546056	0.23852	ENSGALG00000010303(Ephx1)
GO:0034041	sterol-transporting ATPase activity	1	2	0.0546056	0.23852	ENSGALG00000016164(ABCG1)
GO:0042284	sphingolipid delta-4 desaturase activity	1	2	0.0546056	0.23852	ENSGALG00000011213(DEGS2)
GO:0045340	mercury ion binding	1	2	0.0546056	0.23852	ENSGALG00000006805(PLSCR1)
GO:0047066	phospholipid-hydroperoxide glutathione peroxidase activity	1	2	0.0546056	0.23852	ENSGALG00000028204(GPX1)
GO:0048763	calcium-induced calcium release activity	1	2	0.0546056	0.23852	ENSGALG00000010812(RYR2)
GO:0099510	calcium ion binding involved in regulation of cytosolic calcium ion concentration	1	2	0.0546056	0.23852	ENSGALG00000032282(CALB1)
GO:0099534	calcium ion binding involved in regulation of presynaptic cytosolic calcium ion concentration	1	2	0.0546056	0.23852	ENSGALG00000032282(CALB1)
GO:0008525	phosphatidylcholine transporter activity	2	14	0.0558486	0.240608	ENSGALG00000016164(ABCG1);ENSGALG00000035619(MTTP)
GO:0016701	oxidoreductase activity, acting on single donors with incorporation of molecular oxygen	2	14	0.0558486	0.240608	ENSGALG00000005857(ALOX5);ENSGALG00000033635(PTGS2)
GO:0005267	potassium channel activity	6	99	0.0566993	0.242611	ENSGALG00000009919(KCNG3);ENSGALG00000010672(KCNK13);ENSGALG00000011858(KCNH5);ENSGALG00000016055(KCNJ15);ENSGALG00000042705(KCNK3);ENSGALG00000045668(KCNU1)
GO:0008270	zinc ion binding	23	588	0.0600152	0.251962	ENSGALG00000001035(RORB);ENSGALG00000005031(DRP2);ENSGALG00000005352(GATA5);ENSGALG00000005360(CA4);ENSGALG00000006805(PLSCR1);ENSGALG00000006819(AGBL1);ENSGALG00000015150(RORB);ENSGALG00000030960(TRIM67);ENSGALG00000032282(CALB1);ENSGALG00000046009(zmat1);ENSGALG00000047472(gag-pol);ENSGALG00000048294(gag);ENSGALG00000049807(gag-pol);ENSGALG00000049871(gag-pol);ENSGALG00000050052(gag-pol);ENSGAL…
GO:0001046	core promoter sequence-specific DNA binding	3	33	0.0622971	0.251962	ENSGALG00000012123(PAX6);ENSGALG00000016680(TFAP2B);ENSGALG00000023742(AHR2)
GO:0001047	core promoter binding	3	33	0.0622971	0.251962	ENSGALG00000012123(PAX6);ENSGALG00000016680(TFAP2B);ENSGALG00000023742(AHR2)
GO:0004879	nuclear receptor activity	3	33	0.0622971	0.251962	ENSGALG00000001035(RORB);ENSGALG00000015150(RORB);ENSGALG00000023742(AHR2)
GO:0098531	transcription factor activity, direct ligand regulated sequence-specific DNA binding	3	33	0.0622971	0.251962	ENSGALG00000001035(RORB);ENSGALG00000015150(RORB);ENSGALG00000023742(AHR2)
GO:0001965	G-protein alpha-subunit binding	2	15	0.063291	0.251962	ENSGALG00000002549(RGS1);ENSGALG00000013616(OPRM1)
GO:0004675	transmembrane receptor protein serine/threonine kinase activity	2	15	0.063291	0.251962	ENSGALG00000006158(ACVR2B);ENSGALG00000036836(SOSTDC1)
GO:0005003	ephrin receptor activity	2	15	0.063291	0.251962	ENSGALG00000001912(Epha10);ENSGALG00000040949(EPHA6)
GO:0008484	sulfuric ester hydrolase activity	2	15	0.063291	0.251962	ENSGALG00000016654(ARSD);ENSGALG00000039553(SULF1)
GO:0034237	protein kinase A regulatory subunit binding	2	15	0.063291	0.251962	ENSGALG00000010812(RYR2);ENSGALG00000014762(AKAP7)
GO:0043548	phosphatidylinositol 3-kinase binding	2	15	0.063291	0.251962	ENSGALG00000013253(INSRR);ENSGALG00000016299(FAM83B)
GO:0005509	calcium ion binding	21	535	0.0681487	0.269595	ENSGALG00000001418(GUCA1B);ENSGALG00000002907(MYL1);ENSGALG00000004332(PLA2G12B);ENSGALG00000006725(ACAN);ENSGALG00000006805(PLSCR1);ENSGALG00000010812(RYR2);ENSGALG00000011182(DLL1);ENSGALG00000011347(IHH);ENSGALG00000012576(RASEF);ENSGALG00000012917(CDH6);ENSGALG00000015623(HGFAC);ENSGALG00000016478(MATN3);ENSGALG00000016584(EGFL6);ENSGALG00000021314(PLA2G10);ENSGALG00000024272(S100A12);ENSGALG…
GO:0070412	R-SMAD binding	2	16	0.0710453	0.279297	ENSGALG00000012123(PAX6);ENSGALG00000016954(RGCC)
GO:0004890	GABA-A receptor activity	2	17	0.0790885	0.280732	ENSGALG00000007269(GABRA3);ENSGALG00000050064(Gabrr3)
GO:0004857	enzyme inhibitor activity	10	217	0.0797581	0.280732	ENSGALG00000005503(WFDC1);ENSGALG00000008896(PPP1R1C);ENSGALG00000010657(COL28A1);ENSGALG00000010969(SPIA4);ENSGALG00000011117(AGT);ENSGALG00000019553(SERPINB10B);ENSGALG00000020390(SERPINA1);ENSGALG00000032231(C4);ENSGALG00000035854(COL6A6);ENSGALG00000054442(ITIH3)
GO:0003876	AMP deaminase activity	1	3	0.080783	0.280732	ENSGALG00000002082(AMPD1)
GO:0003918	DNA topoisomerase type II (ATP-hydrolyzing) activity	1	3	0.080783	0.280732	ENSGALG00000031768(SPO11)
GO:0003987	acetate-CoA ligase activity	1	3	0.080783	0.280732	ENSGALG00000010225(Acss1)
GO:0004945	angiotensin type II receptor activity	1	3	0.080783	0.280732	ENSGALG00000005936(AGTR2)
GO:0004980	melanocyte-stimulating hormone receptor activity	1	3	0.080783	0.280732	ENSGALG00000027260(MC3R)
GO:0005068	transmembrane receptor protein tyrosine kinase adaptor activity	1	3	0.080783	0.280732	ENSGALG00000054619(GAB2)
GO:0005131	growth hormone receptor binding	1	3	0.080783	0.280732	ENSGALG00000050619(SOCS2)
GO:0005432	calcium:sodium antiporter activity	1	3	0.080783	0.280732	ENSGALG00000009400(SLC8A3)
GO:0008449	N-acetylglucosamine-6-sulfatase activity	1	3	0.080783	0.280732	ENSGALG00000039553(SULF1)
GO:0015086	cadmium ion transmembrane transporter activity	1	3	0.080783	0.280732	ENSGALG00000012298(SLC39A8)
GO:0015204	urea transmembrane transporter activity	1	3	0.080783	0.280732	ENSGALG00000004261(AQP9)
GO:0015254	glycerol channel activity	1	3	0.080783	0.280732	ENSGALG00000004261(AQP9)
GO:0033829	O-fucosylpeptide 3-beta-N-acetylglucosaminyltransferase activity	1	3	0.080783	0.280732	ENSGALG00000012442(MFNG)
GO:0036313	phosphatidylinositol 3-kinase catalytic subunit binding	1	3	0.080783	0.280732	ENSGALG00000016299(FAM83B)
GO:0047623	adenosine-phosphate deaminase activity	1	3	0.080783	0.280732	ENSGALG00000002082(AMPD1)
GO:0047756	chondroitin 4-sulfotransferase activity	1	3	0.080783	0.280732	ENSGALG00000029632(CHST13)
GO:0050253	retinyl-palmitate esterase activity	1	3	0.080783	0.280732	ENSGALG00000029862(PLB1)
GO:0061505	DNA topoisomerase II activity	1	3	0.080783	0.280732	ENSGALG00000031768(SPO11)
GO:0099583	neurotransmitter receptor activity involved in regulation of postsynaptic cytosolic calcium ion concentration	1	3	0.080783	0.280732	ENSGALG00000012297(GRM1)
GO:0000979	RNA polymerase II core promoter sequence-specific DNA binding	2	18	0.0873989	0.298771	ENSGALG00000012123(PAX6);ENSGALG00000016680(TFAP2B)
GO:0017127	cholesterol transporter activity	2	18	0.0873989	0.298771	ENSGALG00000016164(ABCG1);ENSGALG00000035619(MTTP)
GO:0120020	intermembrane cholesterol transfer activity	2	18	0.0873989	0.298771	ENSGALG00000016164(ABCG1);ENSGALG00000035619(MTTP)
GO:0003785	actin monomer binding	2	19	0.0959556	0.324495	ENSGALG00000018946(LMOD3);ENSGALG00000031593(TMSB15B)
GO:0120015	intermembrane sterol transfer activity	2	19	0.0959556	0.324495	ENSGALG00000016164(ABCG1);ENSGALG00000035619(MTTP)
GO:0015079	potassium ion transmembrane transporter activity	6	114	0.0966347	0.325044	ENSGALG00000009919(KCNG3);ENSGALG00000010672(KCNK13);ENSGALG00000011858(KCNH5);ENSGALG00000016055(KCNJ15);ENSGALG00000042705(KCNK3);ENSGALG00000045668(KCNU1)
GO:0005548	phospholipid transporter activity	3	41	0.1039	0.325968	ENSGALG00000006805(PLSCR1);ENSGALG00000016164(ABCG1);ENSGALG00000035619(MTTP)
GO:0016917	GABA receptor activity	2	20	0.104739	0.325968	ENSGALG00000007269(GABRA3);ENSGALG00000050064(Gabrr3)
GO:0001595	angiotensin receptor activity	1	4	0.106238	0.325968	ENSGALG00000005936(AGTR2)
GO:0003796	lysozyme activity	1	4	0.106238	0.325968	ENSGALG00000016761(LYG2)
GO:0004065	arylsulfatase activity	1	4	0.106238	0.325968	ENSGALG00000039553(SULF1)
GO:0004749	ribose phosphate diphosphokinase activity	1	4	0.106238	0.325968	ENSGALG00000016592(PRPS2)
GO:0004875	complement receptor activity	1	4	0.106238	0.325968	ENSGALG00000030888(CMKLR1)
GO:0004985	opioid receptor activity	1	4	0.106238	0.325968	ENSGALG00000013616(OPRM1)
GO:0005384	manganese ion transmembrane transporter activity	1	4	0.106238	0.325968	ENSGALG00000012298(SLC39A8)
GO:0005499	vitamin D binding	1	4	0.106238	0.325968	ENSGALG00000032282(CALB1)
GO:0015168	glycerol transmembrane transporter activity	1	4	0.106238	0.325968	ENSGALG00000004261(AQP9)
GO:0016803	ether hydrolase activity	1	4	0.106238	0.325968	ENSGALG00000010303(Ephx1)
GO:0019534	toxin transmembrane transporter activity	1	4	0.106238	0.325968	ENSGALG00000016164(ABCG1)
GO:0030368	interleukin-17 receptor activity	1	4	0.106238	0.325968	ENSGALG00000005499(IL17RD)
GO:0035620	ceramide transporter activity	1	4	0.106238	0.325968	ENSGALG00000035619(MTTP)
GO:0042609	CD4 receptor binding	1	4	0.106238	0.325968	ENSGALG00000006805(PLSCR1)
GO:0050786	RAGE receptor binding	1	4	0.106238	0.325968	ENSGALG00000024272(S100A12)
GO:0050811	GABA receptor binding	1	4	0.106238	0.325968	ENSGALG00000015528(JAKMIP1)
GO:0015248	sterol transporter activity	2	21	0.113729	0.34726	ENSGALG00000016164(ABCG1);ENSGALG00000035619(MTTP)
GO:0000175	3'-5'-exoribonuclease activity	2	22	0.122909	0.364567	ENSGALG00000011624(PNLDC1);ENSGALG00000035604(USB1)
GO:0005540	hyaluronic acid binding	2	22	0.122909	0.364567	ENSGALG00000006725(ACAN);ENSGALG00000013234(HAPLN2)
GO:0016740	transferase activity	57	1773	0.124472	0.364567	ENSGALG00000001912(Epha10);ENSGALG00000004804(TGM3);ENSGALG00000005621(CAMK2A);ENSGALG00000006158(ACVR2B);ENSGALG00000006290(HS3ST4);ENSGALG00000007003(ST3GAL4);ENSGALG00000007356(MAP3K8);ENSGALG00000008911(RNF208);ENSGALG00000008947(PAK5);ENSGALG00000009037(SPTLC3);ENSGALG00000012018(UGT8);ENSGALG00000012377(HNMT);ENSGALG00000012442(MFNG);ENSGALG00000012802(F13A1);ENSGALG00000013061(PAPD7);ENSGA…
GO:0001537	N-acetylgalactosamine 4-O-sulfotransferase activity	1	5	0.130989	0.364567	ENSGALG00000029632(CHST13)
GO:0004999	vasoactive intestinal polypeptide receptor activity	1	5	0.130989	0.364567	ENSGALG00000005223(ADCYAP1R1)
GO:0005113	patched binding	1	5	0.130989	0.364567	ENSGALG00000011347(IHH)
GO:0005381	iron ion transmembrane transporter activity	1	5	0.130989	0.364567	ENSGALG00000012298(SLC39A8)
GO:0008048	calcium sensitive guanylate cyclase activator activity	1	5	0.130989	0.364567	ENSGALG00000001418(GUCA1B)
GO:0015166	polyol transmembrane transporter activity	1	5	0.130989	0.364567	ENSGALG00000004261(AQP9)
GO:0015643	toxic substance binding	1	5	0.130989	0.364567	ENSGALG00000029862(PLB1)
GO:0016778	diphosphotransferase activity	1	5	0.130989	0.364567	ENSGALG00000016592(PRPS2)
GO:0022841	potassium ion leak channel activity	1	5	0.130989	0.364567	ENSGALG00000042705(KCNK3)
GO:0030156	benzodiazepine receptor binding	1	5	0.130989	0.364567	ENSGALG00000050014(TSPOAP1)
GO:0034040	lipid-transporting ATPase activity	1	5	0.130989	0.364567	ENSGALG00000016164(ABCG1)
GO:0034481	chondroitin sulfotransferase activity	1	5	0.130989	0.364567	ENSGALG00000029632(CHST13)
GO:0061783	peptidoglycan muralytic activity	1	5	0.130989	0.364567	ENSGALG00000016761(LYG2)
GO:0090554	phosphatidylcholine-translocating ATPase activity	1	5	0.130989	0.364567	ENSGALG00000016164(ABCG1)
GO:0098821	BMP receptor activity	1	5	0.130989	0.364567	ENSGALG00000036836(SOSTDC1)
GO:0120014	intermembrane phospholipid transfer activity	1	5	0.130989	0.364567	ENSGALG00000035619(MTTP)
GO:0120019	intermembrane phosphotidylcholine transfer activity	1	5	0.130989	0.364567	ENSGALG00000035619(MTTP)
GO:1901618	organic hydroxy compound transmembrane transporter activity	2	23	0.13226	0.366484	ENSGALG00000004261(AQP9);ENSGALG00000016164(ABCG1)
GO:0005244	voltage-gated ion channel activity	6	125	0.13338	0.367964	ENSGALG00000009919(KCNG3);ENSGALG00000011858(KCNH5);ENSGALG00000012111(TMEM37);ENSGALG00000013007(Cacna2d4);ENSGALG00000016055(KCNJ15);ENSGALG00000042705(KCNK3)
GO:0022832	voltage-gated channel activity	6	126	0.137011	0.376333	ENSGALG00000009919(KCNG3);ENSGALG00000011858(KCNH5);ENSGALG00000012111(TMEM37);ENSGALG00000013007(Cacna2d4);ENSGALG00000016055(KCNJ15);ENSGALG00000042705(KCNK3)
GO:0005154	epidermal growth factor receptor binding	2	24	0.141768	0.387704	ENSGALG00000006805(PLSCR1);ENSGALG00000016299(FAM83B)
GO:0005249	voltage-gated potassium channel activity	4	74	0.148734	0.404995	ENSGALG00000009919(KCNG3);ENSGALG00000011858(KCNH5);ENSGALG00000016055(KCNJ15);ENSGALG00000042705(KCNK3)
GO:0005179	hormone activity	4	75	0.153923	0.406379	ENSGALG00000007361(SST);ENSGALG00000009603(PRL);ENSGALG00000037020(SCT);ENSGALG00000040959(GRP)
GO:0005000	vasopressin receptor activity	1	6	0.155057	0.406379	ENSGALG00000003138(OXTR)
GO:0010853	cyclase activator activity	1	6	0.155057	0.406379	ENSGALG00000001418(GUCA1B)
GO:0019531	oxalate transmembrane transporter activity	1	6	0.155057	0.406379	ENSGALG00000033638(SLC26A7)
GO:0030250	guanylate cyclase activator activity	1	6	0.155057	0.406379	ENSGALG00000001418(GUCA1B)
GO:0032051	clathrin light chain binding	1	6	0.155057	0.406379	ENSGALG00000028602(HMP19)
GO:0047498	calcium-dependent phospholipase A2 activity	1	6	0.155057	0.406379	ENSGALG00000021314(PLA2G10)
GO:0070410	co-SMAD binding	1	6	0.155057	0.406379	ENSGALG00000012123(PAX6)
GO:1904121	phosphatidylethanolamine transporter activity	1	6	0.155057	0.406379	ENSGALG00000035619(MTTP)
GO:0016896	exoribonuclease activity, producing 5'-phosphomonoesters	2	26	0.161186	0.420689	ENSGALG00000011624(PNLDC1);ENSGALG00000035604(USB1)
GO:0022843	voltage-gated cation channel activity	5	105	0.166056	0.431609	ENSGALG00000009919(KCNG3);ENSGALG00000011858(KCNH5);ENSGALG00000013007(Cacna2d4);ENSGALG00000016055(KCNJ15);ENSGALG00000042705(KCNK3)
GO:0004532	exoribonuclease activity	2	27	0.171068	0.431738	ENSGALG00000011624(PNLDC1);ENSGALG00000035604(USB1)
GO:0035591	signaling adaptor activity	2	27	0.171068	0.431738	ENSGALG00000050619(SOCS2);ENSGALG00000054619(GAB2)
GO:0001161	intronic transcription regulatory region sequence-specific DNA binding	1	7	0.178461	0.431738	ENSGALG00000037632(NKX2-1)
GO:0003916	DNA topoisomerase activity	1	7	0.178461	0.431738	ENSGALG00000031768(SPO11)
GO:0008020	G protein-coupled photoreceptor activity	1	7	0.178461	0.431738	ENSGALG00000047357(RRH)
GO:0015250	water channel activity	1	7	0.178461	0.431738	ENSGALG00000004261(AQP9)
GO:0015280	ligand-gated sodium channel activity	1	7	0.178461	0.431738	ENSGALG00000006202(SCNN1B)
GO:0016801	hydrolase activity, acting on ether bonds	1	7	0.178461	0.431738	ENSGALG00000010303(Ephx1)
GO:0022840	leak channel activity	1	7	0.178461	0.431738	ENSGALG00000042705(KCNK3)
GO:0022842	narrow pore channel activity	1	7	0.178461	0.431738	ENSGALG00000042705(KCNK3)
GO:0030249	guanylate cyclase regulator activity	1	7	0.178461	0.431738	ENSGALG00000001418(GUCA1B)
GO:0030957	Tat protein binding	1	7	0.178461	0.431738	ENSGALG00000011182(DLL1)
GO:0036312	phosphatidylinositol 3-kinase regulatory subunit binding	1	7	0.178461	0.431738	ENSGALG00000016299(FAM83B)
GO:0043560	insulin receptor substrate binding	1	7	0.178461	0.431738	ENSGALG00000013253(INSRR)
GO:0044213	intronic transcription regulatory region DNA binding	1	7	0.178461	0.431738	ENSGALG00000037632(NKX2-1)
GO:0046624	sphingolipid transporter activity	1	7	0.178461	0.431738	ENSGALG00000035619(MTTP)
GO:0048185	activin binding	1	7	0.178461	0.431738	ENSGALG00000006158(ACVR2B)
GO:1901612	cardiolipin binding	1	7	0.178461	0.431738	ENSGALG00000002121(PLEKHN1)
GO:0008146	sulfotransferase activity	3	55	0.194855	0.46811	ENSGALG00000006290(HS3ST4);ENSGALG00000029632(CHST13);ENSGALG00000031058(HS3ST3B1)
GO:0022839	ion gated channel activity	9	232	0.194984	0.46811	ENSGALG00000006202(SCNN1B);ENSGALG00000007269(GABRA3);ENSGALG00000009919(KCNG3);ENSGALG00000010812(RYR2);ENSGALG00000011858(KCNH5);ENSGALG00000012111(TMEM37);ENSGALG00000013007(Cacna2d4);ENSGALG00000016055(KCNJ15);ENSGALG00000042705(KCNK3)
GO:0005102	signaling receptor binding	31	955	0.199887	0.474097	ENSGALG00000001171(SEMA6B);ENSGALG00000004538(TNN);ENSGALG00000006239(Bmp2);ENSGALG00000006805(PLSCR1);ENSGALG00000007361(SST);ENSGALG00000009266(FGA);ENSGALG00000009268(FGG);ENSGALG00000009574(IL12A);ENSGALG00000009603(PRL);ENSGALG00000010722(--);ENSGALG00000011117(AGT);ENSGALG00000011182(DLL1);ENSGALG00000011347(IHH);ENSGALG00000015419(PENK);ENSGALG00000015528(JAKMIP1);ENSGALG00000016299(FAM83B…
GO:0004908	interleukin-1 receptor activity	1	8	0.201218	0.474097	ENSGALG00000016288(IL1RAPL1)
GO:0017128	phospholipid scramblase activity	1	8	0.201218	0.474097	ENSGALG00000006805(PLSCR1)
GO:0070700	BMP receptor binding	1	8	0.201218	0.474097	ENSGALG00000035052(BMP3)
GO:0099528	G protein-coupled neurotransmitter receptor activity	2	30	0.201246	0.474097	ENSGALG00000012297(GRM1);ENSGALG00000013616(OPRM1)
GO:0048018	receptor ligand activity	10	267	0.20682	0.48541	ENSGALG00000001171(SEMA6B);ENSGALG00000006239(Bmp2);ENSGALG00000007361(SST);ENSGALG00000009574(IL12A);ENSGALG00000009603(PRL);ENSGALG00000035052(BMP3);ENSGALG00000037020(SCT);ENSGALG00000040959(GRP);ENSGALG00000047285(BD7);ENSGALG00000049342(TNFSF13B)
GO:0022836	gated channel activity	9	236	0.208238	0.486921	ENSGALG00000006202(SCNN1B);ENSGALG00000007269(GABRA3);ENSGALG00000009919(KCNG3);ENSGALG00000010812(RYR2);ENSGALG00000011858(KCNH5);ENSGALG00000012111(TMEM37);ENSGALG00000013007(Cacna2d4);ENSGALG00000016055(KCNJ15);ENSGALG00000042705(KCNK3)
GO:0015085	calcium ion transmembrane transporter activity	4	85	0.209177	0.487305	ENSGALG00000009400(SLC8A3);ENSGALG00000010812(RYR2);ENSGALG00000012111(TMEM37);ENSGALG00000013007(Cacna2d4)
GO:0004601	peroxidase activity	2	31	0.211441	0.488958	ENSGALG00000028204(GPX1);ENSGALG00000033635(PTGS2)
GO:0016409	palmitoyltransferase activity	2	31	0.211441	0.488958	ENSGALG00000009037(SPTLC3);ENSGALG00000048373(sptssb)
GO:0003823	antigen binding	4	86	0.214992	0.495348	ENSGALG00000044547(IGHV5-10-1);ENSGALG00000044631(--);ENSGALG00000049185(Obscn);ENSGALG00000051289(IGHV5-10-1)
GO:0004012	phospholipid-translocating ATPase activity	1	9	0.223346	0.503529	ENSGALG00000016164(ABCG1)
GO:0005159	insulin-like growth factor receptor binding	1	9	0.223346	0.503529	ENSGALG00000050619(SOCS2)
GO:0009881	photoreceptor activity	1	9	0.223346	0.503529	ENSGALG00000047357(RRH)
GO:0010851	cyclase regulator activity	1	9	0.223346	0.503529	ENSGALG00000001418(GUCA1B)
GO:0015368	calcium:cation antiporter activity	1	9	0.223346	0.503529	ENSGALG00000009400(SLC8A3)
GO:1901611	phosphatidylglycerol binding	1	9	0.223346	0.503529	ENSGALG00000002121(PLEKHN1)
GO:0016684	oxidoreductase activity, acting on peroxide as acceptor	2	34	0.242281	0.523874	ENSGALG00000028204(GPX1);ENSGALG00000033635(PTGS2)
GO:0016796	exonuclease activity, active with either ribo- or deoxyribonucleic acids and producing 5'-phosphomonoesters	2	34	0.242281	0.523874	ENSGALG00000011624(PNLDC1);ENSGALG00000035604(USB1)
GO:0005319	lipid transporter activity	4	91	0.244688	0.523874	ENSGALG00000006805(PLSCR1);ENSGALG00000016164(ABCG1);ENSGALG00000030031(TTPA);ENSGALG00000035619(MTTP)
GO:0001618	virus receptor activity	1	10	0.244863	0.523874	ENSGALG00000006805(PLSCR1)
GO:0003746	translation elongation factor activity	1	10	0.244863	0.523874	ENSGALG00000052797(EIF5A)
GO:0004016	adenylate cyclase activity	1	10	0.244863	0.523874	ENSGALG00000030251(ADCY8)
GO:0005372	water transmembrane transporter activity	1	10	0.244863	0.523874	ENSGALG00000004261(AQP9)
GO:0015278	calcium-release channel activity	1	10	0.244863	0.523874	ENSGALG00000010812(RYR2)
GO:0015295	solute:proton symporter activity	1	10	0.244863	0.523874	ENSGALG00000012298(SLC39A8)
GO:0015296	anion:cation symporter activity	1	10	0.244863	0.523874	ENSGALG00000012298(SLC39A8)
GO:0031731	CCR6 chemokine receptor binding	1	10	0.244863	0.523874	ENSGALG00000047285(BD7)
GO:0034236	protein kinase A catalytic subunit binding	1	10	0.244863	0.523874	ENSGALG00000010812(RYR2)
GO:0045499	chemorepellent activity	1	10	0.244863	0.523874	ENSGALG00000001171(SEMA6B)
GO:0098632	cell-cell adhesion mediator activity	1	10	0.244863	0.523874	ENSGALG00000009523(CNTN1)
GO:0104005	hijacked molecular function	1	10	0.244863	0.523874	ENSGALG00000006805(PLSCR1)
GO:0008408	3'-5' exonuclease activity	2	35	0.252612	0.53862	ENSGALG00000011624(PNLDC1);ENSGALG00000035604(USB1)
GO:0004652	polynucleotide adenylyltransferase activity	1	11	0.265786	0.559128	ENSGALG00000013061(PAPD7)
GO:0004709	MAP kinase kinase kinase activity	1	11	0.265786	0.559128	ENSGALG00000007356(MAP3K8)
GO:0036122	BMP binding	1	11	0.265786	0.559128	ENSGALG00000036836(SOSTDC1)
GO:0070696	transmembrane receptor protein serine/threonine kinase binding	1	11	0.265786	0.559128	ENSGALG00000035052(BMP3)
GO:0004896	cytokine receptor activity	3	65	0.268311	0.56256	ENSGALG00000005499(IL17RD);ENSGALG00000006394(IL9R);ENSGALG00000016288(IL1RAPL1)
GO:0051018	protein kinase A binding	2	37	0.273297	0.571108	ENSGALG00000010812(RYR2);ENSGALG00000014762(AKAP7)
GO:0030545	receptor regulator activity	10	288	0.276721	0.573172	ENSGALG00000001171(SEMA6B);ENSGALG00000006239(Bmp2);ENSGALG00000007361(SST);ENSGALG00000009574(IL12A);ENSGALG00000009603(PRL);ENSGALG00000035052(BMP3);ENSGALG00000037020(SCT);ENSGALG00000040959(GRP);ENSGALG00000047285(BD7);ENSGALG00000049342(TNFSF13B)
GO:0043169	cation binding	55	1837	0.28357	0.573172	ENSGALG00000001035(RORB);ENSGALG00000001418(GUCA1B);ENSGALG00000001662(ATP10B);ENSGALG00000002907(MYL1);ENSGALG00000004332(PLA2G12B);ENSGALG00000005031(DRP2);ENSGALG00000005352(GATA5);ENSGALG00000005360(CA4);ENSGALG00000005857(ALOX5);ENSGALG00000006725(ACAN);ENSGALG00000006805(PLSCR1);ENSGALG00000006819(AGBL1);ENSGALG00000008911(RNF208);ENSGALG00000010225(Acss1);ENSGALG00000010812(RYR2);ENSGALG00…
GO:0004535	poly(A)-specific ribonuclease activity	1	12	0.28613	0.573172	ENSGALG00000011624(PNLDC1)
GO:0004602	glutathione peroxidase activity	1	12	0.28613	0.573172	ENSGALG00000028204(GPX1)
GO:0005523	tropomyosin binding	1	12	0.28613	0.573172	ENSGALG00000018946(LMOD3)
GO:0008271	secondary active sulfate transmembrane transporter activity	1	12	0.28613	0.573172	ENSGALG00000033638(SLC26A7)
GO:0015116	sulfate transmembrane transporter activity	1	12	0.28613	0.573172	ENSGALG00000033638(SLC26A7)
GO:0033612	receptor serine/threonine kinase binding	1	12	0.28613	0.573172	ENSGALG00000035052(BMP3)
GO:0036442	proton-exporting ATPase activity	1	12	0.28613	0.573172	ENSGALG00000000048(ATP6V1A)
GO:0044548	S100 protein binding	1	12	0.28613	0.573172	ENSGALG00000042705(KCNK3)
GO:0046961	proton-transporting ATPase activity, rotational mechanism	1	12	0.28613	0.573172	ENSGALG00000000048(ATP6V1A)
GO:0050699	WW domain binding	1	12	0.28613	0.573172	ENSGALG00000006202(SCNN1B)
GO:0070300	phosphatidic acid binding	1	12	0.28613	0.573172	ENSGALG00000002121(PLEKHN1)
GO:0046872	metal ion binding	53	1770	0.288095	0.575276	ENSGALG00000001035(RORB);ENSGALG00000001418(GUCA1B);ENSGALG00000001662(ATP10B);ENSGALG00000002907(MYL1);ENSGALG00000004332(PLA2G12B);ENSGALG00000005031(DRP2);ENSGALG00000005352(GATA5);ENSGALG00000005360(CA4);ENSGALG00000005857(ALOX5);ENSGALG00000006725(ACAN);ENSGALG00000006805(PLSCR1);ENSGALG00000006819(AGBL1);ENSGALG00000008911(RNF208);ENSGALG00000010812(RYR2);ENSGALG00000011182(DLL1);ENSGALG000…
GO:0016782	transferase activity, transferring sulfur-containing groups	3	68	0.291003	0.579244	ENSGALG00000006290(HS3ST4);ENSGALG00000029632(CHST13);ENSGALG00000031058(HS3ST3B1)
GO:0004713	protein tyrosine kinase activity	4	100	0.300085	0.595437	ENSGALG00000001912(Epha10);ENSGALG00000013253(INSRR);ENSGALG00000040949(EPHA6);ENSGALG00000053185(LTK)
GO:0004252	serine-type endopeptidase activity	5	132	0.302657	0.597574	ENSGALG00000015623(HGFAC);ENSGALG00000028345(RHBDL1);ENSGALG00000044661(BDMD1);ENSGALG00000048579(TMPRSS11E);ENSGALG00000051102(CD163)
GO:0004550	nucleoside diphosphate kinase activity	1	13	0.305912	0.597574	ENSGALG00000031652(AK5)
GO:0004622	lysophospholipase activity	1	13	0.305912	0.597574	ENSGALG00000029862(PLB1)
GO:0004683	calmodulin-dependent protein kinase activity	1	13	0.305912	0.597574	ENSGALG00000005621(CAMK2A)
GO:0016641	oxidoreductase activity, acting on the CH-NH2 group of donors, oxygen as acceptor	1	13	0.305912	0.597574	ENSGALG00000043053(DAO)
GO:0003774	motor activity	4	103	0.318902	0.61788	ENSGALG00000006221(KIF1A);ENSGALG00000010635(Kif28p);ENSGALG00000015358(MYH15);ENSGALG00000027323(MYH1D)
GO:0046914	transition metal ion binding	24	778	0.320137	0.61788	ENSGALG00000001035(RORB);ENSGALG00000005031(DRP2);ENSGALG00000005352(GATA5);ENSGALG00000005360(CA4);ENSGALG00000005857(ALOX5);ENSGALG00000006805(PLSCR1);ENSGALG00000006819(AGBL1);ENSGALG00000015150(RORB);ENSGALG00000030960(TRIM67);ENSGALG00000032282(CALB1);ENSGALG00000046009(zmat1);ENSGALG00000047472(gag-pol);ENSGALG00000048294(gag);ENSGALG00000049807(gag-pol);ENSGALG00000049871(gag-pol);ENSGALG0…
GO:0005262	calcium channel activity	3	72	0.321444	0.61788	ENSGALG00000010812(RYR2);ENSGALG00000012111(TMEM37);ENSGALG00000013007(Cacna2d4)
GO:0042054	histone methyltransferase activity	2	42	0.324775	0.61788	ENSGALG00000015935(SMYD1);ENSGALG00000038476(PRDM13)
GO:0004089	carbonate dehydratase activity	1	14	0.325148	0.61788	ENSGALG00000005360(CA4)
GO:0005184	neuropeptide hormone activity	1	14	0.325148	0.61788	ENSGALG00000040959(GRP)
GO:0005251	delayed rectifier potassium channel activity	1	14	0.325148	0.61788	ENSGALG00000009919(KCNG3)
GO:0008307	structural constituent of muscle	1	14	0.325148	0.61788	ENSGALG00000002907(MYL1)
GO:0072349	modified amino acid transmembrane transporter activity	1	14	0.325148	0.61788	ENSGALG00000006421(SLC16A12)
GO:0008080	N-acetyltransferase activity	2	43	0.334976	0.634638	ENSGALG00000040120(GLYATL3);ENSGALG00000047313(GLYATL3)
GO:0004983	neuropeptide Y receptor activity	1	15	0.343852	0.645621	ENSGALG00000020656(PRLHR)
GO:0015095	magnesium ion transmembrane transporter activity	1	15	0.343852	0.645621	ENSGALG00000039687(NIPAL4)
GO:0035035	histone acetyltransferase binding	1	15	0.343852	0.645621	ENSGALG00000012123(PAX6)
GO:0017124	SH3 domain binding	2	44	0.345131	0.646094	ENSGALG00000006805(PLSCR1);ENSGALG00000028204(GPX1)
GO:0016746	transferase activity, transferring acyl groups	6	173	0.346331	0.646416	ENSGALG00000004804(TGM3);ENSGALG00000009037(SPTLC3);ENSGALG00000012802(F13A1);ENSGALG00000040120(GLYATL3);ENSGALG00000047313(GLYATL3);ENSGALG00000048373(sptssb)
GO:0004620	phospholipase activity	3	76	0.351907	0.652949	ENSGALG00000004332(PLA2G12B);ENSGALG00000021314(PLA2G10);ENSGALG00000029862(PLB1)
GO:0099094	ligand-gated cation channel activity	3	76	0.351907	0.652949	ENSGALG00000006202(SCNN1B);ENSGALG00000010812(RYR2);ENSGALG00000016055(KCNJ15)
GO:0003951	NAD+ kinase activity	1	16	0.362039	0.663915	ENSGALG00000048686(CERKL)
GO:0016638	oxidoreductase activity, acting on the CH-NH2 group of donors	1	16	0.362039	0.663915	ENSGALG00000043053(DAO)
GO:0043531	ADP binding	1	16	0.362039	0.663915	ENSGALG00000016164(ABCG1)
GO:0099604	ligand-gated calcium channel activity	1	16	0.362039	0.663915	ENSGALG00000010812(RYR2)
GO:0015294	solute:cation symporter activity	2	46	0.365284	0.667918	ENSGALG00000012298(SLC39A8);ENSGALG00000014372(SLC34A2)
GO:0008236	serine-type peptidase activity	5	144	0.368453	0.669579	ENSGALG00000015623(HGFAC);ENSGALG00000028345(RHBDL1);ENSGALG00000044661(BDMD1);ENSGALG00000048579(TMPRSS11E);ENSGALG00000051102(CD163)
GO:0015276	ligand-gated ion channel activity	4	111	0.369386	0.669579	ENSGALG00000006202(SCNN1B);ENSGALG00000007269(GABRA3);ENSGALG00000010812(RYR2);ENSGALG00000016055(KCNJ15)
GO:0022834	ligand-gated channel activity	4	111	0.369386	0.669579	ENSGALG00000006202(SCNN1B);ENSGALG00000007269(GABRA3);ENSGALG00000010812(RYR2);ENSGALG00000016055(KCNJ15)
GO:0004864	protein phosphatase inhibitor activity	1	17	0.379724	0.684373	ENSGALG00000008896(PPP1R1C)
GO:0098631	cell adhesion mediator activity	1	17	0.379724	0.684373	ENSGALG00000009523(CNTN1)
GO:0017171	serine hydrolase activity	5	148	0.390515	0.699334	ENSGALG00000015623(HGFAC);ENSGALG00000028345(RHBDL1);ENSGALG00000044661(BDMD1);ENSGALG00000048579(TMPRSS11E);ENSGALG00000051102(CD163)
GO:0008017	microtubule binding	6	182	0.390919	0.699334	ENSGALG00000000625(MAPT);ENSGALG00000006221(KIF1A);ENSGALG00000010635(Kif28p);ENSGALG00000015528(JAKMIP1);ENSGALG00000049034(MAP10);ENSGALG00000053422(Cep350)
GO:0005254	chloride channel activity	2	49	0.39505	0.699334	ENSGALG00000033638(SLC26A7);ENSGALG00000050064(Gabrr3)
GO:0051213	dioxygenase activity	2	49	0.39505	0.699334	ENSGALG00000005857(ALOX5);ENSGALG00000033635(PTGS2)
GO:0005242	inward rectifier potassium channel activity	1	18	0.396919	0.699334	ENSGALG00000016055(KCNJ15)
GO:0015144	carbohydrate transmembrane transporter activity	1	18	0.396919	0.699334	ENSGALG00000004261(AQP9)
GO:0019212	phosphatase inhibitor activity	1	18	0.396919	0.699334	ENSGALG00000008896(PPP1R1C)
GO:0031683	G-protein beta/gamma-subunit complex binding	1	18	0.396919	0.699334	ENSGALG00000013785(GNAL)
GO:0034987	immunoglobulin receptor binding	3	83	0.404733	0.707332	ENSGALG00000044547(IGHV5-10-1);ENSGALG00000044631(--);ENSGALG00000051289(IGHV5-10-1)
GO:0052689	carboxylic ester hydrolase activity	3	83	0.404733	0.707332	ENSGALG00000004332(PLA2G12B);ENSGALG00000021314(PLA2G10);ENSGALG00000029862(PLB1)
GO:0016209	antioxidant activity	2	50	0.404832	0.707332	ENSGALG00000028204(GPX1);ENSGALG00000033635(PTGS2)
GO:0005217	intracellular ligand-gated ion channel activity	1	19	0.41364	0.716747	ENSGALG00000010812(RYR2)
GO:0043325	phosphatidylinositol-3,4-bisphosphate binding	1	19	0.41364	0.716747	ENSGALG00000030031(TTPA)
GO:0048027	mRNA 5'-UTR binding	1	19	0.41364	0.716747	ENSGALG00000033195(IGF2BP2)
GO:0004527	exonuclease activity	2	52	0.424164	0.732964	ENSGALG00000011624(PNLDC1);ENSGALG00000035604(USB1)
GO:0005112	Notch binding	1	20	0.429898	0.737761	ENSGALG00000011182(DLL1)
GO:0016405	CoA-ligase activity	1	20	0.429898	0.737761	ENSGALG00000010225(Acss1)
GO:0004984	olfactory receptor activity	4	121	0.432076	0.737761	ENSGALG00000036455(OR14J1);ENSGALG00000048673(OR14A16);ENSGALG00000048833(OR14A16);ENSGALG00000054846(OR14C36)
GO:0016410	N-acyltransferase activity	2	53	0.433707	0.737761	ENSGALG00000040120(GLYATL3);ENSGALG00000047313(GLYATL3)
GO:0022804	active transmembrane transporter activity	6	191	0.435456	0.737761	ENSGALG00000000048(ATP6V1A);ENSGALG00000009400(SLC8A3);ENSGALG00000012298(SLC39A8);ENSGALG00000014372(SLC34A2);ENSGALG00000016164(ABCG1);ENSGALG00000033638(SLC26A7)
GO:0042277	peptide binding	4	122	0.438267	0.737761	ENSGALG00000003138(OXTR);ENSGALG00000013616(OPRM1);ENSGALG00000027260(MC3R);ENSGALG00000032980(DLGAP3)
GO:0030594	neurotransmitter receptor activity	3	88	0.441704	0.737761	ENSGALG00000012297(GRM1);ENSGALG00000013616(OPRM1);ENSGALG00000050064(Gabrr3)
GO:0015291	secondary active transmembrane transporter activity	4	123	0.44444	0.737761	ENSGALG00000009400(SLC8A3);ENSGALG00000012298(SLC39A8);ENSGALG00000014372(SLC34A2);ENSGALG00000033638(SLC26A7)
GO:0005049	nuclear export signal receptor activity	1	21	0.445706	0.737761	ENSGALG00000040205(RANBP17)
GO:0005164	tumor necrosis factor receptor binding	1	21	0.445706	0.737761	ENSGALG00000049342(TNFSF13B)
GO:0005310	dicarboxylic acid transmembrane transporter activity	1	21	0.445706	0.737761	ENSGALG00000033638(SLC26A7)
GO:0005501	retinoid binding	1	21	0.445706	0.737761	ENSGALG00000002637(RBP7)
GO:0009975	cyclase activity	1	21	0.445706	0.737761	ENSGALG00000030251(ADCY8)
GO:0017147	Wnt-protein binding	1	21	0.445706	0.737761	ENSGALG00000026395(TRABD2A)
GO:0019840	isoprenoid binding	1	21	0.445706	0.737761	ENSGALG00000002637(RBP7)
GO:0051184	cofactor transmembrane transporter activity	1	21	0.445706	0.737761	ENSGALG00000006421(SLC16A12)
GO:0070851	growth factor receptor binding	3	89	0.448995	0.741254	ENSGALG00000006805(PLSCR1);ENSGALG00000009574(IL12A);ENSGALG00000016299(FAM83B)
GO:0016298	lipase activity	3	90	0.456247	0.74674	ENSGALG00000004332(PLA2G12B);ENSGALG00000021314(PLA2G10);ENSGALG00000029862(PLB1)
GO:0016810	hydrolase activity, acting on carbon-nitrogen (but not peptide) bonds	3	90	0.456247	0.74674	ENSGALG00000002082(AMPD1);ENSGALG00000044995(ADAD1);ENSGALG00000050669(Adad1)
GO:0015491	cation:cation antiporter activity	1	22	0.461077	0.74674	ENSGALG00000009400(SLC8A3)
GO:0016849	phosphorus-oxygen lyase activity	1	22	0.461077	0.74674	ENSGALG00000030251(ADCY8)
GO:0016878	acid-thiol ligase activity	1	22	0.461077	0.74674	ENSGALG00000010225(Acss1)
GO:0030215	semaphorin receptor binding	1	22	0.461077	0.74674	ENSGALG00000001171(SEMA6B)
GO:0048020	CCR chemokine receptor binding	1	22	0.461077	0.74674	ENSGALG00000047285(BD7)
GO:0015293	symporter activity	2	56	0.461815	0.74674	ENSGALG00000012298(SLC39A8);ENSGALG00000014372(SLC34A2)
GO:0050839	cell adhesion molecule binding	4	128	0.474971	0.756108	ENSGALG00000004538(TNN);ENSGALG00000009268(FGG);ENSGALG00000012917(CDH6);ENSGALG00000016584(EGFL6)
GO:0008066	glutamate receptor activity	1	23	0.476023	0.756108	ENSGALG00000012297(GRM1)
GO:0015298	solute:cation antiporter activity	1	23	0.476023	0.756108	ENSGALG00000009400(SLC8A3)
GO:0035198	miRNA binding	1	23	0.476023	0.756108	ENSGALG00000043460(SOX2)
GO:0042056	chemoattractant activity	1	23	0.476023	0.756108	ENSGALG00000047285(BD7)
GO:0044769	ATPase activity, coupled to transmembrane movement of ions, rotational mechanism	1	23	0.476023	0.756108	ENSGALG00000000048(ATP6V1A)
GO:0070566	adenylyltransferase activity	1	23	0.476023	0.756108	ENSGALG00000013061(PAPD7)
GO:0005125	cytokine activity	3	93	0.477757	0.756842	ENSGALG00000006239(Bmp2);ENSGALG00000009574(IL12A);ENSGALG00000035052(BMP3)
GO:0016407	acetyltransferase activity	2	58	0.480095	0.756842	ENSGALG00000040120(GLYATL3);ENSGALG00000047313(GLYATL3)
GO:0046332	SMAD binding	2	58	0.480095	0.756842	ENSGALG00000012123(PAX6);ENSGALG00000016954(RGCC)
GO:0015103	inorganic anion transmembrane transporter activity	3	94	0.48484	0.76241	ENSGALG00000012298(SLC39A8);ENSGALG00000033638(SLC26A7);ENSGALG00000050064(Gabrr3)
GO:0051015	actin filament binding	4	130	0.487008	0.76391	ENSGALG00000000645(Espn);ENSGALG00000015358(MYH15);ENSGALG00000027323(MYH1D);ENSGALG00000038532(--)
GO:0005253	anion channel activity	2	59	0.489092	0.765271	ENSGALG00000033638(SLC26A7);ENSGALG00000050064(Gabrr3)
GO:0008373	sialyltransferase activity	1	24	0.490556	0.765657	ENSGALG00000007003(ST3GAL4)
GO:0008083	growth factor activity	3	95	0.491876	0.765817	ENSGALG00000006239(Bmp2);ENSGALG00000009574(IL12A);ENSGALG00000035052(BMP3)
GO:0003725	double-stranded RNA binding	2	60	0.49799	0.773422	ENSGALG00000044995(ADAD1);ENSGALG00000050669(Adad1)
GO:0004181	metallocarboxypeptidase activity	1	25	0.504687	0.779782	ENSGALG00000006819(AGBL1)
GO:0043425	bHLH transcription factor binding	1	25	0.504687	0.779782	ENSGALG00000023742(AHR2)
GO:0019842	vitamin binding	3	97	0.505805	0.779782	ENSGALG00000009037(SPTLC3);ENSGALG00000030031(TTPA);ENSGALG00000032282(CALB1)
GO:0004386	helicase activity	3	98	0.512695	0.788472	ENSGALG00000006091(HFM1);ENSGALG00000011565(TDRD9);ENSGALG00000015928(DDX43)
GO:0046982	protein heterodimerization activity	6	208	0.517594	0.791482	ENSGALG00000009574(IL12A);ENSGALG00000016164(ABCG1);ENSGALG00000016680(TFAP2B);ENSGALG00000023742(AHR2);ENSGALG00000035619(MTTP);ENSGALG00000037735(CenpA)
GO:0005245	voltage-gated calcium channel activity	1	26	0.518427	0.791482	ENSGALG00000013007(Cacna2d4)
GO:0005326	neurotransmitter transporter activity	1	26	0.518427	0.791482	ENSGALG00000015332(CPLX1)
GO:0001786	phosphatidylserine binding	1	27	0.531787	0.797598	ENSGALG00000002121(PLEKHN1)
GO:0003953	NAD+ nucleosidase activity	1	27	0.531787	0.797598	ENSGALG00000016288(IL1RAPL1)
GO:0032813	tumor necrosis factor receptor superfamily binding	1	27	0.531787	0.797598	ENSGALG00000049342(TNFSF13B)
GO:0042887	amide transmembrane transporter activity	1	27	0.531787	0.797598	ENSGALG00000004261(AQP9)
GO:0003777	microtubule motor activity	2	64	0.532577	0.797598	ENSGALG00000006221(KIF1A);ENSGALG00000010635(Kif28p)
GO:0008170	N-methyltransferase activity	2	64	0.532577	0.797598	ENSGALG00000012377(HNMT);ENSGALG00000015935(SMYD1)
GO:0042626	ATPase activity, coupled to transmembrane movement of substances	2	64	0.532577	0.797598	ENSGALG00000000048(ATP6V1A);ENSGALG00000016164(ABCG1)
GO:1990939	ATP-dependent microtubule motor activity	2	64	0.532577	0.797598	ENSGALG00000006221(KIF1A);ENSGALG00000010635(Kif28p)
GO:0015405	P-P-bond-hydrolysis-driven transmembrane transporter activity	2	65	0.540967	0.808172	ENSGALG00000000048(ATP6V1A);ENSGALG00000016164(ABCG1)
GO:0001222	transcription corepressor binding	1	28	0.544778	0.808172	ENSGALG00000032259(SIX3)
GO:0016776	phosphotransferase activity, phosphate group as acceptor	1	28	0.544778	0.808172	ENSGALG00000031652(AK5)
GO:0061980	regulatory RNA binding	1	28	0.544778	0.808172	ENSGALG00000043460(SOX2)
GO:0015108	chloride transmembrane transporter activity	2	66	0.549251	0.810984	ENSGALG00000033638(SLC26A7);ENSGALG00000050064(Gabrr3)
GO:0015399	primary active transmembrane transporter activity	2	66	0.549251	0.810984	ENSGALG00000000048(ATP6V1A);ENSGALG00000016164(ABCG1)
GO:0005516	calmodulin binding	2	67	0.557431	0.819215	ENSGALG00000005621(CAMK2A);ENSGALG00000010812(RYR2)
GO:0008276	protein methyltransferase activity	2	67	0.557431	0.819215	ENSGALG00000015935(SMYD1);ENSGALG00000038476(PRDM13)
GO:0005126	cytokine receptor binding	4	143	0.562196	0.824292	ENSGALG00000009574(IL12A);ENSGALG00000047285(BD7);ENSGALG00000049342(TNFSF13B);ENSGALG00000050619(SOCS2)
GO:0019955	cytokine binding	2	68	0.565504	0.827214	ENSGALG00000009574(IL12A);ENSGALG00000036836(SOSTDC1)
GO:0004180	carboxypeptidase activity	1	30	0.56969	0.827564	ENSGALG00000006819(AGBL1)
GO:0015370	solute:sodium symporter activity	1	30	0.56969	0.827564	ENSGALG00000014372(SLC34A2)
GO:0043621	protein self-association	1	30	0.56969	0.827564	ENSGALG00000010812(RYR2)
GO:0004712	protein serine/threonine/tyrosine kinase activity	2	69	0.573472	0.829227	ENSGALG00000006158(ACVR2B);ENSGALG00000007356(MAP3K8)
GO:0043492	ATPase activity, coupled to movement of substances	2	69	0.573472	0.829227	ENSGALG00000000048(ATP6V1A);ENSGALG00000016164(ABCG1)
GO:0001221	transcription cofactor binding	2	70	0.581332	0.838665	ENSGALG00000012123(PAX6);ENSGALG00000032259(SIX3)
GO:0005200	structural constituent of cytoskeleton	5	185	0.584703	0.841598	ENSGALG00000000433(TUBA4A);ENSGALG00000000909(GFAP);ENSGALG00000024138(--);ENSGALG00000034308(--);ENSGALG00000049037(--)
GO:0016747	transferase activity, transferring acyl groups other than amino-acyl groups	4	148	0.589481	0.846537	ENSGALG00000009037(SPTLC3);ENSGALG00000040120(GLYATL3);ENSGALG00000047313(GLYATL3);ENSGALG00000048373(sptssb)
GO:0005178	integrin binding	2	72	0.596733	0.855	ENSGALG00000004538(TNN);ENSGALG00000016584(EGFL6)
GO:0005044	scavenger receptor activity	2	73	0.604273	0.860296	ENSGALG00000016580(SCARA5);ENSGALG00000051102(CD163)
GO:0016877	ligase activity, forming carbon-sulfur bonds	1	33	0.604533	0.860296	ENSGALG00000010225(Acss1)
GO:1901682	sulfur compound transmembrane transporter activity	1	33	0.604533	0.860296	ENSGALG00000033638(SLC26A7)
GO:0005544	calcium-dependent phospholipid binding	1	34	0.61551	0.862262	ENSGALG00000049367(ANXA4)
GO:0008375	acetylglucosaminyltransferase activity	1	34	0.61551	0.862262	ENSGALG00000012442(MFNG)
GO:0019205	nucleobase-containing compound kinase activity	1	34	0.61551	0.862262	ENSGALG00000031652(AK5)
GO:0019905	syntaxin binding	1	34	0.61551	0.862262	ENSGALG00000015332(CPLX1)
GO:0071949	FAD binding	1	34	0.61551	0.862262	ENSGALG00000043053(DAO)
GO:0099516	ion antiporter activity	1	34	0.61551	0.862262	ENSGALG00000009400(SLC8A3)
GO:0140142	nucleocytoplasmic carrier activity	1	34	0.61551	0.862262	ENSGALG00000040205(RANBP17)
GO:0018024	histone-lysine N-methyltransferase activity	1	35	0.626183	0.869564	ENSGALG00000015935(SMYD1)
GO:0070888	E-box binding	1	35	0.626183	0.869564	ENSGALG00000039583(MITF)
GO:0098960	postsynaptic neurotransmitter receptor activity	1	35	0.626183	0.869564	ENSGALG00000012297(GRM1)
GO:0015078	proton transmembrane transporter activity	2	76	0.626252	0.869564	ENSGALG00000000048(ATP6V1A);ENSGALG00000012298(SLC39A8)
GO:0045296	cadherin binding	1	36	0.636561	0.881932	ENSGALG00000012917(CDH6)
GO:0140096	catalytic activity, acting on a protein	45	1693	0.641165	0.886358	ENSGALG00000001912(Epha10);ENSGALG00000004804(TGM3);ENSGALG00000005621(CAMK2A);ENSGALG00000006158(ACVR2B);ENSGALG00000006819(AGBL1);ENSGALG00000007356(MAP3K8);ENSGALG00000008911(RNF208);ENSGALG00000008947(PAK5);ENSGALG00000011347(IHH);ENSGALG00000012802(F13A1);ENSGALG00000013253(INSRR);ENSGALG00000015623(HGFAC);ENSGALG00000015935(SMYD1);ENSGALG00000016300(TINAG);ENSGALG00000016426(MAP3K15);ENSGAL…
GO:0033218	amide binding	4	159	0.645859	0.888942	ENSGALG00000003138(OXTR);ENSGALG00000013616(OPRM1);ENSGALG00000027260(MC3R);ENSGALG00000032980(DLGAP3)
GO:0030276	clathrin binding	1	37	0.646652	0.888942	ENSGALG00000028602(HMP19)
GO:0030674	protein binding, bridging	2	79	0.647274	0.888942	ENSGALG00000050619(SOCS2);ENSGALG00000054619(GAB2)
GO:0043177	organic acid binding	3	120	0.649959	0.889904	ENSGALG00000006725(ACAN);ENSGALG00000010812(RYR2);ENSGALG00000013234(HAPLN2)
GO:0003779	actin binding	7	278	0.653771	0.889904	ENSGALG00000000645(Espn);ENSGALG00000015358(MYH15);ENSGALG00000017644(COTL1);ENSGALG00000018946(LMOD3);ENSGALG00000027323(MYH1D);ENSGALG00000031593(TMSB15B);ENSGALG00000038532(--)
GO:0016616	oxidoreductase activity, acting on the CH-OH group of donors, NAD or NADP as acceptor	2	80	0.654071	0.889904	ENSGALG00000013072(AKR1B10);ENSGALG00000054210(AKR1B10)
GO:0001540	amyloid-beta binding	1	38	0.656463	0.889904	ENSGALG00000032980(DLGAP3)
GO:0003724	RNA helicase activity	1	38	0.656463	0.889904	ENSGALG00000015928(DDX43)
GO:0042379	chemokine receptor binding	1	38	0.656463	0.889904	ENSGALG00000047285(BD7)
GO:0008168	methyltransferase activity	4	162	0.66032	0.893207	ENSGALG00000012377(HNMT);ENSGALG00000015935(SMYD1);ENSGALG00000038476(PRDM13);ENSGALG00000050548(bioC)
GO:0005546	phosphatidylinositol-4,5-bisphosphate binding	1	39	0.666003	0.898961	ENSGALG00000030031(TTPA)
GO:0001227	DNA-binding transcription repressor activity, RNA polymerase II-specific	4	164	0.669737	0.900466	ENSGALG00000010974(GSC);ENSGALG00000012123(PAX6);ENSGALG00000018503(NKX6-3);ENSGALG00000050603(--)
GO:0017111	nucleoside-triphosphatase activity	17	667	0.673555	0.900466	ENSGALG00000000048(ATP6V1A);ENSGALG00000000433(TUBA4A);ENSGALG00000003073(RHOBTB1);ENSGALG00000006091(HFM1);ENSGALG00000006221(KIF1A);ENSGALG00000010635(Kif28p);ENSGALG00000011565(TDRD9);ENSGALG00000012576(RASEF);ENSGALG00000013785(GNAL);ENSGALG00000015358(MYH15);ENSGALG00000015928(DDX43);ENSGALG00000016164(ABCG1);ENSGALG00000027323(MYH1D);ENSGALG00000031205(GNGT2);ENSGALG00000031768(SPO11);ENSGA…
GO:0019829	cation-transporting ATPase activity	1	40	0.675278	0.900466	ENSGALG00000000048(ATP6V1A)
GO:0022853	active ion transmembrane transporter activity	1	40	0.675278	0.900466	ENSGALG00000000048(ATP6V1A)
GO:0042625	ATPase coupled ion transmembrane transporter activity	1	40	0.675278	0.900466	ENSGALG00000000048(ATP6V1A)
GO:0008514	organic anion transmembrane transporter activity	3	126	0.68225	0.900466	ENSGALG00000006421(SLC16A12);ENSGALG00000012298(SLC39A8);ENSGALG00000033638(SLC26A7)
GO:0016799	hydrolase activity, hydrolyzing N-glycosyl compounds	1	41	0.684297	0.900466	ENSGALG00000016288(IL1RAPL1)
GO:0030971	receptor tyrosine kinase binding	1	41	0.684297	0.900466	ENSGALG00000054619(GAB2)
GO:0043022	ribosome binding	1	41	0.684297	0.900466	ENSGALG00000052797(EIF5A)
GO:0048306	calcium-dependent protein binding	1	41	0.684297	0.900466	ENSGALG00000024272(S100A12)
GO:0072341	modified amino acid binding	1	41	0.684297	0.900466	ENSGALG00000002121(PLEKHN1)
GO:0097110	scaffold protein binding	1	41	0.684297	0.900466	ENSGALG00000011182(DLL1)
GO:0003924	GTPase activity	6	249	0.691476	0.904437	ENSGALG00000000433(TUBA4A);ENSGALG00000003073(RHOBTB1);ENSGALG00000012576(RASEF);ENSGALG00000013785(GNAL);ENSGALG00000031205(GNGT2);ENSGALG00000048325(GBP)
GO:0015631	tubulin binding	6	249	0.691476	0.904437	ENSGALG00000000625(MAPT);ENSGALG00000006221(KIF1A);ENSGALG00000010635(Kif28p);ENSGALG00000015528(JAKMIP1);ENSGALG00000049034(MAP10);ENSGALG00000053422(Cep350)
GO:0005518	collagen binding	1	42	0.693066	0.904437	ENSGALG00000011970(CHADL)
GO:0019888	protein phosphatase regulator activity	1	42	0.693066	0.904437	ENSGALG00000008896(PPP1R1C)
GO:0003824	catalytic activity	124	4631	0.700992	0.908481	ENSGALG00000000048(ATP6V1A);ENSGALG00000000433(TUBA4A);ENSGALG00000001912(Epha10);ENSGALG00000002082(AMPD1);ENSGALG00000003073(RHOBTB1);ENSGALG00000004332(PLA2G12B);ENSGALG00000004804(TGM3);ENSGALG00000005360(CA4);ENSGALG00000005621(CAMK2A);ENSGALG00000005857(ALOX5);ENSGALG00000006091(HFM1);ENSGALG00000006158(ACVR2B);ENSGALG00000006221(KIF1A);ENSGALG00000006290(HS3ST4);ENSGALG00000006805(PLSCR1);…
GO:0016836	hydro-lyase activity	1	43	0.701592	0.908481	ENSGALG00000005360(CA4)
GO:0016741	transferase activity, transferring one-carbon groups	4	172	0.705598	0.908481	ENSGALG00000012377(HNMT);ENSGALG00000015935(SMYD1);ENSGALG00000038476(PRDM13);ENSGALG00000050548(bioC)
GO:0015297	antiporter activity	1	44	0.709882	0.908481	ENSGALG00000009400(SLC8A3)
GO:0016278	lysine N-methyltransferase activity	1	44	0.709882	0.908481	ENSGALG00000015935(SMYD1)
GO:0016279	protein-lysine N-methyltransferase activity	1	44	0.709882	0.908481	ENSGALG00000015935(SMYD1)
GO:0030170	pyridoxal phosphate binding	1	44	0.709882	0.908481	ENSGALG00000009037(SPTLC3)
GO:0070279	vitamin B6 binding	1	44	0.709882	0.908481	ENSGALG00000009037(SPTLC3)
GO:0004222	metalloendopeptidase activity	2	89	0.710608	0.908481	ENSGALG00000021341(ADAM20);ENSGALG00000026395(TRABD2A)
GO:0016614	oxidoreductase activity, acting on CH-OH group of donors	2	89	0.710608	0.908481	ENSGALG00000013072(AKR1B10);ENSGALG00000054210(AKR1B10)
GO:0038024	cargo receptor activity	2	91	0.722073	0.920923	ENSGALG00000016580(SCARA5);ENSGALG00000051102(CD163)
GO:0019003	GDP binding	1	46	0.725779	0.920923	ENSGALG00000012576(RASEF)
GO:0140104	molecular carrier activity	1	46	0.725779	0.920923	ENSGALG00000040205(RANBP17)
GO:0004672	protein kinase activity	12	497	0.727524	0.920923	ENSGALG00000001912(Epha10);ENSGALG00000005621(CAMK2A);ENSGALG00000006158(ACVR2B);ENSGALG00000007356(MAP3K8);ENSGALG00000008947(PAK5);ENSGALG00000013253(INSRR);ENSGALG00000016426(MAP3K15);ENSGALG00000029195(STK32A);ENSGALG00000034605(PAK6);ENSGALG00000036836(SOSTDC1);ENSGALG00000040949(EPHA6);ENSGALG00000053185(LTK)
GO:0046943	carboxylic acid transmembrane transporter activity	2	92	0.727661	0.920923	ENSGALG00000006421(SLC16A12);ENSGALG00000033638(SLC26A7)
GO:0042623	ATPase activity, coupled	5	219	0.729447	0.92133	ENSGALG00000000048(ATP6V1A);ENSGALG00000006221(KIF1A);ENSGALG00000010635(Kif28p);ENSGALG00000016164(ABCG1);ENSGALG00000031768(SPO11)
GO:0005342	organic acid transmembrane transporter activity	2	93	0.733153	0.924155	ENSGALG00000006421(SLC16A12);ENSGALG00000033638(SLC26A7)
GO:0008194	UDP-glycosyltransferase activity	2	94	0.738551	0.926377	ENSGALG00000012018(UGT8);ENSGALG00000012442(MFNG)
GO:0003678	DNA helicase activity	1	48	0.740807	0.926377	ENSGALG00000006091(HFM1)
GO:0008094	DNA-dependent ATPase activity	1	48	0.740807	0.926377	ENSGALG00000031768(SPO11)
GO:0031490	chromatin DNA binding	1	48	0.740807	0.926377	ENSGALG00000019553(SERPINB10B)
GO:0016773	phosphotransferase activity, alcohol group as acceptor	14	583	0.746171	0.931233	ENSGALG00000001912(Epha10);ENSGALG00000005621(CAMK2A);ENSGALG00000006158(ACVR2B);ENSGALG00000007356(MAP3K8);ENSGALG00000008947(PAK5);ENSGALG00000013253(INSRR);ENSGALG00000016426(MAP3K15);ENSGALG00000029195(STK32A);ENSGALG00000034605(PAK6);ENSGALG00000036836(SOSTDC1);ENSGALG00000040949(EPHA6);ENSGALG00000048686(CERKL);ENSGALG00000050256(TRPT1);ENSGALG00000053185(LTK)
GO:0000149	SNARE binding	1	51	0.761823	0.942747	ENSGALG00000015332(CPLX1)
GO:0015171	amino acid transmembrane transporter activity	1	51	0.761823	0.942747	ENSGALG00000006421(SLC16A12)
GO:0016763	transferase activity, transferring pentosyl groups	1	51	0.761823	0.942747	ENSGALG00000044146(PNP)
GO:0016462	pyrophosphatase activity	17	710	0.766859	0.942747	ENSGALG00000000048(ATP6V1A);ENSGALG00000000433(TUBA4A);ENSGALG00000003073(RHOBTB1);ENSGALG00000006091(HFM1);ENSGALG00000006221(KIF1A);ENSGALG00000010635(Kif28p);ENSGALG00000011565(TDRD9);ENSGALG00000012576(RASEF);ENSGALG00000013785(GNAL);ENSGALG00000015358(MYH15);ENSGALG00000015928(DDX43);ENSGALG00000016164(ABCG1);ENSGALG00000027323(MYH1D);ENSGALG00000031205(GNGT2);ENSGALG00000031768(SPO11);ENSGA…
GO:0008235	metalloexopeptidase activity	1	52	0.768444	0.942747	ENSGALG00000006819(AGBL1)
GO:0016817	hydrolase activity, acting on acid anhydrides	17	712	0.770728	0.942747	ENSGALG00000000048(ATP6V1A);ENSGALG00000000433(TUBA4A);ENSGALG00000003073(RHOBTB1);ENSGALG00000006091(HFM1);ENSGALG00000006221(KIF1A);ENSGALG00000010635(Kif28p);ENSGALG00000011565(TDRD9);ENSGALG00000012576(RASEF);ENSGALG00000013785(GNAL);ENSGALG00000015358(MYH15);ENSGALG00000015928(DDX43);ENSGALG00000016164(ABCG1);ENSGALG00000027323(MYH1D);ENSGALG00000031205(GNGT2);ENSGALG00000031768(SPO11);ENSGA…
GO:0016818	hydrolase activity, acting on acid anhydrides, in phosphorus-containing anhydrides	17	712	0.770728	0.942747	ENSGALG00000000048(ATP6V1A);ENSGALG00000000433(TUBA4A);ENSGALG00000003073(RHOBTB1);ENSGALG00000006091(HFM1);ENSGALG00000006221(KIF1A);ENSGALG00000010635(Kif28p);ENSGALG00000011565(TDRD9);ENSGALG00000012576(RASEF);ENSGALG00000013785(GNAL);ENSGALG00000015358(MYH15);ENSGALG00000015928(DDX43);ENSGALG00000016164(ABCG1);ENSGALG00000027323(MYH1D);ENSGALG00000031205(GNGT2);ENSGALG00000031768(SPO11);ENSGA…
GO:0005539	glycosaminoglycan binding	2	101	0.773784	0.942747	ENSGALG00000006725(ACAN);ENSGALG00000013234(HAPLN2)
GO:0003730	mRNA 3'-UTR binding	1	53	0.774881	0.942747	ENSGALG00000033195(IGF2BP2)
GO:0005496	steroid binding	1	53	0.774881	0.942747	ENSGALG00000032282(CALB1)
GO:0008135	translation factor activity, RNA binding	1	53	0.774881	0.942747	ENSGALG00000052797(EIF5A)
GO:0016835	carbon-oxygen lyase activity	1	53	0.774881	0.942747	ENSGALG00000005360(CA4)
GO:0030295	protein kinase activator activity	1	53	0.774881	0.942747	ENSGALG00000016954(RGCC)
GO:0001664	G protein-coupled receptor binding	3	147	0.777738	0.944396	ENSGALG00000011117(AGT);ENSGALG00000015419(PENK);ENSGALG00000047285(BD7)
GO:0030234	enzyme regulator activity	15	638	0.779357	0.944538	ENSGALG00000001418(GUCA1B);ENSGALG00000002549(RGS1);ENSGALG00000005503(WFDC1);ENSGALG00000008896(PPP1R1C);ENSGALG00000010657(COL28A1);ENSGALG00000010969(SPIA4);ENSGALG00000011117(AGT);ENSGALG00000016954(RGCC);ENSGALG00000019553(SERPINB10B);ENSGALG00000020390(SERPINA1);ENSGALG00000032231(C4);ENSGALG00000035854(COL6A6);ENSGALG00000045947(RANBP2);ENSGALG00000054136(RANBP2);ENSGALG00000054442(ITIH3)
GO:0019208	phosphatase regulator activity	1	55	0.787225	0.95224	ENSGALG00000008896(PPP1R1C)
GO:0019209	kinase activator activity	1	56	0.793142	0.955721	ENSGALG00000016954(RGCC)
GO:0051082	unfolded protein binding	1	56	0.793142	0.955721	ENSGALG00000039205(cct3)
GO:0000287	magnesium ion binding	3	153	0.800273	0.95947	ENSGALG00000001662(ATP10B);ENSGALG00000006805(PLSCR1);ENSGALG00000016592(PRPS2)
GO:1901981	phosphatidylinositol phosphate binding	2	107	0.800619	0.95947	ENSGALG00000002121(PLEKHN1);ENSGALG00000030031(TTPA)
GO:0008013	beta-catenin binding	1	58	0.804487	0.95947	ENSGALG00000006480(TCF7)
GO:1990782	protein tyrosine kinase binding	1	58	0.804487	0.95947	ENSGALG00000054619(GAB2)
GO:0003714	transcription corepressor activity	2	108	0.804807	0.95947	ENSGALG00000015935(SMYD1);ENSGALG00000016680(TFAP2B)
GO:0016887	ATPase activity	7	327	0.805406	0.95947	ENSGALG00000000048(ATP6V1A);ENSGALG00000006221(KIF1A);ENSGALG00000010635(Kif28p);ENSGALG00000011565(TDRD9);ENSGALG00000016164(ABCG1);ENSGALG00000031768(SPO11);ENSGALG00000039205(cct3)
GO:0008757	S-adenosylmethionine-dependent methyltransferase activity	2	109	0.808918	0.961832	ENSGALG00000012377(HNMT);ENSGALG00000015935(SMYD1)
GO:0008509	anion transmembrane transporter activity	4	202	0.814748	0.965666	ENSGALG00000006421(SLC16A12);ENSGALG00000012298(SLC39A8);ENSGALG00000033638(SLC26A7);ENSGALG00000050064(Gabrr3)
GO:0015238	drug transmembrane transporter activity	1	60	0.815212	0.965666	ENSGALG00000006421(SLC16A12)
GO:0008237	metallopeptidase activity	3	159	0.820866	0.970535	ENSGALG00000006819(AGBL1);ENSGALG00000021341(ADAM20);ENSGALG00000026395(TRABD2A)
GO:0005525	GTP binding	6	292	0.823356	0.971653	ENSGALG00000000433(TUBA4A);ENSGALG00000003073(RHOBTB1);ENSGALG00000012576(RASEF);ENSGALG00000013785(GNAL);ENSGALG00000038884(SRL);ENSGALG00000048325(GBP)
GO:0031406	carboxylic acid binding	2	114	0.828334	0.972902	ENSGALG00000006725(ACAN);ENSGALG00000013234(HAPLN2)
GO:1902936	phosphatidylinositol bisphosphate binding	1	63	0.83021	0.972902	ENSGALG00000030031(TTPA)
GO:0098772	molecular function regulator	26	1101	0.830601	0.972902	ENSGALG00000001171(SEMA6B);ENSGALG00000001418(GUCA1B);ENSGALG00000002549(RGS1);ENSGALG00000005503(WFDC1);ENSGALG00000006239(Bmp2);ENSGALG00000007361(SST);ENSGALG00000008896(PPP1R1C);ENSGALG00000009574(IL12A);ENSGALG00000009603(PRL);ENSGALG00000010657(COL28A1);ENSGALG00000010969(SPIA4);ENSGALG00000011117(AGT);ENSGALG00000016954(RGCC);ENSGALG00000019553(SERPINB10B);ENSGALG00000020390(SERPINA1);ENSG…
GO:0032550	purine ribonucleoside binding	6	295	0.830602	0.972902	ENSGALG00000000433(TUBA4A);ENSGALG00000003073(RHOBTB1);ENSGALG00000012576(RASEF);ENSGALG00000013785(GNAL);ENSGALG00000038884(SRL);ENSGALG00000048325(GBP)
GO:0001883	purine nucleoside binding	6	296	0.832964	0.973856	ENSGALG00000000433(TUBA4A);ENSGALG00000003073(RHOBTB1);ENSGALG00000012576(RASEF);ENSGALG00000013785(GNAL);ENSGALG00000038884(SRL);ENSGALG00000048325(GBP)
GO:0003682	chromatin binding	7	341	0.837876	0.976511	ENSGALG00000003952(RBPJL);ENSGALG00000005839(ARID3C);ENSGALG00000012123(PAX6);ENSGALG00000019553(SERPINB10B);ENSGALG00000032039(HOXD13);ENSGALG00000038476(PRDM13);ENSGALG00000039583(MITF)
GO:0005230	extracellular ligand-gated ion channel activity	1	65	0.839527	0.976511	ENSGALG00000007269(GABRA3)
GO:0032549	ribonucleoside binding	6	299	0.839892	0.976511	ENSGALG00000000433(TUBA4A);ENSGALG00000003073(RHOBTB1);ENSGALG00000012576(RASEF);ENSGALG00000013785(GNAL);ENSGALG00000038884(SRL);ENSGALG00000048325(GBP)
GO:0016301	kinase activity	14	635	0.845093	0.979341	ENSGALG00000001912(Epha10);ENSGALG00000005621(CAMK2A);ENSGALG00000006158(ACVR2B);ENSGALG00000007356(MAP3K8);ENSGALG00000008947(PAK5);ENSGALG00000013253(INSRR);ENSGALG00000016426(MAP3K15);ENSGALG00000029195(STK32A);ENSGALG00000031652(AK5);ENSGALG00000034605(PAK6);ENSGALG00000036836(SOSTDC1);ENSGALG00000040949(EPHA6);ENSGALG00000048686(CERKL);ENSGALG00000053185(LTK)
GO:0001882	nucleoside binding	6	302	0.846588	0.979341	ENSGALG00000000433(TUBA4A);ENSGALG00000003073(RHOBTB1);ENSGALG00000012576(RASEF);ENSGALG00000013785(GNAL);ENSGALG00000038884(SRL);ENSGALG00000048325(GBP)
GO:0016757	transferase activity, transferring glycosyl groups	4	214	0.84802	0.979341	ENSGALG00000007003(ST3GAL4);ENSGALG00000012018(UGT8);ENSGALG00000012442(MFNG);ENSGALG00000044146(PNP)
GO:0032559	adenyl ribonucleotide binding	25	1076	0.848555	0.979341	ENSGALG00000000048(ATP6V1A);ENSGALG00000001662(ATP10B);ENSGALG00000001912(Epha10);ENSGALG00000004704(TDRD12);ENSGALG00000005621(CAMK2A);ENSGALG00000006158(ACVR2B);ENSGALG00000006221(KIF1A);ENSGALG00000007356(MAP3K8);ENSGALG00000008947(PAK5);ENSGALG00000010225(Acss1);ENSGALG00000010635(Kif28p);ENSGALG00000013253(INSRR);ENSGALG00000015358(MYH15);ENSGALG00000015928(DDX43);ENSGALG00000016164(ABCG1);E…
GO:0032561	guanyl ribonucleotide binding	6	306	0.85516	0.981846	ENSGALG00000000433(TUBA4A);ENSGALG00000003073(RHOBTB1);ENSGALG00000012576(RASEF);ENSGALG00000013785(GNAL);ENSGALG00000038884(SRL);ENSGALG00000048325(GBP)
GO:0016798	hydrolase activity, acting on glycosyl bonds	2	122	0.85573	0.981846	ENSGALG00000016288(IL1RAPL1);ENSGALG00000016761(LYG2)
GO:0061629	RNA polymerase II sequence-specific DNA-binding transcription factor binding	2	122	0.85573	0.981846	ENSGALG00000010974(GSC);ENSGALG00000038476(PRDM13)
GO:0030554	adenyl nucleotide binding	25	1083	0.856969	0.981846	ENSGALG00000000048(ATP6V1A);ENSGALG00000001662(ATP10B);ENSGALG00000001912(Epha10);ENSGALG00000004704(TDRD12);ENSGALG00000005621(CAMK2A);ENSGALG00000006158(ACVR2B);ENSGALG00000006221(KIF1A);ENSGALG00000007356(MAP3K8);ENSGALG00000008947(PAK5);ENSGALG00000010225(Acss1);ENSGALG00000010635(Kif28p);ENSGALG00000013253(INSRR);ENSGALG00000015358(MYH15);ENSGALG00000015928(DDX43);ENSGALG00000016164(ABCG1);E…
GO:0016705	oxidoreductase activity, acting on paired donors, with incorporation or reduction of molecular oxygen	2	124	0.861928	0.983412	ENSGALG00000011213(DEGS2);ENSGALG00000033635(PTGS2)
GO:0008092	cytoskeletal protein binding	14	649	0.865976	0.983412	ENSGALG00000000625(MAPT);ENSGALG00000000645(Espn);ENSGALG00000006221(KIF1A);ENSGALG00000010635(Kif28p);ENSGALG00000015358(MYH15);ENSGALG00000015528(JAKMIP1);ENSGALG00000017644(COTL1);ENSGALG00000018946(LMOD3);ENSGALG00000023763(PIFO);ENSGALG00000027323(MYH1D);ENSGALG00000031593(TMSB15B);ENSGALG00000038532(--);ENSGALG00000049034(MAP10);ENSGALG00000053422(Cep350)
GO:0050660	flavin adenine dinucleotide binding	1	72	0.868302	0.983412	ENSGALG00000043053(DAO)
GO:0008134	transcription factor binding	6	313	0.869218	0.983412	ENSGALG00000010974(GSC);ENSGALG00000011182(DLL1);ENSGALG00000012123(PAX6);ENSGALG00000023742(AHR2);ENSGALG00000032259(SIX3);ENSGALG00000038476(PRDM13)
GO:0019001	guanyl nucleotide binding	6	313	0.869218	0.983412	ENSGALG00000000433(TUBA4A);ENSGALG00000003073(RHOBTB1);ENSGALG00000012576(RASEF);ENSGALG00000013785(GNAL);ENSGALG00000038884(SRL);ENSGALG00000048325(GBP)
GO:0043167	ion binding	87	3459	0.870774	0.983412	ENSGALG00000000048(ATP6V1A);ENSGALG00000000433(TUBA4A);ENSGALG00000001035(RORB);ENSGALG00000001418(GUCA1B);ENSGALG00000001662(ATP10B);ENSGALG00000001912(Epha10);ENSGALG00000002121(PLEKHN1);ENSGALG00000002907(MYL1);ENSGALG00000003073(RHOBTB1);ENSGALG00000004332(PLA2G12B);ENSGALG00000004704(TDRD12);ENSGALG00000005031(DRP2);ENSGALG00000005352(GATA5);ENSGALG00000005360(CA4);ENSGALG00000005621(CAMK2A)…
GO:0008144	drug binding	27	1175	0.871613	0.983412	ENSGALG00000000048(ATP6V1A);ENSGALG00000001662(ATP10B);ENSGALG00000001912(Epha10);ENSGALG00000004704(TDRD12);ENSGALG00000005621(CAMK2A);ENSGALG00000006158(ACVR2B);ENSGALG00000006221(KIF1A);ENSGALG00000007356(MAP3K8);ENSGALG00000008947(PAK5);ENSGALG00000009037(SPTLC3);ENSGALG00000010225(Acss1);ENSGALG00000010635(Kif28p);ENSGALG00000010812(RYR2);ENSGALG00000013253(INSRR);ENSGALG00000015358(MYH15);E…
GO:0004674	protein serine/threonine kinase activity	5	270	0.872418	0.983412	ENSGALG00000005621(CAMK2A);ENSGALG00000006158(ACVR2B);ENSGALG00000007356(MAP3K8);ENSGALG00000008947(PAK5);ENSGALG00000036836(SOSTDC1)
GO:0005488	binding	257	9590	0.874361	0.983412	ENSGALG00000000048(ATP6V1A);ENSGALG00000000433(TUBA4A);ENSGALG00000000625(MAPT);ENSGALG00000000645(Espn);ENSGALG00000000909(GFAP);ENSGALG00000001035(RORB);ENSGALG00000001171(SEMA6B);ENSGALG00000001418(GUCA1B);ENSGALG00000001662(ATP10B);ENSGALG00000001912(Epha10);ENSGALG00000002082(AMPD1);ENSGALG00000002121(PLEKHN1);ENSGALG00000002549(RGS1);ENSGALG00000002637(RBP7);ENSGALG00000002864(LRRTM3);ENSGA…
GO:0004843	thiol-dependent ubiquitin-specific protease activity	1	74	0.875534	0.983412	ENSGALG00000019543(OTULIN)
GO:0036459	thiol-dependent ubiquitinyl hydrolase activity	1	74	0.875534	0.983412	ENSGALG00000019543(OTULIN)
GO:0005096	GTPase activator activity	3	182	0.883842	0.990881	ENSGALG00000002549(RGS1);ENSGALG00000045947(RANBP2);ENSGALG00000054136(RANBP2)
GO:0101005	ubiquitinyl hydrolase activity	1	77	0.885647	0.990881	ENSGALG00000019543(OTULIN)
GO:0001085	RNA polymerase II transcription factor binding	2	133	0.886909	0.990881	ENSGALG00000010974(GSC);ENSGALG00000038476(PRDM13)
GO:0004553	hydrolase activity, hydrolyzing O-glycosyl compounds	1	80	0.89494	0.99754	ENSGALG00000016761(LYG2)
GO:0008234	cysteine-type peptidase activity	2	137	0.896612	0.99754	ENSGALG00000016300(TINAG);ENSGALG00000019543(OTULIN)
GO:0005524	ATP binding	23	1043	0.898739	0.99754	ENSGALG00000000048(ATP6V1A);ENSGALG00000001662(ATP10B);ENSGALG00000001912(Epha10);ENSGALG00000004704(TDRD12);ENSGALG00000005621(CAMK2A);ENSGALG00000006158(ACVR2B);ENSGALG00000006221(KIF1A);ENSGALG00000007356(MAP3K8);ENSGALG00000008947(PAK5);ENSGALG00000010635(Kif28p);ENSGALG00000013253(INSRR);ENSGALG00000015358(MYH15);ENSGALG00000015928(DDX43);ENSGALG00000016164(ABCG1);ENSGALG00000016426(MAP3K15)…
GO:0032555	purine ribonucleotide binding	31	1366	0.902181	0.99754	ENSGALG00000000048(ATP6V1A);ENSGALG00000000433(TUBA4A);ENSGALG00000001662(ATP10B);ENSGALG00000001912(Epha10);ENSGALG00000003073(RHOBTB1);ENSGALG00000004704(TDRD12);ENSGALG00000005621(CAMK2A);ENSGALG00000006158(ACVR2B);ENSGALG00000006221(KIF1A);ENSGALG00000007356(MAP3K8);ENSGALG00000008947(PAK5);ENSGALG00000010225(Acss1);ENSGALG00000010635(Kif28p);ENSGALG00000012576(RASEF);ENSGALG00000013253(INSRR…
GO:0016829	lyase activity	2	140	0.903376	0.99754	ENSGALG00000005360(CA4);ENSGALG00000030251(ADCY8)
GO:0019783	ubiquitin-like protein-specific protease activity	1	84	0.90617	0.99754	ENSGALG00000019543(OTULIN)
GO:0030246	carbohydrate binding	1	84	0.90617	0.99754	ENSGALG00000009523(CNTN1)
GO:0008238	exopeptidase activity	1	85	0.908785	0.99754	ENSGALG00000006819(AGBL1)
GO:0043021	ribonucleoprotein complex binding	1	85	0.908785	0.99754	ENSGALG00000052797(EIF5A)
GO:0032553	ribonucleotide binding	31	1378	0.911529	0.99754	ENSGALG00000000048(ATP6V1A);ENSGALG00000000433(TUBA4A);ENSGALG00000001662(ATP10B);ENSGALG00000001912(Epha10);ENSGALG00000003073(RHOBTB1);ENSGALG00000004704(TDRD12);ENSGALG00000005621(CAMK2A);ENSGALG00000006158(ACVR2B);ENSGALG00000006221(KIF1A);ENSGALG00000007356(MAP3K8);ENSGALG00000008947(PAK5);ENSGALG00000010225(Acss1);ENSGALG00000010635(Kif28p);ENSGALG00000012576(RASEF);ENSGALG00000013253(INSRR…
GO:0060090	molecular adaptor activity	2	144	0.911754	0.99754	ENSGALG00000050619(SOCS2);ENSGALG00000054619(GAB2)
GO:0017076	purine nucleotide binding	31	1380	0.913016	0.99754	ENSGALG00000000048(ATP6V1A);ENSGALG00000000433(TUBA4A);ENSGALG00000001662(ATP10B);ENSGALG00000001912(Epha10);ENSGALG00000003073(RHOBTB1);ENSGALG00000004704(TDRD12);ENSGALG00000005621(CAMK2A);ENSGALG00000006158(ACVR2B);ENSGALG00000006221(KIF1A);ENSGALG00000007356(MAP3K8);ENSGALG00000008947(PAK5);ENSGALG00000010225(Acss1);ENSGALG00000010635(Kif28p);ENSGALG00000012576(RASEF);ENSGALG00000013253(INSRR…
GO:0030695	GTPase regulator activity	3	197	0.913487	0.99754	ENSGALG00000002549(RGS1);ENSGALG00000045947(RANBP2);ENSGALG00000054136(RANBP2)
GO:0004725	protein tyrosine phosphatase activity	1	90	0.92081	1	ENSGALG00000043033(EYA1)
GO:0140101	catalytic activity, acting on a tRNA	1	91	0.923018	1	ENSGALG00000050256(TRPT1)
GO:0003729	mRNA binding	2	154	0.929818	1	ENSGALG00000033195(IGF2BP2);ENSGALG00000036160(BOLL)
GO:0035639	purine ribonucleoside triphosphate binding	29	1325	0.930105	1	ENSGALG00000000048(ATP6V1A);ENSGALG00000000433(TUBA4A);ENSGALG00000001662(ATP10B);ENSGALG00000001912(Epha10);ENSGALG00000003073(RHOBTB1);ENSGALG00000004704(TDRD12);ENSGALG00000005621(CAMK2A);ENSGALG00000006158(ACVR2B);ENSGALG00000006221(KIF1A);ENSGALG00000007356(MAP3K8);ENSGALG00000008947(PAK5);ENSGALG00000010635(Kif28p);ENSGALG00000012576(RASEF);ENSGALG00000013253(INSRR);ENSGALG00000013785(GNAL)…
GO:0019838	growth factor binding	1	95	0.931254	1	ENSGALG00000006158(ACVR2B)
GO:0097367	carbohydrate derivative binding	34	1534	0.935383	1	ENSGALG00000000048(ATP6V1A);ENSGALG00000000433(TUBA4A);ENSGALG00000001662(ATP10B);ENSGALG00000001912(Epha10);ENSGALG00000003073(RHOBTB1);ENSGALG00000004704(TDRD12);ENSGALG00000005621(CAMK2A);ENSGALG00000006158(ACVR2B);ENSGALG00000006221(KIF1A);ENSGALG00000006725(ACAN);ENSGALG00000007356(MAP3K8);ENSGALG00000008947(PAK5);ENSGALG00000010225(Acss1);ENSGALG00000010635(Kif28p);ENSGALG00000012576(RASEF)…
GO:0019904	protein domain specific binding	6	364	0.940969	1	ENSGALG00000006202(SCNN1B);ENSGALG00000006805(PLSCR1);ENSGALG00000009129(DLX5);ENSGALG00000012123(PAX6);ENSGALG00000028204(GPX1);ENSGALG00000033739(POU3F3)
GO:0008047	enzyme activator activity	5	317	0.941775	1	ENSGALG00000001418(GUCA1B);ENSGALG00000002549(RGS1);ENSGALG00000016954(RGCC);ENSGALG00000045947(RANBP2);ENSGALG00000054136(RANBP2)
GO:0051427	hormone receptor binding	1	104	0.946712	1	ENSGALG00000050619(SOCS2)
GO:0016853	isomerase activity	1	106	0.949646	1	ENSGALG00000031768(SPO11)
GO:0019901	protein kinase binding	6	374	0.949982	1	ENSGALG00000010812(RYR2);ENSGALG00000012123(PAX6);ENSGALG00000016299(FAM83B);ENSGALG00000016954(RGCC);ENSGALG00000052043(--);ENSGALG00000054619(GAB2)
GO:0020037	heme binding	1	107	0.951052	1	ENSGALG00000033635(PTGS2)
GO:0060589	nucleoside-triphosphatase regulator activity	3	226	0.952165	1	ENSGALG00000002549(RGS1);ENSGALG00000045947(RANBP2);ENSGALG00000054136(RANBP2)
GO:0031267	small GTPase binding	2	173	0.954948	1	ENSGALG00000004146(RIMS4);ENSGALG00000038943(RASSF5)
GO:0019900	kinase binding	7	429	0.955788	1	ENSGALG00000010812(RYR2);ENSGALG00000012123(PAX6);ENSGALG00000015528(JAKMIP1);ENSGALG00000016299(FAM83B);ENSGALG00000016954(RGCC);ENSGALG00000052043(--);ENSGALG00000054619(GAB2)
GO:0046906	tetrapyrrole binding	1	112	0.957515	1	ENSGALG00000033635(PTGS2)
GO:0036094	small molecule binding	39	1788	0.960001	1	ENSGALG00000000048(ATP6V1A);ENSGALG00000000433(TUBA4A);ENSGALG00000001662(ATP10B);ENSGALG00000001912(Epha10);ENSGALG00000003073(RHOBTB1);ENSGALG00000004704(TDRD12);ENSGALG00000005621(CAMK2A);ENSGALG00000006158(ACVR2B);ENSGALG00000006221(KIF1A);ENSGALG00000006725(ACAN);ENSGALG00000007356(MAP3K8);ENSGALG00000008947(PAK5);ENSGALG00000009037(SPTLC3);ENSGALG00000010225(Acss1);ENSGALG00000010635(Kif28p…
GO:0000166	nucleotide binding	33	1556	0.963458	1	ENSGALG00000000048(ATP6V1A);ENSGALG00000000433(TUBA4A);ENSGALG00000001662(ATP10B);ENSGALG00000001912(Epha10);ENSGALG00000003073(RHOBTB1);ENSGALG00000004704(TDRD12);ENSGALG00000005621(CAMK2A);ENSGALG00000006158(ACVR2B);ENSGALG00000006221(KIF1A);ENSGALG00000007356(MAP3K8);ENSGALG00000008947(PAK5);ENSGALG00000010225(Acss1);ENSGALG00000010635(Kif28p);ENSGALG00000012576(RASEF);ENSGALG00000013253(INSRR…
GO:1901265	nucleoside phosphate binding	33	1556	0.963458	1	ENSGALG00000000048(ATP6V1A);ENSGALG00000000433(TUBA4A);ENSGALG00000001662(ATP10B);ENSGALG00000001912(Epha10);ENSGALG00000003073(RHOBTB1);ENSGALG00000004704(TDRD12);ENSGALG00000005621(CAMK2A);ENSGALG00000006158(ACVR2B);ENSGALG00000006221(KIF1A);ENSGALG00000007356(MAP3K8);ENSGALG00000008947(PAK5);ENSGALG00000010225(Acss1);ENSGALG00000010635(Kif28p);ENSGALG00000012576(RASEF);ENSGALG00000013253(INSRR…
GO:0005506	iron ion binding	1	119	0.96516	1	ENSGALG00000005857(ALOX5)
GO:0019887	protein kinase regulator activity	1	120	0.966133	1	ENSGALG00000016954(RGCC)
GO:1901681	sulfur compound binding	1	122	0.968	1	ENSGALG00000010812(RYR2)
GO:0035091	phosphatidylinositol binding	2	190	0.969935	1	ENSGALG00000002121(PLEKHN1);ENSGALG00000030031(TTPA)
GO:0016758	transferase activity, transferring hexosyl groups	1	125	0.97061	1	ENSGALG00000012442(MFNG)
GO:0005543	phospholipid binding	4	304	0.971126	1	ENSGALG00000002121(PLEKHN1);ENSGALG00000021314(PLA2G10);ENSGALG00000030031(TTPA);ENSGALG00000049367(ANXA4)
GO:0016874	ligase activity	1	131	0.97521	1	ENSGALG00000010225(Acss1)
GO:0019207	kinase regulator activity	1	133	0.976577	1	ENSGALG00000016954(RGCC)
GO:0004721	phosphoprotein phosphatase activity	1	140	0.980798	1	ENSGALG00000043033(EYA1)
GO:0005085	guanyl-nucleotide exchange factor activity	1	153	0.986728	1	ENSGALG00000026460(myoM)
GO:0044877	protein-containing complex binding	10	651	0.987616	1	ENSGALG00000000645(Espn);ENSGALG00000004538(TNN);ENSGALG00000006158(ACVR2B);ENSGALG00000011970(CHADL);ENSGALG00000013785(GNAL);ENSGALG00000015358(MYH15);ENSGALG00000016584(EGFL6);ENSGALG00000027323(MYH1D);ENSGALG00000038532(--);ENSGALG00000052797(EIF5A)
GO:0061630	ubiquitin protein ligase activity	1	158	0.988487	1	ENSGALG00000008911(RNF208)
GO:0003713	transcription coactivator activity	1	159	0.988809	1	ENSGALG00000016680(TFAP2B)
GO:0008289	lipid binding	6	459	0.989007	1	ENSGALG00000002121(PLEKHN1);ENSGALG00000002637(RBP7);ENSGALG00000021314(PLA2G10);ENSGALG00000030031(TTPA);ENSGALG00000032282(CALB1);ENSGALG00000049367(ANXA4)
GO:0050662	coenzyme binding	2	235	0.989987	1	ENSGALG00000009037(SPTLC3);ENSGALG00000043053(DAO)
GO:0043168	anion binding	40	1978	0.99079	1	ENSGALG00000000048(ATP6V1A);ENSGALG00000000433(TUBA4A);ENSGALG00000001662(ATP10B);ENSGALG00000001912(Epha10);ENSGALG00000002121(PLEKHN1);ENSGALG00000003073(RHOBTB1);ENSGALG00000004704(TDRD12);ENSGALG00000005621(CAMK2A);ENSGALG00000006158(ACVR2B);ENSGALG00000006221(KIF1A);ENSGALG00000006725(ACAN);ENSGALG00000007356(MAP3K8);ENSGALG00000008947(PAK5);ENSGALG00000009037(SPTLC3);ENSGALG00000010225(Acss…
GO:0061659	ubiquitin-like protein ligase activity	1	167	0.991087	1	ENSGALG00000008911(RNF208)
GO:0005198	structural molecule activity	7	525	0.991567	1	ENSGALG00000000433(TUBA4A);ENSGALG00000000909(GFAP);ENSGALG00000002907(MYL1);ENSGALG00000009268(FGG);ENSGALG00000024138(--);ENSGALG00000034308(--);ENSGALG00000049037(--)
GO:0004842	ubiquitin-protein transferase activity	2	251	0.993284	1	ENSGALG00000008911(RNF208);ENSGALG00000038043(HECTD2)
GO:0051020	GTPase binding	3	325	0.994652	1	ENSGALG00000004146(RIMS4);ENSGALG00000026460(myoM);ENSGALG00000038943(RASSF5)
GO:0046983	protein dimerization activity	10	705	0.994944	1	ENSGALG00000009574(IL12A);ENSGALG00000016164(ABCG1);ENSGALG00000016680(TFAP2B);ENSGALG00000023742(AHR2);ENSGALG00000033635(PTGS2);ENSGALG00000033739(POU3F3);ENSGALG00000035619(MTTP);ENSGALG00000037558(Mef2b);ENSGALG00000037735(CenpA);ENSGALG00000039583(MITF)
GO:0031625	ubiquitin protein ligase binding	1	191	0.995501	1	ENSGALG00000012123(PAX6)
GO:0019787	ubiquitin-like protein transferase activity	2	268	0.995624	1	ENSGALG00000008911(RNF208);ENSGALG00000038043(HECTD2)
GO:0016491	oxidoreductase activity	7	573	0.996577	1	ENSGALG00000005857(ALOX5);ENSGALG00000011213(DEGS2);ENSGALG00000013072(AKR1B10);ENSGALG00000028204(GPX1);ENSGALG00000033635(PTGS2);ENSGALG00000043053(DAO);ENSGALG00000054210(AKR1B10)
GO:0044389	ubiquitin-like protein ligase binding	1	206	0.997068	1	ENSGALG00000012123(PAX6)
GO:0003712	transcription coregulator activity	2	292	0.997625	1	ENSGALG00000015935(SMYD1);ENSGALG00000016680(TFAP2B)
GO:0016791	phosphatase activity	1	217	0.997858	1	ENSGALG00000043033(EYA1)
GO:0042803	protein homodimerization activity	4	436	0.998271	1	ENSGALG00000016164(ABCG1);ENSGALG00000016680(TFAP2B);ENSGALG00000033635(PTGS2);ENSGALG00000033739(POU3F3)
GO:0048037	cofactor binding	3	392	0.998906	1	ENSGALG00000009037(SPTLC3);ENSGALG00000033635(PTGS2);ENSGALG00000043053(DAO)
GO:0042578	phosphoric ester hydrolase activity	1	289	0.999728	1	ENSGALG00000043033(EYA1)
GO:0005515	protein binding	135	6132	0.999942	1	ENSGALG00000000625(MAPT);ENSGALG00000000645(Espn);ENSGALG00000000909(GFAP);ENSGALG00000001171(SEMA6B);ENSGALG00000001912(Epha10);ENSGALG00000002082(AMPD1);ENSGALG00000002549(RGS1);ENSGALG00000002864(LRRTM3);ENSGALG00000003073(RHOBTB1);ENSGALG00000004146(RIMS4);ENSGALG00000004538(TNN);ENSGALG00000005031(DRP2);ENSGALG00000005293(GNG13);ENSGALG00000005541(GJB1);ENSGALG00000005621(CAMK2A);ENSGALG0000…
GO:0042802	identical protein binding	15	1224	0.999958	1	ENSGALG00000000909(GFAP);ENSGALG00000002082(AMPD1);ENSGALG00000004538(TNN);ENSGALG00000005541(GJB1);ENSGALG00000006221(KIF1A);ENSGALG00000010812(RYR2);ENSGALG00000012576(RASEF);ENSGALG00000015737(NCAM2);ENSGALG00000016164(ABCG1);ENSGALG00000016592(PRPS2);ENSGALG00000016680(TFAP2B);ENSGALG00000033635(PTGS2);ENSGALG00000033739(POU3F3);ENSGALG00000037336(PRTG);ENSGALG00000043053(DAO)
GO:0019899	enzyme binding	13	1322	0.999999	1	ENSGALG00000004146(RIMS4);ENSGALG00000006805(PLSCR1);ENSGALG00000010812(RYR2);ENSGALG00000012123(PAX6);ENSGALG00000015528(JAKMIP1);ENSGALG00000016299(FAM83B);ENSGALG00000016954(RGCC);ENSGALG00000017644(COTL1);ENSGALG00000026460(myoM);ENSGALG00000033635(PTGS2);ENSGALG00000038943(RASSF5);ENSGALG00000052043(--);ENSGALG00000054619(GAB2)
GO:0003674	molecular_function	348	12570	1	1	ENSGALG00000000048(ATP6V1A);ENSGALG00000000433(TUBA4A);ENSGALG00000000625(MAPT);ENSGALG00000000645(Espn);ENSGALG00000000909(GFAP);ENSGALG00000001035(RORB);ENSGALG00000001171(SEMA6B);ENSGALG00000001418(GUCA1B);ENSGALG00000001662(ATP10B);ENSGALG00000001912(Epha10);ENSGALG00000002082(AMPD1);ENSGALG00000002121(PLEKHN1);ENSGALG00000002549(RGS1);ENSGALG00000002637(RBP7);ENSGALG00000002864(LRRTM3);ENSGA…
