# Supplementary material for: Integrative Transcriptome Analysis Across Follicles Highlights Key Regulatory Pathways in Low and High-Egg-Laying Hens
Source: Animals (Basel). 2025 Nov 15;15(22):3300. doi: 10.3390/ani15223300 (PMC12649194; doi:10.3390/ani15223300)
Supplement: Supplementary file 1 [file animals-15-03300-s001.zip › Table_S4_GO_LSY-vs-HSY.F.xlsx]

## Sheet: Sheet1
GO ID	Description	LSY-vs-HSY (679)	All (12570)	pvalue	p.adjust	Genes
GO:0004523	RNA-DNA hybrid ribonuclease activity	32	110	1.32453e-15	1.28347e-12	ENSGALG00000044734(pol);ENSGALG00000045335(--);ENSGALG00000046517(pol);ENSGALG00000046681(pol);ENSGALG00000047164(pol);ENSGALG00000047170(pol);ENSGALG00000047540(pol);ENSGALG00000047946(pol);ENSGALG00000048560(--);ENSGALG00000048665(pol);ENSGALG00000049073(pol);ENSGALG00000049341(pol);ENSGALG00000049474(pol);ENSGALG00000049772(pol);ENSGALG00000049807(gag-pol);ENSGALG00000049871(gag-pol);ENSGALG00…
GO:0016891	endoribonuclease activity, producing 5'-phosphomonoesters	33	126	1.40285e-14	6.79679e-12	ENSGALG00000044734(pol);ENSGALG00000045335(--);ENSGALG00000046517(pol);ENSGALG00000046681(pol);ENSGALG00000047164(pol);ENSGALG00000047170(pol);ENSGALG00000047540(pol);ENSGALG00000047946(pol);ENSGALG00000048560(--);ENSGALG00000048665(pol);ENSGALG00000049073(pol);ENSGALG00000049341(pol);ENSGALG00000049474(pol);ENSGALG00000049772(pol);ENSGALG00000049807(gag-pol);ENSGALG00000049871(gag-pol);ENSGALG00…
GO:0004521	endoribonuclease activity	34	140	6.25447e-14	1.84254e-11	ENSGALG00000002645(PIWIL1);ENSGALG00000044734(pol);ENSGALG00000045335(--);ENSGALG00000046517(pol);ENSGALG00000046681(pol);ENSGALG00000047164(pol);ENSGALG00000047170(pol);ENSGALG00000047540(pol);ENSGALG00000047946(pol);ENSGALG00000048560(--);ENSGALG00000048665(pol);ENSGALG00000049073(pol);ENSGALG00000049341(pol);ENSGALG00000049474(pol);ENSGALG00000049772(pol);ENSGALG00000049807(gag-pol);ENSGALG000…
GO:0016893	endonuclease activity, active with either ribo- or deoxyribonucleic acids and producing 5'-phosphomonoesters	33	133	7.60596e-14	1.84254e-11	ENSGALG00000044734(pol);ENSGALG00000045335(--);ENSGALG00000046517(pol);ENSGALG00000046681(pol);ENSGALG00000047164(pol);ENSGALG00000047170(pol);ENSGALG00000047540(pol);ENSGALG00000047946(pol);ENSGALG00000048560(--);ENSGALG00000048665(pol);ENSGALG00000049073(pol);ENSGALG00000049341(pol);ENSGALG00000049474(pol);ENSGALG00000049772(pol);ENSGALG00000049807(gag-pol);ENSGALG00000049871(gag-pol);ENSGALG00…
GO:0004540	ribonuclease activity	35	170	4.76732e-12	9.23906e-10	ENSGALG00000002645(PIWIL1);ENSGALG00000011624(PNLDC1);ENSGALG00000044734(pol);ENSGALG00000045335(--);ENSGALG00000046517(pol);ENSGALG00000046681(pol);ENSGALG00000047164(pol);ENSGALG00000047170(pol);ENSGALG00000047540(pol);ENSGALG00000047946(pol);ENSGALG00000048560(--);ENSGALG00000048665(pol);ENSGALG00000049073(pol);ENSGALG00000049341(pol);ENSGALG00000049474(pol);ENSGALG00000049772(pol);ENSGALG0000…
GO:0004519	endonuclease activity	34	177	7.21638e-11	1.16544e-08	ENSGALG00000002645(PIWIL1);ENSGALG00000044734(pol);ENSGALG00000045335(--);ENSGALG00000046517(pol);ENSGALG00000046681(pol);ENSGALG00000047164(pol);ENSGALG00000047170(pol);ENSGALG00000047540(pol);ENSGALG00000047946(pol);ENSGALG00000048560(--);ENSGALG00000048665(pol);ENSGALG00000049073(pol);ENSGALG00000049341(pol);ENSGALG00000049474(pol);ENSGALG00000049772(pol);ENSGALG00000049807(gag-pol);ENSGALG000…
GO:0034061	DNA polymerase activity	20	75	1.6435e-09	2.27508e-07	ENSGALG00000013183(TERT);ENSGALG00000046517(pol);ENSGALG00000046681(pol);ENSGALG00000047196(pol);ENSGALG00000048665(pol);ENSGALG00000049073(pol);ENSGALG00000049341(pol);ENSGALG00000049807(gag-pol);ENSGALG00000049810(ERVK-8);ENSGALG00000049871(gag-pol);ENSGALG00000049991(pol);ENSGALG00000050052(gag-pol);ENSGALG00000050611(gag-pol);ENSGALG00000051916(pol);ENSGALG00000052108(pol);ENSGALG00000052158(…
GO:0004190	aspartic-type endopeptidase activity	19	74	8.3692e-09	8.70775e-07	ENSGALG00000000545(REN);ENSGALG00000044674(pol);ENSGALG00000045131(pol);ENSGALG00000046517(pol);ENSGALG00000046681(pol);ENSGALG00000047196(pol);ENSGALG00000048665(pol);ENSGALG00000049073(pol);ENSGALG00000049341(pol);ENSGALG00000049520(pol);ENSGALG00000049991(pol);ENSGALG00000050833(pol);ENSGALG00000051916(pol);ENSGALG00000052108(pol);ENSGALG00000052158(pol);ENSGALG00000052513(pol);ENSGALG00000053…
GO:0070001	aspartic-type peptidase activity	19	74	8.3692e-09	8.70775e-07	ENSGALG00000000545(REN);ENSGALG00000044674(pol);ENSGALG00000045131(pol);ENSGALG00000046517(pol);ENSGALG00000046681(pol);ENSGALG00000047196(pol);ENSGALG00000048665(pol);ENSGALG00000049073(pol);ENSGALG00000049341(pol);ENSGALG00000049520(pol);ENSGALG00000049991(pol);ENSGALG00000050833(pol);ENSGALG00000051916(pol);ENSGALG00000052108(pol);ENSGALG00000052158(pol);ENSGALG00000052513(pol);ENSGALG00000053…
GO:0004518	nuclease activity	36	232	8.98632e-09	8.70775e-07	ENSGALG00000002645(PIWIL1);ENSGALG00000011624(PNLDC1);ENSGALG00000041449(EXD1);ENSGALG00000044734(pol);ENSGALG00000045335(--);ENSGALG00000046517(pol);ENSGALG00000046681(pol);ENSGALG00000047164(pol);ENSGALG00000047170(pol);ENSGALG00000047540(pol);ENSGALG00000047946(pol);ENSGALG00000048560(--);ENSGALG00000048665(pol);ENSGALG00000049073(pol);ENSGALG00000049341(pol);ENSGALG00000049474(pol);ENSGALG000…
GO:0016779	nucleotidyltransferase activity	24	145	8.28998e-07	7.30272e-05	ENSGALG00000007853(PAPOLG);ENSGALG00000011227(CDS1);ENSGALG00000013183(TERT);ENSGALG00000014453(FAM46C);ENSGALG00000045052(MAB21L1);ENSGALG00000046517(pol);ENSGALG00000046681(pol);ENSGALG00000047196(pol);ENSGALG00000048665(pol);ENSGALG00000049073(pol);ENSGALG00000049341(pol);ENSGALG00000049807(gag-pol);ENSGALG00000049810(ERVK-8);ENSGALG00000049871(gag-pol);ENSGALG00000049991(pol);ENSGALG000000500…
GO:0022838	substrate-specific channel activity	38	320	3.95024e-06	0.000318982	ENSGALG00000000400(KCNC4);ENSGALG00000001573(P2RX1);ENSGALG00000002098(GRIK3);ENSGALG00000005502(KCNG4);ENSGALG00000005631(TRPM2);ENSGALG00000006072(Scn5a);ENSGALG00000006112(SCN5A);ENSGALG00000007269(GABRA3);ENSGALG00000007972(TRPC5);ENSGALG00000008198(TPCN3);ENSGALG00000008722(MCOLN2);ENSGALG00000008960(KCNK12);ENSGALG00000009301(CHRNA1);ENSGALG00000009405(GRIA2);ENSGALG00000009705(RYR3);ENSGAL…
GO:0005216	ion channel activity	37	313	5.88223e-06	0.000438452	ENSGALG00000000400(KCNC4);ENSGALG00000001573(P2RX1);ENSGALG00000002098(GRIK3);ENSGALG00000005502(KCNG4);ENSGALG00000005631(TRPM2);ENSGALG00000006072(Scn5a);ENSGALG00000006112(SCN5A);ENSGALG00000007269(GABRA3);ENSGALG00000007972(TRPC5);ENSGALG00000008198(TPCN3);ENSGALG00000008722(MCOLN2);ENSGALG00000008960(KCNK12);ENSGALG00000009301(CHRNA1);ENSGALG00000009405(GRIA2);ENSGALG00000009705(RYR3);ENSGAL…
GO:0140098	catalytic activity, acting on RNA	40	352	6.53321e-06	0.000452192	ENSGALG00000001959(HENMT1);ENSGALG00000002645(PIWIL1);ENSGALG00000009032(PIF1);ENSGALG00000011624(PNLDC1);ENSGALG00000013183(TERT);ENSGALG00000014713(DDX4);ENSGALG00000015928(DDX43);ENSGALG00000044734(pol);ENSGALG00000045335(--);ENSGALG00000046517(pol);ENSGALG00000046681(pol);ENSGALG00000047164(pol);ENSGALG00000047170(pol);ENSGALG00000047540(pol);ENSGALG00000047946(pol);ENSGALG00000048560(--);ENS…
GO:0060089	molecular transducer activity	74	822	8.13105e-06	0.000525266	ENSGALG00000000251(CD79B);ENSGALG00000000820(HTR1D);ENSGALG00000001449(STRA6);ENSGALG00000001573(P2RX1);ENSGALG00000001912(Epha10);ENSGALG00000002098(GRIK3);ENSGALG00000003126(ERBB4);ENSGALG00000004418(SSTR2);ENSGALG00000005223(ADCYAP1R1);ENSGALG00000005258(SSTR5);ENSGALG00000005499(IL17RD);ENSGALG00000005657(CRHR2);ENSGALG00000005853(HTR2C);ENSGALG00000005936(AGTR2);ENSGALG00000006393(ADGRG4);EN…
GO:0015267	channel activity	39	346	1.03211e-05	0.000588303	ENSGALG00000000400(KCNC4);ENSGALG00000001573(P2RX1);ENSGALG00000002098(GRIK3);ENSGALG00000005502(KCNG4);ENSGALG00000005631(TRPM2);ENSGALG00000006072(Scn5a);ENSGALG00000006112(SCN5A);ENSGALG00000007269(GABRA3);ENSGALG00000007972(TRPC5);ENSGALG00000008198(TPCN3);ENSGALG00000008722(MCOLN2);ENSGALG00000008960(KCNK12);ENSGALG00000009301(CHRNA1);ENSGALG00000009405(GRIA2);ENSGALG00000009705(RYR3);ENSGAL…
GO:0022803	passive transmembrane transporter activity	39	346	1.03211e-05	0.000588303	ENSGALG00000000400(KCNC4);ENSGALG00000001573(P2RX1);ENSGALG00000002098(GRIK3);ENSGALG00000005502(KCNG4);ENSGALG00000005631(TRPM2);ENSGALG00000006072(Scn5a);ENSGALG00000006112(SCN5A);ENSGALG00000007269(GABRA3);ENSGALG00000007972(TRPC5);ENSGALG00000008198(TPCN3);ENSGALG00000008722(MCOLN2);ENSGALG00000008960(KCNK12);ENSGALG00000009301(CHRNA1);ENSGALG00000009405(GRIA2);ENSGALG00000009705(RYR3);ENSGAL…
GO:0003887	DNA-directed DNA polymerase activity	11	43	1.23884e-05	0.000664112	ENSGALG00000046517(pol);ENSGALG00000046681(pol);ENSGALG00000048665(pol);ENSGALG00000049073(pol);ENSGALG00000049341(pol);ENSGALG00000049991(pol);ENSGALG00000051916(pol);ENSGALG00000052108(pol);ENSGALG00000052158(pol);ENSGALG00000053173(pol);ENSGALG00000054995(pol)
GO:0038023	signaling receptor activity	72	804	1.30218e-05	0.000664112	ENSGALG00000000251(CD79B);ENSGALG00000000820(HTR1D);ENSGALG00000001449(STRA6);ENSGALG00000001573(P2RX1);ENSGALG00000001912(Epha10);ENSGALG00000002098(GRIK3);ENSGALG00000003126(ERBB4);ENSGALG00000004418(SSTR2);ENSGALG00000005223(ADCYAP1R1);ENSGALG00000005258(SSTR5);ENSGALG00000005499(IL17RD);ENSGALG00000005657(CRHR2);ENSGALG00000005853(HTR2C);ENSGALG00000005936(AGTR2);ENSGALG00000006393(ADGRG4);EN…
GO:0015106	bicarbonate transmembrane transporter activity	6	13	3.00714e-05	0.00145696	ENSGALG00000007959(SLC26A3);ENSGALG00000012298(SLC39A8);ENSGALG00000016017(SLC4A11);ENSGALG00000030032(SLC4A10);ENSGALG00000031274(SLC4A8);ENSGALG00000032986(CFTR)
GO:0004888	transmembrane signaling receptor activity	65	731	4.36774e-05	0.00198077	ENSGALG00000000251(CD79B);ENSGALG00000000820(HTR1D);ENSGALG00000001573(P2RX1);ENSGALG00000001912(Epha10);ENSGALG00000002098(GRIK3);ENSGALG00000003126(ERBB4);ENSGALG00000004418(SSTR2);ENSGALG00000005223(ADCYAP1R1);ENSGALG00000005258(SSTR5);ENSGALG00000005499(IL17RD);ENSGALG00000005657(CRHR2);ENSGALG00000005853(HTR2C);ENSGALG00000005936(AGTR2);ENSGALG00000006393(ADGRG4);ENSGALG00000006394(IL9R);ENS…
GO:0015318	inorganic molecular entity transmembrane transporter activity	54	574	4.49711e-05	0.00198077	ENSGALG00000000048(ATP6V1A);ENSGALG00000000400(KCNC4);ENSGALG00000001449(STRA6);ENSGALG00000001573(P2RX1);ENSGALG00000002098(GRIK3);ENSGALG00000002207(ATP6V1G3);ENSGALG00000005502(KCNG4);ENSGALG00000005631(TRPM2);ENSGALG00000005995(SLC13A5);ENSGALG00000006072(Scn5a);ENSGALG00000006112(SCN5A);ENSGALG00000006421(SLC16A12);ENSGALG00000006795(ABCG4);ENSGALG00000007269(GABRA3);ENSGALG00000007959(SLC26…
GO:0003964	RNA-directed DNA polymerase activity	9	34	5.74949e-05	0.00242229	ENSGALG00000013183(TERT);ENSGALG00000047196(pol);ENSGALG00000049807(gag-pol);ENSGALG00000049810(ERVK-8);ENSGALG00000049871(gag-pol);ENSGALG00000050052(gag-pol);ENSGALG00000050611(gag-pol);ENSGALG00000053164(gag-pol);ENSGALG00000053674(gag-pol)
GO:0022857	transmembrane transporter activity	68	784	6.28807e-05	0.00250278	ENSGALG00000000048(ATP6V1A);ENSGALG00000000400(KCNC4);ENSGALG00000001449(STRA6);ENSGALG00000001573(P2RX1);ENSGALG00000002098(GRIK3);ENSGALG00000002207(ATP6V1G3);ENSGALG00000004162(SLC16A6);ENSGALG00000005502(KCNG4);ENSGALG00000005631(TRPM2);ENSGALG00000005995(SLC13A5);ENSGALG00000006072(Scn5a);ENSGALG00000006112(SCN5A);ENSGALG00000006421(SLC16A12);ENSGALG00000006454(SLC22A18);ENSGALG00000006795(A…
GO:0030594	neurotransmitter receptor activity	15	88	6.65119e-05	0.00250278	ENSGALG00000000820(HTR1D);ENSGALG00000002098(GRIK3);ENSGALG00000005853(HTR2C);ENSGALG00000007681(HTR2B);ENSGALG00000009301(CHRNA1);ENSGALG00000009405(GRIA2);ENSGALG00000012297(GRM1);ENSGALG00000013616(OPRM1);ENSGALG00000015382(CHRNA6);ENSGALG00000015494(HTR1F);ENSGALG00000015551(GRIN3A);ENSGALG00000015835(GRIK1);ENSGALG00000020292(GABRE);ENSGALG00000040549(HTR7);ENSGALG00000050064(Gabrr3)
GO:0004175	endopeptidase activity	38	363	6.89734e-05	0.00250278	ENSGALG00000000458(TMPRSS9);ENSGALG00000000545(REN);ENSGALG00000002461(MMP17);ENSGALG00000004568(CELA2A);ENSGALG00000005086(PLAU);ENSGALG00000005318(OVCH2);ENSGALG00000005519(TLL2);ENSGALG00000006992(MMP9);ENSGALG00000007419(MASP1);ENSGALG00000008905(HABP2);ENSGALG00000009382(CAPN8);ENSGALG00000015389(TMPRSS7);ENSGALG00000015623(HGFAC);ENSGALG00000017183(MMP13);ENSGALG00000021341(ADAM20);ENSGALG0…
GO:0005215	transporter activity	73	861	6.97369e-05	0.00250278	ENSGALG00000000048(ATP6V1A);ENSGALG00000000400(KCNC4);ENSGALG00000001084(ATP8B3);ENSGALG00000001449(STRA6);ENSGALG00000001573(P2RX1);ENSGALG00000001662(ATP10B);ENSGALG00000002098(GRIK3);ENSGALG00000002207(ATP6V1G3);ENSGALG00000004162(SLC16A6);ENSGALG00000005502(KCNG4);ENSGALG00000005631(TRPM2);ENSGALG00000005995(SLC13A5);ENSGALG00000006072(Scn5a);ENSGALG00000006112(SCN5A);ENSGALG00000006421(SLC16…
GO:0015276	ligand-gated ion channel activity	17	111	9.01498e-05	0.00301225	ENSGALG00000001573(P2RX1);ENSGALG00000002098(GRIK3);ENSGALG00000005631(TRPM2);ENSGALG00000007269(GABRA3);ENSGALG00000009301(CHRNA1);ENSGALG00000009405(GRIA2);ENSGALG00000009705(RYR3);ENSGALG00000010812(RYR2);ENSGALG00000014202(GABRA4);ENSGALG00000015382(CHRNA6);ENSGALG00000015551(GRIN3A);ENSGALG00000015776(GABRR2);ENSGALG00000015835(GRIK1);ENSGALG00000020292(GABRE);ENSGALG00000032986(CFTR);ENSGAL…
GO:0022834	ligand-gated channel activity	17	111	9.01498e-05	0.00301225	ENSGALG00000001573(P2RX1);ENSGALG00000002098(GRIK3);ENSGALG00000005631(TRPM2);ENSGALG00000007269(GABRA3);ENSGALG00000009301(CHRNA1);ENSGALG00000009405(GRIA2);ENSGALG00000009705(RYR3);ENSGALG00000010812(RYR2);ENSGALG00000014202(GABRA4);ENSGALG00000015382(CHRNA6);ENSGALG00000015551(GRIN3A);ENSGALG00000015776(GABRR2);ENSGALG00000015835(GRIK1);ENSGALG00000020292(GABRE);ENSGALG00000032986(CFTR);ENSGAL…
GO:0022839	ion gated channel activity	27	232	0.000137587	0.00444407	ENSGALG00000000400(KCNC4);ENSGALG00000001573(P2RX1);ENSGALG00000002098(GRIK3);ENSGALG00000005502(KCNG4);ENSGALG00000005631(TRPM2);ENSGALG00000007269(GABRA3);ENSGALG00000009301(CHRNA1);ENSGALG00000009405(GRIA2);ENSGALG00000009705(RYR3);ENSGALG00000010812(RYR2);ENSGALG00000011858(KCNH5);ENSGALG00000013007(Cacna2d4);ENSGALG00000014202(GABRA4);ENSGALG00000015382(CHRNA6);ENSGALG00000015551(GRIN3A);ENS…
GO:0004867	serine-type endopeptidase inhibitor activity	11	55	0.000142559	0.00445611	ENSGALG00000006833(ITIH2);ENSGALG00000007367(WFIKKN2);ENSGALG00000009512(TFPI2);ENSGALG00000010657(COL28A1);ENSGALG00000011117(AGT);ENSGALG00000019552(SERPINB10);ENSGALG00000020390(SERPINA1);ENSGALG00000031164(WFDC2);ENSGALG00000035854(COL6A6);ENSGALG00000039239(SERPIND1);ENSGALG00000044851(ITIH6)
GO:0005261	cation channel activity	27	235	0.000170499	0.00516292	ENSGALG00000000400(KCNC4);ENSGALG00000001573(P2RX1);ENSGALG00000002098(GRIK3);ENSGALG00000005502(KCNG4);ENSGALG00000005631(TRPM2);ENSGALG00000006072(Scn5a);ENSGALG00000006112(SCN5A);ENSGALG00000007972(TRPC5);ENSGALG00000008722(MCOLN2);ENSGALG00000008960(KCNK12);ENSGALG00000009301(CHRNA1);ENSGALG00000009705(RYR3);ENSGALG00000010812(RYR2);ENSGALG00000011040(SCN3A);ENSGALG00000011858(KCNH5);ENSGALG0…
GO:0022836	gated channel activity	27	236	0.000182933	0.00531051	ENSGALG00000000400(KCNC4);ENSGALG00000001573(P2RX1);ENSGALG00000002098(GRIK3);ENSGALG00000005502(KCNG4);ENSGALG00000005631(TRPM2);ENSGALG00000007269(GABRA3);ENSGALG00000009301(CHRNA1);ENSGALG00000009405(GRIA2);ENSGALG00000009705(RYR3);ENSGALG00000010812(RYR2);ENSGALG00000011858(KCNH5);ENSGALG00000013007(Cacna2d4);ENSGALG00000014202(GABRA4);ENSGALG00000015382(CHRNA6);ENSGALG00000015551(GRIN3A);ENS…
GO:0015075	ion transmembrane transporter activity	54	606	0.000186334	0.00531051	ENSGALG00000000048(ATP6V1A);ENSGALG00000000400(KCNC4);ENSGALG00000001573(P2RX1);ENSGALG00000002098(GRIK3);ENSGALG00000002207(ATP6V1G3);ENSGALG00000005502(KCNG4);ENSGALG00000005631(TRPM2);ENSGALG00000005995(SLC13A5);ENSGALG00000006072(Scn5a);ENSGALG00000006112(SCN5A);ENSGALG00000006421(SLC16A12);ENSGALG00000007269(GABRA3);ENSGALG00000007959(SLC26A3);ENSGALG00000007972(TRPC5);ENSGALG00000008198(TPC…
GO:0030545	receptor regulator activity	31	288	0.000192621	0.00533286	ENSGALG00000000667(EDN2);ENSGALG00000001857(C1QTNF12);ENSGALG00000004574(NPPA);ENSGALG00000005401(WNT9A);ENSGALG00000007361(SST);ENSGALG00000007367(WFIKKN2);ENSGALG00000009574(IL12A);ENSGALG00000013663(FGF20);ENSGALG00000015028(RLN3);ENSGALG00000016558(VEGFD);ENSGALG00000022815(AvBD1);ENSGALG00000024470(CCLI5);ENSGALG00000026163(TNFSF11);ENSGALG00000028158(FGF7);ENSGALG00000028407(GDF9);ENSGALG00…
GO:0048018	receptor ligand activity	29	267	0.000263494	0.00709237	ENSGALG00000000667(EDN2);ENSGALG00000001857(C1QTNF12);ENSGALG00000004574(NPPA);ENSGALG00000005401(WNT9A);ENSGALG00000007361(SST);ENSGALG00000009574(IL12A);ENSGALG00000013663(FGF20);ENSGALG00000015028(RLN3);ENSGALG00000016558(VEGFD);ENSGALG00000022815(AvBD1);ENSGALG00000024470(CCLI5);ENSGALG00000026163(TNFSF11);ENSGALG00000028158(FGF7);ENSGALG00000028407(GDF9);ENSGALG00000028991(RNP);ENSGALG000000…
GO:0005217	intracellular ligand-gated ion channel activity	6	19	0.000359588	0.00925154	ENSGALG00000005631(TRPM2);ENSGALG00000009705(RYR3);ENSGALG00000010812(RYR2);ENSGALG00000032986(CFTR);ENSGALG00000034751(TRPA1);ENSGALG00000042647(CNGB1)
GO:0030414	peptidase inhibitor activity	16	113	0.000362805	0.00925154	ENSGALG00000001565(C5);ENSGALG00000006833(ITIH2);ENSGALG00000007367(WFIKKN2);ENSGALG00000009512(TFPI2);ENSGALG00000010657(COL28A1);ENSGALG00000011117(AGT);ENSGALG00000011930(Ovos);ENSGALG00000019552(SERPINB10);ENSGALG00000020390(SERPINA1);ENSGALG00000029264(PI15);ENSGALG00000031164(WFDC2);ENSGALG00000032231(C4);ENSGALG00000035266(ANOS1);ENSGALG00000035854(COL6A6);ENSGALG00000039239(SERPIND1);ENSG…
GO:0140097	catalytic activity, acting on DNA	23	197	0.000402003	0.00958469	ENSGALG00000006091(HFM1);ENSGALG00000009032(PIF1);ENSGALG00000013183(TERT);ENSGALG00000031768(SPO11);ENSGALG00000046517(pol);ENSGALG00000046681(pol);ENSGALG00000047196(pol);ENSGALG00000048665(pol);ENSGALG00000049073(pol);ENSGALG00000049341(pol);ENSGALG00000049807(gag-pol);ENSGALG00000049810(ERVK-8);ENSGALG00000049871(gag-pol);ENSGALG00000049991(pol);ENSGALG00000050052(gag-pol);ENSGALG00000050611(…
GO:0004993	G protein-coupled serotonin receptor activity	5	13	0.000405544	0.00958469	ENSGALG00000000820(HTR1D);ENSGALG00000005853(HTR2C);ENSGALG00000007681(HTR2B);ENSGALG00000015494(HTR1F);ENSGALG00000040549(HTR7)
GO:0099589	serotonin receptor activity	5	13	0.000405544	0.00958469	ENSGALG00000000820(HTR1D);ENSGALG00000005853(HTR2C);ENSGALG00000007681(HTR2B);ENSGALG00000015494(HTR1F);ENSGALG00000040549(HTR7)
GO:0043176	amine binding	4	8	0.00049603	0.011178	ENSGALG00000000820(HTR1D);ENSGALG00000005853(HTR2C);ENSGALG00000007681(HTR2B);ENSGALG00000015494(HTR1F)
GO:0051378	serotonin binding	4	8	0.00049603	0.011178	ENSGALG00000000820(HTR1D);ENSGALG00000005853(HTR2C);ENSGALG00000007681(HTR2B);ENSGALG00000015494(HTR1F)
GO:0046873	metal ion transmembrane transporter activity	30	293	0.0005692	0.0125353	ENSGALG00000000400(KCNC4);ENSGALG00000002098(GRIK3);ENSGALG00000005502(KCNG4);ENSGALG00000005631(TRPM2);ENSGALG00000005995(SLC13A5);ENSGALG00000006072(Scn5a);ENSGALG00000006112(SCN5A);ENSGALG00000007972(TRPC5);ENSGALG00000008602(SLC39A12);ENSGALG00000008960(KCNK12);ENSGALG00000009400(SLC8A3);ENSGALG00000009705(RYR3);ENSGALG00000010812(RYR2);ENSGALG00000011040(SCN3A);ENSGALG00000011434(SLC11A1);EN…
GO:0005384	manganese ion transmembrane transporter activity	3	4	0.000602506	0.012974	ENSGALG00000005631(TRPM2);ENSGALG00000011434(SLC11A1);ENSGALG00000012298(SLC39A8)
GO:0005230	extracellular ligand-gated ion channel activity	11	65	0.000652619	0.0137476	ENSGALG00000001573(P2RX1);ENSGALG00000002098(GRIK3);ENSGALG00000007269(GABRA3);ENSGALG00000009301(CHRNA1);ENSGALG00000009405(GRIA2);ENSGALG00000014202(GABRA4);ENSGALG00000015382(CHRNA6);ENSGALG00000015551(GRIN3A);ENSGALG00000015776(GABRR2);ENSGALG00000015835(GRIK1);ENSGALG00000020292(GABRE)
GO:0061134	peptidase regulator activity	17	133	0.000805979	0.0166169	ENSGALG00000001565(C5);ENSGALG00000003578(FN1);ENSGALG00000006833(ITIH2);ENSGALG00000007367(WFIKKN2);ENSGALG00000009512(TFPI2);ENSGALG00000010657(COL28A1);ENSGALG00000011117(AGT);ENSGALG00000011930(Ovos);ENSGALG00000019552(SERPINB10);ENSGALG00000020390(SERPINA1);ENSGALG00000029264(PI15);ENSGALG00000031164(WFDC2);ENSGALG00000032231(C4);ENSGALG00000035266(ANOS1);ENSGALG00000035854(COL6A6);ENSGALG00…
GO:0008324	cation transmembrane transporter activity	40	440	0.000855482	0.01727	ENSGALG00000000048(ATP6V1A);ENSGALG00000000400(KCNC4);ENSGALG00000001573(P2RX1);ENSGALG00000002098(GRIK3);ENSGALG00000002207(ATP6V1G3);ENSGALG00000005502(KCNG4);ENSGALG00000005631(TRPM2);ENSGALG00000005995(SLC13A5);ENSGALG00000006072(Scn5a);ENSGALG00000006112(SCN5A);ENSGALG00000007972(TRPC5);ENSGALG00000008602(SLC39A12);ENSGALG00000008722(MCOLN2);ENSGALG00000008960(KCNK12);ENSGALG00000009301(CHRN…
GO:0099528	G protein-coupled neurotransmitter receptor activity	7	30	0.000889222	0.0175848	ENSGALG00000000820(HTR1D);ENSGALG00000005853(HTR2C);ENSGALG00000007681(HTR2B);ENSGALG00000012297(GRM1);ENSGALG00000013616(OPRM1);ENSGALG00000015494(HTR1F);ENSGALG00000040549(HTR7)
GO:0022890	inorganic cation transmembrane transporter activity	37	399	0.00092247	0.0178775	ENSGALG00000000048(ATP6V1A);ENSGALG00000000400(KCNC4);ENSGALG00000001573(P2RX1);ENSGALG00000002098(GRIK3);ENSGALG00000002207(ATP6V1G3);ENSGALG00000005502(KCNG4);ENSGALG00000005631(TRPM2);ENSGALG00000005995(SLC13A5);ENSGALG00000006072(Scn5a);ENSGALG00000006112(SCN5A);ENSGALG00000007972(TRPC5);ENSGALG00000008602(SLC39A12);ENSGALG00000008722(MCOLN2);ENSGALG00000008960(KCNK12);ENSGALG00000009301(CHRN…
GO:0035613	RNA stem-loop binding	8	39	0.000962707	0.0182914	ENSGALG00000047196(pol);ENSGALG00000049807(gag-pol);ENSGALG00000049810(ERVK-8);ENSGALG00000049871(gag-pol);ENSGALG00000050052(gag-pol);ENSGALG00000050611(gag-pol);ENSGALG00000053164(gag-pol);ENSGALG00000053674(gag-pol)
GO:0042165	neurotransmitter binding	6	23	0.00111167	0.0207156	ENSGALG00000000820(HTR1D);ENSGALG00000005853(HTR2C);ENSGALG00000007681(HTR2B);ENSGALG00000009301(CHRNA1);ENSGALG00000015494(HTR1F);ENSGALG00000015551(GRIN3A)
GO:0016712	oxidoreductase activity, acting on paired donors, with incorporation or reduction of molecular oxygen, reduced flavin or flavoprotein as one donor, and incorporation of one atom of oxygen	5	16	0.00120195	0.0219752	ENSGALG00000011413(CYP2J2);ENSGALG00000013294(CYP19A1);ENSGALG00000036831(CYP2H1);ENSGALG00000047199(CYP2C9);ENSGALG00000050634(CYP2G1)
GO:0015278	calcium-release channel activity	4	10	0.00136396	0.0244754	ENSGALG00000005631(TRPM2);ENSGALG00000009705(RYR3);ENSGALG00000010812(RYR2);ENSGALG00000034751(TRPA1)
GO:0004890	GABA-A receptor activity	5	17	0.00162776	0.0286782	ENSGALG00000007269(GABRA3);ENSGALG00000014202(GABRA4);ENSGALG00000015776(GABRR2);ENSGALG00000020292(GABRE);ENSGALG00000050064(Gabrr3)
GO:0004866	endopeptidase inhibitor activity	14	107	0.00180992	0.0313181	ENSGALG00000001565(C5);ENSGALG00000006833(ITIH2);ENSGALG00000007367(WFIKKN2);ENSGALG00000009512(TFPI2);ENSGALG00000010657(COL28A1);ENSGALG00000011117(AGT);ENSGALG00000011930(Ovos);ENSGALG00000019552(SERPINB10);ENSGALG00000020390(SERPINA1);ENSGALG00000031164(WFDC2);ENSGALG00000032231(C4);ENSGALG00000035854(COL6A6);ENSGALG00000039239(SERPIND1);ENSGALG00000044851(ITIH6)
GO:0004930	G protein-coupled receptor activity	40	460	0.00196768	0.0334505	ENSGALG00000000820(HTR1D);ENSGALG00000002098(GRIK3);ENSGALG00000004418(SSTR2);ENSGALG00000005223(ADCYAP1R1);ENSGALG00000005258(SSTR5);ENSGALG00000005657(CRHR2);ENSGALG00000005853(HTR2C);ENSGALG00000005936(AGTR2);ENSGALG00000006393(ADGRG4);ENSGALG00000006575(VIPR2);ENSGALG00000007681(HTR2B);ENSGALG00000008032(GPR22);ENSGALG00000009497(AVPR2);ENSGALG00000010078(GLP1R);ENSGALG00000010762(OPN3);ENSGA…
GO:0005248	voltage-gated sodium channel activity	5	19	0.00279581	0.0464844	ENSGALG00000006072(Scn5a);ENSGALG00000006112(SCN5A);ENSGALG00000011040(SCN3A);ENSGALG00000027702(SCN11A);ENSGALG00000027793(SCN9A)
GO:0005219	ryanodine-sensitive calcium-release channel activity	2	2	0.00291382	0.0464844	ENSGALG00000009705(RYR3);ENSGALG00000010812(RYR2)
GO:0047961	glycine N-acyltransferase activity	2	2	0.00291382	0.0464844	ENSGALG00000040120(GLYATL3);ENSGALG00000047313(GLYATL3)
GO:0070011	peptidase activity, acting on L-amino acid peptides	44	530	0.00292626	0.0464844	ENSGALG00000000458(TMPRSS9);ENSGALG00000000545(REN);ENSGALG00000002461(MMP17);ENSGALG00000004568(CELA2A);ENSGALG00000005086(PLAU);ENSGALG00000005318(OVCH2);ENSGALG00000005519(TLL2);ENSGALG00000006819(AGBL1);ENSGALG00000006992(MMP9);ENSGALG00000007419(MASP1);ENSGALG00000008905(HABP2);ENSGALG00000009382(CAPN8);ENSGALG00000009945(CPM);ENSGALG00000012595(AGTPBP1);ENSGALG00000013409(Ctsr);ENSGALG00000…
GO:0061135	endopeptidase regulator activity	14	113	0.00303257	0.0473961	ENSGALG00000001565(C5);ENSGALG00000006833(ITIH2);ENSGALG00000007367(WFIKKN2);ENSGALG00000009512(TFPI2);ENSGALG00000010657(COL28A1);ENSGALG00000011117(AGT);ENSGALG00000011930(Ovos);ENSGALG00000019552(SERPINB10);ENSGALG00000020390(SERPINA1);ENSGALG00000031164(WFDC2);ENSGALG00000032231(C4);ENSGALG00000035854(COL6A6);ENSGALG00000039239(SERPIND1);ENSGALG00000044851(ITIH6)
GO:0015081	sodium ion transmembrane transporter activity	12	90	0.0031965	0.0490284	ENSGALG00000002098(GRIK3);ENSGALG00000005995(SLC13A5);ENSGALG00000006072(Scn5a);ENSGALG00000006112(SCN5A);ENSGALG00000009400(SLC8A3);ENSGALG00000011040(SCN3A);ENSGALG00000012593(SLC28A3);ENSGALG00000016017(SLC4A11);ENSGALG00000027702(SCN11A);ENSGALG00000027793(SCN9A);ENSGALG00000030032(SLC4A10);ENSGALG00000031274(SLC4A8)
GO:0005272	sodium channel activity	7	37	0.0032382	0.0490284	ENSGALG00000002098(GRIK3);ENSGALG00000006072(Scn5a);ENSGALG00000006112(SCN5A);ENSGALG00000011040(SCN3A);ENSGALG00000016017(SLC4A11);ENSGALG00000027702(SCN11A);ENSGALG00000027793(SCN9A)
GO:0016917	GABA receptor activity	5	20	0.00356427	0.0531351	ENSGALG00000007269(GABRA3);ENSGALG00000014202(GABRA4);ENSGALG00000015776(GABRR2);ENSGALG00000020292(GABRE);ENSGALG00000050064(Gabrr3)
GO:0015077	monovalent inorganic cation transmembrane transporter activity	24	247	0.00386824	0.0567928	ENSGALG00000000048(ATP6V1A);ENSGALG00000000400(KCNC4);ENSGALG00000002098(GRIK3);ENSGALG00000002207(ATP6V1G3);ENSGALG00000005502(KCNG4);ENSGALG00000005995(SLC13A5);ENSGALG00000006072(Scn5a);ENSGALG00000006112(SCN5A);ENSGALG00000008960(KCNK12);ENSGALG00000009400(SLC8A3);ENSGALG00000011040(SCN3A);ENSGALG00000011434(SLC11A1);ENSGALG00000011858(KCNH5);ENSGALG00000012298(SLC39A8);ENSGALG00000012593(SLC…
GO:0008233	peptidase activity	44	540	0.00412686	0.0596855	ENSGALG00000000458(TMPRSS9);ENSGALG00000000545(REN);ENSGALG00000002461(MMP17);ENSGALG00000004568(CELA2A);ENSGALG00000005086(PLAU);ENSGALG00000005318(OVCH2);ENSGALG00000005519(TLL2);ENSGALG00000006819(AGBL1);ENSGALG00000006992(MMP9);ENSGALG00000007419(MASP1);ENSGALG00000008905(HABP2);ENSGALG00000009382(CAPN8);ENSGALG00000009945(CPM);ENSGALG00000012595(AGTPBP1);ENSGALG00000013409(Ctsr);ENSGALG00000…
GO:0008066	glutamate receptor activity	5	23	0.00676476	0.0946734	ENSGALG00000002098(GRIK3);ENSGALG00000009405(GRIA2);ENSGALG00000012297(GRM1);ENSGALG00000015551(GRIN3A);ENSGALG00000015835(GRIK1)
GO:0042056	chemoattractant activity	5	23	0.00676476	0.0946734	ENSGALG00000016558(VEGFD);ENSGALG00000022815(AvBD1);ENSGALG00000028158(FGF7);ENSGALG00000029819(SCG2);ENSGALG00000047285(BD7)
GO:0005179	hormone activity	10	75	0.00683915	0.0946734	ENSGALG00000000667(EDN2);ENSGALG00000001857(C1QTNF12);ENSGALG00000004574(NPPA);ENSGALG00000007361(SST);ENSGALG00000015028(RLN3);ENSGALG00000028991(RNP);ENSGALG00000038241(CARTPT);ENSGALG00000040959(GRP);ENSGALG00000051871(INHBC);ENSGALG00000055023(INHBE)
GO:0099094	ligand-gated cation channel activity	10	76	0.00750575	0.102438	ENSGALG00000001573(P2RX1);ENSGALG00000002098(GRIK3);ENSGALG00000005631(TRPM2);ENSGALG00000009301(CHRNA1);ENSGALG00000009705(RYR3);ENSGALG00000010812(RYR2);ENSGALG00000015382(CHRNA6);ENSGALG00000015551(GRIN3A);ENSGALG00000034751(TRPA1);ENSGALG00000042647(CNGB1)
GO:0001587	Gq/11-coupled serotonin receptor activity	2	3	0.00842756	0.106056	ENSGALG00000005853(HTR2C);ENSGALG00000007681(HTR2B)
GO:0002950	ceramide phosphoethanolamine synthase activity	2	3	0.00842756	0.106056	ENSGALG00000005004(SAMD8);ENSGALG00000010535(SGMS2)
GO:0008510	sodium:bicarbonate symporter activity	2	3	0.00842756	0.106056	ENSGALG00000030032(SLC4A10);ENSGALG00000031274(SLC4A8)
GO:0015018	galactosylgalactosylxylosylprotein 3-beta-glucuronosyltransferase activity	2	3	0.00842756	0.106056	ENSGALG00000001611(B3GAT1);ENSGALG00000031590(B3GAT2)
GO:0015086	cadmium ion transmembrane transporter activity	2	3	0.00842756	0.106056	ENSGALG00000011434(SLC11A1);ENSGALG00000012298(SLC39A8)
GO:0032190	acrosin binding	2	3	0.00842756	0.106056	ENSGALG00000001559(ZP3);ENSGALG00000005462(ZP4)
GO:0099604	ligand-gated calcium channel activity	4	16	0.00912147	0.113317	ENSGALG00000005631(TRPM2);ENSGALG00000009705(RYR3);ENSGALG00000010812(RYR2);ENSGALG00000034751(TRPA1)
GO:0004497	monooxygenase activity	10	79	0.00980898	0.120315	ENSGALG00000008177(NOS1);ENSGALG00000010792(AGMO);ENSGALG00000011413(CYP2J2);ENSGALG00000012791(TBXAS1);ENSGALG00000013294(CYP19A1);ENSGALG00000015205(TYRP1);ENSGALG00000036831(CYP2H1);ENSGALG00000047199(CYP2C9);ENSGALG00000050045(CYP2J2);ENSGALG00000050634(CYP2G1)
GO:0004970	ionotropic glutamate receptor activity	4	17	0.0114272	0.138412	ENSGALG00000002098(GRIK3);ENSGALG00000009405(GRIA2);ENSGALG00000015551(GRIN3A);ENSGALG00000015835(GRIK1)
GO:0008227	G protein-coupled amine receptor activity	6	36	0.0118193	0.139669	ENSGALG00000000820(HTR1D);ENSGALG00000005853(HTR2C);ENSGALG00000007681(HTR2B);ENSGALG00000015494(HTR1F);ENSGALG00000015608(ADRA2C);ENSGALG00000040549(HTR7)
GO:0070405	ammonium ion binding	6	36	0.0118193	0.139669	ENSGALG00000000820(HTR1D);ENSGALG00000005853(HTR2C);ENSGALG00000007681(HTR2B);ENSGALG00000009301(CHRNA1);ENSGALG00000015494(HTR1F);ENSGALG00000017102(GPR12)
GO:0008083	growth factor activity	11	95	0.0132424	0.154601	ENSGALG00000009574(IL12A);ENSGALG00000013663(FGF20);ENSGALG00000016558(VEGFD);ENSGALG00000028158(FGF7);ENSGALG00000028407(GDF9);ENSGALG00000035052(BMP3);ENSGALG00000047771(PGF);ENSGALG00000051871(INHBC);ENSGALG00000054770(INHA);ENSGALG00000054976(IL11);ENSGALG00000055023(INHBE)
GO:0004857	enzyme inhibitor activity	20	217	0.0137462	0.158572	ENSGALG00000000619(ANGPTL4);ENSGALG00000001565(C5);ENSGALG00000006833(ITIH2);ENSGALG00000007367(WFIKKN2);ENSGALG00000008896(PPP1R1C);ENSGALG00000009512(TFPI2);ENSGALG00000010657(COL28A1);ENSGALG00000011117(AGT);ENSGALG00000011930(Ovos);ENSGALG00000013607(FBXO5);ENSGALG00000019552(SERPINB10);ENSGALG00000020390(SERPINA1);ENSGALG00000028318(CDKN1A);ENSGALG00000029264(PI15);ENSGALG00000031164(WFDC2);…
GO:0005452	inorganic anion exchanger activity	3	10	0.0141529	0.159467	ENSGALG00000016017(SLC4A11);ENSGALG00000030032(SLC4A10);ENSGALG00000031274(SLC4A8)
GO:0042923	neuropeptide binding	3	10	0.0141529	0.159467	ENSGALG00000004418(SSTR2);ENSGALG00000013616(OPRM1);ENSGALG00000027965(OPRL1)
GO:0005509	calcium ion binding	41	535	0.0148197	0.165061	ENSGALG00000000585(MYL4);ENSGALG00000001418(GUCA1B);ENSGALG00000002314(CDHR1);ENSGALG00000002647(PLS1);ENSGALG00000002744(PCDH15);ENSGALG00000002907(MYL1);ENSGALG00000003777(NELL1);ENSGALG00000003829(HPCAL4);ENSGALG00000004028(MATN4);ENSGALG00000004630(CadN);ENSGALG00000005519(TLL2);ENSGALG00000005631(TRPM2);ENSGALG00000007038(ASTN2);ENSGALG00000007419(MASP1);ENSGALG00000008905(HABP2);ENSGALG0000…
GO:0022824	transmitter-gated ion channel activity	7	49	0.0154692	0.168423	ENSGALG00000002098(GRIK3);ENSGALG00000009301(CHRNA1);ENSGALG00000009405(GRIA2);ENSGALG00000015382(CHRNA6);ENSGALG00000015551(GRIN3A);ENSGALG00000015835(GRIK1);ENSGALG00000020292(GABRE)
GO:0022835	transmitter-gated channel activity	7	49	0.0154692	0.168423	ENSGALG00000002098(GRIK3);ENSGALG00000009301(CHRNA1);ENSGALG00000009405(GRIA2);ENSGALG00000015382(CHRNA6);ENSGALG00000015551(GRIN3A);ENSGALG00000015835(GRIK1);ENSGALG00000020292(GABRE)
GO:0004985	opioid receptor activity	2	4	0.0162526	0.171182	ENSGALG00000013616(OPRM1);ENSGALG00000027965(OPRL1)
GO:0005499	vitamin D binding	2	4	0.0162526	0.171182	ENSGALG00000032282(CALB1);ENSGALG00000033090(VDR)
GO:0030368	interleukin-17 receptor activity	2	4	0.0162526	0.171182	ENSGALG00000005499(IL17RD);ENSGALG00000008554(IL17REL)
GO:0016918	retinal binding	3	11	0.0186906	0.194744	ENSGALG00000001449(STRA6);ENSGALG00000003193(CRABP-I);ENSGALG00000010762(OPN3)
GO:0008528	G protein-coupled peptide receptor activity	12	114	0.020051	0.206696	ENSGALG00000004418(SSTR2);ENSGALG00000005258(SSTR5);ENSGALG00000005936(AGTR2);ENSGALG00000009497(AVPR2);ENSGALG00000010078(GLP1R);ENSGALG00000013616(OPRM1);ENSGALG00000017411(RXFP3);ENSGALG00000026011(GALR1);ENSGALG00000027965(OPRL1);ENSGALG00000030888(CMKLR1);ENSGALG00000037740(QRFPR);ENSGALG00000040549(HTR7)
GO:0005102	signaling receptor binding	66	955	0.0218282	0.222647	ENSGALG00000000545(REN);ENSGALG00000000667(EDN2);ENSGALG00000001857(C1QTNF12);ENSGALG00000003126(ERBB4);ENSGALG00000003578(FN1);ENSGALG00000004401(WNT11B);ENSGALG00000004538(TNN);ENSGALG00000004574(NPPA);ENSGALG00000005401(WNT9A);ENSGALG00000007361(SST);ENSGALG00000007367(WFIKKN2);ENSGALG00000008439(CD36);ENSGALG00000009266(FGA);ENSGALG00000009268(FGG);ENSGALG00000009574(IL12A);ENSGALG00000010866…
GO:0001653	peptide receptor activity	12	116	0.0226706	0.228831	ENSGALG00000004418(SSTR2);ENSGALG00000005258(SSTR5);ENSGALG00000005936(AGTR2);ENSGALG00000009497(AVPR2);ENSGALG00000010078(GLP1R);ENSGALG00000013616(OPRM1);ENSGALG00000017411(RXFP3);ENSGALG00000026011(GALR1);ENSGALG00000027965(OPRL1);ENSGALG00000030888(CMKLR1);ENSGALG00000037740(QRFPR);ENSGALG00000040549(HTR7)
GO:0003774	motor activity	11	103	0.0230249	0.230012	ENSGALG00000005122(MYO1H);ENSGALG00000005601(DNAH12);ENSGALG00000009602(MYO3B);ENSGALG00000010057(KIF6);ENSGALG00000010635(Kif28p);ENSGALG00000015358(MYH15);ENSGALG00000015404(KIF20A);ENSGALG00000027323(MYH1D);ENSGALG00000030985(MYH7B);ENSGALG00000033198(MYO5C);ENSGALG00000043806(DNAH10)
GO:0005501	retinoid binding	4	21	0.0242275	0.234389	ENSGALG00000001449(STRA6);ENSGALG00000002637(RBP7);ENSGALG00000003193(CRABP-I);ENSGALG00000010762(OPN3)
GO:0019840	isoprenoid binding	4	21	0.0242275	0.234389	ENSGALG00000001449(STRA6);ENSGALG00000002637(RBP7);ENSGALG00000003193(CRABP-I);ENSGALG00000010762(OPN3)
GO:0003700	DNA-binding transcription factor activity	50	700	0.0255266	0.234389	ENSGALG00000000242(EBF2);ENSGALG00000000616(ELF3);ENSGALG00000001191(MEOX1);ENSGALG00000002886(NKX2-5);ENSGALG00000005263(SOX8);ENSGALG00000006041(BNC1);ENSGALG00000006515(BSX);ENSGALG00000007690(TFAP2C);ENSGALG00000007817(EHF);ENSGALG00000007831(TLX1);ENSGALG00000008135(SATB2);ENSGALG00000008303(LHX5);ENSGALG00000010160(DMRT1);ENSGALG00000010323(BATF);ENSGALG00000010974(GSC);ENSGALG00000011349(M…
GO:0003726	double-stranded RNA adenosine deaminase activity	2	5	0.0261239	0.234389	ENSGALG00000044995(ADAD1);ENSGALG00000050669(Adad1)
GO:0004758	serine C-palmitoyltransferase activity	2	5	0.0261239	0.234389	ENSGALG00000009037(SPTLC3);ENSGALG00000048373(sptssb)
GO:0004994	somatostatin receptor activity	2	5	0.0261239	0.234389	ENSGALG00000004418(SSTR2);ENSGALG00000005258(SSTR5)
GO:0004999	vasoactive intestinal polypeptide receptor activity	2	5	0.0261239	0.234389	ENSGALG00000005223(ADCYAP1R1);ENSGALG00000006575(VIPR2)
GO:0005381	iron ion transmembrane transporter activity	2	5	0.0261239	0.234389	ENSGALG00000011434(SLC11A1);ENSGALG00000012298(SLC39A8)
GO:0008251	tRNA-specific adenosine deaminase activity	2	5	0.0261239	0.234389	ENSGALG00000044995(ADAD1);ENSGALG00000050669(Adad1)
GO:0016454	C-palmitoyltransferase activity	2	5	0.0261239	0.234389	ENSGALG00000009037(SPTLC3);ENSGALG00000048373(sptssb)
GO:0019841	retinol binding	2	5	0.0261239	0.234389	ENSGALG00000001449(STRA6);ENSGALG00000003193(CRABP-I)
GO:0020037	heme binding	11	107	0.0295331	0.260782	ENSGALG00000008177(NOS1);ENSGALG00000011413(CYP2J2);ENSGALG00000012791(TBXAS1);ENSGALG00000013294(CYP19A1);ENSGALG00000033635(PTGS2);ENSGALG00000035207(TDO2);ENSGALG00000036831(CYP2H1);ENSGALG00000036838(Pxdn);ENSGALG00000047199(CYP2C9);ENSGALG00000050045(CYP2J2);ENSGALG00000050634(CYP2G1)
GO:0016788	hydrolase activity, acting on ester bonds	47	658	0.0297463	0.260782	ENSGALG00000002645(PIWIL1);ENSGALG00000006368(PTPN5);ENSGALG00000009805(PPM1H);ENSGALG00000010032(PLB1);ENSGALG00000010785(ACOT11);ENSGALG00000011624(PNLDC1);ENSGALG00000015375(PLCXD2);ENSGALG00000015453(STYXL2);ENSGALG00000016648(ARSD);ENSGALG00000030512(PLA2G3);ENSGALG00000040114(PTPRZ1);ENSGALG00000041449(EXD1);ENSGALG00000043033(EYA1);ENSGALG00000044734(pol);ENSGALG00000045335(--);ENSGALG0000…
GO:0015103	inorganic anion transmembrane transporter activity	10	94	0.0300954	0.260782	ENSGALG00000007959(SLC26A3);ENSGALG00000012298(SLC39A8);ENSGALG00000016017(SLC4A11);ENSGALG00000017271(ANO2);ENSGALG00000020292(GABRE);ENSGALG00000030032(SLC4A10);ENSGALG00000031274(SLC4A8);ENSGALG00000032986(CFTR);ENSGALG00000041932(SLC5A5);ENSGALG00000050064(Gabrr3)
GO:0000981	DNA-binding transcription factor activity, RNA polymerase II-specific	44	610	0.030142	0.260782	ENSGALG00000000242(EBF2);ENSGALG00000000616(ELF3);ENSGALG00000001191(MEOX1);ENSGALG00000002886(NKX2-5);ENSGALG00000005263(SOX8);ENSGALG00000006515(BSX);ENSGALG00000007690(TFAP2C);ENSGALG00000007817(EHF);ENSGALG00000007831(TLX1);ENSGALG00000008135(SATB2);ENSGALG00000008303(LHX5);ENSGALG00000010160(DMRT1);ENSGALG00000010974(GSC);ENSGALG00000011349(MNX1);ENSGALG00000011369(LHX8);ENSGALG00000012768(G…
GO:0016705	oxidoreductase activity, acting on paired donors, with incorporation or reduction of molecular oxygen	12	124	0.0357056	0.2657	ENSGALG00000005739(SCD);ENSGALG00000008177(NOS1);ENSGALG00000010792(AGMO);ENSGALG00000011413(CYP2J2);ENSGALG00000012791(TBXAS1);ENSGALG00000013294(CYP19A1);ENSGALG00000015205(TYRP1);ENSGALG00000033635(PTGS2);ENSGALG00000036831(CYP2H1);ENSGALG00000047199(CYP2C9);ENSGALG00000050045(CYP2J2);ENSGALG00000050634(CYP2G1)
GO:0043169	cation binding	116	1837	0.0365311	0.2657	ENSGALG00000000242(EBF2);ENSGALG00000000585(MYL4);ENSGALG00000000820(HTR1D);ENSGALG00000001084(ATP8B3);ENSGALG00000001418(GUCA1B);ENSGALG00000001662(ATP10B);ENSGALG00000001959(HENMT1);ENSGALG00000002314(CDHR1);ENSGALG00000002461(MMP17);ENSGALG00000002645(PIWIL1);ENSGALG00000002647(PLS1);ENSGALG00000002744(PCDH15);ENSGALG00000002907(MYL1);ENSGALG00000003777(NELL1);ENSGALG00000003829(HPCAL4);ENSGAL…
GO:0004089	carbonate dehydratase activity	3	14	0.0365586	0.2657	ENSGALG00000005360(CA4);ENSGALG00000033700(CA3A);ENSGALG00000033720(CA7)
GO:0016701	oxidoreductase activity, acting on single donors with incorporation of molecular oxygen	3	14	0.0365586	0.2657	ENSGALG00000033635(PTGS2);ENSGALG00000035207(TDO2);ENSGALG00000041965(MIOX)
GO:0010853	cyclase activator activity	2	6	0.0377982	0.2657	ENSGALG00000001418(GUCA1B);ENSGALG00000027269(GUCA2B)
GO:0015651	quaternary ammonium group transmembrane transporter activity	2	6	0.0377982	0.2657	ENSGALG00000015055(SLC22A16);ENSGALG00000020002(SLC22A3)
GO:0030250	guanylate cyclase activator activity	2	6	0.0377982	0.2657	ENSGALG00000001418(GUCA1B);ENSGALG00000027269(GUCA2B)
GO:0046915	transition metal ion transmembrane transporter activity	4	24	0.037884	0.2657	ENSGALG00000005631(TRPM2);ENSGALG00000008602(SLC39A12);ENSGALG00000011434(SLC11A1);ENSGALG00000012298(SLC39A8)
GO:0098960	postsynaptic neurotransmitter receptor activity	5	35	0.0384154	0.2657	ENSGALG00000009301(CHRNA1);ENSGALG00000012297(GRM1);ENSGALG00000015382(CHRNA6);ENSGALG00000015551(GRIN3A);ENSGALG00000020292(GABRE)
GO:0046906	tetrapyrrole binding	11	112	0.0393972	0.2657	ENSGALG00000008177(NOS1);ENSGALG00000011413(CYP2J2);ENSGALG00000012791(TBXAS1);ENSGALG00000013294(CYP19A1);ENSGALG00000033635(PTGS2);ENSGALG00000035207(TDO2);ENSGALG00000036831(CYP2H1);ENSGALG00000036838(Pxdn);ENSGALG00000047199(CYP2C9);ENSGALG00000050045(CYP2J2);ENSGALG00000050634(CYP2G1)
GO:0005003	ephrin receptor activity	3	15	0.0439129	0.2657	ENSGALG00000001912(Epha10);ENSGALG00000011680(EPHA5);ENSGALG00000040949(EPHA6)
GO:0034237	protein kinase A regulatory subunit binding	3	15	0.0439129	0.2657	ENSGALG00000010812(RYR2);ENSGALG00000014762(AKAP7);ENSGALG00000020261(AKAP14)
GO:0004954	prostanoid receptor activity	2	7	0.0510525	0.2657	ENSGALG00000012396(PTGER2);ENSGALG00000037888(TBXA2R)
GO:0004977	melanocortin receptor activity	2	7	0.0510525	0.2657	ENSGALG00000013616(OPRM1);ENSGALG00000040549(HTR7)
GO:0008020	G protein-coupled photoreceptor activity	2	7	0.0510525	0.2657	ENSGALG00000010762(OPN3);ENSGALG00000047357(RRH)
GO:0030249	guanylate cyclase regulator activity	2	7	0.0510525	0.2657	ENSGALG00000001418(GUCA1B);ENSGALG00000027269(GUCA2B)
GO:0035381	ATP-gated ion channel activity	2	7	0.0510525	0.2657	ENSGALG00000001573(P2RX1);ENSGALG00000032986(CFTR)
GO:0046624	sphingolipid transporter activity	2	7	0.0510525	0.2657	ENSGALG00000016498(MFSD2B);ENSGALG00000035619(MTTP)
GO:0004252	serine-type endopeptidase activity	12	132	0.0533328	0.2657	ENSGALG00000000458(TMPRSS9);ENSGALG00000004568(CELA2A);ENSGALG00000005086(PLAU);ENSGALG00000005318(OVCH2);ENSGALG00000007419(MASP1);ENSGALG00000008905(HABP2);ENSGALG00000015389(TMPRSS7);ENSGALG00000015623(HGFAC);ENSGALG00000042452(DPP4);ENSGALG00000044661(BDMD1);ENSGALG00000048579(TMPRSS11E);ENSGALG00000051102(CD163)
GO:0001626	nociceptin receptor activity	1	1	0.0540175	0.2657	ENSGALG00000027965(OPRL1)
GO:0003721	telomerase RNA reverse transcriptase activity	1	1	0.0540175	0.2657	ENSGALG00000013183(TERT)
GO:0003968	RNA-directed 5'-3' RNA polymerase activity	1	1	0.0540175	0.2657	ENSGALG00000013183(TERT)
GO:0004058	aromatic-L-amino-acid decarboxylase activity	1	1	0.0540175	0.2657	ENSGALG00000013094(DDC)
GO:0004796	thromboxane-A synthase activity	1	1	0.0540175	0.2657	ENSGALG00000012791(TBXAS1)
GO:0004833	tryptophan 2,3-dioxygenase activity	1	1	0.0540175	0.2657	ENSGALG00000035207(TDO2)
GO:0004960	thromboxane receptor activity	1	1	0.0540175	0.2657	ENSGALG00000037888(TBXA2R)
GO:0004961	thromboxane A2 receptor activity	1	1	0.0540175	0.2657	ENSGALG00000037888(TBXA2R)
GO:0004979	beta-endorphin receptor activity	1	1	0.0540175	0.2657	ENSGALG00000013616(OPRM1)
GO:0004982	N-formyl peptide receptor activity	1	1	0.0540175	0.2657	ENSGALG00000030888(CMKLR1)
GO:0005252	open rectifier potassium channel activity	1	1	0.0540175	0.2657	ENSGALG00000042705(KCNK3)
GO:0005260	intracellularly ATP-gated chloride channel activity	1	1	0.0540175	0.2657	ENSGALG00000032986(CFTR)
GO:0005275	amine transmembrane transporter activity	1	1	0.0540175	0.2657	ENSGALG00000015055(SLC22A16)
GO:0005308	creatine transmembrane transporter activity	1	1	0.0540175	0.2657	ENSGALG00000006421(SLC16A12)
GO:0005345	purine nucleobase transmembrane transporter activity	1	1	0.0540175	0.2657	ENSGALG00000012593(SLC28A3)
GO:0005350	pyrimidine nucleobase transmembrane transporter activity	1	1	0.0540175	0.2657	ENSGALG00000012593(SLC28A3)
GO:0008269	JAK pathway signal transduction adaptor activity	1	1	0.0540175	0.2657	ENSGALG00000050619(SOCS2)
GO:0008294	calcium- and calmodulin-responsive adenylate cyclase activity	1	1	0.0540175	0.2657	ENSGALG00000030251(ADCY8)
GO:0008942	nitrite reductase [NAD(P)H] activity	1	1	0.0540175	0.2657	ENSGALG00000014673(RFESD)
GO:0015067	amidinotransferase activity	1	1	0.0540175	0.2657	ENSGALG00000023435(GATM)
GO:0015068	glycine amidinotransferase activity	1	1	0.0540175	0.2657	ENSGALG00000023435(GATM)
GO:0015205	nucleobase transmembrane transporter activity	1	1	0.0540175	0.2657	ENSGALG00000012593(SLC28A3)
GO:0015389	pyrimidine- and adenine-specific:sodium symporter activity	1	1	0.0540175	0.2657	ENSGALG00000012593(SLC28A3)
GO:0015390	purine-specific nucleoside:sodium symporter activity	1	1	0.0540175	0.2657	ENSGALG00000012593(SLC28A3)
GO:0015391	nucleobase:cation symporter activity	1	1	0.0540175	0.2657	ENSGALG00000012593(SLC28A3)
GO:0019975	interleukin-17 binding	1	1	0.0540175	0.2657	ENSGALG00000009574(IL12A)
GO:0030280	structural constituent of epidermis	1	1	0.0540175	0.2657	ENSGALG00000032672(KRT5)
GO:0030281	structural constituent of cutaneous appendage	1	1	0.0540175	0.2657	ENSGALG00000032672(KRT5)
GO:0031703	type 2 angiotensin receptor binding	1	1	0.0540175	0.2657	ENSGALG00000011117(AGT)
GO:0033678	5'-3' DNA/RNA helicase activity	1	1	0.0540175	0.2657	ENSGALG00000009032(PIF1)
GO:0034584	piRNA binding	1	1	0.0540175	0.2657	ENSGALG00000002645(PIWIL1)
GO:0036468	L-dopa decarboxylase activity	1	1	0.0540175	0.2657	ENSGALG00000013094(DDC)
GO:0038047	morphine receptor activity	1	1	0.0540175	0.2657	ENSGALG00000013616(OPRM1)
GO:0038131	neuregulin receptor activity	1	1	0.0540175	0.2657	ENSGALG00000003126(ERBB4)
GO:0038186	lithocholic acid receptor activity	1	1	0.0540175	0.2657	ENSGALG00000033090(VDR)
GO:0042163	interleukin-12 beta subunit binding	1	1	0.0540175	0.2657	ENSGALG00000009574(IL12A)
GO:0043924	suramin binding	1	1	0.0540175	0.2657	ENSGALG00000010812(RYR2)
GO:0044508	glucagon-like peptide 1 receptor activity	1	1	0.0540175	0.2657	ENSGALG00000010078(GLP1R)
GO:0045513	interleukin-27 binding	1	1	0.0540175	0.2657	ENSGALG00000009574(IL12A)
GO:0046539	histamine N-methyltransferase activity	1	1	0.0540175	0.2657	ENSGALG00000012377(HNMT)
GO:0046715	active borate transmembrane transporter activity	1	1	0.0540175	0.2657	ENSGALG00000016017(SLC4A11)
GO:0046857	oxidoreductase activity, acting on other nitrogenous compounds as donors, with NAD or NADP as acceptor	1	1	0.0540175	0.2657	ENSGALG00000014673(RFESD)
GO:0047225	acetylgalactosaminyl-O-glycosyl-glycoprotein beta-1,6-N-acetylglucosaminyltransferase activity	1	1	0.0540175	0.2657	ENSGALG00000044940(GCNT3)
GO:0047969	glyoxylate oxidase activity	1	1	0.0540175	0.2657	ENSGALG00000008845(HAO1)
GO:0050113	inositol oxygenase activity	1	1	0.0540175	0.2657	ENSGALG00000041965(MIOX)
GO:0050479	glyceryl-ether monooxygenase activity	1	1	0.0540175	0.2657	ENSGALG00000010792(AGMO)
GO:0052657	guanine phosphoribosyltransferase activity	1	1	0.0540175	0.2657	ENSGALG00000005361(HPRT1)
GO:0070287	ferritin receptor activity	1	1	0.0540175	0.2657	ENSGALG00000016580(SCARA5)
GO:0070330	aromatase activity	1	1	0.0540175	0.2657	ENSGALG00000013294(CYP19A1)
GO:0070892	lipoteichoic acid receptor activity	1	1	0.0540175	0.2657	ENSGALG00000008439(CD36)
GO:0072570	ADP-D-ribose binding	1	1	0.0540175	0.2657	ENSGALG00000005631(TRPM2)
GO:0072571	mono-ADP-D-ribose binding	1	1	0.0540175	0.2657	ENSGALG00000005631(TRPM2)
GO:0090486	small RNA 2'-O-methyltransferase	1	1	0.0540175	0.2657	ENSGALG00000001959(HENMT1)
GO:0097079	selenite:proton symporter activity	1	1	0.0540175	0.2657	ENSGALG00000012298(SLC39A8)
GO:0097604	temperature-gated cation channel activity	1	1	0.0540175	0.2657	ENSGALG00000034751(TRPA1)
GO:0098680	template-free RNA nucleotidyltransferase	1	1	0.0540175	0.2657	ENSGALG00000013183(TERT)
GO:0098872	G protein-coupled neurotransmitter receptor activity involved in regulation of postsynaptic cytosolic calcium ion concentration	1	1	0.0540175	0.2657	ENSGALG00000012297(GRM1)
GO:0099142	intracellularly ATP-gated ion channel activity	1	1	0.0540175	0.2657	ENSGALG00000032986(CFTR)
GO:0099567	calcium ion binding involved in regulation of postsynaptic cytosolic calcium ion concentration	1	1	0.0540175	0.2657	ENSGALG00000032282(CALB1)
GO:0099580	ion antiporter activity involved in regulation of postsynaptic membrane potential	1	1	0.0540175	0.2657	ENSGALG00000009400(SLC8A3)
GO:0106138	Sec61 translocon complex binding	1	1	0.0540175	0.2657	ENSGALG00000032986(CFTR)
GO:0150025	oxidised low-density lipoprotein particle receptor activity	1	1	0.0540175	0.2657	ENSGALG00000008439(CD36)
GO:1902098	calcitriol binding	1	1	0.0540175	0.2657	ENSGALG00000033090(VDR)
GO:1902121	lithocholic acid binding	1	1	0.0540175	0.2657	ENSGALG00000033090(VDR)
GO:1902388	ceramide 1-phosphate transporter activity	1	1	0.0540175	0.2657	ENSGALG00000035619(MTTP)
GO:1905576	ganglioside GT1b binding	1	1	0.0540175	0.2657	ENSGALG00000007732(RTN4R)
GO:0001130	bacterial-type RNA polymerase transcription factor activity, sequence-specific DNA binding	3	17	0.0606233	0.295196	ENSGALG00000002886(NKX2-5);ENSGALG00000006041(BNC1);ENSGALG00000031340(E2F7)
GO:0005385	zinc ion transmembrane transporter activity	3	17	0.0606233	0.295196	ENSGALG00000008602(SLC39A12);ENSGALG00000011434(SLC11A1);ENSGALG00000012298(SLC39A8)
GO:1990837	sequence-specific double-stranded DNA binding	50	746	0.065436	0.317037	ENSGALG00000000242(EBF2);ENSGALG00000000616(ELF3);ENSGALG00000001191(MEOX1);ENSGALG00000002886(NKX2-5);ENSGALG00000003126(ERBB4);ENSGALG00000005263(SOX8);ENSGALG00000006041(BNC1);ENSGALG00000006515(BSX);ENSGALG00000007690(TFAP2C);ENSGALG00000007817(EHF);ENSGALG00000007831(TLX1);ENSGALG00000008135(SATB2);ENSGALG00000008234(ORC2);ENSGALG00000008303(LHX5);ENSGALG00000010160(DMRT1);ENSGALG00000010180…
GO:0072509	divalent inorganic cation transmembrane transporter activity	3	18	0.0699327	0.337138	ENSGALG00000008602(SLC39A12);ENSGALG00000011434(SLC11A1);ENSGALG00000012298(SLC39A8)
GO:0015370	solute:sodium symporter activity	4	30	0.0759885	0.3625	ENSGALG00000005995(SLC13A5);ENSGALG00000012593(SLC28A3);ENSGALG00000030032(SLC4A10);ENSGALG00000031274(SLC4A8)
GO:0015293	symporter activity	6	56	0.0803502	0.3625	ENSGALG00000005995(SLC13A5);ENSGALG00000012298(SLC39A8);ENSGALG00000012593(SLC28A3);ENSGALG00000016498(MFSD2B);ENSGALG00000030032(SLC4A10);ENSGALG00000031274(SLC4A8)
GO:0004000	adenosine deaminase activity	2	9	0.0815014	0.3625	ENSGALG00000044995(ADAD1);ENSGALG00000050669(Adad1)
GO:0004953	icosanoid receptor activity	2	9	0.0815014	0.3625	ENSGALG00000012396(PTGER2);ENSGALG00000037888(TBXA2R)
GO:0005324	long-chain fatty acid transporter activity	2	9	0.0815014	0.3625	ENSGALG00000008439(CD36);ENSGALG00000030025(FABP4)
GO:0009881	photoreceptor activity	2	9	0.0815014	0.3625	ENSGALG00000010762(OPN3);ENSGALG00000047357(RRH)
GO:0010851	cyclase regulator activity	2	9	0.0815014	0.3625	ENSGALG00000001418(GUCA1B);ENSGALG00000027269(GUCA2B)
GO:0046914	transition metal ion binding	51	778	0.0852894	0.3625	ENSGALG00000002461(MMP17);ENSGALG00000004441(CPSF4L);ENSGALG00000005031(DRP2);ENSGALG00000005077(F8);ENSGALG00000005360(CA4);ENSGALG00000005519(TLL2);ENSGALG00000006819(AGBL1);ENSGALG00000006848(ZSWIM3);ENSGALG00000006992(MMP9);ENSGALG00000007382(CDA);ENSGALG00000009012(ZNF385B);ENSGALG00000009945(CPM);ENSGALG00000010792(AGMO);ENSGALG00000010960(GALNT3);ENSGALG00000011389(TRAF3);ENSGALG0000001141…
GO:0005267	potassium channel activity	9	99	0.0865163	0.3625	ENSGALG00000000400(KCNC4);ENSGALG00000002098(GRIK3);ENSGALG00000005502(KCNG4);ENSGALG00000008960(KCNK12);ENSGALG00000011858(KCNH5);ENSGALG00000016470(KCNS3);ENSGALG00000022696(KCNE3);ENSGALG00000031754(KCNG2);ENSGALG00000042705(KCNK3)
GO:0008188	neuropeptide receptor activity	5	44	0.0869987	0.3625	ENSGALG00000004418(SSTR2);ENSGALG00000005258(SSTR5);ENSGALG00000013616(OPRM1);ENSGALG00000026011(GALR1);ENSGALG00000037740(QRFPR)
GO:0000978	RNA polymerase II proximal promoter sequence-specific DNA binding	33	478	0.0874683	0.3625	ENSGALG00000000242(EBF2);ENSGALG00000000616(ELF3);ENSGALG00000001191(MEOX1);ENSGALG00000002886(NKX2-5);ENSGALG00000005263(SOX8);ENSGALG00000006515(BSX);ENSGALG00000007690(TFAP2C);ENSGALG00000007817(EHF);ENSGALG00000007831(TLX1);ENSGALG00000008135(SATB2);ENSGALG00000010160(DMRT1);ENSGALG00000010974(GSC);ENSGALG00000011635(TFCP2L1);ENSGALG00000013193(IRX2);ENSGALG00000015150(RORB);ENSGALG0000001524…
GO:0015085	calcium ion transmembrane transporter activity	8	85	0.0877957	0.3625	ENSGALG00000005631(TRPM2);ENSGALG00000007972(TRPC5);ENSGALG00000009400(SLC8A3);ENSGALG00000009705(RYR3);ENSGALG00000010812(RYR2);ENSGALG00000013007(Cacna2d4);ENSGALG00000015551(GRIN3A);ENSGALG00000034751(TRPA1)
GO:0008236	serine-type peptidase activity	12	144	0.0894603	0.3625	ENSGALG00000000458(TMPRSS9);ENSGALG00000004568(CELA2A);ENSGALG00000005086(PLAU);ENSGALG00000005318(OVCH2);ENSGALG00000007419(MASP1);ENSGALG00000008905(HABP2);ENSGALG00000015389(TMPRSS7);ENSGALG00000015623(HGFAC);ENSGALG00000042452(DPP4);ENSGALG00000044661(BDMD1);ENSGALG00000048579(TMPRSS11E);ENSGALG00000051102(CD163)
GO:0001228	DNA-binding transcription activator activity, RNA polymerase II-specific	21	284	0.0895748	0.3625	ENSGALG00000000242(EBF2);ENSGALG00000000616(ELF3);ENSGALG00000001191(MEOX1);ENSGALG00000002886(NKX2-5);ENSGALG00000007690(TFAP2C);ENSGALG00000007817(EHF);ENSGALG00000007831(TLX1);ENSGALG00000008135(SATB2);ENSGALG00000010160(DMRT1);ENSGALG00000012768(GCM2);ENSGALG00000014918(RFX6);ENSGALG00000015150(RORB);ENSGALG00000015244(TBX19);ENSGALG00000016316(GCM1);ENSGALG00000016680(TFAP2B);ENSGALG00000026…
GO:0046872	metal ion binding	108	1770	0.0901942	0.3625	ENSGALG00000000242(EBF2);ENSGALG00000000585(MYL4);ENSGALG00000001084(ATP8B3);ENSGALG00000001418(GUCA1B);ENSGALG00000001662(ATP10B);ENSGALG00000001959(HENMT1);ENSGALG00000002314(CDHR1);ENSGALG00000002461(MMP17);ENSGALG00000002645(PIWIL1);ENSGALG00000002647(PLS1);ENSGALG00000002744(PCDH15);ENSGALG00000002907(MYL1);ENSGALG00000003777(NELL1);ENSGALG00000003829(HPCAL4);ENSGALG00000004028(MATN4);ENSGAL…
GO:0016814	hydrolase activity, acting on carbon-nitrogen (but not peptide) bonds, in cyclic amidines	3	20	0.0903199	0.3625	ENSGALG00000007382(CDA);ENSGALG00000044995(ADAD1);ENSGALG00000050669(Adad1)
GO:1904315	transmitter-gated ion channel activity involved in regulation of postsynaptic membrane potential	4	32	0.0917699	0.3625	ENSGALG00000009301(CHRNA1);ENSGALG00000015382(CHRNA6);ENSGALG00000015551(GRIN3A);ENSGALG00000020292(GABRE)
GO:0005178	integrin binding	7	72	0.093055	0.3625	ENSGALG00000003578(FN1);ENSGALG00000004538(TNN);ENSGALG00000011141(ITGB6);ENSGALG00000016584(EGFL6);ENSGALG00000030858(FRMD5);ENSGALG00000038364(CCN3);ENSGALG00000040114(PTPRZ1)
GO:0005262	calcium channel activity	7	72	0.093055	0.3625	ENSGALG00000005631(TRPM2);ENSGALG00000007972(TRPC5);ENSGALG00000009705(RYR3);ENSGALG00000010812(RYR2);ENSGALG00000013007(Cacna2d4);ENSGALG00000015551(GRIN3A);ENSGALG00000034751(TRPA1)
GO:0001216	bacterial-type RNA polymerase transcriptional activator activity, sequence-specific DNA binding	2	10	0.0983386	0.3625	ENSGALG00000002886(NKX2-5);ENSGALG00000006041(BNC1)
GO:0005372	water transmembrane transporter activity	2	10	0.0983386	0.3625	ENSGALG00000016017(SLC4A11);ENSGALG00000041878(AQP5)
GO:0015020	glucuronosyltransferase activity	2	10	0.0983386	0.3625	ENSGALG00000001611(B3GAT1);ENSGALG00000031590(B3GAT2)
GO:0031731	CCR6 chemokine receptor binding	2	10	0.0983386	0.3625	ENSGALG00000022815(AvBD1);ENSGALG00000047285(BD7)
GO:0004879	nuclear receptor activity	4	33	0.100199	0.3625	ENSGALG00000015150(RORB);ENSGALG00000023742(AHR2);ENSGALG00000033090(VDR);ENSGALG00000043727(NR4A1)
GO:0098531	transcription factor activity, direct ligand regulated sequence-specific DNA binding	4	33	0.100199	0.3625	ENSGALG00000015150(RORB);ENSGALG00000023742(AHR2);ENSGALG00000033090(VDR);ENSGALG00000043727(NR4A1)
GO:0099529	neurotransmitter receptor activity involved in regulation of postsynaptic membrane potential	4	33	0.100199	0.3625	ENSGALG00000009301(CHRNA1);ENSGALG00000015382(CHRNA6);ENSGALG00000015551(GRIN3A);ENSGALG00000020292(GABRE)
GO:0015294	solute:cation symporter activity	5	46	0.100782	0.3625	ENSGALG00000005995(SLC13A5);ENSGALG00000012298(SLC39A8);ENSGALG00000012593(SLC28A3);ENSGALG00000030032(SLC4A10);ENSGALG00000031274(SLC4A8)
GO:0005164	tumor necrosis factor receptor binding	3	21	0.101335	0.3625	ENSGALG00000011389(TRAF3);ENSGALG00000026163(TNFSF11);ENSGALG00000049342(TNFSF13B)
GO:0017147	Wnt-protein binding	3	21	0.101335	0.3625	ENSGALG00000026395(TRABD2A);ENSGALG00000042003(FZD10);ENSGALG00000050840(APCDD1)
GO:0019239	deaminase activity	3	21	0.101335	0.3625	ENSGALG00000007382(CDA);ENSGALG00000044995(ADAD1);ENSGALG00000050669(Adad1)
GO:0005249	voltage-gated potassium channel activity	7	74	0.103933	0.3625	ENSGALG00000000400(KCNC4);ENSGALG00000005502(KCNG4);ENSGALG00000011858(KCNH5);ENSGALG00000016470(KCNS3);ENSGALG00000022696(KCNE3);ENSGALG00000031754(KCNG2);ENSGALG00000042705(KCNK3)
GO:0017171	serine hydrolase activity	12	148	0.104214	0.3625	ENSGALG00000000458(TMPRSS9);ENSGALG00000004568(CELA2A);ENSGALG00000005086(PLAU);ENSGALG00000005318(OVCH2);ENSGALG00000007419(MASP1);ENSGALG00000008905(HABP2);ENSGALG00000015389(TMPRSS7);ENSGALG00000015623(HGFAC);ENSGALG00000042452(DPP4);ENSGALG00000044661(BDMD1);ENSGALG00000048579(TMPRSS11E);ENSGALG00000051102(CD163)
GO:0000825	inositol tetrakisphosphate 6-kinase activity	1	2	0.105121	0.3625	ENSGALG00000002710(IPMK)
GO:0003973	(S)-2-hydroxy-acid oxidase activity	1	2	0.105121	0.3625	ENSGALG00000008845(HAO1)
GO:0004144	diacylglycerol O-acyltransferase activity	1	2	0.105121	0.3625	ENSGALG00000005217(MOGAT1)
GO:0004503	monophenol monooxygenase activity	1	2	0.105121	0.3625	ENSGALG00000015205(TYRP1)
GO:0004577	N-acetylglucosaminyldiphosphodolichol N-acetylglucosaminyltransferase activity	1	2	0.105121	0.3625	ENSGALG00000007976(ALG13)
GO:0004666	prostaglandin-endoperoxide synthase activity	1	2	0.105121	0.3625	ENSGALG00000033635(PTGS2)
GO:0004692	cGMP-dependent protein kinase activity	1	2	0.105121	0.3625	ENSGALG00000010909(PRKG2)
GO:0004731	purine-nucleoside phosphorylase activity	1	2	0.105121	0.3625	ENSGALG00000044146(PNP)
GO:0004850	uridine phosphorylase activity	1	2	0.105121	0.3625	ENSGALG00000045427(UPP2)
GO:0005143	interleukin-12 receptor binding	1	2	0.105121	0.3625	ENSGALG00000009574(IL12A)
GO:0005415	nucleoside:sodium symporter activity	1	2	0.105121	0.3625	ENSGALG00000012593(SLC28A3)
GO:0008440	inositol-1,4,5-trisphosphate 3-kinase activity	1	2	0.105121	0.3625	ENSGALG00000002710(IPMK)
GO:0008466	glycogenin glucosyltransferase activity	1	2	0.105121	0.3625	ENSGALG00000016655(GYG2)
GO:0015111	iodide transmembrane transporter activity	1	2	0.105121	0.3625	ENSGALG00000041932(SLC5A5)
GO:0015137	citrate transmembrane transporter activity	1	2	0.105121	0.3625	ENSGALG00000005995(SLC13A5)
GO:0015142	tricarboxylic acid transmembrane transporter activity	1	2	0.105121	0.3625	ENSGALG00000005995(SLC13A5)
GO:0015213	uridine transmembrane transporter activity	1	2	0.105121	0.3625	ENSGALG00000012593(SLC28A3)
GO:0015214	pyrimidine nucleoside transmembrane transporter activity	1	2	0.105121	0.3625	ENSGALG00000012593(SLC28A3)
GO:0015277	kainate selective glutamate receptor activity	1	2	0.105121	0.3625	ENSGALG00000002098(GRIK3)
GO:0015636	short-chain fatty acid transmembrane transporter activity	1	2	0.105121	0.3625	ENSGALG00000008439(CD36)
GO:0016206	catechol O-methyltransferase activity	1	2	0.105121	0.3625	ENSGALG00000035375(LRTOMT)
GO:0016618	hydroxypyruvate reductase activity	1	2	0.105121	0.3625	ENSGALG00000037156(gyaR)
GO:0016623	oxidoreductase activity, acting on the aldehyde or oxo group of donors, oxygen as acceptor	1	2	0.105121	0.3625	ENSGALG00000008845(HAO1)
GO:0016716	oxidoreductase activity, acting on paired donors, with incorporation or reduction of molecular oxygen, another compound as one donor, and incorporation of one atom of oxygen	1	2	0.105121	0.3625	ENSGALG00000015205(TYRP1)
GO:0019972	interleukin-12 binding	1	2	0.105121	0.3625	ENSGALG00000009574(IL12A)
GO:0030267	glyoxylate reductase (NADP) activity	1	2	0.105121	0.3625	ENSGALG00000037156(gyaR)
GO:0031701	angiotensin receptor binding	1	2	0.105121	0.3625	ENSGALG00000011117(AGT)
GO:0031702	type 1 angiotensin receptor binding	1	2	0.105121	0.3625	ENSGALG00000011117(AGT)
GO:0033188	sphingomyelin synthase activity	1	2	0.105121	0.3625	ENSGALG00000010535(SGMS2)
GO:0034041	sterol-transporting ATPase activity	1	2	0.105121	0.3625	ENSGALG00000006795(ABCG4)
GO:0035594	ganglioside binding	1	2	0.105121	0.3625	ENSGALG00000007732(RTN4R)
GO:0038181	bile acid receptor activity	1	2	0.105121	0.3625	ENSGALG00000033090(VDR)
GO:0043185	vascular endothelial growth factor receptor 3 binding	1	2	0.105121	0.3625	ENSGALG00000016558(VEGFD)
GO:0043533	inositol 1,3,4,5 tetrakisphosphate binding	1	2	0.105121	0.3625	ENSGALG00000007038(ASTN2)
GO:0047066	phospholipid-hydroperoxide glutathione peroxidase activity	1	2	0.105121	0.3625	ENSGALG00000028204(GPX1)
GO:0047847	deoxyuridine phosphorylase activity	1	2	0.105121	0.3625	ENSGALG00000045427(UPP2)
GO:0048763	calcium-induced calcium release activity	1	2	0.105121	0.3625	ENSGALG00000010812(RYR2)
GO:0051139	metal ion:proton antiporter activity	1	2	0.105121	0.3625	ENSGALG00000011434(SLC11A1)
GO:0051765	inositol tetrakisphosphate kinase activity	1	2	0.105121	0.3625	ENSGALG00000002710(IPMK)
GO:0071886	1-(4-iodo-2,5-dimethoxyphenyl)propan-2-amine binding	1	2	0.105121	0.3625	ENSGALG00000005853(HTR2C)
GO:0086080	protein binding involved in heterotypic cell-cell adhesion	1	2	0.105121	0.3625	ENSGALG00000013293(GLDN)
GO:0097243	flavonoid binding	1	2	0.105121	0.3625	ENSGALG00000002710(IPMK)
GO:0097603	temperature-gated ion channel activity	1	2	0.105121	0.3625	ENSGALG00000034751(TRPA1)
GO:0098809	nitrite reductase activity	1	2	0.105121	0.3625	ENSGALG00000014673(RFESD)
GO:0099510	calcium ion binding involved in regulation of cytosolic calcium ion concentration	1	2	0.105121	0.3625	ENSGALG00000032282(CALB1)
GO:0099534	calcium ion binding involved in regulation of presynaptic cytosolic calcium ion concentration	1	2	0.105121	0.3625	ENSGALG00000032282(CALB1)
GO:1901480	oleate transmembrane transporter activity	1	2	0.105121	0.3625	ENSGALG00000008439(CD36)
GO:1905573	ganglioside GM1 binding	1	2	0.105121	0.3625	ENSGALG00000007732(RTN4R)
GO:0099516	ion antiporter activity	4	34	0.108973	0.374449	ENSGALG00000007959(SLC26A3);ENSGALG00000009400(SLC8A3);ENSGALG00000011434(SLC11A1);ENSGALG00000030032(SLC4A10)
GO:0005540	hyaluronic acid binding	3	22	0.112854	0.385056	ENSGALG00000006833(ITIH2);ENSGALG00000015322(IMPG2);ENSGALG00000044354(--)
GO:0048020	CCR chemokine receptor binding	3	22	0.112854	0.385056	ENSGALG00000022815(AvBD1);ENSGALG00000047285(BD7);ENSGALG00000054196(CCL3)
GO:0022843	voltage-gated cation channel activity	9	105	0.113933	0.386402	ENSGALG00000000400(KCNC4);ENSGALG00000005502(KCNG4);ENSGALG00000011858(KCNH5);ENSGALG00000013007(Cacna2d4);ENSGALG00000015551(GRIN3A);ENSGALG00000016470(KCNS3);ENSGALG00000022696(KCNE3);ENSGALG00000031754(KCNG2);ENSGALG00000042705(KCNK3)
GO:0043177	organic acid binding	10	120	0.114047	0.386402	ENSGALG00000003193(CRABP-I);ENSGALG00000006833(ITIH2);ENSGALG00000007732(RTN4R);ENSGALG00000010812(RYR2);ENSGALG00000015322(IMPG2);ENSGALG00000015551(GRIN3A);ENSGALG00000030025(FABP4);ENSGALG00000033090(VDR);ENSGALG00000044354(--);ENSGALG00000051283(AVD)
GO:0004652	polynucleotide adenylyltransferase activity	2	11	0.116038	0.387776	ENSGALG00000007853(PAPOLG);ENSGALG00000014453(FAM46C)
GO:0016408	C-acyltransferase activity	2	11	0.116038	0.387776	ENSGALG00000009037(SPTLC3);ENSGALG00000048373(sptssb)
GO:0036122	BMP binding	2	11	0.116038	0.387776	ENSGALG00000008072(CHRDL1);ENSGALG00000036836(SOSTDC1)
GO:0000987	proximal promoter sequence-specific DNA binding	33	492	0.116053	0.387776	ENSGALG00000000242(EBF2);ENSGALG00000000616(ELF3);ENSGALG00000001191(MEOX1);ENSGALG00000002886(NKX2-5);ENSGALG00000005263(SOX8);ENSGALG00000006515(BSX);ENSGALG00000007690(TFAP2C);ENSGALG00000007817(EHF);ENSGALG00000007831(TLX1);ENSGALG00000008135(SATB2);ENSGALG00000010160(DMRT1);ENSGALG00000010974(GSC);ENSGALG00000011635(TFCP2L1);ENSGALG00000013193(IRX2);ENSGALG00000015150(RORB);ENSGALG0000001524…
GO:0015291	secondary active transmembrane transporter activity	10	123	0.128286	0.413088	ENSGALG00000005995(SLC13A5);ENSGALG00000007959(SLC26A3);ENSGALG00000009400(SLC8A3);ENSGALG00000011434(SLC11A1);ENSGALG00000012298(SLC39A8);ENSGALG00000012593(SLC28A3);ENSGALG00000016017(SLC4A11);ENSGALG00000016498(MFSD2B);ENSGALG00000030032(SLC4A10);ENSGALG00000031274(SLC4A8)
GO:0005125	cytokine activity	8	93	0.12921	0.413088	ENSGALG00000009574(IL12A);ENSGALG00000024470(CCLI5);ENSGALG00000026163(TNFSF11);ENSGALG00000029819(SCG2);ENSGALG00000030173(WNT2);ENSGALG00000035052(BMP3);ENSGALG00000052209(IFNA1);ENSGALG00000054196(CCL3)
GO:0016772	transferase activity, transferring phosphorus-containing groups	51	806	0.131991	0.413088	ENSGALG00000001912(Epha10);ENSGALG00000002688(NME4);ENSGALG00000002710(IPMK);ENSGALG00000003126(ERBB4);ENSGALG00000003537(SGK2);ENSGALG00000005004(SAMD8);ENSGALG00000005621(CAMK2A);ENSGALG00000006016(PASK);ENSGALG00000007853(PAPOLG);ENSGALG00000008947(PAK5);ENSGALG00000009602(MYO3B);ENSGALG00000010535(SGMS2);ENSGALG00000010826(PRKAA2);ENSGALG00000010909(PRKG2);ENSGALG00000010980(STK31);ENSGALG000…
GO:0010181	FMN binding	2	12	0.134458	0.413088	ENSGALG00000008177(NOS1);ENSGALG00000008845(HAO1)
GO:0015301	anion:anion antiporter activity	2	12	0.134458	0.413088	ENSGALG00000007959(SLC26A3);ENSGALG00000030032(SLC4A10)
GO:0036442	proton-exporting ATPase activity	2	12	0.134458	0.413088	ENSGALG00000000048(ATP6V1A);ENSGALG00000002207(ATP6V1G3)
GO:0046961	proton-transporting ATPase activity, rotational mechanism	2	12	0.134458	0.413088	ENSGALG00000000048(ATP6V1A);ENSGALG00000002207(ATP6V1G3)
GO:0008194	UDP-glycosyltransferase activity	8	94	0.134995	0.413088	ENSGALG00000001611(B3GAT1);ENSGALG00000005599(UGT8);ENSGALG00000007976(ALG13);ENSGALG00000010960(GALNT3);ENSGALG00000012018(UGT8);ENSGALG00000016655(GYG2);ENSGALG00000031590(B3GAT2);ENSGALG00000044940(GCNT3)
GO:0005520	insulin-like growth factor binding	3	24	0.137265	0.413088	ENSGALG00000007837(KAZALD1);ENSGALG00000038364(CCN3);ENSGALG00000047383(CCN5)
GO:0005244	voltage-gated ion channel activity	10	125	0.138288	0.413088	ENSGALG00000000400(KCNC4);ENSGALG00000005502(KCNG4);ENSGALG00000011858(KCNH5);ENSGALG00000013007(Cacna2d4);ENSGALG00000015551(GRIN3A);ENSGALG00000016470(KCNS3);ENSGALG00000022696(KCNE3);ENSGALG00000027702(SCN11A);ENSGALG00000031754(KCNG2);ENSGALG00000042705(KCNK3)
GO:0003690	double-stranded DNA binding	50	792	0.138318	0.413088	ENSGALG00000000242(EBF2);ENSGALG00000000616(ELF3);ENSGALG00000001191(MEOX1);ENSGALG00000002886(NKX2-5);ENSGALG00000003126(ERBB4);ENSGALG00000005263(SOX8);ENSGALG00000006041(BNC1);ENSGALG00000006515(BSX);ENSGALG00000007690(TFAP2C);ENSGALG00000007817(EHF);ENSGALG00000007831(TLX1);ENSGALG00000008135(SATB2);ENSGALG00000008234(ORC2);ENSGALG00000008303(LHX5);ENSGALG00000010160(DMRT1);ENSGALG00000010180…
GO:0004714	transmembrane receptor protein tyrosine kinase activity	5	51	0.139587	0.413088	ENSGALG00000001912(Epha10);ENSGALG00000003126(ERBB4);ENSGALG00000011680(EPHA5);ENSGALG00000014913(ROS1);ENSGALG00000040949(EPHA6)
GO:0008270	zinc ion binding	38	588	0.142397	0.413088	ENSGALG00000002461(MMP17);ENSGALG00000004441(CPSF4L);ENSGALG00000005031(DRP2);ENSGALG00000005360(CA4);ENSGALG00000005519(TLL2);ENSGALG00000006819(AGBL1);ENSGALG00000006848(ZSWIM3);ENSGALG00000006992(MMP9);ENSGALG00000007382(CDA);ENSGALG00000009012(ZNF385B);ENSGALG00000009945(CPM);ENSGALG00000011389(TRAF3);ENSGALG00000012595(AGTPBP1);ENSGALG00000015150(RORB);ENSGALG00000016316(GCM1);ENSGALG0000001…
GO:0022832	voltage-gated channel activity	10	126	0.143439	0.413088	ENSGALG00000000400(KCNC4);ENSGALG00000005502(KCNG4);ENSGALG00000011858(KCNH5);ENSGALG00000013007(Cacna2d4);ENSGALG00000015551(GRIN3A);ENSGALG00000016470(KCNS3);ENSGALG00000022696(KCNE3);ENSGALG00000027702(SCN11A);ENSGALG00000031754(KCNG2);ENSGALG00000042705(KCNK3)
GO:0015108	chloride transmembrane transporter activity	6	66	0.145084	0.413088	ENSGALG00000007959(SLC26A3);ENSGALG00000017271(ANO2);ENSGALG00000020292(GABRE);ENSGALG00000031274(SLC4A8);ENSGALG00000032986(CFTR);ENSGALG00000050064(Gabrr3)
GO:0019199	transmembrane receptor protein kinase activity	6	66	0.145084	0.413088	ENSGALG00000001912(Epha10);ENSGALG00000003126(ERBB4);ENSGALG00000011680(EPHA5);ENSGALG00000014913(ROS1);ENSGALG00000036836(SOSTDC1);ENSGALG00000040949(EPHA6)
GO:0042379	chemokine receptor binding	4	38	0.147235	0.413088	ENSGALG00000022815(AvBD1);ENSGALG00000024470(CCLI5);ENSGALG00000047285(BD7);ENSGALG00000054196(CCL3)
GO:0004181	metallocarboxypeptidase activity	3	25	0.150087	0.413088	ENSGALG00000006819(AGBL1);ENSGALG00000009945(CPM);ENSGALG00000012595(AGTPBP1)
GO:0005126	cytokine receptor binding	11	143	0.150628	0.413088	ENSGALG00000009574(IL12A);ENSGALG00000011389(TRAF3);ENSGALG00000016558(VEGFD);ENSGALG00000022815(AvBD1);ENSGALG00000024470(CCLI5);ENSGALG00000026163(TNFSF11);ENSGALG00000047285(BD7);ENSGALG00000049342(TNFSF13B);ENSGALG00000050619(SOCS2);ENSGALG00000052209(IFNA1);ENSGALG00000054196(CCL3)
GO:0022804	active transmembrane transporter activity	14	191	0.152091	0.413088	ENSGALG00000000048(ATP6V1A);ENSGALG00000002207(ATP6V1G3);ENSGALG00000005995(SLC13A5);ENSGALG00000006795(ABCG4);ENSGALG00000007959(SLC26A3);ENSGALG00000009400(SLC8A3);ENSGALG00000011434(SLC11A1);ENSGALG00000012298(SLC39A8);ENSGALG00000012593(SLC28A3);ENSGALG00000016017(SLC4A11);ENSGALG00000016498(MFSD2B);ENSGALG00000020002(SLC22A3);ENSGALG00000030032(SLC4A10);ENSGALG00000031274(SLC4A8)
GO:0005516	calmodulin binding	6	67	0.152587	0.413088	ENSGALG00000005621(CAMK2A);ENSGALG00000008177(NOS1);ENSGALG00000010812(RYR2);ENSGALG00000012100(CFAP221);ENSGALG00000013640(MBP);ENSGALG00000041266(CNN1)
GO:0019842	vitamin binding	8	97	0.153119	0.413088	ENSGALG00000001449(STRA6);ENSGALG00000003193(CRABP-I);ENSGALG00000009037(SPTLC3);ENSGALG00000010762(OPN3);ENSGALG00000013094(DDC);ENSGALG00000032282(CALB1);ENSGALG00000033090(VDR);ENSGALG00000051283(AVD)
GO:0001640	adenylate cyclase inhibiting G protein-coupled glutamate receptor activity	1	3	0.153468	0.413088	ENSGALG00000002098(GRIK3)
GO:0002046	opsin binding	1	3	0.153468	0.413088	ENSGALG00000001696(SAG)
GO:0003846	2-acylglycerol O-acyltransferase activity	1	3	0.153468	0.413088	ENSGALG00000005217(MOGAT1)
GO:0003918	DNA topoisomerase type II (ATP-hydrolyzing) activity	1	3	0.153468	0.413088	ENSGALG00000031768(SPO11)
GO:0003989	acetyl-CoA carboxylase activity	1	3	0.153468	0.413088	ENSGALG00000005043(ACACB)
GO:0004308	exo-alpha-sialidase activity	1	3	0.153468	0.413088	ENSGALG00000037467(NEU2)
GO:0004340	glucokinase activity	1	3	0.153468	0.413088	ENSGALG00000021039(HKDC1)
GO:0004422	hypoxanthine phosphoribosyltransferase activity	1	3	0.153468	0.413088	ENSGALG00000005361(HPRT1)
GO:0004517	nitric-oxide synthase activity	1	3	0.153468	0.413088	ENSGALG00000008177(NOS1)
GO:0004605	phosphatidate cytidylyltransferase activity	1	3	0.153468	0.413088	ENSGALG00000011227(CDS1)
GO:0004679	AMP-activated protein kinase activity	1	3	0.153468	0.413088	ENSGALG00000010826(PRKAA2)
GO:0004745	retinol dehydrogenase activity	1	3	0.153468	0.413088	ENSGALG00000030376(DHRS3)
GO:0004798	thymidylate kinase activity	1	3	0.153468	0.413088	ENSGALG00000050198(Dmbt1)
GO:0004938	alpha2-adrenergic receptor activity	1	3	0.153468	0.413088	ENSGALG00000015608(ADRA2C)
GO:0004945	angiotensin type II receptor activity	1	3	0.153468	0.413088	ENSGALG00000005936(AGTR2)
GO:0004967	glucagon receptor activity	1	3	0.153468	0.413088	ENSGALG00000010078(GLP1R)
GO:0005131	growth hormone receptor binding	1	3	0.153468	0.413088	ENSGALG00000050619(SOCS2)
GO:0005432	calcium:sodium antiporter activity	1	3	0.153468	0.413088	ENSGALG00000009400(SLC8A3)
GO:0005503	all-trans retinal binding	1	3	0.153468	0.413088	ENSGALG00000010762(OPN3)
GO:0008499	UDP-galactose:beta-N-acetylglucosamine beta-1,3-galactosyltransferase activity	1	3	0.153468	0.413088	ENSGALG00000001611(B3GAT1)
GO:0015141	succinate transmembrane transporter activity	1	3	0.153468	0.413088	ENSGALG00000005995(SLC13A5)
GO:0015226	carnitine transmembrane transporter activity	1	3	0.153468	0.413088	ENSGALG00000015055(SLC22A16)
GO:0015665	alcohol transmembrane transporter activity	1	3	0.153468	0.413088	ENSGALG00000001449(STRA6)
GO:0016997	alpha-sialidase activity	1	3	0.153468	0.413088	ENSGALG00000037467(NEU2)
GO:0019911	structural constituent of myelin sheath	1	3	0.153468	0.413088	ENSGALG00000013640(MBP)
GO:0031433	telethonin binding	1	3	0.153468	0.413088	ENSGALG00000011991(MYOZ2)
GO:0031694	alpha-2A adrenergic receptor binding	1	3	0.153468	0.413088	ENSGALG00000015608(ADRA2C)
GO:0031705	bombesin receptor binding	1	3	0.153468	0.413088	ENSGALG00000000667(EDN2)
GO:0031708	endothelin B receptor binding	1	3	0.153468	0.413088	ENSGALG00000000667(EDN2)
GO:0033677	DNA/RNA helicase activity	1	3	0.153468	0.413088	ENSGALG00000009032(PIF1)
GO:0034632	retinol transmembrane transporter activity	1	3	0.153468	0.413088	ENSGALG00000001449(STRA6)
GO:0035804	structural constituent of egg coat	1	3	0.153468	0.413088	ENSGALG00000001559(ZP3)
GO:0042166	acetylcholine binding	1	3	0.153468	0.413088	ENSGALG00000009301(CHRNA1)
GO:0043208	glycosphingolipid binding	1	3	0.153468	0.413088	ENSGALG00000007732(RTN4R)
GO:0050253	retinyl-palmitate esterase activity	1	3	0.153468	0.413088	ENSGALG00000010032(PLB1)
GO:0051766	inositol trisphosphate kinase activity	1	3	0.153468	0.413088	ENSGALG00000002710(IPMK)
GO:0052794	exo-alpha-(2->3)-sialidase activity	1	3	0.153468	0.413088	ENSGALG00000037467(NEU2)
GO:0052796	exo-alpha-(2->8)-sialidase activity	1	3	0.153468	0.413088	ENSGALG00000037467(NEU2)
GO:0061505	DNA topoisomerase II activity	1	3	0.153468	0.413088	ENSGALG00000031768(SPO11)
GO:0070644	vitamin D response element binding	1	3	0.153468	0.413088	ENSGALG00000033090(VDR)
GO:0098988	G protein-coupled glutamate receptor activity	1	3	0.153468	0.413088	ENSGALG00000002098(GRIK3)
GO:0099507	ligand-gated ion channel activity involved in regulation of presynaptic membrane potential	1	3	0.153468	0.413088	ENSGALG00000002098(GRIK3)
GO:0099583	neurotransmitter receptor activity involved in regulation of postsynaptic cytosolic calcium ion concentration	1	3	0.153468	0.413088	ENSGALG00000012297(GRM1)
GO:0102545	phosphatidyl phospholipase B activity	1	3	0.153468	0.413088	ENSGALG00000010032(PLB1)
GO:0140262	mRNA cap binding complex binding	1	3	0.153468	0.413088	ENSGALG00000002645(PIWIL1)
GO:1902271	D3 vitamins binding	1	3	0.153468	0.413088	ENSGALG00000033090(VDR)
GO:1905538	polysome binding	1	3	0.153468	0.413088	ENSGALG00000002645(PIWIL1)
GO:0016702	oxidoreductase activity, acting on single donors with incorporation of molecular oxygen, incorporation of two atoms of oxygen	2	13	0.153469	0.413088	ENSGALG00000033635(PTGS2);ENSGALG00000035207(TDO2)
GO:0015079	potassium ion transmembrane transporter activity	9	114	0.162927	0.436122	ENSGALG00000000400(KCNC4);ENSGALG00000002098(GRIK3);ENSGALG00000005502(KCNG4);ENSGALG00000008960(KCNK12);ENSGALG00000011858(KCNH5);ENSGALG00000016470(KCNS3);ENSGALG00000022696(KCNE3);ENSGALG00000031754(KCNG2);ENSGALG00000042705(KCNK3)
GO:0031406	carboxylic acid binding	9	114	0.162927	0.436122	ENSGALG00000003193(CRABP-I);ENSGALG00000006833(ITIH2);ENSGALG00000007732(RTN4R);ENSGALG00000015322(IMPG2);ENSGALG00000015551(GRIN3A);ENSGALG00000030025(FABP4);ENSGALG00000033090(VDR);ENSGALG00000044354(--);ENSGALG00000051283(AVD)
GO:0033293	monocarboxylic acid binding	4	40	0.168063	0.44863	ENSGALG00000003193(CRABP-I);ENSGALG00000030025(FABP4);ENSGALG00000033090(VDR);ENSGALG00000051283(AVD)
GO:0005184	neuropeptide hormone activity	2	14	0.172955	0.455416	ENSGALG00000038241(CARTPT);ENSGALG00000040959(GRP)
GO:0008307	structural constituent of muscle	2	14	0.172955	0.455416	ENSGALG00000002907(MYL1);ENSGALG00000008945(NEXN)
GO:0050431	transforming growth factor beta binding	2	14	0.172955	0.455416	ENSGALG00000007367(WFIKKN2);ENSGALG00000008072(CHRDL1)
GO:0072349	modified amino acid transmembrane transporter activity	2	14	0.172955	0.455416	ENSGALG00000006421(SLC16A12);ENSGALG00000015055(SLC22A16)
GO:0099095	ligand-gated anion channel activity	2	14	0.172955	0.455416	ENSGALG00000020292(GABRE);ENSGALG00000032986(CFTR)
GO:0042562	hormone binding	5	55	0.174621	0.458558	ENSGALG00000009301(CHRNA1);ENSGALG00000010078(GLP1R);ENSGALG00000015143(TTR);ENSGALG00000026011(GALR1);ENSGALG00000033090(VDR)
GO:0032813	tumor necrosis factor receptor superfamily binding	3	27	0.176788	0.462993	ENSGALG00000011389(TRAF3);ENSGALG00000026163(TNFSF11);ENSGALG00000049342(TNFSF13B)
GO:0043565	sequence-specific DNA binding	51	830	0.182884	0.474278	ENSGALG00000000242(EBF2);ENSGALG00000000616(ELF3);ENSGALG00000001191(MEOX1);ENSGALG00000002886(NKX2-5);ENSGALG00000003126(ERBB4);ENSGALG00000005263(SOX8);ENSGALG00000006041(BNC1);ENSGALG00000006515(BSX);ENSGALG00000007690(TFAP2C);ENSGALG00000007817(EHF);ENSGALG00000007831(TLX1);ENSGALG00000008135(SATB2);ENSGALG00000008234(ORC2);ENSGALG00000008303(LHX5);ENSGALG00000009032(PIF1);ENSGALG00000010160(…
GO:0005231	excitatory extracellular ligand-gated ion channel activity	3	28	0.190597	0.474278	ENSGALG00000001573(P2RX1);ENSGALG00000009301(CHRNA1);ENSGALG00000015382(CHRNA6)
GO:0001965	G-protein alpha-subunit binding	2	15	0.192807	0.474278	ENSGALG00000007681(HTR2B);ENSGALG00000013616(OPRM1)
GO:0008137	NADH dehydrogenase (ubiquinone) activity	2	15	0.192807	0.474278	ENSGALG00000030436(ND3);ENSGALG00000043768(MT-ND2)
GO:0015101	organic cation transmembrane transporter activity	2	15	0.192807	0.474278	ENSGALG00000015055(SLC22A16);ENSGALG00000020002(SLC22A3)
GO:0050136	NADH dehydrogenase (quinone) activity	2	15	0.192807	0.474278	ENSGALG00000030436(ND3);ENSGALG00000043768(MT-ND2)
GO:0005506	iron ion binding	9	119	0.193855	0.474278	ENSGALG00000010792(AGMO);ENSGALG00000011413(CYP2J2);ENSGALG00000012791(TBXAS1);ENSGALG00000013294(CYP19A1);ENSGALG00000036831(CYP2H1);ENSGALG00000041965(MIOX);ENSGALG00000047199(CYP2C9);ENSGALG00000050045(CYP2J2);ENSGALG00000050634(CYP2G1)
GO:0001517	N-acetylglucosamine 6-O-sulfotransferase activity	1	4	0.199206	0.474278	ENSGALG00000000901(CHST4)
GO:0001595	angiotensin receptor activity	1	4	0.199206	0.474278	ENSGALG00000005936(AGTR2)
GO:0003680	AT DNA binding	1	4	0.199206	0.474278	ENSGALG00000030530(HAND2)
GO:0003796	lysozyme activity	1	4	0.199206	0.474278	ENSGALG00000054968(Lyg2)
GO:0004111	creatine kinase activity	1	4	0.199206	0.474278	ENSGALG00000054033(CKM)
GO:0004126	cytidine deaminase activity	1	4	0.199206	0.474278	ENSGALG00000007382(CDA)
GO:0004322	ferroxidase activity	1	4	0.199206	0.474278	ENSGALG00000043027(HEPHL1)
GO:0004362	glutathione-disulfide reductase activity	1	4	0.199206	0.474278	ENSGALG00000027483(GLRX)
GO:0004875	complement receptor activity	1	4	0.199206	0.474278	ENSGALG00000030888(CMKLR1)
GO:0004957	prostaglandin E receptor activity	1	4	0.199206	0.474278	ENSGALG00000012396(PTGER2)
GO:0004966	galanin receptor activity	1	4	0.199206	0.474278	ENSGALG00000026011(GALR1)
GO:0005041	low-density lipoprotein particle receptor activity	1	4	0.199206	0.474278	ENSGALG00000008439(CD36)
GO:0008504	monoamine transmembrane transporter activity	1	4	0.199206	0.474278	ENSGALG00000020002(SLC22A3)
GO:0016717	oxidoreductase activity, acting on paired donors, with oxidation of a pair of donors resulting in the reduction of molecular oxygen to two molecules of water	1	4	0.199206	0.474278	ENSGALG00000005739(SCD)
GO:0016724	oxidoreductase activity, oxidizing metal ions, oxygen as acceptor	1	4	0.199206	0.474278	ENSGALG00000043027(HEPHL1)
GO:0016775	phosphotransferase activity, nitrogenous group as acceptor	1	4	0.199206	0.474278	ENSGALG00000054033(CKM)
GO:0016899	oxidoreductase activity, acting on the CH-OH group of donors, oxygen as acceptor	1	4	0.199206	0.474278	ENSGALG00000008845(HAO1)
GO:0019534	toxin transmembrane transporter activity	1	4	0.199206	0.474278	ENSGALG00000020002(SLC22A3)
GO:0030297	transmembrane receptor protein tyrosine kinase activator activity	1	4	0.199206	0.474278	ENSGALG00000040755(ANGPT4)
GO:0032052	bile acid binding	1	4	0.199206	0.474278	ENSGALG00000033090(VDR)
GO:0035174	histone serine kinase activity	1	4	0.199206	0.474278	ENSGALG00000010826(PRKAA2)
GO:0035620	ceramide transporter activity	1	4	0.199206	0.474278	ENSGALG00000035619(MTTP)
GO:0042895	antibiotic transmembrane transporter activity	1	4	0.199206	0.474278	ENSGALG00000005995(SLC13A5)
GO:0045545	syndecan binding	1	4	0.199206	0.474278	ENSGALG00000039990(TNC)
GO:0048531	beta-1,3-galactosyltransferase activity	1	4	0.199206	0.474278	ENSGALG00000001611(B3GAT1)
GO:0050786	RAGE receptor binding	1	4	0.199206	0.474278	ENSGALG00000026613(S100A4)
GO:0090722	receptor-receptor interaction	1	4	0.199206	0.474278	ENSGALG00000013663(FGF20)
GO:0098882	structural constituent of presynaptic active zone	1	4	0.199206	0.474278	ENSGALG00000005419(ERC2)
GO:0099181	structural constituent of presynapse	1	4	0.199206	0.474278	ENSGALG00000005419(ERC2)
GO:0106130	purine phosphoribosyltransferase activity	1	4	0.199206	0.474278	ENSGALG00000005361(HPRT1)
GO:0000977	RNA polymerase II regulatory region sequence-specific DNA binding	36	576	0.201574	0.477567	ENSGALG00000000242(EBF2);ENSGALG00000000616(ELF3);ENSGALG00000001191(MEOX1);ENSGALG00000002886(NKX2-5);ENSGALG00000005263(SOX8);ENSGALG00000006515(BSX);ENSGALG00000007690(TFAP2C);ENSGALG00000007817(EHF);ENSGALG00000007831(TLX1);ENSGALG00000008135(SATB2);ENSGALG00000010160(DMRT1);ENSGALG00000010180(GLIS3);ENSGALG00000010974(GSC);ENSGALG00000011635(TFCP2L1);ENSGALG00000013193(IRX2);ENSGALG000000149…
GO:0001012	RNA polymerase II regulatory region DNA binding	36	576	0.201574	0.477567	ENSGALG00000000242(EBF2);ENSGALG00000000616(ELF3);ENSGALG00000001191(MEOX1);ENSGALG00000002886(NKX2-5);ENSGALG00000005263(SOX8);ENSGALG00000006515(BSX);ENSGALG00000007690(TFAP2C);ENSGALG00000007817(EHF);ENSGALG00000007831(TLX1);ENSGALG00000008135(SATB2);ENSGALG00000010160(DMRT1);ENSGALG00000010180(GLIS3);ENSGALG00000010974(GSC);ENSGALG00000011635(TFCP2L1);ENSGALG00000013193(IRX2);ENSGALG000000149…
GO:0015297	antiporter activity	4	44	0.212476	0.498381	ENSGALG00000007959(SLC26A3);ENSGALG00000009400(SLC8A3);ENSGALG00000011434(SLC11A1);ENSGALG00000030032(SLC4A10)
GO:0003954	NADH dehydrogenase activity	2	16	0.212931	0.498381	ENSGALG00000030436(ND3);ENSGALG00000043768(MT-ND2)
GO:0005212	structural constituent of eye lens	2	16	0.212931	0.498381	ENSGALG00000005515(CRYBB3);ENSGALG00000015345(CRYBG1)
GO:0008519	ammonium transmembrane transporter activity	2	16	0.212931	0.498381	ENSGALG00000015055(SLC22A16);ENSGALG00000020002(SLC22A3)
GO:0022848	acetylcholine-gated cation-selective channel activity	2	16	0.212931	0.498381	ENSGALG00000009301(CHRNA1);ENSGALG00000015382(CHRNA6)
GO:0003676	nucleic acid binding	131	2276	0.218241	0.509579	ENSGALG00000000242(EBF2);ENSGALG00000000616(ELF3);ENSGALG00000001191(MEOX1);ENSGALG00000001959(HENMT1);ENSGALG00000002645(PIWIL1);ENSGALG00000002886(NKX2-5);ENSGALG00000003126(ERBB4);ENSGALG00000003374(ESRP2);ENSGALG00000003836(Rbm44);ENSGALG00000004441(CPSF4L);ENSGALG00000004704(TDRD12);ENSGALG00000005263(SOX8);ENSGALG00000005843(EEF1A2);ENSGALG00000006041(BNC1);ENSGALG00000006515(BSX);ENSGALG00…
GO:0004180	carboxypeptidase activity	3	30	0.218965	0.51004	ENSGALG00000006819(AGBL1);ENSGALG00000009945(CPM);ENSGALG00000012595(AGTPBP1)
GO:0005319	lipid transporter activity	7	91	0.220556	0.512516	ENSGALG00000001449(STRA6);ENSGALG00000006795(ABCG4);ENSGALG00000006807(PLSCR5);ENSGALG00000008439(CD36);ENSGALG00000016498(MFSD2B);ENSGALG00000030025(FABP4);ENSGALG00000035619(MTTP)
GO:0043394	proteoglycan binding	2	17	0.233238	0.52134	ENSGALG00000003578(FN1);ENSGALG00000039990(TNC)
GO:0004601	peroxidase activity	3	31	0.233458	0.52134	ENSGALG00000028204(GPX1);ENSGALG00000033635(PTGS2);ENSGALG00000036838(Pxdn)
GO:0098772	molecular function regulator	65	1101	0.238757	0.52134	ENSGALG00000000619(ANGPTL4);ENSGALG00000000667(EDN2);ENSGALG00000001418(GUCA1B);ENSGALG00000001565(C5);ENSGALG00000001857(C1QTNF12);ENSGALG00000003537(SGK2);ENSGALG00000003578(FN1);ENSGALG00000003829(HPCAL4);ENSGALG00000004574(NPPA);ENSGALG00000005401(WNT9A);ENSGALG00000006833(ITIH2);ENSGALG00000007361(SST);ENSGALG00000007367(WFIKKN2);ENSGALG00000007681(HTR2B);ENSGALG00000008896(PPP1R1C);ENSGALG0…
GO:0008514	organic anion transmembrane transporter activity	9	126	0.240925	0.52134	ENSGALG00000005995(SLC13A5);ENSGALG00000006421(SLC16A12);ENSGALG00000007959(SLC26A3);ENSGALG00000008439(CD36);ENSGALG00000012298(SLC39A8);ENSGALG00000016017(SLC4A11);ENSGALG00000030032(SLC4A10);ENSGALG00000031274(SLC4A8);ENSGALG00000032986(CFTR)
GO:0003720	telomerase activity	1	5	0.242477	0.52134	ENSGALG00000013183(TERT)
GO:0003854	3-beta-hydroxy-delta5-steroid dehydrogenase activity	1	5	0.242477	0.52134	ENSGALG00000006964(SDR42E2)
GO:0004396	hexokinase activity	1	5	0.242477	0.52134	ENSGALG00000021039(HKDC1)
GO:0004690	cyclic nucleotide-dependent protein kinase activity	1	5	0.242477	0.52134	ENSGALG00000010909(PRKG2)
GO:0004972	NMDA glutamate receptor activity	1	5	0.242477	0.52134	ENSGALG00000015551(GRIN3A)
GO:0005223	intracellular cGMP-activated cation channel activity	1	5	0.242477	0.52134	ENSGALG00000042647(CNGB1)
GO:0005337	nucleoside transmembrane transporter activity	1	5	0.242477	0.52134	ENSGALG00000012593(SLC28A3)
GO:0005502	11-cis retinal binding	1	5	0.242477	0.52134	ENSGALG00000010762(OPN3)
GO:0005536	glucose binding	1	5	0.242477	0.52134	ENSGALG00000021039(HKDC1)
GO:0008035	high-density lipoprotein particle binding	1	5	0.242477	0.52134	ENSGALG00000008439(CD36)
GO:0008048	calcium sensitive guanylate cyclase activator activity	1	5	0.242477	0.52134	ENSGALG00000001418(GUCA1B)
GO:0008239	dipeptidyl-peptidase activity	1	5	0.242477	0.52134	ENSGALG00000042452(DPP4)
GO:0015037	peptide disulfide oxidoreductase activity	1	5	0.242477	0.52134	ENSGALG00000027483(GLRX)
GO:0015038	glutathione disulfide oxidoreductase activity	1	5	0.242477	0.52134	ENSGALG00000027483(GLRX)
GO:0016208	AMP binding	1	5	0.242477	0.52134	ENSGALG00000043885(CFAP45)
GO:0016661	oxidoreductase activity, acting on other nitrogenous compounds as donors	1	5	0.242477	0.52134	ENSGALG00000014673(RFESD)
GO:0017153	sodium:dicarboxylate symporter activity	1	5	0.242477	0.52134	ENSGALG00000005995(SLC13A5)
GO:0022841	potassium ion leak channel activity	1	5	0.242477	0.52134	ENSGALG00000042705(KCNK3)
GO:0030156	benzodiazepine receptor binding	1	5	0.242477	0.52134	ENSGALG00000050014(TSPOAP1)
GO:0031726	CCR1 chemokine receptor binding	1	5	0.242477	0.52134	ENSGALG00000054196(CCL3)
GO:0031729	CCR4 chemokine receptor binding	1	5	0.242477	0.52134	ENSGALG00000054196(CCL3)
GO:0034040	lipid-transporting ATPase activity	1	5	0.242477	0.52134	ENSGALG00000006795(ABCG4)
GO:0042392	sphingosine-1-phosphate phosphatase activity	1	5	0.242477	0.52134	ENSGALG00000048624(SGPP2)
GO:0047631	ADP-ribose diphosphatase activity	1	5	0.242477	0.52134	ENSGALG00000005631(TRPM2)
GO:0061783	peptidoglycan muralytic activity	1	5	0.242477	0.52134	ENSGALG00000054968(Lyg2)
GO:0098821	BMP receptor activity	1	5	0.242477	0.52134	ENSGALG00000036836(SOSTDC1)
GO:0120014	intermembrane phospholipid transfer activity	1	5	0.242477	0.52134	ENSGALG00000035619(MTTP)
GO:0120019	intermembrane phosphotidylcholine transfer activity	1	5	0.242477	0.52134	ENSGALG00000035619(MTTP)
GO:1990817	RNA adenylyltransferase activity	1	5	0.242477	0.52134	ENSGALG00000014453(FAM46C)
GO:0099106	ion channel regulator activity	5	62	0.242646	0.52134	ENSGALG00000003537(SGK2);ENSGALG00000003829(HPCAL4);ENSGALG00000022696(KCNE3);ENSGALG00000027255(NRXN3);ENSGALG00000032986(CFTR)
GO:0001530	lipopolysaccharide binding	2	18	0.253652	0.541384	ENSGALG00000019696(CATHL2);ENSGALG00000034150(CATHL3)
GO:0016780	phosphotransferase activity, for other substituted phosphate groups	2	18	0.253652	0.541384	ENSGALG00000005004(SAMD8);ENSGALG00000010535(SGMS2)
GO:0051393	alpha-actinin binding	2	18	0.253652	0.541384	ENSGALG00000003925(MYPN);ENSGALG00000047495(LRRC10)
GO:0050839	cell adhesion molecule binding	9	128	0.255064	0.543203	ENSGALG00000002845(CTNNA3);ENSGALG00000003578(FN1);ENSGALG00000004538(TNN);ENSGALG00000009268(FGG);ENSGALG00000011141(ITGB6);ENSGALG00000016584(EGFL6);ENSGALG00000030858(FRMD5);ENSGALG00000038364(CCN3);ENSGALG00000040114(PTPRZ1)
GO:0003777	microtubule motor activity	5	64	0.26327	0.558185	ENSGALG00000005601(DNAH12);ENSGALG00000010057(KIF6);ENSGALG00000010635(Kif28p);ENSGALG00000015404(KIF20A);ENSGALG00000043806(DNAH10)
GO:1990939	ATP-dependent microtubule motor activity	5	64	0.26327	0.558185	ENSGALG00000005601(DNAH12);ENSGALG00000010057(KIF6);ENSGALG00000010635(Kif28p);ENSGALG00000015404(KIF20A);ENSGALG00000043806(DNAH10)
GO:0051015	actin filament binding	9	130	0.269465	0.558185	ENSGALG00000002647(PLS1);ENSGALG00000002845(CTNNA3);ENSGALG00000006192(USH1C);ENSGALG00000006919(POF1B);ENSGALG00000008945(NEXN);ENSGALG00000015358(MYH15);ENSGALG00000027323(MYH1D);ENSGALG00000030985(MYH7B);ENSGALG00000041266(CNN1)
GO:0000976	transcription regulatory region sequence-specific DNA binding	39	651	0.271245	0.558185	ENSGALG00000000242(EBF2);ENSGALG00000000616(ELF3);ENSGALG00000001191(MEOX1);ENSGALG00000002886(NKX2-5);ENSGALG00000003126(ERBB4);ENSGALG00000005263(SOX8);ENSGALG00000006515(BSX);ENSGALG00000007690(TFAP2C);ENSGALG00000007817(EHF);ENSGALG00000007831(TLX1);ENSGALG00000008135(SATB2);ENSGALG00000010160(DMRT1);ENSGALG00000010180(GLIS3);ENSGALG00000010974(GSC);ENSGALG00000011635(TFCP2L1);ENSGALG00000013…
GO:0005254	chloride channel activity	4	49	0.271808	0.558185	ENSGALG00000017271(ANO2);ENSGALG00000020292(GABRE);ENSGALG00000032986(CFTR);ENSGALG00000050064(Gabrr3)
GO:0043178	alcohol binding	4	49	0.271808	0.558185	ENSGALG00000001449(STRA6);ENSGALG00000003193(CRABP-I);ENSGALG00000007038(ASTN2);ENSGALG00000007972(TRPC5)
GO:0008171	O-methyltransferase activity	2	19	0.2741	0.558185	ENSGALG00000001959(HENMT1);ENSGALG00000035375(LRTOMT)
GO:0048027	mRNA 5'-UTR binding	2	19	0.2741	0.558185	ENSGALG00000010961(IGF2BP3);ENSGALG00000041204(IGF2BP1)
GO:0044212	transcription regulatory region DNA binding	39	652	0.274497	0.558185	ENSGALG00000000242(EBF2);ENSGALG00000000616(ELF3);ENSGALG00000001191(MEOX1);ENSGALG00000002886(NKX2-5);ENSGALG00000003126(ERBB4);ENSGALG00000005263(SOX8);ENSGALG00000006515(BSX);ENSGALG00000007690(TFAP2C);ENSGALG00000007817(EHF);ENSGALG00000007831(TLX1);ENSGALG00000008135(SATB2);ENSGALG00000010160(DMRT1);ENSGALG00000010180(GLIS3);ENSGALG00000010974(GSC);ENSGALG00000011635(TFCP2L1);ENSGALG00000013…
GO:0016787	hydrolase activity	119	2091	0.275982	0.558185	ENSGALG00000000048(ATP6V1A);ENSGALG00000000433(TUBA4A);ENSGALG00000000458(TMPRSS9);ENSGALG00000000545(REN);ENSGALG00000002207(ATP6V1G3);ENSGALG00000002461(MMP17);ENSGALG00000002645(PIWIL1);ENSGALG00000004568(CELA2A);ENSGALG00000005086(PLAU);ENSGALG00000005122(MYO1H);ENSGALG00000005318(OVCH2);ENSGALG00000005519(TLL2);ENSGALG00000005547(PIK3AP1);ENSGALG00000005601(DNAH12);ENSGALG00000005631(TRPM2);…
GO:0001067	regulatory region nucleic acid binding	39	653	0.277765	0.558185	ENSGALG00000000242(EBF2);ENSGALG00000000616(ELF3);ENSGALG00000001191(MEOX1);ENSGALG00000002886(NKX2-5);ENSGALG00000003126(ERBB4);ENSGALG00000005263(SOX8);ENSGALG00000006515(BSX);ENSGALG00000007690(TFAP2C);ENSGALG00000007817(EHF);ENSGALG00000007831(TLX1);ENSGALG00000008135(SATB2);ENSGALG00000010160(DMRT1);ENSGALG00000010180(GLIS3);ENSGALG00000010974(GSC);ENSGALG00000011635(TFCP2L1);ENSGALG00000013…
GO:0016684	oxidoreductase activity, acting on peroxide as acceptor	3	34	0.277804	0.558185	ENSGALG00000028204(GPX1);ENSGALG00000033635(PTGS2);ENSGALG00000036838(Pxdn)
GO:0003688	DNA replication origin binding	1	6	0.283413	0.558185	ENSGALG00000008234(ORC2)
GO:0004526	ribonuclease P activity	1	6	0.283413	0.558185	ENSGALG00000052307(RPP25)
GO:0004931	extracellularly ATP-gated cation channel activity	1	6	0.283413	0.558185	ENSGALG00000001573(P2RX1)
GO:0004936	alpha-adrenergic receptor activity	1	6	0.283413	0.558185	ENSGALG00000015608(ADRA2C)
GO:0004955	prostaglandin receptor activity	1	6	0.283413	0.558185	ENSGALG00000012396(PTGER2)
GO:0005000	vasopressin receptor activity	1	6	0.283413	0.558185	ENSGALG00000009497(AVPR2)
GO:0005031	tumor necrosis factor-activated receptor activity	1	6	0.283413	0.558185	ENSGALG00000031094(EDA2R)
GO:0005222	intracellular cAMP-activated cation channel activity	1	6	0.283413	0.558185	ENSGALG00000042647(CNGB1)
GO:0005521	lamin binding	1	6	0.283413	0.558185	ENSGALG00000000299(PKP1)
GO:0008199	ferric iron binding	1	6	0.283413	0.558185	ENSGALG00000041965(MIOX)
GO:0008329	signaling pattern recognition receptor activity	1	6	0.283413	0.558185	ENSGALG00000008439(CD36)
GO:0008494	translation activator activity	1	6	0.283413	0.558185	ENSGALG00000011243(DAZL)
GO:0008503	benzodiazepine receptor activity	1	6	0.283413	0.558185	ENSGALG00000020292(GABRE)
GO:0015252	proton channel activity	1	6	0.283413	0.558185	ENSGALG00000016017(SLC4A11)
GO:0019828	aspartic-type endopeptidase inhibitor activity	1	6	0.283413	0.558185	ENSGALG00000031164(WFDC2)
GO:0031730	CCR5 chemokine receptor binding	1	6	0.283413	0.558185	ENSGALG00000054196(CCL3)
GO:0032051	clathrin light chain binding	1	6	0.283413	0.558185	ENSGALG00000015010(NSG1)
GO:0033204	ribonuclease P RNA binding	1	6	0.283413	0.558185	ENSGALG00000052307(RPP25)
GO:0042288	MHC class I protein binding	1	6	0.283413	0.558185	ENSGALG00000051628(CD244)
GO:0046965	retinoid X receptor binding	1	6	0.283413	0.558185	ENSGALG00000033090(VDR)
GO:0050291	sphingosine N-acyltransferase activity	1	6	0.283413	0.558185	ENSGALG00000010902(CERS6)
GO:0051379	epinephrine binding	1	6	0.283413	0.558185	ENSGALG00000015608(ADRA2C)
GO:0097573	glutathione oxidoreductase activity	1	6	0.283413	0.558185	ENSGALG00000027483(GLRX)
GO:1904121	phosphatidylethanolamine transporter activity	1	6	0.283413	0.558185	ENSGALG00000035619(MTTP)
GO:1990948	ubiquitin ligase inhibitor activity	1	6	0.283413	0.558185	ENSGALG00000013607(FBXO5)
GO:0016209	antioxidant activity	4	50	0.284021	0.558249	ENSGALG00000027483(GLRX);ENSGALG00000028204(GPX1);ENSGALG00000033635(PTGS2);ENSGALG00000036838(Pxdn)
GO:0005504	fatty acid binding	2	20	0.29452	0.576545	ENSGALG00000003193(CRABP-I);ENSGALG00000030025(FABP4)
GO:0008569	ATP-dependent microtubule motor activity, minus-end-directed	2	20	0.29452	0.576545	ENSGALG00000005601(DNAH12);ENSGALG00000043806(DNAH10)
GO:0008509	anion transmembrane transporter activity	13	202	0.297278	0.580771	ENSGALG00000005995(SLC13A5);ENSGALG00000006421(SLC16A12);ENSGALG00000007959(SLC26A3);ENSGALG00000008439(CD36);ENSGALG00000012298(SLC39A8);ENSGALG00000016017(SLC4A11);ENSGALG00000017271(ANO2);ENSGALG00000020292(GABRE);ENSGALG00000030032(SLC4A10);ENSGALG00000031274(SLC4A8);ENSGALG00000032986(CFTR);ENSGALG00000041932(SLC5A5);ENSGALG00000050064(Gabrr3)
GO:0005104	fibroblast growth factor receptor binding	2	21	0.314855	0.597995	ENSGALG00000013663(FGF20);ENSGALG00000028158(FGF7)
GO:0015248	sterol transporter activity	2	21	0.314855	0.597995	ENSGALG00000006795(ABCG4);ENSGALG00000035619(MTTP)
GO:0016655	oxidoreductase activity, acting on NAD(P)H, quinone or similar compound as acceptor	2	21	0.314855	0.597995	ENSGALG00000030436(ND3);ENSGALG00000043768(MT-ND2)
GO:0000182	rDNA binding	1	7	0.32214	0.597995	ENSGALG00000006041(BNC1)
GO:0003916	DNA topoisomerase activity	1	7	0.32214	0.597995	ENSGALG00000031768(SPO11)
GO:0004549	tRNA-specific ribonuclease activity	1	7	0.32214	0.597995	ENSGALG00000052307(RPP25)
GO:0004861	cyclin-dependent protein serine/threonine kinase inhibitor activity	1	7	0.32214	0.597995	ENSGALG00000028318(CDKN1A)
GO:0005035	death receptor activity	1	7	0.32214	0.597995	ENSGALG00000031094(EDA2R)
GO:0005172	vascular endothelial growth factor receptor binding	1	7	0.32214	0.597995	ENSGALG00000016558(VEGFD)
GO:0009374	biotin binding	1	7	0.32214	0.597995	ENSGALG00000051283(AVD)
GO:0015250	water channel activity	1	7	0.32214	0.597995	ENSGALG00000041878(AQP5)
GO:0016421	CoA carboxylase activity	1	7	0.32214	0.597995	ENSGALG00000005043(ACACB)
GO:0019869	chloride channel inhibitor activity	1	7	0.32214	0.597995	ENSGALG00000032986(CFTR)
GO:0022840	leak channel activity	1	7	0.32214	0.597995	ENSGALG00000042705(KCNK3)
GO:0022842	narrow pore channel activity	1	7	0.32214	0.597995	ENSGALG00000042705(KCNK3)
GO:0030228	lipoprotein particle receptor activity	1	7	0.32214	0.597995	ENSGALG00000008439(CD36)
GO:0030546	receptor activator activity	1	7	0.32214	0.597995	ENSGALG00000040755(ANGPT4)
GO:0035325	Toll-like receptor binding	1	7	0.32214	0.597995	ENSGALG00000008439(CD36)
GO:0036312	phosphatidylinositol 3-kinase regulatory subunit binding	1	7	0.32214	0.597995	ENSGALG00000005547(PIK3AP1)
GO:0048019	receptor antagonist activity	1	7	0.32214	0.597995	ENSGALG00000007367(WFIKKN2)
GO:0051371	muscle alpha-actinin binding	1	7	0.32214	0.597995	ENSGALG00000003925(MYPN)
GO:0055105	ubiquitin-protein transferase inhibitor activity	1	7	0.32214	0.597995	ENSGALG00000013607(FBXO5)
GO:0070324	thyroid hormone binding	1	7	0.32214	0.597995	ENSGALG00000015143(TTR)
GO:0070567	cytidylyltransferase activity	1	7	0.32214	0.597995	ENSGALG00000011227(CDS1)
GO:1901612	cardiolipin binding	1	7	0.32214	0.597995	ENSGALG00000002688(NME4)
GO:1990247	N6-methyladenosine-containing RNA binding	1	7	0.32214	0.597995	ENSGALG00000010961(IGF2BP3)
GO:0051018	protein kinase A binding	3	37	0.322855	0.598176	ENSGALG00000010812(RYR2);ENSGALG00000014762(AKAP7);ENSGALG00000020261(AKAP14)
GO:0004623	phospholipase A2 activity	2	22	0.335055	0.618416	ENSGALG00000010032(PLB1);ENSGALG00000030512(PLA2G3)
GO:0015491	cation:cation antiporter activity	2	22	0.335055	0.618416	ENSGALG00000009400(SLC8A3);ENSGALG00000011434(SLC11A1)
GO:0016651	oxidoreductase activity, acting on NAD(P)H	4	55	0.345979	0.63325	ENSGALG00000027483(GLRX);ENSGALG00000030436(ND3);ENSGALG00000041965(MIOX);ENSGALG00000043768(MT-ND2)
GO:0004222	metalloendopeptidase activity	6	89	0.349162	0.63325	ENSGALG00000002461(MMP17);ENSGALG00000005519(TLL2);ENSGALG00000006992(MMP9);ENSGALG00000017183(MMP13);ENSGALG00000021341(ADAM20);ENSGALG00000026395(TRABD2A)
GO:0016614	oxidoreductase activity, acting on CH-OH group of donors	6	89	0.349162	0.63325	ENSGALG00000006964(SDR42E2);ENSGALG00000008845(HAO1);ENSGALG00000013072(AKR1B10);ENSGALG00000030376(DHRS3);ENSGALG00000037156(gyaR);ENSGALG00000041965(MIOX)
GO:0070851	growth factor receptor binding	6	89	0.349162	0.63325	ENSGALG00000003126(ERBB4);ENSGALG00000009574(IL12A);ENSGALG00000010866(AREG);ENSGALG00000013663(FGF20);ENSGALG00000016558(VEGFD);ENSGALG00000028158(FGF7)
GO:0005246	calcium channel regulator activity	2	23	0.355075	0.63325	ENSGALG00000003829(HPCAL4);ENSGALG00000027255(NRXN3)
GO:0015298	solute:cation antiporter activity	2	23	0.355075	0.63325	ENSGALG00000009400(SLC8A3);ENSGALG00000011434(SLC11A1)
GO:0042805	actinin binding	2	23	0.355075	0.63325	ENSGALG00000003925(MYPN);ENSGALG00000047495(LRRC10)
GO:0044769	ATPase activity, coupled to transmembrane movement of ions, rotational mechanism	2	23	0.355075	0.63325	ENSGALG00000000048(ATP6V1A);ENSGALG00000002207(ATP6V1G3)
GO:0070566	adenylyltransferase activity	2	23	0.355075	0.63325	ENSGALG00000007853(PAPOLG);ENSGALG00000014453(FAM46C)
GO:1901618	organic hydroxy compound transmembrane transporter activity	2	23	0.355075	0.63325	ENSGALG00000001449(STRA6);ENSGALG00000006795(ABCG4)
GO:0008237	metallopeptidase activity	10	159	0.356639	0.63325	ENSGALG00000002461(MMP17);ENSGALG00000005519(TLL2);ENSGALG00000006819(AGBL1);ENSGALG00000006992(MMP9);ENSGALG00000009945(CPM);ENSGALG00000012595(AGTPBP1);ENSGALG00000017183(MMP13);ENSGALG00000021341(ADAM20);ENSGALG00000026395(TRABD2A);ENSGALG00000040432(PAPPA2)
GO:0001217	bacterial-type RNA polymerase transcriptional repressor activity, sequence-specific DNA binding	1	8	0.358776	0.63325	ENSGALG00000031340(E2F7)
GO:0003810	protein-glutamine gamma-glutamyltransferase activity	1	8	0.358776	0.63325	ENSGALG00000004804(TGM3)
GO:0005221	intracellular cyclic nucleotide activated cation channel activity	1	8	0.358776	0.63325	ENSGALG00000042647(CNGB1)
GO:0008093	cytoskeletal adaptor activity	1	8	0.358776	0.63325	ENSGALG00000041266(CNN1)
GO:0015556	C4-dicarboxylate transmembrane transporter activity	1	8	0.358776	0.63325	ENSGALG00000005995(SLC13A5)
GO:0016714	oxidoreductase activity, acting on paired donors, with incorporation or reduction of molecular oxygen, reduced pteridine as one donor, and incorporation of one atom of oxygen	1	8	0.358776	0.63325	ENSGALG00000010792(AGMO)
GO:0016885	ligase activity, forming carbon-carbon bonds	1	8	0.358776	0.63325	ENSGALG00000005043(ACACB)
GO:0017081	chloride channel regulator activity	1	8	0.358776	0.63325	ENSGALG00000032986(CFTR)
GO:0017128	phospholipid scramblase activity	1	8	0.358776	0.63325	ENSGALG00000006807(PLSCR5)
GO:0022851	GABA-gated chloride ion channel activity	1	8	0.358776	0.63325	ENSGALG00000020292(GABRE)
GO:0036041	long-chain fatty acid binding	1	8	0.358776	0.63325	ENSGALG00000030025(FABP4)
GO:0043855	cyclic nucleotide-gated ion channel activity	1	8	0.358776	0.63325	ENSGALG00000042647(CNGB1)
GO:0070700	BMP receptor binding	1	8	0.358776	0.63325	ENSGALG00000035052(BMP3)
GO:0016757	transferase activity, transferring glycosyl groups	13	214	0.371887	0.655196	ENSGALG00000001611(B3GAT1);ENSGALG00000001806(FUT6);ENSGALG00000005361(HPRT1);ENSGALG00000005599(UGT8);ENSGALG00000007003(ST3GAL4);ENSGALG00000007976(ALG13);ENSGALG00000010960(GALNT3);ENSGALG00000012018(UGT8);ENSGALG00000016655(GYG2);ENSGALG00000031590(B3GAT2);ENSGALG00000044146(PNP);ENSGALG00000044940(GCNT3);ENSGALG00000045427(UPP2)
GO:0005154	epidermal growth factor receptor binding	2	24	0.374876	0.658071	ENSGALG00000003126(ERBB4);ENSGALG00000010866(AREG)
GO:0008009	chemokine activity	2	24	0.374876	0.658071	ENSGALG00000024470(CCLI5);ENSGALG00000054196(CCL3)
GO:0048306	calcium-dependent protein binding	3	41	0.382858	0.667669	ENSGALG00000007419(MASP1);ENSGALG00000015018(CASQ2);ENSGALG00000026613(S100A4)
GO:0005201	extracellular matrix structural constituent	4	58	0.383364	0.667669	ENSGALG00000004286(COL13A1);ENSGALG00000015322(IMPG2);ENSGALG00000044354(--);ENSGALG00000053716(--)
GO:0015078	proton transmembrane transporter activity	5	76	0.392292	0.667669	ENSGALG00000000048(ATP6V1A);ENSGALG00000002207(ATP6V1G3);ENSGALG00000011434(SLC11A1);ENSGALG00000012298(SLC39A8);ENSGALG00000016017(SLC4A11)
GO:0005159	insulin-like growth factor receptor binding	1	9	0.393436	0.667669	ENSGALG00000050619(SOCS2)
GO:0008417	fucosyltransferase activity	1	9	0.393436	0.667669	ENSGALG00000001806(FUT6)
GO:0010997	anaphase-promoting complex binding	1	9	0.393436	0.667669	ENSGALG00000013607(FBXO5)
GO:0015245	fatty acid transmembrane transporter activity	1	9	0.393436	0.667669	ENSGALG00000008439(CD36)
GO:0015368	calcium:cation antiporter activity	1	9	0.393436	0.667669	ENSGALG00000009400(SLC8A3)
GO:0016668	oxidoreductase activity, acting on a sulfur group of donors, NAD(P) as acceptor	1	9	0.393436	0.667669	ENSGALG00000027483(GLRX)
GO:0016722	oxidoreductase activity, oxidizing metal ions	1	9	0.393436	0.667669	ENSGALG00000043027(HEPHL1)
GO:0030553	cGMP binding	1	9	0.393436	0.667669	ENSGALG00000042647(CNGB1)
GO:0031690	adrenergic receptor binding	1	9	0.393436	0.667669	ENSGALG00000015608(ADRA2C)
GO:0031996	thioesterase binding	1	9	0.393436	0.667669	ENSGALG00000011389(TRAF3)
GO:0035250	UDP-galactosyltransferase activity	1	9	0.393436	0.667669	ENSGALG00000001611(B3GAT1)
GO:0038187	pattern recognition receptor activity	1	9	0.393436	0.667669	ENSGALG00000008439(CD36)
GO:0043139	5'-3' DNA helicase activity	1	9	0.393436	0.667669	ENSGALG00000009032(PIF1)
GO:0070679	inositol 1,4,5 trisphosphate binding	1	9	0.393436	0.667669	ENSGALG00000007972(TRPC5)
GO:0097001	ceramide binding	1	9	0.393436	0.667669	ENSGALG00000007732(RTN4R)
GO:1901611	phosphatidylglycerol binding	1	9	0.393436	0.667669	ENSGALG00000002688(NME4)
GO:0005253	anion channel activity	4	59	0.395783	0.670478	ENSGALG00000017271(ANO2);ENSGALG00000020292(GABRE);ENSGALG00000032986(CFTR);ENSGALG00000050064(Gabrr3)
GO:0016247	channel regulator activity	5	77	0.403152	0.68177	ENSGALG00000003537(SGK2);ENSGALG00000003829(HPCAL4);ENSGALG00000022696(KCNE3);ENSGALG00000027255(NRXN3);ENSGALG00000032986(CFTR)
GO:0016836	hydro-lyase activity	3	43	0.412452	0.696282	ENSGALG00000005360(CA4);ENSGALG00000033700(CA3A);ENSGALG00000033720(CA7)
GO:0001972	retinoic acid binding	1	10	0.426224	0.700019	ENSGALG00000003193(CRABP-I)
GO:0003746	translation elongation factor activity	1	10	0.426224	0.700019	ENSGALG00000005843(EEF1A2)
GO:0004016	adenylate cyclase activity	1	10	0.426224	0.700019	ENSGALG00000030251(ADCY8)
GO:0004033	aldo-keto reductase (NADP) activity	1	10	0.426224	0.700019	ENSGALG00000041965(MIOX)
GO:0004935	adrenergic receptor activity	1	10	0.426224	0.700019	ENSGALG00000015608(ADRA2C)
GO:0005237	inhibitory extracellular ligand-gated ion channel activity	1	10	0.426224	0.700019	ENSGALG00000020292(GABRE)
GO:0015295	solute:proton symporter activity	1	10	0.426224	0.700019	ENSGALG00000012298(SLC39A8)
GO:0015296	anion:cation symporter activity	1	10	0.426224	0.700019	ENSGALG00000012298(SLC39A8)
GO:0015464	acetylcholine receptor activity	1	10	0.426224	0.700019	ENSGALG00000009301(CHRNA1)
GO:0017075	syntaxin-1 binding	1	10	0.426224	0.700019	ENSGALG00000037274(SNPH)
GO:0030169	low-density lipoprotein particle binding	1	10	0.426224	0.700019	ENSGALG00000008439(CD36)
GO:0034236	protein kinase A catalytic subunit binding	1	10	0.426224	0.700019	ENSGALG00000010812(RYR2)
GO:0042287	MHC protein binding	1	10	0.426224	0.700019	ENSGALG00000051628(CD244)
GO:0090079	translation regulator activity, nucleic acid binding	1	10	0.426224	0.700019	ENSGALG00000011243(DAZL)
GO:0098632	cell-cell adhesion mediator activity	1	10	0.426224	0.700019	ENSGALG00000013293(GLDN)
GO:0098918	structural constituent of synapse	1	10	0.426224	0.700019	ENSGALG00000005419(ERC2)
GO:0017124	SH3 domain binding	3	44	0.427085	0.700245	ENSGALG00000003925(MYPN);ENSGALG00000009723(FMN1);ENSGALG00000028204(GPX1)
GO:0003953	NAD+ nucleosidase activity	2	27	0.432637	0.706957	ENSGALG00000005547(PIK3AP1);ENSGALG00000017485(TLR1A)
GO:0035591	signaling adaptor activity	2	27	0.432637	0.706957	ENSGALG00000012292(BANK1);ENSGALG00000050619(SOCS2)
GO:0016616	oxidoreductase activity, acting on the CH-OH group of donors, NAD or NADP as acceptor	5	80	0.435564	0.710541	ENSGALG00000006964(SDR42E2);ENSGALG00000013072(AKR1B10);ENSGALG00000030376(DHRS3);ENSGALG00000037156(gyaR);ENSGALG00000041965(MIOX)
GO:0016776	phosphotransferase activity, phosphate group as acceptor	2	28	0.451256	0.726342	ENSGALG00000002688(NME4);ENSGALG00000050198(Dmbt1)
GO:0017046	peptide hormone binding	2	28	0.451256	0.726342	ENSGALG00000010078(GLP1R);ENSGALG00000026011(GALR1)
GO:0004713	protein tyrosine kinase activity	6	100	0.456329	0.726342	ENSGALG00000001912(Epha10);ENSGALG00000003126(ERBB4);ENSGALG00000011680(EPHA5);ENSGALG00000012875(WEE2);ENSGALG00000014913(ROS1);ENSGALG00000040949(EPHA6)
GO:0005229	intracellular calcium activated chloride channel activity	1	11	0.457243	0.726342	ENSGALG00000017271(ANO2)
GO:0005545	1-phosphatidylinositol binding	1	11	0.457243	0.726342	ENSGALG00000011046(SNX10)
GO:0008378	galactosyltransferase activity	1	11	0.457243	0.726342	ENSGALG00000001611(B3GAT1)
GO:0016594	glycine binding	1	11	0.457243	0.726342	ENSGALG00000015551(GRIN3A)
GO:0031005	filamin binding	1	11	0.457243	0.726342	ENSGALG00000023772(HSPB7)
GO:0035251	UDP-glucosyltransferase activity	1	11	0.457243	0.726342	ENSGALG00000016655(GYG2)
GO:0042813	Wnt-activated receptor activity	1	11	0.457243	0.726342	ENSGALG00000042003(FZD10)
GO:0051861	glycolipid binding	1	11	0.457243	0.726342	ENSGALG00000007732(RTN4R)
GO:0061778	intracellular chloride channel activity	1	11	0.457243	0.726342	ENSGALG00000017271(ANO2)
GO:0070696	transmembrane receptor protein serine/threonine kinase binding	1	11	0.457243	0.726342	ENSGALG00000035052(BMP3)
GO:0071837	HMG box domain binding	1	11	0.457243	0.726342	ENSGALG00000001191(MEOX1)
GO:0140103	catalytic activity, acting on a glycoprotein	1	11	0.457243	0.726342	ENSGALG00000044940(GCNT3)
GO:1901338	catecholamine binding	1	11	0.457243	0.726342	ENSGALG00000015608(ADRA2C)
GO:0034987	immunoglobulin receptor binding	5	83	0.467573	0.741535	ENSGALG00000044547(IGHV5-10-1);ENSGALG00000044631(--);ENSGALG00000045960(--);ENSGALG00000046177(--);ENSGALG00000051289(IGHV5-10-1)
GO:0015459	potassium channel regulator activity	2	29	0.469522	0.743409	ENSGALG00000003537(SGK2);ENSGALG00000022696(KCNE3)
GO:0097159	organic cyclic compound binding	208	3829	0.475225	0.751212	ENSGALG00000000048(ATP6V1A);ENSGALG00000000242(EBF2);ENSGALG00000000433(TUBA4A);ENSGALG00000000616(ELF3);ENSGALG00000000820(HTR1D);ENSGALG00000001084(ATP8B3);ENSGALG00000001191(MEOX1);ENSGALG00000001573(P2RX1);ENSGALG00000001662(ATP10B);ENSGALG00000001912(Epha10);ENSGALG00000001959(HENMT1);ENSGALG00000002645(PIWIL1);ENSGALG00000002886(NKX2-5);ENSGALG00000003126(ERBB4);ENSGALG00000003374(ESRP2);EN…
GO:0004535	poly(A)-specific ribonuclease activity	1	12	0.486587	0.751998	ENSGALG00000011624(PNLDC1)
GO:0004602	glutathione peroxidase activity	1	12	0.486587	0.751998	ENSGALG00000028204(GPX1)
GO:0004653	polypeptide N-acetylgalactosaminyltransferase activity	1	12	0.486587	0.751998	ENSGALG00000010960(GALNT3)
GO:0005243	gap junction channel activity	1	12	0.486587	0.751998	ENSGALG00000042929(gjc1)
GO:0005523	tropomyosin binding	1	12	0.486587	0.751998	ENSGALG00000004740(TMOD2)
GO:0008271	secondary active sulfate transmembrane transporter activity	1	12	0.486587	0.751998	ENSGALG00000007959(SLC26A3)
GO:0015116	sulfate transmembrane transporter activity	1	12	0.486587	0.751998	ENSGALG00000007959(SLC26A3)
GO:0016755	transferase activity, transferring amino-acyl groups	1	12	0.486587	0.751998	ENSGALG00000004804(TGM3)
GO:0030507	spectrin binding	1	12	0.486587	0.751998	ENSGALG00000006192(USH1C)
GO:0033612	receptor serine/threonine kinase binding	1	12	0.486587	0.751998	ENSGALG00000035052(BMP3)
GO:0035173	histone kinase activity	1	12	0.486587	0.751998	ENSGALG00000010826(PRKAA2)
GO:0044548	S100 protein binding	1	12	0.486587	0.751998	ENSGALG00000042705(KCNK3)
GO:0046625	sphingolipid binding	1	12	0.486587	0.751998	ENSGALG00000007732(RTN4R)
GO:0050699	WW domain binding	1	12	0.486587	0.751998	ENSGALG00000012032(PRRG4)
GO:1901363	heterocyclic compound binding	205	3783	0.49276	0.760325	ENSGALG00000000048(ATP6V1A);ENSGALG00000000242(EBF2);ENSGALG00000000433(TUBA4A);ENSGALG00000000616(ELF3);ENSGALG00000000820(HTR1D);ENSGALG00000001084(ATP8B3);ENSGALG00000001191(MEOX1);ENSGALG00000001573(P2RX1);ENSGALG00000001662(ATP10B);ENSGALG00000001912(Epha10);ENSGALG00000001959(HENMT1);ENSGALG00000002645(PIWIL1);ENSGALG00000002886(NKX2-5);ENSGALG00000003126(ERBB4);ENSGALG00000003374(ESRP2);EN…
GO:0003823	antigen binding	5	86	0.499003	0.768734	ENSGALG00000044547(IGHV5-10-1);ENSGALG00000044631(--);ENSGALG00000045960(--);ENSGALG00000046177(--);ENSGALG00000051289(IGHV5-10-1)
GO:0019955	cytokine binding	4	68	0.504521	0.77512	ENSGALG00000007367(WFIKKN2);ENSGALG00000008072(CHRDL1);ENSGALG00000009574(IL12A);ENSGALG00000036836(SOSTDC1)
GO:0016409	palmitoyltransferase activity	2	31	0.504933	0.77512	ENSGALG00000009037(SPTLC3);ENSGALG00000048373(sptssb)
GO:0043167	ion binding	187	3459	0.509855	0.77512	ENSGALG00000000048(ATP6V1A);ENSGALG00000000242(EBF2);ENSGALG00000000433(TUBA4A);ENSGALG00000000585(MYL4);ENSGALG00000000820(HTR1D);ENSGALG00000001084(ATP8B3);ENSGALG00000001418(GUCA1B);ENSGALG00000001573(P2RX1);ENSGALG00000001662(ATP10B);ENSGALG00000001912(Epha10);ENSGALG00000001959(HENMT1);ENSGALG00000002314(CDHR1);ENSGALG00000002461(MMP17);ENSGALG00000002645(PIWIL1);ENSGALG00000002647(PLS1);ENS…
GO:0001614	purinergic nucleotide receptor activity	1	13	0.514347	0.77512	ENSGALG00000001573(P2RX1)
GO:0004550	nucleoside diphosphate kinase activity	1	13	0.514347	0.77512	ENSGALG00000002688(NME4)
GO:0004622	lysophospholipase activity	1	13	0.514347	0.77512	ENSGALG00000010032(PLB1)
GO:0004683	calmodulin-dependent protein kinase activity	1	13	0.514347	0.77512	ENSGALG00000005621(CAMK2A)
GO:0005132	type I interferon receptor binding	1	13	0.514347	0.77512	ENSGALG00000052209(IFNA1)
GO:0015299	solute:proton antiporter activity	1	13	0.514347	0.77512	ENSGALG00000011434(SLC11A1)
GO:0016502	nucleotide receptor activity	1	13	0.514347	0.77512	ENSGALG00000001573(P2RX1)
GO:0030296	protein tyrosine kinase activator activity	1	13	0.514347	0.77512	ENSGALG00000040755(ANGPT4)
GO:0030547	receptor inhibitor activity	1	13	0.514347	0.77512	ENSGALG00000007367(WFIKKN2)
GO:0047834	D-threo-aldose 1-dehydrogenase activity	1	13	0.514347	0.77512	ENSGALG00000013072(AKR1B10)
GO:0050145	nucleoside monophosphate kinase activity	1	13	0.514347	0.77512	ENSGALG00000050198(Dmbt1)
GO:0016758	transferase activity, transferring hexosyl groups	7	125	0.516519	0.777185	ENSGALG00000001611(B3GAT1);ENSGALG00000001806(FUT6);ENSGALG00000007976(ALG13);ENSGALG00000010960(GALNT3);ENSGALG00000016655(GYG2);ENSGALG00000031590(B3GAT2);ENSGALG00000044940(GCNT3)
GO:0016763	transferase activity, transferring pentosyl groups	3	51	0.525144	0.788937	ENSGALG00000005361(HPRT1);ENSGALG00000044146(PNP);ENSGALG00000045427(UPP2)
GO:0008235	metalloexopeptidase activity	3	52	0.538398	0.79371	ENSGALG00000006819(AGBL1);ENSGALG00000009945(CPM);ENSGALG00000012595(AGTPBP1)
GO:0001046	core promoter sequence-specific DNA binding	2	33	0.538774	0.79371	ENSGALG00000016680(TFAP2B);ENSGALG00000023742(AHR2)
GO:0001047	core promoter binding	2	33	0.538774	0.79371	ENSGALG00000016680(TFAP2B);ENSGALG00000023742(AHR2)
GO:0045182	translation regulator activity	2	33	0.538774	0.79371	ENSGALG00000011243(DAZL);ENSGALG00000041204(IGF2BP1)
GO:0002020	protease binding	4	71	0.538878	0.79371	ENSGALG00000003578(FN1);ENSGALG00000012292(BANK1);ENSGALG00000013640(MBP);ENSGALG00000037856(CHL1)
GO:0005251	delayed rectifier potassium channel activity	1	14	0.540608	0.79371	ENSGALG00000005502(KCNG4)
GO:0008525	phosphatidylcholine transporter activity	1	14	0.540608	0.79371	ENSGALG00000035619(MTTP)
GO:0022829	wide pore channel activity	1	14	0.540608	0.79371	ENSGALG00000042929(gjc1)
GO:0033764	steroid dehydrogenase activity, acting on the CH-OH group of donors, NAD or NADP as acceptor	1	14	0.540608	0.79371	ENSGALG00000006964(SDR42E2)
GO:0035254	glutamate receptor binding	1	14	0.540608	0.79371	ENSGALG00000039587(SYNDIG1)
GO:0042974	retinoic acid receptor binding	1	14	0.540608	0.79371	ENSGALG00000033090(VDR)
GO:0043274	phospholipase binding	1	14	0.540608	0.79371	ENSGALG00000012292(BANK1)
GO:0070034	telomerase RNA binding	1	14	0.540608	0.79371	ENSGALG00000013183(TERT)
GO:0071813	lipoprotein particle binding	1	14	0.540608	0.79371	ENSGALG00000008439(CD36)
GO:0071814	protein-lipid complex binding	1	14	0.540608	0.79371	ENSGALG00000008439(CD36)
GO:0001664	G protein-coupled receptor binding	8	147	0.543152	0.796239	ENSGALG00000000667(EDN2);ENSGALG00000011117(AGT);ENSGALG00000015608(ADRA2C);ENSGALG00000022815(AvBD1);ENSGALG00000024470(CCLI5);ENSGALG00000030173(WNT2);ENSGALG00000047285(BD7);ENSGALG00000054196(CCL3)
GO:0140110	transcription regulator activity	54	1008	0.547784	0.801817	ENSGALG00000000242(EBF2);ENSGALG00000000616(ELF3);ENSGALG00000001191(MEOX1);ENSGALG00000002886(NKX2-5);ENSGALG00000004759(DHRS7B);ENSGALG00000005145(SS18L1);ENSGALG00000005263(SOX8);ENSGALG00000006041(BNC1);ENSGALG00000006515(BSX);ENSGALG00000006809(POU2AF1);ENSGALG00000007690(TFAP2C);ENSGALG00000007817(EHF);ENSGALG00000007831(TLX1);ENSGALG00000008135(SATB2);ENSGALG00000008303(LHX5);ENSGALG000000…
GO:0003730	mRNA 3'-UTR binding	3	53	0.551437	0.803522	ENSGALG00000010961(IGF2BP3);ENSGALG00000011243(DAZL);ENSGALG00000041204(IGF2BP1)
GO:0016410	N-acyltransferase activity	3	53	0.551437	0.803522	ENSGALG00000010902(CERS6);ENSGALG00000040120(GLYATL3);ENSGALG00000047313(GLYATL3)
GO:0016835	carbon-oxygen lyase activity	3	53	0.551437	0.803522	ENSGALG00000005360(CA4);ENSGALG00000033700(CA3A);ENSGALG00000033720(CA7)
GO:0005507	copper ion binding	2	34	0.555084	0.805205	ENSGALG00000005077(F8);ENSGALG00000043027(HEPHL1)
GO:0008375	acetylglucosaminyltransferase activity	2	34	0.555084	0.805205	ENSGALG00000007976(ALG13);ENSGALG00000044940(GCNT3)
GO:0019205	nucleobase-containing compound kinase activity	2	34	0.555084	0.805205	ENSGALG00000002688(NME4);ENSGALG00000050198(Dmbt1)
GO:0003677	DNA binding	72	1348	0.560881	0.806954	ENSGALG00000000242(EBF2);ENSGALG00000000616(ELF3);ENSGALG00000001191(MEOX1);ENSGALG00000002886(NKX2-5);ENSGALG00000003126(ERBB4);ENSGALG00000005263(SOX8);ENSGALG00000006041(BNC1);ENSGALG00000006515(BSX);ENSGALG00000007690(TFAP2C);ENSGALG00000007817(EHF);ENSGALG00000007831(TLX1);ENSGALG00000008135(SATB2);ENSGALG00000008234(ORC2);ENSGALG00000008303(LHX5);ENSGALG00000009032(PIF1);ENSGALG00000010160(…
GO:0005044	scavenger receptor activity	4	73	0.561098	0.806954	ENSGALG00000008439(CD36);ENSGALG00000016580(SCARA5);ENSGALG00000036286(Hhipl1);ENSGALG00000051102(CD163)
GO:0004198	calcium-dependent cysteine-type endopeptidase activity	1	15	0.565451	0.806954	ENSGALG00000009382(CAPN8)
GO:0004675	transmembrane receptor protein serine/threonine kinase activity	1	15	0.565451	0.806954	ENSGALG00000036836(SOSTDC1)
GO:0004983	neuropeptide Y receptor activity	1	15	0.565451	0.806954	ENSGALG00000037740(QRFPR)
GO:0008484	sulfuric ester hydrolase activity	1	15	0.565451	0.806954	ENSGALG00000016648(ARSD)
GO:0016411	acylglycerol O-acyltransferase activity	1	15	0.565451	0.806954	ENSGALG00000005217(MOGAT1)
GO:0031681	G-protein beta-subunit binding	1	15	0.565451	0.806954	ENSGALG00000013616(OPRM1)
GO:0043548	phosphatidylinositol 3-kinase binding	1	15	0.565451	0.806954	ENSGALG00000005547(PIK3AP1)
GO:0046527	glucosyltransferase activity	1	15	0.565451	0.806954	ENSGALG00000016655(GYG2)
GO:0071889	14-3-3 protein binding	1	15	0.565451	0.806954	ENSGALG00000011320(TMCC3)
GO:0008408	3'-5' exonuclease activity	2	35	0.570982	0.813649	ENSGALG00000011624(PNLDC1);ENSGALG00000041449(EXD1)
GO:0019838	growth factor binding	5	95	0.588394	0.830705	ENSGALG00000007367(WFIKKN2);ENSGALG00000007837(KAZALD1);ENSGALG00000008072(CHRDL1);ENSGALG00000038364(CCN3);ENSGALG00000047383(CCN5)
GO:0003951	NAD+ kinase activity	1	16	0.588952	0.830705	ENSGALG00000048686(CERKL)
GO:0004806	triglyceride lipase activity	1	16	0.588952	0.830705	ENSGALG00000010032(PLB1)
GO:0017116	single-stranded DNA-dependent ATP-dependent DNA helicase activity	1	16	0.588952	0.830705	ENSGALG00000009032(PIF1)
GO:0043142	single-stranded DNA-dependent ATPase activity	1	16	0.588952	0.830705	ENSGALG00000009032(PIF1)
GO:0055106	ubiquitin-protein transferase regulator activity	1	16	0.588952	0.830705	ENSGALG00000013607(FBXO5)
GO:0070840	dynein complex binding	1	16	0.588952	0.830705	ENSGALG00000053574(C16orf71)
GO:0004864	protein phosphatase inhibitor activity	1	17	0.611184	0.855834	ENSGALG00000008896(PPP1R1C)
GO:0030551	cyclic nucleotide binding	1	17	0.611184	0.855834	ENSGALG00000042647(CNGB1)
GO:0035586	purinergic receptor activity	1	17	0.611184	0.855834	ENSGALG00000001573(P2RX1)
GO:0097718	disordered domain specific binding	1	17	0.611184	0.855834	ENSGALG00000003578(FN1)
GO:0098631	cell adhesion mediator activity	1	17	0.611184	0.855834	ENSGALG00000013293(GLDN)
GO:0051087	chaperone binding	3	58	0.613228	0.857457	ENSGALG00000003578(FN1);ENSGALG00000013183(TERT);ENSGALG00000032986(CFTR)
GO:0003724	RNA helicase activity	2	38	0.616171	0.859119	ENSGALG00000014713(DDX4);ENSGALG00000015928(DDX43)
GO:0004386	helicase activity	5	98	0.61619	0.859119	ENSGALG00000006091(HFM1);ENSGALG00000009032(PIF1);ENSGALG00000011565(TDRD9);ENSGALG00000014713(DDX4);ENSGALG00000015928(DDX43)
GO:0000979	RNA polymerase II core promoter sequence-specific DNA binding	1	18	0.632215	0.867194	ENSGALG00000016680(TFAP2B)
GO:0004003	ATP-dependent DNA helicase activity	1	18	0.632215	0.867194	ENSGALG00000009032(PIF1)
GO:0005343	organic acid:sodium symporter activity	1	18	0.632215	0.867194	ENSGALG00000005995(SLC13A5)
GO:0008026	ATP-dependent helicase activity	1	18	0.632215	0.867194	ENSGALG00000009032(PIF1)
GO:0016229	steroid dehydrogenase activity	1	18	0.632215	0.867194	ENSGALG00000006964(SDR42E2)
GO:0017127	cholesterol transporter activity	1	18	0.632215	0.867194	ENSGALG00000035619(MTTP)
GO:0019212	phosphatase inhibitor activity	1	18	0.632215	0.867194	ENSGALG00000008896(PPP1R1C)
GO:0051537	2 iron, 2 sulfur cluster binding	1	18	0.632215	0.867194	ENSGALG00000014673(RFESD)
GO:0070035	purine NTP-dependent helicase activity	1	18	0.632215	0.867194	ENSGALG00000009032(PIF1)
GO:0071855	neuropeptide receptor binding	1	18	0.632215	0.867194	ENSGALG00000000667(EDN2)
GO:0120020	intermembrane cholesterol transfer activity	1	18	0.632215	0.867194	ENSGALG00000035619(MTTP)
GO:0033218	amide binding	8	159	0.632721	0.867194	ENSGALG00000004418(SSTR2);ENSGALG00000007732(RTN4R);ENSGALG00000008439(CD36);ENSGALG00000010078(GLP1R);ENSGALG00000013616(OPRM1);ENSGALG00000026011(GALR1);ENSGALG00000027965(OPRL1);ENSGALG00000051283(AVD)
GO:0015238	drug transmembrane transporter activity	3	60	0.636283	0.870845	ENSGALG00000005995(SLC13A5);ENSGALG00000006421(SLC16A12);ENSGALG00000016017(SLC4A11)
GO:0042623	ATPase activity, coupled	11	219	0.641908	0.876747	ENSGALG00000000048(ATP6V1A);ENSGALG00000002207(ATP6V1G3);ENSGALG00000005601(DNAH12);ENSGALG00000006795(ABCG4);ENSGALG00000009032(PIF1);ENSGALG00000010057(KIF6);ENSGALG00000010635(Kif28p);ENSGALG00000015404(KIF20A);ENSGALG00000031768(SPO11);ENSGALG00000032986(CFTR);ENSGALG00000043806(DNAH10)
GO:0019829	cation-transporting ATPase activity	2	40	0.644214	0.876747	ENSGALG00000000048(ATP6V1A);ENSGALG00000002207(ATP6V1G3)
GO:0022853	active ion transmembrane transporter activity	2	40	0.644214	0.876747	ENSGALG00000000048(ATP6V1A);ENSGALG00000002207(ATP6V1G3)
GO:0042625	ATPase coupled ion transmembrane transporter activity	2	40	0.644214	0.876747	ENSGALG00000000048(ATP6V1A);ENSGALG00000002207(ATP6V1G3)
GO:0042277	peptide binding	6	122	0.651319	0.877632	ENSGALG00000004418(SSTR2);ENSGALG00000008439(CD36);ENSGALG00000010078(GLP1R);ENSGALG00000013616(OPRM1);ENSGALG00000026011(GALR1);ENSGALG00000027965(OPRL1)
GO:0003785	actin monomer binding	1	19	0.652111	0.877632	ENSGALG00000031593(TMSB15B)
GO:0016504	peptidase activator activity	1	19	0.652111	0.877632	ENSGALG00000003578(FN1)
GO:0016709	oxidoreductase activity, acting on paired donors, with incorporation or reduction of molecular oxygen, NAD(P)H as one donor, and incorporation of one atom of oxygen	1	19	0.652111	0.877632	ENSGALG00000008177(NOS1)
GO:0031210	phosphatidylcholine binding	1	19	0.652111	0.877632	ENSGALG00000017102(GPR12)
GO:0043325	phosphatidylinositol-3,4-bisphosphate binding	1	19	0.652111	0.877632	ENSGALG00000043681(DAPP1)
GO:0050997	quaternary ammonium group binding	1	19	0.652111	0.877632	ENSGALG00000017102(GPR12)
GO:0120015	intermembrane sterol transfer activity	1	19	0.652111	0.877632	ENSGALG00000035619(MTTP)
GO:0005548	phospholipid transporter activity	2	41	0.657617	0.882592	ENSGALG00000006807(PLSCR5);ENSGALG00000035619(MTTP)
GO:0016799	hydrolase activity, hydrolyzing N-glycosyl compounds	2	41	0.657617	0.882592	ENSGALG00000005547(PIK3AP1);ENSGALG00000017485(TLR1A)
GO:0005518	collagen binding	2	42	0.670613	0.891047	ENSGALG00000009652(USH2A);ENSGALG00000017183(MMP13)
GO:0019888	protein phosphatase regulator activity	2	42	0.670613	0.891047	ENSGALG00000008896(PPP1R1C);ENSGALG00000030303(PPP1R3B)
GO:0005112	Notch binding	1	20	0.670931	0.891047	ENSGALG00000038364(CCN3)
GO:0008200	ion channel inhibitor activity	1	20	0.670931	0.891047	ENSGALG00000032986(CFTR)
GO:0016769	transferase activity, transferring nitrogenous groups	1	20	0.670931	0.891047	ENSGALG00000023435(GATM)
GO:0019200	carbohydrate kinase activity	1	20	0.670931	0.891047	ENSGALG00000021039(HKDC1)
GO:0090482	vitamin transmembrane transporter activity	1	20	0.670931	0.891047	ENSGALG00000001449(STRA6)
GO:0016491	oxidoreductase activity	29	573	0.671274	0.891047	ENSGALG00000004759(DHRS7B);ENSGALG00000005077(F8);ENSGALG00000005739(SCD);ENSGALG00000006964(SDR42E2);ENSGALG00000008177(NOS1);ENSGALG00000008845(HAO1);ENSGALG00000010792(AGMO);ENSGALG00000011413(CYP2J2);ENSGALG00000012791(TBXAS1);ENSGALG00000013072(AKR1B10);ENSGALG00000013173(PYROXD1);ENSGALG00000013294(CYP19A1);ENSGALG00000014673(RFESD);ENSGALG00000015205(TYRP1);ENSGALG00000027483(GLRX);ENSGALG…
GO:0042626	ATPase activity, coupled to transmembrane movement of substances	3	64	0.679457	0.900675	ENSGALG00000000048(ATP6V1A);ENSGALG00000002207(ATP6V1G3);ENSGALG00000006795(ABCG4)
GO:0008238	exopeptidase activity	4	85	0.681008	0.901499	ENSGALG00000006819(AGBL1);ENSGALG00000009945(CPM);ENSGALG00000012595(AGTPBP1);ENSGALG00000042452(DPP4)
GO:0008080	N-acetyltransferase activity	2	43	0.683206	0.903051	ENSGALG00000040120(GLYATL3);ENSGALG00000047313(GLYATL3)
GO:0005310	dicarboxylic acid transmembrane transporter activity	1	21	0.688735	0.903051	ENSGALG00000005995(SLC13A5)
GO:0009975	cyclase activity	1	21	0.688735	0.903051	ENSGALG00000030251(ADCY8)
GO:0016248	channel inhibitor activity	1	21	0.688735	0.903051	ENSGALG00000032986(CFTR)
GO:0044183	protein binding involved in protein folding	1	21	0.688735	0.903051	ENSGALG00000009826(CLGN)
GO:0051184	cofactor transmembrane transporter activity	1	21	0.688735	0.903051	ENSGALG00000006421(SLC16A12)
GO:0004896	cytokine receptor activity	3	65	0.689636	0.903051	ENSGALG00000005499(IL17RD);ENSGALG00000006394(IL9R);ENSGALG00000008554(IL17REL)
GO:0015405	P-P-bond-hydrolysis-driven transmembrane transporter activity	3	65	0.689636	0.903051	ENSGALG00000000048(ATP6V1A);ENSGALG00000002207(ATP6V1G3);ENSGALG00000006795(ABCG4)
GO:0046982	protein heterodimerization activity	10	208	0.692899	0.906098	ENSGALG00000006795(ABCG4);ENSGALG00000009574(IL12A);ENSGALG00000015608(ADRA2C);ENSGALG00000016680(TFAP2B);ENSGALG00000023742(AHR2);ENSGALG00000031804(H2BE1);ENSGALG00000035619(MTTP);ENSGALG00000048097(H4-I);ENSGALG00000053262(HIST2H4B);ENSGALG00000053680(HIST1H46L2)
GO:0030170	pyridoxal phosphate binding	2	44	0.695402	0.906924	ENSGALG00000009037(SPTLC3);ENSGALG00000013094(DDC)
GO:0070279	vitamin B6 binding	2	44	0.695402	0.906924	ENSGALG00000009037(SPTLC3);ENSGALG00000013094(DDC)
GO:0005488	binding	513	9590	0.697825	0.908861	ENSGALG00000000048(ATP6V1A);ENSGALG00000000164(MYBPHL);ENSGALG00000000242(EBF2);ENSGALG00000000251(CD79B);ENSGALG00000000299(PKP1);ENSGALG00000000400(KCNC4);ENSGALG00000000433(TUBA4A);ENSGALG00000000458(TMPRSS9);ENSGALG00000000545(REN);ENSGALG00000000585(MYL4);ENSGALG00000000616(ELF3);ENSGALG00000000619(ANGPTL4);ENSGALG00000000667(EDN2);ENSGALG00000000820(HTR1D);ENSGALG00000001084(ATP8B3);ENSGALG…
GO:0015399	primary active transmembrane transporter activity	3	66	0.699571	0.909912	ENSGALG00000000048(ATP6V1A);ENSGALG00000002207(ATP6V1G3);ENSGALG00000006795(ABCG4)
GO:0000175	3'-5'-exoribonuclease activity	1	22	0.705577	0.912496	ENSGALG00000011624(PNLDC1)
GO:0005547	phosphatidylinositol-3,4,5-trisphosphate binding	1	22	0.705577	0.912496	ENSGALG00000043681(DAPP1)
GO:0008376	acetylgalactosaminyltransferase activity	1	22	0.705577	0.912496	ENSGALG00000010960(GALNT3)
GO:0016849	phosphorus-oxygen lyase activity	1	22	0.705577	0.912496	ENSGALG00000030251(ADCY8)
GO:0003723	RNA binding	36	718	0.70637	0.912496	ENSGALG00000001959(HENMT1);ENSGALG00000002645(PIWIL1);ENSGALG00000003374(ESRP2);ENSGALG00000005843(EEF1A2);ENSGALG00000007853(PAPOLG);ENSGALG00000010961(IGF2BP3);ENSGALG00000011243(DAZL);ENSGALG00000011565(TDRD9);ENSGALG00000013183(TERT);ENSGALG00000026761(LIN28B);ENSGALG00000036160(BOLL);ENSGALG00000041204(IGF2BP1);ENSGALG00000043033(EYA1);ENSGALG00000044995(ADAD1);ENSGALG00000046517(pol);ENSGAL…
GO:0051117	ATPase binding	2	45	0.707208	0.912496	ENSGALG00000002207(ATP6V1G3);ENSGALG00000011046(SNX10)
GO:0005109	frizzled binding	1	23	0.721509	0.926016	ENSGALG00000030173(WNT2)
GO:0015035	protein disulfide oxidoreductase activity	1	23	0.721509	0.926016	ENSGALG00000027483(GLRX)
GO:0030291	protein serine/threonine kinase inhibitor activity	1	23	0.721509	0.926016	ENSGALG00000028318(CDKN1A)
GO:0051959	dynein light intermediate chain binding	1	23	0.721509	0.926016	ENSGALG00000005601(DNAH12)
GO:0016746	transferase activity, transferring acyl groups	8	173	0.723721	0.927626	ENSGALG00000002289(CHAT);ENSGALG00000004804(TGM3);ENSGALG00000005217(MOGAT1);ENSGALG00000009037(SPTLC3);ENSGALG00000010902(CERS6);ENSGALG00000040120(GLYATL3);ENSGALG00000047313(GLYATL3);ENSGALG00000048373(sptssb)
GO:0043492	ATPase activity, coupled to movement of substances	3	69	0.727922	0.931778	ENSGALG00000000048(ATP6V1A);ENSGALG00000002207(ATP6V1G3);ENSGALG00000006795(ABCG4)
GO:0038024	cargo receptor activity	4	91	0.731633	0.935293	ENSGALG00000008439(CD36);ENSGALG00000016580(SCARA5);ENSGALG00000036286(Hhipl1);ENSGALG00000051102(CD163)
GO:0008373	sialyltransferase activity	1	24	0.73658	0.936674	ENSGALG00000007003(ST3GAL4)
GO:0016831	carboxy-lyase activity	1	24	0.73658	0.936674	ENSGALG00000013094(DDC)
GO:0016860	intramolecular oxidoreductase activity	1	24	0.73658	0.936674	ENSGALG00000012791(TBXAS1)
GO:0042162	telomeric DNA binding	1	24	0.73658	0.936674	ENSGALG00000009032(PIF1)
GO:0003678	DNA helicase activity	2	48	0.740346	0.937772	ENSGALG00000006091(HFM1);ENSGALG00000009032(PIF1)
GO:0008094	DNA-dependent ATPase activity	2	48	0.740346	0.937772	ENSGALG00000009032(PIF1);ENSGALG00000031768(SPO11)
GO:0030165	PDZ domain binding	2	48	0.740346	0.937772	ENSGALG00000004418(SSTR2);ENSGALG00000032986(CFTR)
GO:0003779	actin binding	13	278	0.743498	0.940535	ENSGALG00000002647(PLS1);ENSGALG00000002845(CTNNA3);ENSGALG00000006192(USH1C);ENSGALG00000006919(POF1B);ENSGALG00000008945(NEXN);ENSGALG00000011991(MYOZ2);ENSGALG00000015172(spire1);ENSGALG00000015358(MYH15);ENSGALG00000027323(MYH1D);ENSGALG00000030985(MYH7B);ENSGALG00000031593(TMSB15B);ENSGALG00000041266(CNN1);ENSGALG00000047495(LRRC10)
GO:0051213	dioxygenase activity	2	49	0.750658	0.941453	ENSGALG00000033635(PTGS2);ENSGALG00000035207(TDO2)
GO:0034062	5'-3' RNA polymerase activity	1	25	0.750836	0.941453	ENSGALG00000013183(TERT)
GO:0043425	bHLH transcription factor binding	1	25	0.750836	0.941453	ENSGALG00000023742(AHR2)
GO:0045505	dynein intermediate chain binding	1	25	0.750836	0.941453	ENSGALG00000005601(DNAH12)
GO:0051879	Hsp90 protein binding	1	25	0.750836	0.941453	ENSGALG00000029211(FKBP6)
GO:0097747	RNA polymerase activity	1	25	0.750836	0.941453	ENSGALG00000013183(TERT)
GO:0008289	lipid binding	22	459	0.751025	0.941453	ENSGALG00000001445(FABP6);ENSGALG00000001449(STRA6);ENSGALG00000002637(RBP7);ENSGALG00000002688(NME4);ENSGALG00000003193(CRABP-I);ENSGALG00000006016(PASK);ENSGALG00000007732(RTN4R);ENSGALG00000008439(CD36);ENSGALG00000010762(OPN3);ENSGALG00000010785(ACOT11);ENSGALG00000011046(SNX10);ENSGALG00000016258(SYTL5);ENSGALG00000016834(MCF2L);ENSGALG00000017102(GPR12);ENSGALG00000019696(CATHL2);ENSGALG000…
GO:0001223	transcription coactivator binding	1	26	0.764322	0.951964	ENSGALG00000013183(TERT)
GO:0005245	voltage-gated calcium channel activity	1	26	0.764322	0.951964	ENSGALG00000013007(Cacna2d4)
GO:0005326	neurotransmitter transporter activity	1	26	0.764322	0.951964	ENSGALG00000020002(SLC22A3)
GO:0016896	exoribonuclease activity, producing 5'-phosphomonoesters	1	26	0.764322	0.951964	ENSGALG00000011624(PNLDC1)
GO:1901505	carbohydrate derivative transmembrane transporter activity	1	26	0.764322	0.951964	ENSGALG00000012593(SLC28A3)
GO:0005198	structural molecule activity	25	525	0.773342	0.961962	ENSGALG00000000317(NEFM);ENSGALG00000000433(TUBA4A);ENSGALG00000001559(ZP3);ENSGALG00000002907(MYL1);ENSGALG00000004286(COL13A1);ENSGALG00000005419(ERC2);ENSGALG00000005515(CRYBB3);ENSGALG00000006593(CLDN18);ENSGALG00000008945(NEXN);ENSGALG00000009268(FGG);ENSGALG00000013045(TUBA8B);ENSGALG00000013056(Tuba8);ENSGALG00000013640(MBP);ENSGALG00000015248(SNTG1);ENSGALG00000015322(IMPG2);ENSGALG000000…
GO:0004177	aminopeptidase activity	1	27	0.777079	0.964136	ENSGALG00000042452(DPP4)
GO:0004532	exoribonuclease activity	1	27	0.777079	0.964136	ENSGALG00000011624(PNLDC1)
GO:0044325	ion channel binding	3	75	0.778273	0.964382	ENSGALG00000005502(KCNG4);ENSGALG00000006190(FHL1);ENSGALG00000015944(Rims1)
GO:0004527	exonuclease activity	2	52	0.7795	0.964668	ENSGALG00000011624(PNLDC1);ENSGALG00000041449(EXD1)
GO:0005496	steroid binding	2	53	0.788443	0.97288	ENSGALG00000032282(CALB1);ENSGALG00000033090(VDR)
GO:0016538	cyclin-dependent protein serine/threonine kinase regulator activity	1	28	0.789147	0.97288	ENSGALG00000028318(CDKN1A)
GO:0120013	intermembrane lipid transfer activity	1	28	0.789147	0.97288	ENSGALG00000035619(MTTP)
GO:0048037	cofactor binding	18	392	0.795303	0.979224	ENSGALG00000008177(NOS1);ENSGALG00000008845(HAO1);ENSGALG00000009037(SPTLC3);ENSGALG00000011413(CYP2J2);ENSGALG00000012791(TBXAS1);ENSGALG00000013094(DDC);ENSGALG00000013173(PYROXD1);ENSGALG00000013294(CYP19A1);ENSGALG00000014673(RFESD);ENSGALG00000033635(PTGS2);ENSGALG00000035207(TDO2);ENSGALG00000036831(CYP2H1);ENSGALG00000036838(Pxdn);ENSGALG00000037156(gyaR);ENSGALG00000047199(CYP2C9);ENSGALG…
GO:0004715	non-membrane spanning protein tyrosine kinase activity	1	29	0.800562	0.9832	ENSGALG00000012875(WEE2)
GO:0016790	thiolester hydrolase activity	1	29	0.800562	0.9832	ENSGALG00000010785(ACOT11)
GO:0005539	glycosaminoglycan binding	4	101	0.802205	0.98397	ENSGALG00000004286(COL13A1);ENSGALG00000006833(ITIH2);ENSGALG00000015322(IMPG2);ENSGALG00000044354(--)
GO:0019208	phosphatase regulator activity	2	55	0.805376	0.986459	ENSGALG00000008896(PPP1R1C);ENSGALG00000030303(PPP1R3B)
GO:0030674	protein binding, bridging	3	79	0.807392	0.986459	ENSGALG00000032558(INSC);ENSGALG00000041266(CNN1);ENSGALG00000050619(SOCS2)
GO:0008028	monocarboxylic acid transmembrane transporter activity	1	30	0.81136	0.986459	ENSGALG00000008439(CD36)
GO:0015036	disulfide oxidoreductase activity	1	30	0.81136	0.986459	ENSGALG00000027483(GLRX)
GO:0015932	nucleobase-containing compound transmembrane transporter activity	1	30	0.81136	0.986459	ENSGALG00000012593(SLC28A3)
GO:0016597	amino acid binding	1	30	0.81136	0.986459	ENSGALG00000015551(GRIN3A)
GO:0043621	protein self-association	1	30	0.81136	0.986459	ENSGALG00000010812(RYR2)
GO:0051082	unfolded protein binding	2	56	0.813382	0.987678	ENSGALG00000009826(CLGN);ENSGALG00000039205(cct3)
GO:0016747	transferase activity, transferring acyl groups other than amino-acyl groups	6	148	0.817465	0.991393	ENSGALG00000005217(MOGAT1);ENSGALG00000009037(SPTLC3);ENSGALG00000010902(CERS6);ENSGALG00000040120(GLYATL3);ENSGALG00000047313(GLYATL3);ENSGALG00000048373(sptssb)
GO:0048029	monosaccharide binding	1	31	0.821574	0.99389	ENSGALG00000021039(HKDC1)
GO:0050661	NADP binding	1	31	0.821574	0.99389	ENSGALG00000008177(NOS1)
GO:0016407	acetyltransferase activity	2	58	0.828516	0.999791	ENSGALG00000040120(GLYATL3);ENSGALG00000047313(GLYATL3)
GO:1990782	protein tyrosine kinase binding	2	58	0.828516	0.999791	ENSGALG00000012292(BANK1);ENSGALG00000040755(ANGPT4)
GO:0001784	phosphotyrosine residue binding	1	32	0.831236	1	ENSGALG00000006368(PTPN5)
GO:0016853	isomerase activity	4	106	0.831421	1	ENSGALG00000012791(TBXAS1);ENSGALG00000029211(FKBP6);ENSGALG00000031768(SPO11);ENSGALG00000032986(CFTR)
GO:1901682	sulfur compound transmembrane transporter activity	1	33	0.840376	1	ENSGALG00000007959(SLC26A3)
GO:0003725	double-stranded RNA binding	2	60	0.842537	1	ENSGALG00000044995(ADAD1);ENSGALG00000050669(Adad1)
GO:0003729	mRNA binding	6	154	0.845275	1	ENSGALG00000002645(PIWIL1);ENSGALG00000003374(ESRP2);ENSGALG00000010961(IGF2BP3);ENSGALG00000011243(DAZL);ENSGALG00000036160(BOLL);ENSGALG00000041204(IGF2BP1)
GO:0008374	O-acyltransferase activity	1	34	0.849021	1	ENSGALG00000005217(MOGAT1)
GO:0016796	exonuclease activity, active with either ribo- or deoxyribonucleic acids and producing 5'-phosphomonoesters	1	34	0.849021	1	ENSGALG00000011624(PNLDC1)
GO:0016903	oxidoreductase activity, acting on the aldehyde or oxo group of donors	1	34	0.849021	1	ENSGALG00000008845(HAO1)
GO:0019905	syntaxin binding	1	34	0.849021	1	ENSGALG00000037274(SNPH)
GO:0018024	histone-lysine N-methyltransferase activity	1	35	0.857199	1	ENSGALG00000015935(SMYD1)
GO:0070888	E-box binding	1	35	0.857199	1	ENSGALG00000030530(HAND2)
GO:1902936	phosphatidylinositol bisphosphate binding	2	63	0.861624	1	ENSGALG00000027868(AMER2);ENSGALG00000043681(DAPP1)
GO:0003755	peptidyl-prolyl cis-trans isomerase activity	1	36	0.864934	1	ENSGALG00000029211(FKBP6)
GO:0045296	cadherin binding	1	36	0.864934	1	ENSGALG00000002845(CTNNA3)
GO:0008170	N-methyltransferase activity	2	64	0.8675	1	ENSGALG00000012377(HNMT);ENSGALG00000015935(SMYD1)
GO:0047485	protein N-terminus binding	2	64	0.8675	1	ENSGALG00000013183(TERT);ENSGALG00000027483(GLRX)
GO:0008017	microtubule binding	7	182	0.86779	1	ENSGALG00000007593(JAKMIP2);ENSGALG00000009723(FMN1);ENSGALG00000010057(KIF6);ENSGALG00000010486(JAKMIP3);ENSGALG00000010635(Kif28p);ENSGALG00000015404(KIF20A);ENSGALG00000053422(Cep350)
GO:0004725	protein tyrosine phosphatase activity	3	90	0.871279	1	ENSGALG00000006368(PTPN5);ENSGALG00000040114(PTPRZ1);ENSGALG00000043033(EYA1)
GO:0016810	hydrolase activity, acting on carbon-nitrogen (but not peptide) bonds	3	90	0.871279	1	ENSGALG00000007382(CDA);ENSGALG00000044995(ADAD1);ENSGALG00000050669(Adad1)
GO:0015631	tubulin binding	10	249	0.871415	1	ENSGALG00000002789(MAP2);ENSGALG00000006130(STMN3);ENSGALG00000007593(JAKMIP2);ENSGALG00000009723(FMN1);ENSGALG00000010057(KIF6);ENSGALG00000010486(JAKMIP3);ENSGALG00000010635(Kif28p);ENSGALG00000012595(AGTPBP1);ENSGALG00000015404(KIF20A);ENSGALG00000053422(Cep350)
GO:0030276	clathrin binding	1	37	0.872251	1	ENSGALG00000015010(NSG1)
GO:0005200	structural constituent of cytoskeleton	7	185	0.878189	1	ENSGALG00000000433(TUBA4A);ENSGALG00000013045(TUBA8B);ENSGALG00000013056(Tuba8);ENSGALG00000024138(--);ENSGALG00000028374(--);ENSGALG00000045026(--);ENSGALG00000053010(--)
GO:0001540	amyloid-beta binding	1	38	0.879172	1	ENSGALG00000008439(CD36)
GO:0016830	carbon-carbon lyase activity	1	38	0.879172	1	ENSGALG00000013094(DDC)
GO:0016859	cis-trans isomerase activity	1	38	0.879172	1	ENSGALG00000029211(FKBP6)
GO:0017022	myosin binding	1	38	0.879172	1	ENSGALG00000009652(USH2A)
GO:0046943	carboxylic acid transmembrane transporter activity	3	92	0.880643	1	ENSGALG00000005995(SLC13A5);ENSGALG00000006421(SLC16A12);ENSGALG00000008439(CD36)
GO:0004721	phosphoprotein phosphatase activity	5	140	0.880717	1	ENSGALG00000006368(PTPN5);ENSGALG00000009805(PPM1H);ENSGALG00000015453(STYXL2);ENSGALG00000040114(PTPRZ1);ENSGALG00000043033(EYA1)
GO:0016829	lyase activity	5	140	0.880717	1	ENSGALG00000005360(CA4);ENSGALG00000013094(DDC);ENSGALG00000030251(ADCY8);ENSGALG00000033700(CA3A);ENSGALG00000033720(CA7)
GO:0005342	organic acid transmembrane transporter activity	3	93	0.885095	1	ENSGALG00000005995(SLC13A5);ENSGALG00000006421(SLC16A12);ENSGALG00000008439(CD36)
GO:0000049	tRNA binding	1	39	0.885718	1	ENSGALG00000013183(TERT)
GO:0005546	phosphatidylinositol-4,5-bisphosphate binding	1	39	0.885718	1	ENSGALG00000027868(AMER2)
GO:0008201	heparin binding	2	68	0.888782	1	ENSGALG00000004286(COL13A1);ENSGALG00000015322(IMPG2)
GO:0051219	phosphoprotein binding	2	68	0.888782	1	ENSGALG00000001696(SAG);ENSGALG00000006368(PTPN5)
GO:0008144	drug binding	55	1175	0.889671	1	ENSGALG00000000048(ATP6V1A);ENSGALG00000001084(ATP8B3);ENSGALG00000001573(P2RX1);ENSGALG00000001662(ATP10B);ENSGALG00000001912(Epha10);ENSGALG00000003126(ERBB4);ENSGALG00000003537(SGK2);ENSGALG00000004704(TDRD12);ENSGALG00000005043(ACACB);ENSGALG00000005122(MYO1H);ENSGALG00000005601(DNAH12);ENSGALG00000005621(CAMK2A);ENSGALG00000005853(HTR2C);ENSGALG00000006016(PASK);ENSGALG00000006795(ABCG4);ENS…
GO:0045309	protein phosphorylated amino acid binding	1	40	0.891911	1	ENSGALG00000006368(PTPN5)
GO:0030234	enzyme regulator activity	28	638	0.89756	1	ENSGALG00000000619(ANGPTL4);ENSGALG00000001418(GUCA1B);ENSGALG00000001565(C5);ENSGALG00000003578(FN1);ENSGALG00000006833(ITIH2);ENSGALG00000007367(WFIKKN2);ENSGALG00000007681(HTR2B);ENSGALG00000008896(PPP1R1C);ENSGALG00000009512(TFPI2);ENSGALG00000010657(COL28A1);ENSGALG00000011117(AGT);ENSGALG00000011930(Ovos);ENSGALG00000013607(FBXO5);ENSGALG00000019552(SERPINB10);ENSGALG00000020390(SERPINA1);E…
GO:0030971	receptor tyrosine kinase binding	1	41	0.897768	1	ENSGALG00000040755(ANGPT4)
GO:0043022	ribosome binding	1	41	0.897768	1	ENSGALG00000001655(SPCS1)
GO:0016798	hydrolase activity, acting on glycosyl bonds	4	122	0.901738	1	ENSGALG00000005547(PIK3AP1);ENSGALG00000017485(TLR1A);ENSGALG00000037467(NEU2);ENSGALG00000054968(Lyg2)
GO:1901681	sulfur compound binding	4	122	0.901738	1	ENSGALG00000004286(COL13A1);ENSGALG00000010812(RYR2);ENSGALG00000015322(IMPG2);ENSGALG00000051283(AVD)
GO:0042826	histone deacetylase binding	2	71	0.902615	1	ENSGALG00000016316(GCM1);ENSGALG00000026631(HOXA10)
GO:0030145	manganese ion binding	1	42	0.903309	1	ENSGALG00000010960(GALNT3)
GO:0042054	histone methyltransferase activity	1	42	0.903309	1	ENSGALG00000015935(SMYD1)
GO:0016887	ATPase activity	13	327	0.904587	1	ENSGALG00000000048(ATP6V1A);ENSGALG00000002207(ATP6V1G3);ENSGALG00000005601(DNAH12);ENSGALG00000006795(ABCG4);ENSGALG00000009032(PIF1);ENSGALG00000010057(KIF6);ENSGALG00000010635(Kif28p);ENSGALG00000011565(TDRD9);ENSGALG00000015404(KIF20A);ENSGALG00000031768(SPO11);ENSGALG00000032986(CFTR);ENSGALG00000039205(cct3);ENSGALG00000043806(DNAH10)
GO:0050660	flavin adenine dinucleotide binding	2	72	0.906857	1	ENSGALG00000008177(NOS1);ENSGALG00000013173(PYROXD1)
GO:0008138	protein tyrosine/serine/threonine phosphatase activity	1	43	0.908549	1	ENSGALG00000015453(STYXL2)
GO:0051287	NAD binding	1	43	0.908549	1	ENSGALG00000037156(gyaR)
GO:0016741	transferase activity, transferring one-carbon groups	6	172	0.908629	1	ENSGALG00000001959(HENMT1);ENSGALG00000012377(HNMT);ENSGALG00000015935(SMYD1);ENSGALG00000023435(GATM);ENSGALG00000035375(LRTOMT);ENSGALG00000050548(bioC)
GO:0004860	protein kinase inhibitor activity	1	44	0.913506	1	ENSGALG00000028318(CDKN1A)
GO:0008173	RNA methyltransferase activity	1	44	0.913506	1	ENSGALG00000001959(HENMT1)
GO:0016278	lysine N-methyltransferase activity	1	44	0.913506	1	ENSGALG00000015935(SMYD1)
GO:0016279	protein-lysine N-methyltransferase activity	1	44	0.913506	1	ENSGALG00000015935(SMYD1)
GO:0008092	cytoskeletal protein binding	28	649	0.914691	1	ENSGALG00000002647(PLS1);ENSGALG00000002789(MAP2);ENSGALG00000002845(CTNNA3);ENSGALG00000003925(MYPN);ENSGALG00000004740(TMOD2);ENSGALG00000006130(STMN3);ENSGALG00000006192(USH1C);ENSGALG00000006919(POF1B);ENSGALG00000007593(JAKMIP2);ENSGALG00000008945(NEXN);ENSGALG00000009652(USH2A);ENSGALG00000009723(FMN1);ENSGALG00000010057(KIF6);ENSGALG00000010486(JAKMIP3);ENSGALG00000010635(Kif28p);ENSGALG00…
GO:0004722	protein serine/threonine phosphatase activity	1	45	0.918195	1	ENSGALG00000009805(PPM1H)
GO:0016667	oxidoreductase activity, acting on a sulfur group of donors	1	45	0.918195	1	ENSGALG00000027483(GLRX)
GO:0000287	magnesium ion binding	5	153	0.921617	1	ENSGALG00000001084(ATP8B3);ENSGALG00000001662(ATP10B);ENSGALG00000005361(HPRT1);ENSGALG00000009032(PIF1);ENSGALG00000012875(WEE2)
GO:0004620	phospholipase activity	2	76	0.922156	1	ENSGALG00000010032(PLB1);ENSGALG00000030512(PLA2G3)
GO:0019903	protein phosphatase binding	2	76	0.922156	1	ENSGALG00000011389(TRAF3);ENSGALG00000014913(ROS1)
GO:0051427	hormone receptor binding	3	104	0.925097	1	ENSGALG00000030025(FABP4);ENSGALG00000033090(VDR);ENSGALG00000050619(SOCS2)
GO:0051536	iron-sulfur cluster binding	1	47	0.926824	1	ENSGALG00000014673(RFESD)
GO:0051540	metal cluster binding	1	47	0.926824	1	ENSGALG00000014673(RFESD)
GO:0019210	kinase inhibitor activity	1	48	0.930792	1	ENSGALG00000028318(CDKN1A)
GO:0008022	protein C-terminus binding	3	107	0.933541	1	ENSGALG00000003578(FN1);ENSGALG00000013183(TERT);ENSGALG00000015248(SNTG1)
GO:0004553	hydrolase activity, hydrolyzing O-glycosyl compounds	2	80	0.935066	1	ENSGALG00000037467(NEU2);ENSGALG00000054968(Lyg2)
GO:0003714	transcription corepressor activity	3	108	0.936154	1	ENSGALG00000004759(DHRS7B);ENSGALG00000015935(SMYD1);ENSGALG00000016680(TFAP2B)
GO:0017111	nucleoside-triphosphatase activity	28	667	0.937675	1	ENSGALG00000000048(ATP6V1A);ENSGALG00000000433(TUBA4A);ENSGALG00000002207(ATP6V1G3);ENSGALG00000005122(MYO1H);ENSGALG00000005601(DNAH12);ENSGALG00000005843(EEF1A2);ENSGALG00000006091(HFM1);ENSGALG00000006795(ABCG4);ENSGALG00000009032(PIF1);ENSGALG00000009602(MYO3B);ENSGALG00000010057(KIF6);ENSGALG00000010635(Kif28p);ENSGALG00000011565(TDRD9);ENSGALG00000013045(TUBA8B);ENSGALG00000013056(Tuba8);EN…
GO:0008757	S-adenosylmethionine-dependent methyltransferase activity	3	109	0.938673	1	ENSGALG00000012377(HNMT);ENSGALG00000015935(SMYD1);ENSGALG00000035375(LRTOMT)
GO:0016462	pyrophosphatase activity	30	710	0.939029	1	ENSGALG00000000048(ATP6V1A);ENSGALG00000000433(TUBA4A);ENSGALG00000002207(ATP6V1G3);ENSGALG00000005122(MYO1H);ENSGALG00000005601(DNAH12);ENSGALG00000005631(TRPM2);ENSGALG00000005843(EEF1A2);ENSGALG00000006091(HFM1);ENSGALG00000006795(ABCG4);ENSGALG00000009032(PIF1);ENSGALG00000009602(MYO3B);ENSGALG00000010057(KIF6);ENSGALG00000010635(Kif28p);ENSGALG00000011565(TDRD9);ENSGALG00000013045(TUBA8B);EN…
GO:0016817	hydrolase activity, acting on acid anhydrides	30	712	0.941134	1	ENSGALG00000000048(ATP6V1A);ENSGALG00000000433(TUBA4A);ENSGALG00000002207(ATP6V1G3);ENSGALG00000005122(MYO1H);ENSGALG00000005601(DNAH12);ENSGALG00000005631(TRPM2);ENSGALG00000005843(EEF1A2);ENSGALG00000006091(HFM1);ENSGALG00000006795(ABCG4);ENSGALG00000009032(PIF1);ENSGALG00000009602(MYO3B);ENSGALG00000010057(KIF6);ENSGALG00000010635(Kif28p);ENSGALG00000011565(TDRD9);ENSGALG00000013045(TUBA8B);EN…
GO:0016818	hydrolase activity, acting on acid anhydrides, in phosphorus-containing anhydrides	30	712	0.941134	1	ENSGALG00000000048(ATP6V1A);ENSGALG00000000433(TUBA4A);ENSGALG00000002207(ATP6V1G3);ENSGALG00000005122(MYO1H);ENSGALG00000005601(DNAH12);ENSGALG00000005631(TRPM2);ENSGALG00000005843(EEF1A2);ENSGALG00000006091(HFM1);ENSGALG00000006795(ABCG4);ENSGALG00000009032(PIF1);ENSGALG00000009602(MYO3B);ENSGALG00000010057(KIF6);ENSGALG00000010635(Kif28p);ENSGALG00000011565(TDRD9);ENSGALG00000013045(TUBA8B);EN…
GO:0000149	SNARE binding	1	51	0.941451	1	ENSGALG00000037274(SNPH)
GO:0015171	amino acid transmembrane transporter activity	1	51	0.941451	1	ENSGALG00000006421(SLC16A12)
GO:0008168	methyltransferase activity	5	162	0.942136	1	ENSGALG00000001959(HENMT1);ENSGALG00000012377(HNMT);ENSGALG00000015935(SMYD1);ENSGALG00000035375(LRTOMT);ENSGALG00000050548(bioC)
GO:0005524	ATP binding	46	1043	0.942789	1	ENSGALG00000000048(ATP6V1A);ENSGALG00000001084(ATP8B3);ENSGALG00000001573(P2RX1);ENSGALG00000001662(ATP10B);ENSGALG00000001912(Epha10);ENSGALG00000003126(ERBB4);ENSGALG00000003537(SGK2);ENSGALG00000004704(TDRD12);ENSGALG00000005043(ACACB);ENSGALG00000005122(MYO1H);ENSGALG00000005601(DNAH12);ENSGALG00000005621(CAMK2A);ENSGALG00000006016(PASK);ENSGALG00000006795(ABCG4);ENSGALG00000008947(PAK5);ENSG…
GO:0052689	carboxylic ester hydrolase activity	2	83	0.943388	1	ENSGALG00000010032(PLB1);ENSGALG00000030512(PLA2G3)
GO:0001227	DNA-binding transcription repressor activity, RNA polymerase II-specific	5	164	0.945981	1	ENSGALG00000007690(TFAP2C);ENSGALG00000010974(GSC);ENSGALG00000013193(IRX2);ENSGALG00000016384(MYT1L);ENSGALG00000031340(E2F7)
GO:0008135	translation factor activity, RNA binding	1	53	0.947631	1	ENSGALG00000005843(EEF1A2)
GO:0030295	protein kinase activator activity	1	53	0.947631	1	ENSGALG00000040755(ANGPT4)
GO:0043021	ribonucleoprotein complex binding	2	85	0.948362	1	ENSGALG00000001655(SPCS1);ENSGALG00000002645(PIWIL1)
GO:0016740	transferase activity	82	1773	0.94943	1	ENSGALG00000000901(CHST4);ENSGALG00000001611(B3GAT1);ENSGALG00000001806(FUT6);ENSGALG00000001912(Epha10);ENSGALG00000001959(HENMT1);ENSGALG00000002289(CHAT);ENSGALG00000002688(NME4);ENSGALG00000002710(IPMK);ENSGALG00000003126(ERBB4);ENSGALG00000003537(SGK2);ENSGALG00000004804(TGM3);ENSGALG00000005004(SAMD8);ENSGALG00000005217(MOGAT1);ENSGALG00000005361(HPRT1);ENSGALG00000005599(UGT8);ENSGALG00000…
GO:0032559	adenyl ribonucleotide binding	47	1076	0.952756	1	ENSGALG00000000048(ATP6V1A);ENSGALG00000001084(ATP8B3);ENSGALG00000001573(P2RX1);ENSGALG00000001662(ATP10B);ENSGALG00000001912(Epha10);ENSGALG00000003126(ERBB4);ENSGALG00000003537(SGK2);ENSGALG00000004704(TDRD12);ENSGALG00000005043(ACACB);ENSGALG00000005122(MYO1H);ENSGALG00000005601(DNAH12);ENSGALG00000005621(CAMK2A);ENSGALG00000006016(PASK);ENSGALG00000006795(ABCG4);ENSGALG00000008947(PAK5);ENSG…
GO:0008146	sulfotransferase activity	1	55	0.953158	1	ENSGALG00000000901(CHST4)
GO:0019209	kinase activator activity	1	56	0.9557	1	ENSGALG00000040755(ANGPT4)
GO:0060090	molecular adaptor activity	4	144	0.955902	1	ENSGALG00000012292(BANK1);ENSGALG00000032558(INSC);ENSGALG00000041266(CNN1);ENSGALG00000050619(SOCS2)
GO:0030554	adenyl nucleotide binding	47	1083	0.957609	1	ENSGALG00000000048(ATP6V1A);ENSGALG00000001084(ATP8B3);ENSGALG00000001573(P2RX1);ENSGALG00000001662(ATP10B);ENSGALG00000001912(Epha10);ENSGALG00000003126(ERBB4);ENSGALG00000003537(SGK2);ENSGALG00000004704(TDRD12);ENSGALG00000005043(ACACB);ENSGALG00000005122(MYO1H);ENSGALG00000005601(DNAH12);ENSGALG00000005621(CAMK2A);ENSGALG00000006016(PASK);ENSGALG00000006795(ABCG4);ENSGALG00000008947(PAK5);ENSG…
GO:0003727	single-stranded RNA binding	1	57	0.958103	1	ENSGALG00000002645(PIWIL1)
GO:0004197	cysteine-type endopeptidase activity	1	57	0.958103	1	ENSGALG00000009382(CAPN8)
GO:0016298	lipase activity	2	90	0.959038	1	ENSGALG00000010032(PLB1);ENSGALG00000030512(PLA2G3)
GO:0004672	protein kinase activity	19	497	0.960115	1	ENSGALG00000001912(Epha10);ENSGALG00000003126(ERBB4);ENSGALG00000003537(SGK2);ENSGALG00000005621(CAMK2A);ENSGALG00000006016(PASK);ENSGALG00000008947(PAK5);ENSGALG00000009602(MYO3B);ENSGALG00000010826(PRKAA2);ENSGALG00000010909(PRKG2);ENSGALG00000010980(STK31);ENSGALG00000011353(TNNI3K);ENSGALG00000011680(EPHA5);ENSGALG00000012875(WEE2);ENSGALG00000014913(ROS1);ENSGALG00000016426(MAP3K15);ENSGALG0…
GO:0008013	beta-catenin binding	1	58	0.960377	1	ENSGALG00000002845(CTNNA3)
GO:0031267	small GTPase binding	5	173	0.960578	1	ENSGALG00000002234(UNC13D);ENSGALG00000003838(CYRIA);ENSGALG00000004146(RIMS4);ENSGALG00000015944(Rims1);ENSGALG00000016258(SYTL5)
GO:0097367	carbohydrate derivative binding	69	1534	0.9609	1	ENSGALG00000000048(ATP6V1A);ENSGALG00000000433(TUBA4A);ENSGALG00000001084(ATP8B3);ENSGALG00000001573(P2RX1);ENSGALG00000001662(ATP10B);ENSGALG00000001912(Epha10);ENSGALG00000003126(ERBB4);ENSGALG00000003537(SGK2);ENSGALG00000003578(FN1);ENSGALG00000004286(COL13A1);ENSGALG00000004704(TDRD12);ENSGALG00000005043(ACACB);ENSGALG00000005122(MYO1H);ENSGALG00000005601(DNAH12);ENSGALG00000005621(CAMK2A);E…
GO:0061629	RNA polymerase II sequence-specific DNA-binding transcription factor binding	3	122	0.96404	1	ENSGALG00000002886(NKX2-5);ENSGALG00000010974(GSC);ENSGALG00000030530(HAND2)
GO:0016301	kinase activity	25	635	0.966075	1	ENSGALG00000001912(Epha10);ENSGALG00000002688(NME4);ENSGALG00000002710(IPMK);ENSGALG00000003126(ERBB4);ENSGALG00000003537(SGK2);ENSGALG00000005621(CAMK2A);ENSGALG00000006016(PASK);ENSGALG00000008947(PAK5);ENSGALG00000009602(MYO3B);ENSGALG00000010826(PRKAA2);ENSGALG00000010909(PRKG2);ENSGALG00000010980(STK31);ENSGALG00000011353(TNNI3K);ENSGALG00000011680(EPHA5);ENSGALG00000012875(WEE2);ENSGALG0000…
GO:0140096	catalytic activity, acting on a protein	76	1693	0.969732	1	ENSGALG00000000458(TMPRSS9);ENSGALG00000000545(REN);ENSGALG00000001912(Epha10);ENSGALG00000002461(MMP17);ENSGALG00000003126(ERBB4);ENSGALG00000003537(SGK2);ENSGALG00000004568(CELA2A);ENSGALG00000004804(TGM3);ENSGALG00000005086(PLAU);ENSGALG00000005318(OVCH2);ENSGALG00000005519(TLL2);ENSGALG00000005621(CAMK2A);ENSGALG00000006016(PASK);ENSGALG00000006368(PTPN5);ENSGALG00000006819(AGBL1);ENSGALG0000…
GO:0050662	coenzyme binding	7	235	0.973308	1	ENSGALG00000008177(NOS1);ENSGALG00000008845(HAO1);ENSGALG00000009037(SPTLC3);ENSGALG00000013094(DDC);ENSGALG00000013173(PYROXD1);ENSGALG00000037156(gyaR);ENSGALG00000051283(AVD)
GO:0016773	phosphotransferase activity, alcohol group as acceptor	22	583	0.974472	1	ENSGALG00000001912(Epha10);ENSGALG00000002710(IPMK);ENSGALG00000003126(ERBB4);ENSGALG00000003537(SGK2);ENSGALG00000005621(CAMK2A);ENSGALG00000006016(PASK);ENSGALG00000008947(PAK5);ENSGALG00000009602(MYO3B);ENSGALG00000010826(PRKAA2);ENSGALG00000010909(PRKG2);ENSGALG00000010980(STK31);ENSGALG00000011353(TNNI3K);ENSGALG00000011680(EPHA5);ENSGALG00000012875(WEE2);ENSGALG00000014913(ROS1);ENSGALG0000…
GO:0036094	small molecule binding	80	1788	0.975341	1	ENSGALG00000000048(ATP6V1A);ENSGALG00000000433(TUBA4A);ENSGALG00000001084(ATP8B3);ENSGALG00000001449(STRA6);ENSGALG00000001573(P2RX1);ENSGALG00000001662(ATP10B);ENSGALG00000001912(Epha10);ENSGALG00000003126(ERBB4);ENSGALG00000003193(CRABP-I);ENSGALG00000003537(SGK2);ENSGALG00000004704(TDRD12);ENSGALG00000005043(ACACB);ENSGALG00000005122(MYO1H);ENSGALG00000005361(HPRT1);ENSGALG00000005601(DNAH12);…
GO:0044877	protein-containing complex binding	25	651	0.975721	1	ENSGALG00000001655(SPCS1);ENSGALG00000002645(PIWIL1);ENSGALG00000002647(PLS1);ENSGALG00000002845(CTNNA3);ENSGALG00000003578(FN1);ENSGALG00000004538(TNN);ENSGALG00000006192(USH1C);ENSGALG00000006919(POF1B);ENSGALG00000008439(CD36);ENSGALG00000008945(NEXN);ENSGALG00000009652(USH2A);ENSGALG00000011141(ITGB6);ENSGALG00000013607(FBXO5);ENSGALG00000015358(MYH15);ENSGALG00000016584(EGFL6);ENSGALG0000001…
GO:0008276	protein methyltransferase activity	1	67	0.976023	1	ENSGALG00000015935(SMYD1)
GO:0016782	transferase activity, transferring sulfur-containing groups	1	68	0.977325	1	ENSGALG00000000901(CHST4)
GO:0001085	RNA polymerase II transcription factor binding	3	133	0.977423	1	ENSGALG00000002886(NKX2-5);ENSGALG00000010974(GSC);ENSGALG00000030530(HAND2)
GO:0004712	protein serine/threonine/tyrosine kinase activity	1	69	0.978557	1	ENSGALG00000010826(PRKAA2)
GO:0035091	phosphatidylinositol binding	5	190	0.978748	1	ENSGALG00000006016(PASK);ENSGALG00000011046(SNX10);ENSGALG00000016834(MCF2L);ENSGALG00000027868(AMER2);ENSGALG00000043681(DAPP1)
GO:0016791	phosphatase activity	6	217	0.97929	1	ENSGALG00000006368(PTPN5);ENSGALG00000009805(PPM1H);ENSGALG00000015453(STYXL2);ENSGALG00000040114(PTPRZ1);ENSGALG00000043033(EYA1);ENSGALG00000048624(SGPP2)
GO:0001221	transcription cofactor binding	1	70	0.979722	1	ENSGALG00000013183(TERT)
GO:0019902	phosphatase binding	2	106	0.980759	1	ENSGALG00000011389(TRAF3);ENSGALG00000014913(ROS1)
GO:0008081	phosphoric diester hydrolase activity	1	71	0.980823	1	ENSGALG00000015375(PLCXD2)
GO:0008234	cysteine-type peptidase activity	3	137	0.980991	1	ENSGALG00000009382(CAPN8);ENSGALG00000013409(Ctsr);ENSGALG00000019543(OTULIN)
GO:1901981	phosphatidylinositol phosphate binding	2	107	0.981658	1	ENSGALG00000027868(AMER2);ENSGALG00000043681(DAPP1)
GO:0031072	heat shock protein binding	1	72	0.981865	1	ENSGALG00000029211(FKBP6)
GO:0004843	thiol-dependent ubiquitin-specific protease activity	1	74	0.983782	1	ENSGALG00000019543(OTULIN)
GO:0036459	thiol-dependent ubiquitinyl hydrolase activity	1	74	0.983782	1	ENSGALG00000019543(OTULIN)
GO:0001882	nucleoside binding	9	302	0.984668	1	ENSGALG00000000433(TUBA4A);ENSGALG00000005843(EEF1A2);ENSGALG00000007382(CDA);ENSGALG00000013045(TUBA8B);ENSGALG00000013056(Tuba8);ENSGALG00000016556(GVINP1);ENSGALG00000026152(GBP2);ENSGALG00000038884(SRL);ENSGALG00000048325(GBP)
GO:0032553	ribonucleotide binding	58	1378	0.986031	1	ENSGALG00000000048(ATP6V1A);ENSGALG00000000433(TUBA4A);ENSGALG00000001084(ATP8B3);ENSGALG00000001573(P2RX1);ENSGALG00000001662(ATP10B);ENSGALG00000001912(Epha10);ENSGALG00000003126(ERBB4);ENSGALG00000003537(SGK2);ENSGALG00000004704(TDRD12);ENSGALG00000005043(ACACB);ENSGALG00000005122(MYO1H);ENSGALG00000005601(DNAH12);ENSGALG00000005621(CAMK2A);ENSGALG00000005843(EEF1A2);ENSGALG00000006016(PASK);E…
GO:0101005	ubiquitinyl hydrolase activity	1	77	0.986285	1	ENSGALG00000019543(OTULIN)
GO:0032561	guanyl ribonucleotide binding	9	306	0.986504	1	ENSGALG00000000433(TUBA4A);ENSGALG00000005843(EEF1A2);ENSGALG00000013045(TUBA8B);ENSGALG00000013056(Tuba8);ENSGALG00000016556(GVINP1);ENSGALG00000026152(GBP2);ENSGALG00000038884(SRL);ENSGALG00000042647(CNGB1);ENSGALG00000048325(GBP)
GO:0046983	protein dimerization activity	26	705	0.987994	1	ENSGALG00000002886(NKX2-5);ENSGALG00000003126(ERBB4);ENSGALG00000004322(AHR);ENSGALG00000006795(ABCG4);ENSGALG00000007382(CDA);ENSGALG00000007419(MASP1);ENSGALG00000009528(TMEM192);ENSGALG00000009574(IL12A);ENSGALG00000011434(SLC11A1);ENSGALG00000013183(TERT);ENSGALG00000015608(ADRA2C);ENSGALG00000016017(SLC4A11);ENSGALG00000016680(TFAP2B);ENSGALG00000023742(AHR2);ENSGALG00000025817(NHLH1);ENSGAL…
GO:0019001	guanyl nucleotide binding	9	313	0.989234	1	ENSGALG00000000433(TUBA4A);ENSGALG00000005843(EEF1A2);ENSGALG00000013045(TUBA8B);ENSGALG00000013056(Tuba8);ENSGALG00000016556(GVINP1);ENSGALG00000026152(GBP2);ENSGALG00000038884(SRL);ENSGALG00000042647(CNGB1);ENSGALG00000048325(GBP)
GO:0019887	protein kinase regulator activity	2	120	0.990214	1	ENSGALG00000028318(CDKN1A);ENSGALG00000040755(ANGPT4)
GO:0005085	guanyl-nucleotide exchange factor activity	3	153	0.990572	1	ENSGALG00000013846(ARFGEF3);ENSGALG00000016834(MCF2L);ENSGALG00000026460(myoM)
GO:0019783	ubiquitin-like protein-specific protease activity	1	84	0.990726	1	ENSGALG00000019543(OTULIN)
GO:0030246	carbohydrate binding	1	84	0.990726	1	ENSGALG00000021039(HKDC1)
GO:0005525	GTP binding	8	292	0.990734	1	ENSGALG00000000433(TUBA4A);ENSGALG00000005843(EEF1A2);ENSGALG00000013045(TUBA8B);ENSGALG00000013056(Tuba8);ENSGALG00000016556(GVINP1);ENSGALG00000026152(GBP2);ENSGALG00000038884(SRL);ENSGALG00000048325(GBP)
GO:0032555	purine ribonucleotide binding	56	1366	0.991625	1	ENSGALG00000000048(ATP6V1A);ENSGALG00000000433(TUBA4A);ENSGALG00000001084(ATP8B3);ENSGALG00000001573(P2RX1);ENSGALG00000001662(ATP10B);ENSGALG00000001912(Epha10);ENSGALG00000003126(ERBB4);ENSGALG00000003537(SGK2);ENSGALG00000004704(TDRD12);ENSGALG00000005043(ACACB);ENSGALG00000005122(MYO1H);ENSGALG00000005601(DNAH12);ENSGALG00000005621(CAMK2A);ENSGALG00000005843(EEF1A2);ENSGALG00000006016(PASK);E…
GO:0032550	purine ribonucleoside binding	8	295	0.991637	1	ENSGALG00000000433(TUBA4A);ENSGALG00000005843(EEF1A2);ENSGALG00000013045(TUBA8B);ENSGALG00000013056(Tuba8);ENSGALG00000016556(GVINP1);ENSGALG00000026152(GBP2);ENSGALG00000038884(SRL);ENSGALG00000048325(GBP)
GO:0035639	purine ribonucleoside triphosphate binding	54	1325	0.991757	1	ENSGALG00000000048(ATP6V1A);ENSGALG00000000433(TUBA4A);ENSGALG00000001084(ATP8B3);ENSGALG00000001573(P2RX1);ENSGALG00000001662(ATP10B);ENSGALG00000001912(Epha10);ENSGALG00000003126(ERBB4);ENSGALG00000003537(SGK2);ENSGALG00000004704(TDRD12);ENSGALG00000005043(ACACB);ENSGALG00000005122(MYO1H);ENSGALG00000005601(DNAH12);ENSGALG00000005621(CAMK2A);ENSGALG00000005843(EEF1A2);ENSGALG00000006016(PASK);E…
GO:0001883	purine nucleoside binding	8	296	0.991919	1	ENSGALG00000000433(TUBA4A);ENSGALG00000005843(EEF1A2);ENSGALG00000013045(TUBA8B);ENSGALG00000013056(Tuba8);ENSGALG00000016556(GVINP1);ENSGALG00000026152(GBP2);ENSGALG00000038884(SRL);ENSGALG00000048325(GBP)
GO:0004674	protein serine/threonine kinase activity	7	270	0.991986	1	ENSGALG00000003537(SGK2);ENSGALG00000005621(CAMK2A);ENSGALG00000006016(PASK);ENSGALG00000008947(PAK5);ENSGALG00000010826(PRKAA2);ENSGALG00000010909(PRKG2);ENSGALG00000036836(SOSTDC1)
GO:0032549	ribonucleoside binding	8	299	0.992713	1	ENSGALG00000000433(TUBA4A);ENSGALG00000005843(EEF1A2);ENSGALG00000013045(TUBA8B);ENSGALG00000013056(Tuba8);ENSGALG00000016556(GVINP1);ENSGALG00000026152(GBP2);ENSGALG00000038884(SRL);ENSGALG00000048325(GBP)
GO:0003824	catalytic activity	221	4631	0.992719	1	ENSGALG00000000048(ATP6V1A);ENSGALG00000000433(TUBA4A);ENSGALG00000000458(TMPRSS9);ENSGALG00000000545(REN);ENSGALG00000000901(CHST4);ENSGALG00000001611(B3GAT1);ENSGALG00000001806(FUT6);ENSGALG00000001912(Epha10);ENSGALG00000001959(HENMT1);ENSGALG00000002207(ATP6V1G3);ENSGALG00000002289(CHAT);ENSGALG00000002461(MMP17);ENSGALG00000002645(PIWIL1);ENSGALG00000002688(NME4);ENSGALG00000002710(IPMK);ENS…
GO:0051020	GTPase binding	9	325	0.992752	1	ENSGALG00000002234(UNC13D);ENSGALG00000003838(CYRIA);ENSGALG00000004146(RIMS4);ENSGALG00000013846(ARFGEF3);ENSGALG00000015944(Rims1);ENSGALG00000016258(SYTL5);ENSGALG00000016834(MCF2L);ENSGALG00000026460(myoM);ENSGALG00000034438(GNB3)
GO:0003713	transcription coactivator activity	3	159	0.992787	1	ENSGALG00000005145(SS18L1);ENSGALG00000006809(POU2AF1);ENSGALG00000016680(TFAP2B)
GO:0035257	nuclear hormone receptor binding	1	89	0.992988	1	ENSGALG00000033090(VDR)
GO:0017076	purine nucleotide binding	56	1380	0.993499	1	ENSGALG00000000048(ATP6V1A);ENSGALG00000000433(TUBA4A);ENSGALG00000001084(ATP8B3);ENSGALG00000001573(P2RX1);ENSGALG00000001662(ATP10B);ENSGALG00000001912(Epha10);ENSGALG00000003126(ERBB4);ENSGALG00000003537(SGK2);ENSGALG00000004704(TDRD12);ENSGALG00000005043(ACACB);ENSGALG00000005122(MYO1H);ENSGALG00000005601(DNAH12);ENSGALG00000005621(CAMK2A);ENSGALG00000005843(EEF1A2);ENSGALG00000006016(PASK);E…
GO:0003924	GTPase activity	6	249	0.993569	1	ENSGALG00000000433(TUBA4A);ENSGALG00000005843(EEF1A2);ENSGALG00000013045(TUBA8B);ENSGALG00000013056(Tuba8);ENSGALG00000026152(GBP2);ENSGALG00000048325(GBP)
GO:0140101	catalytic activity, acting on a tRNA	1	91	0.99373	1	ENSGALG00000052307(RPP25)
GO:0005543	phospholipid binding	8	304	0.993875	1	ENSGALG00000002688(NME4);ENSGALG00000006016(PASK);ENSGALG00000011046(SNX10);ENSGALG00000016258(SYTL5);ENSGALG00000016834(MCF2L);ENSGALG00000017102(GPR12);ENSGALG00000027868(AMER2);ENSGALG00000043681(DAPP1)
GO:0019207	kinase regulator activity	2	133	0.99483	1	ENSGALG00000028318(CDKN1A);ENSGALG00000040755(ANGPT4)
GO:0042803	protein homodimerization activity	13	436	0.994848	1	ENSGALG00000002886(NKX2-5);ENSGALG00000003126(ERBB4);ENSGALG00000006795(ABCG4);ENSGALG00000007382(CDA);ENSGALG00000007419(MASP1);ENSGALG00000009528(TMEM192);ENSGALG00000011434(SLC11A1);ENSGALG00000013183(TERT);ENSGALG00000015608(ADRA2C);ENSGALG00000016680(TFAP2B);ENSGALG00000030530(HAND2);ENSGALG00000033635(PTGS2);ENSGALG00000039587(SYNDIG1)
GO:0019904	protein domain specific binding	10	364	0.995357	1	ENSGALG00000001191(MEOX1);ENSGALG00000003578(FN1);ENSGALG00000003925(MYPN);ENSGALG00000004418(SSTR2);ENSGALG00000006130(STMN3);ENSGALG00000009723(FMN1);ENSGALG00000012032(PRRG4);ENSGALG00000028204(GPX1);ENSGALG00000032558(INSC);ENSGALG00000032986(CFTR)
GO:0042578	phosphoric ester hydrolase activity	7	289	0.995988	1	ENSGALG00000006368(PTPN5);ENSGALG00000009805(PPM1H);ENSGALG00000015375(PLCXD2);ENSGALG00000015453(STYXL2);ENSGALG00000040114(PTPRZ1);ENSGALG00000043033(EYA1);ENSGALG00000048624(SGPP2)
GO:0000166	nucleotide binding	62	1556	0.997437	1	ENSGALG00000000048(ATP6V1A);ENSGALG00000000433(TUBA4A);ENSGALG00000001084(ATP8B3);ENSGALG00000001573(P2RX1);ENSGALG00000001662(ATP10B);ENSGALG00000001912(Epha10);ENSGALG00000003126(ERBB4);ENSGALG00000003537(SGK2);ENSGALG00000004704(TDRD12);ENSGALG00000005043(ACACB);ENSGALG00000005122(MYO1H);ENSGALG00000005361(HPRT1);ENSGALG00000005601(DNAH12);ENSGALG00000005621(CAMK2A);ENSGALG00000005843(EEF1A2);…
GO:1901265	nucleoside phosphate binding	62	1556	0.997437	1	ENSGALG00000000048(ATP6V1A);ENSGALG00000000433(TUBA4A);ENSGALG00000001084(ATP8B3);ENSGALG00000001573(P2RX1);ENSGALG00000001662(ATP10B);ENSGALG00000001912(Epha10);ENSGALG00000003126(ERBB4);ENSGALG00000003537(SGK2);ENSGALG00000004704(TDRD12);ENSGALG00000005043(ACACB);ENSGALG00000005122(MYO1H);ENSGALG00000005361(HPRT1);ENSGALG00000005601(DNAH12);ENSGALG00000005621(CAMK2A);ENSGALG00000005843(EEF1A2);…
GO:0005096	GTPase activator activity	3	182	0.997471	1	ENSGALG00000007681(HTR2B);ENSGALG00000045947(RANBP2);ENSGALG00000054136(RANBP2)
GO:0043168	anion binding	82	1978	0.997661	1	ENSGALG00000000048(ATP6V1A);ENSGALG00000000433(TUBA4A);ENSGALG00000001084(ATP8B3);ENSGALG00000001573(P2RX1);ENSGALG00000001662(ATP10B);ENSGALG00000001912(Epha10);ENSGALG00000002688(NME4);ENSGALG00000003126(ERBB4);ENSGALG00000003193(CRABP-I);ENSGALG00000003537(SGK2);ENSGALG00000004286(COL13A1);ENSGALG00000004704(TDRD12);ENSGALG00000005043(ACACB);ENSGALG00000005122(MYO1H);ENSGALG00000005601(DNAH12)…
GO:0008047	enzyme activator activity	7	317	0.998612	1	ENSGALG00000001418(GUCA1B);ENSGALG00000003578(FN1);ENSGALG00000007681(HTR2B);ENSGALG00000027269(GUCA2B);ENSGALG00000040755(ANGPT4);ENSGALG00000045947(RANBP2);ENSGALG00000054136(RANBP2)
GO:0019901	protein kinase binding	9	374	0.998692	1	ENSGALG00000002645(PIWIL1);ENSGALG00000005843(EEF1A2);ENSGALG00000007268(CADPS);ENSGALG00000010812(RYR2);ENSGALG00000011389(TRAF3);ENSGALG00000012292(BANK1);ENSGALG00000013607(FBXO5);ENSGALG00000030858(FRMD5);ENSGALG00000040755(ANGPT4)
GO:0042802	identical protein binding	45	1224	0.998714	1	ENSGALG00000000251(CD79B);ENSGALG00000000619(ANGPTL4);ENSGALG00000001559(ZP3);ENSGALG00000002886(NKX2-5);ENSGALG00000003126(ERBB4);ENSGALG00000003578(FN1);ENSGALG00000004538(TNN);ENSGALG00000005462(ZP4);ENSGALG00000005547(PIK3AP1);ENSGALG00000005853(HTR2C);ENSGALG00000006795(ABCG4);ENSGALG00000006992(MMP9);ENSGALG00000007382(CDA);ENSGALG00000007419(MASP1);ENSGALG00000008722(MCOLN2);ENSGALG0000000…
GO:0030695	GTPase regulator activity	3	197	0.998743	1	ENSGALG00000007681(HTR2B);ENSGALG00000045947(RANBP2);ENSGALG00000054136(RANBP2)
GO:0019900	kinase binding	11	429	0.998762	1	ENSGALG00000002645(PIWIL1);ENSGALG00000005843(EEF1A2);ENSGALG00000007268(CADPS);ENSGALG00000007593(JAKMIP2);ENSGALG00000010486(JAKMIP3);ENSGALG00000010812(RYR2);ENSGALG00000011389(TRAF3);ENSGALG00000012292(BANK1);ENSGALG00000013607(FBXO5);ENSGALG00000030858(FRMD5);ENSGALG00000040755(ANGPT4)
GO:0016874	ligase activity	1	131	0.999334	1	ENSGALG00000005043(ACACB)
GO:0008134	transcription factor binding	6	313	0.999496	1	ENSGALG00000002886(NKX2-5);ENSGALG00000010974(GSC);ENSGALG00000013183(TERT);ENSGALG00000023742(AHR2);ENSGALG00000030530(HAND2);ENSGALG00000033090(VDR)
GO:0003712	transcription coregulator activity	5	292	0.999669	1	ENSGALG00000004759(DHRS7B);ENSGALG00000005145(SS18L1);ENSGALG00000006809(POU2AF1);ENSGALG00000015935(SMYD1);ENSGALG00000016680(TFAP2B)
GO:0060589	nucleoside-triphosphatase regulator activity	3	226	0.999684	1	ENSGALG00000007681(HTR2B);ENSGALG00000045947(RANBP2);ENSGALG00000054136(RANBP2)
GO:0031625	ubiquitin protein ligase binding	2	191	0.999725	1	ENSGALG00000006454(SLC22A18);ENSGALG00000011389(TRAF3)
GO:0005515	protein binding	287	6132	0.999799	1	ENSGALG00000000164(MYBPHL);ENSGALG00000000251(CD79B);ENSGALG00000000299(PKP1);ENSGALG00000000400(KCNC4);ENSGALG00000000458(TMPRSS9);ENSGALG00000000545(REN);ENSGALG00000000619(ANGPTL4);ENSGALG00000000667(EDN2);ENSGALG00000001191(MEOX1);ENSGALG00000001559(ZP3);ENSGALG00000001565(C5);ENSGALG00000001696(SAG);ENSGALG00000001857(C1QTNF12);ENSGALG00000001912(Epha10);ENSGALG00000002207(ATP6V1G3);ENSGALG0…
GO:0003682	chromatin binding	6	341	0.999845	1	ENSGALG00000000242(EBF2);ENSGALG00000001191(MEOX1);ENSGALG00000002886(NKX2-5);ENSGALG00000008135(SATB2);ENSGALG00000010160(DMRT1);ENSGALG00000010826(PRKAA2)
GO:0061630	ubiquitin protein ligase activity	1	158	0.999854	1	ENSGALG00000008911(RNF208)
GO:0044389	ubiquitin-like protein ligase binding	2	206	0.999873	1	ENSGALG00000006454(SLC22A18);ENSGALG00000011389(TRAF3)
GO:0004842	ubiquitin-protein transferase activity	3	251	0.999906	1	ENSGALG00000008911(RNF208);ENSGALG00000037193(HECW1);ENSGALG00000038043(HECTD2)
GO:0061659	ubiquitin-like protein ligase activity	1	167	0.999912	1	ENSGALG00000008911(RNF208)
GO:0019787	ubiquitin-like protein transferase activity	3	268	0.99996	1	ENSGALG00000008911(RNF208);ENSGALG00000037193(HECW1);ENSGALG00000038043(HECTD2)
GO:0019899	enzyme binding	34	1322	1	1	ENSGALG00000001559(ZP3);ENSGALG00000002207(ATP6V1G3);ENSGALG00000002234(UNC13D);ENSGALG00000002645(PIWIL1);ENSGALG00000003578(FN1);ENSGALG00000003838(CYRIA);ENSGALG00000004146(RIMS4);ENSGALG00000005462(ZP4);ENSGALG00000005843(EEF1A2);ENSGALG00000006454(SLC22A18);ENSGALG00000007268(CADPS);ENSGALG00000007593(JAKMIP2);ENSGALG00000010486(JAKMIP3);ENSGALG00000010812(RYR2);ENSGALG00000011046(SNX10);ENS…
GO:0003674	molecular_function	679	12570	1	1	ENSGALG00000000048(ATP6V1A);ENSGALG00000000164(MYBPHL);ENSGALG00000000242(EBF2);ENSGALG00000000251(CD79B);ENSGALG00000000299(PKP1);ENSGALG00000000317(NEFM);ENSGALG00000000400(KCNC4);ENSGALG00000000433(TUBA4A);ENSGALG00000000458(TMPRSS9);ENSGALG00000000545(REN);ENSGALG00000000585(MYL4);ENSGALG00000000616(ELF3);ENSGALG00000000619(ANGPTL4);ENSGALG00000000667(EDN2);ENSGALG00000000820(HTR1D);ENSGALG00…
