# Supplementary material for: Integrative Transcriptome Analysis Across Follicles Highlights Key Regulatory Pathways in Low and High-Egg-Laying Hens
Source: Animals (Basel). 2025 Nov 15;15(22):3300. doi: 10.3390/ani15223300 (PMC12649194; doi:10.3390/ani15223300)
Supplement: Supplementary file 1 [file animals-15-03300-s001.zip › Table_S5_heatData.xlsx]

## Sheet: Sheet1
index	LPR1	LPR2	LPR3	LPR4	LPR5	LPR6	HPR1	HPR2	HPR3	HPR4	HPR5	HPR6	LPM1	LPM2	LPM3	LPM4	LPM5	LPM6	HPM1	HPM2	HPM3	HPM4	HPM5	HPM6	LSW1	LSW2	LSW3	LSW4	LSW5	LSW6	HSW1	HSW2	HSW3	HSW4	HSW5	HSW6	LSY1	LSY2	LSY3	LSY4	LSY5	LSY6	HSY1	HSY2	HSY3	HSY4	HSY5	HSY6
MSTRG.15310	13.91	9.78	13.36	11.28	8.74	13.43	0.03	0.01	0.07	0.02	0.06	0.04	0.02	7.94	7.4	5.1	2.37	5.8	5.57	2.78	2.38	3.76	3.53	3.36	3.92	4.47	4.56	0.51	3.26	1.75	0.68	0.6	1.65	1.56	1.44	1.27	1.84	1	1.67	0	0	0	0.3	0.89	0.26	0.53	0.75	1.22
MSTRG.30660	0.06	0.23	0.05	0.19	0.19	0.12	6.8	4.19	5.49	4.81	6.12	5.94	5.74	0.16	0.27	0.2	0.16	0.19	3.31	2.02	2.61	1.32	2.58	3.11	0.17	0.25	0.18	0.2	0.3	0.14	5.54	6.02	4.22	3.3	3.11	4.72	0.22	0.22	0.4	0.11	0.31	0.18	1.81	2.31	1.76	1.99	2.06	2
MSTRG.29597	8	5.78	14.17	8.39	5.07	10.4	0.51	0.17	0.21	0.07	0.16	0.28	0.6	4.72	3.73	3.34	3.98	0.35	4.94	2.31	1.69	4.57	3.07	2.56	2.24	2.09	4.03	3.43	1.23	2.85	0.42	0.26	0.72	1.19	1.04	1.11	0.99	0.81	0.69	3.16	2.57	1.57	0.1	0.78	0.27	0.36	0.56	0.61
MSTRG.31947	7.92	3.59	7.53	4.43	5.45	4.07	0.15	0.36	0.44	0.37	0.4	0.45	3.91	2.77	2.68	2.06	4.14	0.75	0.21	0.31	0.32	0.36	0.3	0.42	1.38	1.32	1.73	1.97	0.98	1.8	0.17	0.16	0.11	0.15	0.21	0.23	0.72	0.3	0.54	1.64	1.99	1.04	0.1	0.12	0.1	0.11	0.12	0.11
MSTRG.27372	4.99	5.03	4.21	2.8	2.73	2.78	0	0.17	0.11	0.19	0.15	0.23	1.18	3.57	2.69	0.63	1.46	0.45	1.84	1.85	0.89	1.09	1.09	1.59	1.41	1.3	1.64	0.55	0.35	0.5	0.11	0.12	0.14	0.3	0.35	0.28	0.39	0.4	0.58	0.41	0.73	0.38	0.02	0.36	0.04	0.07	0.18	0.19
MSTRG.26211	1.91	2.76	2	2.48	1.84	3.21	0.11	0.39	0.55	0.36	0.35	0.39	1.65	2.21	2.12	2.98	1.74	3.35	3.62	1.84	1.35	2.67	2.45	2.08	0.84	1.02	0.97	0.33	1.5	0.73	0.58	0.33	0.63	0.77	0.76	0.77	0.41	0.12	0.43	0.22	0.13	0.11	0.11	0.67	0.26	0.44	0.55	0.83
MSTRG.27134	5.64	1.79	5.36	3.11	3.79	2.24	0.02	0.2	0.26	0.18	0.24	0.28	0.07	1.4	1.06	1.76	2.71	1.71	1.76	1.62	0.94	1.34	0.97	1.44	0.46	0.62	0.56	0.77	1.07	0.93	0.24	0.26	0.47	0.33	0.49	0.36	0.23	0.09	0.22	0.78	0.62	0.54	0.06	0.23	0.11	0.09	0.12	0.33
MSTRG.28288	1.64	1.29	2.19	1.16	1.07	1.39	0	0.13	0.18	0.12	0.13	0.11	2.8	1.19	1.21	1.58	1.48	0.93	1.26	0.96	0.46	1.13	0.78	0.83	0.83	0.74	0.79	1.01	0.69	1.05	0.19	0.09	0.22	0.29	0.3	0.35	0.3	0.05	0.27	0.8	1.11	0.52	0.01	0.13	0.01	0.13	0.08	0.2
ENSGALG00000014337	0.06	0.06	0.09	0.18	0.1	0.15	0.74	0.88	1.51	1.9	1.64	1.71	2.11	0.12	0.17	0.14	0.15	0.13	1.81	1.31	1.71	1.4	1.95	1.56	0.22	0.22	0.27	0.21	0.23	0.13	2.63	2.93	3	2.42	2.89	2.27	0.23	0.21	0.24	0.23	0.27	0.19	6.27	5.46	5.34	4.8	4.32	4.62
MSTRG.20351	10.72	11.55	13.98	9.35	12	16.94	0	0.64	1.34	0.66	1	1.52	16.01	9.08	9.3	18.51	11.96	9.28	11.87	5.26	3.72	12.92	10.08	6.38	5.63	4.25	6.92	8.51	9.17	10.4	1.68	1.88	3.03	3.82	4.76	3.84	1.76	0.83	2.15	6.23	6.47	3.74	0.52	3.23	0.96	1.53	1.48	2.83
ENSGALG00000047196	0	0.16	0.24	0.17	0.11	0.04	1.25	4.03	6.27	6.26	6.31	6.94	8.54	0.34	0.5	4.41	7.47	6.16	0.26	1	0.35	0.38	0.19	1.7	8.18	0.2	0.32	2.42	2.09	3.06	1.08	0.81	1.28	0.4	0.54	1.08	2.17	1.96	0.73	1.58	1.54	1.54	0.43	0.19	0.19	0.39	0.46	0.26
MSTRG.2009	1.42	1.23	1.13	0.65	0.95	0.91	4.67	5.3	4.25	4.78	4.19	4.13	0.92	1.09	0.96	1.08	0.87	1.1	1.01	1.07	0.76	0.95	1	1.05	0.87	0.92	0.79	0.92	1.04	0.95	1.92	2	2.05	1.35	1.48	2.23	0.54	0.56	0.36	0.58	0.7	0.65	0.38	0.63	0.32	0.56	0.61	0.61
MSTRG.26712	5.16	2.59	5.22	7.54	6.69	7.66	0	0	0.22	0.12	0	0.14	1.48	0.86	0.62	2.4	2.05	3.35	0.78	0.44	1.2	0.52	0.17	0.51	0.57	0.19	0.51	0.4	0.64	0	0	0.27	0.16	0.33	0.13	0.11	0.07	0.1	0	0.11	0.32	0.07	0	0.24	0	0	0.09	0.11
MSTRG.30661	0	0	0	0	0	0	0.43	2.72	1.7	4.72	2.88	4.6	5.98	0	0	0	0	0	1.61	2.93	2.39	1.26	1.67	2.22	0	0	0	0	0	0	3.8	1.47	2.42	2.13	1.8	3.65	0	0	0	0	0	0	0.81	1.28	1.1	1.07	0.92	0.98
MSTRG.27315	8.63	6.28	10.59	3.83	4.61	3.44	0	0.4	0.53	0.31	0.16	0.22	2.18	3.6	4.69	4.87	7.44	6.44	5.45	4.69	1.79	5.86	3.94	3.9	1.85	1.97	3.2	0.87	2.28	1.91	0.7	0.58	1.35	1.4	1.34	1.11	0.54	0.17	0.68	0.48	0.64	0.32	0.23	0.77	0.29	0.45	0.54	0.48
MSTRG.21241	1.99	2.73	1.46	3.48	2.95	2.73	8.65	8.76	8.9	12.31	10.92	12.94	2.22	3.3	2.75	9.05	5.76	13.29	4.59	3.37	3.35	2.49	3.63	3.44	3.08	3.02	2.47	5.24	12.41	8.07	9.95	9.7	7.8	5.24	5.96	9.38	2.54	2.2	2.08	2.7	3.72	3.03	3.21	3.34	3.55	3.48	3.27	3.5
MSTRG.24117	17.94	6.6	24.51	13.24	24.13	17.14	0.07	1.09	1.66	1.22	0.96	1.32	8.42	4.88	3.91	20.3	31.15	16.53	0.92	1.05	0.38	1.5	1.15	1.05	2.54	2.44	3.76	4.1	8.84	6.93	0.41	0.25	0.32	0.34	0.74	0.6	1.29	0.23	0.74	1.7	1.78	0.91	0.09	0.32	0.04	0.13	0.25	0.69
ENSGALG00000004650	68.5	64.04	61.72	74.67	82.52	73.93	12.24	13.17	20.46	23.66	25.46	27.7	32.1	58.92	56.6	52.36	58.54	50.74	49.68	45.53	34.46	34.84	43.01	44.03	36.31	39.23	39.6	48.95	43.74	49.74	28.99	29.57	33.61	35.15	35.73	35.58	20.7	18.03	23.39	33.73	36.14	31.85	15.69	21.16	17.5	17.83	22.04	23.99
MSTRG.9267	2.02	0.74	1.77	0.9	0.83	1.19	0	0.01	0	0	0	0	0.32	0.74	0.7	1.52	1.57	1.54	1.58	1.28	0.51	1.5	1.01	1.23	0.45	0.32	0.61	0.27	0.81	0.68	0.19	0.15	0.35	0.38	0.46	0.37	0.26	0.05	0.11	0.19	0.2	0.09	0.06	0.26	0.13	0.12	0.2	0.31
MSTRG.2522	7.02	2.93	7.62	3.48	6.17	4.08	0	0.16	0.43	0.44	0.52	0.26	1.02	2.22	2.06	2.93	4.58	4.02	0.73	1.08	0.37	0.85	0.61	0.71	1.28	1.26	1.54	1.27	1.3	1.55	0.4	0.3	0.33	0.46	0.27	0.5	0.34	0.33	0.24	0.69	0.74	0.39	0.03	0.03	0.05	0.07	0.11	0.05

## Sheet: Sheet2
index	LPR1	LPR2	LPR3	HPR1	HPR2	HPR3	LPM1	LPM2	LPM3	HPM1	HPM2	HPM3	LSW1	LSW2	LSW3	HSW1	HSW2	HSW3	LSY1	LSY2	LSY3	HSY1	HSY2	HSY3
MSTRG.15310	13.91	9.78	13.36	0.03	0.01	0.07	0.02	7.94	7.4	5.57	2.78	2.38	3.92	4.47	4.56	0.68	0.6	1.65	1.84	1	1.67	0.3	0.89	0.26
MSTRG.30660	0.06	0.23	0.05	6.8	4.19	5.49	5.74	0.16	0.27	3.31	2.02	2.61	0.17	0.25	0.18	5.54	6.02	4.22	0.22	0.22	0.4	1.81	2.31	1.76
MSTRG.29597	8	5.78	14.17	0.51	0.17	0.21	0.6	4.72	3.73	4.94	2.31	1.69	2.24	2.09	4.03	0.42	0.26	0.72	0.99	0.81	0.69	0.1	0.78	0.27
MSTRG.31947	7.92	3.59	7.53	0.15	0.36	0.44	3.91	2.77	2.68	0.21	0.31	0.32	1.38	1.32	1.73	0.17	0.16	0.11	0.72	0.3	0.54	0.1	0.12	0.1
MSTRG.27372	4.99	5.03	4.21	0	0.17	0.11	1.18	3.57	2.69	1.84	1.85	0.89	1.41	1.3	1.64	0.11	0.12	0.14	0.39	0.4	0.58	0.02	0.36	0.04
MSTRG.26211	1.91	2.76	2	0.11	0.39	0.55	1.65	2.21	2.12	3.62	1.84	1.35	0.84	1.02	0.97	0.58	0.33	0.63	0.41	0.12	0.43	0.11	0.67	0.26
MSTRG.27134	5.64	1.79	5.36	0.02	0.2	0.26	0.07	1.4	1.06	1.76	1.62	0.94	0.46	0.62	0.56	0.24	0.26	0.47	0.23	0.09	0.22	0.06	0.23	0.11
MSTRG.28288	1.64	1.29	2.19	0	0.13	0.18	2.8	1.19	1.21	1.26	0.96	0.46	0.83	0.74	0.79	0.19	0.09	0.22	0.3	0.05	0.27	0.01	0.13	0.01
ENSGALG00000014337	0.06	0.06	0.09	0.74	0.88	1.51	2.11	0.12	0.17	1.81	1.31	1.71	0.22	0.22	0.27	2.63	2.93	3	0.23	0.21	0.24	6.27	5.46	5.34
MSTRG.20351	10.72	11.55	13.98	0	0.64	1.34	16.01	9.08	9.3	11.87	5.26	3.72	5.63	4.25	6.92	1.68	1.88	3.03	1.76	0.83	2.15	0.52	3.23	0.96
ENSGALG00000047196	0	0.16	0.24	1.25	4.03	6.27	8.54	0.34	0.5	0.26	1	0.35	8.18	0.2	0.32	1.08	0.81	1.28	2.17	1.96	0.73	0.43	0.19	0.19
MSTRG.2009	1.42	1.23	1.13	4.67	5.3	4.25	0.92	1.09	0.96	1.01	1.07	0.76	0.87	0.92	0.79	1.92	2	2.05	0.54	0.56	0.36	0.38	0.63	0.32
MSTRG.26712	5.16	2.59	5.22	0	0	0.22	1.48	0.86	0.62	0.78	0.44	1.2	0.57	0.19	0.51	0	0.27	0.16	0.07	0.1	0	0	0.24	0
MSTRG.30661	0	0	0	0.43	2.72	1.7	5.98	0	0	1.61	2.93	2.39	0	0	0	3.8	1.47	2.42	0	0	0	0.81	1.28	1.1
MSTRG.27315	8.63	6.28	10.59	0	0.4	0.53	2.18	3.6	4.69	5.45	4.69	1.79	1.85	1.97	3.2	0.7	0.58	1.35	0.54	0.17	0.68	0.23	0.77	0.29
MSTRG.21241	1.99	2.73	1.46	8.65	8.76	8.9	2.22	3.3	2.75	4.59	3.37	3.35	3.08	3.02	2.47	9.95	9.7	7.8	2.54	2.2	2.08	3.21	3.34	3.55
MSTRG.24117	17.94	6.6	24.51	0.07	1.09	1.66	8.42	4.88	3.91	0.92	1.05	0.38	2.54	2.44	3.76	0.41	0.25	0.32	1.29	0.23	0.74	0.09	0.32	0.04
ENSGALG00000004650	68.5	64.04	61.72	12.24	13.17	20.46	32.1	58.92	56.6	49.68	45.53	34.46	36.31	39.23	39.6	28.99	29.57	33.61	20.7	18.03	23.39	15.69	21.16	17.5
MSTRG.9267	2.02	0.74	1.77	0	0.01	0	0.32	0.74	0.7	1.58	1.28	0.51	0.45	0.32	0.61	0.19	0.15	0.35	0.26	0.05	0.11	0.06	0.26	0.13
MSTRG.2522	7.02	2.93	7.62	0	0.16	0.43	1.02	2.22	2.06	0.73	1.08	0.37	1.28	1.26	1.54	0.4	0.3	0.33	0.34	0.33	0.24	0.03	0.03	0.05

## Sheet: Sheet3
Group	A	A	A	A	A	A	B	B	B	B	B	B	C	C	C	C	C	C	D	D	D	D	D	D
Sample	LPR1	LPR2	LPR3	HPR1	HPR2	HPR3	LPM1	LPM2	LPM3	HPM1	HPM2	HPM3	LSW1	LSW2	LSW3	HSW1	HSW2	HSW3	LSY1	LSY2	LSY3	HSY1	HSY2	HSY3
MSTRG.15310	13.91	9.78	13.36	0.03	0.01	0.07	0.02	7.94	7.4	5.57	2.78	2.38	3.92	4.47	4.56	0.68	0.6	1.65	1.84	1	1.67	0.3	0.89	0.26
MSTRG.30660	0.06	0.23	0.05	6.8	4.19	5.49	5.74	0.16	0.27	3.31	2.02	2.61	0.17	0.25	0.18	5.54	6.02	4.22	0.22	0.22	0.4	1.81	2.31	1.76
MSTRG.29597	8	5.78	14.17	0.51	0.17	0.21	0.6	4.72	3.73	4.94	2.31	1.69	2.24	2.09	4.03	0.42	0.26	0.72	0.99	0.81	0.69	0.1	0.78	0.27
MSTRG.31947	7.92	3.59	7.53	0.15	0.36	0.44	3.91	2.77	2.68	0.21	0.31	0.32	1.38	1.32	1.73	0.17	0.16	0.11	0.72	0.3	0.54	0.1	0.12	0.1
MSTRG.27372	4.99	5.03	4.21	0	0.17	0.11	1.18	3.57	2.69	1.84	1.85	0.89	1.41	1.3	1.64	0.11	0.12	0.14	0.39	0.4	0.58	0.02	0.36	0.04
MSTRG.26211	1.91	2.76	2	0.11	0.39	0.55	1.65	2.21	2.12	3.62	1.84	1.35	0.84	1.02	0.97	0.58	0.33	0.63	0.41	0.12	0.43	0.11	0.67	0.26
MSTRG.27134	5.64	1.79	5.36	0.02	0.2	0.26	0.07	1.4	1.06	1.76	1.62	0.94	0.46	0.62	0.56	0.24	0.26	0.47	0.23	0.09	0.22	0.06	0.23	0.11
MSTRG.28288	1.64	1.29	2.19	0	0.13	0.18	2.8	1.19	1.21	1.26	0.96	0.46	0.83	0.74	0.79	0.19	0.09	0.22	0.3	0.05	0.27	0.01	0.13	0.01
ENSGALG00000014337	0.06	0.06	0.09	0.74	0.88	1.51	2.11	0.12	0.17	1.81	1.31	1.71	0.22	0.22	0.27	2.63	2.93	3	0.23	0.21	0.24	6.27	5.46	5.34
MSTRG.20351	10.72	11.55	13.98	0	0.64	1.34	16.01	9.08	9.3	11.87	5.26	3.72	5.63	4.25	6.92	1.68	1.88	3.03	1.76	0.83	2.15	0.52	3.23	0.96
ENSGALG00000047196	0	0.16	0.24	1.25	4.03	6.27	8.54	0.34	0.5	0.26	1	0.35	8.18	0.2	0.32	1.08	0.81	1.28	2.17	1.96	0.73	0.43	0.19	0.19
MSTRG.2009	1.42	1.23	1.13	4.67	5.3	4.25	0.92	1.09	0.96	1.01	1.07	0.76	0.87	0.92	0.79	1.92	2	2.05	0.54	0.56	0.36	0.38	0.63	0.32
MSTRG.26712	5.16	2.59	5.22	0	0	0.22	1.48	0.86	0.62	0.78	0.44	1.2	0.57	0.19	0.51	0	0.27	0.16	0.07	0.1	0	0	0.24	0
MSTRG.30661	0	0	0	0.43	2.72	1.7	5.98	0	0	1.61	2.93	2.39	0	0	0	3.8	1.47	2.42	0	0	0	0.81	1.28	1.1
MSTRG.27315	8.63	6.28	10.59	0	0.4	0.53	2.18	3.6	4.69	5.45	4.69	1.79	1.85	1.97	3.2	0.7	0.58	1.35	0.54	0.17	0.68	0.23	0.77	0.29
MSTRG.21241	1.99	2.73	1.46	8.65	8.76	8.9	2.22	3.3	2.75	4.59	3.37	3.35	3.08	3.02	2.47	9.95	9.7	7.8	2.54	2.2	2.08	3.21	3.34	3.55
MSTRG.24117	17.94	6.6	24.51	0.07	1.09	1.66	8.42	4.88	3.91	0.92	1.05	0.38	2.54	2.44	3.76	0.41	0.25	0.32	1.29	0.23	0.74	0.09	0.32	0.04
ENSGALG00000004650	68.5	64.04	61.72	12.24	13.17	20.46	32.1	58.92	56.6	49.68	45.53	34.46	36.31	39.23	39.6	28.99	29.57	33.61	20.7	18.03	23.39	15.69	21.16	17.5
MSTRG.9267	2.02	0.74	1.77	0	0.01	0	0.32	0.74	0.7	1.58	1.28	0.51	0.45	0.32	0.61	0.19	0.15	0.35	0.26	0.05	0.11	0.06	0.26	0.13
MSTRG.2522	7.02	2.93	7.62	0	0.16	0.43	1.02	2.22	2.06	0.73	1.08	0.37	1.28	1.26	1.54	0.4	0.3	0.33	0.34	0.33	0.24	0.03	0.03	0.05
