# Supplementary material for: Integrative Transcriptome Analysis Across Follicles Highlights Key Regulatory Pathways in Low and High-Egg-Laying Hens
Source: Animals (Basel). 2025 Nov 15;15(22):3300. doi: 10.3390/ani15223300 (PMC12649194; doi:10.3390/ani15223300)
Supplement: Supplementary file 1 [file animals-15-03300-s001.zip › Table_S6_Heatmap_LPM-vs-HPM.filter.xlsx]

## Sheet: Sheet1
id	LPM1_count	LPM2_count	LPM3_count	LPM4_count	LPM5_count	LPM6_count	HPM1_count	HPM2_count	HPM3_count	HPM4_count	HPM5_count	HPM6_count	LPM1_fpkm	LPM2_fpkm	LPM3_fpkm	LPM4_fpkm	LPM5_fpkm	LPM6_fpkm	HPM1_fpkm	HPM2_fpkm	HPM3_fpkm	HPM4_fpkm	HPM5_fpkm	HPM6_fpkm	LPM_mean	HPM_mean	log2(fc)	PValue	FDR	Symbol	Description	KEGG_A_class	KEGG_B_class	Pathway	K_ID	GO Component	GO Function	GO Process
MSTRG.22618	199	150	208	172	113	219	1277	663	1684	1671	1638	1577	2.6	2.51	3.03	2.99	2.88	2.65	16.8	11.84	22.67	21.81	17.28	17.11	2.77667	17.9183	2.69	1.80377e-87	4.83374e-83	ERVK-18	AGL81185.1 gag and reverse transcriptase polyprotein precursor [Gallus gallus]	-	-	-	-	-	-	-
MSTRG.30959	1648	904	1195	1169	736	1379	6348	4769	11652	10032	10774	12285	8.9	5.44	6.35	8.27	6.56	6.21	45	47.57	79.95	59.3	55.85	71.71	6.955	59.8967	3.1064	1.39155e-60	1.86454e-56	pol	XP_040523492.2 endogenous retrovirus group K member 10 Gag polyprotein-like isoform X2 [Gallus gallus]	-	-	-	-	-	-	-
ENSGALG00000051885	3394	3300	3733	2860	2056	4527	1415	823	1110	1294	1808	1538	60.14	65.15	65.09	66.38	60.13	66.92	32.91	26.93	24.98	25.09	30.75	29.45	63.9683	28.3517	-1.1739	2.17612e-56	1.94385e-52	TTC4	tetratricopeptide repeat domain 4 [Source:NCBI gene;Acc:429109]	-	-	-	-	GO:0005634//nucleus;GO:0005737//cytoplasm	GO:0005515//protein binding;GO:0051879//Hsp90 protein binding	GO:0045087//innate immune response;GO:0051607//defense response to virus
ENSGALG00000039205	657	1084	1126	477	239	627	10	2	6	9	19	2	15.03	27.62	25.33	14.29	9.01	11.96	0.29	0.07	0.17	0.23	0.42	0.05	17.2067	0.205	-6.3912	5.15791e-55	3.45554e-51	cct3	T-complex protein 1 subunit gamma-like [Source:NCBI gene;Acc:101751456]	-	-	-	-	-	GO:0005524//ATP binding;GO:0016887//ATPase activity;GO:0051082//unfolded protein binding	GO:0006457//protein folding
MSTRG.28541	312	226	248	414	295	483	14	12	12	20	20	17	2.72	2.19	2.13	4.73	4.24	3.51	0.16	0.19	0.13	0.19	0.17	0.16	3.25333	0.166667	-4.2869	4.29072e-54	2.29965e-50	--	-	-	-	-	-	-	-	-
MSTRG.15805	1099	642	630	1714	1586	1536	27	29	18	34	24	26	6.45	4.2	3.64	13.17	15.36	7.52	0.21	0.31	0.13	0.22	0.14	0.16	8.39	0.195	-5.4271	9.1131e-49	4.07021e-45	--	PKU40660.1 hypothetical protein llap_9027 [Limosa lapponica baueri]	-	-	-	-	-	-	-
MSTRG.19249	343	261	230	398	298	598	31	17	16	30	26	22	2.34	2	1.54	3.55	3.34	3.39	0.39	0.21	0.2	0.33	0.29	0.2	2.69333	0.27	-3.3184	1.43589e-45	5.49698e-42	--	-	-	-	-	-	-	-	-
ENSGALG00000030075	354	280	386	313	164	486	1093	709	1470	1282	1361	1806	1.46	1.29	1.57	1.69	1.12	1.67	5.92	5.41	7.71	5.79	5.39	8.06	1.46667	6.38	2.121	1.0551e-43	3.53433e-40	FCGBP	IgGFc-binding protein-like [Source:NCBI gene;Acc:429249]	-	-	-	-	-	GO:0005515//protein binding	-
MSTRG.27655	616	708	764	237	120	253	7	2	4	5	9	7	7.4	9.48	9.04	3.73	2.38	2.54	0.11	0.04	0.06	0.07	0.1	0.09	5.76167	0.0783333	-6.2007	9.3061e-43	2.77094e-39	amos	XP_040560078.1 pancreas transcription factor 1 subunit alpha-like [Gallus gallus]	-	-	-	-	-	-	-
ENSGALG00000052636	51	31	45	25	19	35	190	123	281	226	274	338	1.76	1.2	1.54	1.15	1.08	1.01	8.61	7.88	12.35	8.58	9.11	12.64	1.29	9.86167	2.9345	3.03993e-41	8.1464e-38	gag-pol	CAA42505.1 pol, partial [Gallus gallus]	-	-	-	-	-	GO:0003676//nucleic acid binding;GO:0003964//RNA-directed DNA polymerase activity;GO:0004518//nuclease activity;GO:0004519//endonuclease activity;GO:0004523//RNA-DNA hybrid ribonuclease activity;GO:0008270//zinc ion binding;GO:0016740//transferase activity;GO:0016779//nucleotidyltransferase activity;GO:0016787//hydrolase activity;GO:0035613//RNA stem-loop binding;GO:0046872//metal ion binding	GO:0006278//RNA-dependent DNA replication;GO:0015074//DNA integration;GO:0090305//nucleic acid phosphodiester bond hydrolysis;GO:0090502//RNA phosphodiester bond hydrolysis, endonucleolytic
ENSGALG00000052645	882	967	1292	827	529	834	3308	2181	4670	4633	4838	4505	17.46	21.33	25.16	21.42	17.27	13.77	85.91	79.69	117.37	100.31	91.86	96.32	19.4017	95.2433	2.2954	3.58729e-41	8.73928e-38	gag	XP_015137376.2 endogenous retrovirus group K member 113 Gag polyprotein-like [Gallus gallus]	-	-	-	-	-	GO:0003676//nucleic acid binding;GO:0008270//zinc ion binding;GO:0046872//metal ion binding	GO:0016032//viral process
MSTRG.31248	27	40	39	37	21	43	179	297	363	430	302	515	1.65	2.72	2.35	2.96	2.12	2.19	14.36	33.52	28.18	28.76	17.72	34.02	2.33167	26.0933	3.4842	1.44779e-40	3.23315e-37	--	-	-	-	-	-	-	-	-
ENSGALG00000011182	87	58	104	50	34	76	295	250	390	332	352	391	1.03	0.77	1.22	0.77	0.67	0.76	4.59	5.47	5.89	4.3	4	5.01	0.87	4.87667	2.4868	3.97163e-39	8.18707e-36	DLL1	delta like canonical Notch ligand 1 [Source:NCBI gene;Acc:395820]	Human Diseases;Human Diseases;Human Diseases;Organismal Systems;Human Diseases;Environmental Information Processing	Cancer: overview;Cancer: overview;Cancer: specific types;Immune system;Drug resistance: antineoplastic;Signal transduction	ko05200//Pathways in cancer;ko05207//Chemical carcinogenesis - receptor activation;ko05224//Breast cancer;ko04658//Th1 and Th2 cell differentiation;ko01522//Endocrine resistance;ko04330//Notch signaling pathway	K06051;K06051;K06051;K06051;K06051;K06051	GO:0005886//plasma membrane;GO:0005912//adherens junction;GO:0016020//membrane;GO:0016021//integral component of membrane;GO:0016324//apical plasma membrane;GO:0031410//cytoplasmic vesicle;GO:0045121//membrane raft	GO:0005112//Notch binding;GO:0005509//calcium ion binding;GO:0030957//Tat protein binding;GO:0097110//scaffold protein binding	GO:0001756//somitogenesis;GO:0001757//somite specification;GO:0001947//heart looping;GO:0002315//marginal zone B cell differentiation;GO:0003323//type B pancreatic cell development;GO:0007154//cell communication;GO:0007219//Notch signaling pathway;GO:0007267//cell-cell signaling;GO:0007275//multicellular organism development;GO:0007368//determination of left/right symmetry;GO:0007386//compartment…
ENSGALG00000014835	549	370	440	538	456	875	2262	3095	5169	5882	4088	5570	7.88	5.91	6.21	10.11	10.8	10.47	42.59	81.98	94.18	92.32	56.28	86.34	8.56333	75.615	3.1424	6.17489e-38	1.18196e-34	C7	complement C7 [Source:NCBI gene;Acc:427187]	-	-	-	-	GO:0005579//membrane attack complex;GO:0005840//ribosome	GO:0003735//structural constituent of ribosome;GO:0005515//protein binding	GO:0006412//translation;GO:0006955//immune response;GO:0006956//complement activation
MSTRG.12845	5571	4823	6615	3880	2715	4026	18284	11974	29693	27168	26777	27206	31.94	30.84	37.36	29.14	25.73	19.26	137.65	126.54	216.09	170.34	147.26	168.55	29.045	161.072	2.4713	1.71671e-37	3.06697e-34	pol	XP_046768297.1 endogenous retrovirus group K member 10 Gag polyprotein-like [Gallus gallus]	-	-	-	-	-	-	-
MSTRG.21629	142	210	232	172	145	197	772	663	1284	937	1010	1340	7.55	12.4	12.07	11.93	12.67	8.71	53.68	64.87	86.43	54.34	51.34	76.71	10.8883	64.5617	2.5679	4.49801e-37	7.53361e-34	pol	XP_040558627.1 endogenous retrovirus group K member 8 Gag polyprotein-like [Gallus gallus]	-	-	-	-	-	-	-
MSTRG.21298	6	14	12	20	11	18	146	106	236	220	158	328	0.1	0.25	0.19	0.42	0.29	0.23	3.05	3.1	4.76	3.83	2.41	5.62	0.246667	3.795	3.9435	1.09972e-36	1.73354e-33	ERVK-18	CAA42505.1 pol, partial [Gallus gallus]	-	-	-	-	-	-	-
MSTRG.9658	683	675	687	455	198	612	89	31	41	86	81	64	4.62	5.09	4.57	4.03	2.21	3.45	0.79	0.39	0.35	0.64	0.53	0.47	3.995	0.528333	-2.9187	7.71046e-36	1.14792e-32	--	-	-	-	-	-	-	-	-
MSTRG.30624	667	555	835	616	709	861	2791	2234	4680	3935	4123	4238	9.55	8.86	11.76	11.56	16.75	10.28	52.44	59.05	85.1	61.65	56.66	65.57	11.46	63.4117	2.4681	6.46996e-35	9.12536e-32	env	CAA42505.1 pol, partial [Gallus gallus]	-	-	-	-	-	-	-
MSTRG.29806	87	192	180	166	89	261	13	3	5	3	6	4	0.91	2.25	1.86	2.28	1.54	2.29	0.18	0.06	0.07	0.03	0.06	0.05	1.855	0.075	-4.6284	7.93022e-35	1.06257e-31	--	KFO88575.1 hypothetical protein N320_02870, partial [Buceros rhinoceros silvestris]	-	-	-	-	-	-	-
MSTRG.30803	23	9	19	22	7	15	161	54	166	197	199	220	0.23	0.11	0.19	0.29	0.12	0.12	2.14	1.01	2.14	2.19	1.94	2.41	0.176667	1.97167	3.4803	1.13895e-33	1.39817e-30	pol	AGL81188.1 gag and reverse transcriptase polyprotein precursor [Gallus gallus]	-	-	-	-	-	-	-
ENSGALG00000005360	58	23	32	21	41	28	305	914	1576	650	789	1345	0.78	0.35	0.42	0.37	0.91	0.31	5.39	22.73	26.96	9.58	10.2	19.57	0.523333	15.7383	4.9104	1.14783e-33	1.39817e-30	CA4	carbonic anhydrase 4 [Source:NCBI gene;Acc:417647]	Metabolism;Organismal Systems;Metabolism	Global and overview maps;Excretory system;Energy metabolism	ko01100//Metabolic pathways;ko04964//Proximal tubule bicarbonate reclamation;ko00910//Nitrogen metabolism	K18246;K18246;K18246	GO:0005791//rough endoplasmic reticulum;GO:0005793//endoplasmic reticulum-Golgi intermediate compartment;GO:0005794//Golgi apparatus;GO:0005802//trans-Golgi network;GO:0005886//plasma membrane;GO:0009986//cell surface;GO:0016020//membrane;GO:0016324//apical plasma membrane;GO:0030658//transport vesicle membrane;GO:0030667//secretory granule membrane;GO:0031225//anchored component of membrane;GO:0…	GO:0004089//carbonate dehydratase activity;GO:0008270//zinc ion binding	GO:0015701//bicarbonate transport
MSTRG.9866	22	16	29	6	8	13	107	77	117	140	152	135	0.13	0.11	0.17	0.04	0.08	0.06	0.83	0.84	0.88	0.9	0.86	0.86	0.0983333	0.861667	3.1314	1.42632e-33	1.66184e-30	--	XP_048790360.1 uncharacterized protein LOC125688369 [Lagopus muta]	-	-	-	-	-	-	-
MSTRG.9570	252	157	174	197	181	203	30	19	19	29	30	25	2.95	1.91	2.19	2.51	4.66	1.64	0.71	0.79	0.63	0.67	0.31	0.37	2.64333	0.58	-2.1882	6.16692e-33	6.88588e-30	--	XP_048822427.1 uncharacterized protein LOC125702761 [Lagopus muta]	-	-	-	-	-	-	-
ENSGALG00000046681	28	29	30	25	11	37	98	85	167	177	165	202	0.35	0.41	0.37	0.4	0.23	0.39	1.61	1.96	2.63	2.41	1.97	2.72	0.358333	2.21667	2.629	9.41556e-33	1.00927e-29	pol	XP_031756329.1 uncharacterized protein LOC101735039 [Xenopus tropicalis]	-	-	-	-	-	GO:0003676//nucleic acid binding;GO:0003723//RNA binding;GO:0003887//DNA-directed DNA polymerase activity;GO:0004190//aspartic-type endopeptidase activity;GO:0004523//RNA-DNA hybrid ribonuclease activity;GO:0016787//hydrolase activity	GO:0006310//DNA recombination;GO:0006508//proteolysis;GO:0015074//DNA integration;GO:0044260//cellular macromolecule metabolic process;GO:0046718//viral entry into host cell;GO:0071897//DNA biosynthetic process;GO:0090502//RNA phosphodiester bond hydrolysis, endonucleolytic
ENSGALG00000039682	70	62	117	76	43	94	233	188	248	274	288	332	1.01	1	1.66	1.44	1.03	1.13	4.42	5.02	4.55	4.33	3.99	5.18	1.21167	4.58167	1.9189	5.7398e-32	5.91597e-29	HCLS1	hematopoietic cell-specific Lyn substrate 1 [Source:NCBI gene;Acc:426867]	Human Diseases;Human Diseases;Human Diseases;Cellular Processes;Human Diseases	Infectious disease: bacterial;Infectious disease: bacterial;Cancer: overview;Cellular community - eukaryotes;Infectious disease: bacterial	ko05130//Pathogenic Escherichia coli infection;ko05131//Shigellosis;ko05205//Proteoglycans in cancer;ko04530//Tight junction;ko05100//Bacterial invasion of epithelial cells	K06106;K06106;K06106;K06106;K06106	GO:0005634//nucleus;GO:0005667//transcription factor complex;GO:0005737//cytoplasm;GO:0005829//cytosol;GO:0005886//plasma membrane	GO:0003779//actin binding;GO:0005515//protein binding;GO:0019901//protein kinase binding;GO:0061629//RNA polymerase II sequence-specific DNA binding transcription factor binding	GO:0014068//positive regulation of phosphatidylinositol 3-kinase signaling;GO:0030041//actin filament polymerization;GO:0030833//regulation of actin filament polymerization;GO:0030854//positive regulation of granulocyte differentiation;GO:0033138//positive regulation of peptidyl-serine phosphorylation;GO:0042307//positive regulation of protein import into nucleus;GO:0045944//positive regulation o…
ENSGALG00000052818	725	852	1097	580	578	692	2724	1918	4090	3400	3773	3704	14.34	18.78	21.36	15.03	18.86	11.43	70.75	70.08	102.79	73.61	71.65	79.2	16.6333	78.0133	2.2296	8.07666e-32	8.01623e-29	gag	XP_015137376.2 endogenous retrovirus group K member 113 Gag polyprotein-like [Gallus gallus]	-	-	-	-	-	GO:0003676//nucleic acid binding;GO:0008270//zinc ion binding;GO:0046872//metal ion binding	GO:0016032//viral process
ENSGALG00000005352	21	17	14	22	7	21	102	77	136	125	107	118	0.41	0.37	0.27	0.57	0.23	0.35	2.64	2.8	3.41	2.7	2.03	2.51	0.366667	2.68167	2.8706	9.7438e-32	9.32551e-29	GATA5	GATA binding protein 5 [Source:NCBI gene;Acc:396391]	-	-	-	-	GO:0000785//chromatin;GO:0005634//nucleus	GO:0000976//transcription regulatory region sequence-specific DNA binding;GO:0000978//RNA polymerase II core promoter proximal region sequence-specific DNA binding;GO:0000981//RNA polymerase II transcription factor activity, sequence-specific DNA binding;GO:0000987//core promoter proximal region sequence-specific DNA binding;GO:0003677//DNA binding;GO:0003700//transcription factor activity, seque…	GO:0003180//aortic valve morphogenesis;GO:0003274//endocardial cushion fusion;GO:0006355//regulation of transcription, DNA-templated;GO:0006357//regulation of transcription from RNA polymerase II promoter;GO:0010614//negative regulation of cardiac muscle hypertrophy;GO:0010628//positive regulation of gene expression;GO:0010629//negative regulation of gene expression;GO:0035481//positive regulatio…
MSTRG.30186	4043	3882	5481	2809	1873	2809	14175	8553	21739	19537	20970	20500	50.38	53.89	67.2	45.84	38.52	29.2	231.8	196.8	344.03	266.35	250.76	276.01	47.505	260.958	2.4577	2.42011e-31	2.23635e-28	pol	AGL81188.1 gag and reverse transcriptase polyprotein precursor [Gallus gallus]	-	-	-	-	-	-	-
MSTRG.21332	134	140	159	144	148	92	749	526	1074	1051	1037	1043	3.86	4.5	4.52	5.45	7.06	2.2	28.34	28.01	39.33	33.15	28.69	32.48	4.59833	31.6667	2.7838	6.85152e-31	6.12023e-28	env	XP_040511164.1 uncharacterized protein LOC107053122 isoform X2 [Gallus gallus]	-	-	-	-	-	-	-
ENSGALG00000053164	424	431	525	382	110	437	1618	1091	2673	2648	2518	2532	7.5	8.49	9.14	8.84	3.23	6.44	37.56	35.64	60.05	51.25	42.75	48.39	7.27333	45.94	2.6591	7.37952e-31	6.37924e-28	gag-pol	AGL81188.1 gag and reverse transcriptase polyprotein precursor [Gallus gallus]	-	-	-	-	-	GO:0003676//nucleic acid binding;GO:0003677//DNA binding;GO:0003964//RNA-directed DNA polymerase activity;GO:0004518//nuclease activity;GO:0004519//endonuclease activity;GO:0004523//RNA-DNA hybrid ribonuclease activity;GO:0008270//zinc ion binding;GO:0016740//transferase activity;GO:0016779//nucleotidyltransferase activity;GO:0016787//hydrolase activity;GO:0035613//RNA stem-loop binding;GO:004687…	GO:0006278//RNA-dependent DNA replication;GO:0015074//DNA integration;GO:0044260//cellular macromolecule metabolic process;GO:0090305//nucleic acid phosphodiester bond hydrolysis;GO:0090502//RNA phosphodiester bond hydrolysis, endonucleolytic
ENSGALG00000044942	129	126	154	207	107	233	25	15	13	19	28	23	5.85	6.22	6.77	12.06	7.92	8.76	1.48	1.26	0.75	0.95	1.21	1.13	7.93	1.13	-2.811	1.00811e-30	8.44233e-28	Ranbp2	XP_025002443.1 E3 SUMO-protein ligase RanBP2-like isoform X20 [Gallus gallus]	Human Diseases;Genetic Information Processing	Neurodegenerative disease;Translation	ko05014//Amyotrophic lateral sclerosis;ko03013//Nucleocytoplasmic transport	K12172;K12172	-	GO:0005515//protein binding	-
ENSGALG00000030673	53	61	63	43	31	76	177	195	484	462	376	399	1.21	1.55	1.41	1.28	1.17	1.45	5.3	8.21	14.02	11.53	8.23	9.83	1.345	9.52	2.8234	1.09659e-30	8.90499e-28	LBH	XP_010710240.1 LBH domain-containing protein 2 [Meleagris gallopavo]	-	-	-	-	-	-	-
ENSGALG00000027207	161	112	152	122	134	205	524	739	1434	1613	992	1097	3.49	2.7	3.24	3.46	4.79	3.71	14.91	29.58	39.48	38.26	20.64	25.7	3.565	28.095	2.9783	2.70474e-30	2.13181e-27	PERP2	PERP2, TP53 apoptosis effector [Source:NCBI gene;Acc:421682]	Cellular Processes	Cell growth and death	ko04115//p53 signaling pathway	K10136	GO:0016021//integral component of membrane	-	-
ENSGALG00000016661	20	9	20	8	11	21	77	91	127	135	126	216	0.32	0.17	0.34	0.18	0.29	0.29	1.72	2.88	2.74	2.53	2.03	4	0.265	2.65	3.3219	6.47982e-30	4.96132e-27	BLK	BLK proto-oncogene, Src family tyrosine kinase [Source:NCBI gene;Acc:422035]	-	-	-	-	-	GO:0004672//protein kinase activity;GO:0004713//protein tyrosine kinase activity;GO:0004715//non-membrane spanning protein tyrosine kinase activity;GO:0005515//protein binding;GO:0005524//ATP binding	GO:0006468//protein phosphorylation;GO:0018108//peptidyl-tyrosine phosphorylation;GO:0032024//positive regulation of insulin secretion;GO:0032092//positive regulation of protein binding;GO:0050853//B cell receptor signaling pathway
ENSGALG00000005209	1416	1107	1202	669	915	756	3964	6491	13026	13868	10075	10836	15.17	13.21	12.67	9.39	16.18	6.76	55.73	128.41	177.24	162.56	103.58	125.44	12.23	125.493	3.3591	7.59896e-30	5.65658e-27	AQP1	aquaporin 1 [Source:NCBI gene;Acc:420384]	Organismal Systems;Organismal Systems;Organismal Systems	Endocrine system;Digestive system;Excretory system	ko04924//Renin secretion;ko04976//Bile secretion;ko04964//Proximal tubule bicarbonate reclamation	K09864;K09864;K09864	GO:0005886//plasma membrane;GO:0005901//caveola;GO:0005903//brush border;GO:0009925//basal plasma membrane;GO:0016020//membrane;GO:0016021//integral component of membrane;GO:0016323//basolateral plasma membrane;GO:0016324//apical plasma membrane;GO:0030424//axon;GO:0070062//extracellular exosome	GO:0005372//water transmembrane transporter activity;GO:0015079//potassium ion transmembrane transporter activity;GO:0015267//channel activity;GO:0046875//ephrin receptor binding	GO:0003094//glomerular filtration;GO:0006813//potassium ion transport;GO:0006833//water transport;GO:0019233//sensory perception of pain;GO:0021670//lateral ventricle development;GO:0030104//water homeostasis;GO:0030335//positive regulation of cell migration;GO:0032940//secretion by cell;GO:0033363//secretory granule organization;GO:0042060//wound healing;GO:0044241//lipid digestion;GO:0048593//c…
MSTRG.24893	217	362	484	196	270	373	1517	1412	2482	1761	1797	2826	3.43	6.39	7.54	4.07	7.04	4.92	31.5	41.25	49.89	30.5	27.3	48.32	5.565	38.1267	2.7763	1.14721e-29	8.30889e-27	gag	XP_046772630.1 microtubule-associated protein 9 isoform X6 [Gallus gallus]	-	-	-	-	-	-	-
MSTRG.7738	841	474	537	411	227	534	116	41	58	83	77	74	4.1	2.58	2.59	2.61	1.81	2.17	0.75	0.37	0.36	0.45	0.36	0.39	2.64333	0.446667	-2.5651	6.69547e-29	4.72171e-26	--	-	-	-	-	-	-	-	-
MSTRG.23551	256	108	113	122	123	171	11	10	6	18	10	8	3.97	1.86	1.72	2.48	3.15	2.21	0.22	0.29	0.12	0.31	0.15	0.13	2.565	0.203333	-3.657	8.13112e-29	5.58712e-26	--	-	-	-	-	-	-	-	-
ENSGALG00000028204	579	591	622	614	320	868	1922	856	1589	1378	1727	1889	39	44.35	41.23	54.17	35.58	48.78	169.92	106.48	135.95	101.56	111.65	137.49	43.8517	127.175	1.5361	1.893e-28	1.26822e-25	GPX1	glutathione peroxidase 1 [Source:NCBI gene;Acc:100857115]	Metabolism;Human Diseases;Human Diseases;Human Diseases;Organismal Systems;Metabolism;Metabolism	Global and overview maps;Neurodegenerative disease;Neurodegenerative disease;Neurodegenerative disease;Endocrine system;Lipid metabolism;Metabolism of other amino acids	ko01100//Metabolic pathways;ko05022//Pathways of neurodegeneration - multiple diseases;ko05014//Amyotrophic lateral sclerosis;ko05016//Huntington disease;ko04918//Thyroid hormone synthesis;ko00590//Arachidonic acid metabolism;ko00480//Glutathione metabolism	K00432;K00432;K00432;K00432;K00432;K00432;K00432	GO:0005737//cytoplasm;GO:0005739//mitochondrion;GO:0005829//cytosol;GO:0097413//Lewy body	GO:0004602//glutathione peroxidase activity;GO:0017124//SH3 domain binding;GO:0047066//phospholipid-hydroperoxide glutathione peroxidase activity	GO:0006749//glutathione metabolic process;GO:0006979//response to oxidative stress;GO:0009650//UV protection;GO:0010269//response to selenium ion;GO:0019369//arachidonic acid metabolic process;GO:0019372//lipoxygenase pathway;GO:0033599//regulation of mammary gland epithelial cell proliferation;GO:0040029//regulation of gene expression, epigenetic;GO:0042542//response to hydrogen peroxide;GO:0042…
ENSGALG00000048294	42	58	89	92	123	175	883	615	1403	987	1066	1451	1.44	2.21	3	4.11	6.96	4.99	39.59	38.81	60.83	36.89	34.94	53.54	3.785	44.1	3.5424	2.15488e-28	1.40845e-25	gag	XP_015137376.2 endogenous retrovirus group K member 113 Gag polyprotein-like [Gallus gallus]	-	-	-	-	-	GO:0003676//nucleic acid binding;GO:0008270//zinc ion binding;GO:0046872//metal ion binding	GO:0016032//viral process
ENSGALG00000032736	264	304	326	201	125	289	744	675	1971	1450	1444	1764	2.78	3.6	3.37	2.82	2.14	2.62	10.24	13.07	25.71	16.38	14.26	19.7	2.88833	16.56	2.5194	2.04522e-27	1.30495e-24	MGLL	monoglyceride lipase [Source:NCBI gene;Acc:416024]	Metabolism;Organismal Systems;Organismal Systems;Metabolism;Organismal Systems	Global and overview maps;Environmental adaptation;Nervous system;Lipid metabolism;Endocrine system	ko01100//Metabolic pathways;ko04714//Thermogenesis;ko04723//Retrograde endocannabinoid signaling;ko00561//Glycerolipid metabolism;ko04923//Regulation of lipolysis in adipocytes	K01054;K01054;K01054;K01054;K01054	GO:0005654//nucleoplasm	-	-
MSTRG.16234	446	163	194	329	205	370	40	15	17	42	38	39	6.44	2.62	2.75	6.22	4.88	4.45	0.76	0.4	0.31	0.66	0.53	0.61	4.56	0.545	-3.0647	8.93446e-27	5.56469e-24	--	-	-	-	-	-	-	-	-
ENSGALG00000005971	1661	1349	1501	1188	822	2117	648	369	450	547	729	771	19.86	17.97	17.66	18.6	16.22	21.12	10.17	8.15	6.83	7.16	8.37	9.96	18.5717	8.44	-1.1378	9.13675e-27	5.56469e-24	RIC3	RIC3 acetylcholine receptor chaperone [Source:NCBI gene;Acc:423059]	-	-	-	-	-	-	GO:2000010//positive regulation of protein localization to cell surface
MSTRG.27733	0	0	1	0	0	0	86	126	159	151	152	251	0	0	0.01	0	0	0	0.86	1.76	1.53	1.25	1.11	2.06	0.00166667	1.42833	9.7432	1.25075e-26	7.44833e-24	--	-	-	-	-	-	-	-	-
MSTRG.31084	487	663	977	350	282	433	2586	1309	3514	3338	3928	3528	12.31	20.79	27.06	12.46	12.86	9.45	89.71	65.96	118.54	95.34	98.14	100.97	15.8217	94.7767	2.5826	1.34757e-26	7.85047e-24	ERVK-18	AGL81185.1 gag and reverse transcriptase polyprotein precursor [Gallus gallus]	-	-	-	-	-	-	-
MSTRG.24386	77	88	129	48	73	104	293	424	934	1323	779	864	0.3	0.38	0.49	0.24	0.46	0.33	1.48	3.01	4.55	5.56	2.87	3.58	0.366667	3.50833	3.2582	1.89295e-26	1.0793e-23	--	-	-	-	-	-	-	-	-
ENSGALG00000009512	2976	2422	3246	2031	1768	2861	6720	6425	15443	18366	11715	12978	61.32	55.86	65.86	54.5	60.07	49.6	182.76	245.52	408.36	413.64	231.02	292.99	57.8683	295.715	2.3534	5.27636e-26	2.94575e-23	TFPI2	tissue factor pathway inhibitor 2 [Source:NCBI gene;Acc:420561]	-	-	-	-	GO:0005576//extracellular region	GO:0004867//serine-type endopeptidase inhibitor activity;GO:0030414//peptidase inhibitor activity	GO:0010466//negative regulation of peptidase activity
MSTRG.31348	581	517	518	496	276	563	187	77	102	176	173	167	7.54	7.49	6.61	8.44	5.92	6.1	3.19	1.85	1.68	2.5	2.16	2.34	7.01667	2.28667	-1.6175	8.28589e-26	4.53154e-23	--	-	-	-	-	-	-	-	-
ENSGALG00000040120	7	7	9	10	2	11	49	32	66	95	89	103	0.3	0.33	0.36	0.51	0.17	0.4	2.69	2.43	3.41	4.26	3.58	4.68	0.345	3.50833	3.3461	8.45799e-26	4.53314e-23	GLYATL3	glycine N-acyltransferase-like protein 3 [Source:NCBI gene;Acc:107049269]	-	-	-	-	GO:0005739//mitochondrion	GO:0008080//N-acetyltransferase activity;GO:0047961//glycine N-acyltransferase activity	-
ENSGALG00000044326	46	55	144	70	43	86	330	347	583	887	453	698	0.36	0.47	1.08	0.71	0.52	0.56	3.47	5.05	5.91	7.71	3.4	5.81	0.616667	5.225	3.0829	8.93279e-26	4.69375e-23	DMBT1	deleted in malignant brain tumors 1 protein-like [Source:NCBI gene;Acc:426820]	-	-	-	-	GO:0016020//membrane	GO:0005044//scavenger receptor activity	-
ENSGALG00000049027	187	129	160	103	57	165	338	243	507	529	527	652	3.47	2.67	2.92	2.5	1.75	2.56	8.24	8.33	11.95	10.75	9.39	13.08	2.645	10.29	1.9599	1.08775e-25	5.51115e-23	gag	endogenous retrovirus group K member 9 Pol protein-like [Source:NCBI gene;Acc:107054036]	-	-	-	-	-	GO:0003676//nucleic acid binding;GO:0004190//aspartic-type endopeptidase activity;GO:0008270//zinc ion binding	GO:0006508//proteolysis;GO:0016032//viral process
MSTRG.11522	59	83	75	107	88	146	1	1	2	2	8	5	0.99	1.55	1.24	2.35	2.44	2.04	0.02	0.03	0.04	0.04	0.13	0.09	1.76833	0.0583333	-4.9219	1.08997e-25	5.51115e-23	--	-	-	-	-	-	-	-	-
MSTRG.31085	701	782	1178	490	293	386	3194	2192	5103	4302	4950	4474	4.8	6.05	8.05	4.43	3.35	2.2	28.81	28.01	44.65	32.3	32.58	33.25	4.81333	33.2667	2.789	1.36358e-25	6.76687e-23	ERVK-18	AGL81185.1 gag and reverse transcriptase polyprotein precursor [Gallus gallus]	-	-	-	-	-	-	-
ENSGALG00000000619	73	74	170	66	38	119	336	241	455	411	454	490	0.91	1.03	2.08	1.08	0.78	1.24	5.5	5.54	7.2	5.59	5.42	6.6	1.18667	5.975	2.332	1.39707e-25	6.80705e-23	ANGPTL4	angiopoietin like 4 [Source:NCBI gene;Acc:769087]	Organismal Systems;Organismal Systems	Endocrine system;Digestive system	ko03320//PPAR signaling pathway;ko04979//Cholesterol metabolism	K08767;K08767	GO:0005576//extracellular region;GO:0005615//extracellular space	GO:0004857//enzyme inhibitor activity;GO:0042802//identical protein binding	GO:0001525//angiogenesis;GO:0043066//negative regulation of apoptotic process;GO:0043335//protein unfolding;GO:0051005//negative regulation of lipoprotein lipase activity;GO:0070328//triglyceride homeostasis;GO:2000352//negative regulation of endothelial cell apoptotic process
MSTRG.7832	121	278	277	108	55	109	7	3	3	10	9	4	1.23	3.16	2.78	1.44	0.92	0.93	0.09	0.06	0.04	0.11	0.09	0.04	1.74333	0.0716667	-4.6044	2.26705e-25	1.08487e-22	--	-	-	-	-	-	-	-	-
MSTRG.29778	666	708	757	488	257	756	185	67	90	142	153	179	5.3	6.27	5.92	5.08	3.37	5.02	1.93	0.98	0.91	1.24	1.17	1.54	5.16	1.295	-1.9944	2.82908e-25	1.33006e-22	--	XP_052661100.1 cytoskeleton-associated protein 5-like [Harpia harpyja]	-	-	-	-	-	-	-
ENSGALG00000014585	19	28	103	24	24	33	356	572	768	657	322	780	1.03	1.7	5.51	1.71	2.15	1.5	25.38	57.44	53.05	39.11	16.8	45.82	2.26667	39.6	4.1269	4.69773e-25	2.17051e-22	CCL3L1	C-C motif chemokine ligand 26 [Source:NCBI gene;Acc:417534]	Environmental Information Processing;Human Diseases;Human Diseases;Human Diseases;Organismal Systems;Human Diseases;Organismal Systems;Environmental Information Processing	Signaling molecules and interaction;Infectious disease: viral;Cardiovascular disease;Immune disease;Immune system;Infectious disease: parasitic;Immune system;Signaling molecules and interaction	ko04060//Cytokine-cytokine receptor interaction;ko05163//Human cytomegalovirus infection;ko05417//Lipid and atherosclerosis;ko05323//Rheumatoid arthritis;ko04062//Chemokine signaling pathway;ko05142//Chagas disease;ko04620//Toll-like receptor signaling pathway;ko04061//Viral protein interaction with cytokine and cytokine receptor	K05408;K05408;K05408;K05408;K05408;K05408;K05408;K05408	GO:0005576//extracellular region;GO:0005615//extracellular space	GO:0005125//cytokine activity;GO:0008009//chemokine activity;GO:0031726//CCR1 chemokine receptor binding;GO:0031729//CCR4 chemokine receptor binding;GO:0031730//CCR5 chemokine receptor binding;GO:0048020//CCR chemokine receptor binding	GO:0002548//monocyte chemotaxis;GO:0006954//inflammatory response;GO:0006955//immune response;GO:0007186//G-protein coupled receptor signaling pathway;GO:0009615//response to virus;GO:0030593//neutrophil chemotaxis;GO:0043547//positive regulation of GTPase activity;GO:0048247//lymphocyte chemotaxis;GO:0070098//chemokine-mediated signaling pathway;GO:0070374//positive regulation of ERK1 and ERK2 c…
MSTRG.9168	117	67	71	85	94	124	8	5	4	7	9	14	2.73	1.6	1.49	2.38	3.31	2.22	0.24	0.21	0.11	0.17	0.2	0.34	2.28833	0.211667	-3.4344	5.44304e-25	2.47225e-22	--	-	-	-	-	-	-	-	-
ENSGALG00000008439	121	172	307	98	81	106	586	971	2055	1867	1311	2183	1.9	3.09	4.94	2.08	2.09	1.4	12.44	29.01	41.86	32.79	20.14	38.27	2.58333	29.085	3.493	6.84427e-25	3.05688e-22	CD36	CD36 molecule [Source:NCBI gene;Acc:417730]	Cellular Processes;Human Diseases;Human Diseases;Organismal Systems;Environmental Information Processing;Human Diseases;Environmental Information Processing;Organismal Systems;Organismal Systems;Human Diseases;Organismal Systems;Organismal Systems	Transport and catabolism;Cardiovascular disease;Cardiovascular disease;Immune system;Signal transduction;Endocrine and metabolic disease;Signaling molecules and interaction;Endocrine system;Endocrine system;Infectious disease: parasitic;Digestive system;Digestive system	ko04145//Phagosome;ko05417//Lipid and atherosclerosis;ko05415//Diabetic cardiomyopathy;ko04640//Hematopoietic cell lineage;ko04152//AMPK signaling pathway;ko04931//Insulin resistance;ko04512//ECM-receptor interaction;ko03320//PPAR signaling pathway;ko04920//Adipocytokine signaling pathway;ko05144//Malaria;ko04979//Cholesterol metabolism;ko04975//Fat digestion and absorption	K06259;K06259;K06259;K06259;K06259;K06259;K06259;K06259;K06259;K06259;K06259;K06259	GO:0005794//Golgi apparatus;GO:0005886//plasma membrane;GO:0009897//external side of plasma membrane;GO:0009986//cell surface;GO:0016020//membrane;GO:0031526//brush border membrane;GO:0043235//receptor complex;GO:0045121//membrane raft;GO:0045177//apical part of cell;GO:0071944//cell periphery	GO:0001540//beta-amyloid binding;GO:0005041//low-density lipoprotein receptor activity;GO:0005044//scavenger receptor activity;GO:0005324//long-chain fatty acid transporter activity;GO:0008035//high-density lipoprotein particle binding;GO:0008289//lipid binding;GO:0015636//short-chain fatty acid uptake transporter activity;GO:0030169//low-density lipoprotein particle binding;GO:0035325//Toll-like…	GO:0000122//negative regulation of transcription from RNA polymerase II promoter;GO:0001954//positive regulation of cell-matrix adhesion;GO:0006898//receptor-mediated endocytosis;GO:0006910//phagocytosis, recognition;GO:0006955//immune response;GO:0007166//cell surface receptor signaling pathway;GO:0007204//positive regulation of cytosolic calcium ion concentration;GO:0007263//nitric oxide mediat…
MSTRG.20260	568	343	331	136	273	192	16	19	15	26	31	9	4.42	2.97	2.53	1.39	3.5	1.25	0.17	0.28	0.15	0.22	0.23	0.08	2.67667	0.188333	-3.8291	9.32407e-25	4.09617e-22	--	-	-	-	-	-	-	-	-
MSTRG.22429	690	695	738	464	219	809	170	77	124	162	170	132	4.55	5.07	4.77	3.98	2.38	4.42	1.45	0.92	1.03	1.15	1.06	0.92	4.195	1.08833	-1.9466	9.51766e-25	4.11378e-22	--	-	-	-	-	-	-	-	-
ENSGALG00000012802	875	265	516	264	305	443	1884	2478	12955	8810	6567	7819	7.65	2.63	4.38	2.98	4.51	3.19	21.68	40.21	143.72	83.96	55.02	73.49	4.22333	69.68	4.0443	1.15746e-24	4.92341e-22	F13A1	coagulation factor XIII A chain [Source:NCBI gene;Acc:395420]	-	-	-	-	-	GO:0003810//protein-glutamine gamma-glutamyltransferase activity	GO:0007596//blood coagulation;GO:0018149//peptide cross-linking;GO:0072378//blood coagulation, fibrin clot formation
ENSGALG00000050634	68	117	145	47	38	84	395	340	651	515	417	625	1.2	2.31	2.53	1.07	1.09	1.23	9.12	11.09	14.64	9.98	7.06	11.93	1.57167	10.6367	2.7587	2.39822e-24	1.00418e-21	CYP2G1	cytochrome P450 2G1-like [Source:NCBI gene;Acc:112530469]	-	-	-	-	-	GO:0004497//monooxygenase activity;GO:0005506//iron ion binding;GO:0016705//oxidoreductase activity, acting on paired donors, with incorporation or reduction of molecular oxygen;GO:0016712//oxidoreductase activity, acting on paired donors, with incorporation or reduction of molecular oxygen, reduced flavin or flavoprotein as one donor, and incorporation of one atom of oxygen;GO:0020037//heme bind…	-
ENSGALG00000014603	368	280	545	303	268	403	953	1618	3098	3076	1822	3386	4.47	3.79	6.51	4.82	5.37	4.08	15.18	36.26	47.76	40.85	21.22	44.41	4.84	34.28	2.8243	6.89894e-24	2.84427e-21	C1S	complement C1s [Source:NCBI gene;Acc:418294]	Human Diseases;Human Diseases;Human Diseases;Organismal Systems;Human Diseases	Infectious disease: viral;Immune disease;Infectious disease: bacterial;Immune system;Infectious disease: bacterial	ko05171//Coronavirus disease - COVID-19;ko05322//Systemic lupus erythematosus;ko05150//Staphylococcus aureus infection;ko04610//Complement and coagulation cascades;ko05133//Pertussis	K01331;K01331;K01331;K01331;K01331	-	GO:0004252//serine-type endopeptidase activity;GO:0005509//calcium ion binding;GO:0042802//identical protein binding	GO:0006508//proteolysis;GO:0006958//complement activation, classical pathway
ENSGALG00000051001	1015	1023	1296	724	429	762	2736	1581	3916	3368	3670	4089	20.08	22.55	25.24	18.75	14.01	12.58	71.06	57.77	98.41	72.92	69.68	87.42	18.8683	76.21	2.014	9.47957e-24	3.77686e-21	gag	endogenous retrovirus group K member 18 Pol protein-like [Source:NCBI gene;Acc:107053122]	-	-	-	-	-	GO:0003676//nucleic acid binding;GO:0008270//zinc ion binding	GO:0016032//viral process
ENSGALG00000053792	1	3	3	5	4	7	39	55	62	73	53	91	0.03	0.1	0.09	0.19	0.17	0.16	1.47	2.91	2.25	2.32	1.47	2.83	0.123333	2.20833	4.1623	9.48485e-24	3.77686e-21	--	XP_025002048.1 platelet glycoprotein VI-like, partial [Gallus gallus]	-	-	-	-	GO:0016020//membrane;GO:0016021//integral component of membrane	-	-
ENSGALG00000044155	2727	2875	3219	2390	1795	4073	1387	805	1080	1159	1364	1623	55.44	65.12	64.4	63.64	60.23	69.08	37.01	30.22	27.89	25.78	26.61	35.65	62.985	30.5267	-1.0449	9.58379e-24	3.77686e-21	TMEM140	transmembrane protein 140 [Source:NCBI gene;Acc:417940]	-	-	-	-	-	-	-
ENSGALG00000035419	721	722	942	340	224	557	2724	1239	2807	3096	3328	2663	4.97	5.55	6.39	3.07	2.55	3.21	24.66	15.78	24.59	23.37	22.03	19.85	4.29	21.7133	2.3395	1.09372e-23	4.24776e-21	CDON	cell adhesion associated, oncogene regulated [Source:NCBI gene;Acc:419710]	Environmental Information Processing	Signal transduction	ko04340//Hedgehog signaling pathway	K20033	GO:0005887//integral component of plasma membrane	GO:0005515//protein binding	GO:0001708//cell fate specification;GO:0001934//positive regulation of protein phosphorylation;GO:0002088//lens development in camera-type eye;GO:0007224//smoothened signaling pathway;GO:0007520//myoblast fusion;GO:0009952//anterior/posterior pattern specification;GO:0010172//embryonic body morphogenesis;GO:0014816//skeletal muscle satellite cell differentiation;GO:0021987//cerebral cortex develo…
MSTRG.19929	117	104	136	114	64	130	26	15	17	29	39	30	1.11	1.1	1.27	1.42	1.01	1.03	0.32	0.26	0.21	0.3	0.36	0.31	1.15667	0.293333	-1.9794	1.3224e-23	5.06251e-21	--	-	-	-	-	-	-	-	-
ENSGALG00000054770	8	3	5	11	1	3	61	33	74	87	70	68	0.12	0.05	0.08	0.22	0.03	0.04	1.25	0.95	1.46	1.48	1.05	1.14	0.09	1.22167	3.7628	1.40623e-23	5.30761e-21	INHA	inhibin alpha subunit [Source:NCBI gene;Acc:424197]	Environmental Information Processing	Signaling molecules and interaction	ko04060//Cytokine-cytokine receptor interaction	K05500	GO:0034673//inhibin-betaglycan-ActRII complex;GO:0043512//inhibin A complex	GO:0005102//receptor binding;GO:0008083//growth factor activity	GO:0042127//regulation of cell proliferation;GO:0042541//hemoglobin biosynthetic process;GO:0051726//regulation of cell cycle
ENSGALG00000024486	204	194	309	136	132	232	512	613	1531	1618	1095	1494	3.02	2.95	4.55	2.63	2.98	2.65	11.29	15.48	27.75	29.19	16.25	22.07	3.13	20.3383	2.7	1.9229e-23	7.15693e-21	C4orf48	chromosome 4 open reading frame 48 [Source:NCBI gene;Acc:422894]	-	-	-	-	GO:0005576//extracellular region	-	-
ENSGALG00000029502	258	197	266	189	113	192	590	489	1293	1351	863	1054	4.77	4.06	4.84	4.58	3.45	2.96	14.31	16.69	30.35	27.32	15.31	21.05	4.11	20.8383	2.342	2.17377e-23	7.9798e-21	CLIC2	chloride intracellular channel 2 [Source:NCBI gene;Acc:422178]	-	-	-	-	GO:0005654//nucleoplasm;GO:0005737//cytoplasm;GO:0005829//cytosol;GO:0005886//plasma membrane;GO:0016020//membrane;GO:0034707//chloride channel complex	GO:0004602//glutathione peroxidase activity;GO:0005244//voltage-gated ion channel activity;GO:0005254//chloride channel activity;GO:0005515//protein binding	GO:0006749//glutathione metabolic process;GO:0006811//ion transport;GO:0006821//chloride transport;GO:0010880//regulation of release of sequestered calcium ion into cytosol by sarcoplasmic reticulum;GO:0034765//regulation of ion transmembrane transport;GO:0051099//positive regulation of binding;GO:0060315//negative regulation of ryanodine-sensitive calcium-release channel activity;GO:0098869//cel…
ENSGALG00000034868	874	828	1225	400	292	583	3334	3000	12875	10084	5265	8228	12.16	12.83	16.77	7.29	6.7	6.77	60.88	77.08	227.52	153.51	70.3	123.7	10.42	118.832	3.5115	2.86763e-23	1.03847e-20	KRT7	keratin 7 [Source:NCBI gene;Acc:395772]	-	-	-	-	GO:0045095//keratin filament	-	-
ENSGALG00000015147	493	566	633	543	447	731	1227	1321	1754	2750	1836	2171	5.22	6.67	6.59	7.53	7.81	6.45	17.04	25.82	23.58	31.85	18.65	24.83	6.71167	23.6283	1.8158	3.61527e-23	1.27729e-20	ALDH1A1	aldehyde dehydrogenase 1 family member A1 [Source:NCBI gene;Acc:395264]	Metabolism;Metabolism	Global and overview maps;Metabolism of cofactors and vitamins	ko01100//Metabolic pathways;ko00830//Retinol metabolism	K07249;K07249	GO:0005829//cytosol	GO:0004029//aldehyde dehydrogenase (NAD) activity;GO:0016491//oxidoreductase activity;GO:0016620//oxidoreductase activity, acting on the aldehyde or oxo group of donors, NAD or NADP as acceptor	GO:0030392//fructosamine catabolic process
MSTRG.21275	810	837	1112	647	318	843	3340	1281	4278	4121	4255	2648	31.52	36.3	42.58	32.98	20.42	27.37	170.66	92.12	211.51	175.54	158.96	111.37	31.8617	153.36	2.267	3.62243e-23	1.27729e-20	ev-2	XP_046783525.1 uncharacterized protein LOC124418174 [Gallus gallus]	-	-	-	-	-	-	-
ENSGALG00000000151	130	137	145	97	37	92	317	375	1018	1064	867	843	1.26	1.48	1.39	1.23	0.59	0.75	4.04	6.73	12.52	11.29	8.08	8.85	1.11667	8.585	2.9426	4.43405e-23	1.54316e-20	ADAMTS19	ADAM metallopeptidase with thrombospondin type 1 motif, 19 [Source:NCBI gene;Acc:415600]	-	-	-	-	-	GO:0004222//metalloendopeptidase activity;GO:0008237//metallopeptidase activity	GO:0006508//proteolysis
ENSGALG00000005408	52	28	48	30	42	34	137	328	578	531	308	472	0.62	0.37	0.56	0.47	0.83	0.34	2.14	7.23	8.76	6.93	3.53	6.08	0.531667	5.77833	3.4421	5.23213e-23	1.79757e-20	BCO1	Gallus gallus beta-carotene oxygenase 1 (BCO1), mRNA. [Source:RefSeq mRNA;Acc:NM_001364902]	Metabolism;Metabolism	Global and overview maps;Metabolism of cofactors and vitamins	ko01100//Metabolic pathways;ko00830//Retinol metabolism	K00515;K00515	-	GO:0003834//beta-carotene 15,15'-monooxygenase activity;GO:0016702//oxidoreductase activity, acting on single donors with incorporation of molecular oxygen, incorporation of two atoms of oxygen	GO:0001523//retinoid metabolic process;GO:0016121//carotene catabolic process;GO:0042574//retinal metabolic process;GO:1901810//beta-carotene metabolic process
MSTRG.5678	190	115	111	91	46	162	0	1	0	0	0	0	3.64	2.45	2.09	2.28	1.45	2.59	0	0.04	0	0	0	0	2.41667	0.00666667	-8.5018	5.73732e-23	1.94619e-20	--	XP_040513495.1 uncharacterized protein LOC121109025 isoform X2 [Gallus gallus]	-	-	-	-	-	-	-
MSTRG.6627	373	160	205	351	184	551	38	34	17	28	54	44	4.65	2.19	2.48	5.67	3.77	5.77	0.6	0.64	0.25	0.39	0.61	0.56	4.08833	0.508333	-3.0077	8.12511e-23	2.72171e-20	--	-	-	-	-	-	-	-	-
ENSGALG00000012801	232	111	300	173	192	220	621	1509	1503	2021	1271	2137	5.88	2.95	7.19	5.93	8.48	4.44	21.01	75.75	50.02	57.47	31.5	61.82	5.81167	49.595	3.0932	1.07391e-22	3.55292e-20	LY86	lymphocyte antigen 86 [Source:NCBI gene;Acc:420872]	-	-	-	-	-	-	GO:0006955//immune response;GO:0031666//positive regulation of lipopolysaccharide-mediated signaling pathway;GO:0045087//innate immune response
MSTRG.30324	337	468	537	448	187	483	95	36	44	95	90	42	3.67	6.23	6.33	6.81	3.43	4.78	1.54	0.78	0.62	1.15	1	0.52	5.20833	0.935	-2.4778	1.27994e-22	4.1829e-20	--	XP_040509516.1 uncharacterized protein LOC101748894 isoform X2 [Gallus gallus]	-	-	-	-	-	-	-
MSTRG.25436	746	543	606	745	348	1214	233	85	127	184	195	193	5.29	4.29	4.23	6.91	4.07	7.18	2.17	1.11	1.14	1.43	1.33	1.48	5.32833	1.44333	-1.8843	2.02821e-22	6.54842e-20	--	-	-	-	-	-	-	-	-
MSTRG.11296	204	88	72	150	114	261	5	7	0	13	3	4	3.13	1.51	1.09	3.02	2.89	3.35	0.1	0.2	0	0.22	0.04	0.07	2.49833	0.105	-4.5725	2.63533e-22	8.40732e-20	--	-	-	-	-	-	-	-	-
ENSGALG00000001559	554	948	1330	284	605	734	3315	3273	4476	4352	5218	5804	14.88	28.37	35.15	9.99	26.82	16.44	116.85	162.32	152.68	127.89	134.49	168.43	21.9417	143.777	2.7121	3.02947e-22	9.55102e-20	ZP3	zona pellucida sperm-binding protein 3 [Source:NCBI gene;Acc:378906]	-	-	-	-	GO:0005576//extracellular region;GO:0005615//extracellular space;GO:0005886//plasma membrane;GO:0016020//membrane;GO:0016021//integral component of membrane;GO:0031012//extracellular matrix;GO:0045177//apical part of cell	GO:0032190//acrosin binding;GO:0035804//structural constituent of egg coat;GO:0042802//identical protein binding	GO:0007338//single fertilization;GO:0007339//binding of sperm to zona pellucida;GO:0032570//response to progesterone;GO:0033574//response to testosterone;GO:0035803//egg coat formation;GO:2000344//positive regulation of acrosome reaction
MSTRG.1737	72	71	70	100	52	139	7	4	12	9	3	11	1.17	1.27	1.11	2.08	1.37	1.85	0.15	0.12	0.25	0.16	0.05	0.19	1.475	0.153333	-3.266	3.80539e-22	1.18578e-19	--	-	-	-	-	-	-	-	-
ENSGALG00000041834	466	588	700	251	188	362	1744	1511	5657	4698	3105	3323	4.75	6.67	7.02	3.35	3.16	3.08	23.32	28.43	73.2	52.37	30.36	36.58	4.67167	40.71	3.1234	4.06193e-22	1.25117e-19	AEBP1	AE binding protein 1 [Source:NCBI gene;Acc:100859431]	-	-	-	-	-	GO:0000977//RNA polymerase II regulatory region sequence-specific DNA binding;GO:0001227//transcriptional repressor activity, RNA polymerase II transcription regulatory region sequence-specific binding;GO:0004180//carboxypeptidase activity;GO:0004181//metallocarboxypeptidase activity;GO:0005518//collagen binding;GO:0008270//zinc ion binding	GO:0000122//negative regulation of transcription from RNA polymerase II promoter;GO:0006355//regulation of transcription, DNA-templated;GO:0006508//proteolysis;GO:1904026//regulation of collagen fibril organization
ENSGALG00000005077	38	57	55	21	19	28	169	152	562	424	309	334	0.19	0.33	0.28	0.14	0.16	0.12	1.16	1.52	3.83	2.53	1.58	1.96	0.203333	2.09667	3.3662	4.53425e-22	1.38078e-19	F8	coagulation factor VIII [Source:NCBI gene;Acc:422199]	-	-	-	-	-	GO:0005507//copper ion binding;GO:0016491//oxidoreductase activity	-
ENSGALG00000054136	170	376	378	409	415	681	44	38	19	32	38	67	3.95	10.13	9.01	13.08	16.83	13.69	1.3	1.66	0.55	0.83	0.86	1.68	11.115	1.14667	-3.277	5.60958e-22	1.68905e-19	RANBP2	XP_010726561.1 ranBP2-like and GRIP domain-containing protein 4 isoform X1 [Meleagris gallopavo]	Human Diseases;Genetic Information Processing	Neurodegenerative disease;Translation	ko05014//Amyotrophic lateral sclerosis;ko03013//Nucleocytoplasmic transport	K12172;K12172	GO:0005643//nuclear pore;GO:0005737//cytoplasm	GO:0005096//GTPase activator activity;GO:0046872//metal ion binding	GO:0006607//NLS-bearing protein import into nucleus;GO:0050790//regulation of catalytic activity
MSTRG.5640	0	0	0	0	0	0	47	45	40	69	60	71	0	0	0	0	0	0	0.92	1.24	0.76	1.12	0.86	1.14	0.001	1.00667	9.9754	5.99118e-22	1.78391e-19	--	-	-	-	-	-	-	-	-
ENSGALG00000050831	273	193	236	155	120	181	411	503	675	726	741	1052	6.04	4.74	5.12	4.47	4.36	3.33	11.93	20.54	18.94	17.56	15.72	25.1	4.67667	18.2983	1.9682	7.63677e-22	2.2489e-19	CES1	fatty acyl-CoA hydrolase precursor, medium chain-like [Source:NCBI gene;Acc:769704]	Metabolism	Xenobiotics biodegradation and metabolism	ko00983//Drug metabolism - other enzymes	K01044	-	GO:0004104//cholinesterase activity	-
MSTRG.14158	361	265	379	200	177	401	104	66	73	69	98	106	3.58	2.5	2.89	2.88	2.84	4	1.46	1.26	0.99	0.52	0.83	1.16	3.115	1.03667	-1.5873	8.44174e-22	2.45893e-19	--	-	-	-	-	-	-	-	-
MSTRG.26057	156	93	117	144	178	149	14	15	12	10	9	16	3.14	2.47	2.72	3.79	5.91	2.5	0.37	0.57	0.31	0.22	0.17	0.35	3.42167	0.331667	-3.3669	1.27286e-21	3.66774e-19	--	-	-	-	-	-	-	-	-
ENSGALG00000028451	874	1088	1176	982	495	873	2825	1624	2160	3198	2614	2526	61.69	85.55	81.67	90.77	57.66	51.4	261.67	211.64	193.62	246.95	177.05	192.63	71.4567	213.927	1.582	1.48041e-21	4.22042e-19	MT4	metallothionein 4 [Source:NCBI gene;Acc:396212]	-	-	-	-	GO:0005634//nucleus;GO:0005737//cytoplasm	GO:0008270//zinc ion binding;GO:0046872//metal ion binding	GO:0006882//cellular zinc ion homeostasis;GO:0010273//detoxification of copper ion;GO:0032496//response to lipopolysaccharide;GO:0070555//response to interleukin-1;GO:0071276//cellular response to cadmium ion;GO:0071280//cellular response to copper ion;GO:0071294//cellular response to zinc ion
ENSGALG00000016478	96	131	159	116	58	140	700	512	3523	4538	1071	1165	1.93	2.94	3.15	3.06	1.93	2.35	18.5	19.04	90.13	100.01	20.7	25.36	2.56	45.6233	4.1556	1.70787e-21	4.79989e-19	MATN3	matrilin 3 [Source:NCBI gene;Acc:395954]	-	-	-	-	GO:0005576//extracellular region;GO:0031012//extracellular matrix	GO:0005509//calcium ion binding	GO:0030198//extracellular matrix organization;GO:0051216//cartilage development
ENSGALG00000034889	10	12	19	18	11	14	106	82	88	52	101	115	0.25	0.34	0.47	0.6	0.46	0.3	3.53	3.84	2.83	1.44	2.46	3.15	0.403333	2.875	2.8335	1.71949e-21	4.79989e-19	OTX2	orthodenticle homeobox 2 [Source:NCBI gene;Acc:395191]	-	-	-	-	GO:0005634//nucleus;GO:0030426//growth cone;GO:0032991//macromolecular complex	GO:0000978//RNA polymerase II core promoter proximal region sequence-specific DNA binding;GO:0000981//RNA polymerase II transcription factor activity, sequence-specific DNA binding;GO:0001228//transcriptional activator activity, RNA polymerase II transcription regulatory region sequence-specific binding;GO:0003677//DNA binding;GO:0003700//transcription factor activity, sequence-specific DNA bindi…	GO:0006355//regulation of transcription, DNA-templated;GO:0007275//multicellular organism development;GO:0007411//axon guidance;GO:0045944//positive regulation of transcription from RNA polymerase II promoter;GO:0065003//macromolecular complex assembly;GO:0071542//dopaminergic neuron differentiation
MSTRG.18921	195	138	151	346	279	466	21	21	7	28	24	19	6.82	5.37	5.19	15.84	16.09	13.59	0.96	1.36	0.31	1.07	0.81	0.72	10.4833	0.871667	-3.5882	1.77964e-21	4.91658e-19	--	-	-	-	-	-	-	-	-
ENSGALG00000011153	485	436	606	291	204	417	859	845	1690	1998	1768	1900	2.94	2.95	3.62	2.31	2.04	2.11	6.84	9.46	13.02	13.27	10.3	12.46	2.66167	10.8917	2.0328	1.8673e-21	5.10612e-19	LY75	lymphocyte antigen 75 [Source:NCBI gene;Acc:424192]	-	-	-	-	-	-	-
ENSGALG00000017046	1372	1288	1829	556	984	577	4118	13295	38800	50142	12494	20352	12.9	13.47	16.78	6.78	14.96	4.48	50.24	225.15	453.63	512.47	111.54	203.2	11.5617	259.372	4.4876	2.28187e-21	6.17672e-19	POSTN	periostin [Source:NCBI gene;Acc:395429]	-	-	-	-	GO:0005802//trans-Golgi network;GO:0031012//extracellular matrix	GO:0005515//protein binding;GO:0008201//heparin binding;GO:0046872//metal ion binding	GO:0007155//cell adhesion;GO:0008593//regulation of Notch signaling pathway;GO:0009888//tissue development;GO:0030198//extracellular matrix organization;GO:0071307//cellular response to vitamin K
MSTRG.3671	375	121	130	145	235	188	19	13	21	18	22	25	4.32	1.55	1.47	2.19	4.46	1.8	0.29	0.28	0.31	0.23	0.24	0.31	2.63167	0.276667	-3.2498	6.69059e-21	1.78857e-18	--	-	-	-	-	-	-	-	-
ENSGALG00000017644	1011	1319	1695	992	546	1735	2514	2684	6326	5803	7537	4898	20.44	29.71	33.73	26.27	18.22	29.27	66.71	100.21	162.46	128.38	146.25	107.01	26.2733	118.503	2.1733	6.74099e-21	1.78857e-18	COTL1	coactosin like F-actin binding protein 1 [Source:NCBI gene;Acc:768420]	-	-	-	-	GO:0005829//cytosol	GO:0003779//actin binding;GO:0019899//enzyme binding	GO:0050832//defense response to fungus
MSTRG.28990	165	158	139	164	105	206	39	11	17	46	27	43	2.5	2.67	2.08	3.26	2.63	2.61	0.78	0.31	0.33	0.76	0.39	0.71	2.625	0.546667	-2.2636	7.04898e-21	1.85195e-18	--	-	-	-	-	-	-	-	-
ENSGALG00000026152	249	127	165	257	104	444	831	457	1103	1368	1068	1136	4.65	2.64	3.03	6.29	3.21	6.91	20.36	15.74	26.17	27.96	19.14	22.92	4.455	22.0483	2.3072	7.61175e-21	1.98038e-18	GBP2	guanylate-binding protein 4-like [Source:NCBI gene;Acc:415922]	Organismal Systems	Immune system	ko04621//NOD-like receptor signaling pathway	K20899	-	GO:0003924//GTPase activity;GO:0005525//GTP binding	-
ENSGALG00000031325	158	146	207	118	80	144	361	310	647	652	433	672	4	4.12	5.16	3.91	3.34	3.04	12	14.5	20.82	18.07	10.53	18.39	3.92833	15.7183	2.0005	1.03268e-20	2.66093e-18	TGFB1	transforming growth factor beta 1 [Source:NCBI gene;Acc:100873157]	Human Diseases;Environmental Information Processing;Human Diseases;Environmental Information Processing;Human Diseases;Human Diseases;Human Diseases;Human Diseases;Human Diseases;Human Diseases;Cellular Processes;Human Diseases;Human Diseases;Human Diseases;Environmental Information Processing;Human Diseases;Human Diseases;Organismal Systems;Environmental Information Processing;Cellular Processes…	Cancer: overview;Signal transduction;Infectious disease: bacterial;Signaling molecules and interaction;Infectious disease: viral;Cancer: overview;Cardiovascular disease;Immune disease;Infectious disease: parasitic;Cardiovascular disease;Cell growth and death;Infectious disease: viral;Cancer: specific types;Infectious disease: parasitic;Signal transduction;Endocrine and metabolic disease;Cancer: s…	ko05200//Pathways in cancer;ko04010//MAPK signaling pathway;ko05152//Tuberculosis;ko04060//Cytokine-cytokine receptor interaction;ko05166//Human T-cell leukemia virus 1 infection;ko05205//Proteoglycans in cancer;ko05415//Diabetic cardiomyopathy;ko05323//Rheumatoid arthritis;ko05146//Amoebiasis;ko05414//Dilated cardiomyopathy;ko04218//Cellular senescence;ko05161//Hepatitis B;ko05225//Hepatocellula…	K13375;K13375;K13375;K13375;K13375;K13375;K13375;K13375;K13375;K13375;K13375;K13375;K13375;K13375;K13375;K13375;K13375;K13375;K13375;K13375;K13375;K13375;K13375;K13375;K13375;K13375;K13375;K13375;K13375;K13375;K13375;K13375;K13375;K13375	GO:0005576//extracellular region;GO:0005615//extracellular space	GO:0005160//transforming growth factor beta receptor binding;GO:0008083//growth factor activity	GO:0007165//signal transduction;GO:0048513//animal organ development;GO:0051781//positive regulation of cell division
ENSGALG00000033694	124	155	384	155	75	219	681	721	889	1075	878	1684	3.46	4.82	10.55	5.67	3.45	5.1	24.95	37.16	31.51	32.83	23.52	50.79	5.50833	33.46	2.6027	1.24409e-20	3.17516e-18	IFI30	IFI30, lysosomal thiol reductase [Source:NCBI gene;Acc:420129]	-	-	-	-	-	GO:0016671//oxidoreductase activity, acting on a sulfur group of donors, disulfide as acceptor	-
MSTRG.19989	55	103	128	153	97	263	14	11	9	15	15	16	0.87	1.82	2	3.18	2.54	3.49	0.29	0.32	0.18	0.26	0.23	0.27	2.31667	0.258333	-3.1647	1.34961e-20	3.41196e-18	--	-	-	-	-	-	-	-	-
ENSGALG00000001662	780	561	542	506	368	703	229	152	144	224	207	245	6.28	5.05	4.3	5.25	4.86	4.7	2.4	2.23	1.47	1.96	1.59	2.13	5.07333	1.96333	-1.3696	1.55476e-20	3.89388e-18	ATP10B	ATPase phospholipid transporting 10B (putative) [Source:NCBI gene;Acc:416159]	-	-	-	-	GO:0005783//endoplasmic reticulum;GO:0016020//membrane;GO:0016021//integral component of membrane;GO:0031902//late endosome membrane;GO:1990531//Lem3p-Dnf1p complex	GO:0000166//nucleotide binding;GO:0000287//magnesium ion binding;GO:0005215//transporter activity;GO:0005524//ATP binding	GO:0015914//phospholipid transport;GO:0097212//lysosomal membrane organization
MSTRG.993	66	88	81	62	53	89	8	9	5	18	16	12	0.85	1.27	1.03	1.05	1.13	0.96	0.14	0.21	0.08	0.25	0.2	0.17	1.04833	0.175	-2.5827	1.67408e-20	4.15389e-18	--	-	-	-	-	-	-	-	-
ENSGALG00000053931	165	148	194	48	70	151	3	0	3	11	11	0	2.45	2.44	2.83	0.93	1.71	1.87	0.05	0	0.05	0.18	0.15	0	2.03833	0.0716667	-4.8299	2.30715e-20	5.67221e-18	gag-pol	XP_014810274.1 PREDICTED: uncharacterized protein LOC106895380 [Calidris pugnax]	-	-	-	-	-	GO:0003676//nucleic acid binding;GO:0004523//RNA-DNA hybrid ribonuclease activity	GO:0015074//DNA integration;GO:0044260//cellular macromolecule metabolic process;GO:0090502//RNA phosphodiester bond hydrolysis, endonucleolytic
ENSGALG00000015624	185	149	271	100	146	143	420	792	2155	1879	1354	1582	0.56	0.5	0.84	0.4	0.72	0.36	1.69	4.55	8.23	6.18	3.91	5.2	0.563333	4.96	3.1383	2.41962e-20	5.89464e-18	VCAN	versican [Source:NCBI gene;Acc:395565]	Environmental Information Processing	Signaling molecules and interaction	ko04514//Cell adhesion molecules	K06793	-	GO:0005509//calcium ion binding;GO:0005540//hyaluronic acid binding	GO:0007155//cell adhesion
ENSGALG00000005884	197	148	247	160	73	228	440	371	933	1152	721	776	1.96	1.64	2.41	2.08	1.2	1.89	5.73	6.8	11.76	12.51	6.87	8.32	1.86333	8.665	2.2173	2.66494e-20	6.4338e-18	MAP3K3	mitogen-activated protein kinase kinase kinase 3-like [Source:NCBI gene;Acc:420419]	Environmental Information Processing;Human Diseases;Organismal Systems;Human Diseases;Organismal Systems	Signal transduction;Infectious disease: viral;Nervous system;Cancer: overview;Endocrine system	ko04010//MAPK signaling pathway;ko05166//Human T-cell leukemia virus 1 infection;ko04722//Neurotrophin signaling pathway;ko05235//PD-L1 expression and PD-1 checkpoint pathway in cancer;ko04912//GnRH signaling pathway	K04421;K04421;K04421;K04421;K04421	-	GO:0004672//protein kinase activity;GO:0005515//protein binding;GO:0005524//ATP binding	GO:0006468//protein phosphorylation
MSTRG.24739	601	446	885	128	108	183	3142	3419	4922	4249	3844	6978	7.4	6.12	10.72	2.06	2.19	1.88	50.75	77.7	76.93	57.21	45.4	92.79	5.06167	66.7967	3.7221	2.74024e-20	6.5565e-18	ZP3	XP_046773652.1 zona pellucida sperm-binding protein 1 isoform X2 [Gallus gallus]	-	-	-	-	-	-	-
ENSGALG00000042810	141	124	162	142	118	183	266	275	438	552	481	525	1.72	1.68	1.94	2.26	2.37	1.86	4.25	6.18	6.77	7.35	5.62	6.9	1.97167	6.17833	1.6478	2.92369e-20	6.93354e-18	--	ADD81836.1 unknown [Gallus gallus]	-	-	-	-	-	-	-
ENSGALG00000047472	30	78	127	106	49	94	344	216	447	480	579	542	0.53	1.53	2.21	2.46	1.44	1.38	7.98	7.06	10.04	9.29	9.82	10.35	1.59167	9.09	2.5137	3.00339e-20	7.06007e-18	gag-pol	AGL81188.1 gag and reverse transcriptase polyprotein precursor [Gallus gallus]	-	-	-	-	-	GO:0003676//nucleic acid binding;GO:0003677//DNA binding;GO:0003964//RNA-directed DNA polymerase activity;GO:0004518//nuclease activity;GO:0004519//endonuclease activity;GO:0004523//RNA-DNA hybrid ribonuclease activity;GO:0008270//zinc ion binding;GO:0016740//transferase activity;GO:0016779//nucleotidyltransferase activity;GO:0016787//hydrolase activity;GO:0035613//RNA stem-loop binding;GO:004687…	GO:0006278//RNA-dependent DNA replication;GO:0015074//DNA integration;GO:0044260//cellular macromolecule metabolic process;GO:0090305//nucleic acid phosphodiester bond hydrolysis;GO:0090502//RNA phosphodiester bond hydrolysis, endonucleolytic
ENSGALG00000041143	89	104	154	59	40	109	248	193	294	268	384	419	2.5	3.26	4.26	2.17	1.86	2.56	9.15	10.02	10.49	8.24	10.36	12.72	2.76833	10.1633	1.8763	3.40191e-20	7.92733e-18	UMOD	uromodulin [Source:NCBI gene;Acc:404754]	-	-	-	-	-	-	-
ENSGALG00000031593	923	700	671	660	268	594	1935	1012	1962	3112	2624	2196	51.25	43.3	36.66	48	24.56	27.52	141.02	103.77	138.37	189.07	139.83	131.76	38.5483	140.637	1.8672	3.57787e-20	8.218e-18	TMSB15B	thymosin beta 15B [Source:NCBI gene;Acc:100502566]	-	-	-	-	GO:0005737//cytoplasm;GO:0005856//cytoskeleton	GO:0003779//actin binding;GO:0003785//actin monomer binding	GO:0007015//actin filament organization;GO:0030334//regulation of cell migration;GO:0042989//sequestering of actin monomers
ENSGALG00000051980	239	217	234	154	112	224	361	439	746	696	655	946	3.41	3.44	3.27	2.89	2.64	2.68	6.77	11.66	13.64	10.9	8.98	14.65	3.055	11.1	1.8613	3.58798e-20	8.218e-18	THSD7A	XP_025003128.1 thrombospondin type-1 domain-containing protein 7A isoform X3 [Gallus gallus]	-	-	-	-	GO:0005886//plasma membrane;GO:0016020//membrane;GO:0016021//integral component of membrane	-	GO:0031532//actin cytoskeleton reorganization
MSTRG.9274	90	126	125	131	96	270	31	12	23	23	23	29	0.96	1.5	1.31	1.83	1.69	2.4	0.43	0.24	0.31	0.27	0.24	0.33	1.615	0.303333	-2.4126	3.67092e-20	8.33673e-18	--	XP_048817886.1 ankyrin repeat and SAM domain-containing protein 3 isoform X1 [Lagopus muta]	-	-	-	-	-	-	-
ENSGALG00000023689	85	140	167	87	51	122	323	335	802	801	449	665	2.04	3.74	3.94	2.73	2.02	2.44	10.15	14.82	24.4	20.99	10.32	17.21	2.81833	16.315	2.5333	3.70485e-20	8.34308e-18	ASS1	argininosuccinate synthase 1 [Source:NCBI gene;Acc:417185]	Metabolism;Human Diseases;Metabolism;Metabolism;Metabolism	Global and overview maps;Cardiovascular disease;Global and overview maps;Amino acid metabolism;Amino acid metabolism	ko01100//Metabolic pathways;ko05418//Fluid shear stress and atherosclerosis;ko01230//Biosynthesis of amino acids;ko00250//Alanine, aspartate and glutamate metabolism;ko00220//Arginine biosynthesis	K01940;K01940;K01940;K01940;K01940	GO:0005654//nucleoplasm;GO:0005739//mitochondrion;GO:0005829//cytosol	GO:0004055//argininosuccinate synthase activity;GO:0005524//ATP binding;GO:0016597//amino acid binding;GO:0042802//identical protein binding	GO:0000050//urea cycle;GO:0000052//citrulline metabolic process;GO:0000053//argininosuccinate metabolic process;GO:0006526//arginine biosynthetic process;GO:0006531//aspartate metabolic process;GO:0007623//circadian rhythm;GO:0045429//positive regulation of nitric oxide biosynthetic process;GO:0071499//cellular response to laminar fluid shear stress;GO:1903038//negative regulation of leukocyte ce…
ENSGALG00000053107	270	214	235	132	107	163	538	544	1144	1326	755	834	3.23	2.86	2.77	2.07	2.11	1.63	8.46	12.03	17.4	17.38	8.68	10.79	2.445	12.4567	2.349	3.87869e-20	8.64318e-18	LAMA2	XP_015139613.2 LOW QUALITY PROTEIN: laminin subunit alpha-2 [Gallus gallus]	Human Diseases;Environmental Information Processing;Human Diseases;Cellular Processes;Human Diseases;Human Diseases;Human Diseases;Human Diseases;Environmental Information Processing;Human Diseases;Human Diseases;Human Diseases	Cancer: overview;Signal transduction;Infectious disease: viral;Cellular community - eukaryotes;Infectious disease: parasitic;Cardiovascular disease;Cardiovascular disease;Infectious disease: parasitic;Signaling molecules and interaction;Cancer: specific types;Cardiovascular disease;Cardiovascular disease	ko05200//Pathways in cancer;ko04151//PI3K-Akt signaling pathway;ko05165//Human papillomavirus infection;ko04510//Focal adhesion;ko05146//Amoebiasis;ko05414//Dilated cardiomyopathy;ko05416//Viral myocarditis;ko05145//Toxoplasmosis;ko04512//ECM-receptor interaction;ko05222//Small cell lung cancer;ko05410//Hypertrophic cardiomyopathy;ko05412//Arrhythmogenic right ventricular cardiomyopathy	K05637;K05637;K05637;K05637;K05637;K05637;K05637;K05637;K05637;K05637;K05637;K05637	-	-	-
ENSGALG00000047024	127	113	190	63	59	98	332	371	968	994	586	703	0.38	0.37	0.56	0.25	0.29	0.24	1.29	2.04	3.65	3.23	1.67	2.26	0.348333	2.35667	2.7582	3.90262e-20	8.64318e-18	ZNF469	zinc finger protein 469 [Source:NCBI gene;Acc:101748749]	-	-	-	-	-	-	-
MSTRG.12891	86	39	42	65	49	61	3	2	3	2	4	3	1.74	0.88	0.84	1.72	1.64	1.03	0.08	0.07	0.08	0.04	0.08	0.07	1.30833	0.07	-4.2242	3.94016e-20	8.65479e-18	--	-	-	-	-	-	-	-	-
MSTRG.10907	56	42	39	59	51	106	293	178	138	292	286	259	0.87	0.72	0.59	1.19	1.3	1.37	5.95	5.08	2.71	4.94	4.24	4.33	1.00667	4.54167	2.1736	4.26853e-20	9.29985e-18	--	-	-	-	-	-	-	-	-
ENSGALG00000047283	29	47	68	41	23	52	159	117	218	319	152	273	0.52	0.91	1.16	0.92	0.63	0.74	3.58	3.6	4.72	5.98	2.56	4.93	0.813333	4.22833	2.3782	5.32207e-20	1.15017e-17	DMBT1	deleted in malignant brain tumors 1 [Source:NCBI gene;Acc:426819]	-	-	-	-	GO:0016020//membrane	GO:0005044//scavenger receptor activity	-
ENSGALG00000015112	329	359	376	153	144	218	688	916	1590	1487	1194	1631	2.6	3.14	2.96	1.55	1.85	1.46	7.24	13.15	16.02	12.78	8.94	13.91	2.26	12.0067	2.4094	5.74044e-20	1.23066e-17	ZNF521	zinc finger protein 521 [Source:NCBI gene;Acc:421083]	-	-	-	-	GO:0005634//nucleus;GO:0005654//nucleoplasm	GO:0019904//protein domain specific binding	GO:0048663//neuron fate commitment
ENSGALG00000042227	149	151	161	184	86	239	357	275	390	437	412	655	6.1	6.89	6.49	9.87	5.81	8.17	19.19	20.8	20.29	19.58	16.19	28.99	7.22167	20.84	1.529	5.9728e-20	1.27031e-17	GNLY	granulysin [Source:NCBI gene;Acc:693257]	-	-	-	-	-	-	GO:0006629//lipid metabolic process;GO:0042742//defense response to bacterium
ENSGALG00000035960	189	380	526	192	131	316	1015	925	1502	1134	1369	1943	1.15	2.57	3.14	1.53	1.31	1.6	8.09	10.35	11.58	7.54	7.99	12.73	1.88333	9.71333	2.3667	6.27648e-20	1.32439e-17	Myh7	myosin-7-like 2 [Source:NCBI gene;Acc:429272]	Human Diseases;Environmental Information Processing;Human Diseases;Organismal Systems;Organismal Systems;Human Diseases;Organismal Systems	Cardiovascular disease;Signal transduction;Cardiovascular disease;Circulatory system;Endocrine system;Cardiovascular disease;Circulatory system	ko05414//Dilated cardiomyopathy;ko04022//cGMP-PKG signaling pathway;ko05416//Viral myocarditis;ko04261//Adrenergic signaling in cardiomyocytes;ko04919//Thyroid hormone signaling pathway;ko05410//Hypertrophic cardiomyopathy;ko04260//Cardiac muscle contraction	K17751;K17751;K17751;K17751;K17751;K17751;K17751	GO:0016459//myosin complex	GO:0000166//nucleotide binding;GO:0003774//motor activity;GO:0003779//actin binding;GO:0005515//protein binding;GO:0005524//ATP binding	-
ENSGALG00000019231	8	17	14	8	9	15	43	79	75	132	81	109	0.16	0.33	0.2	0.15	0.32	0.2	1.09	2.58	2.04	2.11	1.14	2.25	0.226667	1.86833	3.0431	6.38148e-20	1.33602e-17	CD200R1	CD200 receptor 1 [Source:NCBI gene;Acc:768673]	-	-	-	-	GO:0005576//extracellular region;GO:0009897//external side of plasma membrane;GO:0016020//membrane;GO:0016021//integral component of membrane	GO:0038023//signaling receptor activity	-
ENSGALG00000030432	105	125	235	116	75	159	350	451	614	587	497	922	1.57	2.08	3.45	2.27	1.85	1.98	6.86	12.43	11.64	9.59	7.12	14.87	2.2	10.4183	2.2435	7.80642e-20	1.62168e-17	RASSF2	Ras association domain family member 2 [Source:NCBI gene;Acc:419521]	-	-	-	-	GO:0000776//kinetochore;GO:0005634//nucleus;GO:0005654//nucleoplasm;GO:0005737//cytoplasm;GO:0005794//Golgi apparatus;GO:0005829//cytosol;GO:0005886//plasma membrane;GO:0032991//macromolecular complex	GO:0004672//protein kinase activity	GO:0001501//skeletal system development;GO:0001503//ossification;GO:0007165//signal transduction;GO:0031954//positive regulation of protein autophosphorylation;GO:0033137//negative regulation of peptidyl-serine phosphorylation;GO:0038168//epidermal growth factor receptor signaling pathway via I-kappaB kinase/NF-kappaB cascade;GO:0042981//regulation of apoptotic process;GO:0043065//positive regula…
ENSGALG00000033498	4830	4646	5091	3604	2346	7140	1918	1222	1776	2011	3005	2288	164.92	176.75	171.06	161.17	132.21	203.41	85.98	77.04	77.03	75.15	98.49	84.44	168.253	83.0217	-1.0191	8.95422e-20	1.84581e-17	HSPA5	XP_009091569.2 endoplasmic reticulum chaperone BiP, partial [Serinus canaria]	Human Diseases;Human Diseases;Human Diseases;Human Diseases;Human Diseases;Genetic Information Processing;Organismal Systems;Organismal Systems;Genetic Information Processing	Neurodegenerative disease;Neurodegenerative disease;Neurodegenerative disease;Neurodegenerative disease;Cardiovascular disease;Folding, sorting and degradation;Immune system;Endocrine system;Folding, sorting and degradation	ko05022//Pathways of neurodegeneration - multiple diseases;ko05014//Amyotrophic lateral sclerosis;ko05020//Prion disease;ko05012//Parkinson disease;ko05417//Lipid and atherosclerosis;ko04141//Protein processing in endoplasmic reticulum;ko04612//Antigen processing and presentation;ko04918//Thyroid hormone synthesis;ko03060//Protein export	K09490;K09490;K09490;K09490;K09490;K09490;K09490;K09490;K09490	GO:0005634//nucleus;GO:0005737//cytoplasm;GO:0005788//endoplasmic reticulum lumen;GO:0016020//membrane;GO:0034663//endoplasmic reticulum chaperone complex	GO:0000166//nucleotide binding;GO:0005524//ATP binding;GO:0016887//ATPase activity;GO:0031072//heat shock protein binding;GO:0044183//protein binding involved in protein folding;GO:0051082//unfolded protein binding;GO:0051787//misfolded protein binding	GO:0030433//ER-associated ubiquitin-dependent protein catabolic process;GO:0030968//endoplasmic reticulum unfolded protein response;GO:0034620//cellular response to unfolded protein;GO:0042026//protein refolding;GO:0051085//chaperone mediated protein folding requiring cofactor
MSTRG.3	96	97	104	151	118	290	521	616	835	590	659	863	0.6	0.67	0.63	1.42	1.21	1.51	4.43	7.15	6.71	4.08	4.11	5.87	1.00667	5.39167	2.4211	1.16024e-19	2.37345e-17	--	XP_046765484.1 translation initiation factor IF-2 isoform X3 [Gallus gallus]	-	-	-	-	-	-	-
ENSGALG00000023472	36	28	32	11	11	27	90	53	155	155	154	127	1.23	1.07	1.08	0.49	0.62	0.77	4.04	3.35	6.74	5.81	5.06	4.7	0.876667	4.95	2.4973	1.43031e-19	2.90374e-17	SULT2B1	sulfotransferase family cytosolic 2B member 1-like [Source:NCBI gene;Acc:415852]	Metabolism;Metabolism	Global and overview maps;Lipid metabolism	ko01100//Metabolic pathways;ko00140//Steroid hormone biosynthesis	K01015;K01015	-	GO:0008146//sulfotransferase activity	-
MSTRG.23971	10	7	13	14	6	27	41	110	317	244	120	237	0.36	0.28	0.46	0.66	0.36	0.82	1.95	7.36	14.58	9.67	4.17	9.28	0.49	7.835	3.9991	1.51028e-19	3.04305e-17	--	XP_031444410.1 probable phospholipid-transporting ATPase VD isoform X4 [Phasianus colchicus]	-	-	-	-	-	-	-
ENSGALG00000013072	155	65	83	69	25	76	290	217	577	790	467	553	3.81	1.78	2.01	2.22	1.02	1.56	9.36	9.86	18.03	21.27	11.03	14.7	2.06667	14.0417	2.7643	1.55978e-19	3.11932e-17	AKR1B10	aldo-keto reductase family 1 member B10 [Source:NCBI gene;Acc:395338]	Metabolism;Metabolism;Metabolism;Metabolism;Metabolism;Metabolism	Global and overview maps;Lipid metabolism;Carbohydrate metabolism;Carbohydrate metabolism;Metabolism of cofactors and vitamins;Carbohydrate metabolism	ko01100//Metabolic pathways;ko00561//Glycerolipid metabolism;ko00051//Fructose and mannose metabolism;ko00052//Galactose metabolism;ko00790//Folate biosynthesis;ko00040//Pentose and glucuronate interconversions	K00011;K00011;K00011;K00011;K00011;K00011	-	GO:0016491//oxidoreductase activity;GO:0047834//D-threo-aldose 1-dehydrogenase activity	-
ENSGALG00000045085	243	177	208	126	126	138	409	765	791	1093	717	934	4.19	3.4	3.53	2.84	3.58	1.98	9.25	24.34	17.31	20.61	11.86	17.39	3.25333	16.7933	2.3679	1.82999e-19	3.6326e-17	IFIT5	interferon induced protein with tetratricopeptide repeats 5 [Source:NCBI gene;Acc:423790]	-	-	-	-	-	GO:0005515//protein binding	-
MSTRG.9207	186	154	144	158	124	245	47	45	38	49	67	60	1.51	1.4	1.15	1.68	1.66	1.66	0.5	0.68	0.39	0.44	0.52	0.53	1.51	0.51	-1.566	1.90063e-19	3.74508e-17	--	-	-	-	-	-	-	-	-
ENSGALG00000028709	101	73	80	83	38	101	165	105	195	209	282	206	3.04	2.45	2.37	3.28	1.89	2.54	6.53	5.84	7.46	6.89	8.16	6.71	2.595	6.93167	1.4175	1.96554e-19	3.8447e-17	RNF144A	ring finger protein 144A [Source:NCBI gene;Acc:421922]	-	-	-	-	GO:0005794//Golgi apparatus;GO:0043231//intracellular membrane-bounded organelle	GO:0004842//ubiquitin-protein transferase activity	GO:0016567//protein ubiquitination
ENSGALG00000027330	145	139	149	82	63	136	317	286	736	614	447	460	1.25	1.34	1.27	0.93	0.9	0.98	3.59	4.56	8.07	5.8	3.7	4.29	1.11167	5.00167	2.1697	2.04825e-19	3.97746e-17	SYNPO	synaptopodin [Source:NCBI gene;Acc:770421]	Cellular Processes	Cellular community - eukaryotes	ko04530//Tight junction	K21112	GO:0005829//cytosol;GO:0005886//plasma membrane;GO:0015629//actin cytoskeleton	GO:0003779//actin binding	GO:0032233//positive regulation of actin filament bundle assembly
MSTRG.16261	76	79	111	53	47	93	157	201	266	299	248	363	0.85	0.98	1.22	0.77	0.87	0.87	2.3	4.14	3.77	3.65	2.66	4.38	0.926667	3.48333	1.9103	2.23272e-19	4.30449e-17	--	-	-	-	-	-	-	-	-
MSTRG.17050	456	357	427	278	182	450	604	633	926	931	906	1175	1.06	0.93	0.98	0.85	0.7	0.87	1.85	2.73	2.74	2.38	2.03	2.96	0.898333	2.44833	1.4465	2.82326e-19	5.40412e-17	env	XP_014812225.1 PREDICTED: uncharacterized protein LOC106896623 [Calidris pugnax]	-	-	-	-	-	-	-
ENSGALG00000008359	132	87	138	60	25	87	325	217	841	727	595	592	2.06	1.51	2.12	1.23	0.64	1.13	6.66	6.26	16.69	12.43	8.92	9.99	1.44833	10.1583	2.8102	2.96803e-19	5.64094e-17	CD248	CD248 molecule [Source:NCBI gene;Acc:421234]	-	-	-	-	GO:0005886//plasma membrane;GO:0009986//cell surface;GO:0031410//cytoplasmic vesicle	GO:0001849//complement component C1q binding;GO:0005509//calcium ion binding	GO:0098609//cell-cell adhesion
ENSGALG00000003554	36	19	24	7	13	21	79	87	165	113	114	167	0.95	0.57	0.62	0.26	0.6	0.44	2.79	4.35	5.74	3.28	2.92	4.91	0.573333	3.99833	2.802	3.3893e-19	6.39623e-17	OPTC	opticin [Source:NCBI gene;Acc:395130]	-	-	-	-	GO:0031012//extracellular matrix	GO:0005515//protein binding	-
ENSGALG00000041344	129	138	190	98	71	120	381	522	585	548	375	954	2.78	3.31	4.02	2.76	2.52	2.15	10.76	20.74	15.98	12.9	7.74	22.18	2.92333	15.05	2.3641	3.4216e-19	6.41203e-17	FABP5	fatty acid binding protein 5 [Source:NCBI gene;Acc:420197]	Organismal Systems	Endocrine system	ko03320//PPAR signaling pathway	K08754	-	GO:0008289//lipid binding	-
ENSGALG00000003567	32	33	42	21	23	27	93	104	243	237	158	151	1.26	1.44	1.62	1.08	1.49	0.89	4.8	7.55	12.13	10.19	5.96	6.41	1.29667	7.84	2.596	3.74474e-19	6.96886e-17	FNDC5	fibronectin type III domain containing 5 [Source:NCBI gene;Acc:419667]	-	-	-	-	GO:0005576//extracellular region;GO:0005783//endoplasmic reticulum;GO:0005886//plasma membrane	GO:0005515//protein binding	GO:0014850//response to muscle activity;GO:0090336//positive regulation of brown fat cell differentiation
ENSGALG00000054145	323	305	391	255	193	322	602	514	1232	1298	979	1072	5.14	5.41	6.12	5.31	5.08	4.27	12.57	15.1	24.9	22.61	14.96	18.44	5.22167	18.0967	1.7931	5.31015e-19	9.81389e-17	ADAMTS9	XP_004943881.1 ADAMTS-like protein 3 isoform X1 [Gallus gallus]	-	-	-	-	-	-	-
MSTRG.15157	288	311	385	308	127	352	76	29	34	99	85	77	4.36	5.24	5.73	6.1	3.17	4.44	1.51	0.81	0.65	1.64	1.23	1.26	4.84	1.18333	-2.0322	7.24917e-19	1.33057e-16	--	-	-	-	-	-	-	-	-
MSTRG.27171	707	462	468	467	158	576	125	33	55	115	104	96	3.33	2.42	2.17	2.88	1.23	2.26	0.77	0.29	0.33	0.59	0.47	0.49	2.38167	0.49	-2.2811	8.16228e-19	1.48798e-16	--	-	-	-	-	-	-	-	-
MSTRG.27121	59	150	162	182	127	256	22	14	18	25	23	26	1.11	3.15	3.01	4.5	3.96	4.03	0.55	0.49	0.43	0.52	0.42	0.53	3.29333	0.49	-2.7487	9.1464e-19	1.65612e-16	--	XP_048804955.1 serine/threonine-protein kinase VRK1 isoform X1 [Lagopus muta]	-	-	-	-	-	-	-
MSTRG.9913	66	62	58	37	27	51	156	110	134	115	264	193	0.62	0.65	0.54	0.46	0.42	0.4	1.92	1.91	1.6	1.18	2.38	1.96	0.515	1.825	1.8253	9.82557e-19	1.76715e-16	--	-	-	-	-	-	-	-	-
ENSGALG00000026884	13	5	22	5	3	7	67	44	55	143	110	84	0.52	0.22	0.87	0.26	0.2	0.23	3.52	3.25	2.8	6.26	4.23	3.63	0.383333	3.94833	3.3646	1.21943e-18	2.17855e-16	--	phospholipase A2 inhibitor and LY6/PLAUR domain containing [Source:NCBI gene;Acc:426893]	-	-	-	-	GO:0005576//extracellular region	GO:0004859//phospholipase inhibitor activity	-
ENSGALG00000016293	115	81	139	76	102	136	215	450	728	633	574	681	1.22	0.96	1.45	1.06	1.79	1.2	3	8.82	9.81	7.35	5.85	7.81	1.28	7.10667	2.473	1.30417e-18	2.3029e-16	BMP5	bone morphogenetic protein 5 [Source:NCBI gene;Acc:396053]	Environmental Information Processing;Environmental Information Processing;Environmental Information Processing	Signaling molecules and interaction;Signal transduction;Signal transduction	ko04060//Cytokine-cytokine receptor interaction;ko04390//Hippo signaling pathway;ko04350//TGF-beta signaling pathway	K04663;K04663;K04663	GO:0005576//extracellular region;GO:0005615//extracellular space	GO:0005125//cytokine activity;GO:0008083//growth factor activity;GO:0070700//BMP receptor binding	GO:0001501//skeletal system development;GO:0003272//endocardial cushion formation;GO:0003323//type B pancreatic cell development;GO:0003344//pericardium morphogenesis;GO:0007389//pattern specification process;GO:0008284//positive regulation of cell proliferation;GO:0008285//negative regulation of cell proliferation;GO:0010862//positive regulation of pathway-restricted SMAD protein phosphorylation…
MSTRG.22357	993	1057	913	1308	1387	2335	300	194	182	337	235	269	12.04	14.28	10.89	20.79	27.76	23.63	4.77	4.35	2.8	4.48	2.73	3.53	18.2317	3.77667	-2.2713	1.30622e-18	2.3029e-16	--	-	-	-	-	-	-	-	-
MSTRG.10474	222	54	68	160	56	119	0	1	5	9	9	4	9.75	2.64	2.94	9.2	4.06	4.36	0	0.08	0.28	0.43	0.38	0.19	5.49167	0.226667	-4.5986	1.42028e-18	2.48763e-16	--	-	-	-	-	-	-	-	-
MSTRG.30711	182	265	297	160	92	404	61	30	47	38	62	42	3.03	4.93	4.88	3.5	2.53	5.63	1.33	0.91	0.99	0.69	1	0.76	4.08333	0.946667	-2.1088	1.44255e-18	2.49703e-16	--	XP_040541185.1 uncharacterized protein LOC107050047 isoform X2 [Gallus gallus]	-	-	-	-	-	-	-
ENSGALG00000015110	129	87	153	80	60	122	241	204	474	581	360	529	2.42	1.8	2.82	1.96	1.83	1.9	5.91	7.05	11.18	11.85	6.47	10.63	2.12167	8.84833	2.0602	1.44429e-18	2.49703e-16	FAM189A2	family with sequence similarity 189 member A2 [Source:HGNC Symbol;Acc:HGNC:24820]	-	-	-	-	-	-	-
MSTRG.8724	14	27	21	45	30	77	239	120	196	183	278	229	0.24	0.52	0.36	1.03	0.88	1.13	5.48	3.87	4.37	3.5	4.67	4.33	0.693333	4.37	2.656	1.47344e-18	2.51708e-16	--	XP_052535913.1 uncharacterized protein LOC128079065 isoform X1 [Tympanuchus pallidicinctus]	-	-	-	-	-	-	-
ENSGALG00000014233	541	506	981	439	490	782	1193	1487	2461	3425	2772	3360	6.39	6.45	11.05	6.8	9.28	7.95	18.07	31.38	36.44	42.95	30.35	41.58	7.98667	33.4617	2.0668	1.47467e-18	2.51708e-16	FBLN1	fibulin 1 [Source:NCBI gene;Acc:373979]	-	-	-	-	GO:0005576//extracellular region;GO:0005604//basement membrane;GO:0005615//extracellular space;GO:0031012//extracellular matrix;GO:0071953//elastic fiber	GO:0001968//fibronectin binding;GO:0005178//integrin binding;GO:0005201//extracellular matrix structural constituent;GO:0005509//calcium ion binding;GO:0008022//protein C-terminus binding;GO:0016504//peptidase activator activity;GO:0042802//identical protein binding;GO:0044877//macromolecular complex binding;GO:0070051//fibrinogen binding	GO:0001933//negative regulation of protein phosphorylation;GO:0007162//negative regulation of cell adhesion;GO:0010952//positive regulation of peptidase activity;GO:0030198//extracellular matrix organization;GO:0070373//negative regulation of ERK1 and ERK2 cascade;GO:0072378//blood coagulation, fibrin clot formation;GO:1900025//negative regulation of substrate adhesion-dependent cell spreading;GO…
ENSGALG00000002170	5	10	7	12	9	9	36	68	91	75	70	100	0.09	0.19	0.12	0.27	0.26	0.13	0.82	2.18	2.01	1.43	1.17	1.88	0.176667	1.58167	3.1623	1.57922e-18	2.67848e-16	NR1H4	bile acid receptor-like [Source:NCBI gene;Acc:419888]	-	-	-	-	-	GO:0003677//DNA binding;GO:0003700//transcription factor activity, sequence-specific DNA binding;GO:0004879//RNA polymerase II transcription factor activity, ligand-activated sequence-specific DNA binding;GO:0008270//zinc ion binding;GO:0043565//sequence-specific DNA binding	GO:0006355//regulation of transcription, DNA-templated;GO:0006629//lipid metabolic process
ENSGALG00000037929	26	24	40	26	16	28	81	51	72	131	104	123	0.37	0.4	0.57	0.51	0.41	0.36	1.56	1.43	1.41	2.08	1.44	1.98	0.436667	1.65	1.9179	1.91236e-18	3.22311e-16	BIN2	bridging integrator 2 [Source:NCBI gene;Acc:777552]	-	-	-	-	GO:0005737//cytoplasm	GO:0005515//protein binding	-
ENSGALG00000044811	2	2	16	4	2	2	86	90	515	950	294	253	0.11	0.12	0.88	0.29	0.18	0.09	6.31	9.3	36.6	58.16	15.79	15.29	0.278333	23.575	6.4043	2.17411e-18	3.64136e-16	MSMB	beta-microseminoprotein-like [Source:NCBI gene;Acc:100858647]	-	-	-	-	-	-	-
MSTRG.9056	334	295	357	315	191	537	147	69	63	109	112	123	2.12	2.09	2.23	2.62	2	2.84	1.22	0.81	0.51	0.76	0.68	0.84	2.31667	0.803333	-1.528	2.51405e-18	4.15874e-16	--	-	-	-	-	-	-	-	-
ENSGALG00000001161	271	280	314	150	141	228	441	787	1262	1102	959	1415	3.23	3.44	3.67	2.08	2.46	2.17	7.03	15.72	19.32	13.44	10.37	17.36	2.84167	13.8733	2.2875	2.53879e-18	4.17389e-16	FLI1	Fli-1 proto-oncogene, ETS transcription factor [Source:NCBI gene;Acc:419723]	Human Diseases	Cancer: overview	ko05202//Transcriptional misregulation in cancer	K09436	GO:0005634//nucleus;GO:0005654//nucleoplasm;GO:0005829//cytosol;GO:0016604//nuclear body	GO:0000976//transcription regulatory region sequence-specific DNA binding;GO:0000978//RNA polymerase II core promoter proximal region sequence-specific DNA binding;GO:0001228//transcriptional activator activity, RNA polymerase II transcription regulatory region sequence-specific binding;GO:0003682//chromatin binding;GO:0003700//transcription factor activity, sequence-specific DNA binding;GO:00435…	GO:0006355//regulation of transcription, DNA-templated;GO:0008015//blood circulation;GO:0009887//organ morphogenesis;GO:0035855//megakaryocyte development;GO:0045893//positive regulation of transcription, DNA-templated;GO:0045944//positive regulation of transcription from RNA polymerase II promoter
MSTRG.19526	92	369	379	75	80	173	12	9	7	18	16	16	1.04	4.62	4.18	1.11	1.5	1.63	0.18	0.2	0.1	0.21	0.18	0.19	2.34667	0.176667	-3.7315	2.78178e-18	4.54549e-16	--	-	-	-	-	-	-	-	-
MSTRG.16191	1959	3161	3380	2374	1489	3839	1084	526	544	902	947	1004	4.42	7.95	7.5	7.02	5.54	7.23	3.21	2.19	1.56	2.23	2.05	2.45	6.61	2.28167	-1.5346	3.1206e-18	5.06823e-16	--	XP_040525300.1 uncharacterized protein LOC101748689 isoform X2 [Gallus gallus]	-	-	-	-	-	-	-
MSTRG.24502	41	31	35	24	10	32	79	60	147	178	134	185	2.11	1.78	1.78	1.62	0.85	1.38	5.35	5.71	9.63	10.05	6.63	10.31	1.58667	7.94667	2.3244	3.33844e-18	5.38936e-16	--	-	-	-	-	-	-	-	-
ENSGALG00000008127	65	97	151	98	84	160	273	477	502	578	401	807	1.08	1.8	2.47	2.13	2.3	2.22	5.96	14.64	10.6	10.51	6.4	14.49	2	10.4333	2.3831	3.85375e-18	6.184e-16	SPI1	Spi-1 proto-oncogene [Source:NCBI gene;Acc:395879]	Human Diseases;Human Diseases;Human Diseases;Organismal Systems;Human Diseases	Cancer: overview;Cancer: overview;Infectious disease: viral;Development and regeneration;Cancer: specific types	ko05200//Pathways in cancer;ko05202//Transcriptional misregulation in cancer;ko05166//Human T-cell leukemia virus 1 infection;ko04380//Osteoclast differentiation;ko05221//Acute myeloid leukemia	K09438;K09438;K09438;K09438;K09438	GO:0000785//chromatin;GO:0005634//nucleus;GO:0005654//nucleoplasm;GO:0005667//transcription factor complex	GO:0000976//transcription regulatory region sequence-specific DNA binding;GO:0000978//RNA polymerase II core promoter proximal region sequence-specific DNA binding;GO:0000981//RNA polymerase II transcription factor activity, sequence-specific DNA binding;GO:0000987//core promoter proximal region sequence-specific DNA binding;GO:0001216//bacterial-type RNA polymerase transcriptional activator acti…	GO:0000122//negative regulation of transcription from RNA polymerase II promoter;GO:0001944//vasculature development;GO:0002314//germinal center B cell differentiation;GO:0002316//follicular B cell differentiation;GO:0002320//lymphoid progenitor cell differentiation;GO:0002327//immature B cell differentiation;GO:0002357//defense response to tumor cell;GO:0002572//pro-T cell differentiation;GO:000…
ENSGALG00000053682	251	235	204	129	99	128	479	429	976	749	724	848	7.66	7.23	5.09	5.09	5	3.08	21.17	26.21	41.68	26.74	22.62	29.71	5.525	28.0217	2.3425	3.94314e-18	6.28978e-16	Mr1	MHC-like class I Y [Source:NCBI gene;Acc:768350]	Human Diseases;Human Diseases;Cellular Processes;Human Diseases;Cellular Processes;Human Diseases;Human Diseases;Human Diseases;Human Diseases;Human Diseases;Environmental Information Processing;Cellular Processes;Human Diseases;Human Diseases;Human Diseases;Organismal Systems;Human Diseases;Human Diseases	Infectious disease: viral;Infectious disease: viral;Transport and catabolism;Infectious disease: viral;Transport and catabolism;Infectious disease: viral;Infectious disease: viral;Infectious disease: viral;Cancer: overview;Infectious disease: viral;Signaling molecules and interaction;Cell growth and death;Cardiovascular disease;Immune disease;Immune disease;Immune system;Endocrine and metabolic d…	ko05165//Human papillomavirus infection;ko05169//Epstein-Barr virus infection;ko04144//Endocytosis;ko05168//Herpes simplex virus 1 infection;ko04145//Phagosome;ko05163//Human cytomegalovirus infection;ko05166//Human T-cell leukemia virus 1 infection;ko05170//Human immunodeficiency virus 1 infection;ko05203//Viral carcinogenesis;ko05167//Kaposi sarcoma-associated herpesvirus infection;ko04514//Cel…	K06751;K06751;K06751;K06751;K06751;K06751;K06751;K06751;K06751;K06751;K06751;K06751;K06751;K06751;K06751;K06751;K06751;K06751	-	-	-
MSTRG.29150	38	42	48	24	17	31	94	96	95	147	119	181	0.34	0.44	0.46	0.25	0.28	0.28	1.11	1.48	1.18	1.64	1.12	1.81	0.341667	1.39	2.0244	4.23889e-18	6.72152e-16	--	POI28076.1 hypothetical protein CIB84_008174 [Bambusicola thoracicus]	-	-	-	-	-	-	-
MSTRG.13620	97	277	287	225	114	314	34	17	26	46	47	53	2.62	4.21	3.85	5.76	3.79	4.73	1.26	0.79	0.99	1.49	1.28	1.68	4.16	1.24833	-1.7366	4.42265e-18	6.97166e-16	--	-	-	-	-	-	-	-	-
ENSGALG00000051445	209	120	132	139	82	204	46	9	17	31	41	36	3.73	2.38	2.31	3.25	2.43	3.03	1.08	0.3	0.39	0.61	0.7	0.69	2.855	0.628333	-2.1839	4.49353e-18	7.04196e-16	Ranbp2	XP_025010427.1 nuclear pore complex protein Nup153-like isoform X2 [Gallus gallus]	Human Diseases;Genetic Information Processing	Neurodegenerative disease;Translation	ko05014//Amyotrophic lateral sclerosis;ko03013//Nucleocytoplasmic transport	K12172;K12172	-	-	GO:0006606//protein import into nucleus;GO:0046907//intracellular transport
ENSGALG00000007240	536	524	691	341	232	547	1032	654	1341	1226	1259	1550	17.75	19.3	22.78	14.8	13.58	15.3	44.53	41.13	56.81	44.63	40.33	55.58	17.2517	47.1683	1.4511	5.1956e-18	8.09486e-16	TRAIL-LIKE	TNF-related apoptosis inducing ligand-like [Source:NCBI gene;Acc:395283]	-	-	-	-	GO:0005576//extracellular region;GO:0016020//membrane	GO:0005164//tumor necrosis factor receptor binding;GO:0005515//protein binding;GO:0046872//metal ion binding	GO:0006955//immune response
ENSGALG00000050332	22	36	28	24	20	38	63	157	251	203	145	261	0.23	0.42	0.29	0.33	0.34	0.33	0.86	3.02	3.32	2.31	1.45	2.93	0.323333	2.315	2.8399	5.36974e-18	8.31782e-16	--	POI34480.1 hypothetical protein CIB84_001766 [Bambusicola thoracicus]	-	-	-	-	GO:0016020//membrane;GO:0016021//integral component of membrane	-	-
MSTRG.3260	36	157	126	104	61	184	1	1	0	1	0	0	0.54	2.62	1.86	2.04	1.51	2.3	0.02	0.03	0	0.02	0	0	1.81167	0.0116667	-7.2788	5.56227e-18	8.56654e-16	--	-	-	-	-	-	-	-	-
MSTRG.19894	50	68	85	146	73	138	11	8	5	5	12	13	0.89	1.35	1.49	3.4	2.15	2.05	0.26	0.26	0.11	0.1	0.21	0.25	1.88833	0.198333	-3.2511	5.59972e-18	8.57493e-16	--	-	-	-	-	-	-	-	-
MSTRG.27611	158	113	101	160	103	180	35	21	30	33	40	47	3.66	2.64	2.42	4.98	5.62	3.62	1.4	1.49	1.4	1.24	1.18	1.85	3.82333	1.42667	-1.4222	5.96673e-18	9.08502e-16	--	XP_009460484.1 PREDICTED: bifunctional purine biosynthesis protein PURH [Nipponia nippon]	-	-	-	-	-	-	-
ENSGALG00000009947	65	62	87	30	60	88	160	404	569	434	323	588	0.53	0.57	0.7	0.32	0.81	0.6	1.72	6.13	5.94	3.9	2.55	5.22	0.588333	4.24333	2.8505	7.00218e-18	1.06014e-15	PLEKHH2	pleckstrin homology, MyTH4 and FERM domain containing H2 [Source:NCBI gene;Acc:421399]	-	-	-	-	GO:0005654//nucleoplasm;GO:0005737//cytoplasm;GO:0005829//cytosol;GO:0005856//cytoskeleton;GO:0005886//plasma membrane;GO:0016604//nuclear body;GO:0030027//lamellipodium;GO:0030864//cortical actin cytoskeleton	GO:0003779//actin binding	GO:0030835//negative regulation of actin filament depolymerization
MSTRG.28242	94	165	169	132	63	164	30	23	13	28	20	23	1.38	2.75	2.49	2.56	1.47	2.09	0.5	0.59	0.19	0.45	0.23	0.32	2.12333	0.38	-2.4823	7.13005e-18	1.07343e-15	--	-	-	-	-	-	-	-	-
ENSGALG00000016992	3	2	9	8	2	5	22	86	136	139	78	73	0.04	0.03	0.1	0.12	0.04	0.05	0.34	1.88	2.05	1.8	0.89	0.93	0.0633333	1.315	4.376	7.4013e-18	1.10616e-15	HTR2A	5-hydroxytryptamine receptor 2A [Source:NCBI gene;Acc:428070]	Environmental Information Processing;Environmental Information Processing;Organismal Systems;Organismal Systems;Cellular Processes	Signaling molecules and interaction;Signal transduction;Sensory system;Nervous system;Cellular community - eukaryotes	ko04080//Neuroactive ligand-receptor interaction;ko04020//Calcium signaling pathway;ko04750//Inflammatory mediator regulation of TRP channels;ko04726//Serotonergic synapse;ko04540//Gap junction	K04157;K04157;K04157;K04157;K04157	GO:0005886//plasma membrane;GO:0005887//integral component of plasma membrane;GO:0016021//integral component of membrane	GO:0001587//Gq/11-coupled serotonin receptor activity;GO:0004930//G-protein coupled receptor activity;GO:0004993//G-protein coupled serotonin receptor activity;GO:0042802//identical protein binding;GO:0051378//serotonin binding;GO:0071886//1-(4-iodo-2,5-dimethoxyphenyl)propan-2-amine binding	GO:0006874//cellular calcium ion homeostasis;GO:0007186//G-protein coupled receptor signaling pathway;GO:0007202//activation of phospholipase C activity;GO:0009410//response to xenobiotic stimulus;GO:0010513//positive regulation of phosphatidylinositol biosynthetic process;GO:0014065//phosphatidylinositol 3-kinase signaling;GO:0033674//positive regulation of kinase activity;GO:0044380//protein lo…
ENSGALG00000010108	39	43	46	36	25	62	84	102	202	244	162	203	0.94	1.05	1.02	1.01	0.89	1.11	2.43	4.27	5.73	5.93	3.39	4.85	1.00333	4.43333	2.1436	7.42998e-18	1.10616e-15	C4orf33	chromosome 4 C4orf33 homolog [Source:NCBI gene;Acc:422485]	-	-	-	-	-	-	-
MSTRG.2591	23	16	15	9	8	10	37	67	137	158	106	171	0.57	0.44	0.37	0.29	0.33	0.21	1.2	3.06	4.3	4.28	2.52	4.57	0.368333	3.32167	3.1728	8.15834e-18	1.2029e-15	--	XP_031408161.1 LOW QUALITY PROTEIN: uncharacterized protein LOC116216278 [Meleagris gallopavo]	-	-	-	-	-	-	-
MSTRG.4413	0	0	1	0	0	0	28	31	34	51	60	77	0	0	0.02	0	0	0	0.69	1.07	0.81	1.05	1.08	1.56	0.00333333	1.04333	8.29	8.16957e-18	1.2029e-15	--	-	-	-	-	-	-	-	-
ENSGALG00000002326	250	241	306	181	131	245	404	403	810	878	683	851	2.59	2.78	3.12	2.46	2.24	2.12	5.49	7.71	10.66	9.95	6.79	9.53	2.55167	8.355	1.7112	8.63425e-18	1.26437e-15	Atp8b2	ATPase phospholipid transporting 8B4 (putative) [Source:NCBI gene;Acc:431656]	-	-	-	-	GO:0001669//acrosomal vesicle;GO:0016020//membrane;GO:0016021//integral component of membrane	GO:0000166//nucleotide binding;GO:0000287//magnesium ion binding;GO:0005215//transporter activity;GO:0005524//ATP binding;GO:0090555//phosphatidylethanolamine-translocating ATPase activity	GO:0007030//Golgi organization;GO:0015914//phospholipid transport
ENSGALG00000053422	2458	2857	3196	2334	2013	4574	1288	804	783	1130	1229	1424	11.26	14.58	14.41	14.01	15.22	17.48	7.74	6.8	4.56	5.66	5.4	7.05	14.4933	6.20167	-1.2247	9.31186e-18	1.35619e-15	Cep350	centrosome-associated protein 350-like [Source:NCBI gene;Acc:417131]	-	-	-	-	GO:0005813//centrosome	GO:0008017//microtubule binding	GO:0034453//microtubule anchoring
ENSGALG00000035016	287	216	321	175	199	297	523	559	1209	881	812	1050	5.5	4.61	6.05	4.39	6.29	4.75	13.15	19.78	29.42	18.47	14.93	21.74	5.265	19.5817	1.895	9.36549e-18	1.35663e-15	ID2	inhibitor of DNA binding 2, HLH protein [Source:NCBI gene;Acc:395852]	Human Diseases;Environmental Information Processing;Cellular Processes;Environmental Information Processing	Cancer: overview;Signal transduction;Cellular community - eukaryotes;Signal transduction	ko05202//Transcriptional misregulation in cancer;ko04390//Hippo signaling pathway;ko04550//Signaling pathways regulating pluripotency of stem cells;ko04350//TGF-beta signaling pathway	K17693;K17693;K17693;K17693	GO:0005634//nucleus;GO:0005737//cytoplasm;GO:0005829//cytosol	GO:0044325//ion channel binding;GO:0046983//protein dimerization activity	GO:0043433//negative regulation of sequence-specific DNA binding transcription factor activity;GO:0045892//negative regulation of transcription, DNA-templated;GO:2000045//regulation of G1/S transition of mitotic cell cycle
ENSGALG00000015656	321	330	403	185	213	274	693	1062	2857	3060	1331	1876	3.33	3.82	4.24	2.49	3.33	2.37	9.59	20.28	37.24	34.19	13.26	21.65	3.26333	22.7017	2.7984	9.78205e-18	1.40935e-15	PALM2AKAP2	PALM2-AKAP2 fusion [Source:NCBI gene;Acc:100533110]	-	-	-	-	GO:0016020//membrane	-	GO:0008360//regulation of cell shape
ENSGALG00000012377	492	375	434	278	196	481	137	47	104	156	139	144	10.72	8.46	8.69	7.42	4.67	7.43	3.79	1.15	2.11	3.15	2.49	2.18	7.89833	2.47833	-1.6722	1.11375e-17	1.59606e-15	HNMT	histamine N-methyltransferase [Source:NCBI gene;Acc:424298]	Metabolism;Metabolism	Global and overview maps;Amino acid metabolism	ko01100//Metabolic pathways;ko00340//Histidine metabolism	K00546;K00546	GO:0005654//nucleoplasm;GO:0005737//cytoplasm;GO:0005813//centrosome;GO:0005829//cytosol	GO:0008170//N-methyltransferase activity;GO:0046539//histamine N-methyltransferase activity	GO:0001692//histamine metabolic process;GO:0001695//histamine catabolic process;GO:0032259//methylation
ENSGALG00000029151	5	1	6	1	1	2	35	37	40	29	39	58	0.07	0.02	0.08	0.02	0.02	0.02	0.64	0.96	0.71	0.45	0.53	0.88	0.0383333	0.695	4.1803	1.14993e-17	1.63914e-15	ISLR2	immunoglobulin superfamily containing leucine rich repeat 2 [Source:NCBI gene;Acc:429941]	-	-	-	-	-	GO:0005515//protein binding	-
ENSGALG00000027907	72	64	103	43	34	97	200	150	485	306	257	418	2.38	2.1	3.16	1.66	1.65	2.4	7.97	8.15	18.89	10.21	7.7	14.77	2.225	11.2817	2.3421	1.20924e-17	1.71456e-15	NR2F1	nuclear receptor subfamily 2 group F member 1 [Source:NCBI gene;Acc:100859519]	-	-	-	-	GO:0005634//nucleus;GO:0005654//nucleoplasm;GO:0005829//cytosol	GO:0000978//RNA polymerase II core promoter proximal region sequence-specific DNA binding;GO:0001227//transcriptional repressor activity, RNA polymerase II transcription regulatory region sequence-specific binding;GO:0003700//transcription factor activity, sequence-specific DNA binding;GO:0008270//zinc ion binding;GO:0043565//sequence-specific DNA binding;GO:1990837//sequence-specific double-stra…	GO:0000122//negative regulation of transcription from RNA polymerase II promoter;GO:0006355//regulation of transcription, DNA-templated
ENSGALG00000014662	143	149	176	102	59	138	313	236	556	708	418	486	7.13	8.27	8.63	6.66	4.85	5.74	20.47	21.72	35.2	38.61	19.99	26.17	6.88	27.0267	1.9739	1.26047e-17	1.7778e-15	RBP5	retinol binding protein 5 [Source:NCBI gene;Acc:418296]	-	-	-	-	-	GO:0008289//lipid binding;GO:0016918//retinal binding	-
ENSGALG00000003196	45	57	121	29	43	47	223	293	379	386	246	480	1.95	2.77	5.13	1.67	2.95	1.7	12.53	23.44	20.86	18.21	10.11	22.38	2.695	17.9217	2.7333	1.27678e-17	1.79137e-15	RNASE6	ribonuclease A family member k6 [Source:NCBI gene;Acc:396194]	-	-	-	-	GO:0005737//cytoplasm	GO:0003676//nucleic acid binding;GO:0004518//nuclease activity;GO:0004519//endonuclease activity;GO:0004540//ribonuclease activity;GO:0016787//hydrolase activity	GO:0090305//nucleic acid phosphodiester bond hydrolysis;GO:0090501//RNA phosphodiester bond hydrolysis
MSTRG.12358	35	253	244	63	63	88	5	1	4	6	5	8	0.36	2.89	2.47	0.85	1.07	0.75	0.07	0.02	0.05	0.07	0.05	0.09	1.39833	0.0583333	-4.5832	1.30442e-17	1.82061e-15	--	XP_031409115.1 protein mono-ADP-ribosyltransferase PARP14-like [Meleagris gallopavo]	-	-	-	-	-	-	-
ENSGALG00000024138	133	591	619	456	297	659	83	14	25	55	68	43	4.85	24.01	22.22	21.78	17.88	20.05	3.97	0.94	1.16	2.19	2.38	1.69	18.465	2.055	-3.1676	1.53675e-17	2.13378e-15	--	keratin [Source:NCBI gene;Acc:396480]	-	-	-	-	GO:0005882//intermediate filament	GO:0005200//structural constituent of cytoskeleton	-
MSTRG.13599	256	377	447	184	234	171	41	40	25	40	52	61	2.58	4.23	4.43	2.43	3.89	1.44	0.54	0.74	0.32	0.44	0.5	0.66	3.16667	0.533333	-2.5699	1.61465e-17	2.23037e-15	--	-	-	-	-	-	-	-	-
ENSGALG00000052868	30	44	62	16	13	35	115	98	183	166	151	206	0.45	0.73	0.96	0.31	0.3	0.43	2.24	2.56	3.47	2.76	2.21	3.27	0.53	2.75167	2.3762	1.7555e-17	2.41251e-15	PEAR1	platelet endothelial aggregation receptor 1 [Source:NCBI gene;Acc:100857779]	-	-	-	-	-	-	-
ENSGALG00000010718	420	300	385	270	237	418	525	542	789	828	800	988	4.13	3.28	3.72	3.46	3.84	3.42	6.78	9.82	9.84	8.88	7.54	10.49	3.64167	8.89167	1.2879	1.79053e-17	2.44809e-15	THSD7A	thrombospondin type 1 domain containing 7A [Source:HGNC Symbol;Acc:HGNC:22207]	-	-	-	-	GO:0005886//plasma membrane	-	GO:0031532//actin cytoskeleton reorganization
ENSGALG00000026970	739	782	1026	597	775	995	2325	2740	7204	6157	2814	4577	36.15	42.62	49.39	38.25	62.57	40.6	149.27	247.5	447.59	329.54	132.11	241.93	44.93	257.99	2.5216	1.8962e-17	2.57941e-15	Ifitm2	interferon-induced transmembrane protein 1-like [Source:NCBI gene;Acc:770612]	-	-	-	-	GO:0016021//integral component of membrane	-	-
ENSGALG00000010657	2013	1643	1753	1601	1653	2633	809	446	420	726	750	730	38.41	34.93	32.92	40.01	52.06	41.91	20.26	15.72	10.18	15.16	13.73	15.05	40.04	15.0167	-1.4149	1.9343e-17	2.61794e-15	COL28A1	XP_025008328.1 collagen alpha-1(XXVIII) chain [Gallus gallus]	Organismal Systems	Digestive system	ko04974//Protein digestion and absorption	K23619	GO:0005581//collagen trimer	GO:0004867//serine-type endopeptidase inhibitor activity	GO:0010951//negative regulation of endopeptidase activity
ENSGALG00000033932	688	691	816	303	269	430	1707	1000	2358	2532	2080	2200	11.6	13.1	13.62	6.8	7.65	6.17	46.27	38.23	62.42	60.62	45.43	49.66	9.82333	50.4383	2.3602	2.01902e-17	2.71889e-15	BF1	MHC BF1 class I [Source:NCBI gene;Acc:693260]	Human Diseases;Human Diseases;Cellular Processes;Human Diseases;Cellular Processes;Human Diseases;Human Diseases;Human Diseases;Human Diseases;Human Diseases;Environmental Information Processing;Cellular Processes;Human Diseases;Human Diseases;Human Diseases;Organismal Systems;Human Diseases;Human Diseases	Infectious disease: viral;Infectious disease: viral;Transport and catabolism;Infectious disease: viral;Transport and catabolism;Infectious disease: viral;Infectious disease: viral;Infectious disease: viral;Cancer: overview;Infectious disease: viral;Signaling molecules and interaction;Cell growth and death;Cardiovascular disease;Immune disease;Immune disease;Immune system;Endocrine and metabolic d…	ko05165//Human papillomavirus infection;ko05169//Epstein-Barr virus infection;ko04144//Endocytosis;ko05168//Herpes simplex virus 1 infection;ko04145//Phagosome;ko05163//Human cytomegalovirus infection;ko05166//Human T-cell leukemia virus 1 infection;ko05170//Human immunodeficiency virus 1 infection;ko05203//Viral carcinogenesis;ko05167//Kaposi sarcoma-associated herpesvirus infection;ko04514//Cel…	K06751;K06751;K06751;K06751;K06751;K06751;K06751;K06751;K06751;K06751;K06751;K06751;K06751;K06751;K06751;K06751;K06751;K06751	GO:0005615//extracellular space;GO:0009897//external side of plasma membrane;GO:0016020//membrane;GO:0016021//integral component of membrane	-	-
MSTRG.19959	54	208	204	111	109	181	17	11	9	12	23	29	1.3	5.59	4.84	3.51	4.34	3.64	0.54	0.49	0.28	0.32	0.53	0.76	3.87	0.486667	-2.9913	2.126e-17	2.84862e-15	--	KAF6027711.1 hypothetical protein EB796_013984 [Bugula neritina]	-	-	-	-	-	-	-
MSTRG.30021	2201	1593	1713	1150	706	1750	636	323	347	517	577	568	26.05	17.62	16.29	13.72	12.23	14.24	8.67	6.64	4.59	5.95	5.56	6.7	16.6917	6.35167	-1.3939	2.20338e-17	2.93761e-15	--	-	-	-	-	-	-	-	-
ENSGALG00000014485	215	207	215	109	161	174	380	640	1190	948	790	1175	4.17	4.23	4.2	2.66	6.28	2.52	9.93	26.79	29.9	18.95	13.89	26.16	4.01	20.9367	2.3844	2.26276e-17	3.00185e-15	LDB2	LIM domain binding 2 [Source:NCBI gene;Acc:395631]	-	-	-	-	GO:0005634//nucleus;GO:0005654//nucleoplasm;GO:0005667//transcription factor complex;GO:0005730//nucleolus;GO:0005886//plasma membrane;GO:0031252//cell leading edge	GO:0003712//transcription cofactor activity;GO:0019899//enzyme binding;GO:0030274//LIM domain binding	GO:0006357//regulation of transcription from RNA polymerase II promoter;GO:0010669//epithelial structure maintenance;GO:0030334//regulation of cell migration;GO:0035019//somatic stem cell population maintenance;GO:0043549//regulation of kinase activity;GO:0044089//positive regulation of cellular component biogenesis;GO:0045944//positive regulation of transcription from RNA polymerase II promoter
MSTRG.31947	441	284	313	177	283	102	18	19	29	38	35	45	3.91	2.77	2.68	2.06	4.14	0.75	0.21	0.31	0.32	0.36	0.3	0.42	2.71833	0.32	-3.0866	2.6848e-17	3.5442e-15	--	KFV72086.1 hypothetical protein N308_05504, partial [Struthio camelus australis]	-	-	-	-	-	-	-
ENSGALG00000005541	153	85	117	103	42	160	486	205	300	283	315	392	5.27	3.26	3.97	4.65	2.39	4.6	21.98	13.05	13.13	10.67	10.42	14.6	4.02333	13.975	1.7964	2.78927e-17	3.65564e-15	GJB1	gap junction protein beta 1 [Source:NCBI gene;Acc:378797]	-	-	-	-	GO:0005737//cytoplasm;GO:0005886//plasma membrane;GO:0005921//gap junction;GO:0005922//connexon complex	GO:0042802//identical protein binding	GO:0007154//cell communication
MSTRG.27404	59	51	43	212	126	299	1	2	0	0	0	1	1.05	1.01	0.75	5.13	3.9	4.6	0.02	0.07	0	0	0	0.02	2.74	0.0183333	-7.2236	2.7965e-17	3.65564e-15	--	-	-	-	-	-	-	-	-
ENSGALG00000032803	31	25	40	31	9	45	70	63	104	94	132	126	0.86	0.78	1.1	1.13	0.41	1.04	2.54	3.24	3.67	2.86	3.52	3.78	0.886667	3.26833	1.8821	2.83265e-17	3.68492e-15	Mas1	proto-oncogene Mas-like [Source:NCBI gene;Acc:776507]	-	-	-	-	GO:0016021//integral component of membrane	GO:0004930//G-protein coupled receptor activity	GO:0007186//G-protein coupled receptor signaling pathway
ENSGALG00000027501	704	746	928	478	319	798	1431	1456	3568	2775	1995	2850	6.55	7.74	8.5	5.83	4.9	6.2	17.48	25.03	42.18	28.26	17.82	28.66	6.62	26.5717	2.005	3.14617e-17	4.073e-15	ANPEP	alanyl aminopeptidase, membrane [Source:NCBI gene;Acc:395667]	Metabolism;Organismal Systems;Metabolism;Organismal Systems	Global and overview maps;Immune system;Metabolism of other amino acids;Endocrine system	ko01100//Metabolic pathways;ko04640//Hematopoietic cell lineage;ko00480//Glutathione metabolism;ko04614//Renin-angiotensin system	K11140;K11140;K11140;K11140	GO:0005615//extracellular space;GO:0005793//endoplasmic reticulum-Golgi intermediate compartment;GO:0005886//plasma membrane;GO:0009897//external side of plasma membrane;GO:0070062//extracellular exosome	GO:0008237//metallopeptidase activity;GO:0008270//zinc ion binding	GO:0006508//proteolysis
ENSGALG00000037626	14	16	23	8	9	8	41	46	101	118	106	119	0.17	0.22	0.27	0.13	0.18	0.08	0.65	1.03	1.55	1.56	1.23	1.56	0.175	1.26333	2.8518	3.28104e-17	4.22051e-15	KCNQ3	potassium voltage-gated channel subfamily Q member 3 [Source:NCBI gene;Acc:420325]	Organismal Systems	Nervous system	ko04725//Cholinergic synapse	K04928	GO:0005886//plasma membrane;GO:0005887//integral component of plasma membrane;GO:0008076//voltage-gated potassium channel complex;GO:0009986//cell surface;GO:0016020//membrane;GO:0033268//node of Ranvier;GO:0043194//axon initial segment	GO:0005216//ion channel activity;GO:0005244//voltage-gated ion channel activity;GO:0005249//voltage-gated potassium channel activity;GO:0005267//potassium channel activity;GO:0005516//calmodulin binding	GO:0006811//ion transport;GO:0006813//potassium ion transport;GO:0055085//transmembrane transport;GO:0060081//membrane hyperpolarization;GO:0071805//potassium ion transmembrane transport
ENSGALG00000010224	83	36	92	42	40	64	135	159	318	350	265	419	1.73	0.91	1.82	1.13	1.16	1.04	4.15	5.94	8.57	7.94	5.2	9.45	1.29833	6.875	2.4047	3.29161e-17	4.22051e-15	GLIPR1L	GLI pathogenesis-related 1-like [Source:NCBI gene;Acc:417862]	-	-	-	-	GO:0005576//extracellular region;GO:0005615//extracellular space;GO:0016020//membrane;GO:0016021//integral component of membrane	-	-
ENSGALG00000024449	129	138	167	79	82	101	306	436	826	539	416	644	5.29	6.31	6.75	4.25	5.55	3.46	16.48	33.05	43.06	24.21	16.39	28.56	5.26833	26.9583	2.3553	3.69783e-17	4.71879e-15	RAMP2	receptor activity modifying protein 2 [Source:NCBI gene;Acc:420022]	Organismal Systems	Circulatory system	ko04270//Vascular smooth muscle contraction	K08448	GO:0005737//cytoplasm;GO:0005886//plasma membrane;GO:0009986//cell surface;GO:0016021//integral component of membrane;GO:0043235//receptor complex;GO:1903143//adrenomedullin receptor complex	GO:0001605//adrenomedullin receptor activity;GO:0015026//coreceptor activity;GO:0097643//amylin receptor activity;GO:1990409//adrenomedullin binding	GO:0001525//angiogenesis;GO:0001570//vasculogenesis;GO:0002040//sprouting angiogenesis;GO:0006816//calcium ion transport;GO:0006886//intracellular protein transport;GO:0007186//G-protein coupled receptor signaling pathway;GO:0007189//adenylate cyclase-activating G-protein coupled receptor signaling pathway;GO:0007507//heart development;GO:0008217//regulation of blood pressure;GO:0008277//regulati…
MSTRG.18342	115	93	106	67	89	140	32	15	25	22	26	29	2.33	2.1	2.11	1.78	2.98	2.37	0.85	0.56	0.64	0.49	0.51	0.64	2.27833	0.615	-1.8893	3.99215e-17	5.07022e-15	--	-	-	-	-	-	-	-	-
ENSGALG00000035903	261	205	230	142	176	243	358	519	862	891	818	796	2.73	2.38	2.36	1.94	3.03	2.12	4.91	10.01	11.43	10.18	8.2	8.98	2.42667	8.95167	1.8832	4.33347e-17	5.47775e-15	FAM46A	family with sequence similarity 46 member A [Source:NCBI gene;Acc:421845]	-	-	-	-	GO:0005737//cytoplasm	GO:1990817//RNA adenylyltransferase activity	GO:0009617//response to bacterium;GO:0030278//regulation of ossification;GO:0030501//positive regulation of bone mineralization;GO:0045669//positive regulation of osteoblast differentiation
ENSGALG00000031546	1453	2230	2738	1120	969	1312	5147	3391	9224	9013	6214	8319	39.66	67.81	73.53	40.04	43.65	29.87	184.36	170.9	319.75	269.15	162.76	245.33	49.0933	225.375	2.1987	4.43217e-17	5.57621e-15	Cblif	gastric intrinsic factor [Source:NCBI gene;Acc:770547]	-	-	-	-	-	GO:0031419//cobalamin binding	GO:0015889//cobalamin transport
ENSGALG00000052853	9	6	6	4	6	10	33	26	56	39	50	74	0.16	0.12	0.1	0.09	0.17	0.15	0.68	0.76	1.18	0.67	0.83	1.28	0.131667	0.9	2.773	5.24972e-17	6.57393e-15	--	XP_010725873.2 IgGFc-binding protein-like [Meleagris gallopavo]	-	-	-	-	-	-	-
ENSGALG00000032143	156	111	160	128	97	162	375	530	2353	3055	877	893	2.88	2.29	2.92	3.11	2.97	2.51	9.13	18.16	55.43	61.99	15.6	17.89	2.78	29.7	3.4173	5.57854e-17	6.95319e-15	CRISPLD2	cysteine rich secretory protein LCCL domain containing 2 [Source:NCBI gene;Acc:415818]	-	-	-	-	GO:0005576//extracellular region;GO:0030133//transport vesicle;GO:0031012//extracellular matrix	GO:0005539//glycosaminoglycan binding;GO:0008201//heparin binding	GO:0030198//extracellular matrix organization;GO:0060325//face morphogenesis
ENSGALG00000014857	2921	4051	5661	1885	1751	2701	7138	11624	16149	17612	13084	19946	45.43	70.19	86.64	38.39	44.94	35.05	145.69	333.79	318.97	299.68	195.28	335.17	53.44	271.43	2.3446	7.26905e-17	9.01833e-15	SELENOP	NP_001026780.2 selenoprotein P precursor [Gallus gallus]	-	-	-	-	GO:0005576//extracellular region	GO:0008430//selenium binding	GO:0001887//selenium compound metabolic process
ENSGALG00000041140	821	887	1370	602	574	944	1658	2442	5101	5122	3171	4359	19.47	23.33	31.8	18.68	21.86	18.58	51.6	104	151.16	131.14	70.87	109.32	22.2867	103.015	2.2086	7.83589e-17	9.67679e-15	HTRA1	HtrA serine peptidase 1 [Source:NCBI gene;Acc:100857572]	-	-	-	-	GO:0005576//extracellular region;GO:0005886//plasma membrane	GO:0004252//serine-type endopeptidase activity;GO:0005515//protein binding;GO:0005520//insulin-like growth factor binding;GO:0008236//serine-type peptidase activity;GO:0042802//identical protein binding	GO:0006508//proteolysis;GO:0030512//negative regulation of transforming growth factor beta receptor signaling pathway;GO:0030514//negative regulation of BMP signaling pathway;GO:0060718//chorionic trophoblast cell differentiation
MSTRG.31562	256	267	278	240	184	340	127	55	62	113	109	96	3.76	4.37	4.02	4.63	4.46	4.17	2.46	1.49	1.16	1.86	1.54	1.53	4.235	1.67333	-1.3396	8.22196e-17	1.0107e-14	--	-	-	-	-	-	-	-	-
ENSGALG00000030904	2895	3069	4277	2110	1841	3191	6229	5757	12797	10500	7784	10485	7.39	8.72	10.73	7.02	7.72	6.78	20.84	27.04	41.39	29.26	19.03	28.85	8.06	27.735	1.7829	8.34107e-17	1.02066e-14	LRP1	LDL receptor related protein 1 [Source:NCBI gene;Acc:396170]	Human Diseases;Human Diseases;Organismal Systems	Neurodegenerative disease;Infectious disease: parasitic;Digestive system	ko05010//Alzheimer disease;ko05144//Malaria;ko04979//Cholesterol metabolism	K04550;K04550;K04550	GO:0005769//early endosome;GO:0016323//basolateral plasma membrane;GO:0043235//receptor complex	GO:0005509//calcium ion binding;GO:0005515//protein binding;GO:0016964//alpha-2 macroglobulin receptor activity;GO:0032050//clathrin heavy chain binding;GO:0034185//apolipoprotein binding;GO:0038024//cargo receptor activity;GO:0044877//macromolecular complex binding	GO:0006898//receptor-mediated endocytosis;GO:0006909//phagocytosis;GO:0010942//positive regulation of cell death;GO:0032092//positive regulation of protein binding;GO:0045807//positive regulation of endocytosis;GO:1903078//positive regulation of protein localization to plasma membrane
ENSGALG00000039935	23	19	33	21	21	30	58	87	207	176	132	142	0.39	0.38	0.58	0.5	0.63	0.44	1.34	2.85	4.67	3.44	2.25	2.74	0.486667	2.88167	2.5659	8.43405e-17	1.02734e-14	PDE1C	phosphodiesterase 1C [Source:NCBI gene;Acc:420752]	Metabolism;Environmental Information Processing;Organismal Systems;Metabolism;Human Diseases;Organismal Systems;Organismal Systems	Global and overview maps;Signal transduction;Sensory system;Nucleotide metabolism;Substance dependence;Endocrine system;Sensory system	ko01100//Metabolic pathways;ko04020//Calcium signaling pathway;ko04740//Olfactory transduction;ko00230//Purine metabolism;ko05032//Morphine addiction;ko04924//Renin secretion;ko04742//Taste transduction	K13755;K13755;K13755;K13755;K13755;K13755;K13755	-	GO:0004114//3',5'-cyclic-nucleotide phosphodiesterase activity;GO:0008081//phosphoric diester hydrolase activity	GO:0007165//signal transduction
ENSGALG00000032239	72	53	54	58	17	55	146	99	257	318	242	192	2.36	1.94	1.74	2.49	0.92	1.5	6.28	5.99	10.7	11.41	7.61	6.8	1.825	8.13167	2.1557	9.20488e-17	1.11616e-14	GCHFR	GTP cyclohydrolase I feedback regulator [Source:NCBI gene;Acc:423003]	-	-	-	-	GO:0005634//nucleus;GO:0005654//nucleoplasm;GO:0005737//cytoplasm;GO:0030425//dendrite;GO:0031965//nuclear membrane;GO:0042470//melanosome	-	GO:0009890//negative regulation of biosynthetic process
ENSGALG00000018557	595	650	803	309	458	604	1367	1808	4621	3749	2192	3345	15.12	18.41	20.08	10.29	19.21	12.81	45.6	84.86	149.18	104.26	53.47	91.87	15.9867	88.2067	2.464	9.6441e-17	1.16416e-14	SOD3	superoxide dismutase 3, extracellular [Source:NCBI gene;Acc:422810]	-	-	-	-	GO:0005615//extracellular space	GO:0004784//superoxide dismutase activity;GO:0005507//copper ion binding;GO:0046872//metal ion binding	GO:0001666//response to hypoxia;GO:0006801//superoxide metabolic process
ENSGALG00000016820	962	1280	1465	706	496	890	2141	1567	2567	3779	3357	3183	14.48	21.46	21.7	13.92	12.32	11.18	42.29	43.55	49.07	62.24	48.49	51.77	15.8433	49.5683	1.6455	1.02195e-16	1.22472e-14	GAS6	growth arrest specific 6 [Source:NCBI gene;Acc:418737]	Human Diseases	Drug resistance: antineoplastic	ko01521//EGFR tyrosine kinase inhibitor resistance	K05464	GO:0005576//extracellular region;GO:0005615//extracellular space;GO:0005737//cytoplasm	GO:0001786//phosphatidylserine binding;GO:0005102//receptor binding;GO:0005509//calcium ion binding;GO:0030296//protein tyrosine kinase activator activity;GO:0030674//protein binding, bridging;GO:0030971//receptor tyrosine kinase binding;GO:0043027//cysteine-type endopeptidase inhibitor activity involved in apoptotic process;GO:0048018//receptor agonist activity	GO:0001764//neuron migration;GO:0001934//positive regulation of protein phosphorylation;GO:0001961//positive regulation of cytokine-mediated signaling pathway;GO:0006468//protein phosphorylation;GO:0006909//phagocytosis;GO:0007165//signal transduction;GO:0007167//enzyme linked receptor protein signaling pathway;GO:0007596//blood coagulation;GO:0009267//cellular response to starvation;GO:0010628//…
ENSGALG00000009594	643	504	526	242	298	331	915	1446	2919	3144	2068	2352	18.36	16.04	14.78	9.05	14.04	7.89	34.29	76.25	105.87	98.24	56.68	72.58	13.36	73.985	2.4693	1.02372e-16	1.22472e-14	RARRES1	retinoic acid receptor responder 1 [Source:NCBI gene;Acc:395209]	-	-	-	-	-	-	-
MSTRG.17971	39	38	40	65	58	68	0	0	0	1	0	0	1.07	1.17	1.08	2.34	2.64	1.56	0	0	0	0.03	0	0	1.64333	0.005	-8.3605	1.17261e-16	1.3966e-14	--	-	-	-	-	-	-	-	-
ENSGALG00000050548	0	585	687	0	0	0	0	0	0	0	0	0	0	18.95	19.67	0	0	0	0	0	0	0	0	0	6.43667	0.001	-12.6521	1.26267e-16	1.49305e-14	bioC	putative methyltransferase DDB_G0268948 [Source:NCBI gene;Acc:107048987]	-	-	-	-	-	GO:0008168//methyltransferase activity	-
ENSGALG00000007681	16	14	26	5	5	17	47	52	146	119	92	147	0.34	0.33	0.54	0.14	0.17	0.3	1.29	2.02	3.89	2.73	1.85	3.33	0.303333	2.51833	3.0535	1.26883e-16	1.49305e-14	HTR2B	5-hydroxytryptamine receptor 2B [Source:NCBI gene;Acc:395581]	Environmental Information Processing;Environmental Information Processing;Organismal Systems;Organismal Systems;Cellular Processes	Signaling molecules and interaction;Signal transduction;Sensory system;Nervous system;Cellular community - eukaryotes	ko04080//Neuroactive ligand-receptor interaction;ko04020//Calcium signaling pathway;ko04750//Inflammatory mediator regulation of TRP channels;ko04726//Serotonergic synapse;ko04540//Gap junction	K04157;K04157;K04157;K04157;K04157	GO:0005654//nucleoplasm;GO:0005737//cytoplasm;GO:0005886//plasma membrane;GO:0005887//integral component of plasma membrane;GO:0016020//membrane;GO:0016021//integral component of membrane;GO:0030054//cell junction;GO:0030425//dendrite;GO:0045202//synapse	GO:0001587//Gq/11-coupled serotonin receptor activity;GO:0001965//G-protein alpha-subunit binding;GO:0004930//G-protein coupled receptor activity;GO:0004993//G-protein coupled serotonin receptor activity;GO:0005096//GTPase activator activity;GO:0030594//neurotransmitter receptor activity;GO:0051378//serotonin binding	GO:0001755//neural crest cell migration;GO:0001819//positive regulation of cytokine production;GO:0001938//positive regulation of endothelial cell proliferation;GO:0002031//G-protein coupled receptor internalization;GO:0003007//heart morphogenesis;GO:0003300//cardiac muscle hypertrophy;GO:0006874//cellular calcium ion homeostasis;GO:0006939//smooth muscle contraction;GO:0007165//signal transducti…
ENSGALG00000007114	4332	7888	14216	8635	2623	10567	26759	16082	48668	57909	41761	55737	129.31	262.31	417.54	337.58	129.21	263.12	1048.24	886.38	1845.01	1891.22	1196.24	1797.62	256.512	1444.12	2.4931	1.2703e-16	1.49305e-14	APOA1	apolipoprotein A1 [Source:NCBI gene;Acc:396536]	Human Diseases;Human Diseases;Organismal Systems;Organismal Systems;Organismal Systems;Organismal Systems	Cardiovascular disease;Infectious disease: parasitic;Endocrine system;Digestive system;Digestive system;Digestive system	ko05417//Lipid and atherosclerosis;ko05143//African trypanosomiasis;ko03320//PPAR signaling pathway;ko04979//Cholesterol metabolism;ko04975//Fat digestion and absorption;ko04977//Vitamin digestion and absorption	K08757;K08757;K08757;K08757;K08757;K08757	GO:0005576//extracellular region;GO:0005615//extracellular space;GO:0030139//endocytic vesicle;GO:0031410//cytoplasmic vesicle;GO:0034361//very-low-density lipoprotein particle;GO:0034364//high-density lipoprotein particle;GO:0034366//spherical high-density lipoprotein particle	GO:0001540//beta-amyloid binding;GO:0005102//receptor binding;GO:0005319//lipid transporter activity;GO:0005543//phospholipid binding;GO:0008035//high-density lipoprotein particle binding;GO:0008289//lipid binding;GO:0015485//cholesterol binding;GO:0019899//enzyme binding;GO:0031072//heat shock protein binding;GO:0034190//apolipoprotein receptor binding;GO:0034191//apolipoprotein A-I receptor bin…	GO:0001932//regulation of protein phosphorylation;GO:0001935//endothelial cell proliferation;GO:0002719//negative regulation of cytokine production involved in immune response;GO:0006644//phospholipid metabolic process;GO:0006656//phosphatidylcholine biosynthetic process;GO:0006695//cholesterol biosynthetic process;GO:0006869//lipid transport;GO:0007186//G-protein coupled receptor signaling pathw…
ENSGALG00000027165	193	160	375	236	179	268	672	947	1135	1171	640	1270	9.65	8.92	18.51	15.46	14.79	11.19	44.19	87.59	72.23	64.23	30.76	68.76	13.0867	61.2933	2.2276	1.29351e-16	1.51368e-14	RSFR	leukocyte ribonuclease A-2 [Source:NCBI gene;Acc:423668]	-	-	-	-	GO:0005576//extracellular region;GO:0005737//cytoplasm	GO:0003676//nucleic acid binding;GO:0004518//nuclease activity;GO:0004519//endonuclease activity;GO:0004540//ribonuclease activity;GO:0016787//hydrolase activity	GO:0001525//angiogenesis;GO:0050829//defense response to Gram-negative bacterium;GO:0050830//defense response to Gram-positive bacterium;GO:0090305//nucleic acid phosphodiester bond hydrolysis;GO:0090501//RNA phosphodiester bond hydrolysis
ENSGALG00000031997	151	168	305	150	150	278	509	353	416	510	642	882	2.74	3.4	5.45	3.57	4.5	4.21	12.13	11.84	9.6	10.14	11.19	17.31	3.97833	12.035	1.597	1.46061e-16	1.70181e-14	SFRP4	secreted frizzled related protein 4 [Source:NCBI gene;Acc:420732]	Environmental Information Processing	Signal transduction	ko04310//Wnt signaling pathway	K02185	GO:0005615//extracellular space;GO:0005634//nucleus;GO:0005737//cytoplasm;GO:0009986//cell surface	GO:0005515//protein binding;GO:0017147//Wnt-protein binding	GO:0002092//positive regulation of receptor internalization;GO:0008285//negative regulation of cell proliferation;GO:0010628//positive regulation of gene expression;GO:0043065//positive regulation of apoptotic process;GO:0043433//negative regulation of sequence-specific DNA binding transcription factor activity;GO:0045606//positive regulation of epidermal cell differentiation;GO:0055062//phosphat…
ENSGALG00000045581	25	30	22	22	16	21	60	60	88	85	83	90	0.59	0.79	0.52	0.69	0.63	0.41	1.88	2.61	2.66	2.2	1.89	2.31	0.605	2.25833	1.9003	1.61105e-16	1.86298e-14	Gimap8	GTPase IMAP family member 8-like [Source:NCBI gene;Acc:420368]	-	-	-	-	-	GO:0005525//GTP binding	-
ENSGALG00000017302	115	106	194	88	45	102	262	204	424	440	398	542	1.7	1.73	2.8	1.72	1.12	1.25	5.04	5.52	7.91	7.07	5.62	8.58	1.72	6.62333	1.9451	1.61285e-16	1.86298e-14	SLCO2B1	solute carrier organic anion transporter family member 2B1 [Source:NCBI gene;Acc:419051]	-	-	-	-	GO:0005615//extracellular space;GO:0005886//plasma membrane;GO:0005887//integral component of plasma membrane;GO:0016020//membrane;GO:0016021//integral component of membrane	GO:0005515//protein binding;GO:0015125//bile acid transmembrane transporter activity;GO:0015347//sodium-independent organic anion transmembrane transporter activity;GO:0022857//transmembrane transporter activity	GO:0006811//ion transport;GO:0015721//bile acid and bile salt transport;GO:0043252//sodium-independent organic anion transport;GO:0055085//transmembrane transport
MSTRG.26626	29	45	42	66	81	80	0	0	0	0	0	1	2.38	4.12	3.4	7.1	10.99	5.48	0	0	0	0	0	0.09	5.57833	0.015	-8.5387	2.03967e-16	2.34417e-14	--	-	-	-	-	-	-	-	-
MSTRG.28432	103	135	199	147	75	212	46	27	20	30	38	41	1.31	1.91	2.49	2.45	1.57	2.25	0.77	0.63	0.32	0.42	0.46	0.56	1.99667	0.526667	-1.9226	2.0562e-16	2.34417e-14	--	-	-	-	-	-	-	-	-
MSTRG.27656	264	393	390	84	104	70	20	7	14	18	20	22	2.2	3.64	3.19	0.92	1.43	0.49	0.22	0.11	0.15	0.16	0.16	0.2	1.97833	0.166667	-3.5692	2.06443e-16	2.34417e-14	--	OXB75889.1 hypothetical protein H355_008533 [Colinus virginianus]	-	-	-	-	-	-	-
ENSGALG00000028341	24	20	21	16	9	32	80	75	57	98	67	77	0.46	0.37	0.37	0.38	0.31	0.51	2.07	2.93	1.46	2.15	1.33	1.85	0.4	1.965	2.2965	2.08325e-16	2.35557e-14	MADCAM1	mucosal vascular addressin cell adhesion molecule 1 [Source:NCBI gene;Acc:100858236]	Environmental Information Processing;Organismal Systems	Signaling molecules and interaction;Immune system	ko04514//Cell adhesion molecules;ko04672//Intestinal immune network for IgA production	K06779;K06779	GO:0016020//membrane	GO:0098640//integrin binding involved in cell-matrix adhesion	GO:0007155//cell adhesion;GO:0007229//integrin-mediated signaling pathway;GO:2000403//positive regulation of lymphocyte migration
MSTRG.4322	9	31	28	18	16	23	75	44	95	104	109	107	0.39	1.44	1.14	0.96	1.06	0.79	4.07	3.37	4.96	4.69	4.31	4.77	0.963333	4.36167	2.1788	2.29054e-16	2.57907e-14	env	XP_040511164.1 uncharacterized protein LOC107053122 isoform X2 [Gallus gallus]	-	-	-	-	-	-	-
ENSGALG00000041121	401	347	330	268	203	400	567	673	1508	1416	969	1237	2.35	2.26	1.91	2.01	1.97	1.95	4.39	7.53	11.69	9.49	5.65	7.96	2.075	7.785	1.9076	2.30555e-16	2.58511e-14	SLIT2	slit guidance ligand 2 [Source:NCBI gene;Acc:373967]	Organismal Systems;Organismal Systems	Development and regeneration;Development and regeneration	ko04360//Axon guidance;ko04361//Axon regeneration	K06839;K06839	GO:0005615//extracellular space;GO:0005737//cytoplasm	GO:0005095//GTPase inhibitor activity;GO:0005509//calcium ion binding;GO:0005515//protein binding;GO:0008201//heparin binding;GO:0042802//identical protein binding;GO:0042803//protein homodimerization activity;GO:0043237//laminin-1 binding;GO:0043394//proteoglycan binding;GO:0048495//Roundabout binding	GO:0001657//ureteric bud development;GO:0001933//negative regulation of protein phosphorylation;GO:0002042//cell migration involved in sprouting angiogenesis;GO:0002689//negative regulation of leukocyte chemotaxis;GO:0007411//axon guidance;GO:0008045//motor neuron axon guidance;GO:0010593//negative regulation of lamellipodium assembly;GO:0010596//negative regulation of endothelial cell migration;…
MSTRG.20221	194	310	307	279	163	413	100	41	47	103	83	84	1.67	2.98	2.6	3.15	2.32	2.97	1.13	0.65	0.51	0.97	0.69	0.78	2.615	0.788333	-1.7299	2.33997e-16	2.61277e-14	Csmd1	XP_027757887.1 CUB and sushi domain-containing protein 1-like, partial [Empidonax traillii]	-	-	-	-	-	-	-
ENSGALG00000054822	155	123	162	81	121	142	301	552	543	526	451	687	5.92	5.22	6.09	4.05	7.64	4.53	15.12	38.91	26.35	22	16.54	28.37	5.575	24.5483	2.1386	2.59064e-16	2.88067e-14	Ces1	XP_015147938.2 LOW QUALITY PROTEIN: fatty acyl-CoA hydrolase precursor, medium chain [Gallus gallus]	Metabolism	Xenobiotics biodegradation and metabolism	ko00983//Drug metabolism - other enzymes	K01044	-	-	-
ENSGALG00000003770	1299	1215	1667	784	734	981	2461	3588	11975	11242	4974	7558	30.27	31.68	38.4	24.16	28.38	19.18	75.82	154.45	357.07	289.03	112.13	191.94	28.6783	196.74	2.7783	2.69294e-16	2.98204e-14	ANXA2	annexin A2 pseudogene 2 [Source:NCBI gene;Acc:396297]	Human Diseases	Infectious disease: bacterial	ko05132//Salmonella infection	K17092	GO:0001533//cornified envelope;GO:0005576//extracellular region;GO:0005604//basement membrane;GO:0005737//cytoplasm;GO:0005765//lysosomal membrane;GO:0005768//endosome;GO:0005769//early endosome;GO:0005811//lipid particle;GO:0005829//cytosol;GO:0005886//plasma membrane;GO:0009986//cell surface;GO:0016020//membrane;GO:0016323//basolateral plasma membrane;GO:0019897//extrinsic component of plasma m…	GO:0002020//protease binding;GO:0004859//phospholipase inhibitor activity;GO:0004867//serine-type endopeptidase inhibitor activity;GO:0005509//calcium ion binding;GO:0005544//calcium-dependent phospholipid binding;GO:0005546//phosphatidylinositol-4,5-bisphosphate binding;GO:0008092//cytoskeletal protein binding;GO:0019834//phospholipase A2 inhibitor activity;GO:0042802//identical protein binding;…	GO:0001525//angiogenesis;GO:0001765//membrane raft assembly;GO:0001921//positive regulation of receptor recycling;GO:0002091//negative regulation of receptor internalization;GO:0006900//membrane budding;GO:0010756//positive regulation of plasminogen activation;GO:0010951//negative regulation of endopeptidase activity;GO:0030199//collagen fibril organization;GO:0031340//positive regulation of vesi…
ENSGALG00000003578	2919	2426	4559	1909	3304	4124	10767	13924	62034	68222	18743	21362	13.03	12.07	20.04	11.18	24.32	15.37	63.14	114.76	352.37	334.26	80.43	103.14	16.0017	174.683	3.4484	2.79166e-16	3.07863e-14	FN1	fibronectin 1 [Source:NCBI gene;Acc:396133]	Human Diseases;Environmental Information Processing;Human Diseases;Human Diseases;Cellular Processes;Cellular Processes;Human Diseases;Human Diseases;Human Diseases;Environmental Information Processing;Human Diseases;Human Diseases	Cancer: overview;Signal transduction;Infectious disease: viral;Infectious disease: bacterial;Cell motility;Cellular community - eukaryotes;Cancer: overview;Infectious disease: parasitic;Endocrine and metabolic disease;Signaling molecules and interaction;Cancer: specific types;Infectious disease: bacterial	ko05200//Pathways in cancer;ko04151//PI3K-Akt signaling pathway;ko05165//Human papillomavirus infection;ko05135//Yersinia infection;ko04810//Regulation of actin cytoskeleton;ko04510//Focal adhesion;ko05205//Proteoglycans in cancer;ko05146//Amoebiasis;ko04933//AGE-RAGE signaling pathway in diabetic complications;ko04512//ECM-receptor interaction;ko05222//Small cell lung cancer;ko05100//Bacterial i…	K05717;K05717;K05717;K05717;K05717;K05717;K05717;K05717;K05717;K05717;K05717;K05717	GO:0005576//extracellular region;GO:0005577//fibrinogen complex;GO:0005604//basement membrane;GO:0005615//extracellular space;GO:0005793//endoplasmic reticulum-Golgi intermediate compartment;GO:0016324//apical plasma membrane;GO:0031012//extracellular matrix;GO:0070062//extracellular exosome	GO:0002020//protease binding;GO:0005102//receptor binding;GO:0005178//integrin binding;GO:0005515//protein binding;GO:0008022//protein C-terminus binding;GO:0016504//peptidase activator activity;GO:0019899//enzyme binding;GO:0042802//identical protein binding;GO:0043394//proteoglycan binding;GO:0051087//chaperone binding	GO:0001932//regulation of protein phosphorylation;GO:0007044//cell-substrate junction assembly;GO:0007155//cell adhesion;GO:0007160//cell-matrix adhesion;GO:0007161//calcium-independent cell-matrix adhesion;GO:0007229//integrin-mediated signaling pathway;GO:0008284//positive regulation of cell proliferation;GO:0010628//positive regulation of gene expression;GO:0014068//positive regulation of phos…
MSTRG.28549	1206	705	762	925	542	1343	308	139	143	369	306	212	5.64	3.63	3.47	5.66	4.2	5.24	1.89	1.19	0.85	1.89	1.37	1.07	4.64	1.37667	-1.7529	2.87812e-16	3.16097e-14	--	-	-	-	-	-	-	-	-
MSTRG.27632	330	364	407	271	301	474	133	109	106	113	142	150	3.47	4.27	4.17	3.75	5.24	4.16	1.72	1.99	1.27	1.05	1.3	1.52	4.17667	1.475	-1.5016	2.9587e-16	3.23622e-14	--	-	-	-	-	-	-	-	-
ENSGALG00000009870	24	28	40	16	36	26	92	219	183	203	155	260	1.03	1.34	1.7	0.9	2.56	0.93	5.2	17.43	10.02	9.56	6.38	12.11	1.41	10.1167	2.843	3.15581e-16	3.43778e-14	IL15	interleukin 15 [Source:NCBI gene;Acc:395258]	Human Diseases;Environmental Information Processing;Human Diseases;Human Diseases;Environmental Information Processing;Organismal Systems;Environmental Information Processing	Cancer: overview;Signaling molecules and interaction;Infectious disease: viral;Immune disease;Signal transduction;Immune system;Signal transduction	ko05200//Pathways in cancer;ko04060//Cytokine-cytokine receptor interaction;ko05166//Human T-cell leukemia virus 1 infection;ko05323//Rheumatoid arthritis;ko04630//JAK-STAT signaling pathway;ko04672//Intestinal immune network for IgA production;ko04668//TNF signaling pathway	K05433;K05433;K05433;K05433;K05433;K05433;K05433	GO:0005576//extracellular region;GO:0005615//extracellular space;GO:0005654//nucleoplasm;GO:0005737//cytoplasm;GO:0005829//cytosol;GO:0016607//nuclear speck	GO:0005125//cytokine activity;GO:0005126//cytokine receptor binding	GO:0001819//positive regulation of cytokine production;GO:0001866//NK T cell proliferation;GO:0006955//immune response;GO:0007260//tyrosine phosphorylation of STAT protein;GO:0030225//macrophage differentiation;GO:0032740//positive regulation of interleukin-17 production;GO:0032819//positive regulation of natural killer cell proliferation;GO:0032825//positive regulation of natural killer cell dif…
ENSGALG00000015077	272	316	392	189	154	278	495	632	1370	1012	965	1221	2.33	3.02	3.32	2.16	2.19	1.97	5.56	9.98	14.84	9.52	7.91	11.28	2.49833	9.84833	1.9789	3.20446e-16	3.47665e-14	ARHGAP31	Rho GTPase activating protein 31 [Source:HGNC Symbol;Acc:HGNC:29216]	-	-	-	-	GO:0030027//lamellipodium	GO:0005096//GTPase activator activity	GO:0007165//signal transduction;GO:0007264//small GTPase mediated signal transduction;GO:0050790//regulation of catalytic activity
ENSGALG00000005473	49	51	78	33	36	54	98	206	358	289	221	461	0.8	0.95	1.29	0.73	1.01	0.77	2.15	6.49	7.82	5.39	3.63	8.5	0.925	5.66333	2.6141	3.4525e-16	3.73065e-14	PNAT3	N-acetyltransferase, pineal gland isozyme NAT-3 [Source:NCBI gene;Acc:415809]	Metabolism;Metabolism;Human Diseases;Metabolism	Global and overview maps;Xenobiotics biodegradation and metabolism;Cancer: overview;Biosynthesis of other secondary metabolites	ko01100//Metabolic pathways;ko00983//Drug metabolism - other enzymes;ko05204//Chemical carcinogenesis - DNA adducts;ko00232//Caffeine metabolism	K00622;K00622;K00622;K00622	-	GO:0004060//arylamine N-acetyltransferase activity;GO:0016407//acetyltransferase activity;GO:0016740//transferase activity;GO:0016746//transferase activity, transferring acyl groups	-
MSTRG.18579	280	187	153	208	99	332	63	44	39	63	67	71	2.19	1.63	1.18	2.13	1.28	2.17	0.65	0.64	0.39	0.54	0.5	0.6	1.76333	0.553333	-1.6721	3.56901e-16	3.84106e-14	--	-	-	-	-	-	-	-	-
ENSGALG00000017072	167	139	163	88	112	152	240	473	635	701	485	772	2.6	2.41	2.5	1.79	2.88	1.97	4.9	13.6	12.56	11.94	7.25	12.99	2.35833	10.54	2.16	3.60399e-16	3.85071e-14	N4BP2L1	NEDD4 binding protein 2 like 1 [Source:NCBI gene;Acc:418914]	-	-	-	-	-	-	-
MSTRG.17303	81	108	188	90	60	103	224	337	716	445	499	685	1.2	1.69	2.67	1.73	1.43	1.29	4.26	8.96	13.35	7.11	6.84	10.62	1.66833	8.52333	2.353	3.60671e-16	3.85071e-14	--	-	-	-	-	-	-	-	-
ENSGALG00000005957	308	225	263	235	104	274	447	328	639	831	616	660	4.03	3.28	3.39	4.03	2.25	2.99	7.69	7.93	10.63	11.91	7.74	9.34	3.32833	9.20667	1.4679	3.78606e-16	4.02614e-14	Slc6a14	solute carrier family 6 member 14 [Source:NCBI gene;Acc:100857521]	-	-	-	-	GO:0016021//integral component of membrane	-	-
MSTRG.13799	2	0	0	1	0	2	49	64	33	39	40	54	0.11	0	0	0.07	0	0.09	3.52	6.47	2.3	2.34	2.1	3.2	0.045	3.32167	6.2058	3.85286e-16	4.08099e-14	--	-	-	-	-	-	-	-	-
ENSGALG00000037556	10	2	4	4	4	2	22	49	115	195	53	97	0.09	0.02	0.04	0.05	0.06	0.02	0.27	0.85	1.38	2.01	0.48	0.99	0.0466667	0.996667	4.4166	4.03785e-16	4.26009e-14	SLC1A2	solute carrier family 1 member 2 [Source:NCBI gene;Acc:423156]	Human Diseases;Human Diseases;Organismal Systems;Organismal Systems	Neurodegenerative disease;Neurodegenerative disease;Nervous system;Nervous system	ko05014//Amyotrophic lateral sclerosis;ko05016//Huntington disease;ko04724//Glutamatergic synapse;ko04721//Synaptic vesicle cycle	K05613;K05613;K05613;K05613	GO:0005886//plasma membrane;GO:0005887//integral component of plasma membrane;GO:0009986//cell surface;GO:0016020//membrane;GO:0016021//integral component of membrane;GO:0030424//axon;GO:0030673//axolemma;GO:0031982//vesicle;GO:0044297//cell body;GO:0044306//neuron projection terminus;GO:0045121//membrane raft;GO:0045202//synapse;GO:0097449//astrocyte projection;GO:0098796//membrane protein compl…	GO:0005313//L-glutamate transmembrane transporter activity;GO:0005314//high-affinity glutamate transmembrane transporter activity;GO:0008509//anion transmembrane transporter activity;GO:0015293//symporter activity;GO:0015501//glutamate:sodium symporter activity;GO:0033229//cysteine transmembrane transporter activity	GO:0006750//glutathione biosynthetic process;GO:0007399//nervous system development;GO:0007632//visual behavior;GO:0009410//response to xenobiotic stimulus;GO:0009416//response to light stimulus;GO:0009611//response to wounding;GO:0010259//multicellular organism aging;GO:0015813//L-glutamate transport;GO:0021537//telencephalon development;GO:0030534//adult behavior;GO:0031668//cellular response t…
MSTRG.7953	77	94	112	109	77	146	30	14	14	33	18	25	1.14	1.55	1.63	2.11	1.88	1.8	0.58	0.38	0.26	0.53	0.26	0.4	1.685	0.401667	-2.0687	4.08737e-16	4.28094e-14	--	-	-	-	-	-	-	-	-
ENSGALG00000020788	873	1095	1148	543	877	736	163	189	178	200	229	258	6.08	8.5	7.87	4.96	10.08	4.28	1.49	2.43	1.58	1.52	1.53	1.94	6.96167	1.74833	-1.9935	4.08956e-16	4.28094e-14	CCDC141	coiled-coil domain containing 141 [Source:NCBI gene;Acc:770766]	-	-	-	-	GO:0005737//cytoplasm;GO:0005813//centrosome;GO:0005886//plasma membrane	GO:0005515//protein binding	GO:0007155//cell adhesion;GO:0007411//axon guidance;GO:0021799//cerebral cortex radially oriented cell migration;GO:0051642//centrosome localization
ENSGALG00000047313	4	2	8	11	6	15	57	25	69	55	60	51	0.09	0.05	0.18	0.36	0.22	0.28	1.73	1.08	2.03	1.42	1.34	1.29	0.196667	1.48167	2.9134	4.73567e-16	4.938e-14	GLYATL3	glycine N-acyltransferase-like protein 3 [Source:NCBI gene;Acc:107050382]	-	-	-	-	GO:0005739//mitochondrion	GO:0008080//N-acetyltransferase activity;GO:0047961//glycine N-acyltransferase activity	-
ENSGALG00000002263	48	42	64	37	20	47	82	84	169	175	166	170	0.68	0.63	0.87	0.69	0.47	0.56	1.49	2.21	3.03	2.68	2.21	2.56	0.65	2.36333	1.8623	4.92737e-16	5.11363e-14	KLHL6	kelch like family member 6 [Source:NCBI gene;Acc:424762]	-	-	-	-	-	GO:0005515//protein binding	GO:0002467//germinal center formation;GO:0009617//response to bacterium;GO:0050853//B cell receptor signaling pathway
MSTRG.24117	252	131	119	464	565	593	21	17	9	41	36	29	8.42	4.88	3.91	20.3	31.15	16.53	0.92	1.05	0.38	1.5	1.15	1.05	14.1983	1.00833	-3.8157	4.94227e-16	5.11363e-14	--	-	-	-	-	-	-	-	-
ENSGALG00000021395	68	89	156	48	33	98	185	190	315	411	380	409	0.51	0.74	1.14	0.47	0.4	0.61	1.81	2.61	2.97	3.34	2.71	3.29	0.645	2.78833	2.112	6.08236e-16	6.24502e-14	ABCA9	ATP-binding cassette, sub-family A (ABC1), member 9 [Source:NCBI gene;Acc:417443]	Environmental Information Processing	Membrane transport	ko02010//ABC transporters	K05651	GO:0016021//integral component of membrane	GO:0005524//ATP binding	GO:0055085//transmembrane transport
ENSGALG00000036142	171	167	237	94	55	105	474	283	984	898	618	694	2.79	3.04	3.81	2.01	1.48	1.43	10.15	8.53	20.4	16.04	9.68	12.24	2.42667	12.84	2.4036	6.15652e-16	6.29703e-14	LOXL3	lysyl oxidase like 3 [Source:NCBI gene;Acc:425986]	-	-	-	-	GO:0005576//extracellular region;GO:0005615//extracellular space;GO:0005634//nucleus;GO:0005737//cytoplasm;GO:0016020//membrane	GO:0001968//fibronectin binding;GO:0004720//protein-lysine 6-oxidase activity;GO:0005044//scavenger receptor activity;GO:0005507//copper ion binding;GO:0016491//oxidoreductase activity;GO:0016641//oxidoreductase activity, acting on the CH-NH2 group of donors, oxygen as acceptor;GO:0046872//metal ion binding	GO:0001837//epithelial to mesenchymal transition;GO:0006897//endocytosis;GO:0006954//inflammatory response;GO:0018057//peptidyl-lysine oxidation;GO:0021510//spinal cord development;GO:0030199//collagen fibril organization;GO:0030324//lung development;GO:0045892//negative regulation of transcription, DNA-templated;GO:0060021//palate development;GO:0061053//somite development;GO:2000329//negative r…
MSTRG.24399	60	88	78	24	23	77	2	5	1	2	7	2	0.61	1	0.78	0.32	0.39	0.66	0.03	0.09	0.01	0.02	0.07	0.02	0.626667	0.04	-3.9696	6.37719e-16	6.47333e-14	--	-	-	-	-	-	-	-	-
ENSGALG00000017179	253	363	397	106	118	142	696	797	1217	1446	1325	1357	2.09	3.28	3.23	1.1	1.72	1.07	7.63	12.38	13.61	13.19	10.29	12.21	2.08167	11.5517	2.4723	6.92077e-16	6.97228e-14	PDGFD	platelet derived growth factor D [Source:NCBI gene;Acc:418978]	Environmental Information Processing;Environmental Information Processing;Environmental Information Processing;Environmental Information Processing;Cellular Processes;Environmental Information Processing;Cellular Processes;Environmental Information Processing;Human Diseases;Cellular Processes;Human Diseases;Human Diseases;Human Diseases	Signal transduction;Signal transduction;Signal transduction;Signal transduction;Cell motility;Signal transduction;Cellular community - eukaryotes;Signal transduction;Cancer: overview;Cellular community - eukaryotes;Cancer: specific types;Drug resistance: antineoplastic;Cancer: specific types	ko04151//PI3K-Akt signaling pathway;ko04020//Calcium signaling pathway;ko04010//MAPK signaling pathway;ko04072//Phospholipase D signaling pathway;ko04810//Regulation of actin cytoskeleton;ko04014//Ras signaling pathway;ko04510//Focal adhesion;ko04015//Rap1 signaling pathway;ko05231//Choline metabolism in cancer;ko04540//Gap junction;ko05215//Prostate cancer;ko01521//EGFR tyrosine kinase inhibitor…	K05450;K05450;K05450;K05450;K05450;K05450;K05450;K05450;K05450;K05450;K05450;K05450;K05450	GO:0016020//membrane	GO:0005161//platelet-derived growth factor receptor binding;GO:0008083//growth factor activity	GO:0048008//platelet-derived growth factor receptor signaling pathway;GO:0050730//regulation of peptidyl-tyrosine phosphorylation;GO:0071230//cellular response to amino acid stimulus
MSTRG.31675	167	129	149	152	119	228	57	15	37	62	49	49	1.93	1.66	1.69	2.3	2.27	2.2	0.86	0.32	0.54	0.78	0.54	0.61	2.00833	0.608333	-1.7231	7.13768e-16	7.16388e-14	--	-	-	-	-	-	-	-	-
ENSGALG00000028147	305	332	632	175	97	310	1031	705	1495	1590	1257	2013	8.82	10.69	17.98	6.63	4.63	7.48	39.12	37.64	54.9	50.3	34.88	62.89	9.37167	46.6217	2.3146	7.24972e-16	7.24917e-14	CTSK	cathepsin K [Source:NCBI gene;Acc:395818]	Human Diseases;Cellular Processes;Cellular Processes;Organismal Systems;Organismal Systems	Immune disease;Cell growth and death;Transport and catabolism;Immune system;Development and regeneration	ko05323//Rheumatoid arthritis;ko04210//Apoptosis;ko04142//Lysosome;ko04620//Toll-like receptor signaling pathway;ko04380//Osteoclast differentiation	K01371;K01371;K01371;K01371;K01371	GO:0005615//extracellular space;GO:0005654//nucleoplasm;GO:0005764//lysosome;GO:0009897//external side of plasma membrane;GO:0043231//intracellular membrane-bounded organelle	GO:0001968//fibronectin binding;GO:0004197//cysteine-type endopeptidase activity;GO:0005518//collagen binding;GO:0008234//cysteine-type peptidase activity;GO:0043394//proteoglycan binding	GO:0006508//proteolysis;GO:0006590//thyroid hormone generation;GO:0030574//collagen catabolic process;GO:0045453//bone resorption;GO:0051603//proteolysis involved in cellular protein catabolic process;GO:0061037//negative regulation of cartilage development
ENSGALG00000040342	589	322	439	244	114	349	878	664	2063	1898	1840	1394	7.85	4.78	5.76	4.26	2.51	3.88	15.36	16.34	34.92	27.68	23.53	20.07	4.84	22.9833	2.2475	8.71932e-16	8.65408e-14	ADAMTS1	ADAM metallopeptidase with thrombospondin type 1 motif 1 [Source:NCBI gene;Acc:418479]	-	-	-	-	GO:0005604//basement membrane;GO:0031012//extracellular matrix;GO:0031410//cytoplasmic vesicle	GO:0004222//metalloendopeptidase activity;GO:0008201//heparin binding;GO:0008237//metallopeptidase activity;GO:0008270//zinc ion binding	GO:0001542//ovulation from ovarian follicle;GO:0001822//kidney development;GO:0006508//proteolysis;GO:0016525//negative regulation of angiogenesis;GO:0060347//heart trabecula formation;GO:1900087//positive regulation of G1/S transition of mitotic cell cycle;GO:1904707//positive regulation of vascular smooth muscle cell proliferation;GO:1904754//positive regulation of vascular associated smooth mu…
ENSGALG00000011271	1662	778	1085	684	854	1082	1899	2682	4825	7344	4533	5943	27.03	14.1	17.36	14.57	22.92	14.68	40.53	80.54	99.66	130.68	70.75	104.43	18.4433	87.765	2.2505	8.80509e-16	8.70697e-14	LUM	lumican [Source:NCBI gene;Acc:417891]	Human Diseases	Cancer: overview	ko05205//Proteoglycans in cancer	K08122	GO:0005576//extracellular region;GO:0005583//fibrillar collagen trimer;GO:0005615//extracellular space;GO:0031012//extracellular matrix	GO:0005515//protein binding;GO:0005518//collagen binding	GO:0007601//visual perception;GO:0030199//collagen fibril organization;GO:0032914//positive regulation of transforming growth factor beta1 production;GO:0045944//positive regulation of transcription from RNA polymerase II promoter
ENSGALG00000028304	22	44	65	41	20	32	93	190	255	283	169	318	0.19	0.42	0.54	0.46	0.28	0.23	1.04	2.98	2.76	2.63	1.38	2.92	0.353333	2.285	2.6931	9.08275e-16	8.94851e-14	MMR1L4	macrophage mannose receptor 1-like 4 [Source:NCBI gene;Acc:771888]	Human Diseases;Cellular Processes	Infectious disease: bacterial;Transport and catabolism	ko05152//Tuberculosis;ko04145//Phagosome	K06560;K06560	-	-	-
MSTRG.14743	68	80	96	36	44	55	237	134	338	347	232	210	1.15	1.77	1.77	0.95	1.49	0.58	5.56	4.87	8.01	6.79	4.03	4.34	1.285	5.6	2.1237	9.28851e-16	9.11771e-14	dspa	XP_031462236.1 epiplakin [Phasianus colchicus]	-	-	-	-	-	-	-
ENSGALG00000047240	22	23	26	13	8	26	56	34	73	60	91	93	0.64	0.73	0.73	0.49	0.39	0.63	2.13	1.82	2.68	1.89	2.53	2.92	0.601667	2.32833	1.9523	1.05699e-15	1.03376e-13	pol	XP_014810274.1 PREDICTED: uncharacterized protein LOC106895380 [Calidris pugnax]	-	-	-	-	-	-	-
MSTRG.6423	0	3	0	3	0	3	24	22	42	38	32	63	0	0.17	0	0.2	0	0.12	1.56	2.02	2.65	2.06	1.52	3.38	0.0816667	2.19833	4.7505	1.06512e-15	1.03793e-13	CEACAM20	XP_040510210.1 immunoglobulin superfamily member 1 isoform X3 [Gallus gallus]	-	-	-	-	-	-	-
ENSGALG00000021569	145	145	189	91	40	117	375	243	577	908	428	581	4.18	4.66	5.37	3.44	1.9	2.82	14.2	12.94	21.14	28.66	11.85	18.11	3.72833	17.8167	2.2566	1.08962e-15	1.05747e-13	C1QA	complement C1q A chain [Source:NCBI gene;Acc:419504]	Human Diseases;Human Diseases;Human Diseases;Human Diseases;Human Diseases;Human Diseases;Organismal Systems;Human Diseases	Infectious disease: viral;Neurodegenerative disease;Immune disease;Infectious disease: bacterial;Endocrine and metabolic disease;Infectious disease: parasitic;Immune system;Infectious disease: bacterial	ko05171//Coronavirus disease - COVID-19;ko05020//Prion disease;ko05322//Systemic lupus erythematosus;ko05150//Staphylococcus aureus infection;ko04936//Alcoholic liver disease;ko05142//Chagas disease;ko04610//Complement and coagulation cascades;ko05133//Pertussis	K03986;K03986;K03986;K03986;K03986;K03986;K03986;K03986	GO:0045202//synapse;GO:0098794//postsynapse	GO:0005515//protein binding	GO:0001774//microglial cell activation;GO:0006958//complement activation, classical pathway;GO:0007568//aging;GO:0016322//neuron remodeling;GO:0048143//astrocyte activation;GO:0050808//synapse organization;GO:1901216//positive regulation of neuron death
MSTRG.21330	86	98	124	89	23	50	390	133	405	532	510	370	0.92	1.16	1.3	1.25	0.41	0.45	5.47	2.62	5.49	6.21	5.22	4.26	0.915	4.87833	2.4145	1.09306e-15	1.05747e-13	gag-pro-pol	XP_046768297.1 endogenous retrovirus group K member 10 Gag polyprotein-like [Gallus gallus]	-	-	-	-	-	-	-
MSTRG.1853	123	91	90	97	113	66	649	318	262	520	586	374	1.28	1.46	1.29	1.83	2.7	0.58	5.64	3.76	2.07	4.11	3.76	2.54	1.52333	3.64667	1.2593	1.11384e-15	1.0737e-13	--	PKU46701.1 hypothetical protein llap_3018 [Limosa lapponica baueri]	-	-	-	-	-	-	-
MSTRG.30020	1568	2022	2141	1356	1070	2445	876	365	451	737	715	797	7.56	10.81	10.11	8.55	8.51	9.83	5.55	3.25	2.77	3.9	3.32	4.16	9.22833	3.825	-1.2706	1.12417e-15	1.07976e-13	--	-	-	-	-	-	-	-	-
ENSGALG00000012074	12	18	23	6	9	13	39	76	88	86	79	149	0.12	0.2	0.22	0.08	0.15	0.11	0.5	1.37	1.09	0.92	0.74	1.58	0.146667	1.03333	2.8167	1.13632e-15	1.08754e-13	ALPK1	alpha kinase 1 [Source:NCBI gene;Acc:100858173]	-	-	-	-	GO:0000922//spindle pole;GO:0005813//centrosome;GO:0005829//cytosol;GO:0005929//cilium	GO:0004674//protein serine/threonine kinase activity;GO:0005524//ATP binding;GO:0048029//monosaccharide binding	GO:0002753//cytoplasmic pattern recognition receptor signaling pathway;GO:0006468//protein phosphorylation;GO:0043123//positive regulation of I-kappaB kinase/NF-kappaB signaling;GO:0045087//innate immune response;GO:0060271//cilium morphogenesis
ENSGALG00000027809	5	4	2	1	1	3	15	51	67	50	36	66	0.13	0.12	0.05	0.03	0.04	0.07	0.51	2.46	2.22	1.43	0.9	1.86	0.0733333	1.56333	4.414	1.21295e-15	1.15674e-13	INSYN2B	inhibitory synaptic factor family member 2B [Source:HGNC Symbol;Acc:HGNC:37271]	-	-	-	-	-	-	-
ENSGALG00000038458	68	51	74	26	20	40	149	117	330	284	176	271	1.92	1.91	2.18	1.07	1.3	0.93	6.51	8.36	14.04	10.6	5.8	11.07	1.55167	9.39667	2.5983	1.22227e-15	1.1615e-13	LOXL1	lysyl oxidase like 1 [Source:NCBI gene;Acc:426411]	-	-	-	-	-	GO:0005507//copper ion binding;GO:0016641//oxidoreductase activity, acting on the CH-NH2 group of donors, oxygen as acceptor	-
MSTRG.22386	486	277	283	357	139	455	110	43	59	113	116	84	2.82	1.79	1.62	2.72	1.33	2.2	0.84	0.46	0.44	0.72	0.65	0.53	2.08	0.606667	-1.7776	1.33315e-15	1.26239e-13	--	-	-	-	-	-	-	-	-
ENSGALG00000011164	206	269	329	122	126	167	401	799	1197	1370	892	1085	3.38	4.76	5.28	2.59	3.37	2.29	8.41	25.03	25.32	23.78	13.18	21.07	3.61167	19.465	2.4301	1.41336e-15	1.33363e-13	CHN2	chimerin 2 [Source:NCBI gene;Acc:428437]	-	-	-	-	-	GO:0005096//GTPase activator activity	GO:0007165//signal transduction;GO:0035556//intracellular signal transduction;GO:0043547//positive regulation of GTPase activity;GO:0051056//regulation of small GTPase mediated signal transduction
MSTRG.22872	77	245	226	112	138	85	15	9	21	22	18	20	1.39	4.93	4.01	2.65	4.11	1.28	0.36	0.3	0.48	0.43	0.31	0.39	3.06167	0.378333	-3.0166	1.4454e-15	1.35908e-13	--	-	-	-	-	-	-	-	-
ENSGALG00000035498	38	41	81	43	29	64	110	147	187	185	151	263	0.41	0.49	0.86	0.61	0.51	0.57	1.55	2.92	2.55	2.18	1.56	3.06	0.575	2.30333	2.0021	1.55654e-15	1.45847e-13	INPP5D	inositol polyphosphate-5-phosphatase D [Source:NCBI gene;Acc:424745]	Metabolism;Organismal Systems;Organismal Systems;Organismal Systems;Environmental Information Processing;Metabolism	Global and overview maps;Immune system;Immune system;Immune system;Signal transduction;Carbohydrate metabolism	ko01100//Metabolic pathways;ko04666//Fc gamma R-mediated phagocytosis;ko04664//Fc epsilon RI signaling pathway;ko04662//B cell receptor signaling pathway;ko04070//Phosphatidylinositol signaling system;ko00562//Inositol phosphate metabolism	K03084;K03084;K03084;K03084;K03084;K03084	GO:0005829//cytosol	GO:0003824//catalytic activity;GO:0016791//phosphatase activity	GO:0008340//determination of adult lifespan;GO:0009968//negative regulation of signal transduction;GO:0016064//immunoglobulin mediated immune response;GO:0030853//negative regulation of granulocyte differentiation;GO:0030889//negative regulation of B cell proliferation;GO:0032715//negative regulation of interleukin-6 production;GO:0035556//intracellular signal transduction;GO:0043065//positive re…
ENSGALG00000012061	40	26	71	19	12	16	105	214	406	332	165	338	0.78	0.41	1.27	0.48	0.51	0.16	2.38	5.24	5.82	4.93	1.9	4.48	0.601667	4.125	2.7774	1.61001e-15	1.50331e-13	gpd1l	glycerol-3-phosphate dehydrogenase 1-like 2 [Source:NCBI gene;Acc:424263]	Metabolism	Lipid metabolism	ko00564//Glycerophospholipid metabolism	K00006	GO:0009331//glycerol-3-phosphate dehydrogenase complex	GO:0004367//glycerol-3-phosphate dehydrogenase [NAD+] activity;GO:0016491//oxidoreductase activity;GO:0016616//oxidoreductase activity, acting on the CH-OH group of donors, NAD or NADP as acceptor;GO:0042803//protein homodimerization activity;GO:0051287//NAD binding	GO:0005975//carbohydrate metabolic process;GO:0006072//glycerol-3-phosphate metabolic process;GO:0046168//glycerol-3-phosphate catabolic process
MSTRG.25784	1641	1608	1639	435	403	547	167	91	95	123	225	135	37.54	41.66	37.68	13.35	15.04	10.38	5.06	3.9	2.82	3.01	5.03	3.46	25.9417	3.88	-2.7411	1.7294e-15	1.60919e-13	--	-	-	-	-	-	-	-	-
ENSGALG00000013135	983	1063	1193	652	604	981	1283	1921	3230	3530	3479	3424	10.44	12.58	12.47	9.07	10.59	8.69	17.88	37.67	43.57	41.02	35.46	39.29	10.64	35.815	1.7511	1.76761e-15	1.63904e-13	GALNT1	polypeptide N-acetylgalactosaminyltransferase 1 [Source:NCBI gene;Acc:420955]	Metabolism;Metabolism;Metabolism	Global and overview maps;Glycan biosynthesis and metabolism;Glycan biosynthesis and metabolism	ko01100//Metabolic pathways;ko00514//Other types of O-glycan biosynthesis;ko00512//Mucin type O-glycan biosynthesis	K00710;K00710;K00710	GO:0005794//Golgi apparatus;GO:0048471//perinuclear region of cytoplasm	GO:0004653//polypeptide N-acetylgalactosaminyltransferase activity;GO:0030145//manganese ion binding	GO:0006493//protein O-linked glycosylation;GO:0018242//protein O-linked glycosylation via serine;GO:0018243//protein O-linked glycosylation via threonine
ENSGALG00000029857	20	18	24	20	9	30	52	36	75	100	76	79	0.45	0.45	0.53	0.59	0.34	0.57	1.54	1.5	2.15	2.47	1.65	1.93	0.488333	1.87333	1.9397	1.77658e-15	1.64006e-13	Gimap1	GTPase, IMAP family member 6 [Source:NCBI gene;Acc:420413]	-	-	-	-	GO:0016020//membrane;GO:0016021//integral component of membrane	GO:0000166//nucleotide binding;GO:0005525//GTP binding	-
ENSGALG00000042534	37	53	51	36	28	67	84	257	427	595	214	270	0.37	0.63	0.5	0.52	0.56	0.65	1.14	4.86	5.76	6.43	2.01	2.95	0.538333	3.85833	2.8414	1.7926e-15	1.64514e-13	NFATC1	nuclear factor of activated T-cells 1 [Source:NCBI gene;Acc:420815]	Environmental Information Processing;Human Diseases;Human Diseases;Environmental Information Processing;Human Diseases;Human Diseases;Human Diseases;Human Diseases;Organismal Systems;Environmental Information Processing;Cellular Processes;Human Diseases;Organismal Systems;Environmental Information Processing;Organismal Systems;Organismal Systems;Organismal Systems;Human Diseases;Human Diseases;Or…	Signal transduction;Infectious disease: bacterial;Infectious disease: viral;Signal transduction;Infectious disease: viral;Infectious disease: viral;Cardiovascular disease;Infectious disease: viral;Immune system;Signal transduction;Cell growth and death;Infectious disease: viral;Endocrine system;Signal transduction;Immune system;Immune system;Immune system;Cancer: overview;Endocrine and metabolic …	ko04010//MAPK signaling pathway;ko05135//Yersinia infection;ko05163//Human cytomegalovirus infection;ko04024//cAMP signaling pathway;ko05166//Human T-cell leukemia virus 1 infection;ko05170//Human immunodeficiency virus 1 infection;ko05417//Lipid and atherosclerosis;ko05167//Kaposi sarcoma-associated herpesvirus infection;ko04650//Natural killer cell mediated cytotoxicity;ko04022//cGMP-PKG signal…	K04446;K04446;K04446;K04446;K04446;K04446;K04446;K04446;K04446;K04446;K04446;K04446;K04446;K04446;K04446;K04446;K04446;K04446;K04446;K04446;K04446;K04446;K04446	GO:0000785//chromatin;GO:0005634//nucleus;GO:0005654//nucleoplasm;GO:0005667//transcription factor complex;GO:0016604//nuclear body	GO:0000978//RNA polymerase II core promoter proximal region sequence-specific DNA binding;GO:0000981//RNA polymerase II transcription factor activity, sequence-specific DNA binding;GO:0003677//DNA binding;GO:0003700//transcription factor activity, sequence-specific DNA binding;GO:1990837//sequence-specific double-stranded DNA binding	GO:0006355//regulation of transcription, DNA-templated;GO:0006357//regulation of transcription from RNA polymerase II promoter;GO:0030178//negative regulation of Wnt signaling pathway;GO:0033173//calcineurin-NFAT signaling cascade;GO:0035556//intracellular signal transduction;GO:0045893//positive regulation of transcription, DNA-templated;GO:0045944//positive regulation of transcription from RNA …
ENSGALG00000042134	234	261	325	152	124	236	388	444	1073	1097	912	849	1.03	1.28	1.41	0.87	0.9	0.87	2.26	3.64	6.07	5.35	3.88	4.08	1.06	4.21333	1.9909	1.80965e-15	1.65512e-13	PIEZO2	piezo type mechanosensitive ion channel component 2 [Source:NCBI gene;Acc:421052]	-	-	-	-	GO:0016021//integral component of membrane	GO:0008381//mechanically-gated ion channel activity	-
ENSGALG00000017272	2155	1657	2057	944	567	1308	2894	3286	8921	7982	7088	7118	9.08	7.77	8.52	5.2	3.94	4.59	15.99	25.53	47.7	36.75	28.63	32.38	6.51667	31.1633	2.2576	1.90504e-15	1.73055e-13	VWF	von Willebrand factor [Source:NCBI gene;Acc:419031]	Environmental Information Processing;Human Diseases;Human Diseases;Organismal Systems;Cellular Processes;Organismal Systems;Environmental Information Processing;Organismal Systems	Signal transduction;Infectious disease: viral;Infectious disease: viral;Immune system;Cellular community - eukaryotes;Immune system;Signaling molecules and interaction;Immune system	ko04151//PI3K-Akt signaling pathway;ko05165//Human papillomavirus infection;ko05171//Coronavirus disease - COVID-19;ko04613//Neutrophil extracellular trap formation;ko04510//Focal adhesion;ko04611//Platelet activation;ko04512//ECM-receptor interaction;ko04610//Complement and coagulation cascades	K03900;K03900;K03900;K03900;K03900;K03900;K03900;K03900	GO:0005576//extracellular region;GO:0005783//endoplasmic reticulum;GO:0033093//Weibel-Palade body	GO:0002020//protease binding;GO:0005178//integrin binding;GO:0005515//protein binding;GO:0005518//collagen binding;GO:0019865//immunoglobulin binding;GO:0042802//identical protein binding;GO:0047485//protein N-terminus binding;GO:0051087//chaperone binding	GO:0007155//cell adhesion;GO:0007596//blood coagulation;GO:0007599//hemostasis;GO:0030168//platelet activation;GO:0031589//cell-substrate adhesion;GO:1902533//positive regulation of intracellular signal transduction
ENSGALG00000005643	122	97	111	63	87	81	193	405	809	986	406	640	3.02	2.68	2.71	2.04	3.56	1.67	6.27	18.52	25.45	26.72	9.65	17.13	2.61333	17.29	2.726	1.91935e-15	1.73766e-13	LYVE1	lymphatic vessel endothelial hyaluronan receptor 1 [Source:NCBI gene;Acc:423038]	-	-	-	-	GO:0005886//plasma membrane;GO:0071944//cell periphery	GO:0004888//transmembrane signaling receptor activity;GO:0005540//hyaluronic acid binding	GO:0002693//positive regulation of cellular extravasation;GO:0006027//glycosaminoglycan catabolic process;GO:0007155//cell adhesion
ENSGALG00000029766	508	458	667	313	168	467	913	735	1623	1820	1266	1793	6.24	6.27	8.06	5.04	3.41	4.79	14.72	16.68	25.33	24.47	14.93	23.8	5.635	19.9883	1.8267	1.98346e-15	1.78966e-13	ITGB5	integrin subunit beta 5 [Source:NCBI gene;Acc:395142]	Environmental Information Processing;Human Diseases;Cellular Processes;Cellular Processes;Cellular Processes;Human Diseases;Human Diseases;Environmental Information Processing;Human Diseases;Human Diseases	Signal transduction;Infectious disease: viral;Transport and catabolism;Cell motility;Cellular community - eukaryotes;Cancer: overview;Cardiovascular disease;Signaling molecules and interaction;Cardiovascular disease;Cardiovascular disease	ko04151//PI3K-Akt signaling pathway;ko05165//Human papillomavirus infection;ko04145//Phagosome;ko04810//Regulation of actin cytoskeleton;ko04510//Focal adhesion;ko05205//Proteoglycans in cancer;ko05414//Dilated cardiomyopathy;ko04512//ECM-receptor interaction;ko05410//Hypertrophic cardiomyopathy;ko05412//Arrhythmogenic right ventricular cardiomyopathy	K06588;K06588;K06588;K06588;K06588;K06588;K06588;K06588;K06588;K06588	GO:0008305//integrin complex;GO:0009986//cell surface;GO:0034684//integrin alphav-beta5 complex;GO:0043235//receptor complex	GO:0038023//signaling receptor activity	GO:0007160//cell-matrix adhesion;GO:0007179//transforming growth factor beta receptor signaling pathway;GO:0007229//integrin-mediated signaling pathway;GO:0016477//cell migration;GO:0035987//endodermal cell differentiation;GO:0043149//stress fiber assembly;GO:0090136//epithelial cell-cell adhesion
ENSGALG00000029485	151	125	185	86	42	122	329	166	499	571	460	481	3.3	3.06	3.98	2.46	1.53	2.23	9.45	6.71	13.86	13.67	9.66	11.37	2.76	10.7867	1.9665	2.01227e-15	1.80956e-13	SIRPA	tyrosine-protein phosphatase non-receptor type substrate 1-like [Source:NCBI gene;Acc:771545]	-	-	-	-	-	-	-
ENSGALG00000005638	26	40	86	50	33	72	169	297	280	211	201	536	0.45	0.76	1.45	1.12	0.93	1.03	3.81	9.41	6.1	3.96	3.31	9.94	0.956667	6.08833	2.67	2.13369e-15	1.91232e-13	IL2RG	interleukin 2 receptor subunit gamma [Source:NCBI gene;Acc:395199]	Human Diseases;Environmental Information Processing;Cellular Processes;Environmental Information Processing;Human Diseases;Environmental Information Processing;Human Diseases;Human Diseases;Organismal Systems;Organismal Systems;Human Diseases;Environmental Information Processing	Cancer: overview;Signal transduction;Transport and catabolism;Signaling molecules and interaction;Infectious disease: viral;Signal transduction;Infectious disease: viral;Immune disease;Immune system;Immune system;Immune disease;Signaling molecules and interaction	ko05200//Pathways in cancer;ko04151//PI3K-Akt signaling pathway;ko04144//Endocytosis;ko04060//Cytokine-cytokine receptor interaction;ko05166//Human T-cell leukemia virus 1 infection;ko04630//JAK-STAT signaling pathway;ko05162//Measles;ko05340//Primary immunodeficiency;ko04659//Th17 cell differentiation;ko04658//Th1 and Th2 cell differentiation;ko05321//Inflammatory bowel disease;ko04061//Viral pr…	K05070;K05070;K05070;K05070;K05070;K05070;K05070;K05070;K05070;K05070;K05070;K05070	GO:0016020//membrane	GO:0004896//cytokine receptor activity;GO:0005515//protein binding	-
ENSGALG00000028982	78	63	79	57	46	57	118	125	197	213	185	238	1.72	1.55	1.72	1.65	1.68	1.05	3.42	5.1	5.53	5.15	3.92	5.68	1.56167	4.8	1.6199	2.21665e-15	1.98006e-13	CMPK2	cytidine/uridine monophosphate kinase 2 [Source:NCBI gene;Acc:421921]	Metabolism;Metabolism	Global and overview maps;Nucleotide metabolism	ko01100//Metabolic pathways;ko00240//Pyrimidine metabolism	K13809;K13809	GO:0005654//nucleoplasm;GO:0005739//mitochondrion	GO:0004127//cytidylate kinase activity;GO:0004550//nucleoside diphosphate kinase activity;GO:0004798//thymidylate kinase activity;GO:0005524//ATP binding;GO:0033862//UMP kinase activity;GO:0050145//nucleoside phosphate kinase activity	GO:0006165//nucleoside diphosphate phosphorylation;GO:0006233//dTDP biosynthetic process;GO:0009142//nucleoside triphosphate biosynthetic process;GO:0071222//cellular response to lipopolysaccharide
MSTRG.12820	219	249	292	336	285	274	61	37	41	95	96	71	3.21	3.98	4.07	6.4	6.8	3.35	1.11	1	0.75	1.51	1.26	1.09	4.635	1.12	-2.0491	2.29278e-15	2.04126e-13	--	-	-	-	-	-	-	-	-
ENSGALG00000043672	342	490	742	227	110	346	1097	963	2410	2599	1865	2290	1.58	2.52	3.37	1.37	0.84	1.33	6.64	8.21	14.13	13.13	8.26	11.42	1.835	10.2983	2.4886	2.39428e-15	2.12457e-13	STAB1	stabilin 1 [Source:NCBI gene;Acc:415894]	-	-	-	-	GO:0005887//integral component of plasma membrane	GO:0005041//low-density lipoprotein receptor activity;GO:0005044//scavenger receptor activity;GO:0005509//calcium ion binding;GO:0005540//hyaluronic acid binding;GO:0030169//low-density lipoprotein particle binding	GO:0007155//cell adhesion;GO:0007267//cell-cell signaling;GO:0016525//negative regulation of angiogenesis;GO:0042742//defense response to bacterium
MSTRG.8116	165	236	350	396	113	639	68	37	42	42	39	62	0.9	1.43	1.87	2.81	1.01	2.89	0.48	0.37	0.29	0.25	0.21	0.36	1.81833	0.326667	-2.4767	2.65977e-15	2.35236e-13	--	EOA97032.1 hypothetical protein Anapl_17450, partial [Anas platyrhynchos]	-	-	-	-	-	-	-
ENSGALG00000026613	5	7	14	3	8	8	37	72	87	105	35	108	0.4	0.63	1.11	0.34	1.07	0.54	3.92	10.73	8.92	9.28	2.71	9.42	0.681667	7.49667	3.4591	2.78104e-15	2.45152e-13	S100A4	S100 calcium binding protein A4 [Source:HGNC Symbol;Acc:HGNC:10494]	-	-	-	-	GO:0005576//extracellular region;GO:0005634//nucleus;GO:0005737//cytoplasm;GO:0048471//perinuclear region of cytoplasm	GO:0005509//calcium ion binding;GO:0042802//identical protein binding;GO:0046914//transition metal ion binding;GO:0048306//calcium-dependent protein binding;GO:0050786//RAGE receptor binding	GO:0043123//positive regulation of I-kappaB kinase/NF-kappaB signaling
ENSGALG00000027323	15	13	13	20	7	12	95	51	34	73	66	75	0.09	0.09	0.08	0.16	0.07	0.06	0.76	0.57	0.27	0.49	0.39	0.49	0.0916667	0.495	2.433	2.81617e-15	2.47435e-13	MYH1D	myosin, heavy chain 1D, skeletal muscle (similar to human myosin, heavy chain 1, skeletal muscle, adult) [Source:NCBI gene;Acc:417306]	Human Diseases;Cellular Processes;Cellular Processes;Organismal Systems	Infectious disease: bacterial;Cell motility;Cellular community - eukaryotes;Circulatory system	ko05130//Pathogenic Escherichia coli infection;ko04810//Regulation of actin cytoskeleton;ko04530//Tight junction;ko04270//Vascular smooth muscle contraction	K10352;K10352;K10352;K10352	GO:0016459//myosin complex	GO:0000166//nucleotide binding;GO:0003774//motor activity;GO:0003779//actin binding;GO:0005515//protein binding;GO:0005524//ATP binding;GO:0051015//actin filament binding	-
ENSGALG00000005442	86	60	95	64	70	65	147	438	647	462	312	619	0.95	0.74	1.03	0.93	1.28	0.6	2.13	8.93	9.07	5.58	3.31	7.38	0.921667	6.06667	2.7186	2.96304e-15	2.59489e-13	PALMD	palmdelphin [Source:NCBI gene;Acc:424475]	-	-	-	-	GO:0005737//cytoplasm;GO:0016020//membrane	-	GO:0008360//regulation of cell shape
ENSGALG00000048343	796	608	684	337	333	415	1052	1319	1568	2039	1800	2228	12.78	10.87	10.82	7.08	8.86	5.55	22.17	39.41	31.98	35.82	27.74	38.84	9.32667	32.66	1.8081	2.98414e-15	2.60486e-13	Ces1e	carboxylesterase 1 like 2 [Source:NCBI gene;Acc:769339]	Metabolism	Xenobiotics biodegradation and metabolism	ko00983//Drug metabolism - other enzymes	K01044	-	-	-
ENSGALG00000016224	148	165	222	87	58	93	274	352	909	928	744	717	2.15	2.45	2.86	1.66	1.5	1.21	4.7	9.02	15.95	13.27	9.33	10.43	1.97167	10.45	2.406	2.99652e-15	2.60717e-13	MAOA	monoamine oxidase A [Source:NCBI gene;Acc:418563]	Metabolism;Human Diseases;Human Diseases;Organismal Systems;Organismal Systems;Human Diseases;Metabolism;Metabolism;Human Diseases;Metabolism;Metabolism;Metabolism;Metabolism;Metabolism	Global and overview maps;Neurodegenerative disease;Substance dependence;Nervous system;Nervous system;Substance dependence;Amino acid metabolism;Amino acid metabolism;Substance dependence;Amino acid metabolism;Amino acid metabolism;Xenobiotics biodegradation and metabolism;Amino acid metabolism;Amino acid metabolism	ko01100//Metabolic pathways;ko05012//Parkinson disease;ko05034//Alcoholism;ko04728//Dopaminergic synapse;ko04726//Serotonergic synapse;ko05031//Amphetamine addiction;ko00330//Arginine and proline metabolism;ko00380//Tryptophan metabolism;ko05030//Cocaine addiction;ko00260//Glycine, serine and threonine metabolism;ko00350//Tyrosine metabolism;ko00982//Drug metabolism - cytochrome P450;ko00340//His…	K00274;K00274;K00274;K00274;K00274;K00274;K00274;K00274;K00274;K00274;K00274;K00274;K00274;K00274	GO:0005739//mitochondrion;GO:0005829//cytosol	GO:0008131//primary amine oxidase activity;GO:0016491//oxidoreductase activity	GO:0009967//positive regulation of signal transduction;GO:0042420//dopamine catabolic process
ENSGALG00000053584	288	269	292	162	127	246	403	379	577	529	605	831	4.27	4.44	4.26	3.14	3.1	3.04	7.84	10.38	10.86	8.57	8.6	13.31	3.70833	9.92667	1.4205	3.0749e-15	2.66671e-13	gag-pol	XP_014810274.1 PREDICTED: uncharacterized protein LOC106895380 [Calidris pugnax]	-	-	-	-	-	GO:0003676//nucleic acid binding;GO:0004523//RNA-DNA hybrid ribonuclease activity	GO:0015074//DNA integration;GO:0044260//cellular macromolecule metabolic process;GO:0090502//RNA phosphodiester bond hydrolysis, endonucleolytic
ENSGALG00000017091	237	161	222	107	141	172	325	518	768	618	612	859	2.05	1.55	1.89	1.21	2.01	1.24	3.69	8.28	8.44	5.85	5.08	8.04	1.65833	6.56333	1.9847	3.0849e-15	2.66675e-13	FLT1	fms related tyrosine kinase 1 [Source:NCBI gene;Acc:374100]	Environmental Information Processing;Environmental Information Processing;Environmental Information Processing;Human Diseases;Environmental Information Processing;Cellular Processes;Environmental Information Processing;Human Diseases;Environmental Information Processing	Signal transduction;Signal transduction;Signal transduction;Cancer: overview;Signal transduction;Cellular community - eukaryotes;Signal transduction;Immune disease;Signal transduction	ko04151//PI3K-Akt signaling pathway;ko04020//Calcium signaling pathway;ko04010//MAPK signaling pathway;ko05202//Transcriptional misregulation in cancer;ko04014//Ras signaling pathway;ko04510//Focal adhesion;ko04015//Rap1 signaling pathway;ko05323//Rheumatoid arthritis;ko04066//HIF-1 signaling pathway	K05096;K05096;K05096;K05096;K05096;K05096;K05096;K05096;K05096	GO:0005886//plasma membrane;GO:0005887//integral component of plasma membrane;GO:0015629//actin cytoskeleton;GO:0043235//receptor complex	GO:0004672//protein kinase activity;GO:0004713//protein tyrosine kinase activity;GO:0004714//transmembrane receptor protein tyrosine kinase activity;GO:0005021//vascular endothelial growth factor-activated receptor activity;GO:0005524//ATP binding;GO:0019838//growth factor binding;GO:0036332//placental growth factor-activated receptor activity	GO:0002548//monocyte chemotaxis;GO:0006468//protein phosphorylation;GO:0007169//transmembrane receptor protein tyrosine kinase signaling pathway;GO:0010863//positive regulation of phospholipase C activity;GO:0014068//positive regulation of phosphatidylinositol 3-kinase signaling;GO:0016477//cell migration;GO:0018108//peptidyl-tyrosine phosphorylation;GO:0030335//positive regulation of cell migrat…
MSTRG.8617	331	175	204	171	159	213	48	22	22	79	54	35	8.95	5.27	5.43	6.05	7.09	4.8	1.7	1.1	0.76	2.34	1.4	1.02	6.265	1.38667	-2.1757	3.10063e-15	2.67172e-13	--	-	-	-	-	-	-	-	-
MSTRG.26001	352	202	230	397	141	563	89	27	39	81	81	60	5.34	3.36	3.41	8.09	3.77	7.22	1.81	0.77	0.74	1.33	1.23	1.04	5.19833	1.15333	-2.1722	3.27098e-15	2.80948e-13	--	-	-	-	-	-	-	-	-
ENSGALG00000012456	72	60	71	64	39	83	114	96	168	238	194	292	1.58	1.47	1.53	1.84	1.41	1.52	3.29	3.89	4.69	5.72	4.09	6.93	1.55833	4.76833	1.6135	3.34631e-15	2.865e-13	RAC2	ras-related C3 botulinum toxin substrate 2 (rho family, small GTP binding protein Rac2) [Source:NCBI gene;Acc:418044]	Human Diseases;Environmental Information Processing;Human Diseases;Human Diseases;Organismal Systems;Human Diseases;Cellular Processes;Environmental Information Processing;Environmental Information Processing;Cellular Processes;Human Diseases;Environmental Information Processing;Human Diseases;Organismal Systems;Organismal Systems;Organismal Systems;Human Diseases;Environmental Information Proces…	Cancer: overview;Signal transduction;Infectious disease: bacterial;Neurodegenerative disease;Immune system;Infectious disease: viral;Cell motility;Signal transduction;Signal transduction;Cellular community - eukaryotes;Infectious disease: viral;Signal transduction;Cardiovascular disease;Immune system;Immune system;Immune system;Cardiovascular disease;Signal transduction;Immune system;Immune syste…	ko05200//Pathways in cancer;ko04010//MAPK signaling pathway;ko05135//Yersinia infection;ko05020//Prion disease;ko04613//Neutrophil extracellular trap formation;ko05163//Human cytomegalovirus infection;ko04810//Regulation of actin cytoskeleton;ko04024//cAMP signaling pathway;ko04014//Ras signaling pathway;ko04510//Focal adhesion;ko05170//Human immunodeficiency virus 1 infection;ko04015//Rap1 signa…	K07860;K07860;K07860;K07860;K07860;K07860;K07860;K07860;K07860;K07860;K07860;K07860;K07860;K07860;K07860;K07860;K07860;K07860;K07860;K07860;K07860;K07860;K07860;K07860;K07860;K07860;K07860;K07860;K07860	GO:0005635//nuclear envelope;GO:0005737//cytoplasm;GO:0005829//cytosol;GO:0005884//actin filament;GO:0016020//membrane;GO:0030027//lamellipodium	GO:0003924//GTPase activity;GO:0005525//GTP binding;GO:0019887//protein kinase regulator activity	GO:0006935//chemotaxis;GO:0007015//actin filament organization;GO:0007186//G-protein coupled receptor signaling pathway;GO:0008284//positive regulation of cell proliferation;GO:0010592//positive regulation of lamellipodium assembly;GO:0010810//regulation of cell-substrate adhesion;GO:0030031//cell projection assembly;GO:0030036//actin cytoskeleton organization;GO:0042129//regulation of T cell pro…
MSTRG.21389	55	57	67	42	77	67	180	256	407	385	207	391	2.14	2.47	2.56	2.14	4.94	2.17	9.19	18.38	20.1	16.38	7.73	16.43	2.73667	14.7017	2.4255	3.40645e-15	2.9072e-13	SCAND1	XP_015128560.2 uncharacterized protein LOC107049469 [Gallus gallus]	-	-	-	-	-	-	-
MSTRG.27950	41	119	98	61	32	130	14	6	7	13	8	8	1.17	5.75	4.49	3.19	1.79	4.74	0.58	0.39	0.26	0.27	0.15	0.32	3.52167	0.328333	-3.423	3.56021e-15	3.02878e-13	--	-	-	-	-	-	-	-	-
ENSGALG00000029669	67	83	154	52	37	71	250	198	431	557	246	430	2.22	3.06	5.01	2.25	2.02	1.96	10.85	12.09	18.11	20.16	7.81	15.37	2.75333	14.065	2.3529	3.638e-15	3.08517e-13	C1QC	complement C1q C chain [Source:NCBI gene;Acc:419503]	Human Diseases;Human Diseases;Human Diseases;Human Diseases;Human Diseases;Human Diseases;Organismal Systems;Human Diseases	Infectious disease: viral;Neurodegenerative disease;Immune disease;Infectious disease: bacterial;Endocrine and metabolic disease;Infectious disease: parasitic;Immune system;Infectious disease: bacterial	ko05171//Coronavirus disease - COVID-19;ko05020//Prion disease;ko05322//Systemic lupus erythematosus;ko05150//Staphylococcus aureus infection;ko04936//Alcoholic liver disease;ko05142//Chagas disease;ko04610//Complement and coagulation cascades;ko05133//Pertussis	K03988;K03988;K03988;K03988;K03988;K03988;K03988;K03988	GO:0005576//extracellular region;GO:0045202//synapse;GO:0098794//postsynapse	GO:0005515//protein binding	GO:0006958//complement activation, classical pathway;GO:0030853//negative regulation of granulocyte differentiation;GO:0045650//negative regulation of macrophage differentiation
ENSGALG00000015022	326	366	423	213	175	326	498	624	926	991	834	1090	5.23	6.08	6.35	4.61	4.39	4.17	10.07	17.31	17.54	16.45	12.37	17.5	5.13833	15.2067	1.5653	3.65143e-15	3.08679e-13	FYN	FYN proto-oncogene, Src family tyrosine kinase [Source:NCBI gene;Acc:396294]	Human Diseases;Human Diseases;Environmental Information Processing;Cellular Processes;Organismal Systems;Human Diseases;Organismal Systems;Organismal Systems;Organismal Systems;Organismal Systems;Environmental Information Processing;Organismal Systems;Organismal Systems;Cellular Processes	Infectious disease: bacterial;Neurodegenerative disease;Signal transduction;Cellular community - eukaryotes;Immune system;Cardiovascular disease;Immune system;Development and regeneration;Immune system;Immune system;Signal transduction;Nervous system;Development and regeneration;Cellular community - eukaryotes	ko05130//Pathogenic Escherichia coli infection;ko05020//Prion disease;ko04072//Phospholipase D signaling pathway;ko04510//Focal adhesion;ko04650//Natural killer cell mediated cytotoxicity;ko05416//Viral myocarditis;ko04664//Fc epsilon RI signaling pathway;ko04360//Axon guidance;ko04660//T cell receptor signaling pathway;ko04611//Platelet activation;ko04071//Sphingolipid signaling pathway;ko04725/…	K05703;K05703;K05703;K05703;K05703;K05703;K05703;K05703;K05703;K05703;K05703;K05703;K05703;K05703	GO:0005768//endosome;GO:0005829//cytosol;GO:0005884//actin filament;GO:0005886//plasma membrane;GO:0014069//postsynaptic density;GO:0030425//dendrite;GO:0044297//cell body;GO:0045121//membrane raft;GO:0071944//cell periphery;GO:0097386//glial cell projection	GO:0001664//G-protein coupled receptor binding;GO:0004672//protein kinase activity;GO:0004713//protein tyrosine kinase activity;GO:0004715//non-membrane spanning protein tyrosine kinase activity;GO:0005515//protein binding;GO:0005524//ATP binding;GO:0015631//tubulin binding;GO:0016004//phospholipase activator activity;GO:0019899//enzyme binding;GO:0042802//identical protein binding;GO:0043014//al…	GO:0001764//neuron migration;GO:0003015//heart process;GO:0006468//protein phosphorylation;GO:0007166//cell surface receptor signaling pathway;GO:0008360//regulation of cell shape;GO:0010629//negative regulation of gene expression;GO:0010976//positive regulation of neuron projection development;GO:0018108//peptidyl-tyrosine phosphorylation;GO:0030900//forebrain development;GO:0031397//negative re…
ENSGALG00000008393	146	161	195	107	100	260	265	369	823	897	582	657	3.17	3.9	4.17	3.05	3.59	4.71	7.56	14.81	22.71	21.33	12.14	15.43	3.765	15.6633	2.0567	3.67729e-15	3.09887e-13	CREB3L1	cAMP responsive element binding protein 3 like 1 [Source:NCBI gene;Acc:100859610]	Environmental Information Processing;Human Diseases;Human Diseases;Human Diseases;Human Diseases;Environmental Information Processing;Organismal Systems;Human Diseases;Human Diseases;Environmental Information Processing;Human Diseases;Human Diseases;Human Diseases;Human Diseases;Organismal Systems;Organismal Systems;Environmental Information Processing;Organismal Systems;Organismal Systems;Organi…	Signal transduction;Infectious disease: viral;Neurodegenerative disease;Neurodegenerative disease;Infectious disease: viral;Signal transduction;Environmental adaptation;Infectious disease: viral;Cancer: overview;Signal transduction;Cancer: overview;Infectious disease: viral;Substance dependence;Endocrine and metabolic disease;Circulatory system;Endocrine system;Signal transduction;Nervous system;…	ko04151//PI3K-Akt signaling pathway;ko05165//Human papillomavirus infection;ko05016//Huntington disease;ko05020//Prion disease;ko05163//Human cytomegalovirus infection;ko04024//cAMP signaling pathway;ko04714//Thermogenesis;ko05166//Human T-cell leukemia virus 1 infection;ko05203//Viral carcinogenesis;ko04022//cGMP-PKG signaling pathway;ko05207//Chemical carcinogenesis - receptor activation;ko0516…	K09048;K09048;K09048;K09048;K09048;K09048;K09048;K09048;K09048;K09048;K09048;K09048;K09048;K09048;K09048;K09048;K09048;K09048;K09048;K09048;K09048;K09048;K09048;K09048;K09048;K09048;K09048;K09048;K09048;K09048;K09048;K09048;K09048;K09048;K09048	GO:0000785//chromatin;GO:0005634//nucleus;GO:0005783//endoplasmic reticulum;GO:0016020//membrane	GO:0001227//transcriptional repressor activity, RNA polymerase II transcription regulatory region sequence-specific binding;GO:0003700//transcription factor activity, sequence-specific DNA binding;GO:0035497//cAMP response element binding;GO:0046332//SMAD binding;GO:1990837//sequence-specific double-stranded DNA binding	GO:0006355//regulation of transcription, DNA-templated;GO:0010629//negative regulation of gene expression;GO:0030968//endoplasmic reticulum unfolded protein response;GO:0032967//positive regulation of collagen biosynthetic process;GO:0040037//negative regulation of fibroblast growth factor receptor signaling pathway;GO:0045892//negative regulation of transcription, DNA-templated;GO:0045944//posit…
ENSGALG00000002637	81	38	42	56	58	70	170	296	251	180	283	383	4.66	2.43	2.38	4.22	5.51	3.36	12.83	31.44	18.34	11.33	15.62	23.8	3.76	18.8933	2.3291	4.01643e-15	3.37405e-13	RBP7	retinol binding protein 7 [Source:NCBI gene;Acc:419447]	-	-	-	-	-	GO:0005501//retinoid binding;GO:0008289//lipid binding	-
ENSGALG00000008753	126	100	114	95	68	126	155	138	185	236	232	251	3.77	3.15	3.15	3.76	3.4	3.38	6.14	7.94	7.58	7.36	6.35	8.51	3.435	7.31333	1.0902	4.1269e-15	3.45602e-13	FBXO48	F-box protein 48 [Source:NCBI gene;Acc:421265]	-	-	-	-	-	GO:0005515//protein binding	-
ENSGALG00000001840	305	224	249	107	111	152	360	513	1241	1025	1078	1029	2.68	2.2	2.08	1.23	1.56	1.22	4.01	8.4	13.52	9.52	9	9.9	1.82833	9.05833	2.3087	4.5624e-15	3.80882e-13	TEK	TEK receptor tyrosine kinase [Source:NCBI gene;Acc:427368]	Environmental Information Processing;Environmental Information Processing;Environmental Information Processing;Environmental Information Processing;Human Diseases;Environmental Information Processing	Signal transduction;Signal transduction;Signal transduction;Signal transduction;Immune disease;Signal transduction	ko04151//PI3K-Akt signaling pathway;ko04010//MAPK signaling pathway;ko04014//Ras signaling pathway;ko04015//Rap1 signaling pathway;ko05323//Rheumatoid arthritis;ko04066//HIF-1 signaling pathway	K05121;K05121;K05121;K05121;K05121;K05121	GO:0001725//stress fiber;GO:0005884//actin filament;GO:0005886//plasma membrane;GO:0005887//integral component of plasma membrane;GO:0005902//microvillus;GO:0005911//cell-cell junction;GO:0009925//basal plasma membrane;GO:0009986//cell surface;GO:0016020//membrane;GO:0016021//integral component of membrane;GO:0016323//basolateral plasma membrane;GO:0016324//apical plasma membrane;GO:0034451//cent…	GO:0000166//nucleotide binding;GO:0004672//protein kinase activity;GO:0004712//protein serine/threonine/tyrosine kinase activity;GO:0004713//protein tyrosine kinase activity;GO:0004714//transmembrane receptor protein tyrosine kinase activity;GO:0005515//protein binding;GO:0005524//ATP binding;GO:0016301//kinase activity;GO:0016740//transferase activity;GO:0042802//identical protein binding	GO:0001934//positive regulation of protein phosphorylation;GO:0002040//sprouting angiogenesis;GO:0006468//protein phosphorylation;GO:0007169//transmembrane receptor protein tyrosine kinase signaling pathway;GO:0010595//positive regulation of endothelial cell migration;GO:0014068//positive regulation of phosphatidylinositol 3-kinase signaling;GO:0016310//phosphorylation;GO:0016525//negative regula…
ENSGALG00000012761	13	15	35	20	16	19	44	151	150	168	109	239	0.21	0.26	0.54	0.41	0.42	0.25	0.91	4.4	3.01	2.9	1.65	4.08	0.348333	2.825	3.0197	4.87033e-15	4.05326e-13	DRAM1	DNA damage regulated autophagy modulator 1 [Source:NCBI gene;Acc:418095]	-	-	-	-	GO:0005737//cytoplasm;GO:0005764//lysosome	-	GO:0010506//regulation of autophagy
MSTRG.9931	208	176	161	194	87	279	74	35	30	55	68	66	5.06	4.85	3.98	6.25	4	5.58	2.49	1.8	0.97	1.36	1.7	1.91	4.95333	1.705	-1.5386	5.03577e-15	4.17797e-13	--	-	-	-	-	-	-	-	-
ENSGALG00000002553	123	125	223	101	78	168	338	195	381	303	346	404	1.18	1.34	2.1	1.28	1.26	1.36	4.29	3.53	4.68	3.18	3.2	4.26	1.42	3.85667	1.4415	5.13225e-15	4.24488e-13	PCDH1	protocadherin 1 [Source:NCBI gene;Acc:416194]	-	-	-	-	GO:0005654//nucleoplasm;GO:0005730//nucleolus;GO:0005886//plasma membrane;GO:0016020//membrane;GO:0030054//cell junction;GO:0043231//intracellular membrane-bounded organelle	GO:0005509//calcium ion binding	GO:0007155//cell adhesion;GO:0007156//homophilic cell adhesion via plasma membrane adhesion molecules
ENSGALG00000002557	41	54	110	33	30	32	131	274	697	704	281	417	0.46	0.68	1.22	0.49	0.56	0.3	1.94	5.7	9.94	8.63	3.04	5.08	0.618333	5.72167	3.21	5.17269e-15	4.26516e-13	ADGRD1	adhesion G protein-coupled receptor D1 [Source:NCBI gene;Acc:416803]	-	-	-	-	GO:0005654//nucleoplasm;GO:0005886//plasma membrane;GO:0005887//integral component of plasma membrane;GO:0016020//membrane;GO:0016021//integral component of membrane	GO:0004888//transmembrane signaling receptor activity;GO:0004930//G-protein coupled receptor activity	GO:0007166//cell surface receptor signaling pathway;GO:0007186//G-protein coupled receptor signaling pathway;GO:0007189//adenylate cyclase-activating G-protein coupled receptor signaling pathway
ENSGALG00000007123	40	34	38	24	20	43	58	84	93	147	115	156	0.7	0.66	0.67	0.55	0.58	0.63	1.33	2.75	2.07	2.82	1.93	2.95	0.631667	2.30833	1.8696	5.39592e-15	4.43558e-13	CXorf21	uncharacterized LOC101750621 [Source:NCBI gene;Acc:101750621]	-	-	-	-	-	-	GO:0034121//regulation of toll-like receptor signaling pathway;GO:0035751//regulation of lysosomal lumen pH
MSTRG.19615	116	121	137	133	143	165	34	18	25	47	44	46	1.6	1.86	1.86	2.41	3.26	1.9	0.62	0.46	0.44	0.71	0.58	0.69	2.14833	0.583333	-1.8808	5.45427e-15	4.46983e-13	--	-	-	-	-	-	-	-	-
ENSGALG00000000775	325	354	913	352	146	469	1256	1103	1447	1904	1605	2713	7.7	9.39	21.33	10.96	5.73	9.26	39.07	48.57	43.63	49.56	36.55	71.02	10.7283	48.0667	2.1636	5.69689e-15	4.65443e-13	CTSS	cathepsin S [Source:NCBI gene;Acc:425657]	Human Diseases;Cellular Processes;Cellular Processes;Cellular Processes;Organismal Systems	Infectious disease: bacterial;Transport and catabolism;Cell growth and death;Transport and catabolism;Immune system	ko05152//Tuberculosis;ko04145//Phagosome;ko04210//Apoptosis;ko04142//Lysosome;ko04612//Antigen processing and presentation	K01368;K01368;K01368;K01368;K01368	-	GO:0008234//cysteine-type peptidase activity	GO:0006508//proteolysis
ENSGALG00000028790	40	43	136	63	44	93	192	241	262	334	266	471	1.27	1.55	4.18	2.57	2.3	2.5	8	14.32	10.74	11.69	8.1	16.26	2.395	11.5183	2.2658	6.23619e-15	5.07264e-13	DNASE2B	deoxyribonuclease 2 beta [Source:NCBI gene;Acc:424540]	Cellular Processes	Transport and catabolism	ko04142//Lysosome	K01158	GO:0005576//extracellular region;GO:0005737//cytoplasm	GO:0004520//endodeoxyribonuclease activity;GO:0004531//deoxyribonuclease II activity	GO:0006259//DNA metabolic process
ENSGALG00000004614	87	129	179	106	65	154	220	199	263	339	341	447	1.75	2.81	3.34	2.76	1.84	2.6	5.4	6.42	5.93	7.07	6.02	8.31	2.51667	6.525	1.3745	6.24662e-15	5.07264e-13	NPL	N-acetylneuraminate pyruvate lyase [Source:NCBI gene;Acc:429074]	Metabolism;Metabolism	Global and overview maps;Carbohydrate metabolism	ko01100//Metabolic pathways;ko00520//Amino sugar and nucleotide sugar metabolism	K01639;K01639	-	GO:0003824//catalytic activity;GO:0008747//N-acetylneuraminate lyase activity;GO:0016829//lyase activity;GO:0042802//identical protein binding	-
MSTRG.26832	271	273	263	219	116	342	114	41	71	109	93	91	4.01	4.5	3.83	4.24	2.84	4.22	2.21	1.12	1.33	1.76	1.32	1.45	3.94	1.53167	-1.3631	6.81423e-15	5.51685e-13	--	XP_040530674.1 uncharacterized protein LOC121106536 isoform X2 [Gallus gallus]	-	-	-	-	-	-	-
ENSGALG00000013929	1083	854	1104	588	476	812	1319	1607	1932	1966	2683	3289	10.75	9.45	10.79	7.65	7.8	6.74	17.19	29.46	24.36	21.36	25.56	35.28	8.86333	25.535	1.5266	7.33449e-15	5.92017e-13	PDGFRA	platelet-derived growth factor receptor, alpha polypeptide [Source:NCBI gene;Acc:395509]	Human Diseases;Environmental Information Processing;Environmental Information Processing;Environmental Information Processing;Cellular Processes;Environmental Information Processing;Human Diseases;Cellular Processes;Environmental Information Processing;Cellular Processes;Environmental Information Processing;Human Diseases;Environmental Information Processing;Human Diseases;Cellular Processes;Huma…	Cancer: overview;Signal transduction;Signal transduction;Signal transduction;Transport and catabolism;Signal transduction;Infectious disease: viral;Cell motility;Signal transduction;Cellular community - eukaryotes;Signal transduction;Cancer: overview;Signal transduction;Cancer: overview;Cellular community - eukaryotes;Cancer: specific types;Drug resistance: antineoplastic;Cancer: specific types;C…	ko05200//Pathways in cancer;ko04151//PI3K-Akt signaling pathway;ko04020//Calcium signaling pathway;ko04010//MAPK signaling pathway;ko04144//Endocytosis;ko04072//Phospholipase D signaling pathway;ko05163//Human cytomegalovirus infection;ko04810//Regulation of actin cytoskeleton;ko04014//Ras signaling pathway;ko04510//Focal adhesion;ko04015//Rap1 signaling pathway;ko05206//MicroRNAs in cancer;ko046…	K04363;K04363;K04363;K04363;K04363;K04363;K04363;K04363;K04363;K04363;K04363;K04363;K04363;K04363;K04363;K04363;K04363;K04363;K04363;K04363	GO:0005634//nucleus;GO:0005737//cytoplasm;GO:0005794//Golgi apparatus;GO:0005902//microvillus;GO:0005929//cilium;GO:0009897//external side of plasma membrane;GO:0009986//cell surface	GO:0004672//protein kinase activity;GO:0004713//protein tyrosine kinase activity;GO:0004714//transmembrane receptor protein tyrosine kinase activity;GO:0005018//platelet-derived growth factor alpha-receptor activity;GO:0005524//ATP binding;GO:0044877//macromolecular complex binding;GO:0048407//platelet-derived growth factor binding	GO:0001553//luteinization;GO:0002244//hematopoietic progenitor cell differentiation;GO:0006468//protein phosphorylation;GO:0007169//transmembrane receptor protein tyrosine kinase signaling pathway;GO:0008210//estrogen metabolic process;GO:0008585//female gonad development;GO:0009653//anatomical structure morphogenesis;GO:0009887//organ morphogenesis;GO:0016477//cell migration;GO:0018108//peptidyl…
ENSGALG00000011855	61	56	57	24	18	44	93	120	321	253	197	282	1.47	1.58	1.39	0.79	0.71	0.89	2.95	5.46	9.85	6.77	4.64	7.34	1.13833	6.16833	2.438	7.47319e-15	6.00744e-13	RHOJ	ras homolog family member J [Source:NCBI gene;Acc:423513]	Human Diseases	Infectious disease: bacterial	ko05132//Salmonella infection	K07864	GO:0005886//plasma membrane	GO:0003924//GTPase activity;GO:0005525//GTP binding	GO:0006897//endocytosis;GO:0007264//small GTPase mediated signal transduction;GO:0007266//Rho protein signal transduction;GO:0008360//regulation of cell shape;GO:0010594//regulation of endothelial cell migration;GO:0016477//cell migration;GO:0030031//cell projection assembly;GO:0030036//actin cytoskeleton organization;GO:0032488//Cdc42 protein signal transduction;GO:0061299//retina vasculature mo…
ENSGALG00000003499	82	79	105	60	37	112	143	163	396	302	250	356	0.59	0.59	0.79	0.55	0.42	0.63	1.33	2.04	3.48	2.36	1.7	2.74	0.595	2.275	1.9349	7.48744e-15	6.00744e-13	MAST3	microtubule associated serine/threonine kinase 3 [Source:NCBI gene;Acc:420130]	-	-	-	-	-	GO:0000287//magnesium ion binding;GO:0004672//protein kinase activity;GO:0004674//protein serine/threonine kinase activity;GO:0005515//protein binding;GO:0005524//ATP binding	GO:0006468//protein phosphorylation
ENSGALG00000007646	572	691	820	240	229	425	1040	1454	3080	2349	2435	3075	4.46	6	6.3	2.45	2.95	2.76	10.65	20.94	30.51	20.04	18.23	25.91	4.15333	21.0467	2.3413	8.39943e-15	6.71905e-13	kdrl	vascular endothelial growth factor receptor kdr-like [Source:NCBI gene;Acc:422316]	Environmental Information Processing;Environmental Information Processing;Environmental Information Processing;Human Diseases;Environmental Information Processing;Cellular Processes;Environmental Information Processing;Human Diseases;Environmental Information Processing	Signal transduction;Signal transduction;Signal transduction;Cancer: overview;Signal transduction;Cellular community - eukaryotes;Signal transduction;Immune disease;Signal transduction	ko04151//PI3K-Akt signaling pathway;ko04020//Calcium signaling pathway;ko04010//MAPK signaling pathway;ko05202//Transcriptional misregulation in cancer;ko04014//Ras signaling pathway;ko04510//Focal adhesion;ko04015//Rap1 signaling pathway;ko05323//Rheumatoid arthritis;ko04066//HIF-1 signaling pathway	K05096;K05096;K05096;K05096;K05096;K05096;K05096;K05096;K05096	GO:0005887//integral component of plasma membrane	GO:0004672//protein kinase activity;GO:0004713//protein tyrosine kinase activity;GO:0004714//transmembrane receptor protein tyrosine kinase activity;GO:0005021//vascular endothelial growth factor-activated receptor activity;GO:0005524//ATP binding	GO:0006468//protein phosphorylation;GO:0007169//transmembrane receptor protein tyrosine kinase signaling pathway;GO:0048010//vascular endothelial growth factor receptor signaling pathway
MSTRG.26205	103	81	114	59	60	90	132	296	546	430	337	517	2.28	2.21	2.8	1.77	2.68	1.78	4.84	13.72	18.04	11.41	7.66	13.59	2.25333	11.5433	2.3569	8.96425e-15	7.14953e-13	--	-	-	-	-	-	-	-	-
ENSGALG00000026891	168	115	158	87	76	93	220	309	419	465	371	581	2.02	1.54	1.87	1.37	1.51	0.93	3.47	6.87	6.4	6.12	4.28	7.56	1.54	5.78333	1.909	9.09245e-15	7.23026e-13	NINJ1	ninjurin 1 [Source:NCBI gene;Acc:415986]	-	-	-	-	GO:0016021//integral component of membrane	GO:0001530//lipopolysaccharide binding;GO:0098631//protein binding involved in cell adhesion	GO:0002232//leukocyte chemotaxis involved in inflammatory response;GO:0007155//cell adhesion;GO:0012501//programmed cell death;GO:0019835//cytolysis;GO:0042246//tissue regeneration;GO:0045766//positive regulation of angiogenesis;GO:0050729//positive regulation of inflammatory response;GO:0051260//protein homooligomerization;GO:0070265//necrotic cell death
MSTRG.3823	239	147	166	186	181	311	66	38	38	72	66	80	2.16	1.48	1.48	2.2	2.7	2.35	0.78	0.63	0.44	0.71	0.57	0.78	2.06167	0.651667	-1.6616	9.47305e-15	7.51061e-13	--	-	-	-	-	-	-	-	-
ENSGALG00000004376	94	63	82	80	85	109	199	177	273	205	249	322	1.64	1.22	1.41	1.83	2.44	1.58	4.55	5.69	6.04	3.91	4.16	6.06	1.68667	5.06833	1.5873	9.72086e-15	7.66744e-13	KCNJ2	Potassium inwardly rectifying channel subfamily J member 2 [Source:NCBI gene;Acc:396328]	Organismal Systems;Organismal Systems;Organismal Systems;Organismal Systems	Endocrine system;Nervous system;Digestive system;Endocrine system	ko04921//Oxytocin signaling pathway;ko04725//Cholinergic synapse;ko04971//Gastric acid secretion;ko04924//Renin secretion	K04996;K04996;K04996;K04996	GO:0008076//voltage-gated potassium channel complex;GO:0016020//membrane;GO:0016021//integral component of membrane;GO:0031224//intrinsic component of membrane	GO:0005242//inward rectifier potassium channel activity;GO:0005546//phosphatidylinositol-4,5-bisphosphate binding;GO:0042802//identical protein binding;GO:0086008//voltage-gated potassium channel activity involved in cardiac muscle cell action potential repolarization	GO:0006813//potassium ion transport;GO:0014861//regulation of skeletal muscle contraction via regulation of action potential;GO:0015693//magnesium ion transport;GO:0051289//protein homotetramerization;GO:0055119//relaxation of cardiac muscle;GO:0060306//regulation of membrane repolarization;GO:0071805//potassium ion transmembrane transport;GO:0086001//cardiac muscle cell action potential;GO:00860…
MSTRG.23572	72	137	135	174	70	155	33	13	11	17	35	24	1.67	3.53	3.07	5.27	2.67	2.99	1	0.56	0.32	0.43	0.78	0.6	3.2	0.615	-2.3794	9.72808e-15	7.66744e-13	--	-	-	-	-	-	-	-	-
MSTRG.12927	157	105	104	158	131	255	42	28	26	42	35	29	1.81	1.35	1.18	2.38	2.49	2.45	0.63	0.59	0.38	0.53	0.39	0.36	1.94333	0.48	-2.0174	9.77026e-15	7.6781e-13	--	-	-	-	-	-	-	-	-
MSTRG.7456	216	184	240	176	161	287	99	35	50	88	85	61	2.98	2.68	3.14	3.22	3.7	3.24	1.84	0.91	0.9	1.34	1.15	0.93	3.16	1.17833	-1.4232	9.82776e-15	7.70071e-13	--	-	-	-	-	-	-	-	-
ENSGALG00000001347	14	24	22	6	6	11	53	57	153	85	82	117	0.19	0.36	0.29	0.1	0.13	0.12	0.93	1.41	2.59	1.24	1.05	1.69	0.198333	1.485	2.9045	1.01586e-14	7.93676e-13	LHX6	LIM homeobox 6 [Source:NCBI gene;Acc:772259]	-	-	-	-	GO:0005634//nucleus	GO:0000981//RNA polymerase II transcription factor activity, sequence-specific DNA binding;GO:0003677//DNA binding;GO:1990837//sequence-specific double-stranded DNA binding	GO:0006355//regulation of transcription, DNA-templated
ENSGALG00000045026	664	403	419	621	269	835	202	89	94	167	218	159	19.17	12.95	11.95	23.53	12.84	20.14	7.65	4.77	3.46	5.28	6.05	4.97	16.7633	5.36333	-1.6441	1.04448e-14	8.13662e-13	--	EOB00520.1 Beta-keratin-related protein, partial [Anas platyrhynchos]	-	-	-	-	GO:0005882//intermediate filament	GO:0005200//structural constituent of cytoskeleton	GO:0007010//cytoskeleton organization
ENSGALG00000006104	231	185	221	140	116	263	271	363	659	793	611	616	4.84	4.32	4.57	3.86	4.01	4.61	7.46	14.06	17.56	18.19	12.28	13.96	4.36833	13.9183	1.6718	1.10249e-14	8.56366e-13	ADAMTSL3	XP_004943881.1 ADAMTS-like protein 3 isoform X1 [Gallus gallus]	-	-	-	-	GO:0031012//extracellular matrix	GO:0004222//metalloendopeptidase activity	GO:0006508//proteolysis;GO:0030198//extracellular matrix organization
ENSGALG00000037913	144	120	128	74	42	113	259	124	338	290	333	349	3.86	3.58	3.38	2.6	1.86	2.53	9.11	6.14	11.5	8.5	8.56	10.11	2.96833	8.98667	1.5981	1.27909e-14	9.90667e-13	KLF10	Kruppel-like factor 10 [Source:NCBI gene;Acc:420255]	-	-	-	-	GO:0005634//nucleus	GO:0000978//RNA polymerase II core promoter proximal region sequence-specific DNA binding;GO:0001046//core promoter sequence-specific DNA binding;GO:0001228//transcriptional activator activity, RNA polymerase II transcription regulatory region sequence-specific binding;GO:1990837//sequence-specific double-stranded DNA binding	GO:0006355//regulation of transcription, DNA-templated;GO:0007623//circadian rhythm;GO:0009267//cellular response to starvation;GO:0030282//bone mineralization;GO:0035019//somatic stem cell population maintenance;GO:0045672//positive regulation of osteoclast differentiation;GO:0045892//negative regulation of transcription, DNA-templated;GO:0045944//positive regulation of transcription from RNA po…
MSTRG.30561	190	377	402	152	71	170	42	5	21	34	25	27	9.29	20.6	19.39	9.74	5.71	6.94	2.67	0.45	1.32	1.81	1.19	1.42	11.945	1.47667	-3.016	1.29997e-14	1.00394e-12	--	XP_046760567.1 uncharacterized protein LOC101748894 isoform X3 [Gallus gallus]	-	-	-	-	-	-	-
ENSGALG00000015322	120	77	98	79	54	130	144	105	174	213	229	217	0.99	0.71	0.79	0.85	0.73	0.89	1.56	1.6	1.82	1.92	1.81	1.93	0.826667	1.77333	1.1011	1.31652e-14	1.0138e-12	IMPG2	interphotoreceptor matrix proteoglycan 2 [Source:NCBI gene;Acc:418393]	-	-	-	-	GO:0033165//interphotoreceptor matrix;GO:0043235//receptor complex	GO:0005201//extracellular matrix structural constituent;GO:0005540//hyaluronic acid binding;GO:0008201//heparin binding	GO:0007601//visual perception;GO:0008104//protein localization;GO:0030198//extracellular matrix organization;GO:0060042//retina morphogenesis in camera-type eye
MSTRG.26590	155	111	110	177	151	324	33	27	9	35	27	29	3.57	2.56	2.53	6.06	6.26	6.69	1.32	1.12	0.34	1.3	0.62	0.78	4.61167	0.913333	-2.3361	1.33985e-14	1.02808e-12	--	-	-	-	-	-	-	-	-
MSTRG.25201	297	246	252	294	117	430	114	34	51	82	98	72	2.92	2.69	2.44	3.79	1.9	3.53	1.47	0.62	0.64	0.88	0.92	0.76	2.87833	0.881667	-1.7069	1.34274e-14	1.02808e-12	SYT5	XP_015719228.1 synaptotagmin-12-like [Coturnix japonica]	-	-	-	-	-	-	-
MSTRG.25359	54	40	46	42	61	66	8	8	4	5	5	6	1.14	0.94	0.96	1.16	2.13	1.16	0.22	0.31	0.11	0.12	0.1	0.14	1.24833	0.166667	-2.905	1.36262e-14	1.04032e-12	--	-	-	-	-	-	-	-	-
ENSGALG00000035856	78	75	157	116	80	135	227	387	375	450	364	802	1.62	1.73	3.2	3.15	2.73	2.33	6.17	14.8	9.86	10.2	7.23	17.94	2.46	11.0333	2.1651	1.39332e-14	1.06074e-12	CD48	CD48 molecule [Source:NCBI gene;Acc:100859319]	Organismal Systems	Immune system	ko04650//Natural killer cell mediated cytotoxicity	K06479	-	-	-
ENSGALG00000040807	38	42	44	33	25	31	79	102	178	132	119	153	0.85	1.06	0.98	0.95	0.94	0.59	2.34	4.28	5.13	3.26	2.58	3.75	0.895	3.55667	1.9906	1.41772e-14	1.07626e-12	DMTN	dematin actin binding protein [Source:NCBI gene;Acc:776542]	-	-	-	-	-	-	-
MSTRG.23427	2732	5742	6044	3677	4017	6186	1483	982	740	1594	1369	1303	18.67	43.71	40.64	32.91	45.3	35.26	13.3	12.39	6.42	11.92	8.98	9.62	36.0817	10.4383	-1.7894	1.44278e-14	1.0922e-12	--	-	-	-	-	-	-	-	-
MSTRG.6638	3	0	1	21	3	13	182	64	70	266	184	138	0.12	0	0.04	1.08	0.19	0.43	9.38	4.64	3.49	11.43	6.93	5.85	0.31	6.95333	4.4874	1.44968e-14	1.09433e-12	--	-	-	-	-	-	-	-	-
MSTRG.19518	2	4	2	2	5	0	23	32	40	24	78	62	0.05	0.12	0.05	0.08	0.22	0	0.86	1.71	1.44	0.75	2.14	1.93	0.0866667	1.47167	4.0858	1.55856e-14	1.17321e-12	--	-	-	-	-	-	-	-	-
ENSGALG00000015148	406	315	619	253	221	242	678	1088	3140	4475	1776	2482	8.72	7.54	13.08	7.12	7.83	4.34	19.11	43.15	85.65	105.15	36.6	57.6	8.105	57.8767	2.8361	1.59655e-14	1.19844e-12	ANXA1	annexin A1 [Source:NCBI gene;Acc:404271]	-	-	-	-	GO:0001533//cornified envelope;GO:0005615//extracellular space;GO:0005634//nucleus;GO:0005654//nucleoplasm;GO:0005737//cytoplasm;GO:0005768//endosome;GO:0005829//cytosol;GO:0005884//actin filament;GO:0005886//plasma membrane;GO:0009986//cell surface;GO:0016324//apical plasma membrane;GO:0016328//lateral plasma membrane;GO:0019898//extrinsic component of membrane;GO:0031232//extrinsic component of…	GO:0004859//phospholipase inhibitor activity;GO:0005509//calcium ion binding;GO:0005544//calcium-dependent phospholipid binding;GO:0019834//phospholipase A2 inhibitor activity;GO:0048306//calcium-dependent protein binding	GO:0001780//neutrophil homeostasis;GO:0002548//monocyte chemotaxis;GO:0002685//regulation of leukocyte migration;GO:0006909//phagocytosis;GO:0006954//inflammatory response;GO:0007165//signal transduction;GO:0007187//G-protein coupled receptor signaling pathway, coupled to cyclic nucleotide second messenger;GO:0008360//regulation of cell shape;GO:0014839//myoblast migration involved in skeletal mu…
ENSGALG00000031866	5	17	12	9	0	11	34	35	66	74	80	69	0.09	0.33	0.21	0.21	0	0.16	0.79	1.14	1.47	1.42	1.35	1.31	0.166667	1.24667	2.903	1.60105e-14	1.19846e-12	NDNF	protein NDNF-like [Source:NCBI gene;Acc:423605]	-	-	-	-	-	GO:0005515//protein binding	-
MSTRG.26743	575	726	810	522	277	679	201	72	70	223	171	122	5.65	7.99	7.81	6.76	4.53	5.62	2.64	1.33	0.88	2.42	1.63	1.31	6.39333	1.70167	-1.9096	1.62888e-14	1.2159e-12	--	XP_046795499.1 secretogranin-1 isoform X1 [Gallus gallus]	-	-	-	-	-	-	-
MSTRG.22760	2529	908	948	1588	1722	2149	436	254	235	386	308	354	37.08	14.85	13.65	30.5	41.72	26.32	8.42	6.9	4.38	6.21	4.35	5.61	27.3533	5.97833	-2.1939	1.65688e-14	1.23337e-12	--	KFZ60833.1 hypothetical protein N321_10580, partial [Antrostomus carolinensis]	-	-	-	-	-	-	-
MSTRG.2186	137	237	228	278	242	430	57	47	36	66	54	75	1.63	3.04	2.62	4.37	4.91	4.34	0.92	1.05	0.54	0.78	0.64	0.99	3.485	0.82	-2.0875	1.69013e-14	1.25463e-12	--	XP_047909708.1 uncharacterized protein LOC125180947 [Anser cygnoides]	-	-	-	-	-	-	-
ENSGALG00000025774	115	140	213	147	118	181	409	204	443	344	397	509	2.48	3.36	4.51	4.14	4.19	3.25	11.55	8.11	12.11	8.1	8.2	11.84	3.655	9.985	1.4499	1.7968e-14	1.33013e-12	HOXB2	homeobox B2 [Source:NCBI gene;Acc:429940]	-	-	-	-	GO:0005654//nucleoplasm	GO:0000981//RNA polymerase II transcription factor activity, sequence-specific DNA binding;GO:0001228//transcriptional activator activity, RNA polymerase II transcription regulatory region sequence-specific binding;GO:0003677//DNA binding;GO:0003700//transcription factor activity, sequence-specific DNA binding;GO:0043565//sequence-specific DNA binding;GO:1990837//sequence-specific double-stranded…	GO:0002011//morphogenesis of an epithelial sheet;GO:0006355//regulation of transcription, DNA-templated;GO:0009952//anterior/posterior pattern specification;GO:0009953//dorsal/ventral pattern formation;GO:0021569//rhombomere 3 development;GO:0021570//rhombomere 4 development;GO:0021612//facial nerve structural organization;GO:0045944//positive regulation of transcription from RNA polymerase II pr…
MSTRG.25653	21	23	29	16	9	28	62	45	94	85	59	113	0.11	0.13	0.14	0.13	0.07	0.14	0.49	0.49	0.6	0.53	0.31	0.64	0.12	0.51	2.0875	1.83273e-14	1.35299e-12	--	XP_042669197.1 uncharacterized protein LOC122157528 [Centrocercus urophasianus]	-	-	-	-	-	-	-
ENSGALG00000012857	417	392	425	267	208	438	495	477	760	796	807	791	4.62	4.84	4.63	3.88	3.8	4.05	7.2	9.76	10.7	9.65	8.58	9.47	4.30333	9.22667	1.1004	1.86518e-14	1.37316e-12	DENND2A	DENN domain containing 2A [Source:NCBI gene;Acc:418115]	-	-	-	-	GO:0015629//actin cytoskeleton	GO:0005085//guanyl-nucleotide exchange factor activity	GO:0042147//retrograde transport, endosome to Golgi
ENSGALG00000002012	217	218	231	86	170	136	376	901	1546	1121	846	1187	4.21	4.71	4.41	2.18	5.44	2.2	9.57	32.26	38.08	23.79	15.74	24.87	3.85833	24.0517	2.6401	1.87745e-14	1.37841e-12	MMRN2	XP_025007665.1 multimerin-2 isoform X2 [Gallus gallus]	-	-	-	-	-	GO:0005515//protein binding	GO:0030948//negative regulation of vascular endothelial growth factor receptor signaling pathway;GO:0090051//negative regulation of cell migration involved in sprouting angiogenesis
ENSGALG00000011446	270	361	426	195	171	294	463	696	1171	1171	975	1127	2.56	3.81	3.97	2.42	2.67	2.32	5.75	12.17	14.09	12.13	8.86	11.53	2.95833	10.755	1.8622	1.95887e-14	1.43425e-12	TNFAIP2	TNF alpha induced protein 2 [Source:NCBI gene;Acc:423477]	-	-	-	-	GO:0000145//exocyst	-	GO:0006887//exocytosis
MSTRG.23440	65	32	42	128	58	216	8	7	4	5	3	4	0.64	0.35	0.41	1.66	0.95	1.78	0.1	0.13	0.05	0.05	0.03	0.04	0.965	0.0666667	-3.8555	1.96711e-14	1.43637e-12	--	-	-	-	-	-	-	-	-
ENSGALG00000005631	15	9	7	10	3	8	37	32	144	58	78	79	0.1	0.07	0.05	0.09	0.03	0.04	0.33	0.4	1.23	0.43	0.5	0.57	0.0633333	0.576667	3.1867	2.10602e-14	1.53361e-12	TRPM2	transient receptor potential cation channel subfamily M member 2 [Source:NCBI gene;Acc:424835]	Organismal Systems;Organismal Systems	Immune system;Endocrine system	ko04621//NOD-like receptor signaling pathway;ko04921//Oxytocin signaling pathway	K04977;K04977	GO:0005764//lysosome;GO:0005765//lysosomal membrane;GO:0005886//plasma membrane;GO:0005887//integral component of plasma membrane;GO:0016020//membrane;GO:0016021//integral component of membrane;GO:0030659//cytoplasmic vesicle membrane	GO:0005216//ion channel activity;GO:0005261//cation channel activity;GO:0005384//manganese ion transmembrane transporter activity;GO:0005509//calcium ion binding;GO:0015278//calcium-release channel activity;GO:0047631//ADP-ribose diphosphatase activity;GO:0072571//mono-ADP-D-ribose binding;GO:0099604//ligand-gated calcium channel activity	GO:0001659//temperature homeostasis;GO:0002407//dendritic cell chemotaxis;GO:0006811//ion transport;GO:0006812//cation transport;GO:0006828//manganese ion transport;GO:0006979//response to oxidative stress;GO:0009408//response to heat;GO:0014074//response to purine-containing compound;GO:0033194//response to hydroperoxide;GO:0034220//ion transmembrane transport;GO:0035584//calcium-mediated signal…
MSTRG.17905	111	148	176	68	40	63	261	217	724	771	656	693	2.33	3.46	3.63	1.87	1.38	1.1	7.19	8.41	19.29	17.7	13.21	15.71	2.295	13.585	2.5654	2.3218e-14	1.68617e-12	--	-	-	-	-	-	-	-	-
ENSGALG00000054196	7	3	6	0	1	3	16	33	35	49	51	43	0.32	0.15	0.29	0	0.11	0.13	1.05	2.99	2.16	2.62	2.41	2.27	0.166667	2.25	3.7549	2.35206e-14	1.70353e-12	CCL3	chemokine [Source:NCBI gene;Acc:771679]	Environmental Information Processing;Human Diseases;Human Diseases;Human Diseases;Organismal Systems;Human Diseases;Organismal Systems;Environmental Information Processing	Signaling molecules and interaction;Infectious disease: viral;Cardiovascular disease;Immune disease;Immune system;Infectious disease: parasitic;Immune system;Signaling molecules and interaction	ko04060//Cytokine-cytokine receptor interaction;ko05163//Human cytomegalovirus infection;ko05417//Lipid and atherosclerosis;ko05323//Rheumatoid arthritis;ko04062//Chemokine signaling pathway;ko05142//Chagas disease;ko04620//Toll-like receptor signaling pathway;ko04061//Viral protein interaction with cytokine and cytokine receptor	K05408;K05408;K05408;K05408;K05408;K05408;K05408;K05408	GO:0005576//extracellular region;GO:0005615//extracellular space	GO:0005125//cytokine activity;GO:0008009//chemokine activity;GO:0031726//CCR1 chemokine receptor binding;GO:0031729//CCR4 chemokine receptor binding;GO:0031730//CCR5 chemokine receptor binding;GO:0048020//CCR chemokine receptor binding	GO:0002548//monocyte chemotaxis;GO:0006954//inflammatory response;GO:0006955//immune response;GO:0007186//G-protein coupled receptor signaling pathway;GO:0009615//response to virus;GO:0030593//neutrophil chemotaxis;GO:0043547//positive regulation of GTPase activity;GO:0048247//lymphocyte chemotaxis;GO:0070098//chemokine-mediated signaling pathway;GO:0070374//positive regulation of ERK1 and ERK2 c…
ENSGALG00000008709	8	12	13	12	4	12	40	28	31	40	52	62	0.13	0.23	0.22	0.27	0.11	0.17	0.89	0.87	0.66	0.73	0.84	1.12	0.188333	0.851667	2.177	2.37177e-14	1.71318e-12	MCOLN3	mucolipin 3 [Source:NCBI gene;Acc:429091]	-	-	-	-	GO:0005737//cytoplasm;GO:0005886//plasma membrane	GO:0005261//cation channel activity	GO:0007626//locomotory behavior;GO:0042491//auditory receptor cell differentiation
ENSGALG00000036589	11	25	26	10	5	21	57	48	219	181	112	110	0.29	0.75	0.68	0.37	0.22	0.47	2.06	2.43	7.69	5.48	2.89	3.24	0.463333	3.965	3.0972	2.47871e-14	1.78561e-12	GFRA4	GDNF family receptor alpha 4 [Source:NCBI gene;Acc:395839]	-	-	-	-	-	GO:0038023//signaling receptor activity	-
MSTRG.24233	263	257	253	427	333	698	99	57	60	89	94	115	2.47	2.69	2.34	5.25	5.16	5.46	1.22	0.99	0.72	0.91	0.85	1.17	3.895	0.976667	-1.9957	2.52389e-14	1.81328e-12	--	-	-	-	-	-	-	-	-
ENSGALG00000012594	12	10	18	7	3	5	29	46	60	68	59	73	0.21	0.22	0.27	0.14	0.13	0.06	0.71	1.65	1.31	1.37	1.06	1.31	0.171667	1.235	2.8468	2.56991e-14	1.8414e-12	NTRK2	neurotrophic receptor tyrosine kinase 2 [Source:NCBI gene;Acc:396157]	Environmental Information Processing;Environmental Information Processing;Environmental Information Processing;Environmental Information Processing;Human Diseases;Organismal Systems	Signal transduction;Signal transduction;Signal transduction;Signal transduction;Substance dependence;Nervous system	ko04151//PI3K-Akt signaling pathway;ko04020//Calcium signaling pathway;ko04010//MAPK signaling pathway;ko04014//Ras signaling pathway;ko05034//Alcoholism;ko04722//Neurotrophin signaling pathway	K04360;K04360;K04360;K04360;K04360;K04360	GO:0005737//cytoplasm;GO:0005768//endosome;GO:0005769//early endosome;GO:0005829//cytosol;GO:0005886//plasma membrane;GO:0005887//integral component of plasma membrane;GO:0010008//endosome membrane;GO:0014069//postsynaptic density;GO:0016020//membrane;GO:0016021//integral component of membrane;GO:0030054//cell junction;GO:0030424//axon;GO:0030425//dendrite;GO:0042995//cell projection;GO:0043195//…	GO:0000166//nucleotide binding;GO:0002020//protease binding;GO:0004672//protein kinase activity;GO:0004712//protein serine/threonine/tyrosine kinase activity;GO:0004713//protein tyrosine kinase activity;GO:0004714//transmembrane receptor protein tyrosine kinase activity;GO:0005004//GPI-linked ephrin receptor activity;GO:0005030//neurotrophin receptor activity;GO:0005244//voltage-gated ion channel…	GO:0001570//vasculogenesis;GO:0001764//neuron migration;GO:0006468//protein phosphorylation;GO:0007169//transmembrane receptor protein tyrosine kinase signaling pathway;GO:0007399//nervous system development;GO:0007612//learning;GO:0007623//circadian rhythm;GO:0007631//feeding behavior;GO:0008284//positive regulation of cell proliferation;GO:0010628//positive regulation of gene expression;GO:0010…
ENSGALG00000048989	7	1	1	3	1	2	20	36	33	45	28	67	0.11	0.02	0.02	0.06	0.03	0.03	0.42	1.09	0.68	0.79	0.43	1.17	0.045	0.763333	4.0843	2.5992e-14	1.85742e-12	--	XP_025001644.1 T-cell-interacting, activating receptor on myeloid cells protein 1 isoform X1 [Gallus gallus]	-	-	-	-	GO:0016020//membrane;GO:0016021//integral component of membrane	-	-
MSTRG.30713	413	1050	1074	447	280	1114	205	100	113	129	117	147	10.88	32.67	29.47	15.8	13.37	25.55	7.12	5.58	4.02	3.58	2.81	4.41	21.29	4.58667	-2.2147	2.6816e-14	1.91121e-12	--	XP_040512831.1 uncharacterized protein LOC121108762 isoform X1 [Gallus gallus]	-	-	-	-	-	-	-
MSTRG.26238	77	791	801	105	109	113	14	11	10	20	18	20	1.86	21.3	19.07	3.34	4.36	2.28	0.43	0.48	0.3	0.52	0.42	0.52	8.70167	0.445	-4.2894	2.69497e-14	1.91564e-12	--	-	-	-	-	-	-	-	-
MSTRG.23559	58	88	71	58	71	87	16	11	11	17	19	22	0.91	1.54	1.1	1.2	1.84	1.14	0.33	0.32	0.22	0.29	0.29	0.37	1.28833	0.303333	-2.0865	2.75058e-14	1.95e-12	--	-	-	-	-	-	-	-	-
ENSGALG00000049461	7	23	11	27	8	22	61	55	67	92	83	93	0.13	0.5	0.21	0.7	0.27	0.36	1.61	2.05	1.7	2.01	1.6	2	0.361667	1.82833	2.3378	2.75906e-14	1.95085e-12	BG8	MHC B-G antigen [Source:NCBI gene;Acc:417035]	-	-	-	-	-	-	-
MSTRG.21273	9	12	19	12	3	6	61	20	51	77	88	61	0.12	0.19	0.26	0.21	0.07	0.07	1.12	0.52	0.9	1.18	1.18	0.92	0.153333	0.97	2.6613	2.80388e-14	1.97732e-12	pol	AGL81185.1 gag and reverse transcriptase polyprotein precursor [Gallus gallus]	-	-	-	-	-	-	-
ENSGALG00000007112	422	465	516	430	240	394	142	97	105	208	192	150	5.8	7.04	6.76	7.63	5.6	4.72	2.51	2.41	1.8	3.06	2.57	2.14	6.25833	2.415	-1.3738	2.90639e-14	2.04076e-12	LINS1	ceramide synthase 3 [Source:NCBI gene;Acc:426648]	-	-	-	-	-	-	GO:0050890//cognition
ENSGALG00000041555	3642	4061	5887	2002	955	2743	12150	6355	48374	62458	26505	17944	30.88	38.36	49.11	22.23	13.36	19.4	135.19	99.49	520.9	579.39	215.66	164.38	28.89	285.835	3.3065	2.90906e-14	2.04076e-12	COL1A1	collagen type I alpha 1 chain [Source:NCBI gene;Acc:395532]	Environmental Information Processing;Human Diseases;Cellular Processes;Human Diseases;Human Diseases;Human Diseases;Organismal Systems;Organismal Systems;Human Diseases;Environmental Information Processing;Organismal Systems	Signal transduction;Infectious disease: viral;Cellular community - eukaryotes;Cancer: overview;Cardiovascular disease;Infectious disease: parasitic;Immune system;Endocrine system;Endocrine and metabolic disease;Signaling molecules and interaction;Digestive system	ko04151//PI3K-Akt signaling pathway;ko05165//Human papillomavirus infection;ko04510//Focal adhesion;ko05205//Proteoglycans in cancer;ko05415//Diabetic cardiomyopathy;ko05146//Amoebiasis;ko04611//Platelet activation;ko04926//Relaxin signaling pathway;ko04933//AGE-RAGE signaling pathway in diabetic complications;ko04512//ECM-receptor interaction;ko04974//Protein digestion and absorption	K06236;K06236;K06236;K06236;K06236;K06236;K06236;K06236;K06236;K06236;K06236	GO:0005581//collagen trimer;GO:0005584//collagen type I trimer;GO:0005615//extracellular space;GO:0005737//cytoplasm;GO:0031012//extracellular matrix	GO:0002020//protease binding;GO:0005201//extracellular matrix structural constituent;GO:0005515//protein binding;GO:0042802//identical protein binding;GO:0048407//platelet-derived growth factor binding	GO:0001501//skeletal system development;GO:0001568//blood vessel development;GO:0001649//osteoblast differentiation;GO:0001957//intramembranous ossification;GO:0001958//endochondral ossification;GO:0007601//visual perception;GO:0007605//sensory perception of sound;GO:0010718//positive regulation of epithelial to mesenchymal transition;GO:0010812//negative regulation of cell-substrate adhesion;GO:…
ENSGALG00000002118	181	220	326	66	103	93	459	886	2631	3144	920	1331	5	5.72	8.14	2.5	4.81	1.88	14.51	48.12	90.27	87.41	22.62	41.77	4.675	50.7833	3.4413	2.99419e-14	2.095e-12	KCNMB1	potassium calcium-activated channel subfamily M regulatory beta subunit 1 [Source:NCBI gene;Acc:395301]	Environmental Information Processing;Organismal Systems;Organismal Systems	Signal transduction;Circulatory system;Endocrine system	ko04022//cGMP-PKG signaling pathway;ko04270//Vascular smooth muscle contraction;ko04911//Insulin secretion	K04937;K04937;K04937	GO:0016020//membrane	GO:0015269//calcium-activated potassium channel activity	GO:0006813//potassium ion transport
ENSGALG00000007070	79	64	99	55	44	64	124	146	220	186	197	259	1.02	0.92	1.26	0.93	0.94	0.69	2.1	3.48	3.61	2.63	2.44	3.61	0.96	2.97833	1.6334	3.12644e-14	2.18183e-12	OTOA	XP_025011043.1 otoancorin isoform X2 [Gallus gallus]	-	-	-	-	GO:0009986//cell surface;GO:0016020//membrane	-	GO:0007160//cell-matrix adhesion
ENSGALG00000049402	44	40	117	49	29	70	142	125	177	270	229	335	0.77	0.78	2.02	1.13	0.84	1.02	3.27	4.05	3.94	5.18	3.85	6.35	1.09333	4.44	2.0218	3.18207e-14	2.21489e-12	CR1	XP_031461744.1 LOW QUALITY PROTEIN: complement receptor type 1 [Phasianus colchicus]	Human Diseases;Organismal Systems;Organismal Systems;Human Diseases;Organismal Systems;Human Diseases;Human Diseases	Infectious disease: bacterial;Immune system;Immune system;Infectious disease: parasitic;Immune system;Infectious disease: bacterial;Infectious disease: parasitic	ko05152//Tuberculosis;ko04613//Neutrophil extracellular trap formation;ko04640//Hematopoietic cell lineage;ko05140//Leishmaniasis;ko04610//Complement and coagulation cascades;ko05134//Legionellosis;ko05144//Malaria	K04011;K04011;K04011;K04011;K04011;K04011;K04011	GO:0005886//plasma membrane	-	GO:0002456//T cell mediated immunity;GO:0045959//negative regulation of complement activation, classical pathway
ENSGALG00000033039	1017	1132	1383	645	345	926	2223	1391	4502	3293	3468	3178	12.72	15.77	17.01	10.56	7.12	9.66	36.48	32.11	71.49	45.05	41.61	42.93	12.14	44.945	1.8884	3.59418e-14	2.49525e-12	ENG	endoglin [Source:NCBI gene;Acc:771557]	-	-	-	-	-	-	-
ENSGALG00000029632	1502	1558	1735	1224	667	2331	722	301	400	607	486	616	40.86	46.61	45.62	42.95	32.1	53.76	27.65	16.98	14.8	18.62	13.33	20.06	43.65	18.5733	-1.2327	3.62706e-14	2.51158e-12	CHST13	carbohydrate sulfotransferase 13 [Source:NCBI gene;Acc:416032]	Metabolism	Glycan biosynthesis and metabolism	ko00532//Glycosaminoglycan biosynthesis - chondroitin sulfate / dermatan sulfate	K07779	GO:0016021//integral component of membrane	GO:0001537//N-acetylgalactosamine 4-O-sulfotransferase activity;GO:0008146//sulfotransferase activity;GO:0047756//chondroitin 4-sulfotransferase activity	GO:0016051//carbohydrate biosynthetic process;GO:0030206//chondroitin sulfate biosynthetic process
ENSGALG00000003863	78	88	112	70	60	95	137	109	172	197	220	249	1.05	1.33	1.49	1.24	1.34	1.07	2.45	2.97	2.97	2.94	2.87	3.64	1.25333	2.97333	1.2463	3.7914e-14	2.61861e-12	P2RX7	purinergic receptor P2X 7 [Source:NCBI gene;Acc:771952]	Environmental Information Processing;Environmental Information Processing;Organismal Systems	Signaling molecules and interaction;Signal transduction;Immune system	ko04080//Neuroactive ligand-receptor interaction;ko04020//Calcium signaling pathway;ko04621//NOD-like receptor signaling pathway	K05220;K05220;K05220	GO:0005886//plasma membrane;GO:0005887//integral component of plasma membrane;GO:0005911//cell-cell junction;GO:0009897//external side of plasma membrane;GO:0016020//membrane;GO:0016021//integral component of membrane;GO:0031594//neuromuscular junction;GO:0043025//neuronal cell body;GO:0045202//synapse;GO:0098794//postsynapse	GO:0001530//lipopolysaccharide binding;GO:0001614//purinergic nucleotide receptor activity;GO:0004931//extracellular ATP-gated cation channel activity;GO:0005216//ion channel activity;GO:0005524//ATP binding;GO:0015267//channel activity;GO:0038023//signaling receptor activity;GO:0042802//identical protein binding	GO:0000902//cell morphogenesis;GO:0001819//positive regulation of cytokine production;GO:0001845//phagolysosome assembly;GO:0001916//positive regulation of T cell mediated cytotoxicity;GO:0001934//positive regulation of protein phosphorylation;GO:0006468//protein phosphorylation;GO:0006509//membrane protein ectodomain proteolysis;GO:0006649//phospholipid transfer to membrane;GO:0006811//ion trans…
MSTRG.26495	2	7	6	7	3	2	51	22	20	58	55	37	0.1	0.26	0.21	0.29	0.24	0.08	2.01	1.3	0.81	2.02	1.59	1.36	0.196667	1.515	2.9455	3.82303e-14	2.63366e-12	--	-	-	-	-	-	-	-	-
ENSGALG00000045684	389	326	362	381	218	610	695	432	938	894	793	1191	11.53	10.76	10.56	14.79	10.66	15.08	27.03	23.64	35.3	28.99	22.55	38.13	12.23	29.2733	1.2592	3.91607e-14	2.69084e-12	Plvap	plasmalemma vesicle associated protein [Source:NCBI gene;Acc:100857417]	-	-	-	-	-	-	-
MSTRG.8326	258	171	207	179	163	332	104	43	57	81	90	97	3.08	2.28	2.43	2.8	3.21	3.31	1.63	0.95	0.87	1.06	1.03	1.25	2.85167	1.13167	-1.3334	4.00659e-14	2.746e-12	--	-	-	-	-	-	-	-	-
MSTRG.6334	635	912	951	823	755	1397	398	202	242	280	305	397	3.68	5.77	5.34	6.16	7	6.7	3.01	2.13	1.74	1.75	1.67	2.49	5.775	2.13167	-1.4378	4.05698e-14	2.77344e-12	--	-	-	-	-	-	-	-	-
ENSGALG00000002963	322	297	322	220	183	297	546	547	1431	2145	1043	902	5.51	5.66	5.42	4.93	5.17	4.24	12.26	17.29	31.1	40.16	17.13	16.68	5.155	22.4367	2.1218	4.19504e-14	2.86053e-12	PID1	phosphotyrosine interaction domain containing 1 [Source:NCBI gene;Acc:424787]	-	-	-	-	GO:0005737//cytoplasm	-	GO:0001933//negative regulation of protein phosphorylation;GO:0010628//positive regulation of gene expression;GO:0042127//regulation of cell proliferation;GO:0044320//cellular response to leptin stimulus;GO:0045944//positive regulation of transcription from RNA polymerase II promoter;GO:0046325//negative regulation of glucose import;GO:0046627//negative regulation of insulin receptor signaling pa…
ENSGALG00000029354	32	50	64	43	28	48	90	115	158	130	145	214	0.33	0.52	0.58	0.52	0.46	0.41	1.12	1.99	1.89	1.37	1.34	2.3	0.47	1.66833	1.8277	4.36299e-14	2.9675e-12	GMIP	GEM interacting protein [Source:NCBI gene;Acc:426010]	-	-	-	-	GO:0005654//nucleoplasm;GO:0005829//cytosol;GO:0005886//plasma membrane	GO:0005096//GTPase activator activity	GO:0007165//signal transduction;GO:0034260//negative regulation of GTPase activity;GO:0035556//intracellular signal transduction
ENSGALG00000040672	517	714	863	337	258	555	1378	948	3219	2627	2259	1767	10.6	16.31	17.41	9.05	8.73	9.49	37.07	35.89	83.81	58.92	44.44	39.14	11.9317	49.8783	2.0636	4.62755e-14	3.13947e-12	IGFBP4	insulin like growth factor binding protein 4 [Source:NCBI gene;Acc:374271]	-	-	-	-	GO:0005576//extracellular region;GO:0005615//extracellular space	GO:0005520//insulin-like growth factor binding;GO:0019838//growth factor binding;GO:0031994//insulin-like growth factor I binding;GO:0031995//insulin-like growth factor II binding	GO:0001558//regulation of cell growth;GO:0010906//regulation of glucose metabolic process;GO:0040008//regulation of growth;GO:0043410//positive regulation of MAPK cascade;GO:0043567//regulation of insulin-like growth factor receptor signaling pathway;GO:0043568//positive regulation of insulin-like growth factor receptor signaling pathway;GO:0044342//type B pancreatic cell proliferation
ENSGALG00000036686	126	168	370	97	66	221	475	534	593	720	873	1638	2.38	3.52	6.95	2.41	2.06	3.5	11.91	18.87	14.35	15.03	16.06	33.79	3.47	18.335	2.4016	4.69545e-14	3.17749e-12	PLTP	phospholipid transfer protein [Source:NCBI gene;Acc:428164]	Organismal Systems;Organismal Systems	Endocrine system;Digestive system	ko03320//PPAR signaling pathway;ko04979//Cholesterol metabolism	K08761;K08761	GO:0005576//extracellular region;GO:0005615//extracellular space;GO:0005634//nucleus;GO:0034364//high-density lipoprotein particle	GO:0008035//high-density lipoprotein particle binding;GO:0008289//lipid binding;GO:0008429//phosphatidylethanolamine binding;GO:0008526//phosphatidylinositol transporter activity;GO:0019992//diacylglycerol binding;GO:0030169//low-density lipoprotein particle binding;GO:0031210//phosphatidylcholine binding;GO:0034189//very-low-density lipoprotein particle binding;GO:0070300//phosphatidic acid bind…	GO:0006629//lipid metabolic process;GO:0006869//lipid transport;GO:0010189//vitamin E biosynthetic process;GO:0010875//positive regulation of cholesterol efflux;GO:0015914//phospholipid transport;GO:0030317//sperm motility;GO:0034375//high-density lipoprotein particle remodeling;GO:0035627//ceramide transport;GO:0046836//glycolipid transport
MSTRG.19325	283	195	230	209	150	237	102	44	84	76	104	99	9.97	7.07	8.15	9.43	6.26	5.8	5.08	2.81	3.74	3.06	3.96	4.07	7.78	3.78667	-1.0388	4.77918e-14	3.22601e-12	--	-	-	-	-	-	-	-	-
ENSGALG00000030703	209	175	187	142	113	158	269	287	457	399	415	539	5.22	4.87	4.59	4.64	4.65	3.29	8.81	13.22	14.48	10.89	9.94	14.53	4.54333	11.9783	1.3986	4.80544e-14	3.23558e-12	CYBRD1	cytochrome b reductase 1 [Source:NCBI gene;Acc:424152]	Organismal Systems	Digestive system	ko04978//Mineral absorption	K08370	GO:0005886//plasma membrane;GO:0016021//integral component of membrane;GO:0016324//apical plasma membrane;GO:0031526//brush border membrane	GO:0016491//oxidoreductase activity;GO:0016722//oxidoreductase activity, oxidizing metal ions;GO:0042802//identical protein binding	GO:0006879//cellular iron ion homeostasis;GO:0010039//response to iron ion;GO:0055072//iron ion homeostasis
ENSGALG00000016890	173	144	220	129	147	208	298	479	968	1090	533	791	2.33	1.7	2.36	1.88	2.94	1.97	3.95	8.61	12.02	11.91	5.09	8.52	2.19667	8.35	1.9265	4.83365e-14	3.24642e-12	MBNL2	muscleblind like splicing regulator 2 [Source:NCBI gene;Acc:418784]	-	-	-	-	-	GO:0046872//metal ion binding	-
MSTRG.27350	18	6	7	15	14	23	49	42	58	59	66	73	0.39	0.15	0.15	0.43	0.5	0.42	1.4	1.69	1.6	1.41	1.38	1.72	0.34	1.53333	2.1731	4.91585e-14	3.29338e-12	--	-	-	-	-	-	-	-	-
MSTRG.18725	452	311	353	339	277	363	103	102	113	125	159	180	6.04	4.63	4.64	5.93	6.11	4.04	1.81	2.52	1.92	1.83	2.04	2.6	5.23167	2.12	-1.3032	5.0854e-14	3.39847e-12	--	-	-	-	-	-	-	-	-
ENSGALG00000036286	263	220	263	157	94	214	361	333	800	849	628	622	4.05	3.77	3.98	3.17	2.39	2.75	7.29	9.47	15.64	14.3	9.28	10.35	3.35167	11.055	1.7217	5.22995e-14	3.48637e-12	Hhipl1	HHIP like 1 [Source:NCBI gene;Acc:423448]	-	-	-	-	GO:0016020//membrane	GO:0003824//catalytic activity;GO:0005044//scavenger receptor activity	-
MSTRG.8480	225	86	83	116	44	186	26	12	11	27	19	13	2.59	1.1	0.94	1.75	0.83	1.78	0.39	0.25	0.16	0.34	0.21	0.16	1.49833	0.251667	-2.5738	5.28287e-14	3.51291e-12	--	-	-	-	-	-	-	-	-
MSTRG.20505	202	92	101	140	119	182	33	23	17	31	40	50	3.54	1.79	1.74	3.21	3.44	2.66	0.76	0.74	0.38	0.59	0.67	0.95	2.73	0.681667	-2.0018	5.42239e-14	3.59676e-12	--	-	-	-	-	-	-	-	-
ENSGALG00000034078	40	27	30	18	20	31	49	89	230	299	139	190	0.5	0.38	0.37	0.3	0.42	0.32	0.81	2.06	3.66	4.1	1.68	2.57	0.381667	2.48	2.7	5.52442e-14	3.65539e-12	GLT8D2	glycosyltransferase 8 domain containing 2 [Source:NCBI gene;Acc:418085]	-	-	-	-	-	GO:0016757//transferase activity, transferring glycosyl groups	-
ENSGALG00000027483	74	63	71	64	28	53	133	111	382	611	321	285	3.32	3.15	3.13	3.76	2.07	1.98	7.82	9.19	21.75	29.97	13.81	13.8	2.90167	16.0567	2.4682	5.65881e-14	3.73509e-12	GLRX	glutaredoxin [Source:NCBI gene;Acc:396069]	-	-	-	-	GO:0005634//nucleus;GO:0005737//cytoplasm	GO:0004362//glutathione-disulfide reductase activity;GO:0047485//protein N-terminus binding;GO:0097573//glutathione oxidoreductase activity	GO:0045838//positive regulation of membrane potential;GO:2000651//positive regulation of sodium ion transmembrane transporter activity
MSTRG.3588	23	304	327	72	20	90	4	4	1	4	5	6	0.43	6.29	5.97	1.75	0.61	1.39	0.1	0.14	0.02	0.08	0.09	0.12	2.74	0.0916667	-4.9016	5.72731e-14	3.77102e-12	--	-	-	-	-	-	-	-	-
ENSGALG00000009350	3953	2633	2886	3845	2068	4573	1555	857	1048	1559	1766	1751	86.84	65.1	64.38	110.83	78.64	85.21	42.53	33.63	26.69	38.2	38.04	40.95	81.8333	36.6733	-1.158	5.78674e-14	3.80081e-12	SFXN4	sideroflexin 4 [Source:NCBI gene;Acc:771604]	-	-	-	-	GO:0016020//membrane	GO:0015075//ion transmembrane transporter activity	GO:0006811//ion transport;GO:0055085//transmembrane transport
ENSGALG00000015554	78	44	43	50	33	89	131	89	287	428	242	243	0.9	0.56	0.49	0.75	0.61	0.87	2	1.87	4.03	5.35	2.64	2.93	0.696667	3.13667	2.1707	5.978e-14	3.91683e-12	SORCS2	sortilin related VPS10 domain containing receptor 2 [Source:NCBI gene;Acc:428797]	-	-	-	-	GO:0005829//cytosol;GO:0005887//integral component of plasma membrane;GO:0014069//postsynaptic density;GO:0016021//integral component of membrane;GO:0031901//early endosome membrane;GO:0043231//intracellular membrane-bounded organelle;GO:0055038//recycling endosome membrane	GO:0005515//protein binding	GO:0006886//intracellular protein transport;GO:0060292//long term synaptic depression
ENSGALG00000041346	637	382	462	348	316	561	709	615	1426	1161	1333	1477	18.18	12.47	13.01	12.77	14.87	13.65	26.92	32.92	52.78	36.42	36.34	45.75	14.1583	38.5217	1.444	6.11235e-14	3.99509e-12	CXCL12	C-X-C motif chemokine ligand 12 [Source:NCBI gene;Acc:395180]	Human Diseases;Environmental Information Processing;Human Diseases;Cellular Processes;Environmental Information Processing;Human Diseases;Organismal Systems;Organismal Systems;Organismal Systems;Organismal Systems;Environmental Information Processing	Cancer: overview;Signaling molecules and interaction;Infectious disease: viral;Cell motility;Signal transduction;Immune disease;Immune system;Development and regeneration;Immune system;Immune system;Signaling molecules and interaction	ko05200//Pathways in cancer;ko04060//Cytokine-cytokine receptor interaction;ko05163//Human cytomegalovirus infection;ko04810//Regulation of actin cytoskeleton;ko04064//NF-kappa B signaling pathway;ko05323//Rheumatoid arthritis;ko04062//Chemokine signaling pathway;ko04360//Axon guidance;ko04672//Intestinal immune network for IgA production;ko04670//Leukocyte transendothelial migration;ko04061//Vir…	K10031;K10031;K10031;K10031;K10031;K10031;K10031;K10031;K10031;K10031;K10031	GO:0005576//extracellular region	GO:0008009//chemokine activity	GO:0006935//chemotaxis;GO:0006952//defense response;GO:0006955//immune response;GO:0070098//chemokine-mediated signaling pathway
MSTRG.20542	48	84	108	59	29	48	2	8	9	5	8	6	0.79	1.55	1.76	1.28	0.79	0.66	0.04	0.24	0.19	0.09	0.13	0.11	1.13833	0.133333	-3.0938	6.32296e-14	4.12269e-12	--	PNF28558.1 hypothetical protein B7P43_G12914 [Cryptotermes secundus]	-	-	-	-	-	-	-
ENSGALG00000008346	45	33	58	31	41	34	83	139	205	227	153	249	0.58	0.46	0.69	0.5	0.88	0.34	1.37	3.32	3.26	3.17	1.88	3.37	0.575	2.72833	2.2464	6.41879e-14	4.17502e-12	CASP18	initiator caspase [Source:NCBI gene;Acc:693266]	Human Diseases;Human Diseases;Human Diseases;Human Diseases;Human Diseases;Human Diseases;Human Diseases;Human Diseases;Human Diseases;Human Diseases;Human Diseases;Human Diseases;Human Diseases;Human Diseases;Human Diseases;Human Diseases;Human Diseases;Human Diseases;Organismal Systems;Human Diseases;Cellular Processes;Human Diseases;Human Diseases;Cellular Processes;Human Diseases;Human Diseas…	Cancer: overview;Neurodegenerative disease;Infectious disease: viral;Neurodegenerative disease;Infectious disease: viral;Neurodegenerative disease;Infectious disease: bacterial;Infectious disease: bacterial;Infectious disease: bacterial;Infectious disease: viral;Infectious disease: viral;Infectious disease: viral;Cardiovascular disease;Cancer: overview;Infectious disease: viral;Infectious disease…	ko05200//Pathways in cancer;ko05022//Pathways of neurodegeneration - multiple diseases;ko05165//Human papillomavirus infection;ko05010//Alzheimer disease;ko05169//Epstein-Barr virus infection;ko05016//Huntington disease;ko05130//Pathogenic Escherichia coli infection;ko05152//Tuberculosis;ko05132//Salmonella infection;ko05168//Herpes simplex virus 1 infection;ko05163//Human cytomegalovirus infecti…	K04398;K04398;K04398;K04398;K04398;K04398;K04398;K04398;K04398;K04398;K04398;K04398;K04398;K04398;K04398;K04398;K04398;K04398;K04398;K04398;K04398;K04398;K04398;K04398;K04398;K04398;K04398;K04398;K04398;K04398;K04398;K04398;K04398;K04398;K04398;K04398;K04398;K04398	GO:0005737//cytoplasm	GO:0004197//cysteine-type endopeptidase activity;GO:0005515//protein binding;GO:0008233//peptidase activity;GO:0008234//cysteine-type peptidase activity;GO:0016787//hydrolase activity;GO:0035877//death effector domain binding;GO:0097153//cysteine-type endopeptidase activity involved in apoptotic process;GO:0097199//cysteine-type endopeptidase activity involved in apoptotic signaling pathway;GO:00…	GO:0006508//proteolysis;GO:0006915//apoptotic process;GO:0006919//activation of cysteine-type endopeptidase activity involved in apoptotic process;GO:0008625//extrinsic apoptotic signaling pathway via death domain receptors;GO:0010941//regulation of cell death;GO:0030225//macrophage differentiation;GO:0042981//regulation of apoptotic process;GO:0097194//execution phase of apoptosis
ENSGALG00000016774	164	156	199	81	82	124	289	351	783	671	379	649	1.78	1.77	1.94	1.1	1.34	1.03	3.87	6.83	10.1	7.63	3.61	7.14	1.49333	6.53	2.1285	7.1578e-14	4.64442e-12	NPAS2	neuronal PAS domain protein 2 [Source:NCBI gene;Acc:395433]	Organismal Systems	Environmental adaptation	ko04710//Circadian rhythm	K09026	GO:0005634//nucleus;GO:0005654//nucleoplasm;GO:0005667//transcription factor complex;GO:0005737//cytoplasm;GO:0005829//cytosol	GO:0003677//DNA binding;GO:0003700//transcription factor activity, sequence-specific DNA binding;GO:0046983//protein dimerization activity;GO:0051879//Hsp90 protein binding;GO:1990837//sequence-specific double-stranded DNA binding	GO:0006355//regulation of transcription, DNA-templated;GO:0045739//positive regulation of DNA repair;GO:0045893//positive regulation of transcription, DNA-templated;GO:0045944//positive regulation of transcription from RNA polymerase II promoter;GO:0051775//response to redox state;GO:0060548//negative regulation of cell death;GO:2001020//regulation of response to DNA damage stimulus
MSTRG.3046	228	229	277	140	144	208	303	399	552	600	647	837	1.35	2.41	2.66	1.95	1.4	2.54	3.76	4.4	4.94	6.26	6.79	5.33	2.05167	5.24667	1.3546	7.76476e-14	5.02609e-12	--	KAI1242445.1 A disintegrin and metalloproteinase with thrombospondin motifs 5, partial [Lamprotornis superbus]	-	-	-	-	-	-	-
MSTRG.21272	6	0	3	8	5	8	34	29	69	42	41	44	0.26	0	0.14	0.44	0.38	0.3	1.96	2.39	3.91	2.03	1.75	2.12	0.253333	2.36	3.2197	7.83501e-14	5.05934e-12	gag-pol	XP_040511164.1 uncharacterized protein LOC107053122 isoform X2 [Gallus gallus]	-	-	-	-	-	-	-
ENSGALG00000036125	81	61	83	49	20	50	132	110	339	397	291	234	1.7	1.42	1.71	1.34	0.69	0.87	3.63	4.25	9.01	9.12	5.85	5.29	1.28833	6.19167	2.2648	7.90923e-14	5.09078e-12	SHE	Src homology 2 domain containing E [Source:NCBI gene;Acc:100857728]	-	-	-	-	-	GO:0001784//phosphotyrosine binding	-
MSTRG.31532	681	553	719	441	567	636	1028	2474	3059	3599	1851	2995	6.03	5.45	6.26	5.11	8.28	4.7	11.94	40.43	34.38	34.85	15.72	28.64	5.97167	27.66	2.2116	7.92169e-14	5.09078e-12	--	XP_046761477.1 uncharacterized protein LOC100858941 [Gallus gallus]	-	-	-	-	-	-	-
MSTRG.30552	8	22	34	3	4	10	88	49	153	121	150	103	0.13	0.54	0.6	0.07	0.11	0.13	2.36	1.55	3.48	2.56	2.37	1.88	0.263333	2.36667	3.1679	8.40086e-14	5.3858e-12	--	XP_040511021.1 uncharacterized protein LOC121106483 [Gallus gallus]	-	-	-	-	-	-	-
MSTRG.21626	23	62	79	328	121	542	9	6	7	5	14	8	0.11	0.33	0.37	2.07	0.97	2.18	0.06	0.05	0.05	0.02	0.06	0.04	1.005	0.0466667	-4.4287	8.50539e-14	5.4398e-12	--	XP_052529297.1 uncharacterized protein LOC128076048 isoform X1 [Tympanuchus pallidicinctus]	-	-	-	-	-	-	-
ENSGALG00000004582	202	334	390	241	107	268	61	38	46	65	120	65	9.61	17.71	18.27	15.02	8.4	10.64	3.81	3.34	2.78	3.39	5.48	3.34	13.275	3.69	-1.847	8.71126e-14	5.5582e-12	MYL2	myosin, light chain 2, regulatory, cardiac, slow [Source:NCBI gene;Acc:416874]	Human Diseases;Human Diseases;Cellular Processes;Cellular Processes;Cellular Processes;Human Diseases;Organismal Systems;Environmental Information Processing;Organismal Systems;Human Diseases;Organismal Systems	Infectious disease: bacterial;Infectious disease: bacterial;Cell motility;Cellular community - eukaryotes;Cellular community - eukaryotes;Cardiovascular disease;Circulatory system;Signal transduction;Immune system;Cardiovascular disease;Circulatory system	ko05132//Salmonella infection;ko05131//Shigellosis;ko04810//Regulation of actin cytoskeleton;ko04510//Focal adhesion;ko04530//Tight junction;ko05414//Dilated cardiomyopathy;ko04261//Adrenergic signaling in cardiomyocytes;ko04371//Apelin signaling pathway;ko04670//Leukocyte transendothelial migration;ko05410//Hypertrophic cardiomyopathy;ko04260//Cardiac muscle contraction	K10351;K10351;K10351;K10351;K10351;K10351;K10351;K10351;K10351;K10351;K10351	GO:0005856//cytoskeleton;GO:0015629//actin cytoskeleton;GO:0097512//cardiac myofibril	GO:0003785//actin monomer binding;GO:0005509//calcium ion binding	GO:0030308//negative regulation of cell growth;GO:0055010//ventricular cardiac muscle tissue morphogenesis
ENSGALG00000054619	63	75	66	28	61	45	180	169	303	175	249	351	1.13	1.49	1.16	0.71	1.8	0.67	4.22	5.58	6.88	3.42	4.27	6.78	1.16	5.19167	2.1621	8.83963e-14	5.62671e-12	GAB2	GRB2 associated binding protein 2 [Source:NCBI gene;Acc:419027]	-	-	-	-	GO:0005737//cytoplasm;GO:0005886//plasma membrane	GO:0005068//transmembrane receptor protein tyrosine kinase adaptor activity	GO:0008284//positive regulation of cell proliferation;GO:0030316//osteoclast differentiation
MSTRG.24716	403	392	395	301	168	454	166	60	60	133	117	118	4.12	5.03	4.15	5.39	3.05	4.48	2.9	1.05	0.98	1.81	1.2	1.78	4.37	1.62	-1.4316	8.95412e-14	5.68608e-12	--	OXB75049.1 hypothetical protein H355_001456 [Colinus virginianus]	-	-	-	-	-	-	-
ENSGALG00000006575	87	113	82	35	37	65	274	425	2506	3962	717	817	1.66	2.4	1.54	0.87	1.16	1.03	6.84	14.94	60.61	82.61	13.1	16.8	1.44333	32.4833	4.4922	8.97835e-14	5.68798e-12	VIPR2	vasoactive intestinal peptide receptor 2 [Source:NCBI gene;Acc:420453]	Environmental Information Processing;Environmental Information Processing	Signaling molecules and interaction;Signal transduction	ko04080//Neuroactive ligand-receptor interaction;ko04024//cAMP signaling pathway	K04590;K04590	GO:0016020//membrane;GO:0016021//integral component of membrane	GO:0004888//transmembrane signaling receptor activity;GO:0004930//G-protein coupled receptor activity;GO:0004999//vasoactive intestinal polypeptide receptor activity	GO:0007166//cell surface receptor signaling pathway;GO:0007186//G-protein coupled receptor signaling pathway
ENSGALG00000016590	30	43	72	29	58	54	94	372	372	356	261	474	0.3	0.46	0.72	0.36	0.92	0.44	1.17	6.68	4.6	3.84	2.45	4.95	0.533333	3.94833	2.8881	9.25934e-14	5.85216e-12	TLR7	toll like receptor 7 [Source:NCBI gene;Acc:418638]	Human Diseases;Organismal Systems;Human Diseases;Human Diseases;Organismal Systems	Infectious disease: viral;Immune system;Infectious disease: viral;Infectious disease: viral;Immune system	ko05171//Coronavirus disease - COVID-19;ko04613//Neutrophil extracellular trap formation;ko05164//Influenza A;ko05162//Measles;ko04620//Toll-like receptor signaling pathway	K05404;K05404;K05404;K05404;K05404	GO:0005737//cytoplasm;GO:0005764//lysosome;GO:0005768//endosome;GO:0005783//endoplasmic reticulum;GO:0005789//endoplasmic reticulum membrane;GO:0005886//plasma membrane;GO:0016020//membrane;GO:0016021//integral component of membrane;GO:0032009//early phagosome;GO:0043235//receptor complex;GO:0045335//phagocytic vesicle	GO:0003725//double-stranded RNA binding;GO:0003727//single-stranded RNA binding;GO:0003953//NAD+ nucleosidase activity;GO:0004888//transmembrane signaling receptor activity;GO:0005515//protein binding;GO:0035197//siRNA binding;GO:0038187//pattern recognition receptor activity	GO:0000165//MAPK cascade;GO:0001932//regulation of protein phosphorylation;GO:0002224//toll-like receptor signaling pathway;GO:0002376//immune system process;GO:0002755//MyD88-dependent toll-like receptor signaling pathway;GO:0006954//inflammatory response;GO:0006955//immune response;GO:0007165//signal transduction;GO:0007249//I-kappaB kinase/NF-kappaB signaling;GO:0007252//I-kappaB phosphorylati…
MSTRG.18819	276	437	438	178	120	162	65	9	12	39	33	24	8.28	14.6	12.93	6.99	5.94	4.05	2.56	0.5	0.46	1.28	0.95	0.78	8.79833	1.08833	-3.0151	9.37067e-14	5.90859e-12	--	-	-	-	-	-	-	-	-
ENSGALG00000014935	623	389	502	364	237	599	690	641	1174	1044	987	1312	3.34	2.32	2.65	2.56	2.1	2.68	4.85	6.34	7.99	6.12	5.08	7.6	2.60833	6.33	1.2791	1.0074e-13	6.33718e-12	GREB1L	GREB1 like retinoic acid receptor coactivator [Source:NCBI gene;Acc:421064]	-	-	-	-	-	-	GO:0001656//metanephros development;GO:0001658//branching involved in ureteric bud morphogenesis;GO:0001822//kidney development;GO:0003231//cardiac ventricle development;GO:0030539//male genitalia development;GO:0060065//uterus development;GO:0060562//epithelial tube morphogenesis;GO:0061205//paramesonephric duct development;GO:0072177//mesonephric duct development
MSTRG.7735	260	200	236	201	113	295	92	41	37	94	96	95	4.55	4.11	4.13	4.56	3.4	4.23	2.22	1.39	0.88	1.82	1.69	1.89	4.16333	1.64833	-1.3367	1.02223e-13	6.41542e-12	--	XP_046795499.1 secretogranin-1 isoform X1 [Gallus gallus]	-	-	-	-	-	-	-
ENSGALG00000014934	133	146	162	97	106	96	217	306	461	472	449	672	1.73	2.11	2.07	1.65	2.27	1.04	3.7	7.33	7.6	6.7	5.59	9.43	1.81167	6.725	1.8922	1.04452e-13	6.53999e-12	HS3ST1	heparan sulfate-glucosamine 3-sulfotransferase 1 [Source:NCBI gene;Acc:422840]	Metabolism	Glycan biosynthesis and metabolism	ko00534//Glycosaminoglycan biosynthesis - heparan sulfate / heparin	K01024	-	GO:0008146//sulfotransferase activity	-
ENSGALG00000038494	136	127	156	159	95	239	237	188	327	409	356	441	2.18	2.19	2.38	3.25	2.58	3.17	4.92	5.58	6.61	7.08	5.49	7.54	2.625	6.20333	1.2407	1.06117e-13	6.62875e-12	CMIP	c-Maf inducing protein [Source:NCBI gene;Acc:425774]	-	-	-	-	GO:0005654//nucleoplasm;GO:0005829//cytosol	-	-
ENSGALG00000001021	85	70	145	48	73	69	209	279	775	803	316	474	1.06	1	1.76	0.81	1.53	0.73	3.46	6.46	12.35	10.95	3.79	6.4	1.14833	7.235	2.6555	1.11542e-13	6.9514e-12	MYOCD	myocardin [Source:NCBI gene;Acc:427790]	-	-	-	-	GO:0005634//nucleus	GO:0003713//transcription coactivator activity	GO:0001666//response to hypoxia;GO:0003257//positive regulation of transcription from RNA polymerase II promoter involved in myocardial precursor cell differentiation;GO:0008285//negative regulation of cell proliferation;GO:0045736//negative regulation of cyclin-dependent protein serine/threonine kinase activity;GO:0045893//positive regulation of transcription, DNA-templated;GO:0045944//positive …
ENSGALG00000032974	162	227	266	153	104	260	357	357	1130	1101	796	642	1.71	2.67	2.76	2.12	1.81	2.29	4.95	6.96	15.16	12.73	8.07	7.33	2.22667	9.2	2.0467	1.14553e-13	7.12248e-12	ADAMTS2	ADAM metallopeptidase with thrombospondin type 1 motif 2 [Source:NCBI gene;Acc:416291]	-	-	-	-	GO:0031012//extracellular matrix	GO:0004222//metalloendopeptidase activity;GO:0008233//peptidase activity;GO:0008237//metallopeptidase activity;GO:0008270//zinc ion binding	GO:0006508//proteolysis;GO:0007283//spermatogenesis;GO:0016485//protein processing;GO:0030199//collagen fibril organization;GO:0030324//lung development;GO:0043588//skin development
ENSGALG00000017005	291	238	294	171	174	281	370	443	936	790	668	931	4.77	3.94	4.26	3.62	4.68	3.8	7	15.28	18.49	12.17	8.97	16.31	4.17833	13.0367	1.6416	1.15876e-13	7.18807e-12	CAB39L	calcium binding protein 39 like [Source:NCBI gene;Acc:418865]	Environmental Information Processing;Environmental Information Processing	Signal transduction;Signal transduction	ko04150//mTOR signaling pathway;ko04152//AMPK signaling pathway	K08272;K08272	-	-	-
MSTRG.13350	23	12	16	17	16	21	46	41	47	104	88	70	0.49	0.29	0.34	0.47	0.57	0.37	1.34	1.63	1.31	2.5	1.85	1.64	0.421667	1.71167	2.0212	1.19609e-13	7.40252e-12	--	-	-	-	-	-	-	-	-
ENSGALG00000016964	10	13	23	9	7	12	32	83	73	90	56	101	0.35	0.51	0.79	0.41	0.4	0.35	1.47	5.36	3.24	3.44	1.88	3.81	0.468333	3.2	2.7725	1.25834e-13	7.76841e-12	EPSTI1	XP_417033.3 epithelial-stromal interaction protein 1 [Gallus gallus]	-	-	-	-	-	-	-
ENSGALG00000002786	47	20	41	30	28	48	74	125	134	124	119	203	0.62	0.32	0.51	0.46	0.58	0.57	1.17	3.06	2.04	1.86	1.42	2.92	0.51	2.07833	2.0269	1.26101e-13	7.76841e-12	PSTPIP1	proline-serine-threonine phosphatase interacting protein 1 [Source:NCBI gene;Acc:415349]	Organismal Systems	Immune system	ko04621//NOD-like receptor signaling pathway	K12804	GO:0005829//cytosol;GO:0005886//plasma membrane	GO:0005515//protein binding;GO:0042802//identical protein binding	-
MSTRG.30592	188	363	323	305	342	623	104	35	86	46	97	77	2.54	5.47	4.3	5.41	7.63	7.03	1.85	0.88	1.47	0.69	1.26	1.13	5.39667	1.21333	-2.1531	1.35143e-13	8.30636e-12	PDE1A	POI20620.1 hypothetical protein CIB84_015632, partial [Bambusicola thoracicus]	-	-	-	-	-	-	-
ENSGALG00000046125	956	1214	1462	551	588	631	1559	2763	5330	5491	4063	4827	9.24	13.07	13.9	6.97	9.38	5.09	19.77	49.29	65.4	58.04	37.67	50.39	9.60833	46.76	2.2829	1.37415e-13	8.42668e-12	PECAM1	platelet and endothelial cell adhesion molecule 1 [Source:NCBI gene;Acc:771243]	Environmental Information Processing;Human Diseases;Organismal Systems;Human Diseases	Signaling molecules and interaction;Cardiovascular disease;Immune system;Infectious disease: parasitic	ko04514//Cell adhesion molecules;ko05418//Fluid shear stress and atherosclerosis;ko04670//Leukocyte transendothelial migration;ko05144//Malaria	K06471;K06471;K06471;K06471	GO:0005615//extracellular space;GO:0005886//plasma membrane;GO:0005911//cell-cell junction;GO:0032991//macromolecular complex	GO:0042803//protein homodimerization activity	GO:0001934//positive regulation of protein phosphorylation;GO:0006909//phagocytosis;GO:0007156//homophilic cell adhesion via plasma membrane adhesion molecules;GO:0007159//leukocyte cell-cell adhesion;GO:0030335//positive regulation of cell migration;GO:0035696//monocyte extravasation;GO:0050731//positive regulation of peptidyl-tyrosine phosphorylation;GO:0050904//diapedesis;GO:0061028//establish…
MSTRG.26494	52	47	52	51	46	91	14	5	12	16	11	16	1.54	1.55	1.52	1.98	2.25	2.25	0.55	0.27	0.45	0.52	0.31	0.51	1.84833	0.435	-2.0871	1.40417e-13	8.59111e-12	--	-	-	-	-	-	-	-	-
ENSGALG00000030140	46	67	77	34	17	48	117	111	210	241	155	333	1.74	2.82	2.87	1.68	1.06	1.51	5.81	7.75	10.09	9.97	5.62	13.61	1.94667	8.80833	2.1779	1.43963e-13	8.78798e-12	CCDC3	coiled-coil domain containing 3 [Source:NCBI gene;Acc:769832]	-	-	-	-	GO:0005576//extracellular region;GO:0005783//endoplasmic reticulum	-	GO:0010629//negative regulation of gene expression;GO:0010804//negative regulation of tumor necrosis factor-mediated signaling pathway;GO:0045600//positive regulation of fat cell differentiation;GO:0045833//negative regulation of lipid metabolic process;GO:0046889//positive regulation of lipid biosynthetic process;GO:0051055//negative regulation of lipid biosynthetic process
ENSGALG00000016986	372	350	570	333	147	363	565	819	976	1358	1097	1639	4.16	4.37	6.27	4.9	2.68	3.4	8.27	17.01	13.87	16.59	11.82	19.79	4.29667	14.5583	1.7606	1.45761e-13	8.87753e-12	LCP1	lymphocyte cytosolic protein 1 [Source:NCBI gene;Acc:418852]	-	-	-	-	GO:0001725//stress fiber;GO:0001726//ruffle;GO:0001891//phagocytic cup;GO:0002102//podosome;GO:0005737//cytoplasm;GO:0005829//cytosol;GO:0005884//actin filament;GO:0005886//plasma membrane;GO:0005925//focal adhesion;GO:0015629//actin cytoskeleton;GO:0030175//filopodium;GO:0032432//actin filament bundle;GO:0048471//perinuclear region of cytoplasm	GO:0005178//integrin binding;GO:0005509//calcium ion binding;GO:0005515//protein binding;GO:0051015//actin filament binding;GO:0051020//GTPase binding	GO:0002286//T cell activation involved in immune response;GO:0010737//protein kinase A signaling;GO:0016477//cell migration;GO:0022617//extracellular matrix disassembly;GO:0033157//regulation of intracellular protein transport;GO:0051017//actin filament bundle assembly;GO:0071803//positive regulation of podosome assembly
ENSGALG00000004728	861	768	1048	484	557	767	1204	1476	2429	2289	2013	2577	9.18	8.63	10.18	6.26	9.08	6.45	15.6	26.91	30.46	24.73	19.09	27.49	8.29667	24.0467	1.5352	1.47055e-13	8.93599e-12	RGL1	ral guanine nucleotide dissociation stimulator like 1 [Source:NCBI gene;Acc:424446]	-	-	-	-	-	GO:0005085//guanyl-nucleotide exchange factor activity	GO:0007165//signal transduction;GO:0007264//small GTPase mediated signal transduction
MSTRG.30812	50	65	60	56	68	67	155	148	158	179	180	251	0.38	0.54	0.44	0.55	0.85	0.42	1.52	2.05	1.51	1.47	1.3	2.03	0.53	1.64667	1.6355	1.51633e-13	9.19333e-12	gag-pro-pol	RMC03372.1 hypothetical protein DUI87_20569 [Hirundo rustica rustica]	-	-	-	-	-	-	-
ENSGALG00000010589	107	119	129	75	57	107	157	180	475	482	350	430	1.99	2.47	2.36	1.83	1.75	1.66	3.83	6.18	11.22	9.81	6.25	8.64	2.01	7.655	1.9292	1.57209e-13	9.48851e-12	FLRT2	fibronectin leucine rich transmembrane protein 2 [Source:NCBI gene;Acc:428901]	-	-	-	-	GO:0005615//extracellular space;GO:0005887//integral component of plasma membrane;GO:0005911//cell-cell junction;GO:0005925//focal adhesion	GO:0005104//fibroblast growth factor receptor binding;GO:0005515//protein binding;GO:0045499//chemorepellent activity	GO:0003007//heart morphogenesis;GO:0007411//axon guidance;GO:0008543//fibroblast growth factor receptor signaling pathway;GO:0051965//positive regulation of synapse assembly;GO:0061343//cell adhesion involved in heart morphogenesis;GO:0071711//basement membrane organization;GO:2001222//regulation of neuron migration
ENSGALG00000008238	563	616	707	372	282	656	789	805	1432	1357	1260	1646	2.94	3.63	3.62	2.53	2.42	2.86	5.35	7.36	9.15	7.45	6.15	9.07	3	7.42167	1.3068	1.63535e-13	9.84814e-12	MED13L	mediator complex subunit 13 like [Source:NCBI gene;Acc:417027]	Organismal Systems	Endocrine system	ko04919//Thyroid hormone signaling pathway	K15164	GO:0016592//mediator complex	GO:0003712//transcription cofactor activity	GO:0006357//regulation of transcription from RNA polymerase II promoter
ENSGALG00000003589	46	46	64	50	75	69	183	264	636	482	194	348	0.95	1.06	1.3	1.35	2.56	1.19	4.96	10.07	16.69	10.89	3.85	7.77	1.40167	9.03833	2.6889	1.6835e-13	1.01154e-11	VTN	vitronectin [Source:NCBI gene;Acc:395935]	Environmental Information Processing;Human Diseases;Cellular Processes;Human Diseases;Environmental Information Processing;Organismal Systems	Signal transduction;Infectious disease: viral;Cellular community - eukaryotes;Cancer: overview;Signaling molecules and interaction;Immune system	ko04151//PI3K-Akt signaling pathway;ko05165//Human papillomavirus infection;ko04510//Focal adhesion;ko05205//Proteoglycans in cancer;ko04512//ECM-receptor interaction;ko04610//Complement and coagulation cascades	K06251;K06251;K06251;K06251;K06251;K06251	GO:0031012//extracellular matrix	GO:0005044//scavenger receptor activity;GO:0030247//polysaccharide binding;GO:0050840//extracellular matrix binding	GO:0006955//immune response;GO:0007160//cell-matrix adhesion;GO:0010811//positive regulation of cell-substrate adhesion;GO:0030198//extracellular matrix organization;GO:0048709//oligodendrocyte differentiation
ENSGALG00000036831	9	24	26	10	10	23	66	34	55	56	93	66	0.15	0.45	0.43	0.22	0.28	0.32	1.44	1.05	1.16	1.02	1.49	1.19	0.308333	1.225	1.9902	1.74436e-13	1.04576e-11	CYP2H1	cytochrome P450 2B4-like [Source:NCBI gene;Acc:101749846]	-	-	-	-	-	GO:0004497//monooxygenase activity;GO:0005506//iron ion binding;GO:0016705//oxidoreductase activity, acting on paired donors, with incorporation or reduction of molecular oxygen;GO:0016712//oxidoreductase activity, acting on paired donors, with incorporation or reduction of molecular oxygen, reduced flavin or flavoprotein as one donor, and incorporation of one atom of oxygen;GO:0020037//heme bind…	-
ENSGALG00000049067	7	11	13	5	6	5	15	64	274	223	69	106	0.33	0.58	0.6	0.31	0.47	0.2	0.93	5.56	16.37	11.48	3.12	5.39	0.415	7.14167	4.1051	1.91565e-13	1.14588e-11	RIMS1	regulating synaptic membrane exocytosis 1 [Source:NCBI gene;Acc:421867]	Organismal Systems;Organismal Systems	Nervous system;Nervous system	ko04723//Retrograde endocannabinoid signaling;ko04721//Synaptic vesicle cycle	K15291;K15291	GO:0016020//membrane	GO:0031267//small GTPase binding	GO:0006887//exocytosis
ENSGALG00000036527	131	68	107	59	46	79	138	169	461	465	351	387	1.58	0.92	1.27	0.93	0.92	0.8	2.19	3.77	7.07	6.15	4.07	5.05	1.07	4.71667	2.1402	1.95972e-13	1.16963e-11	SYBU	syntabulin [Source:NCBI gene;Acc:420277]	-	-	-	-	GO:0005874//microtubule;GO:0031982//vesicle;GO:0043231//intracellular membrane-bounded organelle	GO:0017075//syntaxin-1 binding;GO:0019894//kinesin binding	-
MSTRG.22923	161	150	148	273	232	498	48	27	36	59	37	62	4.35	4.51	3.93	9.65	10.35	11.2	1.73	1.37	1.25	1.76	0.97	1.83	7.33167	1.485	-2.3037	2.05653e-13	1.22469e-11	--	-	-	-	-	-	-	-	-
ENSGALG00000010633	110	65	86	56	90	93	165	281	611	757	321	468	3.14	2.07	2.42	2.1	4.24	2.22	6.19	14.83	22.18	23.67	8.8	14.45	2.69833	15.02	2.4767	2.1799e-13	1.29528e-11	GPX7	glutathione peroxidase 7 [Source:NCBI gene;Acc:424643]	Metabolism;Human Diseases;Human Diseases;Human Diseases;Organismal Systems;Metabolism;Metabolism	Global and overview maps;Neurodegenerative disease;Neurodegenerative disease;Neurodegenerative disease;Endocrine system;Lipid metabolism;Metabolism of other amino acids	ko01100//Metabolic pathways;ko05022//Pathways of neurodegeneration - multiple diseases;ko05014//Amyotrophic lateral sclerosis;ko05016//Huntington disease;ko04918//Thyroid hormone synthesis;ko00590//Arachidonic acid metabolism;ko00480//Glutathione metabolism	K00432;K00432;K00432;K00432;K00432;K00432;K00432	GO:0005783//endoplasmic reticulum	GO:0004096//catalase activity;GO:0004602//glutathione peroxidase activity	GO:0006979//response to oxidative stress
MSTRG.25716	89	360	400	94	78	81	0	15	7	4	7	6	0.79	3.55	3.48	1.09	1.14	0.6	0	0.24	0.08	0.04	0.06	0.06	1.775	0.08	-4.4717	2.1894e-13	1.29804e-11	--	GFU89680.1 histone-lysine N-methyltransferase SETMAR [Trichonephila clavipes]	-	-	-	-	-	-	-
MSTRG.29	163	246	297	142	86	207	409	370	917	701	550	715	0.48	0.81	0.86	0.55	0.42	0.51	1.58	2.01	3.42	2.25	1.55	2.27	0.605	2.18	1.8493	2.2268e-13	1.3173e-11	ARHGEF6	XP_040515806.1 SH3 and multiple ankyrin repeat domains protein 3 isoform X3 [Gallus gallus]	-	-	-	-	-	-	-
MSTRG.22079	1712	1432	1668	1047	629	1573	690	268	382	540	643	491	11.27	10.5	10.8	9.02	6.83	8.64	5.96	3.26	3.19	3.89	4.06	3.49	9.51	3.975	-1.2585	2.27128e-13	1.33837e-11	--	-	-	-	-	-	-	-	-
MSTRG.5973	42	13	22	20	25	26	62	67	107	96	110	137	0.28	0.1	0.14	0.18	0.28	0.15	0.54	0.83	0.91	0.7	0.71	0.99	0.188333	0.78	2.0502	2.2724e-13	1.33837e-11	--	-	-	-	-	-	-	-	-
MSTRG.22059	497	713	774	600	295	829	299	93	134	202	186	180	8.32	9.92	9.39	12.18	7.75	12.63	8.31	3.54	3.91	4.11	3.1	3.57	10.0317	4.42333	-1.1814	2.47716e-13	1.45576e-11	--	POI24597.1 hypothetical protein CIB84_011654 [Bambusicola thoracicus]	-	-	-	-	-	-	-
ENSGALG00000016105	202	383	437	224	120	301	726	492	2067	1967	1156	1150	1.04	2.19	2.21	1.51	1.02	1.29	4.89	4.66	13.47	11.06	5.7	6.38	1.54333	7.69333	2.3176	2.53068e-13	1.48396e-11	DYSF	dysferlin [Source:NCBI gene;Acc:425353]	-	-	-	-	GO:0016021//integral component of membrane	-	-
ENSGALG00000000720	240	221	289	111	78	140	475	301	939	924	649	789	1.6	1.64	1.89	0.97	0.86	0.78	4.15	3.7	7.94	6.73	4.15	5.68	1.29	5.39167	2.0634	2.65838e-13	1.55544e-11	GBP1	guanylate binding protein 1 [Source:NCBI gene;Acc:419563]	Organismal Systems	Immune system	ko04621//NOD-like receptor signaling pathway	K20899	-	GO:0003924//GTPase activity;GO:0005525//GTP binding	-
MSTRG.16839	119	90	83	100	39	229	31	9	13	13	29	15	2.11	1.78	1.45	2.32	1.14	3.38	0.72	0.29	0.29	0.25	0.49	0.29	2.03	0.388333	-2.3861	2.78938e-13	1.62854e-11	--	-	-	-	-	-	-	-	-
ENSGALG00000010203	74	65	74	48	29	96	132	86	251	340	193	261	1.09	1.07	1.07	0.92	0.7	1.18	2.55	2.34	4.7	5.47	2.73	4.15	1.005	3.65667	1.8633	2.83252e-13	1.65013e-11	Hectd3	E3 ubiquitin-protein ligase HECTD3-like [Source:NCBI gene;Acc:424588]	-	-	-	-	-	GO:0004842//ubiquitin-protein transferase activity	GO:0016567//protein ubiquitination
ENSGALG00000024379	126	142	175	56	69	55	232	339	1008	770	591	670	1.91	2.4	2.62	1.11	1.73	0.7	4.63	9.51	19.45	12.8	8.62	11	1.745	11.0017	2.6564	2.90922e-13	1.69114e-11	--	endothelial cell surface expressed chemotaxis and apoptosis regulator [Source:NCBI gene;Acc:416190]	-	-	-	-	-	-	-
ENSGALG00000012623	139	109	125	165	125	175	265	297	839	896	510	634	3.41	2.98	3.02	5.3	5.06	3.58	8.53	13.46	26.15	24.06	12.01	16.81	3.89167	16.8367	2.1131	2.9331e-13	1.70133e-11	CFC1	cripto, FRL-1, cryptic family 1 [Source:NCBI gene;Acc:395437]	-	-	-	-	GO:0005576//extracellular region;GO:0005886//plasma membrane;GO:0009986//cell surface;GO:0016020//membrane;GO:0031225//anchored component of membrane	GO:0005102//receptor binding;GO:0038100//nodal binding;GO:0070697//activin receptor binding	GO:0001568//blood vessel development;GO:0007368//determination of left/right symmetry;GO:0007369//gastrulation;GO:0007507//heart development;GO:0009952//anterior/posterior pattern specification;GO:0038092//nodal signaling pathway;GO:0048856//anatomical structure development
ENSGALG00000000616	28	18	53	15	21	39	87	92	216	164	95	149	0.75	0.54	1.4	0.53	0.93	0.88	3.08	4.58	7.39	4.83	2.46	4.34	0.838333	4.44667	2.4071	3.00526e-13	1.73941e-11	ELF3	E74 like ETS transcription factor 3 [Source:NCBI gene;Acc:421177]	-	-	-	-	GO:0005634//nucleus;GO:0005654//nucleoplasm;GO:0005794//Golgi apparatus;GO:0005829//cytosol	GO:0000978//RNA polymerase II core promoter proximal region sequence-specific DNA binding;GO:0001228//transcriptional activator activity, RNA polymerase II transcription regulatory region sequence-specific binding;GO:0003677//DNA binding;GO:0003700//transcription factor activity, sequence-specific DNA binding;GO:0043565//sequence-specific DNA binding;GO:1990837//sequence-specific double-stranded …	GO:0006355//regulation of transcription, DNA-templated;GO:0006366//transcription from RNA polymerase II promoter;GO:0006954//inflammatory response;GO:0009653//anatomical structure morphogenesis;GO:0030198//extracellular matrix organization;GO:0030855//epithelial cell differentiation;GO:0045892//negative regulation of transcription, DNA-templated;GO:0045944//positive regulation of transcription fr…
ENSGALG00000008890	294	255	315	132	163	160	363	648	1027	903	946	1163	4.25	4.18	4.49	2.55	3.96	1.91	6.93	17.56	18.92	14.36	13.18	18.36	3.55667	14.885	2.0653	3.0407e-13	1.75614e-11	ADGRL4	adhesion G protein-coupled receptor L4 [Source:NCBI gene;Acc:424546]	-	-	-	-	GO:0005886//plasma membrane;GO:0005887//integral component of plasma membrane;GO:0016020//membrane;GO:0016021//integral component of membrane	GO:0004888//transmembrane signaling receptor activity;GO:0004930//G-protein coupled receptor activity;GO:0005509//calcium ion binding	GO:0007166//cell surface receptor signaling pathway;GO:0007186//G-protein coupled receptor signaling pathway;GO:0007189//adenylate cyclase-activating G-protein coupled receptor signaling pathway
ENSGALG00000012345	225	212	261	180	184	241	301	354	574	734	676	679	2.71	2.85	3.09	2.84	3.66	2.42	4.76	7.88	8.78	9.68	7.82	8.84	2.92833	7.96	1.4427	3.15285e-13	1.81699e-11	UST	uronyl 2-sulfotransferase [Source:NCBI gene;Acc:768809]	Metabolism	Glycan biosynthesis and metabolism	ko00532//Glycosaminoglycan biosynthesis - chondroitin sulfate / dermatan sulfate	K03193	GO:0016021//integral component of membrane	GO:0008146//sulfotransferase activity	GO:0030010//establishment of cell polarity;GO:0050770//regulation of axonogenesis
ENSGALG00000050611	212	353	595	165	48	145	1329	680	1719	1781	1839	1624	3.75	6.96	10.36	3.81	1.41	2.13	30.84	22.21	38.62	34.47	31.22	31.04	4.73667	31.4	2.7288	3.16406e-13	1.81954e-11	gag-pol	AGL81188.1 gag and reverse transcriptase polyprotein precursor [Gallus gallus]	-	-	-	-	-	GO:0003676//nucleic acid binding;GO:0003677//DNA binding;GO:0003964//RNA-directed DNA polymerase activity;GO:0004518//nuclease activity;GO:0004519//endonuclease activity;GO:0004523//RNA-DNA hybrid ribonuclease activity;GO:0008270//zinc ion binding;GO:0016740//transferase activity;GO:0016779//nucleotidyltransferase activity;GO:0016787//hydrolase activity;GO:0035613//RNA stem-loop binding;GO:004687…	GO:0006278//RNA-dependent DNA replication;GO:0015074//DNA integration;GO:0044260//cellular macromolecule metabolic process;GO:0090305//nucleic acid phosphodiester bond hydrolysis;GO:0090502//RNA phosphodiester bond hydrolysis, endonucleolytic
ENSGALG00000002160	7671	6109	7353	4538	2542	4665	11222	7211	15202	23628	20245	15179	164.09	145.57	154.76	127.14	89.72	83.24	315.02	284.82	412.98	552.97	415.57	350.82	127.42	388.697	1.6091	3.17984e-13	1.8247e-11	B2M	beta-2-microglobulin [Source:NCBI gene;Acc:414830]	Human Diseases;Human Diseases;Human Diseases;Human Diseases;Human Diseases;Organismal Systems	Infectious disease: viral;Infectious disease: viral;Infectious disease: viral;Infectious disease: viral;Infectious disease: viral;Immune system	ko05169//Epstein-Barr virus infection;ko05168//Herpes simplex virus 1 infection;ko05163//Human cytomegalovirus infection;ko05166//Human T-cell leukemia virus 1 infection;ko05170//Human immunodeficiency virus 1 infection;ko04612//Antigen processing and presentation	K08055;K08055;K08055;K08055;K08055;K08055	GO:0005794//Golgi apparatus;GO:0005829//cytosol;GO:0005886//plasma membrane;GO:0042612//MHC class I protein complex;GO:0042824//MHC class I peptide loading complex;GO:1990712//HFE-transferrin receptor complex	GO:0042802//identical protein binding;GO:0042803//protein homodimerization activity	GO:0002726//positive regulation of T cell cytokine production;GO:0006955//immune response;GO:0007611//learning or memory;GO:0019885//antigen processing and presentation of endogenous peptide antigen via MHC class I;GO:0032092//positive regulation of protein binding;GO:0034756//regulation of iron ion transport;GO:0048260//positive regulation of receptor-mediated endocytosis;GO:0050680//negative re…
ENSGALG00000040832	2629	1536	2043	1479	739	2109	3960	2011	4046	3718	3939	5529	54.08	35.43	41.42	40.26	25.84	37.38	109.54	79.49	108.89	83.21	76.98	126.92	39.0683	97.505	1.3195	3.2128e-13	1.83792e-11	CFD	complement factor D [Source:NCBI gene;Acc:100857593]	Human Diseases;Human Diseases;Organismal Systems	Infectious disease: viral;Infectious disease: bacterial;Immune system	ko05171//Coronavirus disease - COVID-19;ko05150//Staphylococcus aureus infection;ko04610//Complement and coagulation cascades	K01334;K01334;K01334	GO:0005615//extracellular space	GO:0004252//serine-type endopeptidase activity	GO:0006508//proteolysis;GO:0006957//complement activation, alternative pathway;GO:0007219//Notch signaling pathway
ENSGALG00000038512	6	4	9	3	11	5	31	77	74	61	39	77	0.16	0.12	0.23	0.1	0.47	0.11	1.05	3.68	2.44	1.73	0.97	2.16	0.198333	2.005	3.3376	3.21659e-13	1.83792e-11	AGTR1	angiotensin II receptor type 1 [Source:NCBI gene;Acc:396065]	Human Diseases;Environmental Information Processing;Environmental Information Processing;Human Diseases;Environmental Information Processing;Human Diseases;Environmental Information Processing;Human Diseases;Organismal Systems;Organismal Systems;Environmental Information Processing;Human Diseases;Organismal Systems;Organismal Systems;Organismal Systems;Organismal Systems	Cancer: overview;Signaling molecules and interaction;Signal transduction;Infectious disease: viral;Signal transduction;Cardiovascular disease;Signal transduction;Endocrine and metabolic disease;Circulatory system;Circulatory system;Signal transduction;Endocrine and metabolic disease;Endocrine system;Endocrine system;Endocrine system;Endocrine system	ko05200//Pathways in cancer;ko04080//Neuroactive ligand-receptor interaction;ko04020//Calcium signaling pathway;ko05171//Coronavirus disease - COVID-19;ko04072//Phospholipase D signaling pathway;ko05415//Diabetic cardiomyopathy;ko04022//cGMP-PKG signaling pathway;ko04934//Cushing syndrome;ko04270//Vascular smooth muscle contraction;ko04261//Adrenergic signaling in cardiomyocytes;ko04371//Apelin s…	K04166;K04166;K04166;K04166;K04166;K04166;K04166;K04166;K04166;K04166;K04166;K04166;K04166;K04166;K04166;K04166	GO:0005886//plasma membrane;GO:0016021//integral component of membrane	GO:0001596//angiotensin type I receptor activity;GO:0004930//G-protein coupled receptor activity;GO:0004945//angiotensin type II receptor activity;GO:0031711//bradykinin receptor binding;GO:0046982//protein heterodimerization activity	GO:0001822//kidney development;GO:0007186//G-protein coupled receptor signaling pathway;GO:0007204//positive regulation of cytosolic calcium ion concentration;GO:0007266//Rho protein signal transduction;GO:0010873//positive regulation of cholesterol esterification;GO:0019229//regulation of vasoconstriction;GO:0019722//calcium-mediated signaling;GO:0032270//positive regulation of cellular protein …
ENSGALG00000016580	15	23	29	8	3	23	65	39	158	160	91	106	0.38	0.65	0.72	0.27	0.13	0.49	2.16	1.83	5.09	4.44	2.22	2.91	0.44	3.10833	2.8206	3.2604e-13	1.85898e-11	SCARA5	scavenger receptor class A, member 5 (putative) [Source:NCBI gene;Acc:771061]	-	-	-	-	GO:0005887//integral component of plasma membrane;GO:0009986//cell surface;GO:0016020//membrane	GO:0005044//scavenger receptor activity;GO:0070287//ferritin receptor activity	GO:0006879//cellular iron ion homeostasis;GO:0006897//endocytosis;GO:0034605//cellular response to heat;GO:0034755//iron ion transmembrane transport;GO:0070207//protein homotrimerization
MSTRG.30650	104	51	64	109	50	159	23	12	15	10	13	9	2.86	1.57	1.74	3.97	2.31	3.68	0.84	0.61	0.51	0.3	0.33	0.26	2.68833	0.475	-2.5007	3.26889e-13	1.85987e-11	--	XP_040512811.1 wiskott-Aldrich syndrome protein family member 1-like isoform X2 [Gallus gallus]	-	-	-	-	-	-	-
MSTRG.5985	6	6	6	10	6	17	86	50	30	29	71	55	0.09	0.1	0.08	0.19	0.14	0.2	1.61	1.32	0.55	0.45	0.97	0.85	0.133333	0.958333	2.8455	3.31068e-13	1.87965e-11	Foxa2	XP_010715602.2 LOW QUALITY PROTEIN: forkhead box protein B1 [Meleagris gallopavo]	-	-	-	-	-	-	-
ENSGALG00000025946	96	92	133	55	58	94	150	191	292	295	238	323	1.74	1.86	2.36	1.3	1.73	1.41	3.57	6.36	6.69	5.84	4.12	6.3	1.73333	5.48	1.6606	3.33758e-13	1.89092e-11	MOB3C	MOB kinase activator 3C [Source:NCBI gene;Acc:424615]	-	-	-	-	-	-	-
ENSGALG00000032231	81	159	171	113	36	155	522	143	400	499	439	511	0.59	1.28	1.22	1.07	0.43	0.94	4.99	1.92	3.71	3.98	3.07	4.02	0.921667	3.615	1.9717	3.41088e-13	1.92837e-11	C4	complement 4 [Source:NCBI gene;Acc:426611]	Human Diseases;Human Diseases;Human Diseases;Human Diseases;Organismal Systems;Human Diseases	Infectious disease: viral;Immune disease;Infectious disease: bacterial;Endocrine and metabolic disease;Immune system;Infectious disease: bacterial	ko05171//Coronavirus disease - COVID-19;ko05322//Systemic lupus erythematosus;ko05150//Staphylococcus aureus infection;ko04936//Alcoholic liver disease;ko04610//Complement and coagulation cascades;ko05133//Pertussis	K03989;K03989;K03989;K03989;K03989;K03989	GO:0005576//extracellular region;GO:0005615//extracellular space	GO:0004866//endopeptidase inhibitor activity;GO:0005515//protein binding	-
MSTRG.8150	139	130	128	112	163	215	51	31	29	31	43	39	2.39	2.49	2.16	2.52	4.62	3.08	1.15	0.98	0.63	0.58	0.71	0.72	2.87667	0.795	-1.8554	3.43234e-13	1.93348e-11	--	-	-	-	-	-	-	-	-
ENSGALG00000009567	126	141	145	80	59	129	192	155	339	296	586	441	1.54	1.92	1.74	1.28	1.19	1.31	3.08	3.48	5.26	3.95	6.85	5.81	1.49667	4.73833	1.6626	3.43435e-13	1.93348e-11	TLL1	tolloid like 1 [Source:NCBI gene;Acc:395441]	-	-	-	-	-	GO:0004222//metalloendopeptidase activity;GO:0005509//calcium ion binding;GO:0008237//metallopeptidase activity;GO:0008270//zinc ion binding	GO:0006508//proteolysis
MSTRG.14872	104	180	213	49	44	31	11	5	7	8	11	8	1.65	3.18	3.33	1.02	1.15	0.41	0.23	0.15	0.14	0.14	0.17	0.14	1.79	0.161667	-3.4689	3.45732e-13	1.94233e-11	--	EOB06855.1 hypothetical protein Anapl_16803 [Anas platyrhynchos]	-	-	-	-	-	-	-
MSTRG.2018	6	5	10	11	5	3	24	39	45	52	42	69	0.08	0.07	0.13	0.19	0.11	0.03	0.41	0.94	0.75	0.74	0.53	0.98	0.101667	0.725	2.8341	3.5159e-13	1.97111e-11	--	-	-	-	-	-	-	-	-
MSTRG.29365	277	1328	1441	532	389	993	158	87	68	185	137	119	2.25	12.02	11.52	5.66	5.21	6.73	1.68	1.3	0.7	1.64	1.07	1.04	7.23167	1.23833	-2.5459	3.60312e-13	2.01579e-11	--	KAJ7409613.1 hypothetical protein BTVI_56043 [Pitangus sulphuratus]	-	-	-	-	-	-	-
MSTRG.21416	1	1	1	2	0	0	18	46	31	34	25	45	0.02	0.03	0.02	0.05	0	0	0.46	1.7	0.78	0.75	0.48	0.98	0.02	0.858333	5.4235	3.75403e-13	2.09584e-11	--	XP_046760823.1 leukocyte immunoglobulin-like receptor subfamily B member 1 isoform X4 [Gallus gallus]	-	-	-	-	-	-	-
MSTRG.14840	3242	6465	7039	4120	2693	6675	2008	924	1081	2012	1694	1821	20.67	45.93	44.17	34.41	28.34	35.51	16.8	10.88	8.75	14.04	10.37	12.55	34.8383	12.2317	-1.5101	3.91079e-13	2.17882e-11	tdrd5	XP_046800626.1 tudor domain-containing protein 5 isoform X2 [Gallus gallus]	-	-	-	-	-	-	-
ENSGALG00000015573	454	331	460	158	168	203	457	914	2230	2205	1645	1889	6.52	5.45	6.64	3.18	4.19	2.56	9.09	25.61	42.08	36.51	23.76	31.12	4.75667	28.0283	2.5589	3.95858e-13	2.20087e-11	FHL5	four and a half LIM domains 5 [Source:NCBI gene;Acc:421803]	-	-	-	-	GO:0005634//nucleus	GO:0003713//transcription coactivator activity;GO:0046872//metal ion binding	GO:0045944//positive regulation of transcription from RNA polymerase II promoter
ENSGALG00000020479	59	66	105	51	40	74	143	115	302	274	172	287	1.12	1.36	1.94	1.29	1.34	1.2	3.59	4.06	7.43	5.99	3.11	5.91	1.375	5.015	1.8668	4.16296e-13	2.30971e-11	SLC43A3	solute carrier family 43 member 3 [Source:NCBI gene;Acc:423133]	-	-	-	-	GO:0016020//membrane;GO:0016021//integral component of membrane	GO:0015245//fatty acid transporter activity;GO:0022857//transmembrane transporter activity	GO:0055085//transmembrane transport
ENSGALG00000016261	55	83	151	72	44	84	138	237	310	387	324	535	0.64	1.08	1.73	1.1	0.85	0.82	2.11	5.1	4.59	4.94	3.63	6.74	1.03667	4.51833	2.1238	4.19679e-13	2.32367e-11	CYBB	cytochrome b-245 beta chain [Source:NCBI gene;Acc:418581]	Human Diseases;Human Diseases;Human Diseases;Cellular Processes;Human Diseases;Organismal Systems;Human Diseases;Human Diseases;Organismal Systems;Human Diseases;Cellular Processes;Organismal Systems;Environmental Information Processing;Human Diseases;Cellular Processes	Neurodegenerative disease;Neurodegenerative disease;Infectious disease: viral;Transport and catabolism;Neurodegenerative disease;Immune system;Cardiovascular disease;Cardiovascular disease;Immune system;Infectious disease: parasitic;Cell growth and death;Immune system;Signal transduction;Endocrine and metabolic disease;Cell growth and death	ko05022//Pathways of neurodegeneration - multiple diseases;ko05010//Alzheimer disease;ko05171//Coronavirus disease - COVID-19;ko04145//Phagosome;ko05020//Prion disease;ko04613//Neutrophil extracellular trap formation;ko05417//Lipid and atherosclerosis;ko05415//Diabetic cardiomyopathy;ko04621//NOD-like receptor signaling pathway;ko05140//Leishmaniasis;ko04217//Necroptosis;ko04670//Leukocyte transe…	K21421;K21421;K21421;K21421;K21421;K21421;K21421;K21421;K21421;K21421;K21421;K21421;K21421;K21421;K21421	GO:0005887//integral component of plasma membrane;GO:0016020//membrane;GO:0043020//NADPH oxidase complex	GO:0009055//electron carrier activity;GO:0016175//superoxide-generating NADPH oxidase activity;GO:0016491//oxidoreductase activity;GO:0020037//heme binding;GO:0046982//protein heterodimerization activity;GO:0050660//flavin adenine dinucleotide binding	GO:0006801//superoxide metabolic process;GO:0042554//superoxide anion generation;GO:0045087//innate immune response;GO:0045730//respiratory burst
ENSGALG00000021869	139	116	224	87	78	147	193	316	680	1029	541	751	2.93	2.71	4.62	2.41	2.72	2.57	5.3	12.22	18.12	23.58	10.93	17.03	2.99333	14.53	2.2792	4.32274e-13	2.38847e-11	PODN	podocan [Source:NCBI gene;Acc:424647]	-	-	-	-	GO:0005615//extracellular space;GO:0005737//cytoplasm	GO:0005515//protein binding;GO:0005518//collagen binding	GO:0008285//negative regulation of cell proliferation;GO:0030336//negative regulation of cell migration
ENSGALG00000037619	39	54	52	26	14	44	92	112	268	134	138	202	1.45	2.23	1.9	1.26	0.86	1.36	4.48	7.68	12.64	5.44	4.92	8.1	1.51	7.21	2.2555	4.33903e-13	2.39254e-11	HOXB6	homeobox B6 [Source:NCBI gene;Acc:777548]	-	-	-	-	GO:0005634//nucleus	GO:0000981//RNA polymerase II transcription factor activity, sequence-specific DNA binding;GO:0003677//DNA binding;GO:0003700//transcription factor activity, sequence-specific DNA binding;GO:1990837//sequence-specific double-stranded DNA binding	GO:0006355//regulation of transcription, DNA-templated;GO:0009952//anterior/posterior pattern specification;GO:0034101//erythrocyte homeostasis;GO:0048704//embryonic skeletal system morphogenesis;GO:0048706//embryonic skeletal system development
ENSGALG00000052767	50	65	26	60	35	69	160	71	225	242	227	172	1.2	1.77	0.63	1.89	1.41	1.4	5.1	3.17	6.94	6.41	5.29	4.5	1.38333	5.235	1.92	4.39902e-13	2.42063e-11	--	AAF71137.1 PRO2898 [Homo sapiens]	-	-	-	-	-	-	-
ENSGALG00000011274	6972	4199	5360	2978	4480	4383	7742	14416	31490	36717	19239	24244	133.5	87.75	99.17	73.2	128.44	70.65	193.57	481.17	745.01	729.68	335.29	477.26	98.785	493.663	2.3212	4.42757e-13	2.43135e-11	DCN	decorin [Source:NCBI gene;Acc:417892]	Human Diseases;Environmental Information Processing	Cancer: overview;Signal transduction	ko05205//Proteoglycans in cancer;ko04350//TGF-beta signaling pathway	K04660;K04660	GO:0005576//extracellular region;GO:0005615//extracellular space	GO:0005515//protein binding;GO:0005518//collagen binding;GO:0005539//glycosaminoglycan binding;GO:0030021//extracellular matrix structural constituent conferring compression resistance;GO:0050840//extracellular matrix binding	GO:0010508//positive regulation of autophagy;GO:0010596//negative regulation of endothelial cell migration;GO:0014068//positive regulation of phosphatidylinositol 3-kinase signaling;GO:0016239//positive regulation of macroautophagy;GO:0016525//negative regulation of angiogenesis;GO:0019800//peptide cross-linking via chondroitin 4-sulfate glycosaminoglycan;GO:0045944//positive regulation of transc…
ENSGALG00000049433	6	14	17	2	5	8	34	39	68	90	45	106	0.09	0.23	0.25	0.04	0.12	0.1	0.66	1.05	1.26	1.45	0.64	1.68	0.138333	1.12333	3.0216	4.45915e-13	2.44369e-11	--	platelet glycoprotein VI-like [Source:NCBI gene;Acc:112531135]	-	-	-	-	-	-	-
ENSGALG00000030602	60	93	153	42	37	65	252	150	768	1019	422	399	0.78	1.35	1.96	0.71	0.79	0.7	4.3	3.6	12.67	14.48	5.26	5.6	1.04833	7.65167	2.8677	4.64048e-13	2.53787e-11	ADAM33	ADAM metallopeptidase domain 33 [Source:NCBI gene;Acc:422948]	-	-	-	-	-	GO:0004222//metalloendopeptidase activity;GO:0008237//metallopeptidase activity	GO:0006508//proteolysis
MSTRG.6949	328	364	515	181	87	260	904	585	2093	2238	1104	1259	1.43	1.77	2.21	1.03	0.63	0.94	5.17	4.7	11.58	10.66	4.61	5.92	1.335	7.10667	2.4123	4.85873e-13	2.65182e-11	At2g48060/At2g48040/At2g48050	XP_040537377.1 piezo-type mechanosensitive ion channel component 1 isoform X2 [Gallus gallus]	-	-	-	-	-	-	-
ENSGALG00000016687	50	41	68	35	30	39	74	139	162	148	171	256	0.69	0.61	0.91	0.63	0.69	0.39	1.26	3.06	2.72	2.26	2.26	3.3	0.653333	2.47667	1.9225	5.11062e-13	2.78363e-11	P2RY8	purinergic receptor P2Y8 [Source:NCBI gene;Acc:418665]	Environmental Information Processing	Signaling molecules and interaction	ko04080//Neuroactive ligand-receptor interaction	K08386	GO:0005886//plasma membrane;GO:0005887//integral component of plasma membrane;GO:0016020//membrane;GO:0016021//integral component of membrane	GO:0004930//G-protein coupled receptor activity;GO:0015057//thrombin receptor activity;GO:0045028//G-protein coupled purinergic nucleotide receptor activity	GO:0007165//signal transduction;GO:0007186//G-protein coupled receptor signaling pathway;GO:0007596//blood coagulation;GO:0035025//positive regulation of Rho protein signal transduction;GO:0035589//G-protein coupled purinergic nucleotide receptor signaling pathway;GO:0051482//positive regulation of cytosolic calcium ion concentration involved in phospholipase C-activating G-protein coupled signal…
MSTRG.9977	447	347	410	448	212	497	186	72	92	187	186	156	7.19	6.24	6.48	9.47	5.61	6.71	3.98	2.16	1.9	3.36	2.9	2.75	6.95	2.84167	-1.2903	5.34315e-13	2.90438e-11	--	-	-	-	-	-	-	-	-
ENSGALG00000004290	55	52	49	23	58	47	108	198	245	253	182	311	0.86	0.85	0.68	0.59	1.42	0.58	2.12	5.14	4.43	3.98	2.58	4.79	0.83	3.84	2.2099	5.51469e-13	2.99155e-11	ANGPTL1	angiopoietin like 1 [Source:NCBI gene;Acc:770850]	-	-	-	-	GO:0005615//extracellular space	GO:0005102//receptor binding	GO:0007169//transmembrane receptor protein tyrosine kinase signaling pathway
ENSGALG00000043088	40	58	47	17	8	38	115	83	266	183	151	192	0.3	0.49	0.35	0.17	0.1	0.24	1.14	1.16	2.56	1.52	1.1	1.57	0.275	1.50833	2.4555	5.5749e-13	3.0181e-11	ROBO4	roundabout guidance receptor 4 [Source:NCBI gene;Acc:107055040]	-	-	-	-	GO:0005886//plasma membrane;GO:0030424//axon	GO:0005515//protein binding;GO:0098632//protein binding involved in cell-cell adhesion	GO:0007155//cell adhesion;GO:0007156//homophilic cell adhesion via plasma membrane adhesion molecules;GO:0007411//axon guidance;GO:0070593//dendrite self-avoidance
ENSGALG00000004519	259	222	316	157	87	230	366	437	1205	1823	854	922	2.94	2.81	3.53	2.34	1.65	2.19	5.46	9.18	17.37	22.68	9.33	11.36	2.57667	12.5633	2.2856	5.67161e-13	3.06416e-11	TRPV2	transient receptor potential cation channel subfamily V member 2 [Source:NCBI gene;Acc:417603]	Organismal Systems;Organismal Systems	Immune system;Sensory system	ko04621//NOD-like receptor signaling pathway;ko04750//Inflammatory mediator regulation of TRP channels	K04971;K04971	GO:0005886//plasma membrane;GO:0009986//cell surface;GO:0016020//membrane;GO:0016021//integral component of membrane;GO:0030424//axon;GO:0032584//growth cone membrane;GO:0044295//axonal growth cone;GO:0044297//cell body	GO:0005216//ion channel activity;GO:0005261//cation channel activity;GO:0005262//calcium channel activity;GO:0005515//protein binding	GO:0006811//ion transport;GO:0009266//response to temperature stimulus;GO:0009408//response to heat;GO:0045773//positive regulation of axon extension;GO:0055085//transmembrane transport;GO:0070588//calcium ion transmembrane transport;GO:0090280//positive regulation of calcium ion import
MSTRG.18959	500	561	590	708	385	910	256	109	130	292	268	230	7.2	9.39	8.7	13.34	9.21	10.74	4.66	2.84	2.39	4.51	3.63	3.51	9.76333	3.59	-1.4434	5.68284e-13	3.06416e-11	--	-	-	-	-	-	-	-	-
MSTRG.18073	17	33	46	16	22	31	74	86	203	220	94	163	0.08	0.15	0.23	0.08	0.15	0.12	0.4	0.83	1.22	1.07	0.41	0.76	0.135	0.781667	2.5336	5.72345e-13	3.07986e-11	--	KAH1172754.1 hypothetical protein KIL84_016593 [Mauremys mutica]	-	-	-	-	-	-	-
ENSGALG00000008591	120	108	117	84	103	120	181	329	431	354	355	397	1.53	1.37	1.48	1.36	1.9	1.38	3.19	7.71	6.66	4.53	4.39	5.57	1.50333	5.34167	1.8291	5.80377e-13	3.11682e-11	CACNB2	calcium voltage-gated channel auxiliary subunit beta 2 [Source:NCBI gene;Acc:428420]	Environmental Information Processing;Human Diseases;Organismal Systems;Organismal Systems;Human Diseases;Organismal Systems;Human Diseases	Signal transduction;Cardiovascular disease;Endocrine system;Circulatory system;Cardiovascular disease;Circulatory system;Cardiovascular disease	ko04010//MAPK signaling pathway;ko05414//Dilated cardiomyopathy;ko04921//Oxytocin signaling pathway;ko04261//Adrenergic signaling in cardiomyocytes;ko05410//Hypertrophic cardiomyopathy;ko04260//Cardiac muscle contraction;ko05412//Arrhythmogenic right ventricular cardiomyopathy	K04863;K04863;K04863;K04863;K04863;K04863;K04863	GO:0005891//voltage-gated calcium channel complex;GO:1990454//L-type voltage-gated calcium channel complex	GO:0005245//voltage-gated calcium channel activity;GO:0005515//protein binding;GO:0008331//high voltage-gated calcium channel activity;GO:0051015//actin filament binding;GO:0086007//voltage-gated calcium channel activity involved in cardiac muscle cell action potential;GO:0086056//voltage-gated calcium channel activity involved in AV node cell action potential	GO:0007268//synaptic transmission;GO:0007601//visual perception;GO:0051928//positive regulation of calcium ion transport;GO:0070509//calcium ion import;GO:0070588//calcium ion transmembrane transport;GO:0086045//membrane depolarization during AV node cell action potential;GO:0086091//regulation of heart rate by cardiac conduction;GO:0098912//membrane depolarization during atrial cardiac muscle ce…
ENSGALG00000013218	41	41	92	34	23	30	88	159	179	339	202	336	0.81	0.9	1.79	0.88	0.75	0.49	2.28	5.8	4.49	7.32	3.83	7.17	0.936667	5.14833	2.4585	5.91262e-13	3.16893e-11	C3AR1	complement C3a receptor 1 [Source:NCBI gene;Acc:418198]	Environmental Information Processing;Human Diseases;Human Diseases;Human Diseases;Organismal Systems	Signaling molecules and interaction;Infectious disease: viral;Infectious disease: bacterial;Endocrine and metabolic disease;Immune system	ko04080//Neuroactive ligand-receptor interaction;ko05171//Coronavirus disease - COVID-19;ko05150//Staphylococcus aureus infection;ko04936//Alcoholic liver disease;ko04610//Complement and coagulation cascades	K04009;K04009;K04009;K04009;K04009	GO:0016021//integral component of membrane	GO:0004875//complement receptor activity;GO:0004876//complement component C3a receptor activity;GO:0004930//G-protein coupled receptor activity	GO:0002430//complement receptor mediated signaling pathway;GO:0006935//chemotaxis;GO:0007186//G-protein coupled receptor signaling pathway;GO:0051482//positive regulation of cytosolic calcium ion concentration involved in phospholipase C-activating G-protein coupled signaling pathway
ENSGALG00000004538	1599	2258	2448	1698	1254	3281	1092	568	600	844	900	885	16.78	26.39	25.28	23.33	21.71	28.72	15.04	11	7.99	9.69	9.06	10.03	23.7017	10.4683	-1.179	6.25635e-13	3.33694e-11	TNN	tenascin N [Source:NCBI gene;Acc:424435]	Environmental Information Processing;Human Diseases;Cellular Processes;Human Diseases;Environmental Information Processing	Signal transduction;Infectious disease: viral;Cellular community - eukaryotes;Cancer: overview;Signaling molecules and interaction	ko04151//PI3K-Akt signaling pathway;ko05165//Human papillomavirus infection;ko04510//Focal adhesion;ko05206//MicroRNAs in cancer;ko04512//ECM-receptor interaction	K06252;K06252;K06252;K06252;K06252	GO:0009986//cell surface;GO:0031012//extracellular matrix;GO:0043005//neuron projection;GO:0043025//neuronal cell body;GO:0097442//CA3 pyramidal cell dendrite;GO:1990026//hippocampal mossy fiber expansion	GO:0005178//integrin binding;GO:0005515//protein binding;GO:0042802//identical protein binding	GO:0002076//osteoblast development;GO:0007160//cell-matrix adhesion;GO:0007409//axonogenesis;GO:0010976//positive regulation of neuron projection development;GO:0030155//regulation of cell adhesion;GO:0030334//regulation of cell migration;GO:0033689//negative regulation of osteoblast proliferation;GO:0045668//negative regulation of osteoblast differentiation;GO:1903010//regulation of bone develop…
ENSGALG00000001571	39	78	125	77	58	101	197	229	228	338	220	390	0.33	0.73	1.04	0.85	0.81	0.71	2.18	3.57	2.45	3.13	1.78	3.56	0.745	2.77833	1.8989	6.26346e-13	3.33694e-11	MYO1F	myosin IF [Source:NCBI gene;Acc:396187]	Human Diseases	Infectious disease: bacterial	ko05130//Pathogenic Escherichia coli infection	K10356	GO:0005829//cytosol;GO:0016459//myosin complex	GO:0003774//motor activity;GO:0005515//protein binding;GO:0005524//ATP binding	-
ENSGALG00000002955	150	128	163	110	86	188	218	174	337	311	266	346	1.98	1.88	2.12	1.9	1.88	2.07	3.78	4.25	5.66	4.5	3.37	4.94	1.97167	4.41667	1.1635	6.48716e-13	3.44926e-11	ADAMTSL2	ADAMTS like 2 [Source:NCBI gene;Acc:417147]	-	-	-	-	GO:0005576//extracellular region;GO:0031012//extracellular matrix	GO:0050436//microfibril binding	GO:0030198//extracellular matrix organization;GO:0030512//negative regulation of transforming growth factor beta receptor signaling pathway;GO:0060481//lobar bronchus epithelium development
MSTRG.30962	102	80	139	43	35	84	158	176	522	350	329	452	0.56	0.49	0.75	0.3	0.32	0.38	1.13	1.77	3.61	2.08	1.72	2.66	0.466667	2.16167	2.2117	6.59461e-13	3.49945e-11	pol	XP_048786294.1 uncharacterized protein LOC125686402 [Lagopus muta]	-	-	-	-	-	-	-
MSTRG.9297	1	0	3	1	3	1	39	78	27	15	35	54	0.01	0	0.04	0.02	0.07	0.01	0.69	1.95	0.46	0.22	0.45	0.79	0.025	0.76	4.926	6.97956e-13	3.69641e-11	--	-	-	-	-	-	-	-	-
ENSGALG00000040079	264	228	225	129	162	216	287	564	756	651	730	947	2.92	2.8	2.44	1.88	2.98	1.96	4.21	11.43	10.55	7.76	7.64	11.32	2.49667	8.81833	1.8205	7.02979e-13	3.70835e-11	ZFPM2	zinc finger protein, FOG family member 2 [Source:NCBI gene;Acc:420269]	Human Diseases	Cancer: overview	ko05206//MicroRNAs in cancer	K17442	GO:0005634//nucleus;GO:0005654//nucleoplasm;GO:0005737//cytoplasm	GO:0003713//transcription coactivator activity;GO:0003714//transcription corepressor activity;GO:0061629//RNA polymerase II sequence-specific DNA binding transcription factor binding	GO:0000122//negative regulation of transcription from RNA polymerase II promoter;GO:0001570//vasculogenesis;GO:0003148//outflow tract septum morphogenesis;GO:0003221//right ventricular cardiac muscle tissue morphogenesis;GO:0006357//regulation of transcription from RNA polymerase II promoter;GO:0007507//heart development;GO:0030324//lung development;GO:0045599//negative regulation of fat cell dif…
MSTRG.15313	1418	1271	1282	1736	937	2884	617	247	274	668	545	421	7.84	7.84	6.98	12.54	8.52	13.24	4.52	2.53	1.94	4.08	2.91	2.53	9.49333	3.085	-1.6216	7.22929e-13	3.8061e-11	--	-	-	-	-	-	-	-	-
ENSGALG00000019509	158	175	157	108	116	110	197	426	706	730	574	666	2.34	2.8	2.2	2.16	2.92	1.31	3.64	10.88	12.26	11.08	7.6	9.81	2.28833	9.21167	2.0092	7.46628e-13	3.92316e-11	CCDC102B	coiled-coil domain containing 102B [Source:NCBI gene;Acc:100859046]	-	-	-	-	-	-	-
MSTRG.22420	344	432	502	186	110	213	599	619	1537	1533	1617	1581	4.45	6.23	6.4	3.15	2.35	2.3	10.18	14.8	25.28	21.72	20.09	22.12	4.14667	19.0317	2.1984	7.64374e-13	4.00855e-11	--	-	-	-	-	-	-	-	-
ENSGALG00000043701	363	374	482	278	275	436	540	840	1234	952	982	1272	4.23	4.86	5.53	4.25	5.29	4.24	8.26	18.08	18.27	12.14	10.99	16.02	4.73333	13.96	1.5604	7.68769e-13	4.02372e-11	ELK3	ELK3, ETS transcription factor [Source:NCBI gene;Acc:417919]	-	-	-	-	GO:0005634//nucleus;GO:0005654//nucleoplasm;GO:0005739//mitochondrion	GO:0000978//RNA polymerase II core promoter proximal region sequence-specific DNA binding;GO:0001227//transcriptional repressor activity, RNA polymerase II transcription regulatory region sequence-specific binding;GO:0001228//transcriptional activator activity, RNA polymerase II transcription regulatory region sequence-specific binding;GO:0003677//DNA binding;GO:0003700//transcription factor acti…	GO:0001525//angiogenesis;GO:0006355//regulation of transcription, DNA-templated;GO:0042060//wound healing;GO:0045892//negative regulation of transcription, DNA-templated;GO:0045944//positive regulation of transcription from RNA polymerase II promoter
MSTRG.25572	324	112	128	198	106	300	65	18	28	43	32	36	4	1.54	1.56	3.2	2.16	3.09	1.05	0.41	0.44	0.58	0.38	0.48	2.59167	0.556667	-2.219	7.84566e-13	4.0984e-11	--	-	-	-	-	-	-	-	-
MSTRG.19280	160	85	89	86	80	100	34	14	24	28	36	28	2.38	1.41	1.3	1.67	1.96	1.24	0.66	0.38	0.45	0.46	0.51	0.45	1.66	0.485	-1.7751	7.91379e-13	4.12595e-11	--	-	-	-	-	-	-	-	-
ENSGALG00000023882	79	45	62	22	31	24	165	102	171	164	173	213	2.95	1.86	2.28	1.08	1.89	0.73	8.07	7.02	8.06	6.68	6.19	8.57	1.79833	7.43167	2.047	8.20872e-13	4.2714e-11	MALL	mal, T-cell differentiation protein like [Source:NCBI gene;Acc:421222]	-	-	-	-	GO:0000139//Golgi membrane;GO:0005886//plasma membrane;GO:0016020//membrane;GO:0030136//clathrin-coated vesicle;GO:0031410//cytoplasmic vesicle;GO:0045121//membrane raft	-	-
ENSGALG00000000112	7	9	11	7	4	11	34	24	127	95	37	70	0.1	0.15	0.16	0.14	0.1	0.14	0.66	0.65	2.38	1.54	0.52	1.12	0.131667	1.145	3.1204	8.23882e-13	4.27876e-11	PLP1	proteolipid protein 1 [Source:NCBI gene;Acc:396214]	-	-	-	-	GO:0005886//plasma membrane;GO:0016021//integral component of membrane	-	-
ENSGALG00000000818	62	65	62	18	32	23	85	226	513	468	369	238	1.08	1.26	1.06	0.41	0.92	0.33	1.94	7.26	11.33	8.9	6.16	4.47	0.843333	6.67667	2.985	8.27709e-13	4.29032e-11	Podn	leucine rich repeat containing 32 [Source:NCBI gene;Acc:428121]	-	-	-	-	-	GO:0005515//protein binding	-
ENSGALG00000028174	558	630	933	390	602	727	1176	2131	4968	4590	2020	3382	17.5	22.02	28.8	16.02	31.16	19.02	48.41	123.43	197.92	157.53	60.81	114.63	22.42	117.122	2.3851	8.2963e-13	4.29198e-11	CAVIN2	protein kinase C delta binding protein [Source:NCBI gene;Acc:424047]	-	-	-	-	GO:0005654//nucleoplasm;GO:0005737//cytoplasm;GO:0005829//cytosol;GO:0005886//plasma membrane;GO:0005901//caveola;GO:0045121//membrane raft	GO:0001786//phosphatidylserine binding	GO:0097320//membrane tubulation
MSTRG.29254	59	200	201	375	149	548	49	16	17	32	35	36	0.81	3.05	2.71	6.74	3.37	6.26	0.88	0.41	0.3	0.48	0.46	0.53	3.82333	0.51	-2.9063	8.45457e-13	4.36543e-11	--	-	-	-	-	-	-	-	-
ENSGALG00000015193	882	743	1096	648	835	872	1579	2829	6625	7137	2704	3978	7.76	7.28	9.48	7.46	12.12	6.4	18.22	45.93	73.99	68.67	22.82	37.79	8.41667	44.57	2.4048	8.50546e-13	4.38326e-11	CCDC80	coiled-coil domain containing 80 [Source:NCBI gene;Acc:395074]	-	-	-	-	-	-	-
MSTRG.2656	162	323	312	142	120	200	62	23	43	66	56	33	1.18	2.64	2.39	1.36	1.54	1.22	0.65	0.31	0.42	0.52	0.39	0.26	1.72167	0.425	-2.0183	8.6061e-13	4.42461e-11	--	POI30389.1 hypothetical protein CIB84_005861 [Bambusicola thoracicus]	-	-	-	-	-	-	-
ENSGALG00000021399	48	45	65	36	12	59	82	94	170	168	143	156	0.34	0.36	0.46	0.34	0.14	0.35	0.77	1.24	1.54	1.32	0.98	1.21	0.331667	1.17667	1.8269	8.61873e-13	4.42461e-11	ABCA9	ATP binding cassette subfamily A member 8 [Source:NCBI gene;Acc:417440]	Environmental Information Processing	Membrane transport	ko02010//ABC transporters	K05650	GO:0016021//integral component of membrane	GO:0005524//ATP binding	GO:0055085//transmembrane transport
MSTRG.9579	281	249	273	185	176	404	126	74	83	130	101	121	1.9	1.87	1.81	1.64	1.96	2.27	1.12	0.92	0.71	0.96	0.65	0.88	1.90833	0.873333	-1.1277	9.1175e-13	4.67171e-11	--	-	-	-	-	-	-	-	-
ENSGALG00000029596	48	24	32	24	16	38	49	126	237	392	176	126	0.63	0.35	0.41	0.41	0.35	0.42	0.84	3.05	3.95	5.62	2.21	1.78	0.428333	2.90833	2.7634	9.23152e-13	4.72111e-11	HAS2	hyaluronan synthase 2 [Source:NCBI gene;Acc:395594]	-	-	-	-	GO:0005737//cytoplasm;GO:0005887//integral component of plasma membrane;GO:0031410//cytoplasmic vesicle;GO:0044853//plasma membrane raft	GO:0050501//hyaluronan synthase activity	GO:0001570//vasculogenesis;GO:0008284//positive regulation of cell proliferation;GO:0030212//hyaluronan metabolic process;GO:0030213//hyaluronan biosynthetic process;GO:0030335//positive regulation of cell migration;GO:0036120//cellular response to platelet-derived growth factor stimulus;GO:0036302//atrioventricular canal development;GO:0045226//extracellular polysaccharide biosynthetic process;G…
MSTRG.11698	87	34	35	44	41	97	13	5	3	4	8	3	1.78	0.78	0.71	1.18	1.39	1.66	0.35	0.19	0.08	0.09	0.16	0.07	1.25	0.156667	-2.9962	9.49269e-13	4.84543e-11	--	-	-	-	-	-	-	-	-
MSTRG.30321	670	274	342	292	121	416	100	17	36	84	85	59	14.65	6.8	7.56	8.43	4.58	7.76	2.81	0.74	1.01	1.97	1.76	1.34	8.29667	1.605	-2.37	9.6538e-13	4.9183e-11	--	-	-	-	-	-	-	-	-
MSTRG.16215	515	159	188	231	146	542	65	47	49	48	35	71	10.51	3.62	3.78	6.17	4.92	9.23	1.74	1.77	1.27	1.07	0.69	1.57	6.37167	1.35167	-2.2369	9.82628e-13	4.99667e-11	--	-	-	-	-	-	-	-	-
MSTRG.3650	90	67	101	45	41	58	113	178	318	378	210	355	1.76	1.46	1.94	1.15	1.32	0.94	2.89	6.41	7.88	8.07	3.93	7.49	1.42833	6.11167	2.0972	1.06003e-12	5.38006e-11	--	-	-	-	-	-	-	-	-
ENSGALG00000022696	12	18	34	10	4	10	44	71	195	195	130	71	0.54	0.91	1.52	0.59	0.3	0.38	2.62	5.94	11.22	9.67	5.65	3.48	0.706667	6.43	3.1857	1.08927e-12	5.51801e-11	KCNE3	potassium voltage-gated channel subfamily E regulatory subunit 3 [Source:NCBI gene;Acc:428105]	Organismal Systems	Digestive system	ko04974//Protein digestion and absorption	K04897	GO:0005737//cytoplasm;GO:0005886//plasma membrane;GO:0008076//voltage-gated potassium channel complex;GO:0016020//membrane;GO:0030425//dendrite;GO:0031982//vesicle;GO:0032809//neuronal cell body membrane;GO:0043204//perikaryon;GO:0045121//membrane raft;GO:1990794//basolateral part of cell	GO:0005249//voltage-gated potassium channel activity;GO:0015459//potassium channel regulator activity	GO:0006811//ion transport;GO:0006813//potassium ion transport;GO:0006814//sodium ion transport;GO:0030644//cellular chloride ion homeostasis;GO:0071805//potassium ion transmembrane transport;GO:0086091//regulation of heart rate by cardiac conduction;GO:1902260//negative regulation of delayed rectifier potassium channel activity;GO:1903765//negative regulation of potassium ion export across plasma…
ENSGALG00000013535	90	73	93	39	33	65	115	118	162	177	251	284	1.39	1.25	1.41	0.79	0.84	0.84	2.32	3.36	3.17	2.98	3.71	4.73	1.08667	3.37833	1.6364	1.13198e-12	5.72356e-11	CYP4V2	cytochrome P450 family 4 subfamily V member 2 [Source:NCBI gene;Acc:415121]	-	-	-	-	GO:0005789//endoplasmic reticulum membrane	GO:0004497//monooxygenase activity;GO:0005506//iron ion binding;GO:0016705//oxidoreductase activity, acting on paired donors, with incorporation or reduction of molecular oxygen;GO:0020037//heme binding	GO:0010430//fatty acid omega-oxidation
ENSGALG00000029811	25	27	37	21	15	46	50	72	217	282	123	155	0.36	0.43	0.52	0.39	0.35	0.55	0.94	1.9	3.94	4.41	1.69	2.39	0.433333	2.545	2.5541	1.17829e-12	5.94646e-11	BMPER	BMP binding endothelial regulator [Source:NCBI gene;Acc:420744]	-	-	-	-	GO:0005576//extracellular region;GO:0005615//extracellular space	GO:0005515//protein binding	GO:0001657//ureteric bud development;GO:0002043//blood vessel endothelial cell proliferation involved in sprouting angiogenesis;GO:0007182//common-partner SMAD protein phosphorylation;GO:0010594//regulation of endothelial cell migration;GO:0030509//BMP signaling pathway;GO:0030514//negative regulation of BMP signaling pathway;GO:0032880//regulation of protein localization;GO:0042118//endothelial …
ENSGALG00000029381	66	61	62	38	14	52	152	58	209	229	173	203	2.39	2.46	2.21	1.8	0.84	1.57	7.21	3.87	9.6	9.06	6	7.93	1.87833	7.27833	1.9542	1.19348e-12	6.01181e-11	TAP2	NP_001092827.1 antigen peptide transporter 2 [Gallus gallus]	Human Diseases;Human Diseases;Cellular Processes;Human Diseases;Human Diseases;Human Diseases;Organismal Systems;Environmental Information Processing	Infectious disease: viral;Infectious disease: viral;Transport and catabolism;Infectious disease: viral;Infectious disease: viral;Immune disease;Immune system;Membrane transport	ko05169//Epstein-Barr virus infection;ko05168//Herpes simplex virus 1 infection;ko04145//Phagosome;ko05163//Human cytomegalovirus infection;ko05170//Human immunodeficiency virus 1 infection;ko05340//Primary immunodeficiency;ko04612//Antigen processing and presentation;ko02010//ABC transporters	K05654;K05654;K05654;K05654;K05654;K05654;K05654;K05654	GO:0016020//membrane;GO:0016021//integral component of membrane	GO:0000166//nucleotide binding;GO:0005524//ATP binding	GO:0055085//transmembrane transport
ENSGALG00000023542	91	97	125	69	44	89	165	110	319	228	319	263	2.1	2.49	2.84	2.08	1.68	1.71	5	4.69	9.35	5.76	7.06	6.56	2.15	6.40333	1.5745	1.21753e-12	6.12109e-11	ALPL	alkaline phosphatase, liver/bone/kidney [Source:NCBI gene;Acc:396317]	Metabolism;Metabolism;Metabolism	Global and overview maps;Metabolism of cofactors and vitamins;Metabolism of cofactors and vitamins	ko01100//Metabolic pathways;ko00790//Folate biosynthesis;ko00730//Thiamine metabolism	K01077;K01077;K01077	GO:0005758//mitochondrial intermembrane space;GO:0005886//plasma membrane;GO:0031012//extracellular matrix;GO:0031966//mitochondrial membrane;GO:0065010//extracellular membrane-bounded organelle	GO:0003824//catalytic activity;GO:0004035//alkaline phosphatase activity;GO:0005509//calcium ion binding;GO:0016462//pyrophosphatase activity;GO:0016791//phosphatase activity;GO:0033883//pyridoxal phosphatase activity;GO:0050187//phosphoamidase activity;GO:0052732//phosphoethanolamine phosphatase activity	GO:0001958//endochondral ossification;GO:0003006//developmental process involved in reproduction;GO:0010259//multicellular organism aging;GO:0019725//cellular homeostasis;GO:0030282//bone mineralization;GO:0033280//response to vitamin D;GO:0034516//response to vitamin B6;GO:0042822//pyridoxal phosphate metabolic process;GO:0046677//response to antibiotic;GO:0055062//phosphate ion homeostasis;GO:0…
ENSGALG00000034907	49	42	67	34	44	27	92	170	353	321	183	261	0.98	0.94	1.32	0.89	1.45	0.45	2.42	6.28	8.97	7.03	3.51	5.64	1.005	5.64167	2.4889	1.21974e-12	6.12109e-11	HOXB5	homeobox B5 [Source:NCBI gene;Acc:425096]	-	-	-	-	GO:0001650//fibrillar center;GO:0005634//nucleus;GO:0005654//nucleoplasm;GO:0005829//cytosol	GO:0000978//RNA polymerase II core promoter proximal region sequence-specific DNA binding;GO:0000981//RNA polymerase II transcription factor activity, sequence-specific DNA binding;GO:0001228//transcriptional activator activity, RNA polymerase II transcription regulatory region sequence-specific binding;GO:0003677//DNA binding;GO:0003700//transcription factor activity, sequence-specific DNA bindi…	GO:0006355//regulation of transcription, DNA-templated;GO:0009952//anterior/posterior pattern specification;GO:0045446//endothelial cell differentiation;GO:0045944//positive regulation of transcription from RNA polymerase II promoter;GO:0048704//embryonic skeletal system morphogenesis;GO:0048706//embryonic skeletal system development
ENSGALG00000047314	123	38	49	38	15	9	268	132	444	506	398	474	3.8	0.73	0.76	1.65	0.66	0.22	11.85	8.36	19.14	18.78	12.95	17.21	1.30333	14.715	3.497	1.23945e-12	6.20836e-11	YF5	MHC class I antigen YF5 [Source:NCBI gene;Acc:427746]	Human Diseases;Human Diseases;Cellular Processes;Human Diseases;Cellular Processes;Human Diseases;Human Diseases;Human Diseases;Human Diseases;Human Diseases;Environmental Information Processing;Cellular Processes;Human Diseases;Human Diseases;Human Diseases;Organismal Systems;Human Diseases;Human Diseases	Infectious disease: viral;Infectious disease: viral;Transport and catabolism;Infectious disease: viral;Transport and catabolism;Infectious disease: viral;Infectious disease: viral;Infectious disease: viral;Cancer: overview;Infectious disease: viral;Signaling molecules and interaction;Cell growth and death;Cardiovascular disease;Immune disease;Immune disease;Immune system;Endocrine and metabolic d…	ko05165//Human papillomavirus infection;ko05169//Epstein-Barr virus infection;ko04144//Endocytosis;ko05168//Herpes simplex virus 1 infection;ko04145//Phagosome;ko05163//Human cytomegalovirus infection;ko05166//Human T-cell leukemia virus 1 infection;ko05170//Human immunodeficiency virus 1 infection;ko05203//Viral carcinogenesis;ko05167//Kaposi sarcoma-associated herpesvirus infection;ko04514//Cel…	K06751;K06751;K06751;K06751;K06751;K06751;K06751;K06751;K06751;K06751;K06751;K06751;K06751;K06751;K06751;K06751;K06751;K06751	-	-	-
MSTRG.19656	0	0	1	6	9	11	45	40	61	174	134	100	0	0	0.04	0.28	0.54	0.33	2.13	2.66	2.79	6.86	4.64	3.89	0.198333	3.82833	4.2707	1.29972e-12	6.4981e-11	--	-	-	-	-	-	-	-	-
MSTRG.26499	79	50	51	86	40	123	18	9	5	18	18	16	0.92	0.65	0.58	1.31	0.77	1.19	0.27	0.19	0.07	0.23	0.2	0.2	0.903333	0.193333	-2.2242	1.33192e-12	6.63434e-11	--	-	-	-	-	-	-	-	-
ENSGALG00000010031	198	172	193	108	104	181	206	372	572	719	477	666	3	2.91	2.87	2.14	2.6	2.28	4.09	10.39	10.99	11.9	6.93	10.89	2.63333	9.19833	1.8045	1.34424e-12	6.68329e-11	ARHGAP10	Rho GTPase activating protein 10 [Source:NCBI gene;Acc:422471]	Human Diseases	Infectious disease: bacterial	ko05100//Bacterial invasion of epithelial cells	K13736	GO:0005829//cytosol	GO:0005096//GTPase activator activity;GO:0005515//protein binding	GO:0007010//cytoskeleton organization;GO:0007165//signal transduction;GO:0043066//negative regulation of apoptotic process
ENSGALG00000016959	26	34	32	24	27	22	55	58	93	116	117	104	0.27	0.39	0.32	0.32	0.46	0.19	0.76	1.1	1.21	1.3	1.16	1.15	0.325	1.11333	1.7764	1.3802e-12	6.84935e-11	DGKH	diacylglycerol kinase eta [Source:NCBI gene;Acc:769506]	Metabolism;Environmental Information Processing;Human Diseases;Metabolism;Environmental Information Processing;Organismal Systems;Metabolism	Global and overview maps;Signal transduction;Cancer: overview;Lipid metabolism;Signal transduction;Development and regeneration;Lipid metabolism	ko01100//Metabolic pathways;ko04072//Phospholipase D signaling pathway;ko05231//Choline metabolism in cancer;ko00564//Glycerophospholipid metabolism;ko04070//Phosphatidylinositol signaling system;ko04361//Axon regeneration;ko00561//Glycerolipid metabolism	K00901;K00901;K00901;K00901;K00901;K00901;K00901	GO:0005737//cytoplasm;GO:0005768//endosome;GO:0005886//plasma membrane;GO:0043231//intracellular membrane-bounded organelle	GO:0003951//NAD+ kinase activity;GO:0004143//diacylglycerol kinase activity;GO:0005515//protein binding;GO:0016301//kinase activity	GO:0007165//signal transduction;GO:0007205//protein kinase C-activating G-protein coupled receptor signaling pathway;GO:0035556//intracellular signal transduction;GO:0046473//phosphatidic acid metabolic process
ENSGALG00000009479	25	28	16	11	21	18	40	139	106	167	103	148	0.2	0.24	0.12	0.11	0.27	0.12	0.41	2	1.05	1.43	0.77	1.25	0.176667	1.15167	2.7046	1.39343e-12	6.90223e-11	SAMD9L	sterile alpha motif domain containing 9 like [Source:NCBI gene;Acc:420559]	-	-	-	-	-	-	-
MSTRG.16407	702	1207	1324	1318	1469	2932	215	332	204	262	193	325	6.8	13	12.6	16.7	23.45	23.66	2.73	5.93	2.51	2.78	1.8	3.4	16.035	3.19167	-2.3288	1.42804e-12	7.06065e-11	Alg9	XP_009327816.1 PREDICTED: alpha-1,2-mannosyltransferase ALG9 [Pygoscelis adeliae]	-	-	-	-	-	-	-
ENSGALG00000043582	3	14	33	12	14	29	117	184	87	58	176	473	0.12	0.61	1.27	0.61	0.9	0.94	5.99	13.25	4.31	2.48	6.59	19.94	0.741667	8.76	3.5621	1.43795e-12	7.09655e-11	LY6E	lymphocyte antigen 6 complex, locus E-like [Source:NCBI gene;Acc:420301]	-	-	-	-	-	-	-
ENSGALG00000002546	1320	1688	2096	851	898	1363	2681	2754	11436	12114	6843	5067	5.92	8.43	9.25	5	6.64	5.1	15.77	22.8	65.11	59.42	29.44	24.54	6.72333	36.18	2.4279	1.46131e-12	7.19857e-11	COL5A1	collagen type V alpha 1 chain [Source:NCBI gene;Acc:395568]	Organismal Systems	Digestive system	ko04974//Protein digestion and absorption	K19721	GO:0005581//collagen trimer;GO:0005588//collagen type V trimer;GO:0005604//basement membrane;GO:0031012//extracellular matrix	GO:0005201//extracellular matrix structural constituent;GO:0008201//heparin binding;GO:0043394//proteoglycan binding;GO:0048407//platelet-derived growth factor binding	GO:0001568//blood vessel development;GO:0003007//heart morphogenesis;GO:0007155//cell adhesion;GO:0016477//cell migration;GO:0030199//collagen fibril organization;GO:0032964//collagen biosynthetic process;GO:0035313//wound healing, spreading of epidermal cells;GO:0035989//tendon development;GO:0043588//skin development;GO:0045112//integrin biosynthetic process;GO:0048592//eye morphogenesis;GO:005…
ENSGALG00000043052	14	24	56	17	22	27	85	101	94	134	99	157	0.31	0.59	1.22	0.49	0.8	0.5	2.46	4.12	2.64	3.24	2.1	3.75	0.651667	3.05167	2.2274	1.48033e-12	7.27887e-11	CD1B	CD1b molecule [Source:NCBI gene;Acc:425802]	Cellular Processes;Organismal Systems;Human Diseases	Cellular community - eukaryotes;Immune system;Infectious disease: parasitic	ko04530//Tight junction;ko04640//Hematopoietic cell lineage;ko05146//Amoebiasis	K06448;K06448;K06448	GO:0005615//extracellular space;GO:0009897//external side of plasma membrane;GO:0016020//membrane;GO:0016021//integral component of membrane	GO:0030883//endogenous lipid antigen binding;GO:0030884//exogenous lipid antigen binding;GO:0071723//lipopeptide binding	GO:0001916//positive regulation of T cell mediated cytotoxicity;GO:0048006//antigen processing and presentation, endogenous lipid antigen via MHC class Ib;GO:0048007//antigen processing and presentation, exogenous lipid antigen via MHC class Ib
MSTRG.6218	399	83	91	393	195	882	51	21	25	34	23	26	5.85	1.36	1.31	7.55	4.72	10.79	0.98	0.57	0.47	0.55	0.32	0.41	5.26333	0.55	-3.2585	1.48404e-12	7.28375e-11	--	-	-	-	-	-	-	-	-
ENSGALG00000042642	511	538	624	378	210	576	1001	675	2468	2131	1253	1627	24.17	28.35	29.04	23.41	16.39	22.72	62.13	58.95	148.24	110.27	56.87	83.14	24.0133	86.6	1.8505	1.49126e-12	7.30579e-11	RARRES2	retinoic acid receptor responder (tazarotene induced) 2 [Source:NCBI gene;Acc:420366]	-	-	-	-	-	GO:0005102//receptor binding	GO:0006954//inflammatory response;GO:0050994//regulation of lipid catabolic process
MSTRG.28739	1311	773	886	978	517	1362	489	239	258	382	436	491	9.42	6.19	6.26	9.2	6.13	8.16	4.61	3.17	2.35	3	3.01	3.81	7.56	3.325	-1.185	1.54133e-12	7.53733e-11	--	-	-	-	-	-	-	-	-
ENSGALG00000041296	79	78	93	33	42	80	159	179	365	183	203	274	2.58	2.83	2.98	1.41	2.26	2.18	6.81	10.78	15.12	6.53	6.35	9.66	2.37333	9.20833	1.956	1.54788e-12	7.5556e-11	SOX7	SRY-box 7 [Source:NCBI gene;Acc:771337]	-	-	-	-	GO:0005634//nucleus;GO:0005737//cytoplasm	GO:0000976//transcription regulatory region sequence-specific DNA binding;GO:0000981//RNA polymerase II transcription factor activity, sequence-specific DNA binding;GO:0003700//transcription factor activity, sequence-specific DNA binding;GO:0043565//sequence-specific DNA binding	GO:0006357//regulation of transcription from RNA polymerase II promoter;GO:0045893//positive regulation of transcription, DNA-templated
ENSGALG00000029298	289	237	365	126	249	267	488	904	2060	1575	890	1311	1.51	1.38	1.88	0.86	2.15	1.16	3.35	8.73	13.68	9.01	4.47	7.41	1.49	7.775	2.3835	1.61773e-12	7.86788e-11	F5	coagulation factor V [Source:NCBI gene;Acc:374052]	-	-	-	-	GO:0005615//extracellular space;GO:0031091//platelet alpha granule	GO:0005507//copper ion binding;GO:0016491//oxidoreductase activity	GO:0007596//blood coagulation;GO:0008015//blood circulation
ENSGALG00000005257	545	268	373	234	361	286	556	1647	1851	2372	1446	1985	8.49	4.65	5.72	4.78	9.28	3.72	11.37	47.4	36.64	40.45	21.63	33.43	6.10667	31.82	2.3815	1.76224e-12	8.55516e-11	VCAM1	vascular cell adhesion molecule 1 [Source:NCBI gene;Acc:424467]	Human Diseases;Environmental Information Processing;Environmental Information Processing;Human Diseases;Organismal Systems;Human Diseases;Human Diseases;Environmental Information Processing;Human Diseases	Cardiovascular disease;Signal transduction;Signaling molecules and interaction;Cardiovascular disease;Immune system;Infectious disease: parasitic;Endocrine and metabolic disease;Signal transduction;Infectious disease: parasitic	ko05417//Lipid and atherosclerosis;ko04064//NF-kappa B signaling pathway;ko04514//Cell adhesion molecules;ko05418//Fluid shear stress and atherosclerosis;ko04670//Leukocyte transendothelial migration;ko05143//African trypanosomiasis;ko04933//AGE-RAGE signaling pathway in diabetic complications;ko04668//TNF signaling pathway;ko05144//Malaria	K06527;K06527;K06527;K06527;K06527;K06527;K06527;K06527;K06527	GO:0016020//membrane;GO:0016021//integral component of membrane	-	GO:0007155//cell adhesion;GO:0098609//cell-cell adhesion
MSTRG.10058	44	241	294	116	81	198	25	15	12	31	25	24	0.28	1.79	1.93	1.01	0.9	1.09	0.22	0.19	0.1	0.22	0.15	0.17	1.16667	0.175	-2.737	1.79292e-12	8.68838e-11	--	-	-	-	-	-	-	-	-
ENSGALG00000037587	140	42	63	58	62	126	173	190	721	718	410	392	1.95	0.65	0.86	1.06	1.42	1.46	3.16	4.88	12.73	10.92	5.47	5.89	1.23333	7.175	2.5404	1.85721e-12	8.98366e-11	ENPP3	ectonucleotide pyrophosphatase/phosphodiesterase 3 [Source:NCBI gene;Acc:426928]	Metabolism;Metabolism;Metabolism;Metabolism;Metabolism;Metabolism;Metabolism	Global and overview maps;Nucleotide metabolism;Nucleotide metabolism;Metabolism of cofactors and vitamins;Carbohydrate metabolism;Metabolism of cofactors and vitamins;Metabolism of cofactors and vitamins	ko01100//Metabolic pathways;ko00230//Purine metabolism;ko00240//Pyrimidine metabolism;ko00760//Nicotinate and nicotinamide metabolism;ko00500//Starch and sucrose metabolism;ko00770//Pantothenate and CoA biosynthesis;ko00740//Riboflavin metabolism	K01513;K01513;K01513;K01513;K01513;K01513;K01513	GO:0009897//external side of plasma membrane;GO:0048471//perinuclear region of cytoplasm	GO:0003676//nucleic acid binding;GO:0003824//catalytic activity;GO:0004528//phosphodiesterase I activity;GO:0005509//calcium ion binding;GO:0008270//zinc ion binding;GO:0016787//hydrolase activity;GO:0046872//metal ion binding;GO:0047429//nucleoside-triphosphate diphosphatase activity	GO:0002276//basophil activation involved in immune response;GO:0006220//pyrimidine nucleotide metabolic process;GO:0006796//phosphate-containing compound metabolic process;GO:0009143//nucleoside triphosphate catabolic process;GO:0033007//negative regulation of mast cell activation involved in immune response;GO:0046034//ATP metabolic process;GO:0050728//negative regulation of inflammatory respons…
MSTRG.8951	193	181	197	151	101	247	266	214	479	434	377	539	0.76	0.79	0.76	0.78	0.66	0.81	1.37	1.55	2.38	1.86	1.42	2.28	0.76	1.81	1.2519	1.92082e-12	9.2746e-11	--	POI34177.1 hypothetical protein CIB84_002069, partial [Bambusicola thoracicus]	-	-	-	-	-	-	-
MSTRG.9857	196	186	241	382	204	370	72	47	45	105	85	71	4.36	4.61	5.27	11.12	7.48	6.86	2.1	1.93	1.27	2.55	1.81	1.71	6.61667	1.895	-1.8039	1.93389e-12	9.32093e-11	--	-	-	-	-	-	-	-	-
ENSGALG00000015497	37	30	42	30	28	55	71	85	210	248	109	165	0.97	0.87	1.08	1.03	1.21	1.2	2.44	4.1	6.97	7.09	2.73	4.66	1.06	4.665	2.1378	1.95108e-12	9.38689e-11	VGLL3	vestigial like family member 3 [Source:NCBI gene;Acc:418462]	-	-	-	-	GO:0005634//nucleus	-	GO:0006355//regulation of transcription, DNA-templated
MSTRG.27880	59	30	45	53	30	73	10	4	4	12	11	14	1.35	0.77	1.02	1.59	1.14	1.4	0.3	0.17	0.12	0.3	0.24	0.35	1.21167	0.246667	-2.2964	1.96557e-12	9.43967e-11	--	-	-	-	-	-	-	-	-
ENSGALG00000014674	148	113	153	95	49	168	186	186	399	504	341	380	1.78	1.51	1.81	1.5	0.97	1.69	2.94	4.13	6.1	6.63	3.94	4.94	1.54333	4.78	1.631	1.97748e-12	9.46956e-11	CLSTN3	calsyntenin 3 [Source:NCBI gene;Acc:418297]	-	-	-	-	GO:0009986//cell surface;GO:0014069//postsynaptic density;GO:0016020//membrane;GO:0032991//macromolecular complex;GO:0045211//postsynaptic membrane	GO:0005509//calcium ion binding	GO:0001558//regulation of cell growth;GO:0007156//homophilic cell adhesion via plasma membrane adhesion molecules;GO:0007416//synapse assembly;GO:0035249//synaptic transmission, glutamatergic;GO:0050806//positive regulation of synaptic transmission;GO:0051932//synaptic transmission, GABAergic;GO:0051965//positive regulation of synapse assembly;GO:1902474//positive regulation of protein localizati…
ENSGALG00000041626	215	182	245	111	125	201	347	449	1391	1174	561	684	4.17	3.95	4.7	2.84	4.05	3.27	8.89	16.37	34.55	24.97	10.49	14.44	3.83	18.285	2.2552	1.97886e-12	9.46956e-11	MEIS1	Meis homeobox 1 [Source:NCBI gene;Acc:395589]	-	-	-	-	GO:0005634//nucleus;GO:0005667//transcription factor complex	GO:0000978//RNA polymerase II core promoter proximal region sequence-specific DNA binding;GO:0000981//RNA polymerase II transcription factor activity, sequence-specific DNA binding;GO:0001228//transcriptional activator activity, RNA polymerase II transcription regulatory region sequence-specific binding;GO:0003677//DNA binding;GO:0003682//chromatin binding;GO:0043565//sequence-specific DNA binding	GO:0001525//angiogenesis;GO:0002089//lens morphogenesis in camera-type eye;GO:0006355//regulation of transcription, DNA-templated;GO:0007626//locomotory behavior;GO:0030097//hemopoiesis;GO:0035855//megakaryocyte development;GO:0045638//negative regulation of myeloid cell differentiation;GO:0045665//negative regulation of neuron differentiation;GO:0045944//positive regulation of transcription from…
ENSGALG00000002722	98	139	227	140	96	212	335	251	590	499	349	532	1.53	2.42	3.49	2.86	2.48	2.76	6.87	7.24	11.71	8.53	5.23	8.98	2.59	8.09333	1.6438	2.06071e-12	9.83926e-11	MST1	macrophage stimulating 1 (hepatocyte growth factor-like) [Source:NCBI gene;Acc:396135]	-	-	-	-	GO:0005773//vacuole	GO:0004252//serine-type endopeptidase activity;GO:0030971//receptor tyrosine kinase binding	GO:0006508//proteolysis;GO:0010628//positive regulation of gene expression;GO:0010758//regulation of macrophage chemotaxis;GO:0033601//positive regulation of mammary gland epithelial cell proliferation;GO:0046425//regulation of JAK-STAT cascade;GO:1904036//negative regulation of epithelial cell apoptotic process
ENSGALG00000010013	1325	1168	1346	815	1013	1130	1571	2897	4455	4937	3443	5293	16.41	16.12	16.4	13.22	20.71	11.67	25.54	66.25	70.08	66.9	40.92	70.83	15.755	56.7533	1.8489	2.06713e-12	9.83926e-11	EDNRA	endothelin receptor type A [Source:NCBI gene;Acc:373908]	Human Diseases;Environmental Information Processing;Environmental Information Processing;Environmental Information Processing;Environmental Information Processing;Organismal Systems;Organismal Systems	Cancer: overview;Signaling molecules and interaction;Signal transduction;Signal transduction;Signal transduction;Circulatory system;Endocrine system	ko05200//Pathways in cancer;ko04080//Neuroactive ligand-receptor interaction;ko04020//Calcium signaling pathway;ko04024//cAMP signaling pathway;ko04022//cGMP-PKG signaling pathway;ko04270//Vascular smooth muscle contraction;ko04924//Renin secretion	K04197;K04197;K04197;K04197;K04197;K04197;K04197	GO:0005886//plasma membrane;GO:0016020//membrane;GO:0016021//integral component of membrane;GO:0071944//cell periphery	GO:0004930//G-protein coupled receptor activity;GO:0004962//endothelin receptor activity	GO:0000278//mitotic cell cycle;GO:0001525//angiogenesis;GO:0001569//patterning of blood vessels;GO:0001666//response to hypoxia;GO:0001974//blood vessel remodeling;GO:0001975//response to amphetamine;GO:0002027//regulation of heart rate;GO:0003094//glomerular filtration;GO:0003207//cardiac chamber formation;GO:0003220//left ventricular cardiac muscle tissue morphogenesis;GO:0003228//atrial cardia…
MSTRG.30545	1	3	5	5	3	6	19	17	33	26	30	42	0.1	0.33	0.49	0.66	0.5	0.5	2.5	3.15	4.2	2.85	2.89	4.55	0.43	3.35667	2.9646	2.1106e-12	1.00284e-10	MYH2	XP_040551122.1 myosin-7 [Gallus gallus]	-	-	-	-	-	-	-
ENSGALG00000032190	38	40	77	58	37	52	99	95	172	186	153	242	0.42	0.49	0.84	0.84	0.67	0.48	1.43	1.94	2.41	2.25	1.62	2.89	0.623333	2.09	1.7454	2.15075e-12	1.0201e-10	MICAL1	microtubule associated monooxygenase, calponin and LIM domain containing 1 [Source:NCBI gene;Acc:429474]	-	-	-	-	GO:0005737//cytoplasm;GO:0030496//midbody;GO:0045171//intercellular bridge	GO:0003779//actin binding;GO:0005515//protein binding;GO:0016174//NAD(P)H oxidase activity;GO:0016709//oxidoreductase activity, acting on paired donors, with incorporation or reduction of molecular oxygen, NAD(P)H as one donor, and incorporation of one atom of oxygen;GO:0017124//SH3 domain binding;GO:0071949//FAD binding	GO:0030042//actin filament depolymerization
MSTRG.18990	43	353	404	97	77	122	13	19	9	10	9	15	0.7	7.32	8.03	2.48	2.01	1.9	0.16	0.41	0.17	0.21	0.14	0.28	3.74	0.228333	-4.0338	2.27536e-12	1.0773e-10	--	PNF27880.1 hypothetical protein B7P43_G08308 [Cryptotermes secundus]	-	-	-	-	-	-	-
MSTRG.10957	123	194	168	51	61	69	392	638	3278	4252	1074	1102	1.73	3.04	2.33	0.94	1.42	0.8	7.24	16.58	58.61	65.44	14.51	16.76	1.71	29.8567	4.126	2.31967e-12	1.09634e-10	--	-	-	-	-	-	-	-	-
ENSGALG00000000400	168	280	255	419	135	752	96	24	52	59	59	54	3.17	6.17	4.84	9.51	4.29	11.49	2.77	1.09	1.46	1.34	1.3	1.41	6.57833	1.56167	-2.0746	2.34588e-12	1.10678e-10	KCNC4	potassium voltage-gated channel, Shaw-related subfamily, member 4 [Source:NCBI gene;Acc:419806]	-	-	-	-	GO:0008076//voltage-gated potassium channel complex;GO:0016020//membrane;GO:0016021//integral component of membrane	GO:0005216//ion channel activity;GO:0005249//voltage-gated potassium channel activity;GO:0005515//protein binding	GO:0006811//ion transport;GO:0006813//potassium ion transport;GO:0051260//protein homooligomerization;GO:0055085//transmembrane transport
MSTRG.14887	281	211	173	294	148	320	105	41	59	74	112	87	3.78	2.29	1.89	4.4	3.89	3.35	1.46	0.71	0.69	0.92	0.96	0.96	3.26667	0.95	-1.7818	2.35855e-12	1.1108e-10	--	-	-	-	-	-	-	-	-
ENSGALG00000052387	744	867	1011	173	81	333	43	23	43	60	107	61	9	11.69	12.05	2.75	1.63	3.36	0.69	0.5	0.67	0.79	1.25	0.79	6.74667	0.781667	-3.1095	2.363e-12	1.11094e-10	pol	XP_014810274.1 PREDICTED: uncharacterized protein LOC106895380 [Calidris pugnax]	-	-	-	-	-	GO:0003676//nucleic acid binding;GO:0004523//RNA-DNA hybrid ribonuclease activity	GO:0015074//DNA integration;GO:0044260//cellular macromolecule metabolic process;GO:0090502//RNA phosphodiester bond hydrolysis, endonucleolytic
MSTRG.17423	577	391	409	499	167	643	161	40	65	161	142	108	8.73	6.59	6.09	9.89	4.17	8.12	3.2	1.12	1.25	2.67	2.06	1.77	7.265	2.01167	-1.8526	2.369e-12	1.11181e-10	Znf385b	POI22357.1 hypothetical protein CIB84_013896, partial [Bambusicola thoracicus]	-	-	-	-	-	-	-
ENSGALG00000045350	258	318	358	202	158	308	406	408	988	785	720	916	3.16	4.42	4.29	3.25	3.21	3.18	6.54	9.33	15.68	10.49	8.42	12.31	3.585	10.4617	1.5451	2.4035e-12	1.12603e-10	KIAA1211L	KIAA1210 [Source:NCBI gene;Acc:422374]	-	-	-	-	-	-	-
MSTRG.5674	2	14	16	0	0	4	70	32	88	76	134	99	0.03	0.21	0.17	0	0	0.04	0.96	0.61	1.14	0.95	1.31	1.08	0.075	1.00833	3.7489	2.45814e-12	1.14962e-10	--	XP_040513495.1 uncharacterized protein LOC121109025 isoform X2 [Gallus gallus]	-	-	-	-	-	-	-
ENSGALG00000036847	47	57	47	42	31	33	75	118	337	515	244	204	2.34	3.16	2.3	2.73	2.54	1.37	4.89	10.83	21.28	28.01	11.64	10.96	2.40667	14.6017	2.601	2.52612e-12	1.17936e-10	PLAC9	placenta specific 9 [Source:NCBI gene;Acc:423636]	-	-	-	-	-	-	-
ENSGALG00000012576	16	10	10	10	9	14	33	72	59	47	49	66	0.27	0.18	0.16	0.21	0.25	0.19	0.72	2.21	1.22	0.86	0.77	1.19	0.21	1.16167	2.4677	2.54628e-12	1.1867e-10	RASEF	RAS and EF-hand domain containing [Source:NCBI gene;Acc:427451]	-	-	-	-	GO:0005829//cytosol;GO:0048471//perinuclear region of cytoplasm	GO:0003924//GTPase activity;GO:0005509//calcium ion binding;GO:0005525//GTP binding;GO:0019003//GDP binding;GO:0042802//identical protein binding	-
MSTRG.5353	20	11	7	1	4	6	23	49	236	168	115	75	0.11	0.07	0.04	0.01	0.04	0.03	0.17	0.5	1.65	1.01	0.61	0.45	0.05	0.731667	3.8712	2.56428e-12	1.19302e-10	--	KFW78634.1 hypothetical protein N305_14283, partial [Manacus vitellinus]	-	-	-	-	-	-	-
ENSGALG00000003261	3707	3549	4141	2448	1608	3541	6554	5314	19325	24095	10078	10283	51.13	54.52	56.2	44.23	36.58	40.71	118.61	135.24	338.22	363.47	133.43	153.1	47.2283	207.012	2.132	2.67765e-12	1.2436e-10	PTRF	polymerase I and transcript release factor [Source:NCBI gene;Acc:396006]	-	-	-	-	GO:0005634//nucleus;GO:0005737//cytoplasm;GO:0005739//mitochondrion;GO:0005783//endoplasmic reticulum;GO:0005886//plasma membrane;GO:0005901//caveola;GO:0032991//macromolecular complex;GO:0043231//intracellular membrane-bounded organelle;GO:0045121//membrane raft	GO:0042134//rRNA primary transcript binding;GO:0042802//identical protein binding	GO:0006361//transcription initiation from RNA polymerase I promoter;GO:0006363//termination of RNA polymerase I transcription;GO:0009303//rRNA transcription;GO:0009306//protein secretion;GO:2000147//positive regulation of cell motility
MSTRG.18280	11	6	6	4	2	17	50	34	29	34	45	34	0.23	0.14	0.12	0.11	0.07	0.3	1.39	1.33	0.78	0.79	0.91	0.78	0.161667	0.996667	2.6241	2.73591e-12	1.26846e-10	--	-	-	-	-	-	-	-	-
ENSGALG00000035584	16509	17974	23549	6713	4089	10606	35533	24680	160309	233165	98479	69451	110.52	134.06	155.13	58.87	45.2	59.27	312.16	305.06	1362.91	1707.62	632.56	502.36	93.8417	803.778	3.0985	2.81007e-12	1.30059e-10	COL3A1	collagen type III alpha 1 chain [Source:NCBI gene;Acc:396340]	Human Diseases;Human Diseases;Organismal Systems;Organismal Systems;Human Diseases;Organismal Systems	Cardiovascular disease;Infectious disease: parasitic;Immune system;Endocrine system;Endocrine and metabolic disease;Digestive system	ko05415//Diabetic cardiomyopathy;ko05146//Amoebiasis;ko04611//Platelet activation;ko04926//Relaxin signaling pathway;ko04933//AGE-RAGE signaling pathway in diabetic complications;ko04974//Protein digestion and absorption	K19720;K19720;K19720;K19720;K19720;K19720	-	GO:0005201//extracellular matrix structural constituent;GO:0005515//protein binding	-
ENSGALG00000039347	69	63	116	61	25	61	146	99	219	203	205	236	1.31	1.33	2.16	1.51	0.78	0.96	3.63	3.46	5.26	4.2	3.72	4.83	1.34167	4.18333	1.6406	2.85841e-12	1.32068e-10	UNC93B1	unc-93 homolog B1 (C. elegans) [Source:NCBI gene;Acc:395244]	-	-	-	-	GO:0005768//endosome;GO:0005783//endoplasmic reticulum	GO:0035325//Toll-like receptor binding	GO:0002224//toll-like receptor signaling pathway;GO:0034138//toll-like receptor 3 signaling pathway;GO:0034154//toll-like receptor 7 signaling pathway;GO:0034162//toll-like receptor 9 signaling pathway
ENSGALG00000016215	101	113	117	45	36	86	156	176	438	324	282	374	2.05	2.55	2.32	1.2	1.21	1.46	4.19	6.59	11.39	7.23	5.5	8.24	1.79833	7.19	1.9993	2.86505e-12	1.32147e-10	DIPK2B	chromosome 1 open reading frame, human CXorf36 [Source:NCBI gene;Acc:418555]	-	-	-	-	-	-	-
ENSGALG00000023909	166	209	314	88	124	175	365	532	840	690	516	940	1.98	2.77	3.68	1.37	2.44	1.74	5.7	11.69	12.7	8.99	5.89	12.09	2.33	9.51	2.0291	2.88383e-12	1.32785e-10	ENTPD2	ectonucleoside triphosphate diphosphohydrolase 2-like [Source:NCBI gene;Acc:427773]	-	-	-	-	-	GO:0016787//hydrolase activity	-
MSTRG.30525	61	66	72	65	41	88	141	94	187	206	119	214	3.69	4.44	4.28	5.14	4.09	4.44	11.18	10.49	14.35	13.62	6.9	13.97	4.34667	11.7517	1.4349	2.99044e-12	1.37458e-10	Fcn1	XP_040512763.1 microfibril-associated glycoprotein 4-like isoform X1 [Gallus gallus]	-	-	-	-	-	-	-
ENSGALG00000040363	187	182	249	170	121	205	250	251	415	543	468	470	2.14	2.2	2.72	2.6	2.17	1.85	3.66	5.1	5.97	6.76	5.04	5.57	2.28	5.35	1.2305	3.02664e-12	1.38883e-10	ABHD4	abhydrolase domain containing 4 [Source:NCBI gene;Acc:420673]	Organismal Systems	Endocrine system	ko04923//Regulation of lipolysis in adipocytes	K13699	GO:0005654//nucleoplasm;GO:0005811//lipid particle;GO:0005829//cytosol;GO:0043231//intracellular membrane-bounded organelle	GO:0003841//1-acylglycerol-3-phosphate O-acyltransferase activity;GO:0042171//lysophosphatidic acid acyltransferase activity	GO:0006654//phosphatidic acid biosynthetic process;GO:0010891//negative regulation of sequestering of triglyceride;GO:0010898//positive regulation of triglyceride catabolic process;GO:0050996//positive regulation of lipid catabolic process;GO:0051006//positive regulation of lipoprotein lipase activity
ENSGALG00000007059	24	30	41	16	28	20	74	120	85	125	103	199	0.5	0.7	0.84	0.44	0.96	0.35	2.02	4.62	2.25	2.85	2.06	4.48	0.631667	3.04667	2.27	3.10615e-12	1.42288e-10	IGSF6	immunoglobulin superfamily member 6 [Source:NCBI gene;Acc:771906]	-	-	-	-	-	-	-
ENSGALG00000001946	41	108	149	35	40	63	231	181	288	350	326	335	0.78	2.29	2.78	0.88	1.26	1.01	5.69	6.47	6.83	7.32	5.91	6.8	1.5	6.50333	2.1162	3.16033e-12	1.44523e-10	RSPO1	R-spondin 1 [Source:NCBI gene;Acc:419613]	Environmental Information Processing	Signal transduction	ko04310//Wnt signaling pathway	K19471	-	GO:0001664//G-protein coupled receptor binding;GO:0005102//receptor binding;GO:0008201//heparin binding	GO:0001934//positive regulation of protein phosphorylation;GO:0002090//regulation of receptor internalization;GO:0016055//Wnt signaling pathway;GO:0030177//positive regulation of Wnt signaling pathway;GO:0050896//response to stimulus;GO:0090263//positive regulation of canonical Wnt signaling pathway
MSTRG.27564	284	176	198	170	185	207	43	51	26	66	78	75	3.04	2.15	2.16	2.41	3.15	1.85	0.56	1	0.32	0.68	0.78	0.79	2.46	0.688333	-1.8375	3.24769e-12	1.48265e-10	--	XP_046795499.1 secretogranin-1 isoform X1 [Gallus gallus]	-	-	-	-	-	-	-
ENSGALG00000050508	49	70	59	35	10	27	146	74	276	238	223	206	0.4	0.64	0.48	0.38	0.14	0.18	1.57	1.12	2.87	2.13	1.75	1.82	0.37	1.87667	2.3426	3.41162e-12	1.55484e-10	NOS3	nitric oxide synthase, endothelial-like [Source:NCBI gene;Acc:107057170]	Metabolism;Environmental Information Processing;Environmental Information Processing;Human Diseases;Human Diseases;Environmental Information Processing;Organismal Systems;Environmental Information Processing;Organismal Systems;Human Diseases;Organismal Systems;Organismal Systems;Environmental Information Processing;Human Diseases;Environmental Information Processing;Human Diseases;Environmental I…	Global and overview maps;Signal transduction;Signal transduction;Cardiovascular disease;Cardiovascular disease;Signal transduction;Endocrine system;Signal transduction;Immune system;Cardiovascular disease;Endocrine system;Endocrine system;Signal transduction;Endocrine and metabolic disease;Signal transduction;Endocrine and metabolic disease;Signal transduction;Amino acid metabolism;Amino acid met…	ko01100//Metabolic pathways;ko04151//PI3K-Akt signaling pathway;ko04020//Calcium signaling pathway;ko05417//Lipid and atherosclerosis;ko05415//Diabetic cardiomyopathy;ko04022//cGMP-PKG signaling pathway;ko04921//Oxytocin signaling pathway;ko04371//Apelin signaling pathway;ko04611//Platelet activation;ko05418//Fluid shear stress and atherosclerosis;ko04926//Relaxin signaling pathway;ko04915//Estro…	K13242;K13242;K13242;K13242;K13242;K13242;K13242;K13242;K13242;K13242;K13242;K13242;K13242;K13242;K13242;K13242;K13242;K13242;K13242	GO:0005634//nucleus;GO:0005737//cytoplasm;GO:0005794//Golgi apparatus;GO:0005886//plasma membrane;GO:0005901//caveola	GO:0003785//actin monomer binding;GO:0004517//nitric-oxide synthase activity;GO:0005516//calmodulin binding;GO:0010181//FMN binding;GO:0016491//oxidoreductase activity;GO:0020037//heme binding;GO:0034617//tetrahydrobiopterin binding;GO:0034618//arginine binding;GO:0050660//flavin adenine dinucleotide binding;GO:0050661//NADP binding;GO:0097110//scaffold protein binding	GO:0001525//angiogenesis;GO:0001542//ovulation from ovarian follicle;GO:0001974//blood vessel remodeling;GO:0002028//regulation of sodium ion transport;GO:0003057//regulation of the force of heart contraction by chemical signal;GO:0003100//regulation of systemic arterial blood pressure by endothelin;GO:0003180//aortic valve morphogenesis;GO:0003184//pulmonary valve morphogenesis;GO:0003203//endoc…
MSTRG.2990	7	0	0	1	6	1	25	75	51	61	38	111	0.11	0	0	0.02	0.16	0.01	0.52	2.19	1.03	1.06	0.58	1.9	0.05	1.21333	4.6009	3.45857e-12	1.57356e-10	--	-	-	-	-	-	-	-	-
MSTRG.30768	295	287	275	154	181	261	412	561	892	601	622	962	1.14	1.94	1.34	0.78	1.54	0.88	2.09	4.27	4.46	2.6	2.36	4.03	1.27	3.30167	1.3784	3.69602e-12	1.67591e-10	pol	AAM52407.1 female expressed transcript 1 [Gallus gallus]	-	-	-	-	-	-	-
MSTRG.22514	156	70	67	141	85	143	24	18	11	33	21	14	2.15	1.07	0.91	2.55	1.93	1.64	0.43	0.46	0.19	0.5	0.28	0.21	1.70833	0.345	-2.3079	3.70708e-12	1.67808e-10	--	-	-	-	-	-	-	-	-
MSTRG.25437	85	46	51	46	41	98	9	11	11	20	19	10	0.72	0.44	0.43	0.51	0.58	0.7	0.1	0.17	0.12	0.19	0.16	0.09	0.563333	0.138333	-2.0258	3.76011e-12	1.69922e-10	--	-	-	-	-	-	-	-	-
ENSGALG00000012298	219	209	183	240	114	280	90	41	53	106	97	84	5.12	5.44	4.22	7.38	4.41	5.48	2.76	1.77	1.58	2.71	2.18	2.13	5.34167	2.18833	-1.2875	3.78556e-12	1.70783e-10	SLC39A8	solute carrier family 39 member 8 [Source:NCBI gene;Acc:430411]	Human Diseases;Human Diseases;Cellular Processes	Neurodegenerative disease;Neurodegenerative disease;Cell growth and death	ko05010//Alzheimer disease;ko05012//Parkinson disease;ko04216//Ferroptosis	K14714;K14714;K14714	GO:0005765//lysosomal membrane;GO:0005886//plasma membrane;GO:0005887//integral component of plasma membrane;GO:0016020//membrane;GO:0016021//integral component of membrane;GO:0016323//basolateral plasma membrane;GO:0016324//apical plasma membrane;GO:0031090//organelle membrane	GO:0005381//iron ion transmembrane transporter activity;GO:0005384//manganese ion transmembrane transporter activity;GO:0005385//zinc ion transmembrane transporter activity;GO:0015086//cadmium ion transmembrane transporter activity;GO:0015106//bicarbonate transmembrane transporter activity;GO:0015296//anion:cation symporter activity;GO:0046873//metal ion transmembrane transporter activity;GO:0097…	GO:0006351//transcription, DNA-templated;GO:0006355//regulation of transcription, DNA-templated;GO:0006487//protein N-linked glycosylation;GO:0006525//arginine metabolic process;GO:0006829//zinc II ion transport;GO:0006876//cellular cadmium ion homeostasis;GO:0006882//cellular zinc ion homeostasis;GO:0015698//inorganic anion transport;GO:0015701//bicarbonate transport;GO:0030001//metal ion transp…
MSTRG.4933	14	5	5	9	2	1	46	16	46	74	87	47	0.33	0.12	0.12	0.26	0.08	0.02	1.39	0.67	1.33	1.85	1.91	1.18	0.155	1.38833	3.163	3.88189e-12	1.74542e-10	gag-pro-pol	XP_021259922.1 LOW QUALITY PROTEIN: uncharacterized protein LOC110402288 [Numida meleagris]	-	-	-	-	-	-	-
ENSGALG00000054402	1252	1500	1511	1131	494	1854	583	144	347	410	341	344	26.62	35.63	31.64	31.64	17.4	32.84	16.2	5.66	9.14	9.25	6.92	7.93	29.295	9.18333	-1.6736	4.05175e-12	1.8157e-10	Jph2	junctophilin 2 [Source:NCBI gene;Acc:770867]	-	-	-	-	GO:0030314//junctional membrane complex	-	-
ENSGALG00000002431	1206	1663	2008	801	678	1088	1958	3155	4177	6012	3807	5536	10.23	15.71	16.79	8.93	10.1	7.83	21.79	52.27	45.96	55.81	31.13	52.84	11.5983	43.3	1.9004	4.07681e-12	1.82388e-10	CFH	complement factor H [Source:NCBI gene;Acc:429057]	Human Diseases;Organismal Systems	Infectious disease: bacterial;Immune system	ko05150//Staphylococcus aureus infection;ko04610//Complement and coagulation cascades	K04004;K04004	-	-	-
MSTRG.17996	63	282	252	291	110	506	53	20	22	36	49	50	0.78	3.89	3.07	4.72	2.25	5.23	0.86	0.46	0.35	0.49	0.58	0.67	3.32333	0.568333	-2.5478	4.44213e-12	1.984e-10	--	-	-	-	-	-	-	-	-
ENSGALG00000006402	11	27	29	18	6	27	70	28	72	89	78	81	0.15	0.39	0.38	0.29	0.15	0.29	1.15	0.67	1.21	1.23	0.84	1.31	0.275	1.06833	1.9579	4.46319e-12	1.99009e-10	NRROS	negative regulator of reactive oxygen species [Source:NCBI gene;Acc:424857]	-	-	-	-	GO:0005783//endoplasmic reticulum;GO:0009986//cell surface	GO:0005515//protein binding;GO:0050431//transforming growth factor beta binding	GO:0006801//superoxide metabolic process;GO:0006954//inflammatory response;GO:0006955//immune response;GO:0007179//transforming growth factor beta receptor signaling pathway;GO:0014005//microglia development;GO:0035583//sequestering of TGFbeta in extracellular matrix;GO:0036364//transforming growth factor beta1 activation
MSTRG.14281	0	0	0	0	0	0	10	9	16	29	22	12	0	0	0	0	0	0	0.41	0.52	0.63	0.98	0.65	0.4	0.001	0.598333	9.2248	4.54978e-12	2.02533e-10	--	-	-	-	-	-	-	-	-
MSTRG.16292	199	237	292	237	140	399	121	42	48	87	115	74	1.12	1.59	1.61	1.67	1.67	2.02	0.91	0.61	0.4	0.54	0.58	0.45	1.61333	0.581667	-1.4718	4.59425e-12	2.04174e-10	--	-	-	-	-	-	-	-	-
ENSGALG00000004771	56	82	120	35	25	49	181	137	248	379	187	306	1.91	3.12	4.04	1.57	1.41	1.4	8.12	8.65	10.77	14.17	6.13	11.3	2.24167	9.85667	2.1365	4.63981e-12	2.05857e-10	C1QB	complement C1q B chain [Source:NCBI gene;Acc:428197]	Human Diseases;Human Diseases;Human Diseases;Human Diseases;Human Diseases;Human Diseases;Organismal Systems;Human Diseases	Infectious disease: viral;Neurodegenerative disease;Immune disease;Infectious disease: bacterial;Endocrine and metabolic disease;Infectious disease: parasitic;Immune system;Infectious disease: bacterial	ko05171//Coronavirus disease - COVID-19;ko05020//Prion disease;ko05322//Systemic lupus erythematosus;ko05150//Staphylococcus aureus infection;ko04936//Alcoholic liver disease;ko05142//Chagas disease;ko04610//Complement and coagulation cascades;ko05133//Pertussis	K03987;K03987;K03987;K03987;K03987;K03987;K03987;K03987	GO:0045202//synapse;GO:0098794//postsynapse	GO:0005515//protein binding;GO:0042802//identical protein binding	GO:0006958//complement activation, classical pathway;GO:0048839//inner ear development
MSTRG.6302	258	214	218	203	207	315	95	83	74	98	112	101	2.62	2.42	2.18	2.7	3.43	2.6	1.26	1.53	0.97	1.13	1.12	1.14	2.65833	1.19167	-1.1575	4.99309e-12	2.20436e-10	--	POI22541.1 hypothetical protein CIB84_013711 [Bambusicola thoracicus]	-	-	-	-	-	-	-
MSTRG.30282	35	48	65	47	30	61	112	97	149	117	101	183	2.63	4.01	4.8	4.62	3.71	3.82	11.03	13.44	14.2	9.6	7.27	14.83	3.93167	11.7283	1.5768	5.12041e-12	2.25685e-10	Arap1	XP_046760150.1 arf-GAP with Rho-GAP domain, ANK repeat and PH domain-containing protein 1 isoform X1 [Gallus gallus]	-	-	-	-	-	-	-
ENSGALG00000015297	186	208	265	181	107	332	319	259	563	640	481	651	2.03	2.53	2.84	2.58	1.92	3.02	4.56	5.21	7.79	7.63	5.03	7.67	2.48667	6.315	1.3446	5.31294e-12	2.33695e-10	FOXO3	forkhead box O3 [Source:NCBI gene;Acc:421769]	Environmental Information Processing;Human Diseases;Human Diseases;Organismal Systems;Cellular Processes;Human Diseases;Environmental Information Processing;Environmental Information Processing;Organismal Systems;Organismal Systems;Organismal Systems;Human Diseases;Organismal Systems;Organismal Systems;Human Diseases;Cellular Processes;Human Diseases;Organismal Systems	Signal transduction;Infectious disease: bacterial;Cancer: overview;Immune system;Cell growth and death;Endocrine and metabolic disease;Signal transduction;Signal transduction;Nervous system;Development and regeneration;Aging;Drug resistance: antineoplastic;Aging;Endocrine system;Cancer: specific types;Transport and catabolism;Cancer: specific types;Aging	ko04151//PI3K-Akt signaling pathway;ko05131//Shigellosis;ko05208//Chemical carcinogenesis - reactive oxygen species;ko04062//Chemokine signaling pathway;ko04218//Cellular senescence;ko04936//Alcoholic liver disease;ko04068//FoxO signaling pathway;ko04152//AMPK signaling pathway;ko04722//Neurotrophin signaling pathway;ko04361//Axon regeneration;ko04211//Longevity regulating pathway;ko01521//EGFR t…	K09408;K09408;K09408;K09408;K09408;K09408;K09408;K09408;K09408;K09408;K09408;K09408;K09408;K09408;K09408;K09408;K09408;K09408	GO:0005634//nucleus;GO:0005737//cytoplasm;GO:0005739//mitochondrion;GO:0005741//mitochondrial outer membrane;GO:0005759//mitochondrial matrix;GO:0005829//cytosol;GO:0016020//membrane;GO:0032991//macromolecular complex	GO:0000976//transcription regulatory region sequence-specific DNA binding;GO:0000978//RNA polymerase II core promoter proximal region sequence-specific DNA binding;GO:0000981//RNA polymerase II transcription factor activity, sequence-specific DNA binding;GO:0001227//transcriptional repressor activity, RNA polymerase II transcription regulatory region sequence-specific binding;GO:0001228//transcri…	GO:0000122//negative regulation of transcription from RNA polymerase II promoter;GO:0001542//ovulation from ovarian follicle;GO:0001544//initiation of primordial ovarian follicle growth;GO:0001547//antral ovarian follicle growth;GO:0001556//oocyte maturation;GO:0006355//regulation of transcription, DNA-templated;GO:0006357//regulation of transcription from RNA polymerase II promoter;GO:0006390//t…
ENSGALG00000026311	20	29	31	14	11	16	35	66	139	132	88	149	0.66	1.06	1.01	0.6	0.6	0.44	1.51	4.02	5.82	4.76	2.78	5.31	0.728333	4.03333	2.4693	5.31957e-12	2.33695e-10	C12orf75	chromosome 12 open reading frame 75 [Source:NCBI gene;Acc:771624]	-	-	-	-	-	-	-
ENSGALG00000007140	716	732	991	473	419	645	958	1211	2590	2360	1988	2133	6.27	7.15	8.54	5.43	6.06	4.71	11.02	19.59	28.82	22.62	16.72	20.19	6.36	19.8267	1.6403	5.4964e-12	2.41068e-10	NRP1	neuropilin 1 [Source:NCBI gene;Acc:395560]	Human Diseases;Human Diseases;Organismal Systems	Infectious disease: viral;Infectious disease: viral;Development and regeneration	ko05171//Coronavirus disease - COVID-19;ko05166//Human T-cell leukemia virus 1 infection;ko04360//Axon guidance	K06724;K06724;K06724	GO:0005829//cytosol;GO:0005886//plasma membrane;GO:0005925//focal adhesion;GO:0016020//membrane	GO:0005021//vascular endothelial growth factor-activated receptor activity;GO:0005096//GTPase activator activity;GO:0017154//semaphorin receptor activity;GO:0019838//growth factor binding;GO:0038085//vascular endothelial growth factor binding	GO:0001525//angiogenesis;GO:0006930//substrate-dependent cell migration, cell extension;GO:0007229//integrin-mediated signaling pathway;GO:0007411//axon guidance;GO:0009887//organ morphogenesis;GO:0010595//positive regulation of endothelial cell migration;GO:0031532//actin cytoskeleton reorganization;GO:0032489//regulation of Cdc42 protein signal transduction;GO:0034446//substrate adhesion-depend…
ENSGALG00000047864	10	11	41	13	11	20	64	77	70	80	80	204	0.42	0.51	1.63	0.71	0.76	0.69	3.5	5.92	3.7	3.63	3.18	9.16	0.786667	4.84833	2.6237	5.64256e-12	2.46671e-10	--	XP_031409260.1 membrane-spanning 4-domains subfamily A member 15-like [Meleagris gallopavo]	-	-	-	-	GO:0005886//plasma membrane;GO:0016020//membrane;GO:0016021//integral component of membrane	-	-
ENSGALG00000047320	118	75	87	54	48	75	116	153	470	751	394	356	1.49	1.06	1.08	0.9	1	0.79	1.93	3.58	7.56	10.4	4.79	4.87	1.05333	5.52167	2.3901	5.72025e-12	2.4966e-10	MFAP5	microfibrillar associated protein 5 [Source:NCBI gene;Acc:418256]	-	-	-	-	GO:0001527//microfibril;GO:0005576//extracellular region;GO:0031012//extracellular matrix	-	GO:0048048//embryonic eye morphogenesis;GO:0060216//definitive hemopoiesis;GO:0097435//fibril organization
ENSGALG00000007186	16	15	48	10	5	17	65	50	92	125	87	132	0.32	0.33	0.93	0.26	0.16	0.28	1.69	1.8	2.29	2.71	1.65	2.82	0.38	2.16	2.507	5.75845e-12	2.50919e-10	TMEM268	transmembrane protein 268 [Source:NCBI gene;Acc:417248]	-	-	-	-	GO:0016020//membrane;GO:0016021//integral component of membrane	-	-
MSTRG.28312	72	6	10	150	61	213	1	0	1	0	2	1	1.49	0.14	0.2	4.07	2.08	3.68	0.03	0	0.03	0	0.04	0.02	1.94333	0.02	-6.6024	5.7882e-12	2.51806e-10	--	-	-	-	-	-	-	-	-
ENSGALG00000048409	1116	999	1154	963	1228	1794	3375	3460	5413	2566	2925	6588	29.95	31.15	31.78	35.7	52.93	40.63	122.32	173.4	187.23	80.03	79.79	198.35	37.0233	140.187	1.9208	5.80254e-12	2.5202e-10	TXNIP	thioredoxin interacting protein [Source:HGNC Symbol;Acc:HGNC:16952]	Organismal Systems	Immune system	ko04621//NOD-like receptor signaling pathway	K20910	GO:0005737//cytoplasm	GO:0004857//enzyme inhibitor activity;GO:0031625//ubiquitin protein ligase binding	GO:0000122//negative regulation of transcription from RNA polymerase II promoter;GO:0006606//protein import into nucleus;GO:0006979//response to oxidative stress;GO:0015031//protein transport;GO:0030216//keratinocyte differentiation;GO:0043086//negative regulation of catalytic activity;GO:0048008//platelet-derived growth factor receptor signaling pathway;GO:0051782//negative regulation of cell di…
MSTRG.4268	345	155	152	375	560	679	51	52	40	37	56	75	5.62	2.81	2.44	8.01	15.06	9.23	1.09	1.57	0.83	0.66	0.88	1.32	7.195	1.05833	-2.7652	5.84327e-12	2.53379e-10	--	PKU34199.1 hypothetical protein llap_15500 [Limosa lapponica baueri]	-	-	-	-	-	-	-
ENSGALG00000030932	6	10	16	6	1	12	47	21	159	209	65	53	0.13	0.24	0.34	0.17	0.04	0.22	1.33	0.84	4.35	4.93	1.34	1.23	0.19	2.33667	3.6204	5.85695e-12	2.53561e-10	NKX2-3	NK2 homeobox 3 [Source:NCBI gene;Acc:107053698]	-	-	-	-	-	GO:0000981//RNA polymerase II transcription factor activity, sequence-specific DNA binding;GO:0003677//DNA binding;GO:1990837//sequence-specific double-stranded DNA binding	GO:0001776//leukocyte homeostasis;GO:0002317//plasma cell differentiation;GO:0006355//regulation of transcription, DNA-templated;GO:0006641//triglyceride metabolic process;GO:0006955//immune response;GO:0009791//post-embryonic development;GO:0022612//gland morphogenesis;GO:0030183//B cell differentiation;GO:0030225//macrophage differentiation;GO:0042127//regulation of cell proliferation;GO:004336…
ENSGALG00000026182	284	305	382	224	132	308	377	387	711	716	664	784	2.18	2.62	2.9	2.25	1.68	1.97	3.82	5.49	6.97	6.04	4.92	6.53	2.26667	5.62833	1.3121	5.89721e-12	2.54892e-10	CTTNBP2NL	CTTNBP2 N-terminal like [Source:NCBI gene;Acc:419870]	-	-	-	-	GO:0015629//actin cytoskeleton;GO:0016020//membrane;GO:0016021//integral component of membrane	GO:0051721//protein phosphatase 2A binding	GO:0006470//protein dephosphorylation;GO:0032410//negative regulation of transporter activity;GO:0034763//negative regulation of transmembrane transport
ENSGALG00000019755	4	3	15	9	3	5	26	23	50	54	40	68	0.15	0.12	0.54	0.43	0.18	0.15	1.24	1.55	2.31	2.15	1.4	2.67	0.261667	1.88667	2.85	5.98486e-12	2.58264e-10	--	XP_003211642.2 protein CD300H-like [Meleagris gallopavo]	-	-	-	-	GO:0005886//plasma membrane;GO:0016020//membrane;GO:0016021//integral component of membrane	GO:0004888//transmembrane signaling receptor activity	-
ENSGALG00000014509	88	60	79	48	28	62	89	94	196	263	240	248	2.92	2.22	2.58	2.08	1.53	1.71	3.87	5.75	8.25	9.54	7.63	8.88	2.17333	7.32	1.7519	6.05324e-12	2.60795e-10	BST1	bone marrow stromal cell antigen 1 [Source:NCBI gene;Acc:422828]	Metabolism;Organismal Systems;Organismal Systems;Metabolism	Global and overview maps;Digestive system;Digestive system;Metabolism of cofactors and vitamins	ko01100//Metabolic pathways;ko04972//Pancreatic secretion;ko04970//Salivary secretion;ko00760//Nicotinate and nicotinamide metabolism	K18152;K18152;K18152;K18152	GO:0001931//uropod;GO:0019898//extrinsic component of membrane	GO:0003953//NAD+ nucleosidase activity	GO:0001952//regulation of cell-matrix adhesion;GO:0008284//positive regulation of cell proliferation;GO:0032956//regulation of actin cytoskeleton organization;GO:0050727//regulation of inflammatory response;GO:0050730//regulation of peptidyl-tyrosine phosphorylation;GO:0050848//regulation of calcium-mediated signaling;GO:0090022//regulation of neutrophil chemotaxis
MSTRG.23892	128	139	165	92	77	89	42	15	22	36	32	42	2.19	2.65	2.77	2.06	2.17	1.27	0.94	0.47	0.48	0.67	0.52	0.78	2.185	0.643333	-1.764	6.14499e-12	2.64323e-10	--	-	-	-	-	-	-	-	-
MSTRG.15016	19	47	55	20	21	39	1	4	0	1	2	2	0.24	0.67	0.69	0.34	0.44	0.42	0.02	0.09	0	0.01	0.02	0.03	0.466667	0.0283333	-4.0418	6.17507e-12	2.65192e-10	--	-	-	-	-	-	-	-	-
MSTRG.30807	7401	5534	6836	3323	2460	5762	8512	6806	13056	11204	15306	12279	72.22	60.16	65.64	42.47	39.61	46.9	109.01	122.63	161.81	119.62	143.34	129.47	54.5	130.98	1.265	6.2174e-12	2.66399e-10	ev-2	XP_040511213.1 uncharacterized protein LOC112531967 isoform X1 [Gallus gallus]	-	-	-	-	-	-	-
MSTRG.2560	643	446	411	838	502	1200	231	124	144	239	235	213	8.4	6.4	5.15	14.4	10.86	13.22	4.11	3.1	2.49	3.52	2.97	3.13	9.73833	3.22	-1.5966	6.22306e-12	2.66399e-10	--	KFP52635.1 hypothetical protein N323_03669, partial [Cathartes aura]	-	-	-	-	-	-	-
ENSGALG00000041833	103	123	150	134	92	200	66	17	24	39	38	35	2.99	3.98	4.29	5.1	4.41	4.85	2.52	0.91	0.87	1.24	1.06	1.1	4.27	1.28333	-1.7343	6.25725e-12	2.67435e-10	FGL1	XP_015151377.1 fibrinogen-like protein 1-like protein [Gallus gallus]	-	-	-	-	GO:0005615//extracellular space	-	-
ENSGALG00000005426	36	63	81	42	39	91	113	86	215	155	213	218	0.19	0.38	0.42	0.29	0.34	0.4	0.79	0.82	1.42	0.89	1.08	1.22	0.336667	1.03667	1.6226	6.35477e-12	2.71171e-10	FREM1	FRAS1 related extracellular matrix 1 [Source:NCBI gene;Acc:427355]	Environmental Information Processing	Signaling molecules and interaction	ko04512//ECM-receptor interaction	K23380	GO:0005604//basement membrane;GO:0016021//integral component of membrane	-	GO:0007154//cell communication;GO:0007160//cell-matrix adhesion;GO:0097094//craniofacial suture morphogenesis
ENSGALG00000052568	11	6	15	8	4	11	25	56	60	60	32	71	0.11	0.07	0.15	0.1	0.07	0.09	0.32	1.03	0.75	0.66	0.31	0.77	0.0983333	0.64	2.7023	6.73427e-12	2.86908e-10	--	XP_025001768.1 platelet glycoprotein VI-like, partial [Gallus gallus]	-	-	-	-	GO:0016020//membrane;GO:0016021//integral component of membrane	-	-
ENSGALG00000048031	220	226	304	134	67	114	511	385	810	522	609	688	4.72	5.42	6.42	3.78	2.37	2.05	14.39	15.25	22.08	12.26	12.55	15.96	4.12667	15.415	1.9013	6.75469e-12	2.87321e-10	gag-pol	CAA42505.1 pol, partial [Gallus gallus]	-	-	-	-	-	GO:0003676//nucleic acid binding;GO:0003964//RNA-directed DNA polymerase activity;GO:0004518//nuclease activity;GO:0004519//endonuclease activity;GO:0004523//RNA-DNA hybrid ribonuclease activity;GO:0008270//zinc ion binding;GO:0016740//transferase activity;GO:0016779//nucleotidyltransferase activity;GO:0016787//hydrolase activity;GO:0035613//RNA stem-loop binding;GO:0046872//metal ion binding	GO:0006278//RNA-dependent DNA replication;GO:0015074//DNA integration;GO:0090305//nucleic acid phosphodiester bond hydrolysis;GO:0090502//RNA phosphodiester bond hydrolysis, endonucleolytic
MSTRG.16194	131	217	228	159	139	356	84	40	50	77	61	55	1.11	2.09	2.03	2.06	2.28	3.04	1.16	0.78	0.6	0.85	0.57	0.6	2.10167	0.76	-1.4675	6.85323e-12	2.90794e-10	--	POI23202.1 hypothetical protein CIB84_013049 [Bambusicola thoracicus]	-	-	-	-	-	-	-
ENSGALG00000014561	165	166	294	186	118	247	259	415	489	579	551	781	2.15	2.41	3.77	3.34	2.62	2.73	4.43	9.98	8.09	8.25	6.89	10.99	2.83667	8.105	1.5146	7.02046e-12	2.97211e-10	PTPN6	protein tyrosine phosphatase, non-receptor type 6 [Source:NCBI gene;Acc:427947]	Human Diseases;Human Diseases;Organismal Systems;Human Diseases;Environmental Information Processing;Organismal Systems;Organismal Systems;Human Diseases;Cellular Processes	Infectious disease: bacterial;Cancer: overview;Immune system;Infectious disease: parasitic;Signal transduction;Immune system;Immune system;Cancer: overview;Cellular community - eukaryotes	ko05130//Pathogenic Escherichia coli infection;ko05205//Proteoglycans in cancer;ko04650//Natural killer cell mediated cytotoxicity;ko05140//Leishmaniasis;ko04630//JAK-STAT signaling pathway;ko04662//B cell receptor signaling pathway;ko04660//T cell receptor signaling pathway;ko05235//PD-L1 expression and PD-1 checkpoint pathway in cancer;ko04520//Adherens junction	K05697;K05697;K05697;K05697;K05697;K05697;K05697;K05697;K05697	GO:0005634//nucleus;GO:0005654//nucleoplasm;GO:0005730//nucleolus;GO:0005737//cytoplasm;GO:0005911//cell-cell junction;GO:0032991//macromolecular complex;GO:0042105//alpha-beta T cell receptor complex	GO:0001784//phosphotyrosine binding;GO:0004725//protein tyrosine phosphatase activity;GO:0005001//transmembrane receptor protein tyrosine phosphatase activity;GO:0016791//phosphatase activity;GO:0017124//SH3 domain binding;GO:0019901//protein kinase binding;GO:0042169//SH2 domain binding;GO:0050839//cell adhesion molecule binding	GO:0002244//hematopoietic progenitor cell differentiation;GO:0002924//negative regulation of humoral immune response mediated by circulating immunoglobulin;GO:0006470//protein dephosphorylation;GO:0008284//positive regulation of cell proliferation;GO:0014068//positive regulation of phosphatidylinositol 3-kinase signaling;GO:0016311//dephosphorylation;GO:0018108//peptidyl-tyrosine phosphorylation;…
ENSGALG00000036711	222	230	232	129	101	174	311	364	1054	1311	547	801	14.35	16.57	14.76	10.92	10.78	9.38	26.39	43.46	86.55	92.74	33.94	55.96	12.7933	56.5067	2.143	7.11069e-12	3.00555e-10	S100A11	S100 calcium binding protein A11 [Source:NCBI gene;Acc:396075]	-	-	-	-	GO:0001726//ruffle;GO:0005615//extracellular space;GO:0005634//nucleus;GO:0005737//cytoplasm	GO:0005509//calcium ion binding;GO:0042803//protein homodimerization activity;GO:0044548//S100 protein binding;GO:0046872//metal ion binding;GO:0048306//calcium-dependent protein binding	GO:0014911//positive regulation of smooth muscle cell migration;GO:0042127//regulation of cell proliferation
MSTRG.8208	260	582	627	413	136	554	122	81	76	112	138	126	3.03	7.55	7.19	6.3	2.62	5.38	1.87	1.74	1.12	1.43	1.54	1.59	5.345	1.54833	-1.7875	7.12285e-12	3.00595e-10	--	PKU35646.1 egf-like repeat and discoidin i-like domain-containing protein 3 [Limosa lapponica baueri]	-	-	-	-	-	-	-
ENSGALG00000039452	98	108	117	53	37	70	132	188	946	566	481	428	1.21	1.48	1.42	0.85	0.75	0.72	2.13	4.27	14.79	7.62	5.68	5.69	1.07167	6.69667	2.6436	7.22604e-12	3.04471e-10	GJA5	gap junction protein alpha 5 [Source:NCBI gene;Acc:396502]	-	-	-	-	GO:0005887//integral component of plasma membrane;GO:0005921//gap junction;GO:0005922//connexon complex;GO:0014704//intercalated disc	GO:0055077//gap junction hemi-channel activity;GO:0086075//gap junction channel activity involved in cardiac conduction electrical coupling;GO:0086076//gap junction channel activity involved in atrial cardiac muscle cell-AV node cell electrical coupling;GO:0086077//gap junction channel activity involved in AV node cell-bundle of His cell electrical coupling;GO:0086078//gap junction channel activi…	GO:0001525//angiogenesis;GO:0003151//outflow tract morphogenesis;GO:0003174//mitral valve development;GO:0003193//pulmonary valve formation;GO:0003281//ventricular septum development;GO:0003283//atrial septum development;GO:0007154//cell communication;GO:0016264//gap junction assembly;GO:0055117//regulation of cardiac muscle contraction;GO:0060371//regulation of atrial cardiac muscle cell membran…
ENSGALG00000044230	31	39	47	26	18	40	59	64	107	92	96	149	0.38	0.56	0.56	0.42	0.34	0.46	1.12	1.29	1.77	1.32	1.24	1.92	0.453333	1.44333	1.6708	7.53081e-12	3.16814e-10	ARHGAP27	Rho GTPase activating protein 27 [Source:NCBI gene;Acc:770740]	-	-	-	-	-	GO:0005096//GTPase activator activity;GO:0005515//protein binding	GO:0007165//signal transduction;GO:0043087//regulation of GTPase activity
MSTRG.8747	18	176	170	268	165	316	20	7	13	25	30	16	0.25	2.72	2.32	4.88	3.78	3.66	0.36	0.18	0.23	0.38	0.4	0.24	2.935	0.298333	-3.2984	7.89282e-12	3.31004e-10	--	-	-	-	-	-	-	-	-
ENSGALG00000002201	1436	1395	1932	577	847	880	2499	3266	6563	5960	3395	5414	10.04	10.86	13.29	5.28	9.77	5.13	22.92	42.15	58.25	45.57	22.77	40.88	9.06167	38.7567	2.0966	7.99251e-12	3.34662e-10	PPL	periplakin [Source:NCBI gene;Acc:408044]	-	-	-	-	GO:0005856//cytoskeleton	-	GO:0009612//response to mechanical stimulus;GO:0045104//intermediate filament cytoskeleton organization
ENSGALG00000004669	6	10	12	0	4	6	24	42	48	50	39	53	0.08	0.16	0.17	0	0.09	0.07	0.44	1.1	0.86	0.77	0.53	0.81	0.095	0.751667	2.9841	8.12843e-12	3.39822e-10	ASPA	aspartoacylase [Source:NCBI gene;Acc:417609]	Metabolism;Metabolism;Metabolism	Global and overview maps;Amino acid metabolism;Amino acid metabolism	ko01100//Metabolic pathways;ko00250//Alanine, aspartate and glutamate metabolism;ko00340//Histidine metabolism	K01437;K01437;K01437	GO:0005829//cytosol	GO:0016788//hydrolase activity, acting on ester bonds;GO:0016811//hydrolase activity, acting on carbon-nitrogen (but not peptide) bonds, in linear amides;GO:0042802//identical protein binding	-
ENSGALG00000010642	229	200	264	159	178	270	288	444	636	619	554	800	3.74	3.63	4.23	3.39	4.8	3.67	6.16	13.38	13.16	11.03	8.65	14.09	3.91	11.0783	1.5025	8.62585e-12	3.60055e-10	IRF2	interferon regulatory factor 2 [Source:NCBI gene;Acc:396115]	-	-	-	-	GO:0005634//nucleus;GO:0005654//nucleoplasm;GO:0005829//cytosol;GO:0005925//focal adhesion	GO:0000976//transcription regulatory region sequence-specific DNA binding;GO:0000977//RNA polymerase II regulatory region sequence-specific DNA binding;GO:0000978//RNA polymerase II core promoter proximal region sequence-specific DNA binding;GO:0000981//RNA polymerase II transcription factor activity, sequence-specific DNA binding;GO:0001228//transcriptional activator activity, RNA polymerase II …	GO:0002376//immune system process;GO:0006355//regulation of transcription, DNA-templated;GO:0006357//regulation of transcription from RNA polymerase II promoter;GO:0008283//cell proliferation;GO:0045944//positive regulation of transcription from RNA polymerase II promoter;GO:0051607//defense response to virus
ENSGALG00000043089	14	34	24	13	4	25	72	51	152	101	66	103	0.22	0.58	0.36	0.26	0.1	0.32	1.45	1.45	2.97	1.7	0.97	1.71	0.306667	1.70833	2.4778	8.77268e-12	3.65615e-10	VWCE	von Willebrand factor C and EGF domains [Source:NCBI gene;Acc:101748485]	-	-	-	-	GO:0005737//cytoplasm	GO:0005509//calcium ion binding;GO:0005515//protein binding	GO:0098586//cellular response to virus
MSTRG.30394	202	198	221	231	292	348	74	62	51	49	57	81	4.38	4.79	4.7	6.55	10.42	6.28	2.11	2.47	1.41	1.16	1.18	1.9	6.18667	1.705	-1.8594	9.43603e-12	3.9265e-10	--	XP_052558769.1 uncharacterized protein LOC128090444 [Tympanuchus pallidicinctus]	-	-	-	-	-	-	-
ENSGALG00000052879	104	199	266	61	31	96	16	5	20	17	17	9	1.26	2.7	3.18	0.97	0.62	0.97	0.26	0.11	0.31	0.22	0.19	0.12	1.61667	0.201667	-3.003	9.64051e-12	4.00537e-10	ZNF621	XP_025001630.1 zinc finger protein 135-like isoform X1 [Gallus gallus]	-	-	-	-	-	GO:0000978//RNA polymerase II core promoter proximal region sequence-specific DNA binding;GO:0000981//RNA polymerase II transcription factor activity, sequence-specific DNA binding;GO:0046872//metal ion binding	GO:0006355//regulation of transcription, DNA-templated;GO:0006357//regulation of transcription from RNA polymerase II promoter
ENSGALG00000004209	6	3	6	3	4	9	22	25	52	36	23	39	0.09	0.05	0.09	0.06	0.1	0.12	0.45	0.71	1.02	0.61	0.34	0.65	0.085	0.63	2.8898	9.74154e-12	4.04108e-10	ELFN1	extracellular leucine rich repeat and fibronectin type III domain containing 1 [Source:NCBI gene;Acc:416465]	-	-	-	-	GO:0030425//dendrite;GO:0060076//excitatory synapse	GO:0005515//protein binding	GO:0050808//synapse organization
ENSGALG00000044996	12	10	14	7	2	11	26	27	35	44	38	59	0.27	0.25	0.3	0.2	0.07	0.2	0.76	1.15	1	1.08	0.82	1.43	0.215	1.04	2.2742	9.81653e-12	4.06589e-10	TMEM71	transmembrane protein 71 [Source:NCBI gene;Acc:101749956]	-	-	-	-	GO:0005739//mitochondrion	-	-
ENSGALG00000011099	228	171	300	110	160	174	302	775	611	744	722	1278	3.06	2.55	3.96	1.93	3.54	1.95	5.31	19.18	10.4	10.91	9.29	18.51	2.83167	12.2667	2.115	1.00298e-11	4.14782e-10	FAP	fibroblast activation protein alpha [Source:NCBI gene;Acc:424186]	-	-	-	-	GO:0005615//extracellular space;GO:0005886//plasma membrane;GO:0009986//cell surface;GO:0030027//lamellipodium;GO:0045177//apical part of cell;GO:0045178//basal part of cell	GO:0002020//protease binding;GO:0004175//endopeptidase activity;GO:0004252//serine-type endopeptidase activity;GO:0005178//integrin binding;GO:0008233//peptidase activity;GO:0008236//serine-type peptidase activity;GO:0008239//dipeptidyl-peptidase activity;GO:0042802//identical protein binding;GO:0042803//protein homodimerization activity	GO:0006508//proteolysis;GO:0010710//regulation of collagen catabolic process;GO:0010716//negative regulation of extracellular matrix disassembly;GO:0043542//endothelial cell migration;GO:0051603//proteolysis involved in cellular protein catabolic process;GO:0051726//regulation of cell cycle;GO:0060244//negative regulation of cell proliferation involved in contact inhibition;GO:0097325//melanocyte…
ENSGALG00000050627	875	16	26	183	134	292	2	3	4	1	0	2	18.99	0.39	0.55	5.2	4.79	5.29	0.04	0.12	0.12	0.04	0	0.04	5.86833	0.06	-6.6118	1.00913e-11	4.16483e-10	--	endogenous retrovirus group K member 8 Gag polyprotein-like [Source:NCBI gene;Acc:112531388]	-	-	-	-	-	GO:0003676//nucleic acid binding;GO:0008270//zinc ion binding	GO:0016032//viral process
MSTRG.18926	160	102	129	242	219	409	48	24	18	54	38	47	4.62	3.07	3.32	8.67	9.59	9.23	1.82	1.19	0.57	1.67	1	1.32	6.41667	1.26167	-2.3465	1.01152e-11	4.16483e-10	--	-	-	-	-	-	-	-	-
ENSGALG00000049474	37	25	40	21	19	62	76	65	131	81	113	95	0.45	0.33	0.47	0.34	0.39	0.62	1.2	1.46	2.02	1.07	1.31	1.24	0.433333	1.38333	1.6746	1.01176e-11	4.16483e-10	pol	XP_014810274.1 PREDICTED: uncharacterized protein LOC106895380 [Calidris pugnax]	-	-	-	-	-	GO:0003676//nucleic acid binding;GO:0004523//RNA-DNA hybrid ribonuclease activity	GO:0015074//DNA integration;GO:0044260//cellular macromolecule metabolic process;GO:0090502//RNA phosphodiester bond hydrolysis, endonucleolytic
ENSGALG00000034855	526	444	602	332	253	516	684	520	857	1066	848	855	6.06	5.56	6.62	4.97	4.57	4.94	10.27	10.48	12.46	12.99	9.21	10.5	5.45333	10.985	1.0103	1.0185e-11	4.18615e-10	HK2	hexokinase 2 [Source:NCBI gene;Acc:374044]	Metabolism;Human Diseases;Organismal Systems;Environmental Information Processing;Metabolism;Human Diseases;Metabolism;Metabolism;Human Diseases;Organismal Systems;Metabolism;Metabolism;Metabolism;Metabolism	Global and overview maps;Infectious disease: bacterial;Endocrine system;Signal transduction;Global and overview maps;Cancer: overview;Carbohydrate metabolism;Carbohydrate metabolism;Endocrine and metabolic disease;Digestive system;Carbohydrate metabolism;Carbohydrate metabolism;Carbohydrate metabolism;Biosynthesis of other secondary metabolites	ko01100//Metabolic pathways;ko05131//Shigellosis;ko04910//Insulin signaling pathway;ko04066//HIF-1 signaling pathway;ko01200//Carbon metabolism;ko05230//Central carbon metabolism in cancer;ko00010//Glycolysis / Gluconeogenesis;ko00520//Amino sugar and nucleotide sugar metabolism;ko04930//Type II diabetes mellitus;ko04973//Carbohydrate digestion and absorption;ko00051//Fructose and mannose metabol…	K00844;K00844;K00844;K00844;K00844;K00844;K00844;K00844;K00844;K00844;K00844;K00844;K00844;K00844	GO:0005739//mitochondrion;GO:0005741//mitochondrial outer membrane;GO:0005813//centrosome;GO:0005829//cytosol;GO:0043231//intracellular membrane-bounded organelle	GO:0004340//glucokinase activity;GO:0004396//hexokinase activity;GO:0005524//ATP binding;GO:0005536//glucose binding;GO:0016773//phosphotransferase activity, alcohol group as acceptor	GO:0001678//cellular glucose homeostasis;GO:0005975//carbohydrate metabolic process;GO:0006096//glycolytic process;GO:0008637//apoptotic mitochondrial changes;GO:0045766//positive regulation of angiogenesis;GO:0051156//glucose 6-phosphate metabolic process;GO:0072655//establishment of protein localization to mitochondrion;GO:0072656//maintenance of protein location in mitochondrion;GO:1904925//po…
ENSGALG00000037457	7	12	20	14	15	21	96	90	68	34	66	106	0.22	0.42	0.61	0.57	0.77	0.55	3.92	5.17	2.69	1.16	1.97	3.57	0.523333	3.08	2.5571	1.02171e-11	4.19294e-10	foxi1c	forkhead box I3 [Source:NCBI gene;Acc:428801]	-	-	-	-	-	GO:0003700//transcription factor activity, sequence-specific DNA binding;GO:0043565//sequence-specific DNA binding	GO:0006355//regulation of transcription, DNA-templated
ENSGALG00000033051	43	50	73	28	32	52	92	119	214	239	108	246	1.32	1.67	2.16	1.08	1.6	1.32	3.63	6.59	8.12	7.9	3.12	7.94	1.525	6.21667	2.0273	1.05586e-11	4.32644e-10	CAMK1D	calcium/calmodulin dependent protein kinase ID [Source:NCBI gene;Acc:425522]	Environmental Information Processing;Organismal Systems;Organismal Systems;Human Diseases	Signal transduction;Endocrine system;Endocrine system;Cancer: specific types	ko04020//Calcium signaling pathway;ko04921//Oxytocin signaling pathway;ko04925//Aldosterone synthesis and secretion;ko05214//Glioma	K08794;K08794;K08794;K08794	GO:0005634//nucleus;GO:0005737//cytoplasm	GO:0000166//nucleotide binding;GO:0004672//protein kinase activity;GO:0004674//protein serine/threonine kinase activity;GO:0004683//calmodulin-dependent protein kinase activity;GO:0005516//calmodulin binding;GO:0005524//ATP binding	GO:0006468//protein phosphorylation;GO:0010976//positive regulation of neuron projection development;GO:0018105//peptidyl-serine phosphorylation;GO:0032793//positive regulation of CREB transcription factor activity;GO:0043065//positive regulation of apoptotic process;GO:0043066//negative regulation of apoptotic process;GO:0050766//positive regulation of phagocytosis;GO:0050773//regulation of dend…
MSTRG.21274	1	1	0	0	0	0	20	6	40	26	31	55	0.09	0.08	0	0	0	0	1.76	0.75	3.38	1.92	1.97	3.98	0.0283333	2.29333	6.3388	1.11907e-11	4.57844e-10	gag	XP_040523492.2 endogenous retrovirus group K member 10 Gag polyprotein-like isoform X2 [Gallus gallus]	-	-	-	-	-	-	-
ENSGALG00000040426	631	636	639	509	533	800	904	782	1179	1780	1361	1561	10.21	11.47	10.18	10.79	14.24	10.8	19.2	23.37	24.24	31.52	21.14	27.3	11.2817	24.4617	1.1165	1.13386e-11	4.63189e-10	CREG1	cellular repressor of E1A stimulated genes 1 [Source:NCBI gene;Acc:768680]	-	-	-	-	GO:0005576//extracellular region;GO:0005615//extracellular space;GO:0005667//transcription factor complex	-	GO:0006355//regulation of transcription, DNA-templated;GO:0040008//regulation of growth
MSTRG.8183	1106	883	868	859	797	1014	443	265	206	348	350	437	19.77	17.58	15.27	20.11	23.51	15.12	10.39	8.75	4.68	6.81	6	8.44	18.56	7.51167	-1.305	1.13675e-11	4.63661e-10	--	-	-	-	-	-	-	-	-
ENSGALG00000010156	97	112	141	100	71	154	150	238	324	274	346	560	0.58	0.75	0.83	0.79	0.7	0.77	1.18	2.64	2.47	1.8	1.99	3.63	0.736667	2.285	1.6331	1.14442e-11	4.66082e-10	DOCK8	dedicator of cytokinesis 8 [Source:NCBI gene;Acc:427348]	-	-	-	-	GO:0005737//cytoplasm;GO:0031252//cell leading edge;GO:0031256//leading edge membrane	GO:0005085//guanyl-nucleotide exchange factor activity	GO:0001771//immunological synapse formation;GO:0007264//small GTPase mediated signal transduction;GO:0036336//dendritic cell migration;GO:0043547//positive regulation of GTPase activity;GO:0061485//memory T cell proliferation;GO:0070233//negative regulation of T cell apoptotic process;GO:1903905//positive regulation of establishment of T cell polarity;GO:1990869//cellular response to chemokine;GO…
ENSGALG00000015177	145	126	193	95	124	133	193	373	698	873	505	545	1.25	1.21	1.63	1.07	1.76	0.95	2.18	5.93	7.63	8.22	4.17	5.07	1.31167	5.53333	2.0767	1.15965e-11	4.71568e-10	GNAQ	G protein subunit alpha q [Source:NCBI gene;Acc:427262]	Human Diseases;Human Diseases;Human Diseases;Environmental Information Processing;Human Diseases;Human Diseases;Human Diseases;Human Diseases;Environmental Information Processing;Human Diseases;Environmental Information Processing;Organismal Systems;Organismal Systems;Human Diseases;Organismal Systems;Organismal Systems;Human Diseases;Organismal Systems;Environmental Information Processing;Organi…	Cancer: overview;Neurodegenerative disease;Neurodegenerative disease;Signal transduction;Neurodegenerative disease;Infectious disease: bacterial;Infectious disease: viral;Infectious disease: viral;Signal transduction;Infectious disease: parasitic;Signal transduction;Immune system;Endocrine system;Endocrine and metabolic disease;Circulatory system;Circulatory system;Neurodegenerative disease;Nervo…	ko05200//Pathways in cancer;ko05022//Pathways of neurodegeneration - multiple diseases;ko05010//Alzheimer disease;ko04020//Calcium signaling pathway;ko05016//Huntington disease;ko05135//Yersinia infection;ko05163//Human cytomegalovirus infection;ko05170//Human immunodeficiency virus 1 infection;ko04015//Rap1 signaling pathway;ko05146//Amoebiasis;ko04022//cGMP-PKG signaling pathway;ko04062//Chemok…	K04634;K04634;K04634;K04634;K04634;K04634;K04634;K04634;K04634;K04634;K04634;K04634;K04634;K04634;K04634;K04634;K04634;K04634;K04634;K04634;K04634;K04634;K04634;K04634;K04634;K04634;K04634;K04634;K04634;K04634;K04634;K04634;K04634;K04634;K04634;K04634;K04634;K04634;K04634;K04634;K04634;K04634;K04634;K04634;K04634;K04634;K04634;K04634;K04634;K04634	-	GO:0001664//G-protein coupled receptor binding;GO:0003924//GTPase activity;GO:0005096//GTPase activator activity;GO:0019001//guanyl nucleotide binding;GO:0031683//G-protein beta/gamma-subunit complex binding	GO:0006469//negative regulation of protein kinase activity;GO:0007165//signal transduction;GO:0007186//G-protein coupled receptor signaling pathway;GO:0050821//protein stabilization;GO:0060828//regulation of canonical Wnt signaling pathway
ENSGALG00000047761	245	183	209	132	48	161	309	240	650	650	553	761	8.81	7.31	7.41	6.62	2.85	4.83	14.53	15.95	29.67	25.48	19.27	29.55	6.305	22.4083	1.8295	1.16539e-11	4.73185e-10	--	uncharacterized LOC769729 [Source:NCBI gene;Acc:769729]	-	-	-	-	GO:0005886//plasma membrane;GO:0016020//membrane;GO:0019898//extrinsic component of membrane	-	GO:0019835//cytolysis;GO:0044179//hemolysis in other organism
ENSGALG00000004518	25	43	37	22	9	32	98	41	68	92	137	78	0.57	1.1	0.83	0.66	0.34	0.61	2.94	1.73	1.98	2.3	3.01	1.93	0.685	2.315	1.7568	1.20629e-11	4.89048e-10	Bhmt	betaine--homocysteine S-methyltransferase 2 [Source:NCBI gene;Acc:416371]	Metabolism;Metabolism;Metabolism	Global and overview maps;Amino acid metabolism;Amino acid metabolism	ko01100//Metabolic pathways;ko00270//Cysteine and methionine metabolism;ko00260//Glycine, serine and threonine metabolism	K00544;K00544;K00544	-	GO:0008270//zinc ion binding;GO:0047150//betaine-homocysteine S-methyltransferase activity	GO:0009086//methionine biosynthetic process
MSTRG.31406	233	114	110	151	140	237	57	38	33	36	44	56	1.44	0.78	0.67	1.22	1.43	1.22	0.46	0.43	0.26	0.24	0.26	0.37	1.12667	0.336667	-1.7427	1.20883e-11	4.89341e-10	--	XP_040512163.1 uncharacterized protein LOC101748033 [Gallus gallus]	-	-	-	-	-	-	-
ENSGALG00000006807	46	52	71	58	46	86	129	144	434	688	193	247	1.19	1.51	1.89	2.05	2.07	2	4.37	6.31	13.2	17.26	4.45	6.52	1.785	8.685	2.2826	1.21723e-11	4.91998e-10	PLSCR5	phospholipid scramblase family member 5 [Source:NCBI gene;Acc:424884]	-	-	-	-	-	GO:0017128//phospholipid scramblase activity	GO:0017121//phospholipid scrambling
ENSGALG00000027891	849	724	847	492	503	646	889	1282	2108	3475	2253	2404	17.3	16.44	16.98	13.13	16.91	10.98	23.77	48.24	54.55	77.47	44.06	52.93	15.29	50.17	1.7142	1.22007e-11	4.92401e-10	NREP	neuronal regeneration related protein [Source:NCBI gene;Acc:396353]	-	-	-	-	-	-	GO:0017015//regulation of transforming growth factor beta receptor signaling pathway
MSTRG.21688	27	37	44	84	23	116	5	2	7	8	5	8	0.47	0.72	0.75	1.92	0.66	1.68	0.11	0.06	0.15	0.15	0.08	0.15	1.03333	0.116667	-3.1468	1.24409e-11	5.01338e-10	--	XP_040550741.1 serine/arginine repetitive matrix protein 1-like isoform X1 [Gallus gallus]	-	-	-	-	-	-	-
ENSGALG00000029190	871	760	958	569	379	590	1115	1102	2724	3755	2122	2335	8.2	7.99	8.86	6.99	5.85	4.62	13.61	19.14	32.64	39.27	19.16	23.68	7.085	24.5833	1.7948	1.28223e-11	5.15866e-10	MBNL1	muscleblind like splicing regulator 1 [Source:NCBI gene;Acc:425033]	-	-	-	-	GO:0005634//nucleus;GO:0005654//nucleoplasm;GO:0005737//cytoplasm;GO:0005829//cytosol;GO:0010494//cytoplasmic stress granule	GO:0003723//RNA binding;GO:0003725//double-stranded RNA binding;GO:0046872//metal ion binding	GO:0000381//regulation of alternative mRNA splicing, via spliceosome;GO:0006397//mRNA processing;GO:0008380//RNA splicing;GO:0043484//regulation of RNA splicing
ENSGALG00000016693	22	39	56	44	25	37	72	168	118	176	140	260	0.37	0.73	0.93	0.97	0.7	0.52	1.6	5.24	2.53	3.25	2.27	4.74	0.703333	3.27167	2.2177	1.28399e-11	5.15866e-10	CSF2RA	colony stimulating factor 2 receptor alpha subunit [Source:NCBI gene;Acc:418666]	Human Diseases;Environmental Information Processing;Organismal Systems;Environmental Information Processing	Cancer: overview;Signaling molecules and interaction;Immune system;Signal transduction	ko05200//Pathways in cancer;ko04060//Cytokine-cytokine receptor interaction;ko04640//Hematopoietic cell lineage;ko04630//JAK-STAT signaling pathway	K05066;K05066;K05066;K05066	GO:0016020//membrane	GO:0004896//cytokine receptor activity;GO:0005515//protein binding	-
ENSGALG00000008494	412	362	451	272	243	444	456	477	832	927	822	857	3.69	3.52	3.55	2.93	4.43	3.41	5.12	9.58	8.78	7.52	5.78	7.17	3.58833	7.325	1.0295	1.31993e-11	5.29515e-10	CREB1	cAMP responsive element binding protein 1 [Source:NCBI gene;Acc:395099]	Environmental Information Processing;Human Diseases;Human Diseases;Human Diseases;Human Diseases;Human Diseases;Environmental Information Processing;Organismal Systems;Human Diseases;Human Diseases;Human Diseases;Environmental Information Processing;Human Diseases;Human Diseases;Human Diseases;Human Diseases;Organismal Systems;Organismal Systems;Environmental Information Processing;Organismal Sys…	Signal transduction;Infectious disease: viral;Neurodegenerative disease;Infectious disease: bacterial;Neurodegenerative disease;Infectious disease: viral;Signal transduction;Environmental adaptation;Infectious disease: viral;Cancer: overview;Infectious disease: viral;Signal transduction;Cancer: overview;Infectious disease: viral;Substance dependence;Endocrine and metabolic disease;Circulatory sys…	ko04151//PI3K-Akt signaling pathway;ko05165//Human papillomavirus infection;ko05016//Huntington disease;ko05152//Tuberculosis;ko05020//Prion disease;ko05163//Human cytomegalovirus infection;ko04024//cAMP signaling pathway;ko04714//Thermogenesis;ko05166//Human T-cell leukemia virus 1 infection;ko05203//Viral carcinogenesis;ko05167//Kaposi sarcoma-associated herpesvirus infection;ko04022//cGMP-PKG …	K05870;K05870;K05870;K05870;K05870;K05870;K05870;K05870;K05870;K05870;K05870;K05870;K05870;K05870;K05870;K05870;K05870;K05870;K05870;K05870;K05870;K05870;K05870;K05870;K05870;K05870;K05870;K05870;K05870;K05870;K05870;K05870;K05870;K05870;K05870;K05870;K05870;K05870;K05870;K05870;K05870;K05870	GO:0000785//chromatin;GO:0000791//euchromatin;GO:0005634//nucleus;GO:0005654//nucleoplasm;GO:0005667//transcription factor complex;GO:0090575//RNA polymerase II transcription factor complex;GO:1990589//ATF4-CREB1 transcription factor complex	GO:0000977//RNA polymerase II regulatory region sequence-specific DNA binding;GO:0000978//RNA polymerase II core promoter proximal region sequence-specific DNA binding;GO:0000981//RNA polymerase II transcription factor activity, sequence-specific DNA binding;GO:0001228//transcriptional activator activity, RNA polymerase II transcription regulatory region sequence-specific binding;GO:0003677//DNA …	GO:0006355//regulation of transcription, DNA-templated;GO:0006357//regulation of transcription from RNA polymerase II promoter;GO:0006468//protein phosphorylation;GO:0007409//axonogenesis;GO:0007613//memory;GO:0007623//circadian rhythm;GO:0008361//regulation of cell size;GO:0009410//response to xenobiotic stimulus;GO:0010033//response to organic substance;GO:0010035//response to inorganic substan…
MSTRG.22825	158	230	210	139	211	7	17	6	3	6	10	14	4.09	6.63	5.35	4.71	9.01	0.15	0.58	0.29	0.1	0.17	0.25	0.39	4.99	0.296667	-4.0721	1.33452e-11	5.33773e-10	--	-	-	-	-	-	-	-	-
ENSGALG00000010032	707	329	384	513	425	787	212	115	152	182	170	218	7.51	3.89	4.01	7.14	7.45	6.97	2.96	2.26	2.05	2.11	1.73	2.5	6.16167	2.26833	-1.4417	1.33453e-11	5.33773e-10	PLB1	XP_010705095.1 phospholipase B1, membrane-associated [Meleagris gallopavo]	Metabolism;Metabolism;Metabolism;Metabolism;Metabolism;Metabolism;Organismal Systems	Global and overview maps;Lipid metabolism;Lipid metabolism;Lipid metabolism;Lipid metabolism;Lipid metabolism;Digestive system	ko01100//Metabolic pathways;ko00564//Glycerophospholipid metabolism;ko00590//Arachidonic acid metabolism;ko00565//Ether lipid metabolism;ko00591//Linoleic acid metabolism;ko00592//alpha-Linolenic acid metabolism;ko04977//Vitamin digestion and absorption	K14621;K14621;K14621;K14621;K14621;K14621;K14621	GO:0005886//plasma membrane;GO:0016020//membrane;GO:0016021//integral component of membrane;GO:0016324//apical plasma membrane;GO:0031526//brush border membrane	GO:0004620//phospholipase activity;GO:0004622//lysophospholipase activity;GO:0004623//phospholipase A2 activity;GO:0004806//triglyceride lipase activity;GO:0016298//lipase activity;GO:0016787//hydrolase activity;GO:0016788//hydrolase activity, acting on ester bonds;GO:0050253//retinyl-palmitate esterase activity	GO:0006629//lipid metabolic process;GO:0006644//phospholipid metabolic process;GO:0042572//retinol metabolic process
ENSGALG00000014428	79	79	109	44	34	60	120	115	202	205	198	244	1.34	0.85	1.04	0.56	0.82	0.57	1.72	2.06	3.65	2.26	2.28	2.87	0.863333	2.47333	1.5185	1.34978e-11	5.39065e-10	TAPBPL	TAP binding protein like [Source:NCBI gene;Acc:426340]	-	-	-	-	GO:0005783//endoplasmic reticulum	GO:0023024//MHC class I protein complex binding	GO:0002502//peptide antigen assembly with MHC class I protein complex;GO:0002590//negative regulation of antigen processing and presentation of peptide antigen via MHC class I
MSTRG.15902	3256	1770	2099	2783	2214	4777	1183	668	722	1045	1108	1272	11.29	6.84	7.16	12.63	12.67	13.81	5.38	4.28	3.18	3.96	3.69	4.76	10.7333	4.20833	-1.3508	1.38873e-11	5.53799e-10	--	XP_040525300.1 uncharacterized protein LOC101748689 isoform X2 [Gallus gallus]	-	-	-	-	-	-	-
ENSGALG00000029416	3	7	16	3	5	6	19	32	72	67	46	62	0.03	0.09	0.17	0.05	0.09	0.07	0.29	0.68	1.05	0.84	0.51	0.76	0.0833333	0.688333	3.0461	1.40317e-11	5.58725e-10	TRPC6	transient receptor potential cation channel subfamily C member 6 [Source:NCBI gene;Acc:418989]	Environmental Information Processing;Organismal Systems	Signal transduction;Development and regeneration	ko04022//cGMP-PKG signaling pathway;ko04360//Axon guidance	K04969;K04969	GO:0005737//cytoplasm;GO:0005886//plasma membrane;GO:0016020//membrane;GO:0016021//integral component of membrane;GO:0036057//slit diaphragm	GO:0005216//ion channel activity;GO:0005261//cation channel activity;GO:0005262//calcium channel activity;GO:0005515//protein binding;GO:0015279//store-operated calcium channel activity;GO:0042803//protein homodimerization activity;GO:0070679//inositol 1,4,5 trisphosphate binding	GO:0006811//ion transport;GO:0007204//positive regulation of cytosolic calcium ion concentration;GO:0032414//positive regulation of ion transmembrane transporter activity;GO:0051928//positive regulation of calcium ion transport;GO:0055085//transmembrane transport;GO:0070588//calcium ion transmembrane transport
ENSGALG00000043287	347	222	497	158	57	177	643	547	2757	4082	1287	1422	10.08	7.19	14.21	6.01	2.73	4.29	24.52	29.34	101.73	129.75	35.88	44.64	7.41833	60.9767	3.0391	1.42903e-11	5.68179e-10	CAV1	caveolin 1 [Source:NCBI gene;Acc:373996]	Cellular Processes;Human Diseases;Cellular Processes;Human Diseases;Human Diseases;Human Diseases;Human Diseases	Transport and catabolism;Neurodegenerative disease;Cellular community - eukaryotes;Cancer: overview;Cardiovascular disease;Cardiovascular disease;Infectious disease: bacterial	ko04144//Endocytosis;ko05020//Prion disease;ko04510//Focal adhesion;ko05205//Proteoglycans in cancer;ko05416//Viral myocarditis;ko05418//Fluid shear stress and atherosclerosis;ko05100//Bacterial invasion of epithelial cells	K06278;K06278;K06278;K06278;K06278;K06278;K06278	GO:0000139//Golgi membrane;GO:0002080//acrosomal membrane;GO:0002095//caveolar macromolecular signaling complex;GO:0005768//endosome;GO:0005783//endoplasmic reticulum;GO:0005794//Golgi apparatus;GO:0005886//plasma membrane;GO:0005887//integral component of plasma membrane;GO:0005901//caveola;GO:0005925//focal adhesion;GO:0005929//cilium;GO:0005938//cell cortex;GO:0016020//membrane;GO:0016021//int…	GO:0005102//receptor binding;GO:0016504//peptidase activator activity;GO:0019899//enzyme binding;GO:0019901//protein kinase binding;GO:0030674//protein binding, bridging;GO:0031267//small GTPase binding;GO:0042802//identical protein binding;GO:0044325//ion channel binding;GO:0044877//macromolecular complex binding;GO:0046982//protein heterodimerization activity;GO:0050998//nitric-oxide synthase b…	GO:0000122//negative regulation of transcription from RNA polymerase II promoter;GO:0001525//angiogenesis;GO:0001570//vasculogenesis;GO:0001666//response to hypoxia;GO:0001937//negative regulation of endothelial cell proliferation;GO:0001960//negative regulation of cytokine-mediated signaling pathway;GO:0002026//regulation of the force of heart contraction;GO:0002931//response to ischemia;GO:0003…
ENSGALG00000037166	11	12	18	10	4	11	24	42	108	106	73	44	0.19	0.23	0.31	0.23	0.11	0.16	0.54	1.34	2.36	2	1.21	0.82	0.205	1.37833	2.7492	1.43625e-11	5.70202e-10	Mrgprb4	uncharacterized LOC101752158 [Source:NCBI gene;Acc:101752158]	-	-	-	-	GO:0016021//integral component of membrane	GO:0004930//G-protein coupled receptor activity	GO:0007186//G-protein coupled receptor signaling pathway
MSTRG.29794	183	203	253	99	87	145	56	19	23	33	29	61	3.58	4.42	4.87	2.53	2.81	2.36	1.44	0.69	0.57	0.71	0.54	1.29	3.42833	0.873333	-1.9729	1.44736e-11	5.73762e-10	--	-	-	-	-	-	-	-	-
ENSGALG00000045636	12	22	22	15	17	15	27	71	139	105	91	128	0.18	0.37	0.33	0.3	0.42	0.19	0.53	1.98	2.66	1.73	1.32	2.09	0.298333	1.71833	2.526	1.4821e-11	5.86666e-10	--	uncharacterized LOC427400 [Source:NCBI gene;Acc:427400]	-	-	-	-	-	-	-
ENSGALG00000028560	37	48	60	40	30	40	61	127	162	236	137	253	1.27	1.83	2.03	1.8	1.7	1.14	2.75	8.05	7.06	8.86	4.51	9.38	1.62833	6.76833	2.0554	1.48833e-11	5.88265e-10	OC3	osteocalcin-like protein OC3 [Source:NCBI gene;Acc:417943]	-	-	-	-	GO:0005576//extracellular region	GO:0005509//calcium ion binding	GO:0032571//response to vitamin K;GO:0060348//bone development;GO:1900076//regulation of cellular response to insulin stimulus
MSTRG.21710	2	3	6	5	15	4	38	114	85	54	58	91	0.06	0.11	0.19	0.21	0.8	0.11	1.62	6.83	3.5	1.92	1.81	3.19	0.246667	3.145	3.6724	1.49905e-11	5.91626e-10	--	-	-	-	-	-	-	-	-
ENSGALG00000037164	99	98	98	55	82	94	147	266	404	273	260	447	0.32	0.35	0.3	0.23	0.45	0.25	0.61	1.57	1.64	0.93	0.78	1.52	0.316667	1.175	1.8916	1.55909e-11	6.13516e-10	ZFHX4	zinc finger homeobox 4 [Source:NCBI gene;Acc:395904]	-	-	-	-	-	GO:0000981//RNA polymerase II transcription factor activity, sequence-specific DNA binding;GO:0003676//nucleic acid binding;GO:0003677//DNA binding;GO:0008270//zinc ion binding	GO:0006355//regulation of transcription, DNA-templated
MSTRG.15209	276	338	334	284	213	544	157	90	71	139	115	148	5.99	7.22	6.53	7.49	6.65	8.82	4.15	3.04	1.81	2.93	2.2	3.19	7.11667	2.88667	-1.3018	1.58041e-11	6.19179e-10	--	XP_046759040.1 uncharacterized protein LOC419335 [Gallus gallus]	-	-	-	-	-	-	-
ENSGALG00000050857	156	85	76	99	58	118	31	19	21	14	41	20	2.39	1.43	1.14	1.97	1.46	1.55	0.63	0.53	0.41	0.23	0.59	0.33	1.65667	0.453333	-1.8696	1.65635e-11	6.47037e-10	PTPN20	FERM and PDZ domain containing 2 [Source:NCBI gene;Acc:423777]	-	-	-	-	GO:0034451//centriolar satellite	GO:0004725//protein tyrosine phosphatase activity;GO:0016791//phosphatase activity	GO:0006470//protein dephosphorylation;GO:0016311//dephosphorylation;GO:0035335//peptidyl-tyrosine dephosphorylation
MSTRG.29385	242	200	208	150	138	248	317	367	521	354	426	565	1.39	1.28	1.18	1.14	1.31	1.19	2.4	3.9	3.82	2.23	2.36	3.52	1.24833	3.03833	1.2833	1.66029e-11	6.47635e-10	ERVK-10	XP_048786332.1 uncharacterized protein LOC125686414 isoform X1 [Lagopus muta]	-	-	-	-	-	-	-
MSTRG.11677	887	1012	1060	1114	1249	1668	361	322	197	413	387	417	10.62	13.5	12.49	17.47	24.69	16.66	5.67	7.12	3	5.41	4.45	5.4	15.905	5.175	-1.6198	1.69806e-11	6.61402e-10	--	-	-	-	-	-	-	-	-
ENSGALG00000021143	79	72	109	47	55	90	114	149	179	354	222	316	1.52	1.54	2.06	1.18	1.74	1.44	2.87	5.28	4.36	7.43	4.09	6.55	1.58	5.09667	1.6896	1.72535e-11	6.71059e-10	RGS18	regulator of G-protein signaling 18 [Source:NCBI gene;Acc:424361]	-	-	-	-	GO:0005737//cytoplasm	GO:0005096//GTPase activator activity	GO:0007186//G-protein coupled receptor signaling pathway;GO:0008277//regulation of G-protein coupled receptor protein signaling pathway
ENSGALG00000013575	58	48	52	31	28	30	175	67	183	316	137	118	1.31	1.21	1.16	0.92	1.04	0.57	5.19	2.79	5.25	7.81	2.97	2.88	1.035	4.48167	2.1144	1.74103e-11	6.757e-10	IFI6	interferon alpha inducible protein 6 [Source:NCBI gene;Acc:403120]	-	-	-	-	GO:0016020//membrane;GO:0016021//integral component of membrane	-	-
ENSGALG00000053130	5	6	4	2	1	8	22	13	38	27	28	36	0.21	0.28	0.17	0.11	0.07	0.28	1.21	1.01	2.02	1.24	1.13	1.63	0.186667	1.37333	2.8791	1.74233e-11	6.757e-10	MYOZ3	myozenin 3 [Source:NCBI gene;Acc:416271]	-	-	-	-	GO:0030018//Z disc	-	-
ENSGALG00000035476	763	789	914	925	593	1609	438	241	271	378	584	451	19.8	22.81	23.34	31.44	25.4	34.83	14.92	11.55	8.93	10.73	14.55	12.65	26.27	12.2217	-1.104	1.78862e-11	6.9265e-10	MRNIP	MRN complex interacting protein [Source:NCBI gene;Acc:416283]	-	-	-	-	-	-	-
ENSGALG00000033631	285	270	345	322	303	479	573	577	896	788	835	742	4.79	5.06	5.71	7.09	8.41	6.72	12.82	17.92	19.14	14.5	13.48	13.48	6.29667	15.2233	1.2736	1.80741e-11	6.98918e-10	MYC	v-myc avian myelocytomatosis viral oncogene homolog [Source:NCBI gene;Acc:420332]	Human Diseases;Environmental Information Processing;Human Diseases;Environmental Information Processing;Human Diseases;Human Diseases;Human Diseases;Human Diseases;Human Diseases;Human Diseases;Human Diseases;Cellular Processes;Human Diseases;Human Diseases;Human Diseases;Environmental Information Processing;Environmental Information Processing;Environmental Information Processing;Human Diseases;…	Cancer: overview;Signal transduction;Infectious disease: viral;Signal transduction;Cancer: overview;Infectious disease: bacterial;Infectious disease: viral;Infectious disease: viral;Cancer: overview;Infectious disease: viral;Cancer: overview;Cell growth and death;Infectious disease: viral;Cancer: specific types;Cancer: overview;Signal transduction;Signal transduction;Signal transduction;Infectiou…	ko05200//Pathways in cancer;ko04151//PI3K-Akt signaling pathway;ko05169//Epstein-Barr virus infection;ko04010//MAPK signaling pathway;ko05202//Transcriptional misregulation in cancer;ko05132//Salmonella infection;ko05163//Human cytomegalovirus infection;ko05166//Human T-cell leukemia virus 1 infection;ko05205//Proteoglycans in cancer;ko05167//Kaposi sarcoma-associated herpesvirus infection;ko0520…	K04377;K04377;K04377;K04377;K04377;K04377;K04377;K04377;K04377;K04377;K04377;K04377;K04377;K04377;K04377;K04377;K04377;K04377;K04377;K04377;K04377;K04377;K04377;K04377;K04377;K04377;K04377;K04377;K04377;K04377;K04377;K04377;K04377;K04377;K04377	GO:0000785//chromatin;GO:0005634//nucleus;GO:0005654//nucleoplasm;GO:0005730//nucleolus;GO:0032991//macromolecular complex;GO:0071943//Myc-Max complex;GO:0090571//RNA polymerase II transcription repressor complex	GO:0000978//RNA polymerase II core promoter proximal region sequence-specific DNA binding;GO:0000981//RNA polymerase II transcription factor activity, sequence-specific DNA binding;GO:0001046//core promoter sequence-specific DNA binding;GO:0001221//transcription cofactor binding;GO:0001227//transcriptional repressor activity, RNA polymerase II transcription regulatory region sequence-specific bin…	GO:0000082//G1/S transition of mitotic cell cycle;GO:0000122//negative regulation of transcription from RNA polymerase II promoter;GO:0000165//MAPK cascade;GO:0006338//chromatin remodeling;GO:0006355//regulation of transcription, DNA-templated;GO:0006357//regulation of transcription from RNA polymerase II promoter;GO:0006879//cellular iron ion homeostasis;GO:0006974//cellular response to DNA dama…
ENSGALG00000027070	1124	1275	1746	669	470	1222	2262	1885	6492	6527	3068	3790	24.89	31.46	38.05	19.4	17.18	22.57	65.74	77.08	182.59	158.15	65.2	90.69	25.5917	106.575	2.0581	1.87139e-11	7.22617e-10	TIMP2	TIMP metallopeptidase inhibitor 2 [Source:NCBI gene;Acc:374178]	-	-	-	-	-	GO:0002020//protease binding;GO:0005515//protein binding;GO:0008191//metalloendopeptidase inhibitor activity;GO:0008270//zinc ion binding;GO:0030414//peptidase inhibitor activity	GO:0010951//negative regulation of endopeptidase activity
MSTRG.7493	136	399	458	436	359	1076	112	65	43	95	73	100	1.87	6.11	6.2	7.85	8.15	12.34	2.02	1.65	0.75	1.43	0.96	1.49	7.08667	1.38333	-2.357	1.88417e-11	7.26503e-10	--	KFW05006.1 hypothetical protein N327_00905, partial [Fulmarus glacialis]	-	-	-	-	-	-	-
ENSGALG00000042177	11	4	8	1	2	3	21	36	40	34	33	42	0.37	0.15	0.27	0.04	0.11	0.08	0.93	2.24	1.71	1.25	1.07	1.53	0.17	1.455	3.0974	1.92698e-11	7.41942e-10	GPR182	G protein-coupled receptor 182 [Source:NCBI gene;Acc:100858910]	-	-	-	-	GO:0016021//integral component of membrane	GO:0004930//G-protein coupled receptor activity	GO:0007186//G-protein coupled receptor signaling pathway
MSTRG.19697	156	171	170	73	49	56	25	10	11	27	22	15	3.56	4.2	4.06	2.25	1.53	1.11	0.8	0.5	0.29	0.73	0.49	0.45	2.785	0.543333	-2.3578	2.03476e-11	7.82318e-10	--	-	-	-	-	-	-	-	-
ENSGALG00000048939	117	100	142	219	103	262	36	16	24	19	40	68	2.12	2.03	2.54	5.2	3.07	3.97	0.87	0.53	0.55	0.38	0.69	1.33	3.155	0.725	-2.1216	2.11582e-11	8.12318e-10	Ranbp2	XP_025010426.1 nuclear pore complex protein Nup153-like isoform X1 [Gallus gallus]	Human Diseases;Genetic Information Processing	Neurodegenerative disease;Translation	ko05014//Amyotrophic lateral sclerosis;ko03013//Nucleocytoplasmic transport	K12172;K12172	-	-	GO:0006606//protein import into nucleus;GO:0046907//intracellular transport
ENSGALG00000026995	11	16	27	16	13	39	57	63	81	62	59	127	0.39	0.63	0.94	0.74	0.76	1.15	2.64	4.11	3.63	2.4	2	4.85	0.768333	3.27167	2.0902	2.14606e-11	8.22708e-10	RHOG	ras homolog family member G [Source:HGNC Symbol;Acc:HGNC:672]	Human Diseases;Human Diseases;Human Diseases	Infectious disease: bacterial;Infectious disease: bacterial;Infectious disease: bacterial	ko05132//Salmonella infection;ko05135//Yersinia infection;ko05100//Bacterial invasion of epithelial cells	K07863;K07863;K07863	GO:0005856//cytoskeleton;GO:0005886//plasma membrane;GO:0005938//cell cortex;GO:0031410//cytoplasmic vesicle;GO:0042995//cell projection	GO:0003924//GTPase activity;GO:0005525//GTP binding;GO:0019901//protein kinase binding	GO:0007015//actin filament organization;GO:0007163//establishment or maintenance of cell polarity;GO:0007264//small GTPase mediated signal transduction;GO:0008045//motor neuron axon guidance;GO:0008360//regulation of cell shape;GO:0016601//Rac protein signal transduction;GO:0030031//cell projection assembly;GO:0030865//cortical cytoskeleton organization;GO:0032956//regulation of actin cytoskeleto…
ENSGALG00000027633	109	58	76	41	60	50	108	216	327	334	262	288	1.02	0.61	0.7	0.5	0.93	0.39	1.33	3.75	3.9	3.43	2.36	2.92	0.691667	2.94833	2.0918	2.14902e-11	8.22708e-10	RASSF9	Ras association domain family member 9 [Source:NCBI gene;Acc:427872]	-	-	-	-	GO:0005768//endosome;GO:0005829//cytosol;GO:0012510//trans-Golgi network transport vesicle membrane	-	GO:0007165//signal transduction;GO:0016197//endosomal transport
ENSGALG00000038141	18	27	32	13	11	14	40	62	96	111	68	103	0.3	0.5	0.52	0.28	0.3	0.19	0.87	1.89	2.01	2.01	1.08	1.84	0.348333	1.61667	2.2145	2.1695e-11	8.2936e-10	NCF4	neutrophil cytosolic factor 4 [Source:NCBI gene;Acc:418052]	Cellular Processes;Human Diseases;Organismal Systems;Human Diseases;Human Diseases;Human Diseases;Organismal Systems;Organismal Systems	Transport and catabolism;Neurodegenerative disease;Immune system;Cardiovascular disease;Cardiovascular disease;Infectious disease: parasitic;Immune system;Development and regeneration	ko04145//Phagosome;ko05020//Prion disease;ko04613//Neutrophil extracellular trap formation;ko05417//Lipid and atherosclerosis;ko05415//Diabetic cardiomyopathy;ko05140//Leishmaniasis;ko04670//Leukocyte transendothelial migration;ko04380//Osteoclast differentiation	K08012;K08012;K08012;K08012;K08012;K08012;K08012;K08012	GO:0005737//cytoplasm;GO:0005829//cytosol;GO:0010008//endosome membrane;GO:0016020//membrane;GO:0043020//NADPH oxidase complex	GO:0005515//protein binding;GO:0016176//superoxide-generating NADPH oxidase activator activity;GO:0032266//phosphatidylinositol-3-phosphate binding;GO:0035091//phosphatidylinositol binding	GO:0006909//phagocytosis;GO:0042554//superoxide anion generation;GO:0045730//respiratory burst
ENSGALG00000043909	2	4	3	5	3	5	7	16	151	93	62	52	0.1	0.22	0.15	0.33	0.25	0.21	0.46	1.47	9.57	5.08	2.97	2.8	0.21	3.725	4.1488	2.17284e-11	8.29457e-10	--	microseminoprotein, beta- [Source:NCBI gene;Acc:101750594]	-	-	-	-	-	-	-
ENSGALG00000017327	72	66	97	48	37	70	121	99	187	238	141	195	1.21	1.23	1.59	1.05	1.02	0.98	2.66	3.06	3.97	4.37	2.26	3.53	1.18	3.30833	1.4873	2.23914e-11	8.52337e-10	P2RY6	pyrimidinergic receptor P2Y6 [Source:NCBI gene;Acc:396114]	Environmental Information Processing	Signaling molecules and interaction	ko04080//Neuroactive ligand-receptor interaction	K04272	GO:0005886//plasma membrane;GO:0016020//membrane;GO:0016021//integral component of membrane	GO:0001621//ADP receptor activity;GO:0004930//G-protein coupled receptor activity;GO:0045028//G-protein coupled purinergic nucleotide receptor activity;GO:0045029//UDP-activated nucleotide receptor activity;GO:0045030//UTP-activated nucleotide receptor activity	GO:0007165//signal transduction;GO:0007186//G-protein coupled receptor signaling pathway;GO:0007200//phospholipase C-activating G-protein coupled receptor signaling pathway;GO:0030321//transepithelial chloride transport;GO:0032962//positive regulation of inositol trisphosphate biosynthetic process;GO:0035589//G-protein coupled purinergic nucleotide receptor signaling pathway;GO:0070374//positive …
ENSGALG00000052306	12	22	55	32	6	36	125	43	121	134	136	187	0.12	0.24	0.53	0.41	0.1	0.29	1.61	0.78	1.5	1.44	1.28	1.98	0.281667	1.43167	2.3456	2.29621e-11	8.72821e-10	TECTA	XP_024998986.1 IgGFc-binding protein-like [Gallus gallus]	-	-	-	-	GO:0005615//extracellular space;GO:0031012//extracellular matrix	-	-
MSTRG.15579	28	38	61	36	6	28	104	53	268	306	201	172	0.34	0.57	0.7	0.57	0.19	0.34	2.27	1.51	5.36	4.63	2.8	3	0.451667	3.26167	2.8523	2.409e-11	9.14398e-10	Afap1l1	XP_054660542.1 actin filament-associated protein 1-like isoform X7 [Grus americana]	-	-	-	-	-	-	-
MSTRG.5034	22	24	40	14	11	15	45	55	109	90	92	90	0.3	0.36	0.53	0.25	0.24	0.17	0.79	1.37	1.86	1.32	1.19	1.31	0.308333	1.30667	2.0833	2.4583e-11	9.31789e-10	--	XP_025004078.2 RNA-binding protein 33 isoform X6 [Gallus gallus]	-	-	-	-	-	-	-
ENSGALG00000001437	23	19	43	11	13	17	56	50	101	114	76	86	0.65	0.95	1.22	0.47	0.61	0.39	1.95	2.77	3.48	3.25	1.96	2.63	0.715	2.67333	1.9026	2.49528e-11	9.4447e-10	NTM	neurotrimin [Source:NCBI gene;Acc:395450]	-	-	-	-	-	-	-
ENSGALG00000008340	42	34	71	39	15	39	103	55	108	182	121	180	0.58	0.52	0.97	0.71	0.34	0.45	1.88	1.41	1.9	2.77	1.62	2.7	0.595	2.04667	1.7823	2.53704e-11	9.58923e-10	FES	FES proto-oncogene, tyrosine kinase [Source:NCBI gene;Acc:429374]	Organismal Systems	Development and regeneration	ko04360//Axon guidance	K07527	GO:0005737//cytoplasm;GO:0005925//focal adhesion;GO:0015630//microtubule cytoskeleton;GO:0031234//extrinsic component of cytoplasmic side of plasma membrane;GO:0031410//cytoplasmic vesicle	GO:0004672//protein kinase activity;GO:0004713//protein tyrosine kinase activity;GO:0004715//non-membrane spanning protein tyrosine kinase activity;GO:0005524//ATP binding;GO:0008017//microtubule binding;GO:0034987//immunoglobulin receptor binding;GO:0035091//phosphatidylinositol binding	GO:0001578//microtubule bundle formation;GO:0006468//protein phosphorylation;GO:0007098//centrosome cycle;GO:0008360//regulation of cell shape;GO:0010976//positive regulation of neuron projection development;GO:0018108//peptidyl-tyrosine phosphorylation;GO:0030155//regulation of cell adhesion;GO:0031116//positive regulation of microtubule polymerization;GO:0042127//regulation of cell proliferatio…
ENSGALG00000013409	13	36	39	9	9	18	75	41	120	138	93	127	0.29	0.9	0.86	0.27	0.34	0.34	2.24	1.74	3.5	3.47	2.05	3.16	0.5	2.69333	2.4294	2.626e-11	9.9115e-10	Ctsr	XP_015153190.2 LOW QUALITY PROTEIN: digestive cysteine proteinase 1 [Gallus gallus]	-	-	-	-	-	GO:0008234//cysteine-type peptidase activity	GO:0006508//proteolysis
ENSGALG00000030120	3279	3297	3982	2279	1615	3115	4453	3182	8283	10321	8306	7614	66.66	74.67	79.67	60.68	54.2	52.83	118.82	119.46	213.88	229.6	162.05	167.26	64.785	168.512	1.3791	2.69069e-11	1.01414e-09	ITGB1BP3	integrin beta 1 binding protein 3 [Source:NCBI gene;Acc:415448]	Metabolism;Metabolism	Global and overview maps;Metabolism of cofactors and vitamins	ko01100//Metabolic pathways;ko00760//Nicotinate and nicotinamide metabolism	K10524;K10524	GO:0005737//cytoplasm	GO:0050262//ribosylnicotinamide kinase activity	GO:0016310//phosphorylation
MSTRG.4204	275	176	164	176	228	432	67	57	53	66	73	100	2.6	1.85	1.52	2.18	3.56	3.41	0.83	0.99	0.64	0.68	0.66	1.02	2.52	0.803333	-1.6494	2.71867e-11	1.0224e-09	--	-	-	-	-	-	-	-	-
ENSGALG00000003457	490	616	643	497	298	844	1063	693	1645	2008	1225	1145	6.08	8.54	8.04	7.97	6.12	8.77	17.33	15.8	25.89	27.19	14.54	15.33	7.58667	19.3467	1.3505	2.72097e-11	1.0224e-09	CNP	2',3'-cyclic nucleotide 3' phosphodiesterase [Source:NCBI gene;Acc:395921]	-	-	-	-	GO:0005615//extracellular space;GO:0005737//cytoplasm;GO:0005886//plasma membrane;GO:0016020//membrane;GO:0043209//myelin sheath	GO:0004113//2',3'-cyclic-nucleotide 3'-phosphodiesterase activity	GO:0007409//axonogenesis;GO:0008344//adult locomotory behavior;GO:0009214//cyclic nucleotide catabolic process;GO:0009636//response to toxic substance;GO:0048709//oligodendrocyte differentiation
ENSGALG00000028659	358	204	190	329	127	538	113	27	58	72	82	78	9.98	6.34	5.21	12.02	5.85	12.52	4.14	1.39	2.05	2.2	2.19	2.35	8.65333	2.38667	-1.8583	2.72406e-11	1.0224e-09	BLEC1	C-type lectin-like receptor 1 [Source:NCBI gene;Acc:404776]	-	-	-	-	-	-	-
ENSGALG00000052192	8896	13452	14377	10198	5845	17603	4713	1937	3817	3910	6900	2983	173.06	291.55	275.23	259.85	187.64	285.67	120.33	69.6	94.3	83.22	128.83	62.7	245.5	93.1633	-1.3979	2.82416e-11	1.05849e-09	TUBA1B	tubulin alpha-1A chain-like [Source:NCBI gene;Acc:100859737]	Human Diseases;Human Diseases;Human Diseases;Human Diseases;Human Diseases;Human Diseases;Cellular Processes;Human Diseases;Human Diseases;Cellular Processes;Cellular Processes;Cellular Processes	Neurodegenerative disease;Neurodegenerative disease;Neurodegenerative disease;Neurodegenerative disease;Infectious disease: bacterial;Infectious disease: bacterial;Transport and catabolism;Neurodegenerative disease;Neurodegenerative disease;Cellular community - eukaryotes;Cell growth and death;Cellular community - eukaryotes	ko05022//Pathways of neurodegeneration - multiple diseases;ko05014//Amyotrophic lateral sclerosis;ko05010//Alzheimer disease;ko05016//Huntington disease;ko05130//Pathogenic Escherichia coli infection;ko05132//Salmonella infection;ko04145//Phagosome;ko05020//Prion disease;ko05012//Parkinson disease;ko04530//Tight junction;ko04210//Apoptosis;ko04540//Gap junction	K07374;K07374;K07374;K07374;K07374;K07374;K07374;K07374;K07374;K07374;K07374;K07374	GO:0005874//microtubule;GO:0005881//cytoplasmic microtubule;GO:0015630//microtubule cytoskeleton	GO:0003725//double-stranded RNA binding;GO:0003924//GTPase activity;GO:0005200//structural constituent of cytoskeleton;GO:0005525//GTP binding;GO:0031625//ubiquitin protein ligase binding	GO:0000226//microtubule cytoskeleton organization;GO:0007017//microtubule-based process;GO:0071353//cellular response to interleukin-4
MSTRG.8445	1843	2093	2365	2101	1210	3634	1238	521	696	1113	1062	1039	9.87	12.49	12.47	14.74	10.7	16.24	8.7	5.15	4.74	6.52	5.46	6.01	12.7517	6.09667	-1.0646	2.86218e-11	1.07124e-09	--	POI29512.1 hypothetical protein CIB84_006738 [Bambusicola thoracicus]	-	-	-	-	-	-	-
MSTRG.23751	47	42	51	56	47	91	16	3	8	11	16	20	0.89	0.88	0.95	1.39	1.46	1.44	0.4	0.1	0.19	0.23	0.29	0.41	1.16833	0.27	-2.1134	2.86949e-11	1.07248e-09	--	-	-	-	-	-	-	-	-
ENSGALG00000039376	19	45	46	9	14	15	80	73	494	755	168	152	0.36	0.95	0.85	0.22	0.44	0.24	1.98	2.54	11.84	15.59	3.04	3.1	0.51	6.34833	3.6378	2.89529e-11	1.0797e-09	DPT	dermatopontin [Source:NCBI gene;Acc:768904]	-	-	-	-	-	-	GO:0008285//negative regulation of cell proliferation;GO:0030199//collagen fibril organization
ENSGALG00000015253	71	79	103	47	38	91	119	162	696	764	287	294	0.63	0.79	0.9	0.55	0.56	0.68	1.39	2.67	7.89	7.46	2.46	2.84	0.685	4.11833	2.5879	2.96946e-11	1.10522e-09	COL8A1	collagen type VIII alpha 1 chain [Source:NCBI gene;Acc:418378]	-	-	-	-	-	GO:0005515//protein binding	GO:0035987//endodermal cell differentiation
MSTRG.30678	112	200	207	88	63	210	41	24	35	18	19	39	6.18	12.28	11.24	6.37	5.76	9.65	2.94	2.4	2.48	1.08	0.99	2.35	8.58	2.04	-2.0724	2.98677e-11	1.11012e-09	--	-	-	-	-	-	-	-	-
ENSGALG00000017089	61	66	79	58	25	69	90	98	113	213	280	282	0.56	0.67	0.71	0.69	0.38	0.52	1.08	1.65	1.31	2.12	2.45	2.78	0.588333	1.89833	1.69	3.02826e-11	1.12398e-09	SLC46A3	solute carrier family 46 member 3 [Source:NCBI gene;Acc:418924]	-	-	-	-	-	GO:0022857//transmembrane transporter activity	GO:0034486//vacuolar transmembrane transport;GO:0055085//transmembrane transport
MSTRG.1436	57	65	36	37	13	35	146	54	158	382	365	148	1.29	1.64	0.8	1.09	0.48	0.66	4.33	2.25	4.53	9.44	7.91	3.61	0.993333	5.345	2.4278	3.0727e-11	1.13732e-09	H1-3	NP_001038138.1 histone H5 [Gallus gallus]	-	-	-	-	-	-	-
MSTRG.10155	357	304	338	363	214	610	185	80	107	139	156	208	2.53	2.4	2.38	3.38	2.53	3.56	1.66	1.04	0.97	1.05	1.04	1.6	2.79667	1.22667	-1.189	3.12002e-11	1.15325e-09	--	-	-	-	-	-	-	-	-
ENSGALG00000005657	7	5	9	8	4	7	18	33	101	135	31	48	0.14	0.08	0.15	0.19	0.15	0.08	0.34	0.95	2.12	2.45	0.51	0.81	0.131667	1.19667	3.1841	3.20345e-11	1.18245e-09	CRHR2	corticotropin releasing hormone receptor 2 [Source:NCBI gene;Acc:395105]	Environmental Information Processing;Environmental Information Processing;Human Diseases	Signaling molecules and interaction;Signal transduction;Endocrine and metabolic disease	ko04080//Neuroactive ligand-receptor interaction;ko04024//cAMP signaling pathway;ko04934//Cushing syndrome	K04579;K04579;K04579	GO:0016020//membrane;GO:0016021//integral component of membrane	GO:0004888//transmembrane signaling receptor activity;GO:0004930//G-protein coupled receptor activity	GO:0007166//cell surface receptor signaling pathway;GO:0007186//G-protein coupled receptor signaling pathway
ENSGALG00000048759	51	35	82	40	50	78	102	121	360	286	178	276	1.3	0.99	2.06	1.34	2.1	1.66	3.41	5.69	11.65	7.98	4.35	7.6	1.575	6.78	2.1059	3.23373e-11	1.19199e-09	Stat6	signal transducer and activator of transcription 6 [Source:NCBI gene;Acc:100859196]	Human Diseases;Human Diseases;Environmental Information Processing;Cellular Processes;Organismal Systems;Organismal Systems;Human Diseases	Cancer: overview;Infectious disease: viral;Signal transduction;Cell growth and death;Immune system;Immune system;Immune disease	ko05200//Pathways in cancer;ko05161//Hepatitis B;ko04630//JAK-STAT signaling pathway;ko04217//Necroptosis;ko04659//Th17 cell differentiation;ko04658//Th1 and Th2 cell differentiation;ko05321//Inflammatory bowel disease	K11225;K11225;K11225;K11225;K11225;K11225;K11225	-	GO:0003700//transcription factor activity, sequence-specific DNA binding	GO:0006355//regulation of transcription, DNA-templated;GO:0007165//signal transduction
ENSGALG00000040275	96	135	160	85	65	156	161	248	401	323	299	447	1.05	1.64	1.72	1.22	1.17	1.42	2.31	5.01	5.57	3.86	3.14	5.28	1.37	4.195	1.6145	3.41938e-11	1.25869e-09	RCSD1	RCSD domain containing 1 [Source:NCBI gene;Acc:418443]	-	-	-	-	-	GO:0051015//actin filament binding	GO:0071474//cellular hyperosmotic response
ENSGALG00000042356	6	18	12	6	3	11	69	15	59	57	40	67	0.26	0.86	0.51	0.34	0.21	0.39	3.88	1.19	3.21	2.67	1.65	3.1	0.428333	2.61667	2.6109	3.45195e-11	1.26893e-09	FSTL3	follistatin like 3 [Source:NCBI gene;Acc:770427]	-	-	-	-	GO:0005615//extracellular space;GO:0005634//nucleus;GO:0005654//nucleoplasm	GO:0001968//fibronectin binding;GO:0005515//protein binding;GO:0048185//activin binding	GO:0002244//hematopoietic progenitor cell differentiation;GO:0006357//regulation of transcription from RNA polymerase II promoter;GO:0022409//positive regulation of cell-cell adhesion;GO:0030514//negative regulation of BMP signaling pathway;GO:0032926//negative regulation of activin receptor signaling pathway;GO:0045671//negative regulation of osteoclast differentiation;GO:0045944//positive regul…
ENSGALG00000009360	25	29	60	33	25	25	46	111	382	427	156	264	0.4	0.52	0.95	0.69	0.66	0.34	0.97	3.29	7.79	7.51	2.41	4.58	0.593333	4.425	2.8988	3.4788e-11	1.27705e-09	CAPN2	calpain 2 [Source:NCBI gene;Acc:395963]	Human Diseases;Human Diseases;Human Diseases;Cellular Processes;Cellular Processes;Genetic Information Processing;Cellular Processes;Cellular Processes	Neurodegenerative disease;Neurodegenerative disease;Infectious disease: bacterial;Cellular community - eukaryotes;Cell growth and death;Folding, sorting and degradation;Cell growth and death;Cell growth and death	ko05022//Pathways of neurodegeneration - multiple diseases;ko05010//Alzheimer disease;ko05131//Shigellosis;ko04510//Focal adhesion;ko04218//Cellular senescence;ko04141//Protein processing in endoplasmic reticulum;ko04217//Necroptosis;ko04210//Apoptosis	K03853;K03853;K03853;K03853;K03853;K03853;K03853;K03853	GO:0000785//chromatin;GO:0005634//nucleus;GO:0005737//cytoplasm;GO:0005764//lysosome;GO:0005783//endoplasmic reticulum;GO:0005794//Golgi apparatus;GO:0005829//cytosol;GO:0005886//plasma membrane;GO:0031143//pseudopodium;GO:0045121//membrane raft;GO:0097038//perinuclear endoplasmic reticulum	GO:0004198//calcium-dependent cysteine-type endopeptidase activity;GO:0005509//calcium ion binding;GO:0008233//peptidase activity	GO:0006508//proteolysis;GO:0007520//myoblast fusion;GO:0051493//regulation of cytoskeleton organization;GO:0051603//proteolysis involved in cellular protein catabolic process;GO:0071230//cellular response to amino acid stimulus
ENSGALG00000007157	8	8	18	3	7	10	23	38	70	68	46	49	0.2	0.22	0.43	0.1	0.28	0.2	0.74	1.72	2.18	1.83	1.08	1.3	0.238333	1.475	2.6297	3.51093e-11	1.28708e-09	TENT5D	family with sequence similarity 46 member D [Source:NCBI gene;Acc:422282]	-	-	-	-	-	GO:0004652//polynucleotide adenylyltransferase activity;GO:1990817//RNA adenylyltransferase activity	-
MSTRG.10160	664	897	861	755	323	1076	248	101	94	339	220	114	4.92	7.4	6.27	7.32	3.95	6.65	2.41	1.38	0.88	2.75	1.56	0.91	6.085	1.64833	-1.8842	3.52391e-11	1.28906e-09	--	-	-	-	-	-	-	-	-
MSTRG.11782	107	544	603	463	308	302	89	29	34	100	71	59	2.5	14.17	13.87	14.18	11.88	5.89	2.73	1.25	1.01	2.56	1.59	1.49	10.415	1.77167	-2.5555	3.52594e-11	1.28906e-09	--	-	-	-	-	-	-	-	-
MSTRG.11426	1059	1151	1298	808	836	1098	499	340	301	457	442	557	9.04	10.95	10.91	9.04	11.78	7.82	5.59	5.36	3.26	4.27	3.62	5.14	9.92333	4.54	-1.1281	3.5415e-11	1.29299e-09	--	-	-	-	-	-	-	-	-
ENSGALG00000041380	2844	2766	3542	1892	666	2583	5798	2965	8413	8262	6633	7700	66.52	72.09	81.53	57.97	25.7	50.4	177.99	128.08	249.93	211.45	148.9	194.61	59.035	185.16	1.6491	3.58181e-11	1.30592e-09	BF2	Major histocompatibility complex class I antigen BF2 [Source:NCBI gene;Acc:425389]	Human Diseases;Human Diseases;Cellular Processes;Human Diseases;Cellular Processes;Human Diseases;Human Diseases;Human Diseases;Human Diseases;Human Diseases;Environmental Information Processing;Cellular Processes;Human Diseases;Human Diseases;Human Diseases;Organismal Systems;Human Diseases;Human Diseases	Infectious disease: viral;Infectious disease: viral;Transport and catabolism;Infectious disease: viral;Transport and catabolism;Infectious disease: viral;Infectious disease: viral;Infectious disease: viral;Cancer: overview;Infectious disease: viral;Signaling molecules and interaction;Cell growth and death;Cardiovascular disease;Immune disease;Immune disease;Immune system;Endocrine and metabolic d…	ko05165//Human papillomavirus infection;ko05169//Epstein-Barr virus infection;ko04144//Endocytosis;ko05168//Herpes simplex virus 1 infection;ko04145//Phagosome;ko05163//Human cytomegalovirus infection;ko05166//Human T-cell leukemia virus 1 infection;ko05170//Human immunodeficiency virus 1 infection;ko05203//Viral carcinogenesis;ko05167//Kaposi sarcoma-associated herpesvirus infection;ko04514//Cel…	K06751;K06751;K06751;K06751;K06751;K06751;K06751;K06751;K06751;K06751;K06751;K06751;K06751;K06751;K06751;K06751;K06751;K06751	GO:0005615//extracellular space;GO:0009897//external side of plasma membrane;GO:0016020//membrane;GO:0016021//integral component of membrane	GO:0046872//metal ion binding	-
ENSGALG00000006751	596	575	688	439	555	605	1140	1468	3823	3060	1347	2243	10.72	11.52	12.17	10.34	16.47	9.07	26.9	48.74	87.3	60.19	23.24	43.57	11.715	48.3233	2.0444	3.63172e-11	1.32232e-09	THY1	Thy-1 cell surface antigen [Source:NCBI gene;Acc:378897]	Organismal Systems	Immune system	ko04670//Leukocyte transendothelial migration	K06514	GO:0005783//endoplasmic reticulum;GO:0009897//external side of plasma membrane;GO:0009986//cell surface;GO:0016324//apical plasma membrane;GO:0030425//dendrite;GO:0031362//anchored component of external side of plasma membrane;GO:0045121//membrane raft	GO:0005178//integrin binding	GO:0001525//angiogenesis;GO:0001952//regulation of cell-matrix adhesion;GO:0002693//positive regulation of cellular extravasation;GO:0007155//cell adhesion;GO:0007229//integrin-mediated signaling pathway;GO:0007267//cell-cell signaling;GO:0030334//regulation of cell migration;GO:0034116//positive regulation of heterotypic cell-cell adhesion;GO:0046549//retinal cone cell development;GO:0050860//ne…
ENSGALG00000029047	98	100	105	56	48	86	124	162	454	532	306	273	1.61	1.6	1.49	1.06	1.14	1.03	2.34	4.31	8.3	8.38	4.23	4.25	1.32167	5.30167	2.0041	3.84142e-11	1.39677e-09	TMEM204	transmembrane protein 204 [Source:NCBI gene;Acc:416759]	-	-	-	-	GO:0005886//plasma membrane	-	GO:0001945//lymph vessel development;GO:0030947//regulation of vascular endothelial growth factor receptor signaling pathway;GO:0051145//smooth muscle cell differentiation
ENSGALG00000042492	16	20	27	22	13	35	78	40	80	53	55	80	0.35	0.46	0.55	0.6	0.45	0.61	2.14	1.54	2.12	1.26	1.1	1.8	0.503333	1.66	1.7216	3.96386e-11	1.43739e-09	PITX2	paired like homeodomain 2 [Source:NCBI gene;Acc:395862]	Environmental Information Processing	Signal transduction	ko04350//TGF-beta signaling pathway	K04686	GO:0005634//nucleus;GO:0005667//transcription factor complex;GO:0005737//cytoplasm	GO:0000981//RNA polymerase II transcription factor activity, sequence-specific DNA binding;GO:0003677//DNA binding;GO:0003682//chromatin binding;GO:0003700//transcription factor activity, sequence-specific DNA binding;GO:0031490//chromatin DNA binding;GO:0043565//sequence-specific DNA binding	GO:0001569//patterning of blood vessels;GO:0001570//vasculogenesis;GO:0001764//neuron migration;GO:0002074//extraocular skeletal muscle development;GO:0003171//atrioventricular valve development;GO:0003253//cardiac neural crest cell migration involved in outflow tract morphogenesis;GO:0003350//pulmonary myocardium development;GO:0006355//regulation of transcription, DNA-templated;GO:0006357//regu…
MSTRG.12038	620	600	710	308	356	517	798	939	1158	1247	1231	1499	2.21	2.38	2.48	1.43	2.09	1.53	3.73	6.16	5.23	4.85	4.2	5.76	2.02	4.98833	1.3042	3.97531e-11	1.4396e-09	pol	XP_014810274.1 PREDICTED: uncharacterized protein LOC106895380 [Calidris pugnax]	-	-	-	-	-	-	-
ENSGALG00000022875	59	53	45	48	20	17	163	58	183	523	459	183	0.78	0.78	0.59	0.83	0.42	0.18	2.84	1.42	3.08	7.58	5.84	2.62	0.596667	3.89667	2.7072	4.05939e-11	1.46806e-09	Mog	myelin oligodendrocyte glycoprotein [Source:NCBI gene;Acc:421050]	-	-	-	-	-	-	-
ENSGALG00000015688	302	302	345	219	208	367	372	457	907	763	686	910	5.47	6.09	6.15	5.19	6.21	5.54	8.84	15.28	20.85	15.11	11.92	17.8	5.775	14.9667	1.3739	4.08758e-11	1.47627e-09	MXD4	MAX dimerization protein 4 [Source:NCBI gene;Acc:422890]	-	-	-	-	-	GO:0046983//protein dimerization activity	-
ENSGALG00000023379	51	77	87	31	73	61	121	261	293	293	235	376	0.79	1.34	1.33	0.63	1.88	0.79	2.47	7.5	5.79	4.99	3.51	6.32	1.12667	5.09667	2.1775	4.2406e-11	1.52947e-09	F2RL2	coagulation factor II thrombin receptor like 2 [Source:NCBI gene;Acc:768449]	Environmental Information Processing;Organismal Systems	Signaling molecules and interaction;Immune system	ko04080//Neuroactive ligand-receptor interaction;ko04610//Complement and coagulation cascades	K04235;K04235	GO:0016021//integral component of membrane;GO:0016324//apical plasma membrane;GO:0032991//macromolecular complex	GO:0004930//G-protein coupled receptor activity;GO:0015057//thrombin receptor activity	GO:0007186//G-protein coupled receptor signaling pathway;GO:0007596//blood coagulation;GO:0070493//thrombin receptor signaling pathway
ENSGALG00000033854	101	86	124	64	30	81	201	97	271	309	208	243	1.51	1.51	1.56	1.26	0.73	0.86	3.74	2.45	5.77	5.39	3.31	4.57	1.23833	4.205	1.7637	4.27165e-11	1.5386e-09	CSF1	colony stimulating factor 1 [Source:NCBI gene;Acc:100499189]	Human Diseases;Environmental Information Processing;Human Diseases;Environmental Information Processing;Environmental Information Processing;Environmental Information Processing;Environmental Information Processing;Human Diseases;Organismal Systems;Organismal Systems;Environmental Information Processing;Environmental Information Processing	Neurodegenerative disease;Signal transduction;Neurodegenerative disease;Signal transduction;Signaling molecules and interaction;Signal transduction;Signal transduction;Immune disease;Immune system;Development and regeneration;Signal transduction;Signaling molecules and interaction	ko05022//Pathways of neurodegeneration - multiple diseases;ko04151//PI3K-Akt signaling pathway;ko05010//Alzheimer disease;ko04010//MAPK signaling pathway;ko04060//Cytokine-cytokine receptor interaction;ko04014//Ras signaling pathway;ko04015//Rap1 signaling pathway;ko05323//Rheumatoid arthritis;ko04640//Hematopoietic cell lineage;ko04380//Osteoclast differentiation;ko04668//TNF signaling pathway;k…	K05453;K05453;K05453;K05453;K05453;K05453;K05453;K05453;K05453;K05453;K05453;K05453	GO:0005615//extracellular space;GO:0016020//membrane;GO:0016021//integral component of membrane	GO:0005125//cytokine activity;GO:0008083//growth factor activity	GO:0007165//signal transduction;GO:0030316//osteoclast differentiation;GO:0045651//positive regulation of macrophage differentiation
ENSGALG00000032882	58	43	54	19	22	34	70	81	185	185	124	193	1.59	1.33	1.46	0.7	1.03	0.79	2.51	4.18	6.57	5.44	3.33	5.83	1.15	4.64333	2.0135	4.36929e-11	1.57145e-09	EVA1C	eva-1 homolog C [Source:NCBI gene;Acc:418496]	-	-	-	-	GO:0005576//extracellular region	GO:0008201//heparin binding;GO:0030246//carbohydrate binding	-
MSTRG.5396	100	88	127	113	79	164	150	172	223	235	260	283	0.47	0.46	0.59	0.7	0.61	0.64	0.93	1.5	1.33	1.21	1.17	1.44	0.578333	1.26333	1.1273	4.37458e-11	1.57145e-09	--	PKU31465.1 pol- hypothetical protein [Limosa lapponica baueri]	-	-	-	-	-	-	-
ENSGALG00000021525	455	439	683	337	147	412	885	461	1204	1372	1173	1266	7.93	8.52	11.71	7.69	4.23	5.99	20.23	14.83	26.64	26.15	19.61	23.83	7.67833	21.8817	1.5109	4.44754e-11	1.59552e-09	ISLR	immunoglobulin superfamily containing leucine rich repeat [Source:NCBI gene;Acc:769957]	-	-	-	-	-	GO:0005515//protein binding	-
[truncated: 3,390 more rows]

## Sheet: Sheet2
id	LPM1_count	LPM2_count	LPM3_count	LPM4_count	LPM5_count	LPM6_count	HPM1_count	HPM2_count	HPM3_count	HPM4_count	HPM5_count	HPM6_count	P-value	FC-value	log2(fc)	PValue	FDR	Symbol	Description	KEGG_A_class	KEGG_B_class	Pathway	K_ID	GO Component	GO Function	GO Process
[truncated: 4,107 more rows]

[truncated: 3 more sheets: Sheet3, Sheet4, Sheet5]
