# Supplementary material for: Integrative Transcriptome Analysis Across Follicles Highlights Key Regulatory Pathways in Low and High-Egg-Laying Hens
Source: Animals (Basel). 2025 Nov 15;15(22):3300. doi: 10.3390/ani15223300 (PMC12649194; doi:10.3390/ani15223300)
Supplement: Supplementary file 1 [file animals-15-03300-s001.zip › Table_S7_Heatmap_LPR-vs-HPR.filter.xlsx]

## Sheet: Sheet1
id	LPR1_count	LPR2_count	LPR3_count	LPR4_count	LPR5_count	LPR6_count	HPR1_count	HPR2_count	HPR3_count	HPR4_count	HPR5_count	HPR6_count	LPR1_fpkm	LPR2_fpkm	LPR3_fpkm	LPR4_fpkm	LPR5_fpkm	LPR6_fpkm	HPR1_fpkm	HPR2_fpkm	HPR3_fpkm	HPR4_fpkm	HPR5_fpkm	HPR6_fpkm	LPR_mean	HPR_mean	log2(fc)	PValue	FDR	Symbol	Description	KEGG_A_class	KEGG_B_class	Pathway	K_ID	GO Component	GO Function	GO Process
MSTRG.15310	693	994	635	929	433	1518	1	1	7	2	5	5	13.91	9.78	13.36	11.28	8.74	13.43	0.03	0.01	0.07	0.02	0.06	0.04	11.75	0.0383333	-8.2598	6.26474e-98	1.77292e-93	--	-	-	-	-	-	-	-	-
MSTRG.30660	3	22	2	15	9	13	253	267	487	396	498	637	0.06	0.23	0.05	0.19	0.19	0.12	6.8	4.19	5.49	4.81	6.12	5.94	0.14	5.55833	5.3112	1.45386e-63	2.05721e-59	--	XP_040513250.1 syntaxin-4-like isoform X1, partial [Gallus gallus]	-	-	-	-	-	-	-
MSTRG.29597	172	266	278	313	112	526	8	5	10	3	6	15	8	5.78	14.17	8.39	5.07	10.4	0.51	0.17	0.21	0.07	0.16	0.28	8.635	0.233333	-5.2097	8.91099e-39	6.83306e-35	--	-	-	-	-	-	-	-	-
MSTRG.31947	500	469	451	467	344	587	8	31	53	41	44	65	7.92	3.59	7.53	4.43	5.45	4.07	0.15	0.36	0.44	0.37	0.4	0.45	5.49833	0.361667	-3.9263	9.65803e-39	6.83306e-35	--	KFV72086.1 hypothetical protein N308_05504, partial [Struthio camelus australis]	-	-	-	-	-	-	-
MSTRG.27372	167	344	134	155	91	211	0	8	7	11	9	18	4.99	5.03	4.21	2.8	2.73	2.78	0	0.17	0.11	0.19	0.15	0.23	3.75667	0.141667	-4.7289	7.17862e-35	4.0631e-31	--	-	-	-	-	-	-	-	-
MSTRG.26211	154	455	153	331	148	586	7	43	85	51	49	73	1.91	2.76	2	2.48	1.84	3.21	0.11	0.39	0.55	0.36	0.35	0.39	2.36667	0.358333	-2.7235	9.31573e-25	4.39392e-21	--	-	-	-	-	-	-	-	-
MSTRG.27134	284	184	256	259	190	255	1	14	25	16	21	32	5.64	1.79	5.36	3.11	3.79	2.24	0.02	0.2	0.26	0.18	0.24	0.28	3.655	0.196667	-4.216	1.55182e-23	5.76679e-20	--	-	-	-	-	-	-	-	-
MSTRG.28288	86	138	109	101	56	165	0	9	18	11	12	13	1.64	1.29	2.19	1.16	1.07	1.39	0	0.13	0.18	0.12	0.13	0.11	1.45667	0.111667	-3.7054	1.63019e-23	5.76679e-20	--	-	-	-	-	-	-	-	-
ENSGALG00000014337	5	10	7	23	8	26	46	94	227	262	224	308	0.06	0.06	0.09	0.18	0.1	0.15	0.74	0.88	1.51	1.9	1.64	1.71	0.106667	1.39667	3.7108	1.88757e-23	5.93536e-20	NWD2	NACHT and WD repeat domain containing 2 [Source:NCBI gene;Acc:428789]	-	-	-	-	-	GO:0005515//protein binding	-
MSTRG.20351	147	323	182	212	164	526	0	12	35	16	24	48	10.72	11.55	13.98	9.35	12	16.94	0	0.64	1.34	0.66	1	1.52	12.4233	0.86	-3.8526	1.49659e-22	4.23535e-19	--	-	-	-	-	-	-	-	-
ENSGALG00000047196	0	10	7	8	3	2	30	165	357	331	329	478	0	0.16	0.24	0.17	0.11	0.04	1.25	4.03	6.27	6.26	6.31	6.94	0.12	5.17667	5.4309	7.6852e-22	1.97719e-18	pol	XP_013026164.1 PREDICTED: endogenous retrovirus group K member 18 Pol protein-like, partial [Anser cygnoides domesticus]	-	-	-	-	-	GO:0003964//RNA-directed DNA polymerase activity;GO:0004190//aspartic-type endopeptidase activity;GO:0016787//hydrolase activity;GO:0035613//RNA stem-loop binding	GO:0006278//RNA-dependent DNA replication;GO:0006508//proteolysis
MSTRG.2009	140	256	108	110	97	210	368	716	806	841	727	946	1.42	1.23	1.13	0.65	0.95	0.91	4.67	5.3	4.25	4.78	4.19	4.13	1.04833	4.55333	2.1188	4.67943e-21	1.10356e-17	--	-	-	-	-	-	-	-	-
MSTRG.26712	49	50	47	118	63	164	0	0	4	2	0	3	5.16	2.59	5.22	7.54	6.69	7.66	0	0	0.22	0.12	0	0.14	5.81	0.08	-6.1824	8.17159e-21	1.77889e-17	--	XP_046771026.1 secretogranin-1 isoform X1 [Gallus gallus]	-	-	-	-	-	-	-
MSTRG.30661	0	0	0	0	0	0	13	139	122	311	188	395	0	0	0	0	0	0	0.43	2.72	1.7	4.72	2.88	4.6	0.001	2.84167	11.4725	1.60351e-20	3.24137e-17	--	-	-	-	-	-	-	-	-
MSTRG.27315	188	279	219	138	100	170	0	12	22	12	6	11	8.63	6.28	10.59	3.83	4.61	3.44	0	0.4	0.53	0.31	0.16	0.22	6.23	0.27	-4.5282	1.79505e-20	3.38666e-17	--	POI35269.1 hypothetical protein CIB84_000979 [Bambusicola thoracicus]	-	-	-	-	-	-	-
MSTRG.21241	111	346	77	356	182	389	454	776	1113	1428	1253	1951	1.99	2.73	1.46	3.48	2.95	2.73	8.65	8.76	8.9	12.31	10.92	12.94	2.55667	10.4133	2.0261	2.46216e-20	4.35494e-17	pip4p2	XP_031466540.1 type 1 phosphatidylinositol 4,5-bisphosphate 4-phosphatase-like [Phasianus colchicus]	-	-	-	-	-	-	-
MSTRG.24117	300	225	389	366	402	649	1	25	53	36	28	51	17.94	6.6	24.51	13.24	24.13	17.14	0.07	1.09	1.66	1.22	0.96	1.32	17.26	1.05333	-4.0344	1.0654e-19	1.77357e-16	--	-	-	-	-	-	-	-	-
ENSGALG00000004650	2812	5362	2405	5067	3375	6873	401	739	1602	1717	1824	2620	68.5	64.04	61.72	74.67	82.52	73.93	12.24	13.17	20.46	23.66	25.46	27.7	70.8967	20.4483	-1.7937	2.7572e-19	4.33494e-16	BRAP	BRCA1 associated protein [Source:NCBI gene;Acc:772041]	Environmental Information Processing	Signal transduction	ko04014//Ras signaling pathway	K10632	GO:0000151//ubiquitin ligase complex;GO:0005654//nucleoplasm;GO:0005737//cytoplasm;GO:0005829//cytosol;GO:0031965//nuclear membrane	GO:0003676//nucleic acid binding;GO:0004842//ubiquitin-protein transferase activity;GO:0008139//nuclear localization sequence binding;GO:0008270//zinc ion binding;GO:0042802//identical protein binding;GO:0061630//ubiquitin protein ligase activity	GO:0000165//MAPK cascade;GO:0007265//Ras protein signal transduction;GO:0009968//negative regulation of signal transduction;GO:0016567//protein ubiquitination
MSTRG.9267	94	67	78	65	38	118	0	1	0	0	0	0	2.02	0.74	1.77	0.9	0.83	1.19	0	0.01	0	0	0	0	1.24167	0.00166667	-9.5411	5.87257e-19	8.74704e-16	--	-	-	-	-	-	-	-	-
MSTRG.2522	161	137	166	132	141	212	0	5	19	18	21	14	7.02	2.93	7.62	3.48	6.17	4.08	0	0.16	0.43	0.44	0.52	0.26	5.21667	0.301667	-4.1121	6.61084e-19	9.35433e-16	--	-	-	-	-	-	-	-	-
MSTRG.24212	47	48	100	107	40	138	0	0	1	2	1	2	2.7	1.35	6.04	3.71	2.3	3.5	0	0	0.03	0.06	0.03	0.05	3.26667	0.0283333	-6.8492	7.82423e-19	1.05441e-15	--	-	-	-	-	-	-	-	-
ENSGALG00000050627	2	6	4	2	0	4	7	113	365	400	279	479	0.08	0.11	0.16	0.04	0	0.07	0.34	3.22	7.44	8.8	6.21	8.08	0.0766667	5.68167	6.2116	5.769e-18	7.42103e-15	--	endogenous retrovirus group K member 8 Gag polyprotein-like [Source:NCBI gene;Acc:112531388]	-	-	-	-	-	GO:0003676//nucleic acid binding;GO:0008270//zinc ion binding	GO:0016032//viral process
ENSGALG00000006639	1444	2343	1306	2773	2484	3267	29	176	422	418	419	586	45.35	36.08	43.21	52.69	78.31	45.31	1.14	4.04	6.95	7.43	7.54	7.99	50.1583	5.84833	-3.1004	2.95453e-17	3.63536e-14	CEP55	centrosomal protein 55 [Source:NCBI gene;Acc:423804]	-	-	-	-	GO:0005813//centrosome;GO:0030496//midbody;GO:0045171//intercellular bridge;GO:0090543//Flemming body	GO:0042802//identical protein binding	GO:0000281//mitotic cytokinesis;GO:0014066//regulation of phosphatidylinositol 3-kinase signaling;GO:0045184//establishment of protein localization;GO:1904888//cranial skeletal system development
MSTRG.28424	8	42	4	23	11	30	55	89	127	109	125	173	0.51	1.3	0.27	0.88	0.7	0.84	4.36	4.12	4.21	3.9	4.53	4.75	0.75	4.31167	2.5233	6.98849e-17	8.2406e-14	--	-	-	-	-	-	-	-	-
ENSGALG00000047540	0	902	0	572	0	661	0	0	0	0	0	0	0	9.59	0	7.5	0	6.33	0	0	0	0	0	0	3.90333	0.001	-11.9305	8.65842e-17	9.80133e-14	pol	XP_014810274.1 PREDICTED: uncharacterized protein LOC106895380 [Calidris pugnax]	-	-	-	-	-	GO:0003676//nucleic acid binding;GO:0004523//RNA-DNA hybrid ribonuclease activity	GO:0015074//DNA integration;GO:0044260//cellular macromolecule metabolic process;GO:0090502//RNA phosphodiester bond hydrolysis, endonucleolytic
ENSGALG00000040055	747	2881	764	1684	1324	2056	305	455	663	749	647	929	20.53	38.84	22.19	28.02	36.6	24.98	10.33	8.96	9.55	11.64	10.14	11.07	28.5267	10.2817	-1.4722	1.0355e-16	1.1271e-13	MANBAL	uncharacterized LOC101747507 [Source:NCBI gene;Acc:101747507]	-	-	-	-	GO:0016021//integral component of membrane	-	-
ENSGALG00000050548	18	1111	86	0	0	0	0	0	0	0	0	0	0.92	28.37	4.72	0	0	0	0	0	0	0	0	0	5.66833	0.001	-12.4687	1.18515e-16	1.24221e-13	bioC	putative methyltransferase DDB_G0268948 [Source:NCBI gene;Acc:107048987]	-	-	-	-	-	GO:0008168//methyltransferase activity	-
ENSGALG00000040260	10007	15182	9526	10850	5546	12091	1350	2245	4297	4415	4328	5737	449.21	334.11	450.49	294.65	249.88	239.67	75.94	73.72	101.15	112.09	111.31	111.77	336.335	97.6633	-1.784	1.37777e-16	1.39253e-13	TUBA1C	tubulin alpha-1C chain-like [Source:NCBI gene;Acc:100857858]	Human Diseases;Human Diseases;Human Diseases;Human Diseases;Human Diseases;Human Diseases;Cellular Processes;Human Diseases;Human Diseases;Cellular Processes;Cellular Processes;Cellular Processes	Neurodegenerative disease;Neurodegenerative disease;Neurodegenerative disease;Neurodegenerative disease;Infectious disease: bacterial;Infectious disease: bacterial;Transport and catabolism;Neurodegenerative disease;Neurodegenerative disease;Cellular community - eukaryotes;Cell growth and death;Cellular community - eukaryotes	ko05022//Pathways of neurodegeneration - multiple diseases;ko05014//Amyotrophic lateral sclerosis;ko05010//Alzheimer disease;ko05016//Huntington disease;ko05130//Pathogenic Escherichia coli infection;ko05132//Salmonella infection;ko04145//Phagosome;ko05020//Prion disease;ko05012//Parkinson disease;ko04530//Tight junction;ko04210//Apoptosis;ko04540//Gap junction	K07374;K07374;K07374;K07374;K07374;K07374;K07374;K07374;K07374;K07374;K07374;K07374	GO:0005634//nucleus;GO:0005874//microtubule;GO:0005881//cytoplasmic microtubule;GO:0015630//microtubule cytoskeleton	GO:0003924//GTPase activity;GO:0005200//structural constituent of cytoskeleton;GO:0005525//GTP binding	GO:0007017//microtubule-based process
MSTRG.26626	23	112	40	48	40	73	0	0	0	1	1	2	3.38	8.08	6.2	4.27	5.91	4.74	0	0	0	0.08	0.08	0.13	5.43	0.0483333	-6.8118	1.85238e-16	1.80767e-13	--	-	-	-	-	-	-	-	-
ENSGALG00000044811	3	2	2	2	0	2	41	37	144	142	109	42	0.3	0.1	0.21	0.12	0	0.09	5.15	2.71	7.56	8.04	6.26	1.83	0.136667	5.25833	5.2659	3.08341e-16	2.73621e-13	MSMB	beta-microseminoprotein-like [Source:NCBI gene;Acc:100858647]	-	-	-	-	-	-	-
ENSGALG00000016648	36	93	45	50	27	109	179	226	359	240	236	324	1.21	1.52	1.58	1.01	0.94	1.6	7.44	5.49	6.3	4.52	4.53	4.69	1.31	5.495	2.0686	3.09395e-16	2.73621e-13	ARSD	arylsulfatase D [Source:NCBI gene;Acc:418658]	-	-	-	-	-	GO:0003824//catalytic activity;GO:0008484//sulfuric ester hydrolase activity	-
MSTRG.8223	31	0	0	0	108	0	0	0	0	0	0	0	6.72	0	0	0	23.75	0	0	0	0	0	0	0	5.07833	0.001	-12.3101	9.33031e-16	7.76611e-13	--	-	-	-	-	-	-	-	-
ENSGALG00000043287	73	165	129	176	59	238	1955	1368	1233	1620	1243	893	3.8	4.21	7.07	5.54	3.08	5.47	127.39	52.04	33.63	47.65	37.04	20.16	4.86167	52.985	3.4461	2.00568e-15	1.62174e-12	CAV1	caveolin 1 [Source:NCBI gene;Acc:373996]	Cellular Processes;Human Diseases;Cellular Processes;Human Diseases;Human Diseases;Human Diseases;Human Diseases	Transport and catabolism;Neurodegenerative disease;Cellular community - eukaryotes;Cancer: overview;Cardiovascular disease;Cardiovascular disease;Infectious disease: bacterial	ko04144//Endocytosis;ko05020//Prion disease;ko04510//Focal adhesion;ko05205//Proteoglycans in cancer;ko05416//Viral myocarditis;ko05418//Fluid shear stress and atherosclerosis;ko05100//Bacterial invasion of epithelial cells	K06278;K06278;K06278;K06278;K06278;K06278;K06278	GO:0000139//Golgi membrane;GO:0002080//acrosomal membrane;GO:0002095//caveolar macromolecular signaling complex;GO:0005768//endosome;GO:0005783//endoplasmic reticulum;GO:0005794//Golgi apparatus;GO:0005886//plasma membrane;GO:0005887//integral component of plasma membrane;GO:0005901//caveola;GO:0005925//focal adhesion;GO:0005929//cilium;GO:0005938//cell cortex;GO:0016020//membrane;GO:0016021//int…	GO:0005102//receptor binding;GO:0016504//peptidase activator activity;GO:0019899//enzyme binding;GO:0019901//protein kinase binding;GO:0030674//protein binding, bridging;GO:0031267//small GTPase binding;GO:0042802//identical protein binding;GO:0044325//ion channel binding;GO:0044877//macromolecular complex binding;GO:0046982//protein heterodimerization activity;GO:0050998//nitric-oxide synthase b…	GO:0000122//negative regulation of transcription from RNA polymerase II promoter;GO:0001525//angiogenesis;GO:0001570//vasculogenesis;GO:0001666//response to hypoxia;GO:0001937//negative regulation of endothelial cell proliferation;GO:0001960//negative regulation of cytokine-mediated signaling pathway;GO:0002026//regulation of the force of heart contraction;GO:0002931//response to ischemia;GO:0003…
ENSGALG00000016556	28	258	38	150	89	233	42	2747	7809	5959	5365	7544	0.25	1.15	0.36	0.82	0.81	0.93	0.48	18.22	37.13	30.56	27.87	29.69	0.72	23.9917	5.0584	2.47314e-15	1.94416e-12	GVINP1	GTPase, very large interferon inducible pseudogene 1 [Source:NCBI gene;Acc:428660]	-	-	-	-	-	GO:0005525//GTP binding	-
MSTRG.30336	8	25	5	5	5	5	26	83	165	139	123	180	0.27	0.42	0.2	0.11	0.17	0.07	1.12	2.12	3.01	2.74	2.46	2.72	0.206667	2.36167	3.5144	4.92982e-15	3.77064e-12	dut	POI20477.1 hypothetical protein CIB84_015775 [Bambusicola thoracicus]	-	-	-	-	-	-	-
MSTRG.11794	114	0	97	0	1	0	0	0	0	0	0	0	1.41	0	1.27	0	0.01	0	0	0	0	0	0	0	0.448333	0.001	-8.8084	5.09635e-15	3.79544e-12	--	-	-	-	-	-	-	-	-
MSTRG.19959	119	333	79	85	94	99	1	5	12	12	27	19	5.14	7.05	3.59	2.22	4.08	1.89	0.05	0.16	0.27	0.29	0.67	0.36	3.995	0.3	-3.7352	6.41587e-15	4.65562e-12	--	KAF6027711.1 hypothetical protein EB796_013984 [Bugula neritina]	-	-	-	-	-	-	-
ENSGALG00000031997	239	295	195	332	199	446	19	87	122	122	97	155	7.77	4.7	6.68	6.53	6.5	6.4	0.77	2.07	2.08	2.24	1.81	2.19	6.43	1.86	-1.7895	1.13862e-14	8.05571e-12	SFRP4	secreted frizzled related protein 4 [Source:NCBI gene;Acc:420732]	Environmental Information Processing	Signal transduction	ko04310//Wnt signaling pathway	K02185	GO:0005615//extracellular space;GO:0005634//nucleus;GO:0005737//cytoplasm;GO:0009986//cell surface	GO:0005515//protein binding;GO:0017147//Wnt-protein binding	GO:0002092//positive regulation of receptor internalization;GO:0008285//negative regulation of cell proliferation;GO:0010628//positive regulation of gene expression;GO:0043065//positive regulation of apoptotic process;GO:0043433//negative regulation of sequence-specific DNA binding transcription factor activity;GO:0045606//positive regulation of epidermal cell differentiation;GO:0055062//phosphat…
MSTRG.1954	23	47	25	35	41	52	0	1	1	1	3	6	0.25	0.25	0.28	0.23	0.44	0.25	0	0.01	0.01	0.01	0.02	0.03	0.283333	0.0133333	-4.4094	1.44216e-14	9.95445e-12	--	-	-	-	-	-	-	-	-
MSTRG.30491	27	119	28	18	4	20	87	443	1145	1096	944	1486	0.38	0.84	0.42	0.16	0.06	0.13	1.57	4.66	8.64	8.92	7.78	9.28	0.331667	6.80833	4.3595	5.96552e-14	4.01963e-11	gag-pol	XP_040542129.2 endogenous retrovirus group K member 8 Gag polyprotein isoform X2 [Gallus gallus]	-	-	-	-	-	-	-
MSTRG.14036	0	0	0	0	0	0	2	48	100	113	91	136	0	0	0	0	0	0	0.09	1.29	1.93	2.36	1.92	2.18	0.001	1.62833	10.6692	9.30878e-14	6.12648e-11	--	-	-	-	-	-	-	-	-
MSTRG.15341	829	54	861	830	579	1162	1	17	71	38	45	50	40.61	1.98	44.08	24.14	27.5	26.04	0.04	0.9	2.72	1.67	1.97	1.73	27.3917	1.505	-4.1859	1.06367e-13	6.83608e-11	--	-	-	-	-	-	-	-	-
MSTRG.29027	44	18	73	69	75	121	0	0	5	0	2	2	1.58	0.32	2.76	1.5	2.7	1.92	0	0	0.09	0	0.04	0.03	1.79667	0.0266667	-6.0741	1.08701e-13	6.83608e-11	--	-	-	-	-	-	-	-	-
ENSGALG00000031293	142	456	119	338	180	508	25	45	97	118	129	156	3.13	4.92	2.76	4.5	3.98	4.94	0.69	0.72	1.12	1.47	1.63	1.49	4.03833	1.18667	-1.7668	1.13684e-13	6.99406e-11	SLCO1A2	solute carrier organic anion transporter family member 1A2 [Source:NCBI gene;Acc:418190]	Organismal Systems	Digestive system	ko04976//Bile secretion	K03460	GO:0005886//plasma membrane;GO:0016020//membrane	GO:0005515//protein binding;GO:0022857//transmembrane transporter activity	GO:0055085//transmembrane transport
MSTRG.9304	2	2	0	2	2	3	71	49	47	38	59	63	0.07	0.03	0	0.04	0.07	0.05	3.12	1.26	0.87	0.75	1.19	0.96	0.0433333	1.35833	4.9702	1.59097e-13	9.57965e-11	--	-	-	-	-	-	-	-	-
ENSGALG00000050091	14	39	15	23	21	30	32	80	102	108	115	153	0.37	0.55	0.43	0.38	0.57	0.37	1.07	1.63	1.6	2.01	2	2.08	0.445	1.73167	1.9603	2.34594e-13	1.38313e-10	CLEC2B	C-type lectin domain family 2 member L-like [Source:NCBI gene;Acc:100858620]	-	-	-	-	-	-	-
ENSGALG00000005808	107	150	73	200	153	250	31	47	52	42	51	65	4.06	2.79	2.92	4.59	5.82	4.19	1.47	1.3	1.03	0.9	1.11	1.07	4.06167	1.14667	-1.8246	3.70909e-13	2.14219e-10	KREMEN1	kringle containing transmembrane protein 1 [Source:NCBI gene;Acc:416920]	-	-	-	-	-	-	GO:0016055//Wnt signaling pathway
MSTRG.6656	68	6	36	653	452	913	0	2	11	4	7	7	1.24	0.05	0.69	7.19	8.26	7.34	0	0.03	0.11	0.04	0.07	0.06	4.12833	0.0516667	-6.3202	5.7102e-13	3.23197e-10	--	-	-	-	-	-	-	-	-
MSTRG.20850	125	812	166	155	85	185	0	12	37	20	19	34	1.6	7.54	2.63	1.23	1.1	1.07	0	0.16	0.36	0.22	0.19	0.28	2.52833	0.201667	-3.6481	6.79879e-13	3.77266e-10	--	XP_048796730.1 transmembrane protein 170B isoform X1 [Lagopus muta]	-	-	-	-	-	-	-
ENSGALG00000049810	4	8	5	3	0	8	4	87	259	226	188	308	0.24	0.23	0.3	0.11	0	0.22	0.27	3.88	8.3	7.8	6.57	8.17	0.183333	5.83167	4.9914	8.62325e-13	4.69304e-10	ERVK-8	RMB99531.1 hypothetical protein DUI87_24268 [Hirundo rustica rustica]	-	-	-	-	-	GO:0003964//RNA-directed DNA polymerase activity;GO:0035613//RNA stem-loop binding	GO:0006278//RNA-dependent DNA replication
ENSGALG00000030372	1	3	1	4	3	4	593	433	88	16	47	87	0.05	0.08	0.05	0.12	0.15	0.09	38.19	16.28	2.37	0.47	1.38	1.94	0.09	10.105	6.8109	9.32406e-13	4.97869e-10	MPZ	myelin protein zero [Source:NCBI gene;Acc:100859605]	Environmental Information Processing	Signaling molecules and interaction	ko04514//Cell adhesion molecules	K06770	GO:0005886//plasma membrane;GO:0005887//integral component of plasma membrane;GO:0016020//membrane;GO:0043209//myelin sheath	-	GO:0042552//myelination;GO:0098742//cell-cell adhesion via plasma-membrane adhesion molecules;GO:0098743//cell aggregation
MSTRG.841	102	80	113	90	102	122	10	12	21	20	29	36	1.48	0.57	1.73	0.79	1.48	0.78	0.18	0.12	0.16	0.17	0.24	0.23	1.13833	0.183333	-2.6344	1.35581e-12	7.10542e-10	ev-2	XP_040505827.1 uncharacterized protein LOC121107139 [Gallus gallus]	-	-	-	-	-	-	-
MSTRG.432	3165	46	4398	34	1055	16	2	14	4	6	5	4	311.87	2.22	456.47	2.03	104.3	0.7	0.25	1.01	0.21	0.33	0.28	0.17	146.265	0.375	-8.6075	1.87823e-12	9.66434e-10	--	-	-	-	-	-	-	-	-
MSTRG.25605	56	6	90	594	155	1028	0	7	5	1	2	0	1.06	0.06	1.8	6.82	2.95	8.61	0	0.1	0.05	0.01	0.02	0	3.55	0.03	-6.8867	1.94475e-12	9.66956e-10	--	-	-	-	-	-	-	-	-
MSTRG.5068	9	28	4	6	4	12	146	371	132	103	88	133	0.12	0.18	0.06	0.05	0.05	0.07	2.44	3.62	0.92	0.78	0.67	0.77	0.0883333	1.53333	4.1176	1.96441e-12	9.66956e-10	--	-	-	-	-	-	-	-	-
MSTRG.26512	288	24	319	40	83	32	1	0	4	2	2	7	18.49	0.75	28.91	1.54	6.42	0.9	0.09	0	0.15	0.13	0.08	0.2	9.50167	0.108333	-6.4546	2.00775e-12	9.66956e-10	--	-	-	-	-	-	-	-	-
ENSGALG00000034500	914	1615	856	2012	980	2744	470	492	908	744	816	1081	35.62	30.86	35.14	47.44	38.33	47.22	22.95	14.02	18.55	16.4	18.22	18.28	39.1017	18.07	-1.1136	2.03743e-12	9.66956e-10	CIDEA	cell death-inducing DFFA-like effector a [Source:NCBI gene;Acc:768659]	-	-	-	-	GO:0005634//nucleus;GO:0005737//cytoplasm;GO:0005739//mitochondrion;GO:0005740//mitochondrial envelope;GO:0005811//lipid particle	GO:0042803//protein homodimerization activity	GO:0001659//temperature homeostasis;GO:0001818//negative regulation of cytokine production;GO:0006629//lipid metabolic process;GO:0006915//apoptotic process;GO:0008219//cell death;GO:0010890//positive regulation of sequestering of triglyceride;GO:0019915//lipid storage;GO:0030512//negative regulation of transforming growth factor beta receptor signaling pathway;GO:0032720//negative regulation of …
MSTRG.7359	34	93	44	54	22	83	0	12	11	6	12	13	1.79	2.4	2.44	1.72	1.16	1.93	0	0.46	0.3	0.18	0.36	0.3	1.90667	0.266667	-2.8379	2.05008e-12	9.66956e-10	--	-	-	-	-	-	-	-	-
MSTRG.32128	56	42	27	142	46	129	0	3	12	8	12	14	2.18	0.8	1.11	3.35	1.8	2.22	0	0.09	0.25	0.18	0.27	0.24	1.91	0.171667	-3.4759	2.31636e-12	1.07464e-09	--	-	-	-	-	-	-	-	-
MSTRG.1717	54	192	29	87	120	142	0	8	15	8	15	29	1.29	2.26	0.73	1.26	2.89	1.5	0	0.14	0.19	0.11	0.21	0.3	1.655	0.158333	-3.3858	2.68392e-12	1.22508e-09	--	-	-	-	-	-	-	-	-
ENSGALG00000016979	2090	2296	1832	2445	2052	2837	299	892	1182	1058	1004	1412	68.1	36.68	62.88	48.19	67.13	40.83	12.21	21.26	20.2	19.49	18.74	19.97	53.9683	18.645	-1.5333	3.30574e-12	1.48496e-09	SLC25A30	solute carrier family 25 member 30 [Source:NCBI gene;Acc:418845]	-	-	-	-	GO:0005739//mitochondrion;GO:0031966//mitochondrial membrane	-	GO:0006839//mitochondrial transport
ENSGALG00000001130	1330	4196	929	2701	1609	3364	262	693	1099	1185	1159	1733	27.49	42.52	20.23	33.78	33.39	30.71	6.79	10.48	11.91	13.85	13.73	15.55	31.3533	12.0517	-1.3794	5.23873e-12	2.3165e-09	GALNT17	Williams-Beuren syndrome chromosome region 17 [Source:NCBI gene;Acc:417480]	Metabolism;Metabolism;Metabolism	Global and overview maps;Glycan biosynthesis and metabolism;Glycan biosynthesis and metabolism	ko01100//Metabolic pathways;ko00514//Other types of O-glycan biosynthesis;ko00512//Mucin type O-glycan biosynthesis	K00710;K00710;K00710	-	-	-
ENSGALG00000008896	4	14	8	4	3	9	138	344	160	80	99	42	0.2	0.34	0.42	0.12	0.15	0.2	8.68	12.63	4.21	2.27	2.85	0.92	0.238333	5.26	4.464	6.74693e-12	2.93751e-09	PPP1R1C	protein phosphatase 1 regulatory inhibitor subunit 1C [Source:NCBI gene;Acc:424117]	-	-	-	-	-	GO:0004864//protein phosphatase inhibitor activity	GO:0007165//signal transduction
MSTRG.8173	582	1783	643	1705	844	2654	1	63	185	173	176	255	5.19	7.79	6.04	9.19	7.55	10.45	0.01	0.41	0.86	0.87	0.9	0.99	7.70167	0.673333	-3.5158	1.24801e-11	5.33785e-09	--	-	-	-	-	-	-	-	-
MSTRG.23009	700	399	717	461	346	603	21	48	173	110	150	160	30.71	8.58	33.14	12.24	15.24	11.68	1.15	1.54	3.98	2.73	3.77	3.05	18.5983	2.70333	-2.7824	1.26373e-11	5.33785e-09	--	XP_021267346.1 leucine carboxyl methyltransferase 1 isoform X2 [Numida meleagris]	-	-	-	-	-	-	-
MSTRG.17971	16	67	17	32	21	43	0	0	5	1	1	0	0.79	1.62	0.88	0.95	1.04	0.94	0	0	0.13	0.03	0.03	0	1.03667	0.0316667	-5.0328	1.48806e-11	6.19296e-09	--	-	-	-	-	-	-	-	-
MSTRG.3427	55	91	92	51	48	66	3	6	16	11	18	21	6.67	5.41	11.75	3.74	5.84	3.53	0.46	0.53	1.02	0.75	1.25	1.11	6.15667	0.853333	-2.851	1.92759e-11	7.9059e-09	--	-	-	-	-	-	-	-	-
MSTRG.9934	60	4	57	195	114	318	0	1	5	5	7	8	1.13	0.04	1.13	2.22	2.15	2.64	0	0.01	0.05	0.05	0.08	0.07	1.55167	0.0433333	-5.1622	2.148e-11	8.68407e-09	--	-	-	-	-	-	-	-	-
ENSGALG00000016268	666	1598	684	1023	541	1497	2148	1499	4405	3131	3283	4179	4.7	5.53	5.09	4.36	3.84	4.67	18.78	7.74	16.31	12.51	13.28	12.81	4.69833	13.5717	1.5304	2.23971e-11	8.92728e-09	CFAP47	chromosome 1 open reading frame, human CXORF59 [Source:NCBI gene;Acc:418583]	-	-	-	-	-	GO:0005515//protein binding	-
MSTRG.11136	47	13	44	115	67	167	2	1	8	5	7	13	1.15	0.16	1.13	1.7	1.64	1.8	0.06	0.02	0.1	0.07	0.1	0.14	1.26333	0.0816667	-3.9513	2.42739e-11	9.54098e-09	--	-	-	-	-	-	-	-	-
ENSGALG00000031597	14	24	26	49	15	63	1663	488	487	360	173	289	1.7	1.43	3.32	3.59	1.83	3.37	252.65	43.28	30.97	24.69	12.02	15.21	2.54	63.1367	4.6356	2.64352e-11	1.02482e-08	HBAD	hemoglobin alpha, subunit D [Source:NCBI gene;Acc:416651]	-	-	-	-	GO:0005833//hemoglobin complex;GO:0031838//haptoglobin-hemoglobin complex	GO:0004601//peroxidase activity;GO:0005344//oxygen transporter activity;GO:0005506//iron ion binding;GO:0019825//oxygen binding;GO:0020037//heme binding;GO:0031720//haptoglobin binding;GO:0043177//organic acid binding;GO:0046872//metal ion binding	GO:0015671//oxygen transport;GO:0042744//hydrogen peroxide catabolic process;GO:0098869//cellular oxidant detoxification
ENSGALG00000032545	40	125	31	119	71	104	6	14	31	30	32	30	3.23	4.95	2.64	5.82	5.76	3.71	0.61	0.83	1.31	1.37	1.48	1.05	4.35167	1.10833	-1.9732	2.82538e-11	1.08052e-08	NKX6-1	NK6 homeobox 1 [Source:NCBI gene;Acc:395752]	Human Diseases	Endocrine and metabolic disease	ko04950//Maturity onset diabetes of the young	K08030	GO:0005634//nucleus	GO:0000978//RNA polymerase II core promoter proximal region sequence-specific DNA binding;GO:0000981//RNA polymerase II transcription factor activity, sequence-specific DNA binding;GO:0003677//DNA binding;GO:0003700//transcription factor activity, sequence-specific DNA binding	GO:0001764//neuron migration;GO:0003309//type B pancreatic cell differentiation;GO:0006355//regulation of transcription, DNA-templated;GO:0006357//regulation of transcription from RNA polymerase II promoter;GO:0007224//smoothened signaling pathway;GO:0021953//central nervous system neuron differentiation;GO:0030154//cell differentiation;GO:0030516//regulation of axon extension;GO:0031018//endocri…
ENSGALG00000009415	109	310	135	184	83	308	271	757	706	669	496	692	1.46	2.04	1.91	1.49	1.12	1.82	4.55	7.43	4.96	5.07	3.81	4.03	1.64	4.975	1.601	2.94677e-11	1.11191e-08	SMOC1	SPARC related modular calcium binding 1 [Source:NCBI gene;Acc:768688]	-	-	-	-	-	GO:0005509//calcium ion binding;GO:0005515//protein binding;GO:0050840//extracellular matrix binding	GO:0001654//eye development;GO:0045667//regulation of osteoblast differentiation;GO:0060173//limb development
ENSGALG00000032220	15	194	96	99	21	160	1076	2065	831	1239	766	558	0.39	2.47	2.61	1.55	0.55	1.83	34.94	39.14	11.27	18.12	11.38	6.28	1.56667	20.1883	3.6878	3.26233e-11	1.21479e-08	ELN	elastin [Source:NCBI gene;Acc:396441]	-	-	-	-	GO:0005576//extracellular region	GO:0005201//extracellular matrix structural constituent	-
MSTRG.16199	46	83	67	116	86	146	0	0	16	3	3	0	1.08	0.96	1.66	1.64	2.04	1.51	0	0	0.19	0.04	0.04	0	1.48167	0.045	-5.0412	3.34498e-11	1.22939e-08	--	-	-	-	-	-	-	-	-
MSTRG.18097	31	156	44	60	55	140	8	9	27	24	23	37	0.94	2.31	1.4	1.1	1.67	1.87	0.3	0.2	0.43	0.41	0.4	0.49	1.54833	0.371667	-2.0586	4.53073e-11	1.64384e-08	--	-	-	-	-	-	-	-	-
MSTRG.28755	0	13	2	2	0	4	6	61	148	141	124	190	0	0.46	0.13	0.09	0	0.13	0.52	3.16	5.51	5.64	5.02	5.84	0.135	4.28167	4.9871	5.93171e-11	2.1249e-08	dut	RMB89222.1 hypothetical protein DUI87_34412 [Hirundo rustica rustica]	-	-	-	-	-	-	-
MSTRG.24215	732	24	619	304	277	343	2	21	47	27	31	34	10.85	0.43	9.76	3.31	4.93	2.53	0.12	0.93	1.38	0.72	1.18	0.84	5.30167	0.861667	-2.6212	7.05877e-11	2.49704e-08	--	-	-	-	-	-	-	-	-
ENSGALG00000047380	38	157	43	46	13	61	211	219	329	351	341	483	1.04	2.03	1.24	0.73	0.36	0.72	7.02	4.25	4.6	5.3	5.19	5.6	1.02	5.32667	2.3847	7.792e-11	2.72239e-08	MR1	MHC class I polypeptide-related sequence A [Source:NCBI gene;Acc:417067]	Human Diseases;Human Diseases;Cellular Processes;Human Diseases;Cellular Processes;Human Diseases;Human Diseases;Human Diseases;Human Diseases;Human Diseases;Environmental Information Processing;Cellular Processes;Human Diseases;Human Diseases;Human Diseases;Organismal Systems;Human Diseases;Human Diseases	Infectious disease: viral;Infectious disease: viral;Transport and catabolism;Infectious disease: viral;Transport and catabolism;Infectious disease: viral;Infectious disease: viral;Infectious disease: viral;Cancer: overview;Infectious disease: viral;Signaling molecules and interaction;Cell growth and death;Cardiovascular disease;Immune disease;Immune disease;Immune system;Endocrine and metabolic d…	ko05165//Human papillomavirus infection;ko05169//Epstein-Barr virus infection;ko04144//Endocytosis;ko05168//Herpes simplex virus 1 infection;ko04145//Phagosome;ko05163//Human cytomegalovirus infection;ko05166//Human T-cell leukemia virus 1 infection;ko05170//Human immunodeficiency virus 1 infection;ko05203//Viral carcinogenesis;ko05167//Kaposi sarcoma-associated herpesvirus infection;ko04514//Cel…	K06751;K06751;K06751;K06751;K06751;K06751;K06751;K06751;K06751;K06751;K06751;K06751;K06751;K06751;K06751;K06751;K06751;K06751	-	-	-
ENSGALG00000049343	0	0	2	8	0	14	7	85	278	308	296	396	0	0	0.09	0.2	0	0.26	0.38	2.74	6.41	7.65	7.45	7.56	0.0916667	5.365	5.871	9.50339e-11	3.27983e-08	--	uncharacterized LOC107049357 [Source:NCBI gene;Acc:107049357]	-	-	-	-	-	-	GO:0016032//viral process
MSTRG.1882	31	16	34	1510	670	2041	11	7	20	14	15	25	0.46	0.12	0.53	13.53	9.96	13.35	0.2	0.08	0.16	0.12	0.13	0.16	6.325	0.141667	-5.4805	9.72656e-11	3.30131e-08	--	-	-	-	-	-	-	-	-
MSTRG.30133	14	51	27	132	81	114	2	2	13	11	7	6	2.44	4.3	4.88	13.83	14.06	8.73	0.54	0.26	1.15	1.07	0.69	0.44	8.04	0.691667	-3.539	9.79893e-11	3.30131e-08	--	XP_040535065.1 uncharacterized protein LOC121111492 [Gallus gallus]	-	-	-	-	-	-	-
MSTRG.4590	148	211	214	143	94	176	3	33	41	40	48	57	2.79	1.94	4.24	1.63	1.78	1.46	0.07	0.45	0.4	0.43	0.52	0.47	2.30667	0.39	-2.5643	1.0357e-10	3.44826e-08	ev-2	XP_040505827.1 uncharacterized protein LOC121107139 [Gallus gallus]	-	-	-	-	-	-	-
ENSGALG00000030096	65	129	89	93	56	129	258	574	443	415	452	314	1.97	1.92	2.85	1.71	1.71	1.73	9.81	12.74	7.05	7.12	7.86	4.14	1.98167	8.12	2.0348	1.12702e-10	3.64848e-08	--	podoplanin [Source:NCBI gene;Acc:768390]	-	-	-	-	-	-	-
MSTRG.14452	7	1	20	1001	568	1517	5	3	5	4	3	6	0.02	0	0.07	1.92	1.81	2.12	0.02	0.01	0.01	0.01	0.01	0.01	0.99	0.0116667	-6.407	1.13451e-10	3.64848e-08	--	PKU46247.1 hypothetical protein llap_3471 [Limosa lapponica baueri]	-	-	-	-	-	-	-
ENSGALG00000016545	424	1127	393	660	294	892	1069	1602	1546	1740	1664	2269	6.1	7.33	6.22	6.37	4.6	5.96	16.36	14.3	10.61	12.01	11.7	12.14	6.09667	12.8533	1.076	1.16782e-10	3.71341e-08	REPS2	RALBP1 associated Eps domain containing 2 [Source:NCBI gene;Acc:418617]	-	-	-	-	-	GO:0005509//calcium ion binding;GO:0005515//protein binding	-
MSTRG.30084	95	196	79	147	34	184	23	16	39	14	33	35	10.39	10.55	9.09	9.73	3.78	8.91	3.14	1.29	2.26	0.9	2.08	1.68	8.74167	1.89167	-2.2083	1.34748e-10	4.23707e-08	--	-	-	-	-	-	-	-	-
MSTRG.29697	166	187	131	119	91	137	0	13	39	15	28	43	5.55	2.98	4.52	2.33	3.06	1.98	0	0.3	0.66	0.27	0.51	0.58	3.40333	0.386667	-3.1378	1.44072e-10	4.44865e-08	--	-	-	-	-	-	-	-	-
ENSGALG00000023872	216	831	256	544	186	777	1801	1337	1708	1782	1739	2021	4.48	8.45	5.61	6.82	3.87	7.11	46.77	20.27	18.56	20.89	20.65	18.18	6.05667	24.22	1.9996	1.45114e-10	4.44865e-08	NIBAN2	family with sequence similarity 129 member B [Source:NCBI gene;Acc:771307]	-	-	-	-	GO:0005634//nucleus;GO:0005654//nucleoplasm;GO:0005737//cytoplasm;GO:0005829//cytosol;GO:0005886//plasma membrane;GO:0005912//adherens junction	GO:0003713//transcription coactivator activity	GO:0008285//negative regulation of cell proliferation;GO:0032274//gonadotropin secretion;GO:0043066//negative regulation of apoptotic process;GO:0045892//negative regulation of transcription, DNA-templated;GO:0045893//positive regulation of transcription, DNA-templated;GO:2000279//negative regulation of DNA biosynthetic process;GO:2000679//positive regulation of transcription regulatory region DN…
MSTRG.7469	12	15	26	184	65	240	0	2	4	3	6	7	0.38	0.16	0.75	2.87	1.87	2.69	0	0.05	0.04	0.04	0.11	0.06	1.45333	0.05	-4.8613	1.46193e-10	4.44865e-08	--	-	-	-	-	-	-	-	-
MSTRG.26365	13	28	14	48	22	56	1	3	5	6	6	3	0.66	0.7	0.75	1.48	1.13	1.26	0.06	0.11	0.13	0.17	0.18	0.07	0.996667	0.12	-3.0541	1.75922e-10	5.29637e-08	--	-	-	-	-	-	-	-	-
ENSGALG00000006821	2	8	4	0	0	2	160	425	182	73	56	18	0.1	0.21	0.22	0	0	0.05	10.5	16.28	5	2.16	1.68	0.41	0.0966667	6.005	5.957	2.03381e-10	6.05862e-08	TNMD	tenomodulin [Source:NCBI gene;Acc:404530]	-	-	-	-	-	-	GO:0001886//endothelial cell morphogenesis;GO:0001937//negative regulation of endothelial cell proliferation;GO:0016525//negative regulation of angiogenesis
MSTRG.31046	121	197	73	104	58	176	14	27	62	36	54	74	3.94	3.14	2.51	2.05	1.89	2.53	0.56	0.64	1.06	0.66	1.01	1.04	2.67667	0.828333	-1.6922	2.28087e-10	6.72382e-08	gag	XP_040505827.1 uncharacterized protein LOC121107139 [Gallus gallus]	-	-	-	-	-	-	-
MSTRG.3600	67	51	39	63	58	85	0	4	10	8	16	23	1.3	0.49	0.8	0.74	1.13	0.73	0	0.06	0.1	0.09	0.18	0.19	0.865	0.103333	-3.0654	2.31288e-10	6.74789e-08	--	-	-	-	-	-	-	-	-
MSTRG.16244	64	12	98	65	46	69	0	3	7	3	5	10	2.58	0.24	4.17	1.59	1.86	1.23	0	0.09	0.15	0.07	0.12	0.18	1.945	0.101667	-4.2579	2.35513e-10	6.80105e-08	--	-	-	-	-	-	-	-	-
MSTRG.12282	86	330	68	223	115	298	3	4	28	37	14	77	1.26	2.46	1.03	2.02	1.69	1.96	0.05	0.04	0.22	0.32	0.11	0.48	1.73667	0.203333	-3.0944	2.40978e-10	6.88858e-08	--	KFO91902.1 hypothetical protein N320_03224, partial [Buceros rhinoceros silvestris]	-	-	-	-	-	-	-
ENSGALG00000029692	36	52	34	50	33	44	0	5	10	9	16	10	1.87	1.32	1.86	1.57	1.72	1.01	0	0.19	0.27	0.26	0.48	0.23	1.55833	0.238333	-2.709	2.47642e-10	7.00827e-08	NEUROG1	neurogenin 1 [Source:NCBI gene;Acc:395699]	Cellular Processes	Cellular community - eukaryotes	ko04550//Signaling pathways regulating pluripotency of stem cells	K09081	GO:0005634//nucleus;GO:0043025//neuronal cell body;GO:0043204//perikaryon	GO:0000978//RNA polymerase II core promoter proximal region sequence-specific DNA binding;GO:0000981//RNA polymerase II transcription factor activity, sequence-specific DNA binding;GO:0003682//chromatin binding;GO:0042803//protein homodimerization activity;GO:0046983//protein dimerization activity;GO:0070888//E-box binding;GO:1990837//sequence-specific double-stranded DNA binding	GO:0006355//regulation of transcription, DNA-templated;GO:0006357//regulation of transcription from RNA polymerase II promoter;GO:0007356//thorax and anterior abdomen determination;GO:0021559//trigeminal nerve development;GO:0021650//vestibulocochlear nerve formation;GO:0022008//neurogenesis;GO:0030182//neuron differentiation;GO:0030432//peristalsis;GO:0031223//auditory behavior;GO:0031536//posit…
ENSGALG00000043672	104	343	98	148	79	272	1487	2650	944	989	874	652	0.86	1.39	0.85	0.74	0.65	0.99	15.4	16.02	4.09	4.62	4.14	2.34	0.913333	7.76833	3.0884	3.14998e-10	8.82619e-08	STAB1	stabilin 1 [Source:NCBI gene;Acc:415894]	-	-	-	-	GO:0005887//integral component of plasma membrane	GO:0005041//low-density lipoprotein receptor activity;GO:0005044//scavenger receptor activity;GO:0005509//calcium ion binding;GO:0005540//hyaluronic acid binding;GO:0030169//low-density lipoprotein particle binding	GO:0007155//cell adhesion;GO:0007267//cell-cell signaling;GO:0016525//negative regulation of angiogenesis;GO:0042742//defense response to bacterium
MSTRG.20598	200	17	183	1037	755	1551	37	5	21	24	17	24	1.97	0.08	1.9	6.18	7.46	6.74	0.46	0.03	0.11	0.13	0.1	0.1	4.055	0.155	-4.7094	4.63877e-10	1.28703e-07	--	XP_015140547.3 uncharacterized protein LOC107053163 isoform X1 [Gallus gallus]	-	-	-	-	-	-	-
MSTRG.19930	11	9	25	26	11	22	0	0	0	0	0	0	1.27	0.51	3.05	1.82	1.28	1.12	0	0	0	0	0	0	1.50833	0.001	-10.5587	5.07376e-10	1.39405e-07	--	-	-	-	-	-	-	-	-
MSTRG.23942	73	5	122	223	72	318	2	4	19	8	3	14	1.83	0.06	3.22	3.38	1.81	3.52	0.06	0.07	0.25	0.11	0.04	0.15	2.30333	0.113333	-4.3451	6.53037e-10	1.77701e-07	--	-	-	-	-	-	-	-	-
MSTRG.28329	5	193	11	45	27	66	0	1	2	1	2	5	0.23	4.32	0.53	1.24	1.24	1.33	0	0.03	0.05	0.03	0.05	0.1	1.48167	0.0433333	-5.0956	6.60991e-10	1.78153e-07	--	-	-	-	-	-	-	-	-
MSTRG.12664	235	460	321	775	415	1411	0	54	133	80	66	110	4.1	6.84	5.93	9.7	6.28	13.87	0	1.27	2.39	1.26	1.12	1.56	7.78667	1.26667	-2.62	7.82911e-10	2.07069e-07	--	-	-	-	-	-	-	-	-
MSTRG.23141	272	363	278	299	160	455	6	20	106	95	91	117	12.5	6.66	13.97	10.08	7.93	11.25	0.21	0.72	2.12	2.05	1.92	1.9	10.3983	1.48667	-2.8062	8.0854e-10	2.11867e-07	--	-	-	-	-	-	-	-	-
MSTRG.9696	7	1	5	4	4	7	0	101	399	313	363	449	0.31	0.02	0.24	0.11	0.18	0.14	0	3.3	9.35	7.91	9.3	8.71	0.166667	6.42833	5.2694	8.32291e-10	2.1609e-07	--	-	-	-	-	-	-	-	-
MSTRG.20600	171	40	125	761	318	1022	31	11	41	46	34	48	5.21	0.64	4.34	14.22	9.41	13.38	1.01	0.22	0.7	0.94	0.7	0.71	7.86667	0.713333	-3.4631	8.86322e-10	2.26604e-07	gag-pol	XP_040523331.1 uncharacterized protein LOC121110272 isoform X2 [Gallus gallus]	-	-	-	-	-	-	-
MSTRG.4004	29	50	17	48	27	84	0	5	11	9	16	14	1.6	1.43	0.98	1.57	1.42	2	0	0.21	0.3	0.26	0.56	0.35	1.5	0.28	-2.4215	8.88802e-10	2.26604e-07	--	-	-	-	-	-	-	-	-
MSTRG.19236	1	3	3	0	0	1	1	48	169	114	106	113	0.05	0.07	0.15	0	0	0.02	0.06	1.7	4.3	3.13	2.94	2.38	0.0483333	2.41833	5.6449	9.11388e-10	2.30288e-07	--	-	-	-	-	-	-	-	-
MSTRG.25422	16	11	39	138	47	232	1	3	11	6	4	4	0.6	0.2	1.53	3.12	1.76	3.82	0.05	0.08	0.22	0.13	0.09	0.06	1.83833	0.105	-4.1299	1.14333e-09	2.86338e-07	--	-	-	-	-	-	-	-	-
MSTRG.7323	255	439	163	397	331	600	42	116	244	207	189	247	6.63	5.6	4.46	6.26	8.66	6.89	1.36	2.2	3.33	3.05	2.82	2.79	6.41667	2.59167	-1.3079	1.17605e-09	2.91949e-07	--	-	-	-	-	-	-	-	-
MSTRG.3964	31	34	20	49	47	64	0	3	8	0	4	11	3.84	1.58	2.62	3.4	5.58	2.61	0	0.16	0.31	0	0.22	0.35	3.27167	0.173333	-4.2384	1.21457e-09	2.98891e-07	--	-	-	-	-	-	-	-	-
MSTRG.2900	35	15	49	97	40	119	0	5	10	7	10	12	1.29	0.27	1.9	2.16	1.48	1.93	0	0.13	0.19	0.15	0.21	0.19	1.505	0.145	-3.3756	1.24594e-09	3.03966e-07	--	XP_040516831.1 uncharacterized protein LOC418465 [Gallus gallus]	-	-	-	-	-	-	-
ENSGALG00000053931	86	175	62	31	12	33	0	0	3	8	5	6	2.29	2.28	1.73	0.5	0.32	0.39	0	0	0.04	0.12	0.08	0.07	1.25167	0.0516667	-4.5985	1.70885e-09	4.11937e-07	gag-pol	XP_014810274.1 PREDICTED: uncharacterized protein LOC106895380 [Calidris pugnax]	-	-	-	-	-	GO:0003676//nucleic acid binding;GO:0004523//RNA-DNA hybrid ribonuclease activity	GO:0015074//DNA integration;GO:0044260//cellular macromolecule metabolic process;GO:0090502//RNA phosphodiester bond hydrolysis, endonucleolytic
ENSGALG00000029596	9	15	6	16	9	27	93	116	90	71	95	53	0.21	0.17	0.15	0.23	0.21	0.28	2.73	1.99	1.11	0.94	1.28	0.54	0.208333	1.43167	2.7807	1.71762e-09	4.11937e-07	HAS2	hyaluronan synthase 2 [Source:NCBI gene;Acc:395594]	-	-	-	-	GO:0005737//cytoplasm;GO:0005887//integral component of plasma membrane;GO:0031410//cytoplasmic vesicle;GO:0044853//plasma membrane raft	GO:0050501//hyaluronan synthase activity	GO:0001570//vasculogenesis;GO:0008284//positive regulation of cell proliferation;GO:0030212//hyaluronan metabolic process;GO:0030213//hyaluronan biosynthetic process;GO:0030335//positive regulation of cell migration;GO:0036120//cellular response to platelet-derived growth factor stimulus;GO:0036302//atrioventricular canal development;GO:0045226//extracellular polysaccharide biosynthetic process;G…
MSTRG.11898	73	114	89	129	48	136	0	13	46	21	20	25	1.41	1.08	1.81	1.5	0.93	1.16	0	0.18	0.46	0.23	0.22	0.21	1.315	0.216667	-2.6015	1.73931e-09	4.13635e-07	--	-	-	-	-	-	-	-	-
MSTRG.18525	52	69	39	22	11	18	0	0	2	4	3	3	1.76	1.14	1.39	0.45	0.37	0.27	0	0	0.04	0.08	0.06	0.04	0.896667	0.0366667	-4.612	1.89841e-09	4.47707e-07	--	-	-	-	-	-	-	-	-
ENSGALG00000053173	42	61	30	30	0	98	0	0	0	0	0	0	0.85	0.61	0.63	0.36	0	0.87	0	0	0	0	0	0	0.553333	0.001	-9.112	2.26024e-09	5.25333e-07	pol	XP_028649172.1 uncharacterized protein LOC114645493 [Erpetoichthys calabaricus]	-	-	-	-	-	GO:0003676//nucleic acid binding;GO:0003723//RNA binding;GO:0003887//DNA-directed DNA polymerase activity;GO:0004190//aspartic-type endopeptidase activity;GO:0004523//RNA-DNA hybrid ribonuclease activity;GO:0016787//hydrolase activity	GO:0006310//DNA recombination;GO:0006508//proteolysis;GO:0015074//DNA integration;GO:0044260//cellular macromolecule metabolic process;GO:0046718//viral entry into host cell;GO:0071897//DNA biosynthetic process;GO:0090502//RNA phosphodiester bond hydrolysis, endonucleolytic
ENSGALG00000000589	6	14	3	11	4	12	85	106	66	51	54	47	0.26	0.29	0.14	0.29	0.17	0.23	4.57	3.32	1.48	1.24	1.33	0.87	0.23	2.135	3.2145	2.26469e-09	5.25333e-07	BTN1A1	butyrophilin subfamily 1 member A1 [Source:NCBI gene;Acc:420061]	-	-	-	-	GO:0009897//external side of plasma membrane;GO:0016020//membrane;GO:0016021//integral component of membrane	GO:0005102//receptor binding;GO:0005515//protein binding	GO:0001817//regulation of cytokine production;GO:0050852//T cell receptor signaling pathway
ENSGALG00000016669	0	0	0	0	0	1	12	26	73	63	5	26	0	0	0	0	0	0.05	1.86	2.36	4.75	4.42	0.36	1.4	0.00833333	2.525	8.2432	3.05716e-09	7.03396e-07	DEFB4A	defensin beta 4A [Source:NCBI gene;Acc:395840]	Human Diseases;Organismal Systems;Organismal Systems	Infectious disease: bacterial;Immune system;Immune system	ko05150//Staphylococcus aureus infection;ko04621//NOD-like receptor signaling pathway;ko04657//IL-17 signaling pathway	K21100;K21100;K21100	GO:0005576//extracellular region	-	GO:0006952//defense response
ENSGALG00000041826	17	236	120	149	23	152	3722	1336	1563	1209	741	475	2.7	18.37	20.07	14.31	3.67	10.66	740.38	155.15	130.13	108.57	67.4	32.73	11.63	205.727	4.1448	3.16653e-09	7.22685e-07	S100A6	S100 calcium binding protein A6 [Source:NCBI gene;Acc:373951]	-	-	-	-	GO:0001726//ruffle;GO:0005634//nucleus;GO:0005635//nuclear envelope;GO:0005737//cytoplasm;GO:0005829//cytosol;GO:0005886//plasma membrane;GO:0031234//extrinsic component of cytoplasmic side of plasma membrane;GO:0048471//perinuclear region of cytoplasm	GO:0005509//calcium ion binding;GO:0005523//tropomyosin binding;GO:0008270//zinc ion binding;GO:0019899//enzyme binding;GO:0042803//protein homodimerization activity;GO:0044548//S100 protein binding;GO:0046872//metal ion binding;GO:0048306//calcium-dependent protein binding	GO:0007049//cell cycle;GO:0051781//positive regulation of cell division
ENSGALG00000006673	78	138	80	137	91	156	23	37	85	74	62	89	1.92	1.67	2.07	2.04	2.25	1.7	0.71	0.67	1.1	1.03	0.87	0.95	1.94167	0.888333	-1.1281	3.35651e-09	7.59915e-07	POU2F3	coiled-coil domain containing 160 [Source:NCBI gene;Acc:428240]	Human Diseases;Human Diseases	Infectious disease: viral;Cardiovascular disease	ko05168//Herpes simplex virus 1 infection;ko05417//Lipid and atherosclerosis	K09364;K09364	GO:0005634//nucleus;GO:0005654//nucleoplasm;GO:0005730//nucleolus;GO:0005829//cytosol;GO:0005886//plasma membrane;GO:0016604//nuclear body	GO:0000978//RNA polymerase II core promoter proximal region sequence-specific DNA binding;GO:0000981//RNA polymerase II transcription factor activity, sequence-specific DNA binding;GO:0001228//transcriptional activator activity, RNA polymerase II transcription regulatory region sequence-specific binding;GO:0003677//DNA binding;GO:0003700//transcription factor activity, sequence-specific DNA bindi…	GO:0006355//regulation of transcription, DNA-templated;GO:0043922//negative regulation by host of viral transcription;GO:0045944//positive regulation of transcription from RNA polymerase II promoter
MSTRG.27795	14	50	16	105	45	154	1	12	7	4	8	9	0.5	0.87	0.6	2.25	1.6	2.41	0.04	0.31	0.13	0.08	0.16	0.14	1.37167	0.143333	-3.2585	4.14884e-09	9.31843e-07	Cdk16	XP_040532126.1 cyclin-dependent kinase 15 isoform X2 [Gallus gallus]	-	-	-	-	-	-	-
MSTRG.16059	16	11	32	50	15	71	0	2	4	3	5	4	0.76	0.26	1.6	1.43	0.71	1.48	0	0.07	0.1	0.08	0.14	0.08	1.04	0.0783333	-3.7308	4.36101e-09	9.71783e-07	--	-	-	-	-	-	-	-	-
ENSGALG00000012594	1	7	6	2	2	6	64	138	42	58	35	34	0.03	0.12	0.13	0.03	0.09	0.08	2.9	3.21	0.71	1.21	0.72	0.53	0.08	1.54667	4.273	4.91626e-09	1.07853e-06	NTRK2	neurotrophic receptor tyrosine kinase 2 [Source:NCBI gene;Acc:396157]	Environmental Information Processing;Environmental Information Processing;Environmental Information Processing;Environmental Information Processing;Human Diseases;Organismal Systems	Signal transduction;Signal transduction;Signal transduction;Signal transduction;Substance dependence;Nervous system	ko04151//PI3K-Akt signaling pathway;ko04020//Calcium signaling pathway;ko04010//MAPK signaling pathway;ko04014//Ras signaling pathway;ko05034//Alcoholism;ko04722//Neurotrophin signaling pathway	K04360;K04360;K04360;K04360;K04360;K04360	GO:0005737//cytoplasm;GO:0005768//endosome;GO:0005769//early endosome;GO:0005829//cytosol;GO:0005886//plasma membrane;GO:0005887//integral component of plasma membrane;GO:0010008//endosome membrane;GO:0014069//postsynaptic density;GO:0016020//membrane;GO:0016021//integral component of membrane;GO:0030054//cell junction;GO:0030424//axon;GO:0030425//dendrite;GO:0042995//cell projection;GO:0043195//…	GO:0000166//nucleotide binding;GO:0002020//protease binding;GO:0004672//protein kinase activity;GO:0004712//protein serine/threonine/tyrosine kinase activity;GO:0004713//protein tyrosine kinase activity;GO:0004714//transmembrane receptor protein tyrosine kinase activity;GO:0005004//GPI-linked ephrin receptor activity;GO:0005030//neurotrophin receptor activity;GO:0005244//voltage-gated ion channel…	GO:0001570//vasculogenesis;GO:0001764//neuron migration;GO:0006468//protein phosphorylation;GO:0007169//transmembrane receptor protein tyrosine kinase signaling pathway;GO:0007399//nervous system development;GO:0007612//learning;GO:0007623//circadian rhythm;GO:0007631//feeding behavior;GO:0008284//positive regulation of cell proliferation;GO:0010628//positive regulation of gene expression;GO:0010…
MSTRG.20601	20	0	9	182	44	242	0	0	0	0	0	0	1.91	0	0.9	10.36	4.17	10.08	0	0	0	0	0	0	4.57	0.001	-12.158	5.0846e-09	1.09953e-06	--	XP_031408122.1 uncharacterized protein LOC104910013 [Meleagris gallopavo]	-	-	-	-	-	-	-
MSTRG.30411	119	292	117	368	58	530	2590	2072	1145	1279	1019	1195	1.58	1.94	1.73	2.85	0.68	3.12	47.07	21.8	8.68	10.48	8.42	7.51	1.98333	17.3267	3.127	5.08968e-09	1.09953e-06	AHNAK	XP_046762134.1 neuroblast differentiation-associated protein AHNAK isoform X17 [Gallus gallus]	-	-	-	-	-	-	-
ENSGALG00000037352	78	28	36	43	76	49	0	1	5	11	8	10	5.4	0.95	2.62	1.8	5.28	1.5	0	0.05	0.18	0.43	0.32	0.3	2.925	0.213333	-3.7773	5.62757e-09	1.20652e-06	SOX14	SRY-box 14 [Source:NCBI gene;Acc:395526]	-	-	-	-	GO:0005634//nucleus;GO:0005667//transcription factor complex	GO:0000978//RNA polymerase II core promoter proximal region sequence-specific DNA binding;GO:0000981//RNA polymerase II transcription factor activity, sequence-specific DNA binding;GO:0003677//DNA binding;GO:0003682//chromatin binding;GO:0043565//sequence-specific DNA binding;GO:1990837//sequence-specific double-stranded DNA binding	GO:0000122//negative regulation of transcription from RNA polymerase II promoter;GO:0006355//regulation of transcription, DNA-templated;GO:0007601//visual perception;GO:0009649//entrainment of circadian clock;GO:0009653//anatomical structure morphogenesis;GO:0030154//cell differentiation;GO:0045892//negative regulation of transcription, DNA-templated;GO:2001222//regulation of neuron migration
ENSGALG00000016997	1651	2416	1275	2341	1789	3199	685	1160	1128	1255	1288	1727	27.85	20.26	22.48	24.19	31.2	24.47	12.82	12.6	9.64	12.1	12.35	12.39	25.075	11.9833	-1.0652	5.74615e-09	1.22268e-06	RB1	retinoblastoma 1 [Source:NCBI gene;Acc:386582]	Human Diseases;Human Diseases;Human Diseases;Human Diseases;Human Diseases;Human Diseases;Human Diseases;Human Diseases;Cellular Processes;Human Diseases;Human Diseases;Human Diseases;Human Diseases;Human Diseases;Human Diseases;Cellular Processes;Human Diseases;Human Diseases;Human Diseases;Human Diseases;Human Diseases;Human Diseases;Human Diseases;Human Diseases;Human Diseases	Cancer: overview;Infectious disease: viral;Infectious disease: viral;Infectious disease: viral;Infectious disease: viral;Cancer: overview;Infectious disease: viral;Cancer: overview;Cell growth and death;Infectious disease: viral;Cancer: specific types;Endocrine and metabolic disease;Infectious disease: viral;Cancer: specific types;Cancer: specific types;Cell growth and death;Cancer: specific type…	ko05200//Pathways in cancer;ko05165//Human papillomavirus infection;ko05169//Epstein-Barr virus infection;ko05163//Human cytomegalovirus infection;ko05166//Human T-cell leukemia virus 1 infection;ko05203//Viral carcinogenesis;ko05167//Kaposi sarcoma-associated herpesvirus infection;ko05207//Chemical carcinogenesis - receptor activation;ko04218//Cellular senescence;ko05161//Hepatitis B;ko05225//He…	K06618;K06618;K06618;K06618;K06618;K06618;K06618;K06618;K06618;K06618;K06618;K06618;K06618;K06618;K06618;K06618;K06618;K06618;K06618;K06618;K06618;K06618;K06618;K06618;K06618	GO:0005634//nucleus;GO:0005654//nucleoplasm;GO:0005667//transcription factor complex;GO:0005819//spindle;GO:0008024//positive transcription elongation factor complex b;GO:0016605//PML body;GO:0035189//Rb-E2F complex	GO:0019899//enzyme binding;GO:0019900//kinase binding;GO:0031625//ubiquitin protein ligase binding;GO:0042802//identical protein binding;GO:0051219//phosphoprotein binding;GO:0061629//RNA polymerase II sequence-specific DNA binding transcription factor binding;GO:0061676//importin-alpha family protein binding	GO:0000082//G1/S transition of mitotic cell cycle;GO:0000122//negative regulation of transcription from RNA polymerase II promoter;GO:0001558//regulation of cell growth;GO:0001894//tissue homeostasis;GO:0002062//chondrocyte differentiation;GO:0003180//aortic valve morphogenesis;GO:0006357//regulation of transcription from RNA polymerase II promoter;GO:0006469//negative regulation of protein kinas…
ENSGALG00000004734	1	5	0	1	0	8	65	86	63	30	35	26	0.06	0.13	0	0.04	0	0.19	3.67	2.9	1.55	0.8	0.87	0.55	0.07	1.72333	4.6217	6.20433e-09	1.30061e-06	Eva1c	protein eva-1 homolog C-like [Source:NCBI gene;Acc:422179]	-	-	-	-	-	GO:0030246//carbohydrate binding	-
MSTRG.30111	85	15	61	13	49	7	0	1	2	2	0	1	16.7	1.35	12.06	1.5	9.19	0.6	0	0.15	0.21	0.23	0	0.11	6.9	0.116667	-5.8861	6.86015e-09	1.4171e-06	--	-	-	-	-	-	-	-	-
MSTRG.24739	165	261	123	163	53	196	1831	7033	721	940	1197	650	3.64	2.82	2.86	2.17	1.17	1.91	50.54	113.34	8.33	11.71	15.11	6.22	2.42833	34.2083	3.8163	7.12663e-09	1.46148e-06	ZP3	XP_046773652.1 zona pellucida sperm-binding protein 1 isoform X2 [Gallus gallus]	-	-	-	-	-	-	-
MSTRG.26650	9	25	11	25	24	57	0	3	1	0	4	2	0.66	1.14	1.11	1.33	3.24	2.25	0	0.16	0.04	0	0.17	0.06	1.62167	0.0716667	-4.5	7.41029e-09	1.50871e-06	--	-	-	-	-	-	-	-	-
MSTRG.26711	162	96	268	137	175	143	3	34	45	27	34	53	12.4	2.84	21.67	5.87	13.26	4.48	0.29	1.97	1.84	1.19	1.42	1.81	10.0867	1.42	-2.8285	7.60746e-09	1.53779e-06	--	KFP24522.1 RNA-directed DNA polymerase from mobile element jockey, partial [Colius striatus]	-	-	-	-	-	-	-
MSTRG.22843	32	65	10	17	13	19	0	0	3	2	1	3	0.87	0.87	0.29	0.28	0.36	0.23	0	0	0.04	0.03	0.02	0.04	0.483333	0.0216667	-4.4795	7.97934e-09	1.60153e-06	--	-	-	-	-	-	-	-	-
ENSGALG00000000112	10	16	15	9	10	12	372	871	128	59	72	68	0.26	0.21	0.42	0.14	0.27	0.14	12.33	16.85	1.78	0.88	1.09	0.78	0.24	5.61833	4.549	8.03641e-09	1.60162e-06	PLP1	proteolipid protein 1 [Source:NCBI gene;Acc:396214]	-	-	-	-	GO:0005886//plasma membrane;GO:0016021//integral component of membrane	-	-
MSTRG.26698	33	3	47	36	32	46	0	2	1	1	2	4	2.53	0.11	3.79	1.67	2.46	1.56	0	0.11	0.04	0.04	0.09	0.13	2.02	0.0683333	-4.8856	8.32419e-09	1.64279e-06	--	-	-	-	-	-	-	-	-
MSTRG.27002	10	28	24	32	15	81	0	1	7	3	6	3	0.56	0.77	1.42	1.09	0.85	2.01	0	0.04	0.21	0.1	0.19	0.07	1.11667	0.101667	-3.4573	8.35907e-09	1.64279e-06	--	-	-	-	-	-	-	-	-
ENSGALG00000028140	2	5	3	4	1	6	54	745	31	23	19	37	0.11	0.12	0.18	0.13	0.05	0.14	3.66	28.96	0.85	0.69	0.57	0.85	0.121667	5.93	5.607	8.87681e-09	1.73251e-06	CNTFR	ciliary neurotrophic factor receptor [Source:NCBI gene;Acc:395885]	Environmental Information Processing;Environmental Information Processing	Signaling molecules and interaction;Signal transduction	ko04060//Cytokine-cytokine receptor interaction;ko04630//JAK-STAT signaling pathway	K05059;K05059	GO:0016020//membrane;GO:0016324//apical plasma membrane;GO:0070110//ciliary neurotrophic factor receptor complex;GO:0097059//CNTFR-CLCF1 complex	GO:0004896//cytokine receptor activity;GO:0004897//ciliary neurotrophic factor receptor activity;GO:0005102//receptor binding;GO:0005515//protein binding;GO:0019955//cytokine binding	GO:0043524//negative regulation of neuron apoptotic process;GO:0070120//ciliary neurotrophic factor-mediated signaling pathway
MSTRG.17682	7	18	3	8	5	29	335	217	119	57	61	63	0.36	0.45	0.16	0.25	0.26	0.66	21.52	8.14	3.2	1.65	1.79	1.4	0.356667	6.28333	4.1389	9.15357e-09	1.77429e-06	Klk1b27	XP_003642924.3 granzyme M isoform X1 [Gallus gallus]	-	-	-	-	-	-	-
ENSGALG00000049001	34	89	46	79	28	93	128	178	196	177	155	220	3.67	4.71	5.23	5.16	3.04	4.44	17.32	14.06	11.1	10.81	9.59	10.31	4.375	12.1983	1.4793	9.69675e-09	1.86679e-06	ANKRD39	ankyrin repeat domain 39 [Source:NCBI gene;Acc:107057371]	-	-	-	-	-	GO:0005515//protein binding	-
ENSGALG00000001409	44	43	79	98	59	118	13	17	29	14	13	25	1.97	0.92	3.51	2.47	2.59	2.28	0.67	0.56	0.68	0.36	0.34	0.51	2.29	0.52	-2.1388	1.05719e-08	2.02152e-06	IL12B	interleukin 12B [Source:NCBI gene;Acc:404671]	Human Diseases;Human Diseases;Human Diseases;Human Diseases;Environmental Information Processing;Human Diseases;Human Diseases;Human Diseases;Human Diseases;Human Diseases;Environmental Information Processing;Human Diseases;Human Diseases;Human Diseases;Human Diseases;Human Diseases;Human Diseases;Organismal Systems;Organismal Systems;Organismal Systems;Human Diseases;Organismal Systems;Human Dis…	Cancer: overview;Infectious disease: viral;Infectious disease: bacterial;Infectious disease: viral;Signaling molecules and interaction;Cardiovascular disease;Cancer: overview;Infectious disease: parasitic;Infectious disease: viral;Infectious disease: parasitic;Signal transduction;Immune disease;Endocrine and metabolic disease;Infectious disease: viral;Infectious disease: parasitic;Infectious dise…	ko05200//Pathways in cancer;ko05171//Coronavirus disease - COVID-19;ko05152//Tuberculosis;ko05168//Herpes simplex virus 1 infection;ko04060//Cytokine-cytokine receptor interaction;ko05417//Lipid and atherosclerosis;ko05205//Proteoglycans in cancer;ko05146//Amoebiasis;ko05164//Influenza A;ko05140//Leishmaniasis;ko04630//JAK-STAT signaling pathway;ko05330//Allograft rejection;ko04936//Alcoholic liv…	K05425;K05425;K05425;K05425;K05425;K05425;K05425;K05425;K05425;K05425;K05425;K05425;K05425;K05425;K05425;K05425;K05425;K05425;K05425;K05425;K05425;K05425;K05425;K05425;K05425	GO:0005576//extracellular region;GO:0005615//extracellular space;GO:0005737//cytoplasm;GO:0009897//external side of plasma membrane;GO:0009986//cell surface;GO:0043235//receptor complex;GO:0043514//interleukin-12 complex;GO:0070743//interleukin-23 complex	GO:0004896//cytokine receptor activity;GO:0005125//cytokine activity;GO:0005126//cytokine receptor binding;GO:0005515//protein binding;GO:0008083//growth factor activity;GO:0019955//cytokine binding;GO:0042164//interleukin-12 alpha subunit binding;GO:0042802//identical protein binding;GO:0045519//interleukin-23 receptor binding;GO:0046982//protein heterodimerization activity	GO:0001916//positive regulation of T cell mediated cytotoxicity;GO:0002230//positive regulation of defense response to virus by host;GO:0002827//positive regulation of T-helper 1 type immune response;GO:0002860//positive regulation of natural killer cell mediated cytotoxicity directed against tumor cell target;GO:0002862//negative regulation of inflammatory response to antigenic stimulus;GO:00071…
MSTRG.20370	34	45	24	43	19	53	0	2	9	9	13	15	0.87	0.57	0.65	0.67	0.49	0.6	0	0.04	0.12	0.13	0.19	0.17	0.641667	0.108333	-2.5663	1.16472e-08	2.20925e-06	--	-	-	-	-	-	-	-	-
ENSGALG00000000653	2	0	2	5	1	5	73	457	58	20	27	24	0.03	0	0.04	0.05	0.02	0.04	1.53	5.59	0.51	0.19	0.26	0.17	0.03	1.375	5.5183	1.17098e-08	2.20925e-06	CNTN2	contactin 2 [Source:NCBI gene;Acc:419825]	Environmental Information Processing	Signaling molecules and interaction	ko04514//Cell adhesion molecules	K06760	GO:0009986//cell surface;GO:0030424//axon;GO:0033268//node of Ranvier;GO:0043005//neuron projection;GO:0043025//neuronal cell body;GO:0043194//axon initial segment;GO:0043209//myelin sheath;GO:0044224//juxtaparanode region of axon	GO:0005515//protein binding;GO:0030246//carbohydrate binding;GO:0043621//protein self-association	GO:0000226//microtubule cytoskeleton organization;GO:0001764//neuron migration;GO:0002021//response to dietary excess;GO:0002023//reduction of food intake in response to dietary excess;GO:0007411//axon guidance;GO:0007413//axonal fasciculation;GO:0007612//learning;GO:0007628//adult walking behavior;GO:0010769//regulation of cell morphogenesis involved in differentiation;GO:0010954//positive regul…
ENSGALG00000008359	24	80	31	82	20	105	331	361	256	260	232	187	0.67	1.1	0.91	1.39	0.56	1.3	11.6	7.39	3.75	4.11	3.72	2.27	0.988333	5.47333	2.4694	1.2125e-08	2.27242e-06	CD248	CD248 molecule [Source:NCBI gene;Acc:421234]	-	-	-	-	GO:0005886//plasma membrane;GO:0009986//cell surface;GO:0031410//cytoplasmic vesicle	GO:0001849//complement component C1q binding;GO:0005509//calcium ion binding	GO:0098609//cell-cell adhesion
ENSGALG00000011740	96	318	246	244	48	191	8668	7439	2402	536	647	979	8.84	14.36	23.86	13.59	4.44	7.77	1000.01	501.04	115.98	27.92	34.13	39.13	12.1433	286.368	4.5596	1.3649e-08	2.54122e-06	MGP	matrix Gla protein [Source:NCBI gene;Acc:395912]	-	-	-	-	GO:0005576//extracellular region;GO:0031012//extracellular matrix	GO:0005509//calcium ion binding	GO:0001503//ossification;GO:0030154//cell differentiation;GO:0051216//cartilage development
ENSGALG00000020316	17	34	19	26	14	43	248	172	133	185	110	97	0.64	0.63	0.75	0.59	0.53	0.71	11.69	4.74	2.62	3.94	2.37	1.58	0.641667	4.49	2.8068	1.43521e-08	2.65467e-06	IL13RA2	interleukin 13 receptor subunit alpha 2 [Source:NCBI gene;Acc:422219]	Environmental Information Processing;Environmental Information Processing	Signaling molecules and interaction;Signal transduction	ko04060//Cytokine-cytokine receptor interaction;ko04630//JAK-STAT signaling pathway	K05077;K05077	-	GO:0005515//protein binding	-
ENSGALG00000037050	732	1901	540	1337	462	1748	1453	1322	3505	3215	2924	4349	58.68	74.7	45.6	64.84	37.17	61.87	145.91	77.51	147.31	145.75	134.28	151.3	57.1433	133.677	1.2261	1.49484e-08	2.74046e-06	FABP3	fatty acid binding protein 3 [Source:NCBI gene;Acc:419557]	Organismal Systems	Endocrine system	ko03320//PPAR signaling pathway	K08752	GO:0005615//extracellular space;GO:0005634//nucleus;GO:0005829//cytosol	GO:0005504//fatty acid binding;GO:0008092//cytoskeletal protein binding;GO:0008289//lipid binding;GO:0036041//long-chain fatty acid binding;GO:0070538//oleic acid binding	GO:0015908//fatty acid transport;GO:0015909//long-chain fatty acid transport;GO:0032365//intracellular lipid transport;GO:0042632//cholesterol homeostasis;GO:0046320//regulation of fatty acid oxidation;GO:0055091//phospholipid homeostasis;GO:2001245//regulation of phosphatidylcholine biosynthetic process
MSTRG.22690	209	122	135	20	16	29	0	3	7	6	5	16	3.25	0.93	2.21	0.19	0.25	0.2	0	0.03	0.06	0.05	0.04	0.11	1.17167	0.0483333	-4.5994	1.50096e-08	2.74046e-06	--	KFP52854.1 hypothetical protein N323_12817, partial [Cathartes aura]	-	-	-	-	-	-	-
ENSGALG00000047285	0	0	1	1	1	1	10	46	95	106	4	30	0	0	0.12	0.07	0.12	0.05	1.47	3.94	5.84	7.02	0.27	1.53	0.06	3.345	5.8009	1.56836e-08	2.83653e-06	BD7	avian beta-defensin 7 [Source:NCBI gene;Acc:407777]	Human Diseases;Organismal Systems;Organismal Systems	Infectious disease: bacterial;Immune system;Immune system	ko05150//Staphylococcus aureus infection;ko04621//NOD-like receptor signaling pathway;ko04657//IL-17 signaling pathway	K21100;K21100;K21100	GO:0005576//extracellular region;GO:0005615//extracellular space	GO:0031731//CCR6 chemokine receptor binding;GO:0042056//chemoattractant activity	GO:0006952//defense response;GO:0042742//defense response to bacterium;GO:0050829//defense response to Gram-negative bacterium;GO:0050918//positive chemotaxis;GO:0060326//cell chemotaxis
MSTRG.22348	373	416	414	535	297	768	5	97	185	133	145	158	7.53	4.01	8.8	6.4	6.02	6.69	0.13	1.37	1.9	1.49	1.67	1.34	6.575	1.31667	-2.3201	1.57362e-08	2.83653e-06	--	-	-	-	-	-	-	-	-
ENSGALG00000017036	63	227	103	123	29	158	542	747	547	601	477	408	2.35	4.15	4.04	2.77	1.08	2.6	25.3	20.36	10.69	12.67	10.18	6.6	2.83167	14.3	2.3363	1.59711e-08	2.86064e-06	LHFPL6	lipoma HMGIC fusion partner-like 1 [Source:NCBI gene;Acc:418889]	-	-	-	-	-	-	-
ENSGALG00000031859	15	39	16	107	62	65	1	4	9	11	9	13	1.2	1.53	1.35	5.2	4.99	2.3	0.1	0.23	0.38	0.5	0.41	0.45	2.76167	0.345	-3.0009	1.7672e-08	3.14539e-06	NKX3-2	NK3 homeobox 2 [Source:NCBI gene;Acc:373932]	-	-	-	-	-	GO:0000981//RNA polymerase II transcription factor activity, sequence-specific DNA binding;GO:0003677//DNA binding	GO:0006355//regulation of transcription, DNA-templated
ENSGALG00000031707	2	17	1	12	3	8	273	260	73	38	45	35	0.05	0.22	0.03	0.19	0.08	0.09	8.88	4.94	0.99	0.56	0.67	0.39	0.11	2.73833	4.6377	1.91367e-08	3.3848e-06	DHH	desert hedgehog [Source:NCBI gene;Acc:107055407]	Environmental Information Processing	Signal transduction	ko04340//Hedgehog signaling pathway	K11990	-	GO:0005113//patched binding;GO:0005509//calcium ion binding;GO:0008270//zinc ion binding	GO:0001649//osteoblast differentiation;GO:0007224//smoothened signaling pathway;GO:0007267//cell-cell signaling;GO:0007275//multicellular organism development;GO:0007286//spermatid development;GO:0016540//protein autoprocessing;GO:0030238//male sex determination;GO:0033327//Leydig cell differentiation;GO:0050810//regulation of steroid biosynthetic process
MSTRG.24880	88	102	93	120	91	195	13	33	67	62	61	80	0.87	0.49	0.97	0.72	0.9	0.85	0.16	0.24	0.35	0.35	0.34	0.34	0.8	0.296667	-1.4312	1.93396e-08	3.39944e-06	ev-2	XP_040511191.1 uncharacterized protein LOC121108213 [Gallus gallus]	-	-	-	-	-	-	-
ENSGALG00000047152	110	137	153	415	177	420	6181	2407	2044	1489	739	1143	9.76	5.95	14.28	22.33	15.75	16.48	688.19	156.45	95.24	74.82	37.63	44.08	14.0917	182.735	3.6968	2.18807e-08	3.79159e-06	HBBA	hemoglobin beta, subunit A [Source:NCBI gene;Acc:396485]	-	-	-	-	GO:0005615//extracellular space;GO:0005833//hemoglobin complex;GO:0031838//haptoglobin-hemoglobin complex	GO:0004601//peroxidase activity;GO:0005344//oxygen transporter activity;GO:0019825//oxygen binding;GO:0020037//heme binding;GO:0030492//hemoglobin binding;GO:0031720//haptoglobin binding;GO:0043177//organic acid binding;GO:0046872//metal ion binding	GO:0015671//oxygen transport;GO:0042744//hydrogen peroxide catabolic process;GO:0098869//cellular oxidant detoxification
MSTRG.3590	112	169	114	220	216	292	39	31	107	87	84	99	3.14	2.32	3.37	3.73	6.08	3.61	1.37	0.64	1.57	1.38	1.35	1.2	3.70833	1.25167	-1.5669	2.19289e-08	3.79159e-06	--	XP_048796730.1 transmembrane protein 170B isoform X1 [Lagopus muta]	-	-	-	-	-	-	-
MSTRG.30274	2385	890	2617	687	2035	580	97	166	315	317	380	523	115.77	21.18	133.83	20.18	99.15	12.43	5.9	5.89	8.02	8.7	10.57	11.02	67.09	8.35	-3.0062	2.20228e-08	3.79159e-06	--	XP_025001986.2 uncharacterized protein LOC107049632 isoform X9 [Gallus gallus]	-	-	-	-	-	-	-
ENSGALG00000020561	239	585	224	297	145	510	262	645	983	887	1070	1270	2.19	2.67	2.18	1.65	1.29	2.06	2.92	4.31	4.87	4.63	5.71	5.08	2.00667	4.58667	1.1926	2.21064e-08	3.79159e-06	Cspg4	FRAS1 related extracellular matrix 3 [Source:NCBI gene;Acc:425372]	-	-	-	-	-	-	-
MSTRG.17472	63	376	33	245	107	315	32	8	13	9	9	16	1.15	3.37	0.64	2.71	1.96	2.54	0.73	0.11	0.12	0.09	0.09	0.13	2.06167	0.211667	-3.2839	2.36324e-08	4.0289e-06	--	XP_042684272.1 thioredoxin-like protein 1, partial [Centrocercus urophasianus]	-	-	-	-	-	-	-
MSTRG.23084	17	22	23	98	53	130	0	0	6	5	6	14	0.8	0.51	1.15	2.81	2.52	2.72	0	0	0.15	0.13	0.16	0.29	1.75167	0.121667	-3.8477	2.57513e-08	4.36385e-06	--	-	-	-	-	-	-	-	-
MSTRG.6835	18	43	29	200	60	353	0	10	20	3	9	8	1.35	1.58	2.28	9.04	4.5	11.65	0	0.55	0.78	0.13	0.39	0.26	5.06667	0.351667	-3.8488	2.62431e-08	4.3706e-06	--	-	-	-	-	-	-	-	-
MSTRG.3250	7	12	22	24	12	21	0	1	0	0	1	0	0.59	0.49	1.94	1.22	1.01	0.78	0	0.06	0	0	0.05	0	1.005	0.0183333	-5.7766	2.62545e-08	4.3706e-06	--	-	-	-	-	-	-	-	-
MSTRG.2296	64	47	78	24	44	23	3	0	10	3	7	5	10.48	2.47	13.14	2.23	5.37	1.6	0.54	0	0.58	0.18	0.54	0.29	5.88167	0.355	-4.0503	2.6737e-08	4.42489e-06	--	XP_024999090.2 uncharacterized protein LOC112530264 [Gallus gallus]	-	-	-	-	-	-	-
MSTRG.30401	608	1127	530	359	928	322	135	115	158	134	110	177	78.93	71.73	72.49	28.2	120.93	18.46	21.96	10.92	10.76	9.84	8.18	9.97	65.1233	11.9383	-2.4476	2.69034e-08	4.42655e-06	--	-	-	-	-	-	-	-	-
MSTRG.20003	0	0	0	0	0	0	0	33	117	31	40	52	0	0	0	0	0	0	0	3.37	8.5	2.46	3.22	3.16	0.001	3.45167	11.7531	2.86674e-08	4.68952e-06	--	-	-	-	-	-	-	-	-
ENSGALG00000049711	882	59	869	150	829	91	30	43	28	33	64	58	32.29	1.05	33.51	3.33	30.47	1.48	1.39	1.16	0.53	0.68	1.34	0.92	17.0217	1.00333	-4.0845	2.94195e-08	4.7849e-06	USP8	XP_015147505.1 ubiquitin carboxyl-terminal hydrolase 8 isoform X2 [Gallus gallus]	Cellular Processes;Human Diseases;Cellular Processes	Transport and catabolism;Endocrine and metabolic disease;Transport and catabolism	ko04144//Endocytosis;ko04934//Cushing syndrome;ko04137//Mitophagy - animal	K11839;K11839;K11839	GO:0005829//cytosol;GO:0014069//postsynaptic density;GO:0019897//extrinsic component of plasma membrane;GO:0030496//midbody;GO:0031313//extrinsic component of endosome membrane;GO:0043197//dendritic spine	GO:0004843//thiol-dependent ubiquitin-specific protease activity	GO:0007032//endosome organization;GO:0007265//Ras protein signal transduction;GO:0016579//protein deubiquitination;GO:0070536//protein K63-linked deubiquitination;GO:0071108//protein K48-linked deubiquitination
ENSGALG00000047968	44	102	23	182	96	251	6	0	0	12	16	4	0.9	1.01	0.5	2.23	1.94	2.24	0.14	0	0	0.13	0.18	0.03	1.47	0.08	-4.1997	3.01624e-08	4.8777e-06	pol	XP_028649172.1 uncharacterized protein LOC114645493 [Erpetoichthys calabaricus]	-	-	-	-	-	GO:0003676//nucleic acid binding;GO:0003723//RNA binding;GO:0003887//DNA-directed DNA polymerase activity;GO:0004190//aspartic-type endopeptidase activity;GO:0004523//RNA-DNA hybrid ribonuclease activity;GO:0016787//hydrolase activity	GO:0006310//DNA recombination;GO:0006508//proteolysis;GO:0015074//DNA integration;GO:0044260//cellular macromolecule metabolic process;GO:0046718//viral entry into host cell;GO:0071897//DNA biosynthetic process;GO:0090502//RNA phosphodiester bond hydrolysis, endonucleolytic
MSTRG.30264	71	22	101	20	105	10	0	0	2	3	2	10	8.87	1.19	12.92	1.31	11.91	0.48	0	0	0.14	0.16	0.17	0.5	6.11333	0.161667	-5.2409	3.105e-08	4.99269e-06	--	-	-	-	-	-	-	-	-
MSTRG.30251	44	9	125	10	37	2	0	0	0	1	0	1	3.89	0.4	11.74	0.54	3.27	0.08	0	0	0	0.05	0	0.04	3.32	0.015	-7.7901	3.38837e-08	5.41757e-06	--	-	-	-	-	-	-	-	-
ENSGALG00000032231	40	261	43	172	49	260	322	561	572	415	373	595	0.52	1.66	0.59	1.35	0.64	1.49	5.23	5.33	3.9	3.05	2.78	3.35	1.04167	3.94	1.9193	3.43665e-08	5.43601e-06	C4	complement 4 [Source:NCBI gene;Acc:426611]	Human Diseases;Human Diseases;Human Diseases;Human Diseases;Organismal Systems;Human Diseases	Infectious disease: viral;Immune disease;Infectious disease: bacterial;Endocrine and metabolic disease;Immune system;Infectious disease: bacterial	ko05171//Coronavirus disease - COVID-19;ko05322//Systemic lupus erythematosus;ko05150//Staphylococcus aureus infection;ko04936//Alcoholic liver disease;ko04610//Complement and coagulation cascades;ko05133//Pertussis	K03989;K03989;K03989;K03989;K03989;K03989	GO:0005576//extracellular region;GO:0005615//extracellular space	GO:0004866//endopeptidase inhibitor activity;GO:0005515//protein binding	-
ENSGALG00000039356	4	4	3	6	2	4	55	307	57	38	26	17	0.18	0.06	0.09	0.12	0.06	0.05	1.85	6.27	0.8	0.66	0.45	0.22	0.0933333	1.70833	4.1941	3.43832e-08	5.43601e-06	HEPACAM	hepatic and glial cell adhesion molecule [Source:NCBI gene;Acc:428234]	-	-	-	-	GO:0005911//cell-cell junction;GO:0016020//membrane;GO:0030424//axon	-	GO:0034613//cellular protein localization
MSTRG.24574	4	25	17	14	10	21	0	173	578	422	442	638	0.1	0.3	0.43	0.2	0.24	0.22	0	3.06	7.33	5.77	6.12	6.7	0.248333	4.83	4.2817	3.6236e-08	5.69711e-06	--	-	-	-	-	-	-	-	-
ENSGALG00000052306	8	24	5	23	6	16	608	292	108	58	56	53	0.14	0.21	0.09	0.24	0.11	0.12	13.35	3.74	0.99	0.58	0.56	0.4	0.151667	3.27	4.4303	3.74139e-08	5.84979e-06	TECTA	XP_024998986.1 IgGFc-binding protein-like [Gallus gallus]	-	-	-	-	GO:0005615//extracellular space;GO:0031012//extracellular matrix	-	-
MSTRG.30633	17	3	10	22	12	18	0	0	0	0	0	0	1.07	0.1	0.68	0.83	0.74	0.5	0	0	0	0	0	0	0.653333	0.001	-9.3517	3.89818e-08	6.06145e-06	--	-	-	-	-	-	-	-	-
ENSGALG00000010435	90	195	99	133	74	220	173	276	398	296	297	353	2.19	2.32	2.53	1.95	1.8	2.36	5.26	4.9	5.07	4.07	4.13	3.72	2.19167	4.525	1.0459	4.22845e-08	6.50555e-06	RASGRP3	RAS guanyl releasing protein 3 [Source:NCBI gene;Acc:421460]	Human Diseases;Environmental Information Processing;Environmental Information Processing;Environmental Information Processing;Organismal Systems	Cancer: overview;Signal transduction;Signal transduction;Signal transduction;Immune system	ko05200//Pathways in cancer;ko04010//MAPK signaling pathway;ko04014//Ras signaling pathway;ko04015//Rap1 signaling pathway;ko04662//B cell receptor signaling pathway	K12362;K12362;K12362;K12362;K12362	GO:0005737//cytoplasm;GO:0032045//guanyl-nucleotide exchange factor complex;GO:0048471//perinuclear region of cytoplasm	GO:0005085//guanyl-nucleotide exchange factor activity;GO:0005096//GTPase activator activity;GO:0005509//calcium ion binding;GO:0019900//kinase binding;GO:0031267//small GTPase binding	GO:0007264//small GTPase mediated signal transduction;GO:0007265//Ras protein signal transduction;GO:0035556//intracellular signal transduction;GO:0043087//regulation of GTPase activity
ENSGALG00000009957	95	286	92	236	69	353	641	1058	624	600	628	567	1.84	2.71	1.87	2.76	1.34	3.02	15.53	14.97	6.33	6.56	6.96	4.76	2.25667	9.185	2.0251	4.26656e-08	6.50555e-06	TIE1	tyrosine kinase with immunoglobulin like and EGF like domains 1 [Source:NCBI gene;Acc:424562]	-	-	-	-	GO:0005886//plasma membrane	GO:0004672//protein kinase activity;GO:0004713//protein tyrosine kinase activity;GO:0005515//protein binding;GO:0005524//ATP binding	GO:0001568//blood vessel development;GO:0001936//regulation of endothelial cell proliferation;GO:0003180//aortic valve morphogenesis;GO:0006468//protein phosphorylation;GO:0016525//negative regulation of angiogenesis;GO:0030336//negative regulation of cell migration;GO:0032526//response to retinoic acid;GO:0045026//plasma membrane fusion;GO:0048771//tissue remodeling;GO:0060836//lymphatic endothe…
ENSGALG00000016415	457	401	392	423	489	373	56	184	198	147	163	225	14.6	6.28	13.19	8.17	15.68	5.26	2.24	4.3	3.32	2.66	2.98	3.12	10.53	3.10333	-1.7626	4.26767e-08	6.50555e-06	MAP7D2	MAP7 domain containing 2 [Source:NCBI gene;Acc:418607]	-	-	-	-	GO:0015630//microtubule cytoskeleton	-	GO:0000226//microtubule cytoskeleton organization
ENSGALG00000014835	238	380	247	271	116	392	2091	3697	1448	1166	1322	816	6.11	4.78	6.68	4.21	2.99	4.45	67.28	69.45	19.5	16.94	19.45	9.1	4.87	33.62	2.7873	4.27573e-08	6.50555e-06	C7	complement C7 [Source:NCBI gene;Acc:427187]	-	-	-	-	GO:0005579//membrane attack complex;GO:0005840//ribosome	GO:0003735//structural constituent of ribosome;GO:0005515//protein binding	GO:0006412//translation;GO:0006955//immune response;GO:0006956//complement activation
MSTRG.21375	1	33	4	49	31	40	0	0	0	0	0	1	0.08	1.22	0.32	2.22	2.31	1.31	0	0	0	0	0	0.03	1.24333	0.005	-7.9581	4.35975e-08	6.59791e-06	--	-	-	-	-	-	-	-	-
ENSGALG00000048430	12	71	14	29	21	63	64	55	134	165	128	213	0.39	1.14	0.48	0.57	0.69	0.91	2.63	1.32	2.3	3.06	2.4	3.03	0.696667	2.45667	1.8182	4.48568e-08	6.72152e-06	ppp4cb	extensin-like [Source:NCBI gene;Acc:101748916]	Organismal Systems	Endocrine system	ko04922//Glucagon signaling pathway	K15423	-	GO:0016787//hydrolase activity	-
MSTRG.21685	100	138	106	253	168	254	11	19	92	76	61	91	2.75	1.79	3.16	5.04	6.83	3.64	0.27	0.41	1.41	1.26	1.02	1.18	3.86833	0.925	-2.0642	4.48893e-08	6.72152e-06	--	XP_040549635.1 uncharacterized protein LOC121112429 isoform X2 [Gallus gallus]	-	-	-	-	-	-	-
ENSGALG00000002564	27	61	47	36	12	53	672	8249	141	116	90	167	0.78	0.86	1.5	0.62	0.37	0.66	24.74	171.26	2.07	1.92	1.47	2.09	0.798333	33.925	5.4092	4.69337e-08	6.92209e-06	RGS4	regulator of G-protein signaling 4 [Source:NCBI gene;Acc:378901]	-	-	-	-	GO:0005634//nucleus;GO:0005737//cytoplasm	GO:0005096//GTPase activator activity	GO:0007186//G-protein coupled receptor signaling pathway
ENSGALG00000001718	4188	7402	3278	4826	3957	6868	698	2371	3352	3463	3089	4795	114.8	95.5	94.83	76.87	107.89	79.6	22.93	45.51	46.21	51.48	46.46	54.65	94.915	44.54	-1.0915	4.69626e-08	6.92209e-06	CCNG1	cyclin G1 [Source:NCBI gene;Acc:416161]	Human Diseases;Cellular Processes	Cancer: overview;Cell growth and death	ko05206//MicroRNAs in cancer;ko04115//p53 signaling pathway	K10145;K10145	GO:0000307//cyclin-dependent protein kinase holoenzyme complex;GO:0005634//nucleus;GO:0005737//cytoplasm	GO:0016538//cyclin-dependent protein serine/threonine kinase regulator activity	GO:0000079//regulation of cyclin-dependent protein serine/threonine kinase activity;GO:0044772//mitotic cell cycle phase transition;GO:0051726//regulation of cell cycle
MSTRG.7545	104	138	111	190	74	258	3	26	76	53	59	63	2.36	1.65	2.55	2.36	1.52	2.32	0.08	0.38	0.9	0.64	0.74	0.58	2.12667	0.553333	-1.9424	4.77545e-08	6.97862e-06	--	-	-	-	-	-	-	-	-
ENSGALG00000052636	102	42	71	318	160	416	13	30	50	46	45	57	6.33	1.28	4.66	11.93	9.99	11.39	1.03	1.37	1.62	1.62	1.59	1.54	7.59667	1.46167	-2.3778	4.78393e-08	6.97862e-06	gag-pol	CAA42505.1 pol, partial [Gallus gallus]	-	-	-	-	-	GO:0003676//nucleic acid binding;GO:0003964//RNA-directed DNA polymerase activity;GO:0004518//nuclease activity;GO:0004519//endonuclease activity;GO:0004523//RNA-DNA hybrid ribonuclease activity;GO:0008270//zinc ion binding;GO:0016740//transferase activity;GO:0016779//nucleotidyltransferase activity;GO:0016787//hydrolase activity;GO:0035613//RNA stem-loop binding;GO:0046872//metal ion binding	GO:0006278//RNA-dependent DNA replication;GO:0015074//DNA integration;GO:0090305//nucleic acid phosphodiester bond hydrolysis;GO:0090502//RNA phosphodiester bond hydrolysis, endonucleolytic
MSTRG.25801	57	148	26	35	16	57	8	0	3	4	6	7	1.36	1.73	0.65	0.51	0.38	0.6	0.24	0	0.04	0.05	0.08	0.07	0.871667	0.08	-3.4457	4.98815e-08	7.23922e-06	--	-	-	-	-	-	-	-	-
MSTRG.18619	28	45	33	54	22	100	1	8	23	17	15	15	1.08	0.87	1.33	1.26	0.85	1.7	0.05	0.23	0.46	0.38	0.34	0.26	1.18167	0.286667	-2.0434	5.03325e-08	7.2674e-06	--	-	-	-	-	-	-	-	-
MSTRG.20916	3686	390	5618	895	3010	460	143	272	212	301	368	329	194.31	10.08	311.99	28.55	159.25	10.7	9.43	10.5	5.87	8.97	11.12	7.54	119.147	8.905	-3.742	5.11363e-08	7.34597e-06	--	-	-	-	-	-	-	-	-
ENSGALG00000002982	9	28	10	9	6	17	58	83	81	53	54	65	0.28	0.42	0.34	0.17	0.18	0.23	2.22	1.86	1.31	0.92	0.95	0.87	0.27	1.355	2.3273	5.42376e-08	7.75102e-06	SLC2A6	solute carrier family 2 member 6 [Source:NCBI gene;Acc:425954]	-	-	-	-	GO:0005765//lysosomal membrane;GO:0016020//membrane;GO:0016021//integral component of membrane	GO:0022857//transmembrane transporter activity	GO:0006110//regulation of glycolytic process;GO:0055085//transmembrane transport
ENSGALG00000035717	391	1701	796	1245	323	2166	6917	8652	4232	5467	4037	3286	2.23	4.87	4.86	4.33	1.85	5.52	50.34	36.7	12.91	17.96	13.46	8.3	3.94333	23.2783	2.5615	5.45036e-08	7.75102e-06	HSPG2	heparan sulfate proteoglycan 2 [Source:NCBI gene;Acc:429806]	Human Diseases;Human Diseases;Environmental Information Processing	Cancer: overview;Infectious disease: viral;Signaling molecules and interaction	ko05205//Proteoglycans in cancer;ko05161//Hepatitis B;ko04512//ECM-receptor interaction	K06255;K06255;K06255	-	GO:0005509//calcium ion binding;GO:0005515//protein binding;GO:0008022//protein C-terminus binding	-
MSTRG.27076	109	11	90	25	40	12	2	0	3	0	3	5	23.44	1.17	20.4	3.26	8.62	1.18	0.58	0	0.3	0	0.36	0.48	9.67833	0.286667	-5.0773	5.57317e-08	7.88604e-06	--	-	-	-	-	-	-	-	-
MSTRG.8179	401	156	602	688	320	1016	1	75	143	67	85	120	10.89	2.08	17.22	11.3	8.72	12.18	0.03	1.49	2.04	1.03	1.32	1.41	10.3983	1.22	-3.0914	5.6826e-08	8.00087e-06	--	-	-	-	-	-	-	-	-
ENSGALG00000009641	1238	5767	2822	4318	1223	7941	39588	32644	15449	20594	14444	12875	20.03	45.75	48.1	42.27	19.86	56.74	802.49	386.33	131.07	188.46	133.89	90.42	38.7917	288.777	2.8961	5.83478e-08	8.17446e-06	COL1A2	collagen type I alpha 2 chain [Source:NCBI gene;Acc:396243]	Environmental Information Processing;Human Diseases;Cellular Processes;Human Diseases;Human Diseases;Human Diseases;Organismal Systems;Organismal Systems;Human Diseases;Environmental Information Processing;Organismal Systems	Signal transduction;Infectious disease: viral;Cellular community - eukaryotes;Cancer: overview;Cardiovascular disease;Infectious disease: parasitic;Immune system;Endocrine system;Endocrine and metabolic disease;Signaling molecules and interaction;Digestive system	ko04151//PI3K-Akt signaling pathway;ko05165//Human papillomavirus infection;ko04510//Focal adhesion;ko05205//Proteoglycans in cancer;ko05415//Diabetic cardiomyopathy;ko05146//Amoebiasis;ko04611//Platelet activation;ko04926//Relaxin signaling pathway;ko04933//AGE-RAGE signaling pathway in diabetic complications;ko04512//ECM-receptor interaction;ko04974//Protein digestion and absorption	K06236;K06236;K06236;K06236;K06236;K06236;K06236;K06236;K06236;K06236;K06236	GO:0005581//collagen trimer;GO:0005584//collagen type I trimer;GO:0005615//extracellular space;GO:0005783//endoplasmic reticulum	GO:0002020//protease binding;GO:0005201//extracellular matrix structural constituent;GO:0030674//protein binding, bridging;GO:0042802//identical protein binding;GO:0046332//SMAD binding;GO:0048407//platelet-derived growth factor binding	GO:0001501//skeletal system development;GO:0001568//blood vessel development;GO:0007179//transforming growth factor beta receptor signaling pathway;GO:0007266//Rho protein signal transduction;GO:0008217//regulation of blood pressure;GO:0030199//collagen fibril organization;GO:0030282//bone mineralization;GO:0032963//collagen metabolic process;GO:0043589//skin morphogenesis;GO:0070208//protein het…
MSTRG.10140	2	3	3	7	5	11	10	18	57	53	55	42	0.1	0.07	0.15	0.21	0.25	0.24	0.61	0.65	1.46	1.47	1.54	0.89	0.17	1.10333	2.6983	5.95164e-08	8.29711e-06	--	-	-	-	-	-	-	-	-
ENSGALG00000016785	37	84	42	63	35	154	202	538	321	276	303	154	1.3	1.66	1.59	1.48	1.53	2.68	6.65	11.31	5.32	5.13	6.37	2.58	1.70667	6.22667	1.8673	6.29063e-08	8.69226e-06	IL1RL1	interleukin 1 receptor like 1 [Source:NCBI gene;Acc:374136]	Environmental Information Processing	Signaling molecules and interaction	ko04060//Cytokine-cytokine receptor interaction	K05171	GO:0005829//cytosol;GO:0005886//plasma membrane;GO:0005925//focal adhesion;GO:0009897//external side of plasma membrane	GO:0002113//interleukin-33 binding;GO:0003953//NAD+ nucleosidase activity;GO:0004908//interleukin-1 receptor activity	GO:0002826//negative regulation of T-helper 1 type immune response;GO:0007165//signal transduction;GO:0032689//negative regulation of interferon-gamma production;GO:0032722//positive regulation of chemokine production;GO:0032754//positive regulation of interleukin-5 production;GO:0043032//positive regulation of macrophage activation;GO:0050729//positive regulation of inflammatory response
ENSGALG00000045584	509	1349	613	810	363	1218	1702	3611	2300	2244	2362	2554	15.58	20.24	19.77	15	11.15	16.46	65.27	80.85	36.92	38.85	41.42	33.93	16.3667	49.54	1.5978	6.29651e-08	8.69226e-06	CD244	V-set and immunoglobulin domain containing 10 like [Source:NCBI gene;Acc:422293]	-	-	-	-	-	-	-
MSTRG.5690	4	15	5	31	8	38	153	86	125	70	81	117	0.28	0.51	0.37	1.32	0.57	1.2	13.5	4.43	4.62	2.79	3.27	3.58	0.708333	5.365	2.9211	6.52355e-08	8.95037e-06	--	AAS77858.1 thyroid hormone responsive spot 14 beta 2 [Gallus gallus]	-	-	-	-	-	-	-
MSTRG.9674	16	53	27	22	6	24	621	669	154	184	87	100	0.37	0.6	0.66	0.31	0.16	0.28	19.36	12.44	2	2.5	1.16	1.06	0.396667	6.42	4.0166	6.54674e-08	8.95037e-06	--	-	-	-	-	-	-	-	-
ENSGALG00000012710	2	9	19	16	5	15	748	337	91	110	54	36	0.11	0.25	1.13	0.54	0.28	0.39	52.8	13.87	2.68	3.54	1.74	0.88	0.45	12.585	4.8056	6.91311e-08	9.40582e-06	NCS1	neuronal calcium sensor 1 [Source:NCBI gene;Acc:396336]	-	-	-	-	GO:0005737//cytoplasm;GO:0005794//Golgi apparatus;GO:0005886//plasma membrane;GO:0014069//postsynaptic density;GO:0016020//membrane;GO:0030054//cell junction;GO:0030424//axon;GO:0030425//dendrite;GO:0043231//intracellular membrane-bounded organelle;GO:0045202//synapse;GO:0048471//perinuclear region of cytoplasm	GO:0005245//voltage-gated calcium channel activity;GO:0005509//calcium ion binding;GO:0008048//calcium sensitive guanylate cyclase activator activity;GO:0046872//metal ion binding	GO:0010975//regulation of neuron projection development;GO:0031284//positive regulation of guanylate cyclase activity;GO:0070588//calcium ion transmembrane transport
ENSGALG00000010983	61	32	46	51	42	52	77	941	334	347	366	409	5.96	1.53	4.73	3.01	4.12	2.24	9.42	67.21	17.1	19.17	20.48	17.34	3.59833	25.12	2.8034	7.30905e-08	9.88613e-06	NPY	neuropeptide Y [Source:NCBI gene;Acc:396464]	Environmental Information Processing;Environmental Information Processing;Human Diseases;Organismal Systems;Organismal Systems	Signaling molecules and interaction;Signal transduction;Substance dependence;Endocrine system;Endocrine system	ko04080//Neuroactive ligand-receptor interaction;ko04024//cAMP signaling pathway;ko05034//Alcoholism;ko04920//Adipocytokine signaling pathway;ko04923//Regulation of lipolysis in adipocytes	K05232;K05232;K05232;K05232;K05232	GO:0005576//extracellular region;GO:0005615//extracellular space;GO:0005737//cytoplasm;GO:0005794//Golgi apparatus;GO:0031410//cytoplasmic vesicle	GO:0001664//G-protein coupled receptor binding;GO:0005179//hormone activity;GO:0005184//neuropeptide hormone activity;GO:0031841//neuropeptide Y receptor binding	GO:0007218//neuropeptide signaling pathway;GO:0007631//feeding behavior;GO:0008217//regulation of blood pressure;GO:0021954//central nervous system neuron development;GO:0021987//cerebral cortex development;GO:0031175//neuron projection development
ENSGALG00000011271	353	890	692	641	310	890	3659	7219	2690	2357	2679	2387	10.28	12.7	21.23	11.29	9.06	11.44	133.47	153.74	41.07	38.81	44.69	30.16	12.6667	73.6567	2.5398	7.336e-08	9.88613e-06	LUM	lumican [Source:NCBI gene;Acc:417891]	Human Diseases	Cancer: overview	ko05205//Proteoglycans in cancer	K08122	GO:0005576//extracellular region;GO:0005583//fibrillar collagen trimer;GO:0005615//extracellular space;GO:0031012//extracellular matrix	GO:0005515//protein binding;GO:0005518//collagen binding	GO:0007601//visual perception;GO:0030199//collagen fibril organization;GO:0032914//positive regulation of transforming growth factor beta1 production;GO:0045944//positive regulation of transcription from RNA polymerase II promoter
ENSGALG00000016661	5	17	4	7	3	11	112	101	52	41	62	32	0.16	0.26	0.13	0.12	0.09	0.14	4.18	2.26	0.82	0.71	1.09	0.42	0.15	1.58	3.3969	7.43323e-08	9.96969e-06	BLK	BLK proto-oncogene, Src family tyrosine kinase [Source:NCBI gene;Acc:422035]	-	-	-	-	-	GO:0004672//protein kinase activity;GO:0004713//protein tyrosine kinase activity;GO:0004715//non-membrane spanning protein tyrosine kinase activity;GO:0005515//protein binding;GO:0005524//ATP binding	GO:0006468//protein phosphorylation;GO:0018108//peptidyl-tyrosine phosphorylation;GO:0032024//positive regulation of insulin secretion;GO:0032092//positive regulation of protein binding;GO:0050853//B cell receptor signaling pathway
ENSGALG00000049027	38	109	35	117	35	174	2020	658	331	360	357	412	1.26	1.78	1.23	2.35	1.17	2.55	84.12	16	5.77	6.77	6.8	5.94	1.72333	20.9	3.6002	7.51931e-08	1.00376e-05	gag	endogenous retrovirus group K member 9 Pol protein-like [Source:NCBI gene;Acc:107054036]	-	-	-	-	-	GO:0003676//nucleic acid binding;GO:0004190//aspartic-type endopeptidase activity;GO:0008270//zinc ion binding	GO:0006508//proteolysis;GO:0016032//viral process
ENSGALG00000051068	4	42	10	26	5	28	338	604	79	87	111	72	0.09	0.45	0.23	0.35	0.11	0.28	9.46	9.82	0.92	1.09	1.4	0.69	0.251667	3.89667	3.9527	7.63922e-08	1.01498e-05	SIGLEC1	XP_025006015.1 sialoadhesin isoform X1 [Gallus gallus]	Environmental Information Processing	Signaling molecules and interaction	ko04514//Cell adhesion molecules	K06548	GO:0005769//early endosome;GO:0005770//late endosome;GO:0005886//plasma membrane	GO:0046790//virion binding	GO:0075512//clathrin-mediated endocytosis of virus by host cell
MSTRG.26601	24	24	40	28	46	40	0	2	6	6	6	14	2.25	1.1	3.95	1.59	4.33	1.66	0	0.14	0.3	0.32	0.32	0.57	2.48	0.275	-3.1728	7.99922e-08	1.04805e-05	--	-	-	-	-	-	-	-	-
ENSGALG00000049466	150	169	227	141	155	191	20	17	80	67	72	93	5.67	3.14	9.01	3.23	5.87	3.18	0.94	0.46	1.59	1.44	1.56	1.53	5.01667	1.25333	-2.001	8.86109e-08	1.15562e-05	GCFC2	XP_025000954.1 GC-rich sequence DNA-binding factor 2-like, partial [Gallus gallus]	-	-	-	-	GO:0005634//nucleus	GO:0003677//DNA binding	GO:0000398//mRNA splicing, via spliceosome
ENSGALG00000041298	8	78	40	40	8	51	415	419	235	302	179	133	0.14	0.71	0.74	0.44	0.15	0.41	9.69	5.67	2.3	3.16	1.91	1.08	0.431667	3.96833	3.2005	9.21298e-08	1.196e-05	ITGAD	integrin, alpha D [Source:NCBI gene;Acc:101748640]	-	-	-	-	GO:0008305//integrin complex;GO:0009897//external side of plasma membrane;GO:0016020//membrane;GO:0016021//integral component of membrane	GO:0005178//integrin binding;GO:0046872//metal ion binding	GO:0007155//cell adhesion;GO:0007160//cell-matrix adhesion;GO:0007229//integrin-mediated signaling pathway;GO:0033627//cell adhesion mediated by integrin;GO:0098609//cell-cell adhesion
MSTRG.21626	5	122	17	13	2	20	4	425	807	804	785	1024	0.05	0.52	0.15	0.07	0.02	0.08	0.04	2.69	3.66	3.93	3.89	3.84	0.148333	3.00833	4.342	9.39779e-08	1.21442e-05	--	XP_052529297.1 uncharacterized protein LOC128076048 isoform X1 [Tympanuchus pallidicinctus]	-	-	-	-	-	-	-
ENSGALG00000049903	59	260	73	196	56	303	556	414	537	515	507	555	7.49	16.21	9.76	15.09	7.1	17.03	88.57	38.46	35.81	37.04	36.91	30.59	12.1133	44.5633	1.8793	9.87924e-08	1.27083e-05	AKR1B1	XP_015141718.1 aldose reductase isoform X1 [Gallus gallus]	Metabolism;Metabolism;Metabolism;Metabolism;Metabolism;Metabolism	Global and overview maps;Lipid metabolism;Carbohydrate metabolism;Carbohydrate metabolism;Metabolism of cofactors and vitamins;Carbohydrate metabolism	ko01100//Metabolic pathways;ko00561//Glycerolipid metabolism;ko00051//Fructose and mannose metabolism;ko00052//Galactose metabolism;ko00790//Folate biosynthesis;ko00040//Pentose and glucuronate interconversions	K00011;K00011;K00011;K00011;K00011;K00011	GO:0005829//cytosol	GO:0004032//alditol:NADP+ 1-oxidoreductase activity;GO:0016229//steroid dehydrogenase activity;GO:0016491//oxidoreductase activity;GO:0047086//ketosteroid monooxygenase activity;GO:0047834//D-threo-aldose 1-dehydrogenase activity	GO:0008202//steroid metabolic process;GO:0008209//androgen metabolic process
ENSGALG00000044641	2389	610	2097	717	1861	816	26	176	400	307	365	429	291.3	36.47	269.37	52.89	227.78	43.94	3.97	15.7	25.57	21.17	25.5	22.7	153.625	19.1017	-3.0076	1.02525e-07	1.31287e-05	DAPL1	death associated protein like 1 [Source:HGNC Symbol;Acc:HGNC:21490]	-	-	-	-	-	GO:0070513//death domain binding	GO:0010507//negative regulation of autophagy;GO:0034198//cellular response to amino acid starvation;GO:0097190//apoptotic signaling pathway
MSTRG.12425	3	6	5	7	2	10	0	59	184	103	106	157	0.22	0.22	0.39	0.31	0.14	0.3	0	3	6.71	4.01	4.22	4.69	0.263333	3.77167	3.8402	1.0532e-07	1.3426e-05	--	-	-	-	-	-	-	-	-
ENSGALG00000026884	3	4	2	2	2	4	73	48	31	32	28	15	0.21	0.14	0.15	0.09	0.14	0.13	6.55	2.52	1.16	1.3	1.15	0.47	0.143333	2.19167	3.9346	1.07726e-07	1.36711e-05	--	phospholipase A2 inhibitor and LY6/PLAUR domain containing [Source:NCBI gene;Acc:426893]	-	-	-	-	GO:0005576//extracellular region	GO:0004859//phospholipase inhibitor activity	-
MSTRG.23901	1	6	3	2	0	2	4	16	46	45	37	50	0.1	0.28	0.3	0.12	0	0.08	0.48	1.11	2.3	2.42	2.02	2.07	0.146667	1.73333	3.5629	1.08568e-07	1.37164e-05	--	-	-	-	-	-	-	-	-
MSTRG.30131	83	17	91	8	51	7	0	0	0	2	2	5	9.33	0.91	10.71	0.51	5.7	0.35	0	0	0	0.13	0.14	0.23	4.585	0.0833333	-5.7819	1.09377e-07	1.37572e-05	--	-	-	-	-	-	-	-	-
ENSGALG00000013090	3	14	2	6	0	8	22	68	40	43	32	40	0.07	0.16	0.05	0.08	0	0.08	0.63	1.15	0.48	0.56	0.42	0.4	0.0733333	0.606667	3.0484	1.11099e-07	1.3912e-05	LOXL4	lysyl oxidase like 4 [Source:NCBI gene;Acc:769927]	-	-	-	-	GO:0016020//membrane;GO:0043235//receptor complex	GO:0003909//DNA ligase activity;GO:0005044//scavenger receptor activity;GO:0005507//copper ion binding;GO:0016641//oxidoreductase activity, acting on the CH-NH2 group of donors, oxygen as acceptor	-
MSTRG.4268	181	225	145	292	335	433	0	35	84	62	65	88	5.28	3.22	4.46	5.15	9.81	5.58	0	0.75	1.29	1.02	1.09	1.11	5.58333	0.876667	-2.671	1.125e-07	1.40253e-05	--	PKU34199.1 hypothetical protein llap_15500 [Limosa lapponica baueri]	-	-	-	-	-	-	-
ENSGALG00000041295	41	56	18	153	60	154	1	5	24	18	13	31	1.12	0.75	0.52	2.53	1.65	1.86	0.03	0.1	0.34	0.28	0.2	0.37	1.405	0.22	-2.675	1.20941e-07	1.50115e-05	EN2	engrailed homeobox 2 [Source:NCBI gene;Acc:100859435]	Environmental Information Processing	Signal transduction	ko04341//Hedgehog signaling pathway - fly	K09319	GO:0001650//fibrillar center;GO:0005634//nucleus;GO:0005654//nucleoplasm;GO:0005730//nucleolus;GO:0030027//lamellipodium;GO:0030175//filopodium;GO:0030426//growth cone;GO:0043005//neuron projection	GO:0000978//RNA polymerase II core promoter proximal region sequence-specific DNA binding;GO:0000981//RNA polymerase II transcription factor activity, sequence-specific DNA binding;GO:0003677//DNA binding;GO:1990837//sequence-specific double-stranded DNA binding	GO:0006355//regulation of transcription, DNA-templated;GO:0006357//regulation of transcription from RNA polymerase II promoter;GO:0007275//multicellular organism development;GO:0007411//axon guidance;GO:0030182//neuron differentiation;GO:0030901//midbrain development;GO:0030902//hindbrain development;GO:0042327//positive regulation of phosphorylation;GO:0043524//negative regulation of neuron apop…
ENSGALG00000039205	220	1495	210	9	6	20	3	7	21	5	16	12	9.03	30.02	9.06	0.22	0.24	0.36	0.15	0.22	0.44	0.12	0.37	0.22	8.155	0.253333	-5.0086	1.24624e-07	1.54012e-05	cct3	T-complex protein 1 subunit gamma-like [Source:NCBI gene;Acc:101751456]	-	-	-	-	-	GO:0005524//ATP binding;GO:0016887//ATPase activity;GO:0051082//unfolded protein binding	GO:0006457//protein folding
ENSGALG00000017644	268	826	402	629	516	843	2287	2723	1758	1690	2648	1836	9.7	14.66	15.33	13.78	18.75	13.48	103.72	72.1	33.37	34.6	54.92	28.85	14.2833	54.5933	1.9344	1.26042e-07	1.55087e-05	COTL1	coactosin like F-actin binding protein 1 [Source:NCBI gene;Acc:768420]	-	-	-	-	GO:0005829//cytosol	GO:0003779//actin binding;GO:0019899//enzyme binding	GO:0050832//defense response to fungus
ENSGALG00000028709	28	55	18	68	17	86	103	122	109	179	145	173	1.51	1.46	1.02	2.22	0.92	2.05	6.96	4.82	3.08	5.46	4.48	4.05	1.53	4.80833	1.652	1.28416e-07	1.57323e-05	RNF144A	ring finger protein 144A [Source:NCBI gene;Acc:421922]	-	-	-	-	GO:0005794//Golgi apparatus;GO:0043231//intracellular membrane-bounded organelle	GO:0004842//ubiquitin-protein transferase activity	GO:0016567//protein ubiquitination
MSTRG.15075	42	212	42	244	75	399	0	17	38	34	32	47	0.59	1.47	0.63	2.09	1.07	2.5	0	0.18	0.28	0.27	0.26	0.29	1.39167	0.213333	-2.7056	1.2969e-07	1.582e-05	--	-	-	-	-	-	-	-	-
ENSGALG00000042030	2	3	13	2	0	5	198	237	67	39	72	50	0.08	0.06	0.52	0.05	0	0.08	9.34	6.52	1.32	0.83	1.55	0.82	0.131667	3.39667	4.6892	1.32234e-07	1.60387e-05	P4HA3	prolyl 4-hydroxylase subunit alpha 3 [Source:NCBI gene;Acc:419057]	Metabolism;Metabolism	Global and overview maps;Amino acid metabolism	ko01100//Metabolic pathways;ko00330//Arginine and proline metabolism	K00472;K00472	-	GO:0005506//iron ion binding;GO:0005515//protein binding;GO:0016705//oxidoreductase activity, acting on paired donors, with incorporation or reduction of molecular oxygen;GO:0031418//L-ascorbic acid binding	-
ENSGALG00000026836	53	271	57	124	29	201	955	1354	484	582	407	387	1.06	2.33	0.96	1.66	0.46	1.42	21.66	17.47	5.18	6.04	4.13	2.67	1.315	9.525	2.8567	1.38384e-07	1.6665e-05	COL16A1	collagen type XVI alpha 1 chain [Source:NCBI gene;Acc:430477]	-	-	-	-	-	-	-
MSTRG.26366	17	81	13	58	26	97	0	7	18	11	10	15	0.69	1.6	0.55	1.42	1.05	1.73	0	0.21	0.38	0.25	0.23	0.26	1.17333	0.221667	-2.4041	1.40013e-07	1.67897e-05	--	-	-	-	-	-	-	-	-
MSTRG.24863	71	88	59	163	75	277	5	25	45	36	49	81	1.3	0.78	1.13	1.79	1.36	2.22	0.12	0.33	0.43	0.37	0.5	0.64	1.43	0.398333	-1.844	1.49723e-07	1.78783e-05	gag	XP_046761090.1 uncharacterized protein LOC107057342 [Gallus gallus]	-	-	-	-	-	-	-
ENSGALG00000031754	28	52	19	48	16	54	224	719	198	166	101	133	0.57	0.52	0.41	0.59	0.33	0.49	5.73	10.74	2.12	1.92	1.18	1.18	0.485	3.81167	2.9744	1.65294e-07	1.94875e-05	KCNG2	potassium voltage-gated channel modifier subfamily G member 2 [Source:NCBI gene;Acc:395902]	-	-	-	-	GO:0008076//voltage-gated potassium channel complex;GO:0016020//membrane;GO:0016021//integral component of membrane	GO:0005216//ion channel activity;GO:0005244//voltage-gated ion channel activity;GO:0005249//voltage-gated potassium channel activity;GO:0005267//potassium channel activity;GO:0005515//protein binding	GO:0006811//ion transport;GO:0006813//potassium ion transport;GO:0034765//regulation of ion transmembrane transport;GO:0051260//protein homooligomerization;GO:0055085//transmembrane transport;GO:0071805//potassium ion transmembrane transport
ENSGALG00000012056	22	38	16	37	11	59	189	166	194	96	113	105	0.65	0.59	0.37	0.71	0.3	0.82	6.99	3.64	3.2	1.74	1.98	1.44	0.573333	3.165	2.4648	1.65816e-07	1.94875e-05	GRAP2	GRB2-related adaptor protein 2 [Source:NCBI gene;Acc:770756]	-	-	-	-	GO:0005634//nucleus;GO:0005654//nucleoplasm;GO:0005737//cytoplasm;GO:0005768//endosome;GO:0005829//cytosol;GO:0005886//plasma membrane	GO:0005515//protein binding	-
MSTRG.8055	35	7	33	103	63	115	0	6	11	4	10	12	0.82	0.08	0.82	1.46	1.48	1.19	0	0.1	0.14	0.05	0.13	0.12	0.975	0.09	-3.4374	1.65953e-07	1.94875e-05	--	-	-	-	-	-	-	-	-
ENSGALG00000017242	85	242	76	142	58	236	639	841	462	427	433	471	1.5	2.09	1.41	1.51	1.03	1.84	14.11	10.84	4.27	4.26	4.37	3.6	1.56333	6.90833	2.1437	1.66656e-07	1.94891e-05	FZD4	frizzled class receptor 4 [Source:NCBI gene;Acc:373887]	Human Diseases;Human Diseases;Human Diseases;Human Diseases;Human Diseases;Human Diseases;Environmental Information Processing;Environmental Information Processing;Environmental Information Processing;Human Diseases;Human Diseases;Human Diseases;Cellular Processes;Organismal Systems;Human Diseases	Cancer: overview;Neurodegenerative disease;Infectious disease: viral;Neurodegenerative disease;Cancer: overview;Cancer: specific types;Signal transduction;Signal transduction;Signal transduction;Endocrine and metabolic disease;Cancer: specific types;Cancer: specific types;Cellular community - eukaryotes;Endocrine system;Cancer: specific types	ko05200//Pathways in cancer;ko05022//Pathways of neurodegeneration - multiple diseases;ko05165//Human papillomavirus infection;ko05010//Alzheimer disease;ko05205//Proteoglycans in cancer;ko05225//Hepatocellular carcinoma;ko04310//Wnt signaling pathway;ko04390//Hippo signaling pathway;ko04150//mTOR signaling pathway;ko04934//Cushing syndrome;ko05226//Gastric cancer;ko05224//Breast cancer;ko04550//…	K02354;K02354;K02354;K02354;K02354;K02354;K02354;K02354;K02354;K02354;K02354;K02354;K02354;K02354;K02354	GO:0005615//extracellular space;GO:0005886//plasma membrane;GO:0005911//cell-cell junction;GO:0009986//cell surface;GO:0016020//membrane;GO:0016021//integral component of membrane;GO:0030425//dendrite;GO:0045202//synapse;GO:0070062//extracellular exosome	GO:0001540//beta-amyloid binding;GO:0004888//transmembrane signaling receptor activity;GO:0004896//cytokine receptor activity;GO:0004930//G-protein coupled receptor activity;GO:0005515//protein binding;GO:0017147//Wnt-protein binding;GO:0019955//cytokine binding;GO:0030165//PDZ domain binding;GO:0031625//ubiquitin protein ligase binding;GO:0038023//signaling receptor activity;GO:0042803//protein …	GO:0001553//luteinization;GO:0001568//blood vessel development;GO:0001570//vasculogenesis;GO:0007165//signal transduction;GO:0007166//cell surface receptor signaling pathway;GO:0007186//G-protein coupled receptor signaling pathway;GO:0007223//Wnt signaling pathway, calcium modulating pathway;GO:0007605//sensory perception of sound;GO:0010812//negative regulation of cell-substrate adhesion;GO:0016…
MSTRG.20599	7	0	13	86	54	123	0	0	1	0	0	1	0.12	0	0.24	0.9	0.95	0.94	0	0	0.01	0	0	0.01	0.525	0.00333333	-7.2992	1.67849e-07	1.95438e-05	--	-	-	-	-	-	-	-	-
ENSGALG00000043234	172	134	232	347	200	379	5637	2180	1907	1476	717	1137	19.08	7.29	27.11	23.28	22.26	18.56	783.23	176.84	110.9	92.58	45.56	54.73	19.5967	210.64	3.4261	1.68504e-07	1.95438e-05	HBA1	hemoglobin subunit alpha 1 [Source:NCBI gene;Acc:416652]	Human Diseases;Human Diseases	Infectious disease: parasitic;Infectious disease: parasitic	ko05143//African trypanosomiasis;ko05144//Malaria	K13822;K13822	GO:0005615//extracellular space;GO:0005833//hemoglobin complex;GO:0031838//haptoglobin-hemoglobin complex	GO:0004601//peroxidase activity;GO:0005344//oxygen transporter activity;GO:0005506//iron ion binding;GO:0019825//oxygen binding;GO:0020037//heme binding;GO:0031720//haptoglobin binding;GO:0043177//organic acid binding;GO:0046872//metal ion binding	GO:0015671//oxygen transport;GO:0042744//hydrogen peroxide catabolic process;GO:0098869//cellular oxidant detoxification
ENSGALG00000035584	3223	14666	11386	5976	2096	10881	96573	99112	39579	51162	38835	32095	38.63	86.17	143.72	43.33	25.23	57.61	1449.71	868.64	248.68	346.73	266.61	166.92	65.7817	557.882	3.0842	1.73633e-07	2.00564e-05	COL3A1	collagen type III alpha 1 chain [Source:NCBI gene;Acc:396340]	Human Diseases;Human Diseases;Organismal Systems;Organismal Systems;Human Diseases;Organismal Systems	Cardiovascular disease;Infectious disease: parasitic;Immune system;Endocrine system;Endocrine and metabolic disease;Digestive system	ko05415//Diabetic cardiomyopathy;ko05146//Amoebiasis;ko04611//Platelet activation;ko04926//Relaxin signaling pathway;ko04933//AGE-RAGE signaling pathway in diabetic complications;ko04974//Protein digestion and absorption	K19720;K19720;K19720;K19720;K19720;K19720	-	GO:0005201//extracellular matrix structural constituent;GO:0005515//protein binding	-
MSTRG.19928	40	48	33	28	34	47	0	4	8	8	8	24	1.4	0.82	1.22	0.59	1.19	0.73	0	0.1	0.15	0.16	0.16	0.36	0.991667	0.155	-2.6776	1.76095e-07	2.0258e-05	--	-	-	-	-	-	-	-	-
ENSGALG00000037272	4	3	5	3	1	1	262	65	81	20	25	15	0.21	0.08	0.28	0.1	0.05	0.02	17.09	2.51	2.22	0.59	0.72	0.34	0.123333	3.91167	4.9871	1.82572e-07	2.09182e-05	HOXD8	homeobox D8 [Source:NCBI gene;Acc:396301]	-	-	-	-	GO:0005634//nucleus	GO:0000977//RNA polymerase II regulatory region sequence-specific DNA binding;GO:0000981//RNA polymerase II transcription factor activity, sequence-specific DNA binding;GO:0001228//transcriptional activator activity, RNA polymerase II transcription regulatory region sequence-specific binding;GO:0003677//DNA binding;GO:0003700//transcription factor activity, sequence-specific DNA binding;GO:199083…	GO:0000122//negative regulation of transcription from RNA polymerase II promoter;GO:0006355//regulation of transcription, DNA-templated;GO:0006357//regulation of transcription from RNA polymerase II promoter;GO:0009952//anterior/posterior pattern specification;GO:0045944//positive regulation of transcription from RNA polymerase II promoter;GO:0048705//skeletal system morphogenesis
MSTRG.4770	274	351	206	211	157	255	2	29	75	94	74	116	14.29	8.98	11.31	6.67	8.25	5.88	0.1	1.1	2.05	2.77	2.23	2.63	9.23	1.81333	-2.3477	1.87649e-07	2.14132e-05	--	XP_046790381.1 uncharacterized protein LOC124417691 isoform X1 [Gallus gallus]	-	-	-	-	-	-	-
ENSGALG00000030075	36	132	43	294	78	343	4579	2014	612	594	532	618	0.27	0.48	0.33	1.32	0.58	1.12	42.41	10.89	2.37	2.48	2.25	1.98	0.683333	10.3967	3.9274	1.90324e-07	2.16312e-05	FCGBP	IgGFc-binding protein-like [Source:NCBI gene;Acc:429249]	-	-	-	-	-	GO:0005515//protein binding	-
ENSGALG00000054645	59	125	45	82	55	128	9	20	46	49	49	72	2	2.06	1.58	1.68	1.86	1.91	0.36	0.5	0.81	0.94	0.94	1.06	1.84833	0.768333	-1.2664	1.96534e-07	2.22477e-05	GCFC2	XP_031460773.1 GC-rich sequence DNA-binding factor 2 [Phasianus colchicus]	-	-	-	-	GO:0005634//nucleus	GO:0003677//DNA binding	GO:0000398//mRNA splicing, via spliceosome
ENSGALG00000041555	770	2916	3521	2412	786	3961	41340	38441	11670	16837	10681	7603	11.69	21.7	56.3	22.15	11.98	26.55	786.14	426.77	92.88	144.54	92.88	50.09	25.0617	265.55	3.4054	2.05428e-07	2.30698e-05	COL1A1	collagen type I alpha 1 chain [Source:NCBI gene;Acc:395532]	Environmental Information Processing;Human Diseases;Cellular Processes;Human Diseases;Human Diseases;Human Diseases;Organismal Systems;Organismal Systems;Human Diseases;Environmental Information Processing;Organismal Systems	Signal transduction;Infectious disease: viral;Cellular community - eukaryotes;Cancer: overview;Cardiovascular disease;Infectious disease: parasitic;Immune system;Endocrine system;Endocrine and metabolic disease;Signaling molecules and interaction;Digestive system	ko04151//PI3K-Akt signaling pathway;ko05165//Human papillomavirus infection;ko04510//Focal adhesion;ko05205//Proteoglycans in cancer;ko05415//Diabetic cardiomyopathy;ko05146//Amoebiasis;ko04611//Platelet activation;ko04926//Relaxin signaling pathway;ko04933//AGE-RAGE signaling pathway in diabetic complications;ko04512//ECM-receptor interaction;ko04974//Protein digestion and absorption	K06236;K06236;K06236;K06236;K06236;K06236;K06236;K06236;K06236;K06236;K06236	GO:0005581//collagen trimer;GO:0005584//collagen type I trimer;GO:0005615//extracellular space;GO:0005737//cytoplasm;GO:0031012//extracellular matrix	GO:0002020//protease binding;GO:0005201//extracellular matrix structural constituent;GO:0005515//protein binding;GO:0042802//identical protein binding;GO:0048407//platelet-derived growth factor binding	GO:0001501//skeletal system development;GO:0001568//blood vessel development;GO:0001649//osteoblast differentiation;GO:0001957//intramembranous ossification;GO:0001958//endochondral ossification;GO:0007601//visual perception;GO:0007605//sensory perception of sound;GO:0010718//positive regulation of epithelial to mesenchymal transition;GO:0010812//negative regulation of cell-substrate adhesion;GO:…
MSTRG.1687	18	80	18	71	29	123	1	15	22	12	11	17	0.5	1.08	0.52	1.19	0.8	1.5	0.03	0.3	0.32	0.19	0.17	0.2	0.931667	0.201667	-2.2078	2.07653e-07	2.32276e-05	--	-	-	-	-	-	-	-	-
MSTRG.17464	168	728	256	484	135	743	443	1096	1487	1341	1139	1073	3.5	8.52	5.93	6.61	2.86	7.19	13.45	19.1	18.45	18.04	15.4	10.92	5.76833	15.8933	1.4622	2.11425e-07	2.35565e-05	--	-	-	-	-	-	-	-	-
ENSGALG00000029424	1	8	3	13	1	10	49	377	44	37	43	31	0.03	0.11	0.09	0.23	0.03	0.13	1.79	8.02	0.67	0.61	0.72	0.39	0.103333	2.03333	4.2985	2.1244e-07	2.35767e-05	JPH3	junctophilin 3 [Source:NCBI gene;Acc:415830]	-	-	-	-	GO:0005783//endoplasmic reticulum;GO:0005789//endoplasmic reticulum membrane;GO:0005886//plasma membrane;GO:0030314//junctional membrane complex	-	GO:0007612//learning;GO:0007613//memory;GO:0035640//exploration behavior;GO:0040011//locomotion;GO:0048168//regulation of neuronal synaptic plasticity;GO:0050885//neuromuscular process controlling balance;GO:0060314//regulation of ryanodine-sensitive calcium-release channel activity
MSTRG.30263	173	21	166	28	100	24	2	2	17	8	15	12	27.01	1.63	27.28	2.66	15.58	1.64	0.34	0.26	1.39	0.72	1.33	0.82	12.6333	0.81	-3.9632	2.1541e-07	2.3813e-05	--	-	-	-	-	-	-	-	-
ENSGALG00000014918	286	147	254	100	78	137	2	51	37	29	15	35	6.88	1.73	6.44	1.46	1.88	1.46	0.06	0.9	0.47	0.39	0.21	0.37	3.30833	0.4	-3.048	2.31094e-07	2.54473e-05	RFX6	regulatory factor X6 [Source:NCBI gene;Acc:421737]	Human Diseases	Endocrine and metabolic disease	ko04950//Maturity onset diabetes of the young	K19521	GO:0005634//nucleus	GO:0000976//transcription regulatory region sequence-specific DNA binding;GO:0000977//RNA polymerase II regulatory region sequence-specific DNA binding;GO:0001228//transcriptional activator activity, RNA polymerase II transcription regulatory region sequence-specific binding;GO:0003677//DNA binding;GO:0003700//transcription factor activity, sequence-specific DNA binding	GO:0003309//type B pancreatic cell differentiation;GO:0003310//pancreatic A cell differentiation;GO:0003311//pancreatic D cell differentiation;GO:0006355//regulation of transcription, DNA-templated;GO:0031018//endocrine pancreas development;GO:0035774//positive regulation of insulin secretion involved in cellular response to glucose stimulus;GO:0042593//glucose homeostasis;GO:0045893//positive re…
ENSGALG00000050072	4	16	1	6	1	11	57	96	47	40	53	26	0.13	0.25	0.03	0.11	0.03	0.15	2.25	2.22	0.78	0.71	0.96	0.36	0.116667	1.21333	3.3785	2.34772e-07	2.57521e-05	EMID1	EMI domain containing 1 [Source:NCBI gene;Acc:100859612]	-	-	-	-	-	GO:0005515//protein binding	-
ENSGALG00000008447	3	9	3	11	4	21	163	156	64	38	30	40	0.16	0.24	0.17	0.36	0.22	0.5	11.04	6.17	1.81	1.16	0.93	0.94	0.275	3.675	3.7402	2.35913e-07	2.57773e-05	SH2D1A	SH2 domain containing 1A [Source:NCBI gene;Acc:100857869]	-	-	-	-	GO:0005737//cytoplasm	-	GO:0006959//humoral immune response;GO:0045954//positive regulation of natural killer cell mediated cytotoxicity;GO:0050776//regulation of immune response;GO:0050860//negative regulation of T cell receptor signaling pathway
MSTRG.26042	19	79	19	25	18	39	5	8	9	11	9	10	1.14	2.33	1.2	0.91	1.09	1.04	0.38	0.35	0.28	0.37	0.31	0.26	1.285	0.325	-1.9833	2.38494e-07	2.59592e-05	--	-	-	-	-	-	-	-	-
ENSGALG00000036175	7	23	8	11	2	18	177	167	81	55	45	52	0.47	0.76	0.57	0.45	0.14	0.53	14.92	8.22	2.86	2.09	1.73	1.52	0.486667	5.22333	3.424	2.47931e-07	2.66785e-05	CAPG	capping actin protein, gelsolin like [Source:NCBI gene;Acc:431244]	-	-	-	-	GO:0005634//nucleus;GO:0005654//nucleoplasm;GO:0005730//nucleolus;GO:0005737//cytoplasm;GO:0005814//centriole;GO:0072686//mitotic spindle;GO:0090543//Flemming body	GO:0019904//protein domain specific binding;GO:0044877//macromolecular complex binding;GO:0051015//actin filament binding	GO:0051016//barbed-end actin filament capping
ENSGALG00000002638	13	35	16	35	16	61	173	899	128	122	108	109	0.39	0.51	0.5	0.65	0.48	0.79	6.44	19.02	2.02	2.1	1.98	1.45	0.553333	5.50167	3.3136	2.67414e-07	2.8666e-05	NGR_a01490	serine racemase-like [Source:NCBI gene;Acc:423635]	Metabolism;Metabolism;Metabolism;Metabolism;Metabolism	Global and overview maps;Global and overview maps;Global and overview maps;Amino acid metabolism;Amino acid metabolism	ko01100//Metabolic pathways;ko01200//Carbon metabolism;ko01230//Biosynthesis of amino acids;ko00260//Glycine, serine and threonine metabolism;ko00290//Valine, leucine and isoleucine biosynthesis	K01754;K01754;K01754;K01754;K01754	-	-	-
MSTRG.16220	5	77	7	19	23	22	0	0	3	1	3	2	0.63	4.76	0.93	1.45	2.91	1.23	0	0	0.2	0.07	0.22	0.11	1.985	0.1	-4.3111	2.7046e-07	2.8883e-05	--	XP_042687834.1 zinc finger and BTB domain-containing protein 44 isoform X4 [Centrocercus urophasianus]	-	-	-	-	-	-	-
ENSGALG00000047761	36	156	51	99	40	162	562	479	392	295	283	283	2.45	4.91	3.71	3.85	2.9	4.66	45.29	22.51	13.29	10.77	10.49	7.96	3.74667	18.385	2.2948	2.80581e-07	2.97395e-05	--	uncharacterized LOC769729 [Source:NCBI gene;Acc:769729]	-	-	-	-	GO:0005886//plasma membrane;GO:0016020//membrane;GO:0019898//extrinsic component of membrane	-	GO:0019835//cytolysis;GO:0044179//hemolysis in other organism
ENSGALG00000050750	0	5	5	7	1	10	22	26	34	27	31	37	0	0.22	0.47	0.38	0.09	0.39	2.45	1.69	1.59	1.36	1.58	1.43	0.258333	1.68333	2.704	2.88341e-07	3.04479e-05	NRN1L	neuritin 1 like [Source:NCBI gene;Acc:100858970]	-	-	-	-	GO:0005615//extracellular space;GO:0016020//membrane;GO:0030424//axon;GO:0046658//anchored component of plasma membrane	GO:0042802//identical protein binding	GO:0007399//nervous system development;GO:1990138//neuron projection extension
ENSGALG00000048964	27	48	38	67	39	82	14	12	17	26	20	29	0.81	0.61	1.11	1.04	1.01	0.92	0.47	0.23	0.22	0.38	0.29	0.32	0.916667	0.318333	-1.5259	2.89823e-07	3.04906e-05	--	XP_031460773.1 GC-rich sequence DNA-binding factor 2 [Phasianus colchicus]	-	-	-	-	GO:0005634//nucleus	GO:0003677//DNA binding	GO:0000398//mRNA splicing, via spliceosome
ENSGALG00000040120	4	8	5	10	4	8	228	103	57	27	29	32	0.34	0.29	0.4	0.45	0.27	0.27	20.92	5.59	2.21	1.11	1.2	1.04	0.336667	5.345	3.9888	2.98787e-07	3.12563e-05	GLYATL3	glycine N-acyltransferase-like protein 3 [Source:NCBI gene;Acc:107049269]	-	-	-	-	GO:0005739//mitochondrion	GO:0008080//N-acetyltransferase activity;GO:0047961//glycine N-acyltransferase activity	-
MSTRG.15554	36	25	24	95	63	115	1	6	15	19	16	22	1.08	0.37	0.76	1.72	1.89	1.52	0.04	0.13	0.23	0.32	0.27	0.29	1.22333	0.213333	-2.5196	2.9931e-07	3.12563e-05	--	-	-	-	-	-	-	-	-
ENSGALG00000012173	6	30	11	17	6	18	558	452	81	31	62	39	0.3	0.74	0.58	0.51	0.3	0.4	34.99	16.54	2.13	0.88	1.78	0.85	0.471667	9.52833	4.3364	3.02487e-07	3.1472e-05	LGALS3	lectin, galactoside-binding, soluble, 3 [Source:NCBI gene;Acc:373917]	-	-	-	-	GO:0001772//immunological synapse;GO:0005634//nucleus;GO:0005654//nucleoplasm;GO:0005737//cytoplasm;GO:0005743//mitochondrial inner membrane;GO:0005829//cytosol	GO:0019863//IgE binding;GO:0019903//protein phosphatase binding;GO:0030246//carbohydrate binding;GO:0042056//chemoattractant activity;GO:0043236//laminin binding	GO:0002548//monocyte chemotaxis;GO:0030593//neutrophil chemotaxis;GO:0030855//epithelial cell differentiation;GO:0031334//positive regulation of protein complex assembly;GO:0042129//regulation of T cell proliferation;GO:0045806//negative regulation of endocytosis;GO:0048245//eosinophil chemotaxis;GO:0048246//macrophage chemotaxis;GO:0050918//positive chemotaxis;GO:0070232//regulation of T cell ap…
ENSGALG00000051055	43	74	40	113	33	157	138	367	226	212	223	281	0.85	0.72	0.83	1.35	0.66	1.37	3.42	5.31	2.34	2.37	2.53	2.41	0.963333	3.06333	1.669	3.13644e-07	3.25132e-05	MAPK8IP2	C-Jun-amino-terminal kinase-interacting protein 2-like [Source:NCBI gene;Acc:107050884]	Environmental Information Processing	Signal transduction	ko04010//MAPK signaling pathway	K04435	GO:0005737//cytoplasm	GO:0005078//MAP-kinase scaffold activity;GO:0005515//protein binding;GO:0019901//protein kinase binding	GO:0046328//regulation of JNK cascade;GO:2001234//negative regulation of apoptotic signaling pathway
ENSGALG00000000584	30	145	40	90	18	132	723	659	347	260	242	278	0.29	0.67	0.4	0.51	0.17	0.55	8.56	4.59	1.72	1.39	1.31	1.14	0.431667	3.11833	2.8528	3.19634e-07	3.30133e-05	Ptprv	protein tyrosine phosphatase, receptor type, V, pseudogene [Source:NCBI gene;Acc:421174]	-	-	-	-	-	GO:0004725//protein tyrosine phosphatase activity;GO:0005515//protein binding;GO:0016791//phosphatase activity	GO:0006470//protein dephosphorylation;GO:0016311//dephosphorylation
MSTRG.21595	7	11	13	55	41	82	1	0	2	4	6	5	0.37	0.28	0.68	1.7	2.1	1.87	0.09	0	0.05	0.12	0.17	0.11	1.16667	0.09	-3.6963	3.34438e-07	3.43732e-05	--	XP_046790381.1 uncharacterized protein LOC124417691 isoform X1 [Gallus gallus]	-	-	-	-	-	-	-
MSTRG.28958	9	1	3	4	2	7	0	58	209	134	166	214	0.32	0.02	0.11	0.09	0.07	0.11	0	1.49	3.86	2.67	3.35	3.27	0.12	2.44	4.3458	3.35229e-07	3.43732e-05	--	-	-	-	-	-	-	-	-
MSTRG.20002	43	18	61	137	53	233	0	4	29	7	16	13	3.59	0.74	5.37	6.93	4.45	8.6	0	0.23	1.29	0.32	0.75	0.46	4.94667	0.508333	-3.2826	3.46181e-07	3.5368e-05	--	-	-	-	-	-	-	-	-
MSTRG.27356	690	344	578	232	509	196	45	64	122	124	148	196	21.93	5.36	19.35	4.46	16.24	2.75	1.79	1.49	2.03	2.23	2.7	2.7	11.6817	2.15667	-2.4374	3.49383e-07	3.55667e-05	--	-	-	-	-	-	-	-	-
MSTRG.30252	73	13	85	19	50	5	0	1	5	1	2	8	14.42	1.26	17.86	2.25	9.95	0.47	0	0.14	0.54	0.11	0.24	0.71	7.70167	0.29	-4.731	3.51313e-07	3.5635e-05	--	-	-	-	-	-	-	-	-
MSTRG.15579	6	36	3	33	8	44	161	164	115	115	96	73	0.16	0.45	0.06	0.51	0.17	0.42	5.06	3.04	1.56	1.64	1.41	0.95	0.295	2.27667	2.9481	3.5729e-07	3.61118e-05	Afap1l1	XP_054660542.1 actin filament-associated protein 1-like isoform X7 [Grus americana]	-	-	-	-	-	-	-
ENSGALG00000031255	4	26	5	20	5	25	94	743	117	34	46	68	0.13	0.53	0.22	0.43	0.22	0.43	4.74	23.04	2.57	0.8	1.08	1.16	0.326667	5.565	4.0905	3.67488e-07	3.70103e-05	FGF1	fibroblast growth factor 1 [Source:NCBI gene;Acc:396094]	Human Diseases;Environmental Information Processing;Environmental Information Processing;Environmental Information Processing;Cellular Processes;Environmental Information Processing;Environmental Information Processing;Environmental Information Processing;Human Diseases;Human Diseases;Human Diseases	Cancer: overview;Signal transduction;Signal transduction;Signal transduction;Cell motility;Signal transduction;Signal transduction;Signal transduction;Cancer: specific types;Cancer: specific types;Cancer: specific types	ko05200//Pathways in cancer;ko04151//PI3K-Akt signaling pathway;ko04020//Calcium signaling pathway;ko04010//MAPK signaling pathway;ko04810//Regulation of actin cytoskeleton;ko04014//Ras signaling pathway;ko04015//Rap1 signaling pathway;ko04390//Hippo signaling pathway;ko05226//Gastric cancer;ko05224//Breast cancer;ko05218//Melanoma	K18496;K18496;K18496;K18496;K18496;K18496;K18496;K18496;K18496;K18496;K18496	GO:0005576//extracellular region;GO:0005615//extracellular space;GO:0005634//nucleus;GO:0005654//nucleoplasm;GO:0005737//cytoplasm;GO:0005829//cytosol;GO:0005938//cell cortex;GO:0031012//extracellular matrix	GO:0005104//fibroblast growth factor receptor binding;GO:0005178//integrin binding;GO:0008083//growth factor activity;GO:0008201//heparin binding;GO:0044548//S100 protein binding	GO:0001525//angiogenesis;GO:0001759//organ induction;GO:0001934//positive regulation of protein phosphorylation;GO:0003347//epicardial cell to mesenchymal cell transition;GO:0008284//positive regulation of cell proliferation;GO:0008543//fibroblast growth factor receptor signaling pathway;GO:0009887//organ morphogenesis;GO:0010595//positive regulation of endothelial cell migration;GO:0010628//posi…
ENSGALG00000036327	6	3	4	3	2	7	79	423	27	23	18	28	0.15	0.03	0.1	0.03	0.03	0.07	1.72	5.45	0.28	0.3	0.21	0.25	0.0683333	1.36833	4.3237	3.72447e-07	3.73768e-05	NGEF	neuronal guanine nucleotide exchange factor [Source:NCBI gene;Acc:424744]	Organismal Systems	Development and regeneration	ko04360//Axon guidance	K07525	-	GO:0005085//guanyl-nucleotide exchange factor activity;GO:0005515//protein binding	-
ENSGALG00000006724	53	144	115	166	42	237	217	516	686	304	420	433	1.86	2.47	4.24	3.52	1.46	3.66	9.51	13.21	12.58	6.01	8.4	6.57	2.86833	9.38	1.7094	3.77039e-07	3.77039e-05	GPC5	glypican 2 [Source:NCBI gene;Acc:429143]	-	-	-	-	GO:0046658//anchored component of plasma membrane	-	GO:0009966//regulation of signal transduction
MSTRG.8285	53	80	72	183	74	261	0	12	56	28	22	34	2.38	1.77	3.39	4.98	3.35	5.21	0	0.39	1.35	0.71	0.56	0.67	3.51333	0.613333	-2.5181	3.80471e-07	3.79131e-05	--	-	-	-	-	-	-	-	-
MSTRG.8502	42	40	46	61	33	56	0	2	15	14	18	16	1.24	0.58	1.43	1.09	0.98	0.73	0	0.04	0.23	0.23	0.3	0.21	1.00833	0.168333	-2.5826	3.86854e-07	3.83117e-05	--	-	-	-	-	-	-	-	-
ENSGALG00000037675	673	1055	582	831	435	1317	1428	3302	1971	2513	2407	2187	6.86	5.24	6.21	5.09	4.42	5.89	18.6	24.95	10.48	14.4	13.97	9.62	5.61833	15.3367	1.4488	3.87732e-07	3.83117e-05	COL14A1	collagen type XIV alpha 1 chain [Source:NCBI gene;Acc:396276]	Organismal Systems	Digestive system	ko04974//Protein digestion and absorption	K08133	-	GO:0005515//protein binding	-
ENSGALG00000029264	3	27	57	10	5	22	1443	332	191	236	237	84	0.15	0.66	2.99	0.3	0.25	0.48	90	12.09	4.99	6.64	6.76	1.81	0.805	20.3817	4.6621	3.88533e-07	3.83117e-05	PI15	peptidase inhibitor 15 [Source:NCBI gene;Acc:374241]	-	-	-	-	GO:0005576//extracellular region;GO:0005615//extracellular space	GO:0030414//peptidase inhibitor activity	GO:0010466//negative regulation of peptidase activity
MSTRG.1926	352	366	318	303	213	519	2	40	143	108	107	139	8.18	4.17	7.79	4.26	4.97	5.33	0.06	0.68	1.74	1.42	1.43	1.4	5.78333	1.12167	-2.3663	3.92548e-07	3.85733e-05	--	-	-	-	-	-	-	-	-
ENSGALG00000006546	1538	4259	1094	1859	986	2975	3503	5363	4833	5213	5183	6563	34.14	46.34	25.58	24.96	21.97	29.16	97.41	87.06	56.25	65.44	65.91	63.22	30.3583	72.5483	1.2568	3.978e-07	3.89541e-05	CD81	CD81 molecule [Source:NCBI gene;Acc:374256]	Organismal Systems;Human Diseases;Human Diseases	Immune system;Infectious disease: viral;Infectious disease: parasitic	ko04662//B cell receptor signaling pathway;ko05160//Hepatitis C;ko05144//Malaria	K06508;K06508;K06508	GO:0001772//immunological synapse;GO:0005886//plasma membrane;GO:0005887//integral component of plasma membrane;GO:0009925//basal plasma membrane;GO:0016020//membrane;GO:0016021//integral component of membrane;GO:0016323//basolateral plasma membrane;GO:0031982//vesicle;GO:0070062//extracellular exosome;GO:0097197//tetraspanin-enriched microdomain	GO:0001618//virus receptor activity;GO:0005178//integrin binding;GO:0015485//cholesterol binding;GO:0042289//MHC class II protein binding;GO:1990459//transferrin receptor binding	GO:0001771//immunological synapse formation;GO:0002455//humoral immune response mediated by circulating immunoglobulin;GO:0002863//positive regulation of inflammatory response to antigenic stimulus;GO:0008104//protein localization;GO:0008284//positive regulation of cell proliferation;GO:0014905//myoblast fusion involved in skeletal muscle regeneration;GO:0030890//positive regulation of B cell pro…
ENSGALG00000009360	13	30	14	20	4	25	191	196	103	89	71	60	0.37	0.42	0.42	0.35	0.12	0.32	6.88	4.12	1.55	1.45	1.17	0.75	0.333333	2.65333	2.9928	4.0522e-07	3.95439e-05	CAPN2	calpain 2 [Source:NCBI gene;Acc:395963]	Human Diseases;Human Diseases;Human Diseases;Cellular Processes;Cellular Processes;Genetic Information Processing;Cellular Processes;Cellular Processes	Neurodegenerative disease;Neurodegenerative disease;Infectious disease: bacterial;Cellular community - eukaryotes;Cell growth and death;Folding, sorting and degradation;Cell growth and death;Cell growth and death	ko05022//Pathways of neurodegeneration - multiple diseases;ko05010//Alzheimer disease;ko05131//Shigellosis;ko04510//Focal adhesion;ko04218//Cellular senescence;ko04141//Protein processing in endoplasmic reticulum;ko04217//Necroptosis;ko04210//Apoptosis	K03853;K03853;K03853;K03853;K03853;K03853;K03853;K03853	GO:0000785//chromatin;GO:0005634//nucleus;GO:0005737//cytoplasm;GO:0005764//lysosome;GO:0005783//endoplasmic reticulum;GO:0005794//Golgi apparatus;GO:0005829//cytosol;GO:0005886//plasma membrane;GO:0031143//pseudopodium;GO:0045121//membrane raft;GO:0097038//perinuclear endoplasmic reticulum	GO:0004198//calcium-dependent cysteine-type endopeptidase activity;GO:0005509//calcium ion binding;GO:0008233//peptidase activity	GO:0006508//proteolysis;GO:0007520//myoblast fusion;GO:0051493//regulation of cytoskeleton organization;GO:0051603//proteolysis involved in cellular protein catabolic process;GO:0071230//cellular response to amino acid stimulus
ENSGALG00000050515	17	4	5	17	3	1	655	513	381	19	17	27	3.23	0.37	1	1.96	0.57	0.08	156.13	71.39	38.01	2.04	1.85	2.23	1.20167	45.275	5.2356	4.20966e-07	4.0846e-05	IGHA1	collagen alpha-2(IV) chain-like [Source:NCBI gene;Acc:107051274]	Environmental Information Processing;Environmental Information Processing;Human Diseases;Human Diseases;Human Diseases;Human Diseases;Human Diseases;Cellular Processes;Human Diseases;Environmental Information Processing;Organismal Systems;Environmental Information Processing;Human Diseases;Organismal Systems;Organismal Systems;Human Diseases;Human Diseases;Human Diseases;Organismal Systems;Human …	Signal transduction;Signal transduction;Infectious disease: viral;Infectious disease: viral;Infectious disease: bacterial;Cancer: overview;Infectious disease: bacterial;Transport and catabolism;Infectious disease: bacterial;Signal transduction;Immune system;Signal transduction;Immune disease;Immune system;Immune system;Infectious disease: parasitic;Cardiovascular disease;Immune disease;Immune sys…	ko04151//PI3K-Akt signaling pathway;ko04020//Calcium signaling pathway;ko05169//Epstein-Barr virus infection;ko05171//Coronavirus disease - COVID-19;ko05130//Pathogenic Escherichia coli infection;ko05202//Transcriptional misregulation in cancer;ko05152//Tuberculosis;ko04145//Phagosome;ko05135//Yersinia infection;ko04072//Phospholipase D signaling pathway;ko04613//Neutrophil extracellular trap for…	K06856;K06856;K06856;K06856;K06856;K06856;K06856;K06856;K06856;K06856;K06856;K06856;K06856;K06856;K06856;K06856;K06856;K06856;K06856;K06856;K06856;K06856;K06856;K06856;K06856;K06856;K06856;K06856;K06856;K06856	-	-	-
MSTRG.23640	19	0	55	81	25	177	0	0	2	3	0	0	0.59	0	1.79	1.51	0.77	2.41	0	0	0.03	0.05	0	0	1.17833	0.0133333	-6.4656	4.21449e-07	4.0846e-05	--	XP_052532283.1 caspase-10-like isoform X1 [Tympanuchus pallidicinctus]	-	-	-	-	-	-	-
ENSGALG00000047283	22	52	27	34	9	29	154	480	175	108	133	103	0.64	0.79	0.86	0.62	0.26	0.37	6.1	10.81	2.83	1.87	2.37	1.36	0.59	4.22333	2.8396	4.36866e-07	4.21956e-05	DMBT1	deleted in malignant brain tumors 1 [Source:NCBI gene;Acc:426819]	-	-	-	-	GO:0016020//membrane	GO:0005044//scavenger receptor activity	-
ENSGALG00000032803	6	41	7	11	1	19	121	104	88	74	73	77	0.3	1	0.37	0.33	0.05	0.42	7.55	3.78	2.3	2.08	2.08	1.66	0.411667	3.24167	2.9772	4.44503e-07	4.27872e-05	Mas1	proto-oncogene Mas-like [Source:NCBI gene;Acc:776507]	-	-	-	-	GO:0016021//integral component of membrane	GO:0004930//G-protein coupled receptor activity	GO:0007186//G-protein coupled receptor signaling pathway
ENSGALG00000036086	61	406	143	391	75	482	8139	1878	1334	988	777	721	6.6	21.53	16.3	25.59	8.14	23.03	1103.15	148.6	75.67	60.45	48.16	33.85	16.865	244.98	3.8606	4.82699e-07	4.63063e-05	TAGLN2	immunoglobulin superfamily member 9 [Source:NCBI gene;Acc:425454]	-	-	-	-	-	GO:0005515//protein binding	GO:0030855//epithelial cell differentiation
MSTRG.7038	305	52	383	71	270	62	1	16	33	24	32	59	32.47	2.73	43.02	4.57	28.93	2.93	0.13	1.27	1.84	1.47	1.95	2.73	19.1083	1.565	-3.61	4.95534e-07	4.73771e-05	--	-	-	-	-	-	-	-	-
ENSGALG00000004476	6	40	11	31	16	51	183	303	104	115	88	89	0.17	0.55	0.33	0.53	0.45	0.64	6.47	6.26	1.54	1.84	1.42	1.09	0.445	3.10333	2.8019	4.98233e-07	4.74747e-05	SEMA3G	semaphorin 3G [Source:NCBI gene;Acc:415945]	-	-	-	-	-	GO:0005102//receptor binding;GO:0005515//protein binding;GO:0030215//semaphorin receptor binding	GO:0030517//negative regulation of axon extension
ENSGALG00000044727	56	47	25	24	24	35	3	12	5	2	2	7	2.4	0.99	1.13	0.62	1.03	0.66	0.16	0.38	0.11	0.05	0.05	0.13	1.13833	0.146667	-2.9563	5.34203e-07	5.03893e-05	ANKRD34B	ankyrin repeat domain 34B [Source:NCBI gene;Acc:431626]	-	-	-	-	-	GO:0005515//protein binding	-
MSTRG.20923	179	44	150	26	89	22	7	13	13	6	9	21	20.87	2.51	18.42	1.83	10.41	1.13	1.02	1.11	0.79	0.4	0.6	1.06	9.195	0.83	-3.4697	5.34334e-07	5.03893e-05	--	-	-	-	-	-	-	-	-
MSTRG.31647	3	4	2	3	0	5	93	33	14	20	45	30	0.16	0.11	0.11	0.1	0	0.12	6.34	1.31	0.4	0.62	1.4	0.71	0.1	1.79667	4.1673	5.36645e-07	5.03893e-05	--	-	-	-	-	-	-	-	-
MSTRG.24551	12	11	16	184	152	292	1	3	12	12	14	13	0.87	0.58	1.81	3.75	4.74	4.82	0.04	0.25	0.88	0.84	0.68	0.36	2.76167	0.508333	-2.4417	5.39428e-07	5.03893e-05	--	-	-	-	-	-	-	-	-
MSTRG.19845	6	28	11	60	29	95	0	2	6	4	8	9	0.24	0.56	0.47	1.48	1.19	1.71	0	0.06	0.13	0.09	0.19	0.16	0.941667	0.105	-3.1648	5.39504e-07	5.03893e-05	--	-	-	-	-	-	-	-	-
ENSGALG00000008976	44	78	59	52	20	54	99	435	257	204	192	257	1.16	1.01	1.61	0.83	0.55	0.64	3.02	7.78	3.58	3.08	2.9	2.97	0.966667	3.88833	2.0081	5.49846e-07	5.11863e-05	ADAM22	ADAM metallopeptidase domain 22 [Source:NCBI gene;Acc:420537]	-	-	-	-	GO:0016020//membrane;GO:0016021//integral component of membrane;GO:0030424//axon	GO:0004222//metalloendopeptidase activity;GO:0008237//metallopeptidase activity	GO:0006508//proteolysis;GO:0008344//adult locomotory behavior;GO:0014037//Schwann cell differentiation;GO:0022011//myelination in peripheral nervous system;GO:0042063//gliogenesis
ENSGALG00000035187	87	499	238	364	86	605	1616	2061	1250	1349	959	893	2.69	7.55	7.74	6.8	2.67	8.25	62.52	46.55	20.24	23.56	16.97	11.97	5.95	30.3017	2.3484	5.54182e-07	5.14208e-05	FHL3	four and a half LIM domains 3 [Source:NCBI gene;Acc:419607]	-	-	-	-	GO:0001725//stress fiber;GO:0005634//nucleus;GO:0030018//Z disc	GO:0003712//transcription cofactor activity;GO:0003779//actin binding;GO:0046872//metal ion binding	GO:0006355//regulation of transcription, DNA-templated;GO:0030036//actin cytoskeleton organization
MSTRG.31428	196	143	226	276	119	317	1	35	102	51	55	80	4.77	1.71	5.8	4.07	2.91	3.41	0.03	0.62	1.3	0.7	0.77	0.85	3.77833	0.711667	-2.4085	5.60259e-07	5.18148e-05	--	PKU44497.1 corticotropin-releasing factor-binding protein [Limosa lapponica baueri]	-	-	-	-	-	-	-
ENSGALG00000008080	407	894	325	321	186	380	9	159	111	114	121	179	20.43	20.22	17.08	9.45	9.69	8.01	0.46	5.56	2.74	2.79	3.3	3.44	14.1467	3.04833	-2.2144	5.62595e-07	5.18614e-05	C1QTNF4	C1q and tumor necrosis factor related protein 4 [Source:NCBI gene;Acc:428863]	-	-	-	-	GO:0005615//extracellular space	GO:0005515//protein binding	GO:0032755//positive regulation of interleukin-6 production;GO:0032760//positive regulation of tumor necrosis factor production;GO:0070105//positive regulation of interleukin-6-mediated signaling pathway;GO:1901224//positive regulation of NIK/NF-kappaB signaling
MSTRG.18897	6	15	6	9	9	27	8	31	109	77	86	107	0.29	0.35	0.3	0.26	0.43	0.57	0.48	1.08	2.72	2.07	2.34	2.21	0.366667	1.81667	2.3088	5.65731e-07	5.19811e-05	--	-	-	-	-	-	-	-	-
MSTRG.30265	6	27	15	6	4	6	108	117	68	76	54	82	0.4	0.92	1.13	0.24	0.28	0.19	9.47	5.97	2.5	3	2.16	2.49	0.526667	4.265	3.0176	5.80846e-07	5.31973e-05	FAHD2	XP_040535775.2 dapper homolog 3-like isoform X2 [Gallus gallus]	-	-	-	-	-	-	-
ENSGALG00000037558	3	14	6	5	2	5	23	28	27	33	38	42	0.11	0.24	0.23	0.11	0.07	0.08	1.02	0.73	0.51	0.66	0.78	0.65	0.14	0.725	2.3726	5.8404e-07	5.33172e-05	Mef2b	myocyte enhancer factor 2B [Source:NCBI gene;Acc:426373]	Environmental Information Processing;Environmental Information Processing	Signal transduction;Signal transduction	ko04022//cGMP-PKG signaling pathway;ko04371//Apelin signaling pathway	K09261;K09261	-	GO:0000977//RNA polymerase II regulatory region sequence-specific DNA binding;GO:0003677//DNA binding;GO:0046983//protein dimerization activity	GO:0045944//positive regulation of transcription from RNA polymerase II promoter
ENSGALG00000000452	9	51	5	35	6	62	198	99	134	136	135	125	0.24	0.67	0.15	0.58	0.18	0.75	6.74	1.99	1.92	2.12	2.13	1.5	0.428333	2.73333	2.6739	5.91626e-07	5.38361e-05	TNFRSF10B	tumor necrosis factor receptor superfamily, member 10b [Source:NCBI gene;Acc:373904]	Human Diseases;Human Diseases;Environmental Information Processing;Human Diseases;Organismal Systems;Human Diseases;Cellular Processes;Cellular Processes;Cellular Processes;Environmental Information Processing	Infectious disease: bacterial;Infectious disease: bacterial;Signaling molecules and interaction;Cardiovascular disease;Immune system;Infectious disease: viral;Cell growth and death;Cell growth and death;Cell growth and death;Signaling molecules and interaction	ko05130//Pathogenic Escherichia coli infection;ko05132//Salmonella infection;ko04060//Cytokine-cytokine receptor interaction;ko05417//Lipid and atherosclerosis;ko04650//Natural killer cell mediated cytotoxicity;ko05164//Influenza A;ko04217//Necroptosis;ko04210//Apoptosis;ko04115//p53 signaling pathway;ko04061//Viral protein interaction with cytokine and cytokine receptor	K04722;K04722;K04722;K04722;K04722;K04722;K04722;K04722;K04722;K04722	GO:0005886//plasma membrane;GO:0009986//cell surface;GO:0016020//membrane;GO:0016021//integral component of membrane	GO:0005515//protein binding;GO:0045569//TRAIL binding	GO:0006915//apoptotic process;GO:0007165//signal transduction;GO:0036462//TRAIL-activated apoptotic signaling pathway;GO:0043065//positive regulation of apoptotic process
ENSGALG00000032736	96	167	126	262	98	439	1959	4129	847	595	576	553	1.92	1.51	2.43	3.13	1.96	4.07	45.34	56.08	8.58	6.34	6.28	4.55	2.50333	21.195	3.0818	6.2303e-07	5.6512e-05	MGLL	monoglyceride lipase [Source:NCBI gene;Acc:416024]	Metabolism;Organismal Systems;Organismal Systems;Metabolism;Organismal Systems	Global and overview maps;Environmental adaptation;Nervous system;Lipid metabolism;Endocrine system	ko01100//Metabolic pathways;ko04714//Thermogenesis;ko04723//Retrograde endocannabinoid signaling;ko00561//Glycerolipid metabolism;ko04923//Regulation of lipolysis in adipocytes	K01054;K01054;K01054;K01054;K01054	GO:0005654//nucleoplasm	-	-
MSTRG.21934	12	51	13	31	8	44	38	78	90	86	63	103	0.61	1.28	0.7	0.96	0.41	0.99	2.43	2.91	2.41	2.48	1.84	2.28	0.825	2.39167	1.5356	6.62558e-07	5.99054e-05	ZNF48	XP_015128529.1 zinc finger protein 853-like isoform X1 [Gallus gallus]	-	-	-	-	-	-	-
MSTRG.2284	7	13	5	11	6	18	138	102	52	39	51	40	0.18	0.17	0.14	0.18	0.16	0.21	4.56	1.97	0.72	0.58	0.77	0.46	0.173333	1.51	3.1229	6.89208e-07	6.18073e-05	--	OPJ69217.1 hypothetical protein AV530_012323 [Patagioenas fasciata monilis]	-	-	-	-	-	-	-
MSTRG.18812	22	229	52	80	35	104	1	10	33	10	26	26	0.78	3.96	1.93	1.71	1.24	1.62	0.04	0.26	0.61	0.2	0.53	0.4	1.87333	0.34	-2.462	6.89541e-07	6.18073e-05	--	-	-	-	-	-	-	-	-
MSTRG.30101	8	62	4	30	16	64	0	0	0	0	0	5	0.6	2.36	0.3	1.38	1.26	2.17	0	0	0	0	0	0.17	1.345	0.0283333	-5.569	6.90145e-07	6.18073e-05	FAHD2	XP_040535775.2 dapper homolog 3-like isoform X2 [Gallus gallus]	-	-	-	-	-	-	-
ENSGALG00000017168	274	1064	221	340	178	532	10	117	175	132	163	192	25.62	48.78	21.77	19.24	16.71	21.97	1.17	8	8.58	6.98	8.73	7.79	25.6817	6.875	-1.9013	6.93433e-07	6.19058e-05	SLN	sarcolipin [Source:NCBI gene;Acc:100857277]	-	-	-	-	GO:0016020//membrane	GO:0030234//enzyme regulator activity	-
ENSGALG00000027907	19	78	52	54	14	79	269	1059	290	234	145	163	1	2.07	2.89	1.78	0.8	2.04	18.65	42.47	8.24	6.97	4.71	4.01	1.76333	14.175	3.007	6.98148e-07	6.21308e-05	NR2F1	nuclear receptor subfamily 2 group F member 1 [Source:NCBI gene;Acc:100859519]	-	-	-	-	GO:0005634//nucleus;GO:0005654//nucleoplasm;GO:0005829//cytosol	GO:0000978//RNA polymerase II core promoter proximal region sequence-specific DNA binding;GO:0001227//transcriptional repressor activity, RNA polymerase II transcription regulatory region sequence-specific binding;GO:0003700//transcription factor activity, sequence-specific DNA binding;GO:0008270//zinc ion binding;GO:0043565//sequence-specific DNA binding;GO:1990837//sequence-specific double-stra…	GO:0000122//negative regulation of transcription from RNA polymerase II promoter;GO:0006355//regulation of transcription, DNA-templated
MSTRG.21051	14	33	19	16	4	34	43	216	77	130	91	93	0.26	0.32	0.39	0.19	0.08	0.29	1.03	3.01	0.77	1.49	0.99	0.77	0.255	1.34333	2.3972	7.23996e-07	6.4132e-05	CACNA1C	ATE62979.1 Cav2.1 voltage-gated calcium channel alpha 1A subunit, partial [Gallus gallus]	-	-	-	-	-	-	-
ENSGALG00000027536	2	6	5	5	1	7	140	22	36	39	52	19	0.05	0.08	0.14	0.08	0.03	0.08	4.74	0.43	0.51	0.6	0.8	0.22	0.0766667	1.21667	3.9882	7.25168e-07	6.4132e-05	PERP1	PERP1, TP53 apoptosis effector [Source:NCBI gene;Acc:421683]	Cellular Processes	Cell growth and death	ko04115//p53 signaling pathway	K10136	GO:0016021//integral component of membrane	-	-
ENSGALG00000047909	5	10	2	10	6	17	35	25	47	43	40	35	0.17	0.17	0.07	0.21	0.21	0.26	1.52	0.63	0.85	0.84	0.79	0.53	0.181667	0.86	2.243	7.3929e-07	6.49044e-05	Plec	XP_004940519.1 dystonin isoform X29 [Gallus gallus]	-	-	-	-	GO:0005737//cytoplasm;GO:0005856//cytoskeleton;GO:0005882//intermediate filament;GO:0005925//focal adhesion;GO:0016020//membrane;GO:0030056//hemidesmosome;GO:0042383//sarcolemma;GO:0048471//perinuclear region of cytoplasm	GO:0005198//structural molecule activity;GO:0005200//structural constituent of cytoskeleton;GO:0008092//cytoskeletal protein binding;GO:0008307//structural constituent of muscle;GO:0030506//ankyrin binding	GO:0031581//hemidesmosome assembly;GO:0042060//wound healing;GO:0045104//intermediate filament cytoskeleton organization
ENSGALG00000052196	6	50	4	27	4	28	382	214	112	93	75	66	0.15	0.6	0.1	0.4	0.1	0.3	11.75	3.84	1.44	1.29	1.05	0.7	0.275	3.345	3.6045	7.39592e-07	6.49044e-05	SEMA4A	semaphorin-4A-like [Source:NCBI gene;Acc:112530215]	Organismal Systems	Development and regeneration	ko04360//Axon guidance	K06521	-	GO:0005515//protein binding;GO:0030215//semaphorin receptor binding	-
ENSGALG00000028326	2	50	5	16	6	10	325	1278	40	41	31	57	0.13	1.55	0.33	0.61	0.38	0.28	25.67	58.94	1.32	1.46	1.12	1.56	0.546667	15.0117	4.7793	7.40782e-07	6.49044e-05	HSD11B2	hydroxysteroid 11-beta dehydrogenase 2 [Source:HGNC Symbol;Acc:HGNC:5209]	Metabolism;Metabolism;Organismal Systems	Global and overview maps;Lipid metabolism;Excretory system	ko01100//Metabolic pathways;ko00140//Steroid hormone biosynthesis;ko04960//Aldosterone-regulated sodium reabsorption	K00071;K00071;K00071	GO:0005654//nucleoplasm;GO:0005811//lipid particle	GO:0016491//oxidoreductase activity;GO:0070523//11-beta-hydroxysteroid dehydrogenase (NAD+) activity	GO:0034650//cortisol metabolic process
MSTRG.14887	199	379	146	204	111	366	1	21	73	61	93	109	5.05	3.73	3.9	2.69	2.48	3.33	0.02	0.21	0.52	0.43	0.72	0.61	3.53	0.418333	-3.0769	7.47784e-07	6.5271e-05	--	-	-	-	-	-	-	-	-
ENSGALG00000015458	56	122	72	224	84	270	73	300	889	708	663	940	2.34	2.37	3.16	5.26	3.37	4.64	3.43	8.16	17.38	15.06	14.25	15.16	3.52333	12.24	1.7966	7.49579e-07	6.5271e-05	ILDR2	immunoglobulin-like domain containing receptor 2 [Source:NCBI gene;Acc:418447]	-	-	-	-	GO:0016020//membrane;GO:0016021//integral component of membrane;GO:0070160//occluding junction	-	GO:0009749//response to glucose;GO:0030073//insulin secretion;GO:0030154//cell differentiation;GO:0031016//pancreas development;GO:0043484//regulation of RNA splicing;GO:0048873//homeostasis of number of cells within a tissue;GO:0050868//negative regulation of T cell activation
ENSGALG00000026983	19	64	41	31	12	56	199	269	162	180	146	116	0.24	0.4	0.55	0.24	0.15	0.31	3.17	2.5	1.08	1.3	1.06	0.64	0.315	1.625	2.367	7.63044e-07	6.62397e-05	CHRD	chordin [Source:NCBI gene;Acc:395828]	Environmental Information Processing	Signal transduction	ko04350//TGF-beta signaling pathway	K04657	-	GO:0005515//protein binding	GO:0002053//positive regulation of mesenchymal cell proliferation;GO:0021919//BMP signaling pathway involved in spinal cord dorsal/ventral patterning;GO:0030336//negative regulation of cell migration;GO:0030514//negative regulation of BMP signaling pathway;GO:0045668//negative regulation of osteoblast differentiation;GO:0045785//positive regulation of cell adhesion
ENSGALG00000049360	1212	814	1043	1100	1239	927	217	401	427	567	510	580	38.54	13.89	37.23	23.71	40.45	14.99	10.79	11.44	7.99	12.19	9.78	9.07	28.135	10.21	-1.4624	7.69265e-07	6.65756e-05	PPP1R10	serine/threonine-protein phosphatase 1 regulatory subunit 10-like [Source:NCBI gene;Acc:100859302]	-	-	-	-	GO:0000781//chromosome, telomeric region;GO:0005634//nucleus;GO:0005654//nucleoplasm;GO:0016604//nuclear body	-	GO:0010667//negative regulation of cardiac muscle cell apoptotic process;GO:0032206//positive regulation of telomere maintenance;GO:1904290//negative regulation of mitotic DNA damage checkpoint
ENSGALG00000010087	271	888	279	553	204	770	675	795	1053	1181	1002	1457	5.53	8.8	6.2	6.66	4.28	6.8	16.85	11.47	11.03	13.37	11.43	12.62	6.37833	12.795	1.0043	7.75256e-07	6.68894e-05	IPO13	importin 13 [Source:NCBI gene;Acc:424573]	-	-	-	-	-	GO:0031267//small GTPase binding	GO:0006606//protein import into nucleus;GO:0006886//intracellular protein transport
ENSGALG00000034289	146	413	150	268	81	396	186	448	933	577	617	827	4.51	6.3	4.88	5.09	2.51	5.58	7.4	10.21	15.4	10.14	11.26	11.16	4.81167	10.9283	1.1835	7.89379e-07	6.7901e-05	SLC41A3	solute carrier family 41 member 3 [Source:NCBI gene;Acc:416033]	-	-	-	-	GO:0005886//plasma membrane	GO:0008324//cation transmembrane transporter activity	GO:0006812//cation transport
ENSGALG00000039499	1950	1405	1586	1265	1649	1354	160	465	738	772	813	1031	41.99	14.85	35.99	16.5	35.65	12.91	4.32	7.33	8.34	9.4	10.04	9.63	26.315	8.17667	-1.6863	8.08429e-07	6.93289e-05	LRRCC1	leucine rich repeat and coiled-coil centrosomal protein 1 [Source:NCBI gene;Acc:420205]	-	-	-	-	GO:0005813//centrosome	GO:0005515//protein binding	-
MSTRG.16058	37	50	34	125	32	145	0	1	20	14	13	27	1.86	1.23	1.8	3.8	1.61	3.22	0	0.04	0.53	0.4	0.37	0.59	2.25333	0.321667	-2.8084	8.37016e-07	7.15636e-05	--	-	-	-	-	-	-	-	-
ENSGALG00000048135	69	126	49	178	86	264	17	32	62	64	74	104	1.73	1.55	1.29	2.7	2.16	2.92	0.53	0.58	0.81	0.91	1.06	1.13	2.05833	0.836667	-1.2988	8.50699e-07	7.25144e-05	--	XP_031460773.1 GC-rich sequence DNA-binding factor 2 [Phasianus colchicus]	-	-	-	-	GO:0005634//nucleus	GO:0003677//DNA binding	GO:0000398//mRNA splicing, via spliceosome
ENSGALG00000021869	68	81	75	77	31	110	935	910	373	261	259	262	2.57	1.47	2.99	1.76	1.18	1.81	43.97	25.06	7.34	5.58	5.61	4.27	1.96333	15.305	2.9626	8.77981e-07	7.46152e-05	PODN	podocan [Source:NCBI gene;Acc:424647]	-	-	-	-	GO:0005615//extracellular space;GO:0005737//cytoplasm	GO:0005515//protein binding;GO:0005518//collagen binding	GO:0008285//negative regulation of cell proliferation;GO:0030336//negative regulation of cell migration
MSTRG.7774	15	5	27	31	17	56	0	1	5	2	2	7	0.61	0.1	1.16	0.76	0.69	1.01	0	0.03	0.11	0.05	0.05	0.12	0.721667	0.06	-3.5883	8.86581e-07	7.50683e-05	--	-	-	-	-	-	-	-	-
ENSGALG00000016105	111	236	171	242	83	375	1094	3347	687	808	652	581	1.02	1.06	1.65	1.34	0.77	1.52	12.6	22.51	3.31	4.21	3.43	2.32	1.22667	8.06333	2.7166	8.88617e-07	7.50683e-05	DYSF	dysferlin [Source:NCBI gene;Acc:425353]	-	-	-	-	GO:0016021//integral component of membrane	-	-
ENSGALG00000049024	9	26	7	20	7	29	277	166	89	48	50	73	0.19	0.27	0.15	0.25	0.15	0.27	7.27	2.54	0.98	0.57	0.6	0.66	0.213333	2.10333	3.3015	8.93744e-07	7.52766e-05	CD7	CD7 molecule [Source:NCBI gene;Acc:417346]	Organismal Systems	Immune system	ko04640//Hematopoietic cell lineage	K06457	GO:0016021//integral component of membrane	GO:0038023//signaling receptor activity	GO:0002250//adaptive immune response
ENSGALG00000045684	139	331	176	221	63	360	1039	2133	812	703	613	726	7.37	8.61	9.84	7.09	3.35	8.43	69.06	82.77	22.59	21.09	18.63	16.72	7.44833	38.4767	2.369	9.02198e-07	7.5539e-05	Plvap	plasmalemma vesicle associated protein [Source:NCBI gene;Acc:100857417]	-	-	-	-	-	-	-
ENSGALG00000040114	37	74	124	63	23	70	529	3289	501	347	272	238	0.35	0.34	1.23	0.36	0.22	0.29	6.26	22.74	2.48	1.85	1.47	0.98	0.465	5.96333	3.6808	9.20144e-07	7.68144e-05	PTPRZ1	protein tyrosine phosphatase, receptor type Z1 [Source:NCBI gene;Acc:396403]	Human Diseases	Infectious disease: bacterial	ko05120//Epithelial cell signaling in Helicobacter pylori infection	K08114	GO:0005886//plasma membrane;GO:0031012//extracellular matrix;GO:0045202//synapse;GO:0072534//perineuronal net	GO:0004725//protein tyrosine phosphatase activity;GO:0005178//integrin binding;GO:0005515//protein binding;GO:0016791//phosphatase activity	GO:0002244//hematopoietic progenitor cell differentiation;GO:0006470//protein dephosphorylation;GO:0007409//axonogenesis;GO:0007611//learning or memory;GO:0016311//dephosphorylation;GO:0031641//regulation of myelination;GO:0035335//peptidyl-tyrosine dephosphorylation;GO:0043524//negative regulation of neuron apoptotic process;GO:0048709//oligodendrocyte differentiation;GO:0070445//regulation of o…
MSTRG.11462	27	17	21	10	13	27	0	4	1	0	3	3	1.37	0.42	1.12	0.31	0.66	0.61	0	0.15	0.03	0	0.09	0.07	0.748333	0.0566667	-3.7231	9.26874e-07	7.71487e-05	--	-	-	-	-	-	-	-	-
ENSGALG00000007186	1	17	4	7	1	18	69	76	53	41	51	34	0.04	0.3	0.15	0.15	0.04	0.28	3.03	1.97	0.98	0.81	1.04	0.52	0.16	1.39167	3.1207	9.41155e-07	7.77356e-05	TMEM268	transmembrane protein 268 [Source:NCBI gene;Acc:417248]	-	-	-	-	GO:0016020//membrane;GO:0016021//integral component of membrane	-	-
ENSGALG00000054999	24	77	30	40	7	72	378	475	128	205	144	160	0.84	1.32	1.1	0.84	0.24	1.11	16.51	12.11	2.34	4.04	2.88	2.42	0.908333	6.71667	2.8865	9.42166e-07	7.77356e-05	COL16A1	XP_015153317.2 collagen alpha-1(XVI) chain isoform X4 [Gallus gallus]	-	-	-	-	GO:0005615//extracellular space;GO:0031012//extracellular matrix	GO:0005201//extracellular matrix structural constituent	GO:0030198//extracellular matrix organization
MSTRG.27443	137	240	135	93	27	199	0	21	45	28	32	47	8.44	6.29	7.81	3.37	1.74	5.19	0	0.96	1.25	0.84	1.06	1.08	5.47333	0.865	-2.6616	9.73703e-07	8.01041e-05	--	-	-	-	-	-	-	-	-
MSTRG.6825	17	28	4	7	16	18	0	1	2	2	1	1	1.44	1.16	0.36	0.36	1.36	0.67	0	0.06	0.09	0.1	0.05	0.04	0.891667	0.0566667	-3.9759	9.90234e-07	8.1207e-05	--	-	-	-	-	-	-	-	-
ENSGALG00000036925	7	37	6	39	18	24	262	2060	58	64	45	58	0.27	0.82	0.25	1.08	0.81	0.47	14.77	67.46	1.38	1.65	1.17	1.15	0.616667	14.5967	4.565	9.96967e-07	8.1207e-05	CADM3	cell adhesion molecule 3 [Source:NCBI gene;Acc:772356]	Environmental Information Processing	Signaling molecules and interaction	ko04514//Cell adhesion molecules	K06780	-	-	-
ENSGALG00000012290	39	59	42	24	12	56	238	1701	251	187	142	122	0.77	0.57	0.87	0.29	0.24	0.49	5.87	24.5	2.59	2.08	1.6	1.04	0.538333	6.28	3.5442	9.98587e-07	8.1207e-05	SOX10	SRY-box 10 [Source:NCBI gene;Acc:395573]	-	-	-	-	GO:0005634//nucleus;GO:0005654//nucleoplasm;GO:0005737//cytoplasm;GO:0031315//extrinsic component of mitochondrial outer membrane	GO:0000976//transcription regulatory region sequence-specific DNA binding;GO:0000978//RNA polymerase II core promoter proximal region sequence-specific DNA binding;GO:0000981//RNA polymerase II transcription factor activity, sequence-specific DNA binding;GO:0003677//DNA binding;GO:0003682//chromatin binding;GO:0003700//transcription factor activity, sequence-specific DNA binding;GO:0042802//ident…	GO:0000122//negative regulation of transcription from RNA polymerase II promoter;GO:0001755//neural crest cell migration;GO:0002009//morphogenesis of an epithelium;GO:0002052//positive regulation of neuroblast proliferation;GO:0006357//regulation of transcription from RNA polymerase II promoter;GO:0007422//peripheral nervous system development;GO:0014003//oligodendrocyte development;GO:0014015//p…
MSTRG.22468	52	15	55	9	9	14	0	3	0	1	0	0	1.84	0.26	2.05	0.19	0.32	0.22	0	0.08	0	0.02	0	0	0.813333	0.0166667	-5.6088	1.00298e-06	8.13304e-05	--	KFQ37665.1 hypothetical protein N332_07701, partial [Mesitornis unicolor]	-	-	-	-	-	-	-
ENSGALG00000026948	10	10	10	22	5	18	85	614	71	48	46	60	0.24	0.12	0.26	0.33	0.12	0.19	2.6	10.98	0.91	0.66	0.64	0.64	0.21	2.73833	3.7048	1.01068e-06	8.17211e-05	ADD2	adducin 2 [Source:NCBI gene;Acc:107054985]	-	-	-	-	GO:0005856//cytoskeleton;GO:0005886//plasma membrane;GO:0008290//F-actin capping protein complex;GO:0014069//postsynaptic density;GO:0031410//cytoplasmic vesicle;GO:0044853//plasma membrane raft	GO:0003779//actin binding;GO:0019901//protein kinase binding;GO:0030507//spectrin binding;GO:0042803//protein homodimerization activity;GO:0046982//protein heterodimerization activity;GO:0051015//actin filament binding	GO:0032092//positive regulation of protein binding;GO:0050900//leukocyte migration;GO:0050901//leukocyte tethering or rolling;GO:0051016//barbed-end actin filament capping;GO:0051017//actin filament bundle assembly;GO:0065003//macromolecular complex assembly
ENSGALG00000049884	33	87	22	51	24	67	127	85	182	117	130	197	1.11	1.44	0.78	1.04	0.81	1	5.35	2.1	3.22	2.23	2.51	2.89	1.03	3.05	1.5662	1.02737e-06	8.26651e-05	STKLD1	XP_004945993.1 serine/threonine kinase-like domain-containing protein STKLD1 isoform X2 [Gallus gallus]	-	-	-	-	GO:0016020//membrane;GO:0016021//integral component of membrane	GO:0004672//protein kinase activity;GO:0004674//protein serine/threonine kinase activity;GO:0005524//ATP binding	GO:0006468//protein phosphorylation
ENSGALG00000033932	279	759	361	458	116	472	4396	2419	1666	1435	1477	1650	9.56	11.28	13.21	8.56	3.6	6.32	169.99	56.54	32.09	31.07	31.48	26.62	8.755	57.965	2.727	1.02982e-06	8.26651e-05	BF1	MHC BF1 class I [Source:NCBI gene;Acc:693260]	Human Diseases;Human Diseases;Cellular Processes;Human Diseases;Cellular Processes;Human Diseases;Human Diseases;Human Diseases;Human Diseases;Human Diseases;Environmental Information Processing;Cellular Processes;Human Diseases;Human Diseases;Human Diseases;Organismal Systems;Human Diseases;Human Diseases	Infectious disease: viral;Infectious disease: viral;Transport and catabolism;Infectious disease: viral;Transport and catabolism;Infectious disease: viral;Infectious disease: viral;Infectious disease: viral;Cancer: overview;Infectious disease: viral;Signaling molecules and interaction;Cell growth and death;Cardiovascular disease;Immune disease;Immune disease;Immune system;Endocrine and metabolic d…	ko05165//Human papillomavirus infection;ko05169//Epstein-Barr virus infection;ko04144//Endocytosis;ko05168//Herpes simplex virus 1 infection;ko04145//Phagosome;ko05163//Human cytomegalovirus infection;ko05166//Human T-cell leukemia virus 1 infection;ko05170//Human immunodeficiency virus 1 infection;ko05203//Viral carcinogenesis;ko05167//Kaposi sarcoma-associated herpesvirus infection;ko04514//Cel…	K06751;K06751;K06751;K06751;K06751;K06751;K06751;K06751;K06751;K06751;K06751;K06751;K06751;K06751;K06751;K06751;K06751;K06751	GO:0005615//extracellular space;GO:0009897//external side of plasma membrane;GO:0016020//membrane;GO:0016021//integral component of membrane	-	-
MSTRG.11239	440	2	407	1	3	3	0	5	2	3	3	5	8.5	0.02	8.28	0.01	0.06	0.03	0	0.07	0.02	0.03	0.03	0.04	2.81667	0.0316667	-6.4749	1.03324e-06	8.26651e-05	--	-	-	-	-	-	-	-	-
ENSGALG00000023296	34	51	30	52	19	88	251	216	163	211	141	133	0.85	0.73	0.87	0.84	0.49	1.02	9.48	4.33	2.38	3.37	2.09	1.68	0.8	3.88833	2.2811	1.03404e-06	8.26651e-05	TAL1	TAL bHLH transcription factor 1, erythroid differentiation factor [Source:NCBI gene;Acc:396298]	-	-	-	-	GO:0000785//chromatin;GO:0005634//nucleus;GO:0005654//nucleoplasm;GO:0005667//transcription factor complex;GO:0032991//macromolecular complex	GO:0000976//transcription regulatory region sequence-specific DNA binding;GO:0000978//RNA polymerase II core promoter proximal region sequence-specific DNA binding;GO:0000981//RNA polymerase II transcription factor activity, sequence-specific DNA binding;GO:0003677//DNA binding;GO:0003682//chromatin binding;GO:0003700//transcription factor activity, sequence-specific DNA binding;GO:0019899//enzym…	GO:0000122//negative regulation of transcription from RNA polymerase II promoter;GO:0001525//angiogenesis;GO:0006357//regulation of transcription from RNA polymerase II promoter;GO:0006366//transcription from RNA polymerase II promoter;GO:0007626//locomotory behavior;GO:0021527//spinal cord association neuron differentiation;GO:0030097//hemopoiesis;GO:0030099//myeloid cell differentiation;GO:0030…
ENSGALG00000034989	1070	1411	1006	1345	1075	1633	222	494	977	901	964	1198	22.48	14.4	21.66	17.1	22.36	14.78	5.41	7.13	10.29	10.28	11.15	10.4	18.7967	9.11	-1.045	1.09333e-06	8.69133e-05	CEP112	centrosomal protein 112 [Source:NCBI gene;Acc:101749632]	-	-	-	-	GO:0005813//centrosome	-	-
ENSGALG00000024486	66	241	82	98	52	221	639	2425	481	457	445	294	1.9	3.17	2.66	1.65	1.35	2.39	22.88	44.98	6.74	7.81	7.46	3.12	2.18667	15.4983	2.8253	1.10056e-06	8.72432e-05	C4orf48	chromosome 4 open reading frame 48 [Source:NCBI gene;Acc:422894]	-	-	-	-	GO:0005576//extracellular region	-	-
MSTRG.17905	54	111	71	83	35	90	249	388	284	234	252	215	2.03	2.04	2.81	1.89	1.32	1.49	11.72	10.66	5.59	4.97	5.42	3.5	1.93	6.97667	1.8539	1.1062e-06	8.74452e-05	--	-	-	-	-	-	-	-	-
ENSGALG00000002536	2698	2620	2129	2191	2874	2861	512	1155	1493	1612	1482	1934	81.95	40.68	66.82	43.51	86.85	40.38	18.26	25.3	24.7	29.06	28.45	27.88	60.0317	25.6083	-1.2291	1.12416e-06	8.86177e-05	STX2	syntaxin 2 [Source:NCBI gene;Acc:378895]	Organismal Systems;Genetic Information Processing	Nervous system;Folding, sorting and degradation	ko04721//Synaptic vesicle cycle;ko04130//SNARE interactions in vesicular transport	K08486;K08486	GO:0005615//extracellular space;GO:0005886//plasma membrane;GO:0016020//membrane;GO:0016021//integral component of membrane;GO:0016323//basolateral plasma membrane;GO:0030027//lamellipodium;GO:0032991//macromolecular complex	GO:0005198//structural molecule activity;GO:0005484//SNAP receptor activity	GO:0006886//intracellular protein transport;GO:0007340//acrosome reaction;GO:0016192//vesicle-mediated transport;GO:0030154//cell differentiation;GO:0034599//cellular response to oxidative stress;GO:0061025//membrane fusion;GO:1903575//cornified envelope assembly
ENSGALG00000043198	23	37	30	23	5	31	117	998	142	167	124	81	0.14	0.11	0.19	0.08	0.03	0.08	0.87	4.34	0.44	0.56	0.42	0.21	0.105	1.14	3.4406	1.17426e-06	9.23099e-05	Speg	SPEG complex locus [Source:NCBI gene;Acc:429033]	-	-	-	-	-	GO:0004672//protein kinase activity;GO:0004674//protein serine/threonine kinase activity;GO:0005515//protein binding;GO:0005524//ATP binding	GO:0006468//protein phosphorylation
MSTRG.665	18	24	41	16	18	19	1	265	826	422	523	607	0.68	0.44	1.62	0.36	0.68	0.31	0.05	7.27	16.25	8.95	11.24	9.88	0.681667	8.94	3.7131	1.20136e-06	9.38036e-05	--	-	-	-	-	-	-	-	-
ENSGALG00000035049	4845	4640	4095	3123	3891	2936	516	764	2056	1990	2008	2998	226.85	101.97	201.06	91.92	185.6	62.66	31.61	27.13	51.63	54.68	55.25	63.15	145.01	47.2417	-1.618	1.20348e-06	9.38036e-05	Tchp	trichoplein keratin filament binding [Source:NCBI gene;Acc:425209]	-	-	-	-	-	-	-
ENSGALG00000031163	458	429	373	447	432	500	118	203	244	247	211	375	22.97	10.55	19.71	13.56	21.75	11.08	7.42	7.45	6.42	7.01	6.06	8.16	16.6033	7.08667	-1.2283	1.20458e-06	9.38036e-05	ZNRF2	zinc and ring finger 2 [Source:NCBI gene;Acc:420678]	-	-	-	-	GO:0001650//fibrillar center;GO:0005654//nucleoplasm;GO:0005737//cytoplasm;GO:0005886//plasma membrane;GO:0030659//cytoplasmic vesicle membrane;GO:0032991//macromolecular complex;GO:0043231//intracellular membrane-bounded organelle	GO:0061630//ubiquitin protein ligase activity	-
MSTRG.26768	8	59	14	31	9	35	451	193	148	84	103	81	0.51	1.85	0.94	1.2	0.58	0.99	36.18	9.04	4.97	3.04	3.78	2.25	1.01167	9.87667	3.2873	1.20652e-06	9.38036e-05	Srgn	XP_031458753.1 serglycin [Phasianus colchicus]	-	-	-	-	-	-	-
MSTRG.2280	0	1	0	2	0	4	58	38	27	15	13	11	0	0.08	0	0.19	0	0.27	11.29	4.32	2.2	1.32	1.14	0.74	0.09	3.50167	5.282	1.22953e-06	9.48246e-05	--	XP_040517600.1 T cell receptor alpha variable 20 isoform X2 [Gallus gallus]	-	-	-	-	-	-	-
MSTRG.26989	84	54	98	202	86	299	0	5	38	27	43	40	1.53	0.47	1.88	2.25	1.58	2.56	0	0.06	0.37	0.27	0.46	0.31	1.71167	0.245	-2.8045	1.23267e-06	9.48246e-05	--	-	-	-	-	-	-	-	-
ENSGALG00000042227	54	169	77	178	72	209	2377	1122	619	337	352	361	3.96	6.07	5.95	7.9	5.3	6.77	218.35	60.17	23.8	13.98	14.79	11.49	5.99167	57.0967	3.2524	1.23278e-06	9.48246e-05	GNLY	granulysin [Source:NCBI gene;Acc:693257]	-	-	-	-	-	-	GO:0006629//lipid metabolic process;GO:0042742//defense response to bacterium
ENSGALG00000034119	65	117	60	92	39	158	351	845	214	294	286	338	1.26	1.12	1.23	1.08	0.76	1.36	8.55	12.02	2.18	3.23	3.19	2.85	1.135	5.33667	2.2332	1.23358e-06	9.48246e-05	COL15A1	collagen type XV alpha 1 chain [Source:NCBI gene;Acc:420803]	Organismal Systems	Digestive system	ko04974//Protein digestion and absorption	K08135	-	-	-
MSTRG.6371	8	4	14	55	29	58	0	3	3	1	0	0	0.71	0.17	1.31	2.96	2.59	2.28	0	0.2	0.14	0.05	0	0	1.67	0.065	-4.6833	1.23641e-06	9.48246e-05	--	-	-	-	-	-	-	-	-
ENSGALG00000005884	51	153	107	168	68	235	933	735	475	550	390	371	0.91	1.33	2	1.81	1.21	1.84	20.77	9.55	4.43	5.53	3.97	2.86	1.51667	7.85167	2.3721	1.25501e-06	9.55571e-05	MAP3K3	mitogen-activated protein kinase kinase kinase 3-like [Source:NCBI gene;Acc:420419]	Environmental Information Processing;Human Diseases;Organismal Systems;Human Diseases;Organismal Systems	Signal transduction;Infectious disease: viral;Nervous system;Cancer: overview;Endocrine system	ko04010//MAPK signaling pathway;ko05166//Human T-cell leukemia virus 1 infection;ko04722//Neurotrophin signaling pathway;ko05235//PD-L1 expression and PD-1 checkpoint pathway in cancer;ko04912//GnRH signaling pathway	K04421;K04421;K04421;K04421;K04421	-	GO:0004672//protein kinase activity;GO:0005515//protein binding;GO:0005524//ATP binding	GO:0006468//protein phosphorylation
ENSGALG00000002562	108	272	122	189	72	282	645	1036	497	542	496	493	1.26	1.56	1.48	1.34	0.83	1.45	9.47	8.94	3.02	3.55	3.32	2.5	1.32	5.13333	1.9594	1.2567e-06	9.55571e-05	ARAP3	ArfGAP with RhoGAP domain, ankyrin repeat and PH domain 3 [Source:NCBI gene;Acc:416196]	Cellular Processes;Environmental Information Processing;Environmental Information Processing	Transport and catabolism;Signal transduction;Signal transduction	ko04144//Endocytosis;ko04024//cAMP signaling pathway;ko04015//Rap1 signaling pathway	K12490;K12490;K12490	GO:0005737//cytoplasm	GO:0005096//GTPase activator activity;GO:0005515//protein binding;GO:0005547//phosphatidylinositol-3,4,5-trisphosphate binding;GO:0043325//phosphatidylinositol-3,4-bisphosphate binding	GO:0007165//signal transduction;GO:0043547//positive regulation of GTPase activity;GO:0051056//regulation of small GTPase mediated signal transduction
MSTRG.27879	32	98	44	146	67	218	0	21	49	16	13	21	3.62	1.43	6.18	2.63	2.31	2.33	0	1.25	2.04	0.74	0.5	0.62	3.08333	0.858333	-1.8449	1.26053e-06	9.55571e-05	--	-	-	-	-	-	-	-	-
ENSGALG00000034150	0	0	2	0	0	0	7	14	52	41	4	28	0	0	0.27	0	0	0	1.33	1.48	3.96	3.36	0.33	1.74	0.045	2.03333	5.4978	1.26284e-06	9.55571e-05	CATHL3	cathelicidin-3 [Source:NCBI gene;Acc:100858343]	Human Diseases;Organismal Systems;Human Diseases;Organismal Systems;Organismal Systems	Infectious disease: bacterial;Immune system;Infectious disease: bacterial;Immune system;Digestive system	ko05152//Tuberculosis;ko04613//Neutrophil extracellular trap formation;ko05150//Staphylococcus aureus infection;ko04621//NOD-like receptor signaling pathway;ko04970//Salivary secretion	K13916;K13916;K13916;K13916;K13916	GO:0005576//extracellular region;GO:0005615//extracellular space;GO:0016020//membrane;GO:0016021//integral component of membrane	GO:0001530//lipopolysaccharide binding	GO:0001819//positive regulation of cytokine production;GO:0002376//immune system process;GO:0006952//defense response;GO:0010629//negative regulation of gene expression;GO:0019835//cytolysis;GO:0042116//macrophage activation;GO:0042742//defense response to bacterium;GO:0045087//innate immune response;GO:0050829//defense response to Gram-negative bacterium;GO:0050830//defense response to Gram-posi…
ENSGALG00000021525	218	518	190	298	88	445	852	1265	960	789	750	946	6.8	7.92	6.24	5.62	2.75	6.13	33.29	28.86	15.7	13.92	13.4	12.8	5.91	19.6617	1.7342	1.27257e-06	9.60367e-05	ISLR	immunoglobulin superfamily containing leucine rich repeat [Source:NCBI gene;Acc:769957]	-	-	-	-	-	GO:0005515//protein binding	-
MSTRG.14872	35	273	43	76	43	145	0	10	24	28	23	43	0.99	3.8	1.29	1.31	1.23	1.82	0	0.21	0.36	0.45	0.37	0.53	1.74	0.32	-2.4429	1.27966e-06	9.63151e-05	--	EOB06855.1 hypothetical protein Anapl_16803 [Anas platyrhynchos]	-	-	-	-	-	-	-
MSTRG.28764	116	96	68	8	17	14	2	5	10	3	6	11	19.5	7.93	11.99	0.84	2.91	1.04	0.34	0.59	0.91	0.28	0.59	0.81	7.36833	0.586667	-3.6507	1.30292e-06	9.75468e-05	--	-	-	-	-	-	-	-	-
MSTRG.25653	13	14	20	18	7	21	548	427	99	45	49	42	0.13	0.07	0.22	0.11	0.07	0.1	6.86	3.04	0.53	0.27	0.29	0.19	0.116667	1.86333	3.9974	1.30746e-06	9.7628e-05	--	XP_042669197.1 uncharacterized protein LOC122157528 [Centrocercus urophasianus]	-	-	-	-	-	-	-
ENSGALG00000028341	4	16	7	17	3	25	205	118	89	48	58	27	0.17	0.31	0.23	0.37	0.13	0.4	8.49	2.93	1.63	0.96	1.1	0.44	0.268333	2.59167	3.2718	1.32415e-06	9.86146e-05	MADCAM1	mucosal vascular addressin cell adhesion molecule 1 [Source:NCBI gene;Acc:100858236]	Environmental Information Processing;Organismal Systems	Signaling molecules and interaction;Immune system	ko04514//Cell adhesion molecules;ko04672//Intestinal immune network for IgA production	K06779;K06779	GO:0016020//membrane	GO:0098640//integrin binding involved in cell-matrix adhesion	GO:0007155//cell adhesion;GO:0007229//integrin-mediated signaling pathway;GO:2000403//positive regulation of lymphocyte migration
ENSGALG00000031112	643	2519	1158	2045	639	3271	4896	7877	5239	4933	4302	4565	7.88	15.14	14.96	15.17	7.86	17.71	75.21	70.64	33.68	34.21	30.22	24.29	13.12	44.7083	1.7688	1.36227e-06	0.000101187	COL5A2	collagen type V alpha 2 chain [Source:NCBI gene;Acc:423986]	Organismal Systems	Digestive system	ko04974//Protein digestion and absorption	K19721	GO:0005581//collagen trimer;GO:0005588//collagen type V trimer	GO:0005201//extracellular matrix structural constituent;GO:0005515//protein binding;GO:0046332//SMAD binding	GO:0001501//skeletal system development;GO:0030199//collagen fibril organization;GO:0043588//skin development;GO:0048592//eye morphogenesis;GO:0071230//cellular response to amino acid stimulus;GO:1903225//negative regulation of endodermal cell differentiation
MSTRG.30629	1	14	0	4	8	5	26	43	38	43	32	46	0.1	0.4	0	0.25	0.68	0.16	2.14	1.65	1.24	1.09	0.85	0.88	0.265	1.30833	2.3037	1.3884e-06	0.000102858	--	-	-	-	-	-	-	-	-
ENSGALG00000042079	445	1255	527	861	431	1500	2540	3239	1825	2485	2353	2229	8.28	11.45	10.33	9.69	8.05	12.33	59.22	44.09	17.81	26.15	25.09	18	10.0217	31.7267	1.6626	1.42911e-06	0.000105192	NID1	nidogen 1 [Source:NCBI gene;Acc:395531]	-	-	-	-	GO:0005604//basement membrane;GO:0031012//extracellular matrix;GO:0071944//cell periphery	GO:0005509//calcium ion binding;GO:0005518//collagen binding;GO:0043236//laminin binding;GO:0043237//laminin-1 binding;GO:0043394//proteoglycan binding;GO:0050840//extracellular matrix binding	GO:0007160//cell-matrix adhesion;GO:0010811//positive regulation of cell-substrate adhesion;GO:0030198//extracellular matrix organization;GO:0032836//glomerular basement membrane development
ENSGALG00000042570	2	15	1	25	3	18	263	327	47	29	43	47	0.11	0.4	0.06	0.82	0.16	0.43	17.97	13.04	1.34	0.89	1.34	1.11	0.33	5.94833	4.1719	1.43105e-06	0.000105192	MTUS2	microtubule associated scaffold protein 2 [Source:HGNC Symbol;Acc:HGNC:20595]	-	-	-	-	GO:0005634//nucleus;GO:0005737//cytoplasm	GO:0008017//microtubule binding	-
ENSGALG00000037869	41	123	79	186	57	304	1180	1958	499	473	386	300	0.8	1.15	1.65	2.19	1.12	2.58	28.79	27.82	5.12	5.22	4.29	2.5	1.58167	12.29	2.958	1.45943e-06	0.000106723	Npr1	atrial natriuretic peptide receptor 1-like [Source:NCBI gene;Acc:107055115]	Metabolism;Environmental Information Processing;Organismal Systems;Environmental Information Processing;Organismal Systems;Organismal Systems;Metabolism;Organismal Systems;Organismal Systems;Organismal Systems	Global and overview maps;Signal transduction;Environmental adaptation;Signal transduction;Endocrine system;Circulatory system;Nucleotide metabolism;Endocrine system;Endocrine system;Endocrine system	ko01100//Metabolic pathways;ko04024//cAMP signaling pathway;ko04714//Thermogenesis;ko04022//cGMP-PKG signaling pathway;ko04921//Oxytocin signaling pathway;ko04270//Vascular smooth muscle contraction;ko00230//Purine metabolism;ko04925//Aldosterone synthesis and secretion;ko04924//Renin secretion;ko04923//Regulation of lipolysis in adipocytes	K12323;K12323;K12323;K12323;K12323;K12323;K12323;K12323;K12323;K12323	GO:0016020//membrane;GO:0016021//integral component of membrane	GO:0004383//guanylate cyclase activity;GO:0004672//protein kinase activity;GO:0005524//ATP binding;GO:0016829//lyase activity;GO:0016849//phosphorus-oxygen lyase activity	GO:0006182//cGMP biosynthetic process;GO:0006468//protein phosphorylation;GO:0009190//cyclic nucleotide biosynthetic process;GO:0035556//intracellular signal transduction
ENSGALG00000005688	5	8	0	12	5	13	89	137	39	37	43	33	0.26	0.2	0	0.38	0.26	0.3	5.83	5.24	1.07	1.09	1.29	0.75	0.233333	2.545	3.4472	1.46746e-06	0.000107034	DNASE1L3	deoxyribonuclease 1 like 3 [Source:NCBI gene;Acc:416008]	-	-	-	-	GO:0005634//nucleus;GO:0005783//endoplasmic reticulum	GO:0003824//catalytic activity;GO:0004536//deoxyribonuclease activity	GO:0006308//DNA catabolic process;GO:0006309//apoptotic DNA fragmentation
ENSGALG00000047320	41	76	125	70	29	73	1608	1265	565	211	203	342	0.93	0.84	2.98	0.96	0.66	0.73	45.65	20.97	6.71	2.7	2.64	3.36	1.18333	13.6717	3.5303	1.49766e-06	0.000108676	MFAP5	microfibrillar associated protein 5 [Source:NCBI gene;Acc:418256]	-	-	-	-	GO:0001527//microfibril;GO:0005576//extracellular region;GO:0031012//extracellular matrix	-	GO:0048048//embryonic eye morphogenesis;GO:0060216//definitive hemopoiesis;GO:0097435//fibril organization
MSTRG.9547	29	46	18	43	20	66	0	4	15	16	11	22	0.93	0.72	0.61	0.83	0.64	0.93	0	0.09	0.25	0.29	0.2	0.3	0.776667	0.188333	-2.044	1.56338e-06	0.000113155	--	XP_019476912.1 arrestin domain-containing protein 1 [Meleagris gallopavo]	-	-	-	-	-	-	-
ENSGALG00000005643	78	88	77	27	31	59	94	559	611	490	447	223	3.46	1.91	3.6	0.72	1.38	1.16	5.22	18.13	14.21	12.29	11.36	4.29	2.03833	10.9167	2.4211	1.57243e-06	0.000113283	LYVE1	lymphatic vessel endothelial hyaluronan receptor 1 [Source:NCBI gene;Acc:423038]	-	-	-	-	GO:0005886//plasma membrane;GO:0071944//cell periphery	GO:0004888//transmembrane signaling receptor activity;GO:0005540//hyaluronic acid binding	GO:0002693//positive regulation of cellular extravasation;GO:0006027//glycosaminoglycan catabolic process;GO:0007155//cell adhesion
ENSGALG00000044326	31	61	42	17	6	28	378	1261	131	142	162	125	0.41	0.4	0.61	0.14	0.09	0.17	6.56	12.56	0.94	1.11	1.25	0.75	0.303333	3.86167	3.6702	1.57315e-06	0.000113283	DMBT1	deleted in malignant brain tumors 1 protein-like [Source:NCBI gene;Acc:426820]	-	-	-	-	GO:0016020//membrane	GO:0005044//scavenger receptor activity	-
ENSGALG00000015141	12	22	6	14	4	10	142	64	37	50	88	72	0.49	0.44	0.26	0.35	0.16	0.18	7.29	1.94	0.79	1.16	2.07	1.28	0.313333	2.42167	2.9502	1.57943e-06	0.000113447	GDA	guanine deaminase [Source:NCBI gene;Acc:427253]	Metabolism;Metabolism	Global and overview maps;Nucleotide metabolism	ko01100//Metabolic pathways;ko00230//Purine metabolism	K01487;K01487	GO:0005829//cytosol	GO:0008270//zinc ion binding;GO:0008892//guanine deaminase activity;GO:0016787//hydrolase activity;GO:0016810//hydrolase activity, acting on carbon-nitrogen (but not peptide) bonds	GO:0000255//allantoin metabolic process;GO:0006147//guanine catabolic process;GO:0006161//deoxyguanosine catabolic process;GO:0046038//GMP catabolic process;GO:0046055//dGMP catabolic process
ENSGALG00000023689	60	137	81	110	48	114	3120	853	443	231	275	245	2.57	2.88	3.66	2.85	2.07	2.16	167.62	26.75	9.96	5.6	6.76	4.56	2.69833	36.875	3.7725	1.59286e-06	0.000114121	ASS1	argininosuccinate synthase 1 [Source:NCBI gene;Acc:417185]	Metabolism;Human Diseases;Metabolism;Metabolism;Metabolism	Global and overview maps;Cardiovascular disease;Global and overview maps;Amino acid metabolism;Amino acid metabolism	ko01100//Metabolic pathways;ko05418//Fluid shear stress and atherosclerosis;ko01230//Biosynthesis of amino acids;ko00250//Alanine, aspartate and glutamate metabolism;ko00220//Arginine biosynthesis	K01940;K01940;K01940;K01940;K01940	GO:0005654//nucleoplasm;GO:0005739//mitochondrion;GO:0005829//cytosol	GO:0004055//argininosuccinate synthase activity;GO:0005524//ATP binding;GO:0016597//amino acid binding;GO:0042802//identical protein binding	GO:0000050//urea cycle;GO:0000052//citrulline metabolic process;GO:0000053//argininosuccinate metabolic process;GO:0006526//arginine biosynthetic process;GO:0006531//aspartate metabolic process;GO:0007623//circadian rhythm;GO:0045429//positive regulation of nitric oxide biosynthetic process;GO:0071499//cellular response to laminar fluid shear stress;GO:1903038//negative regulation of leukocyte ce…
MSTRG.24093	12	81	28	24	10	26	0	3	11	3	4	7	0.93	3.09	2.3	1.13	0.78	0.89	0	0.17	0.45	0.13	0.18	0.24	1.52	0.195	-2.9625	1.59854e-06	0.000114239	--	-	-	-	-	-	-	-	-
ENSGALG00000007341	990	1304	1038	1300	1120	1248	202	406	829	735	813	1135	60.32	37.26	66.81	46.63	67.62	31.67	14.39	17.11	24.36	23.77	26.68	28.48	51.7183	22.465	-1.203	1.62091e-06	0.000115546	MED19	mediator complex subunit 19 [Source:NCBI gene;Acc:428854]	-	-	-	-	GO:0016592//mediator complex	GO:0003712//transcription cofactor activity	GO:0006357//regulation of transcription from RNA polymerase II promoter
MSTRG.2853	1	1	4	48	37	59	0	0	0	0	0	0	0.02	0.01	0.08	0.52	0.67	0.47	0	0	0	0	0	0	0.295	0.001	-8.2046	1.6263e-06	0.000115639	--	-	-	-	-	-	-	-	-
ENSGALG00000049871	26	71	32	230	92	441	217	425	922	864	936	968	0.83	1.1	1.06	4.41	2.93	6.16	8.6	9.85	15.31	15.47	16.99	13.3	2.74833	13.2533	2.2697	1.63265e-06	0.000115799	gag-pol	AGL81188.1 gag and reverse transcriptase polyprotein precursor [Gallus gallus]	-	-	-	-	-	GO:0003676//nucleic acid binding;GO:0003677//DNA binding;GO:0003964//RNA-directed DNA polymerase activity;GO:0004518//nuclease activity;GO:0004519//endonuclease activity;GO:0004523//RNA-DNA hybrid ribonuclease activity;GO:0008270//zinc ion binding;GO:0016740//transferase activity;GO:0016779//nucleotidyltransferase activity;GO:0016787//hydrolase activity;GO:0035613//RNA stem-loop binding;GO:004687…	GO:0006278//RNA-dependent DNA replication;GO:0015074//DNA integration;GO:0044260//cellular macromolecule metabolic process;GO:0090305//nucleic acid phosphodiester bond hydrolysis;GO:0090502//RNA phosphodiester bond hydrolysis, endonucleolytic
MSTRG.25953	21	5	25	50	20	67	0	1	6	5	8	3	1.19	0.14	1.49	1.71	1.14	1.67	0	0.04	0.18	0.16	0.26	0.07	1.22333	0.118333	-3.3699	1.65466e-06	0.000117067	--	-	-	-	-	-	-	-	-
ENSGALG00000032588	74	569	100	241	59	392	1265	1558	934	701	777	674	3.28	12.36	4.67	6.46	2.62	7.67	70.22	50.49	21.7	17.56	19.73	12.96	6.17667	32.11	2.3781	1.66926e-06	0.000117572	ARPC1B	actin related protein 2/3 complex subunit 1B [Source:NCBI gene;Acc:416490]	Human Diseases;Cellular Processes;Human Diseases;Human Diseases;Human Diseases;Cellular Processes;Cellular Processes;Organismal Systems;Human Diseases	Infectious disease: bacterial;Transport and catabolism;Infectious disease: bacterial;Infectious disease: bacterial;Infectious disease: bacterial;Cell motility;Cellular community - eukaryotes;Immune system;Infectious disease: bacterial	ko05130//Pathogenic Escherichia coli infection;ko04144//Endocytosis;ko05132//Salmonella infection;ko05135//Yersinia infection;ko05131//Shigellosis;ko04810//Regulation of actin cytoskeleton;ko04530//Tight junction;ko04666//Fc gamma R-mediated phagocytosis;ko05100//Bacterial invasion of epithelial cells	K05757;K05757;K05757;K05757;K05757;K05757;K05757;K05757;K05757	GO:0005634//nucleus;GO:0005737//cytoplasm;GO:0005856//cytoskeleton;GO:0005885//Arp2/3 protein complex;GO:0015629//actin cytoskeleton	GO:0003779//actin binding;GO:0005200//structural constituent of cytoskeleton;GO:0005515//protein binding;GO:0051015//actin filament binding	GO:0030833//regulation of actin filament polymerization;GO:0034314//Arp2/3 complex-mediated actin nucleation
MSTRG.5461	4	481	14	104	72	175	0	5	17	6	16	20	0.1	6.19	0.39	1.65	1.9	2.03	0	0.1	0.23	0.09	0.24	0.23	2.04333	0.148333	-3.784	1.6733e-06	0.000117572	--	-	-	-	-	-	-	-	-
ENSGALG00000010953	62	127	83	92	45	141	601	1102	333	266	316	289	1.33	1.34	1.88	1.2	0.97	1.34	16.18	17.32	3.75	3.23	3.89	2.7	1.34333	7.845	2.546	1.67519e-06	0.000117572	KANK4	KN motif and ankyrin repeat domains 4 [Source:NCBI gene;Acc:424684]	-	-	-	-	GO:0005737//cytoplasm;GO:0005829//cytosol;GO:0015630//microtubule cytoskeleton	GO:0005515//protein binding	-
MSTRG.30195	70	1	145	3	55	3	0	0	0	3	1	0	7	0.05	15.25	0.18	5.55	0.14	0	0	0	0.18	0.06	0	4.695	0.04	-6.875	1.68252e-06	0.000117572	--	-	-	-	-	-	-	-	-
ENSGALG00000012801	40	117	102	67	31	52	651	2340	234	314	327	242	2	2.04	4.69	1.93	1.38	0.93	37.78	78.43	5.79	8.55	8.71	4.85	2.16167	24.0183	3.4739	1.68551e-06	0.000117572	LY86	lymphocyte antigen 86 [Source:NCBI gene;Acc:420872]	-	-	-	-	-	-	GO:0006955//immune response;GO:0031666//positive regulation of lipopolysaccharide-mediated signaling pathway;GO:0045087//innate immune response
ENSGALG00000004437	11	20	12	14	6	22	79	117	48	57	64	55	0.49	0.38	0.48	0.32	0.23	0.4	4.04	3.57	1.08	1.25	1.4	0.97	0.383333	2.05167	2.4201	1.7041e-06	0.000118449	LHFPL2	lipoma HMGIC fusion partner-like 2 [Source:NCBI gene;Acc:416369]	-	-	-	-	-	-	GO:0046545//development of primary female sexual characteristics;GO:0046546//development of primary male sexual characteristics
ENSGALG00000046914	75	89	65	92	50	95	192	326	263	234	198	288	3.98	2.32	3.74	3.05	2.75	2.26	12.99	12.97	7.37	7.08	6.12	6.77	3.01667	8.88333	1.5581	1.71143e-06	0.000118449	LIMCH1	XP_015140950.1 LIM and calponin homology domains-containing protein 1 isoform X3 [Gallus gallus]	-	-	-	-	GO:0001725//stress fiber	GO:0032034//myosin II head/neck binding;GO:0046872//metal ion binding	GO:0051496//positive regulation of stress fiber assembly;GO:0051893//regulation of focal adhesion assembly
MSTRG.18723	29	35	31	55	31	47	0	6	15	16	17	20	1.38	0.8	2.05	1.46	1.37	0.95	0	0.19	0.35	0.4	0.43	0.38	1.335	0.291667	-2.1944	1.71186e-06	0.000118449	--	XP_048796730.1 transmembrane protein 170B isoform X1 [Lagopus muta]	-	-	-	-	-	-	-
ENSGALG00000040877	2554	1557	2734	2336	2423	1525	285	699	925	965	1225	1324	335.52	100.28	378.37	185.66	319.51	88.47	46.91	67.16	63.72	71.7	92.2	75.49	234.635	69.53	-1.7547	1.72477e-06	0.000119051	UBALD2	UBA like domain containing 2 [Source:NCBI gene;Acc:107054745]	-	-	-	-	-	GO:0005515//protein binding	-
ENSGALG00000037332	753	3798	788	1909	721	3228	3796	5851	4779	4481	5156	4794	45.28	117.63	50.48	71.82	44.74	89.06	301.79	267.51	158.21	159.48	187.22	131.14	69.835	200.892	1.5244	1.74901e-06	0.000120431	IGFBP7	insulin like growth factor binding protein 7 [Source:NCBI gene;Acc:422620]	-	-	-	-	GO:0005576//extracellular region	GO:0005515//protein binding;GO:0005520//insulin-like growth factor binding	GO:0001558//regulation of cell growth;GO:0007155//cell adhesion
ENSGALG00000020876	43	108	46	84	39	118	251	242	226	219	186	206	0.62	0.76	0.7	0.73	0.56	0.75	4.53	2.55	1.71	1.79	1.54	1.29	0.686667	2.235	1.7026	1.84567e-06	0.000126778	AOX2	aldehyde oxidase 2 [Source:NCBI gene;Acc:424072]	Metabolism;Environmental Information Processing;Metabolism;Metabolism;Metabolism;Metabolism;Metabolism;Metabolism;Metabolism	Global and overview maps;Signal transduction;Amino acid metabolism;Amino acid metabolism;Metabolism of cofactors and vitamins;Metabolism of cofactors and vitamins;Amino acid metabolism;Xenobiotics biodegradation and metabolism;Metabolism of cofactors and vitamins	ko01100//Metabolic pathways;ko04630//JAK-STAT signaling pathway;ko00280//Valine, leucine and isoleucine degradation;ko00380//Tryptophan metabolism;ko00830//Retinol metabolism;ko00760//Nicotinate and nicotinamide metabolism;ko00350//Tyrosine metabolism;ko00982//Drug metabolism - cytochrome P450;ko00750//Vitamin B6 metabolism	K00157;K00157;K00157;K00157;K00157;K00157;K00157;K00157;K00157	GO:0005737//cytoplasm	GO:0004031//aldehyde oxidase activity;GO:0005506//iron ion binding;GO:0016491//oxidoreductase activity;GO:0046872//metal ion binding;GO:0050660//flavin adenine dinucleotide binding;GO:0051287//NAD binding;GO:0051536//iron-sulfur cluster binding;GO:0051537//2 iron, 2 sulfur cluster binding;GO:0071949//FAD binding	-
ENSGALG00000029857	5	16	11	12	8	13	309	108	50	42	50	46	0.2	0.32	0.47	0.29	0.32	0.23	15.65	3.19	1.06	0.96	1.16	0.81	0.305	3.805	3.641	1.88023e-06	0.000128839	Gimap1	GTPase, IMAP family member 6 [Source:NCBI gene;Acc:420413]	-	-	-	-	GO:0016020//membrane;GO:0016021//integral component of membrane	GO:0000166//nucleotide binding;GO:0005525//GTP binding	-
ENSGALG00000016224	58	199	78	105	51	188	662	1330	398	345	323	301	1.36	2.28	1.92	1.63	1.2	1.94	19.41	22.77	4.88	4.7	4.33	3.29	1.72167	9.89667	2.5231	1.89361e-06	0.000129443	MAOA	monoamine oxidase A [Source:NCBI gene;Acc:418563]	Metabolism;Human Diseases;Human Diseases;Organismal Systems;Organismal Systems;Human Diseases;Metabolism;Metabolism;Human Diseases;Metabolism;Metabolism;Metabolism;Metabolism;Metabolism	Global and overview maps;Neurodegenerative disease;Substance dependence;Nervous system;Nervous system;Substance dependence;Amino acid metabolism;Amino acid metabolism;Substance dependence;Amino acid metabolism;Amino acid metabolism;Xenobiotics biodegradation and metabolism;Amino acid metabolism;Amino acid metabolism	ko01100//Metabolic pathways;ko05012//Parkinson disease;ko05034//Alcoholism;ko04728//Dopaminergic synapse;ko04726//Serotonergic synapse;ko05031//Amphetamine addiction;ko00330//Arginine and proline metabolism;ko00380//Tryptophan metabolism;ko05030//Cocaine addiction;ko00260//Glycine, serine and threonine metabolism;ko00350//Tyrosine metabolism;ko00982//Drug metabolism - cytochrome P450;ko00340//His…	K00274;K00274;K00274;K00274;K00274;K00274;K00274;K00274;K00274;K00274;K00274;K00274;K00274;K00274	GO:0005739//mitochondrion;GO:0005829//cytosol	GO:0008131//primary amine oxidase activity;GO:0016491//oxidoreductase activity	GO:0009967//positive regulation of signal transduction;GO:0042420//dopamine catabolic process
ENSGALG00000006637	2	4	4	4	2	13	75	74	34	28	21	22	0.09	0.09	0.2	0.11	0.09	0.27	4.43	2.55	0.84	0.75	0.57	0.45	0.141667	1.59833	3.496	1.95002e-06	0.000132977	XKRX	XK related, X-linked [Source:NCBI gene;Acc:771005]	-	-	-	-	GO:0016021//integral component of membrane	-	-
MSTRG.5674	0	6	3	12	5	23	151	68	45	36	50	71	0	0.08	0.09	0.14	0.09	0.22	3.34	0.86	0.44	0.36	0.5	0.54	0.103333	1.00667	3.2842	1.95979e-06	0.000133322	--	XP_040513495.1 uncharacterized protein LOC121109025 isoform X2 [Gallus gallus]	-	-	-	-	-	-	-
MSTRG.30403	125	88	187	138	199	111	23	28	79	32	53	66	5.81	2	9.2	3.89	9.32	2.29	1.36	0.95	1.94	0.83	1.42	1.34	5.41833	1.30667	-2.052	1.98268e-06	0.000134316	--	XP_046793620.1 serine/arginine repetitive matrix protein 1-like, partial [Gallus gallus]	-	-	-	-	-	-	-
ENSGALG00000004336	0	7	2	4	1	14	127	73	35	29	21	24	0	0.06	0.04	0.05	0.02	0.12	2.9	0.97	0.33	0.3	0.22	0.19	0.0483333	0.818333	4.0816	1.98389e-06	0.000134316	INPPL1	inositol polyphosphate phosphatase like 1 [Source:NCBI gene;Acc:428692]	Metabolism;Organismal Systems;Organismal Systems;Organismal Systems;Environmental Information Processing;Metabolism	Global and overview maps;Immune system;Immune system;Endocrine system;Signal transduction;Carbohydrate metabolism	ko01100//Metabolic pathways;ko04666//Fc gamma R-mediated phagocytosis;ko04662//B cell receptor signaling pathway;ko04910//Insulin signaling pathway;ko04070//Phosphatidylinositol signaling system;ko00562//Inositol phosphate metabolism	K15909;K15909;K15909;K15909;K15909;K15909	GO:0005794//Golgi apparatus;GO:0005829//cytosol	GO:0003824//catalytic activity;GO:0016791//phosphatase activity;GO:0042169//SH2 domain binding	GO:0001958//endochondral ossification;GO:0006897//endocytosis;GO:0007015//actin filament organization;GO:0046856//phosphatidylinositol dephosphorylation
ENSGALG00000033647	906	279	802	337	774	328	30	112	216	173	193	284	116.25	17.55	108.41	26.16	99.69	18.59	4.82	10.51	14.53	12.55	14.19	15.82	64.4417	12.07	-2.4166	2.00988e-06	0.000135751	BAZ1A	XP_015143136.1 bromodomain adjacent to zinc finger domain protein 1A isoform X1 [Gallus gallus]	-	-	-	-	-	-	-
ENSGALG00000026315	150	426	185	306	132	420	383	592	637	619	627	577	9.48	13.19	12.31	11.7	8.37	11.72	30.31	27.36	21.1	22.12	22.69	15.82	11.1283	23.2333	1.062	2.01902e-06	0.000135825	RAB34	RAB34, member RAS oncogene family [Source:NCBI gene;Acc:100858849]	-	-	-	-	GO:0005794//Golgi apparatus;GO:0005795//Golgi stack;GO:0031982//vesicle;GO:0031985//Golgi cisterna;GO:0045335//phagocytic vesicle;GO:0048471//perinuclear region of cytoplasm	GO:0003924//GTPase activity;GO:0005525//GTP binding;GO:0030742//GTP-dependent protein binding;GO:0031267//small GTPase binding	GO:0019882//antigen processing and presentation;GO:0032418//lysosome localization;GO:0043001//Golgi to plasma membrane protein transport;GO:0072659//protein localization to plasma membrane;GO:0090382//phagosome maturation;GO:0090385//phagosome-lysosome fusion
ENSGALG00000000141	41	460	106	175	52	312	2719	1242	910	586	598	582	2.48	13.49	6.65	6.31	3.13	8.23	203.89	54.39	28.56	19.84	20.52	15.11	6.715	57.0517	3.0868	2.02057e-06	0.000135825	BLB1	Major histocompatibility complex class II beta chain BLB1 [Source:NCBI gene;Acc:693256]	Human Diseases;Human Diseases;Human Diseases;Cellular Processes;Human Diseases;Human Diseases;Organismal Systems;Human Diseases;Environmental Information Processing;Human Diseases;Human Diseases;Human Diseases;Human Diseases;Human Diseases;Human Diseases;Organismal Systems;Organismal Systems;Human Diseases;Human Diseases;Organismal Systems;Organismal Systems;Human Diseases;Human Diseases;Human Di…	Infectious disease: viral;Infectious disease: bacterial;Infectious disease: viral;Transport and catabolism;Infectious disease: viral;Immune disease;Immune system;Immune disease;Signaling molecules and interaction;Infectious disease: viral;Cardiovascular disease;Infectious disease: bacterial;Immune disease;Infectious disease: parasitic;Immune disease;Immune system;Immune system;Immune disease;Infe…	ko05169//Epstein-Barr virus infection;ko05152//Tuberculosis;ko05168//Herpes simplex virus 1 infection;ko04145//Phagosome;ko05166//Human T-cell leukemia virus 1 infection;ko05323//Rheumatoid arthritis;ko04640//Hematopoietic cell lineage;ko05322//Systemic lupus erythematosus;ko04514//Cell adhesion molecules;ko05164//Influenza A;ko05416//Viral myocarditis;ko05150//Staphylococcus aureus infection;ko0…	K06752;K06752;K06752;K06752;K06752;K06752;K06752;K06752;K06752;K06752;K06752;K06752;K06752;K06752;K06752;K06752;K06752;K06752;K06752;K06752;K06752;K06752;K06752;K06752	GO:0016020//membrane;GO:0042613//MHC class II protein complex	-	GO:0006955//immune response;GO:0019882//antigen processing and presentation
ENSGALG00000034070	5	90	20	55	37	77	0	9	11	10	5	15	0.1	0.86	0.41	0.65	0.72	0.66	0	0.13	0.11	0.11	0.06	0.13	0.566667	0.09	-2.6545	2.02766e-06	0.000135978	GAD1	glutamate decarboxylase 1 [Source:NCBI gene;Acc:395743]	Metabolism;Organismal Systems;Human Diseases;Metabolism;Metabolism;Metabolism;Metabolism	Global and overview maps;Nervous system;Endocrine and metabolic disease;Amino acid metabolism;Metabolism of other amino acids;Carbohydrate metabolism;Metabolism of other amino acids	ko01100//Metabolic pathways;ko04727//GABAergic synapse;ko04940//Type I diabetes mellitus;ko00250//Alanine, aspartate and glutamate metabolism;ko00410//beta-Alanine metabolism;ko00650//Butanoate metabolism;ko00430//Taurine and hypotaurine metabolism	K01580;K01580;K01580;K01580;K01580;K01580;K01580	GO:0005737//cytoplasm;GO:0005938//cell cortex;GO:0030424//axon;GO:0043679//axon terminus;GO:0044306//neuron projection terminus;GO:0045202//synapse;GO:0048786//presynaptic active zone;GO:0060077//inhibitory synapse	GO:0003824//catalytic activity;GO:0004351//glutamate decarboxylase activity;GO:0016830//carbon-carbon lyase activity;GO:0016831//carboxy-lyase activity;GO:0030170//pyridoxal phosphate binding	GO:0019752//carboxylic acid metabolic process;GO:0035176//social behavior;GO:0035641//locomotory exploration behavior
MSTRG.133	126	272	106	112	61	186	312	401	390	415	399	508	1.73	1.83	1.53	0.93	0.84	1.13	5.36	4.02	2.8	3.22	3.13	3.02	1.33167	3.59167	1.4314	2.03584e-06	0.000136204	PRKCB	OXB64332.1 hypothetical protein ASZ78_004965 [Callipepla squamata]	-	-	-	-	-	-	-
ENSGALG00000039376	5	24	78	30	3	18	774	464	396	242	206	192	0.17	0.4	2.78	0.61	0.1	0.27	32.77	11.47	7.02	4.63	3.99	2.82	0.721667	10.45	3.856	2.05391e-06	0.000137089	DPT	dermatopontin [Source:NCBI gene;Acc:768904]	-	-	-	-	-	-	GO:0008285//negative regulation of cell proliferation;GO:0030199//collagen fibril organization
MSTRG.2787	341	715	375	281	245	481	2	45	184	93	143	165	8.27	8.5	9.58	4.12	5.96	5.15	0.06	0.8	2.34	1.28	1.99	1.74	6.93	1.36833	-2.3404	2.13267e-06	0.00014201	--	-	-	-	-	-	-	-	-
MSTRG.29058	38	155	33	95	51	181	164	134	210	281	252	348	0.79	1.56	0.73	1.21	1.07	1.67	4.15	2.06	2.29	3.33	3.01	3.15	1.17167	2.99833	1.3556	2.14683e-06	0.000142618	Mpl	AAT45555.1 thrombopoietin receptor [Gallus gallus]	-	-	-	-	-	-	-
MSTRG.9314	608	281	491	159	395	136	45	96	53	92	112	115	23.41	5.3	19.94	3.7	15.27	2.32	2.18	2.72	1.07	1.99	2.48	1.93	11.6567	2.06167	-2.4993	2.15782e-06	0.000143012	--	-	-	-	-	-	-	-	-
ENSGALG00000038313	4	25	3	17	4	12	166	124	71	38	38	39	0.23	0.71	0.18	0.6	0.23	0.31	12.09	5.27	2.16	1.25	1.27	0.98	0.376667	3.83667	3.3485	2.18157e-06	0.000144249	EFHD2	EF-hand domain family member D2 [Source:NCBI gene;Acc:430669]	-	-	-	-	-	GO:0005509//calcium ion binding	-
ENSGALG00000017191	0	0	8	2	0	2	212	236	54	20	19	23	0	0	0.29	0.04	0	0.03	9.13	5.93	0.97	0.39	0.37	0.34	0.06	2.855	5.5724	2.20905e-06	0.000145725	ANGPTL5	angiopoietin like 5 [Source:NCBI gene;Acc:772036]	-	-	-	-	-	-	-
ENSGALG00000010203	29	83	31	56	17	63	286	271	174	160	144	136	0.76	1.07	0.86	0.89	0.45	0.73	9.45	5.22	2.4	2.38	2.17	1.56	0.793333	3.86333	2.2838	2.22152e-06	0.000146207	Hectd3	E3 ubiquitin-protein ligase HECTD3-like [Source:NCBI gene;Acc:424588]	-	-	-	-	-	GO:0004842//ubiquitin-protein transferase activity	GO:0016567//protein ubiquitination
ENSGALG00000005721	8	44	17	18	6	21	45	111	92	87	64	64	0.2	0.56	0.44	0.29	0.16	0.23	1.44	2.07	1.24	1.24	0.94	0.71	0.313333	1.27333	2.0228	2.26165e-06	0.000148502	DGKG	diacylglycerol kinase gamma [Source:NCBI gene;Acc:424839]	Metabolism;Environmental Information Processing;Human Diseases;Metabolism;Environmental Information Processing;Organismal Systems;Metabolism	Global and overview maps;Signal transduction;Cancer: overview;Lipid metabolism;Signal transduction;Development and regeneration;Lipid metabolism	ko01100//Metabolic pathways;ko04072//Phospholipase D signaling pathway;ko05231//Choline metabolism in cancer;ko00564//Glycerophospholipid metabolism;ko04070//Phosphatidylinositol signaling system;ko04361//Axon regeneration;ko00561//Glycerolipid metabolism	K00901;K00901;K00901;K00901;K00901;K00901;K00901	GO:0005829//cytosol;GO:0016020//membrane	GO:0003951//NAD+ kinase activity;GO:0004143//diacylglycerol kinase activity;GO:0005509//calcium ion binding;GO:0008289//lipid binding;GO:0016301//kinase activity	GO:0006654//phosphatidic acid biosynthetic process;GO:0007165//signal transduction;GO:0007205//protein kinase C-activating G-protein coupled receptor signaling pathway;GO:0035556//intracellular signal transduction;GO:0046339//diacylglycerol metabolic process;GO:0046486//glycerolipid metabolic process;GO:0046834//lipid phosphorylation
ENSGALG00000003580	590	1330	759	813	387	1185	4204	5217	2742	2513	2943	2258	12.5	13.82	16.95	10.42	8.23	11.09	111.63	80.87	30.47	30.12	35.73	20.77	12.1683	51.5983	2.0842	2.27113e-06	0.00014878	MMP2	matrix metallopeptidase 2 [Source:NCBI gene;Acc:386583]	Human Diseases;Human Diseases;Human Diseases;Human Diseases;Organismal Systems;Organismal Systems;Organismal Systems;Human Diseases;Organismal Systems;Human Diseases;Human Diseases	Cancer: overview;Cancer: overview;Cardiovascular disease;Cardiovascular disease;Immune system;Endocrine system;Endocrine system;Endocrine and metabolic disease;Endocrine system;Drug resistance: antineoplastic;Cancer: specific types	ko05200//Pathways in cancer;ko05205//Proteoglycans in cancer;ko05415//Diabetic cardiomyopathy;ko05418//Fluid shear stress and atherosclerosis;ko04670//Leukocyte transendothelial migration;ko04926//Relaxin signaling pathway;ko04915//Estrogen signaling pathway;ko04933//AGE-RAGE signaling pathway in diabetic complications;ko04912//GnRH signaling pathway;ko01522//Endocrine resistance;ko05219//Bladder…	K01398;K01398;K01398;K01398;K01398;K01398;K01398;K01398;K01398;K01398;K01398	GO:0005576//extracellular region;GO:0005604//basement membrane;GO:0005615//extracellular space;GO:0005886//plasma membrane;GO:0030017//sarcomere;GO:0031012//extracellular matrix	GO:0004175//endopeptidase activity;GO:0004222//metalloendopeptidase activity;GO:0008233//peptidase activity;GO:0008237//metallopeptidase activity;GO:0008270//zinc ion binding;GO:0016787//hydrolase activity;GO:0046872//metal ion binding	GO:0001666//response to hypoxia;GO:0001933//negative regulation of protein phosphorylation;GO:0001955//blood vessel maturation;GO:0001957//intramembranous ossification;GO:0006508//proteolysis;GO:0030198//extracellular matrix organization;GO:0030574//collagen catabolic process;GO:0034614//cellular response to reactive oxygen species;GO:0035987//endodermal cell differentiation;GO:0043408//regulatio…
ENSGALG00000013929	305	597	294	325	175	617	678	1174	861	1022	1003	1156	5.42	5.2	5.51	3.49	3.12	4.84	15.1	15.26	8.02	10.27	10.26	8.92	4.59667	11.305	1.2983	2.30777e-06	0.000150831	PDGFRA	platelet-derived growth factor receptor, alpha polypeptide [Source:NCBI gene;Acc:395509]	Human Diseases;Environmental Information Processing;Environmental Information Processing;Environmental Information Processing;Cellular Processes;Environmental Information Processing;Human Diseases;Cellular Processes;Environmental Information Processing;Cellular Processes;Environmental Information Processing;Human Diseases;Environmental Information Processing;Human Diseases;Cellular Processes;Huma…	Cancer: overview;Signal transduction;Signal transduction;Signal transduction;Transport and catabolism;Signal transduction;Infectious disease: viral;Cell motility;Signal transduction;Cellular community - eukaryotes;Signal transduction;Cancer: overview;Signal transduction;Cancer: overview;Cellular community - eukaryotes;Cancer: specific types;Drug resistance: antineoplastic;Cancer: specific types;C…	ko05200//Pathways in cancer;ko04151//PI3K-Akt signaling pathway;ko04020//Calcium signaling pathway;ko04010//MAPK signaling pathway;ko04144//Endocytosis;ko04072//Phospholipase D signaling pathway;ko05163//Human cytomegalovirus infection;ko04810//Regulation of actin cytoskeleton;ko04014//Ras signaling pathway;ko04510//Focal adhesion;ko04015//Rap1 signaling pathway;ko05206//MicroRNAs in cancer;ko046…	K04363;K04363;K04363;K04363;K04363;K04363;K04363;K04363;K04363;K04363;K04363;K04363;K04363;K04363;K04363;K04363;K04363;K04363;K04363;K04363	GO:0005634//nucleus;GO:0005737//cytoplasm;GO:0005794//Golgi apparatus;GO:0005902//microvillus;GO:0005929//cilium;GO:0009897//external side of plasma membrane;GO:0009986//cell surface	GO:0004672//protein kinase activity;GO:0004713//protein tyrosine kinase activity;GO:0004714//transmembrane receptor protein tyrosine kinase activity;GO:0005018//platelet-derived growth factor alpha-receptor activity;GO:0005524//ATP binding;GO:0044877//macromolecular complex binding;GO:0048407//platelet-derived growth factor binding	GO:0001553//luteinization;GO:0002244//hematopoietic progenitor cell differentiation;GO:0006468//protein phosphorylation;GO:0007169//transmembrane receptor protein tyrosine kinase signaling pathway;GO:0008210//estrogen metabolic process;GO:0008585//female gonad development;GO:0009653//anatomical structure morphogenesis;GO:0009887//organ morphogenesis;GO:0016477//cell migration;GO:0018108//peptidyl…
MSTRG.6700	35	71	39	58	24	78	0	5	20	16	13	37	1.28	1.28	1.51	1.29	0.88	1.26	0	0.13	0.38	0.33	0.27	0.59	1.25	0.283333	-2.1414	2.31797e-06	0.000151148	--	-	-	-	-	-	-	-	-
ENSGALG00000045305	14	19	10	18	7	18	106	1837	46	32	23	32	0.28	0.19	0.21	0.22	0.14	0.16	2.67	27.03	0.49	0.36	0.27	0.28	0.2	5.18333	4.6958	2.34404e-06	0.000152497	Dlg2	XP_014813784.1 PREDICTED: disks large homolog 2 isoform X21 [Calidris pugnax]	Human Diseases;Cellular Processes;Environmental Information Processing	Infectious disease: viral;Cellular community - eukaryotes;Signal transduction	ko05165//Human papillomavirus infection;ko04530//Tight junction;ko04390//Hippo signaling pathway	K12075;K12075;K12075	GO:0005886//plasma membrane;GO:0005911//cell-cell junction	-	-
MSTRG.8735	24	165	43	171	29	286	735	2439	457	309	346	380	0.47	1.57	0.88	2.01	0.57	2.46	17.91	34.7	4.66	3.4	3.86	3.21	1.32667	11.29	3.0892	2.35898e-06	0.000153118	--	XP_046756734.1 uncharacterized protein LOC121106815 isoform X2 [Gallus gallus]	-	-	-	-	-	-	-
MSTRG.12378	5	76	5	12	5	16	0	0	0	1	1	1	0.38	2.85	0.4	0.56	0.38	0.54	0	0	0	0.04	0.04	0.03	0.851667	0.0183333	-5.5377	2.39749e-06	0.00015457	--	-	-	-	-	-	-	-	-
MSTRG.26298	180	281	195	272	179	356	35	65	217	139	166	218	4.84	3.7	5.52	4.42	4.83	4.23	1.18	1.28	3.06	2.11	2.56	2.54	4.59	2.12167	-1.1133	2.39771e-06	0.00015457	--	-	-	-	-	-	-	-	-
MSTRG.9001	13	25	7	106	57	137	0	2	8	10	12	9	0.42	0.39	0.24	2.06	1.84	1.94	0	0.05	0.13	0.18	0.22	0.13	1.14833	0.118333	-3.2786	2.40319e-06	0.00015457	--	-	-	-	-	-	-	-	-
MSTRG.19929	79	186	74	89	49	188	1	20	60	34	47	56	1.35	1.55	1.33	0.92	0.84	1.41	0.02	0.25	0.54	0.33	0.46	0.41	1.23333	0.335	-1.8803	2.40322e-06	0.00015457	--	-	-	-	-	-	-	-	-
ENSGALG00000015373	64	72	48	87	43	140	4	20	24	14	56	36	1.69	0.93	1.33	1.39	1.14	1.63	0.13	0.39	0.33	0.21	0.85	0.41	1.35167	0.386667	-1.8056	2.46166e-06	0.000157971	PDE6B	phosphodiesterase 6B [Source:NCBI gene;Acc:395092]	Metabolism;Metabolism;Organismal Systems	Global and overview maps;Nucleotide metabolism;Sensory system	ko01100//Metabolic pathways;ko00230//Purine metabolism;ko04744//Phototransduction	K13756;K13756;K13756	-	GO:0004114//3',5'-cyclic-nucleotide phosphodiesterase activity;GO:0005515//protein binding;GO:0008081//phosphoric diester hydrolase activity	GO:0007165//signal transduction
MSTRG.11514	92	120	43	67	65	115	4	19	57	37	29	56	3.36	2.15	1.65	1.48	2.38	1.85	0.18	0.51	1.09	0.76	0.61	0.89	2.145	0.673333	-1.6716	2.47062e-06	0.000158187	--	-	-	-	-	-	-	-	-
ENSGALG00000044675	96	230	108	225	87	357	878	1560	633	467	423	569	2.21	3.23	3.56	4.3	2.47	4.79	18.92	20.32	6.4	5.32	4.81	4.81	3.42667	10.0967	1.559	2.49173e-06	0.000159178	MATN2	matrilin 2 [Source:NCBI gene;Acc:426584]	-	-	-	-	-	GO:0005509//calcium ion binding	-
ENSGALG00000036125	8	74	29	63	15	65	251	324	206	166	130	115	0.34	1.36	1.24	1.45	0.56	1.08	11.78	8.89	4.05	3.52	2.79	1.88	1.005	5.485	2.4483	2.53437e-06	0.000161505	SHE	Src homology 2 domain containing E [Source:NCBI gene;Acc:100857728]	-	-	-	-	-	GO:0001784//phosphotyrosine binding	-
MSTRG.30240	4	24	3	0	1	6	81	64	51	51	54	53	0.15	0.56	0.12	0	0.1	0.2	6.33	2.67	1.45	1.74	1.88	1.16	0.188333	2.53833	3.7525	2.53957e-06	0.000161505	ANXA11	XP_040535775.2 dapper homolog 3-like isoform X2 [Gallus gallus]	-	-	-	-	-	-	-
ENSGALG00000048285	19	115	19	87	19	93	355	471	215	166	159	207	0.56	1.64	0.59	1.54	0.56	1.2	12.97	10.05	3.29	2.74	2.66	2.62	1.015	5.72167	2.495	2.5574e-06	0.000162274	TCN2	transcobalamin 2 [Source:NCBI gene;Acc:429737]	-	-	-	-	-	GO:0031419//cobalamin binding	GO:0015889//cobalamin transport
MSTRG.32082	2	0	8	47	67	57	0	0	1	0	0	0	0.12	0	0.5	1.69	3.99	1.49	0	0	0.03	0	0	0	1.29833	0.005	-8.0205	2.56482e-06	0.000162381	--	-	-	-	-	-	-	-	-
ENSGALG00000005423	5	20	4	19	9	30	86	82	57	55	48	61	0.28	0.56	0.24	0.65	0.51	0.75	6.12	3.41	1.7	1.77	1.56	1.5	0.498333	2.67667	2.4253	2.58812e-06	0.000163491	GRHPR	glyoxylate and hydroxypyruvate reductase [Source:NCBI gene;Acc:426806]	Metabolism;Metabolism;Metabolism;Metabolism	Global and overview maps;Carbohydrate metabolism;Amino acid metabolism;Carbohydrate metabolism	ko01100//Metabolic pathways;ko00620//Pyruvate metabolism;ko00260//Glycine, serine and threonine metabolism;ko00630//Glyoxylate and dicarboxylate metabolism	K00049;K00049;K00049;K00049	GO:0005737//cytoplasm;GO:1902494//catalytic complex	GO:0008465//glycerate dehydrogenase activity;GO:0016616//oxidoreductase activity, acting on the CH-OH group of donors, NAD or NADP as acceptor;GO:0016618//hydroxypyruvate reductase activity;GO:0030267//glyoxylate reductase (NADP) activity;GO:0042803//protein homodimerization activity;GO:0051287//NAD binding;GO:0070402//NADPH binding	GO:0046487//glyoxylate metabolic process
ENSGALG00000015611	1708	1453	1370	1420	1638	1834	313	734	826	993	928	1323	18.37	7.65	15.48	9.19	17.67	8.71	4.2	5.75	4.64	6.03	5.71	6.16	12.845	5.415	-1.2462	2.6226e-06	0.0001653	CASP8AP2	caspase 8 associated protein 2 [Source:NCBI gene;Acc:421810]	-	-	-	-	-	-	GO:0097190//apoptotic signaling pathway
MSTRG.2584	16	39	19	42	21	55	0	7	13	12	16	19	0.42	0.5	0.53	0.67	0.56	0.64	0	0.14	0.18	0.18	0.24	0.22	0.553333	0.16	-1.7901	2.66338e-06	0.00016723	--	-	-	-	-	-	-	-	-
MSTRG.21836	34	115	37	67	18	116	376	213	323	203	162	219	3.87	6.42	4.44	4.62	2.06	5.84	53.68	17.75	19.3	13.08	10.58	10.83	4.54167	20.87	2.2001	2.66504e-06	0.00016723	--	-	-	-	-	-	-	-	-
ENSGALG00000035879	7	23	46	12	1	25	267	389	171	245	151	77	0.14	0.21	0.94	0.14	0.02	0.21	6.46	5.48	1.74	2.67	1.66	0.65	0.276667	3.11	3.4907	2.71439e-06	0.00016995	ITGA7	integrin subunit alpha 7 [Source:NCBI gene;Acc:101749098]	Environmental Information Processing;Human Diseases;Cellular Processes;Cellular Processes;Human Diseases;Environmental Information Processing;Human Diseases;Human Diseases	Signal transduction;Infectious disease: viral;Cell motility;Cellular community - eukaryotes;Cardiovascular disease;Signaling molecules and interaction;Cardiovascular disease;Cardiovascular disease	ko04151//PI3K-Akt signaling pathway;ko05165//Human papillomavirus infection;ko04810//Regulation of actin cytoskeleton;ko04510//Focal adhesion;ko05414//Dilated cardiomyopathy;ko04512//ECM-receptor interaction;ko05410//Hypertrophic cardiomyopathy;ko05412//Arrhythmogenic right ventricular cardiomyopathy	K06583;K06583;K06583;K06583;K06583;K06583;K06583;K06583	GO:0008305//integrin complex	-	GO:0007155//cell adhesion;GO:0034113//heterotypic cell-cell adhesion;GO:0035987//endodermal cell differentiation
ENSGALG00000008340	10	36	7	25	2	25	168	196	73	65	81	57	0.25	0.44	0.18	0.38	0.05	0.28	5.23	3.55	0.95	0.91	1.15	0.61	0.263333	2.06667	2.9723	2.72246e-06	0.000170078	FES	FES proto-oncogene, tyrosine kinase [Source:NCBI gene;Acc:429374]	Organismal Systems	Development and regeneration	ko04360//Axon guidance	K07527	GO:0005737//cytoplasm;GO:0005925//focal adhesion;GO:0015630//microtubule cytoskeleton;GO:0031234//extrinsic component of cytoplasmic side of plasma membrane;GO:0031410//cytoplasmic vesicle	GO:0004672//protein kinase activity;GO:0004713//protein tyrosine kinase activity;GO:0004715//non-membrane spanning protein tyrosine kinase activity;GO:0005524//ATP binding;GO:0008017//microtubule binding;GO:0034987//immunoglobulin receptor binding;GO:0035091//phosphatidylinositol binding	GO:0001578//microtubule bundle formation;GO:0006468//protein phosphorylation;GO:0007098//centrosome cycle;GO:0008360//regulation of cell shape;GO:0010976//positive regulation of neuron projection development;GO:0018108//peptidyl-tyrosine phosphorylation;GO:0030155//regulation of cell adhesion;GO:0031116//positive regulation of microtubule polymerization;GO:0042127//regulation of cell proliferatio…
ENSGALG00000000151	43	109	60	82	18	101	96	227	163	278	232	226	0.75	0.93	1.1	0.86	0.31	0.78	2.09	2.89	1.49	2.73	2.3	1.7	0.788333	2.2	1.4806	2.8172e-06	0.000175609	ADAMTS19	ADAM metallopeptidase with thrombospondin type 1 motif, 19 [Source:NCBI gene;Acc:415600]	-	-	-	-	-	GO:0004222//metalloendopeptidase activity;GO:0008237//metallopeptidase activity	GO:0006508//proteolysis
ENSGALG00000017272	695	1510	809	880	416	1565	5189	5882	3494	2892	2960	2499	5.24	5.58	6.42	4.01	3.15	5.21	48.98	32.42	13.8	12.33	12.78	8.17	4.935	21.4133	2.1174	2.84482e-06	0.000176942	VWF	von Willebrand factor [Source:NCBI gene;Acc:419031]	Environmental Information Processing;Human Diseases;Human Diseases;Organismal Systems;Cellular Processes;Organismal Systems;Environmental Information Processing;Organismal Systems	Signal transduction;Infectious disease: viral;Infectious disease: viral;Immune system;Cellular community - eukaryotes;Immune system;Signaling molecules and interaction;Immune system	ko04151//PI3K-Akt signaling pathway;ko05165//Human papillomavirus infection;ko05171//Coronavirus disease - COVID-19;ko04613//Neutrophil extracellular trap formation;ko04510//Focal adhesion;ko04611//Platelet activation;ko04512//ECM-receptor interaction;ko04610//Complement and coagulation cascades	K03900;K03900;K03900;K03900;K03900;K03900;K03900;K03900	GO:0005576//extracellular region;GO:0005783//endoplasmic reticulum;GO:0033093//Weibel-Palade body	GO:0002020//protease binding;GO:0005178//integrin binding;GO:0005515//protein binding;GO:0005518//collagen binding;GO:0019865//immunoglobulin binding;GO:0042802//identical protein binding;GO:0047485//protein N-terminus binding;GO:0051087//chaperone binding	GO:0007155//cell adhesion;GO:0007596//blood coagulation;GO:0007599//hemostasis;GO:0030168//platelet activation;GO:0031589//cell-substrate adhesion;GO:1902533//positive regulation of intracellular signal transduction
ENSGALG00000041013	637	1332	1159	1202	477	1506	2920	5147	3392	3777	2730	3140	6.8	6.97	13.03	7.76	5.11	7.09	39.05	40.16	18.97	22.78	16.68	14.53	7.79333	25.3617	1.7023	2.90144e-06	0.000180068	TNS1	tensin 1 [Source:NCBI gene;Acc:396439]	-	-	-	-	GO:0005925//focal adhesion;GO:0030055//cell-substrate junction	GO:0005515//protein binding	GO:0007044//cell-substrate junction assembly;GO:0010761//fibroblast migration
ENSGALG00000043041	11	26	8	10	2	22	75	716	94	28	37	59	0.66	0.76	0.5	0.36	0.12	0.58	5.63	31.38	2.95	0.95	1.27	1.53	0.496667	7.285	3.8746	2.93071e-06	0.00018109	NRN1	neuritin 1 [Source:NCBI gene;Acc:420873]	-	-	-	-	-	-	GO:0007399//nervous system development
ENSGALG00000003283	21	65	85	38	24	70	1662	1611	222	126	115	135	0.44	0.75	2.05	0.58	0.5	0.72	52.5	28.48	2.82	1.65	1.67	1.44	0.84	14.76	4.1352	3.01518e-06	0.000185678	COMP	cartilage oligomeric matrix protein [Source:NCBI gene;Acc:420120]	Environmental Information Processing;Human Diseases;Cellular Processes;Cellular Processes;Environmental Information Processing;Human Diseases	Signal transduction;Infectious disease: viral;Transport and catabolism;Cellular community - eukaryotes;Signaling molecules and interaction;Infectious disease: parasitic	ko04151//PI3K-Akt signaling pathway;ko05165//Human papillomavirus infection;ko04145//Phagosome;ko04510//Focal adhesion;ko04512//ECM-receptor interaction;ko05144//Malaria	K04659;K04659;K04659;K04659;K04659;K04659	GO:0005576//extracellular region	GO:0005509//calcium ion binding	GO:0007155//cell adhesion
ENSGALG00000010007	1206	1168	1168	1341	1241	1599	261	580	937	809	911	1119	50.25	23.86	51.27	33.8	51.9	29.42	13.62	17.68	20.47	19.07	21.75	20.24	40.0833	18.805	-1.0919	3.01809e-06	0.000185678	EAPP	E2F associated phosphoprotein [Source:NCBI gene;Acc:423319]	-	-	-	-	GO:0005634//nucleus	-	GO:0008284//positive regulation of cell proliferation;GO:0032968//positive regulation of transcription elongation from RNA polymerase II promoter;GO:0034244//negative regulation of transcription elongation from RNA polymerase II promoter
ENSGALG00000023953	9	22	20	48	6	22	1135	136	347	27	29	72	0.22	0.26	0.51	0.7	0.15	0.23	34.3	2.4	4.39	0.37	0.4	0.75	0.345	7.10167	4.3635	3.14343e-06	0.000192552	CR1	complement component 4 binding protein, alpha chain [Source:NCBI gene;Acc:419851]	Human Diseases;Organismal Systems;Organismal Systems;Human Diseases;Organismal Systems;Human Diseases;Human Diseases	Infectious disease: bacterial;Immune system;Immune system;Infectious disease: parasitic;Immune system;Infectious disease: bacterial;Infectious disease: parasitic	ko05152//Tuberculosis;ko04613//Neutrophil extracellular trap formation;ko04640//Hematopoietic cell lineage;ko05140//Leishmaniasis;ko04610//Complement and coagulation cascades;ko05134//Legionellosis;ko05144//Malaria	K04011;K04011;K04011;K04011;K04011;K04011;K04011	-	-	-
ENSGALG00000012364	4207	2605	4110	3732	3594	4374	596	1185	2138	2053	2341	3034	104.25	31.65	107.29	55.95	89.39	47.86	18.5	21.48	27.78	28.77	33.23	32.63	72.7317	27.065	-1.4262	3.28521e-06	0.000200802	PPIL4	peptidylprolyl isomerase like 4 [Source:NCBI gene;Acc:421625]	-	-	-	-	GO:0005634//nucleus;GO:0005654//nucleoplasm;GO:0005829//cytosol	GO:0003676//nucleic acid binding;GO:0003723//RNA binding;GO:0003755//peptidyl-prolyl cis-trans isomerase activity;GO:0016853//isomerase activity	GO:0000413//protein peptidyl-prolyl isomerization;GO:1901407//regulation of phosphorylation of RNA polymerase II C-terminal domain
ENSGALG00000041676	167	71	86	102	81	65	17	32	37	20	28	46	22.34	4.66	12.12	8.25	10.88	3.84	2.85	3.13	2.59	1.51	2.15	2.67	10.3483	2.48333	-2.059	3.32469e-06	0.000202777	NAA10	N-alpha-acetyltransferase 10-like [Source:NCBI gene;Acc:107049486]	-	-	-	-	GO:0005634//nucleus;GO:0005730//nucleolus;GO:0005737//cytoplasm;GO:0005829//cytosol;GO:0031415//NatA complex	GO:0004596//peptide alpha-N-acetyltransferase activity;GO:0008080//N-acetyltransferase activity;GO:0016407//acetyltransferase activity;GO:0043022//ribosome binding	GO:0006473//protein acetylation;GO:0006474//N-terminal protein amino acid acetylation;GO:2000719//negative regulation of maintenance of mitotic sister chromatid cohesion, centromeric
MSTRG.30156	31	161	28	29	23	82	215	135	212	189	233	287	1.43	4.12	1.66	0.82	1.25	1.91	14.22	5.14	5.34	5.17	6.49	6.01	1.865	7.06167	1.9208	3.36512e-06	0.000204648	Arhgap30	XP_046757568.1 rho GTPase-activating protein 33-like isoform X4 [Gallus gallus]	-	-	-	-	-	-	-
ENSGALG00000047313	12	2	7	2	3	8	236	120	49	30	33	44	0.48	0.04	0.31	0.05	0.11	0.13	12.46	3.66	1.12	0.71	0.82	0.79	0.186667	3.26	4.1263	3.44888e-06	0.000209001	GLYATL3	glycine N-acyltransferase-like protein 3 [Source:NCBI gene;Acc:107050382]	-	-	-	-	GO:0005739//mitochondrion	GO:0008080//N-acetyltransferase activity;GO:0047961//glycine N-acyltransferase activity	-
MSTRG.14216	26	24	25	19	3	14	62	69	110	102	122	174	0.14	0.06	0.15	0.06	0.02	0.03	0.42	0.28	0.3	0.32	0.37	0.41	0.0766667	0.35	2.1907	3.45715e-06	0.000209054	--	-	-	-	-	-	-	-	-
ENSGALG00000013775	58	70	62	43	30	64	296	2294	346	172	155	200	1.35	0.8	1.52	0.61	0.7	0.66	8.64	39.08	4.23	2.27	2.07	2.02	0.94	9.71833	3.37	3.49466e-06	0.000210872	CDH19	cadherin 19 [Source:NCBI gene;Acc:421029]	-	-	-	-	GO:0005886//plasma membrane;GO:0016020//membrane	GO:0005509//calcium ion binding	GO:0007155//cell adhesion;GO:0007156//homophilic cell adhesion via plasma membrane adhesion molecules;GO:0098609//cell-cell adhesion
ENSGALG00000016558	59	101	65	90	55	115	719	1029	420	263	186	193	1.84	1.97	2.14	2.08	2.55	2.03	33.63	27.81	7.54	5.13	3.32	2.88	2.10167	13.385	2.671	3.54934e-06	0.000213036	VEGFD	vascular endothelial growth factor D [Source:NCBI gene;Acc:395255]	Human Diseases;Environmental Information Processing;Environmental Information Processing;Environmental Information Processing;Environmental Information Processing;Cellular Processes;Environmental Information Processing;Organismal Systems;Human Diseases;Environmental Information Processing	Cancer: overview;Signal transduction;Signal transduction;Signal transduction;Signal transduction;Cellular community - eukaryotes;Signal transduction;Endocrine system;Endocrine and metabolic disease;Signal transduction	ko05200//Pathways in cancer;ko04151//PI3K-Akt signaling pathway;ko04020//Calcium signaling pathway;ko04010//MAPK signaling pathway;ko04014//Ras signaling pathway;ko04510//Focal adhesion;ko04015//Rap1 signaling pathway;ko04926//Relaxin signaling pathway;ko04933//AGE-RAGE signaling pathway in diabetic complications;ko04668//TNF signaling pathway	K05449;K05449;K05449;K05449;K05449;K05449;K05449;K05449;K05449;K05449	GO:0005576//extracellular region;GO:0005615//extracellular space;GO:0016020//membrane	GO:0005172//vascular endothelial growth factor receptor binding;GO:0008083//growth factor activity;GO:0042056//chemoattractant activity;GO:0042802//identical protein binding;GO:0043185//vascular endothelial growth factor receptor 3 binding	GO:0008283//cell proliferation;GO:0008284//positive regulation of cell proliferation;GO:0009617//response to bacterium;GO:0048010//vascular endothelial growth factor receptor signaling pathway;GO:0050930//induction of positive chemotaxis;GO:0060754//positive regulation of mast cell chemotaxis;GO:0071542//dopaminergic neuron differentiation
ENSGALG00000036589	16	31	21	12	11	19	100	498	102	95	84	49	0.8	0.73	1.07	0.36	0.54	0.39	5.95	17.72	2.61	2.63	2.38	1.06	0.648333	5.39167	3.0559	3.55542e-06	0.000213036	GFRA4	GDNF family receptor alpha 4 [Source:NCBI gene;Acc:395839]	-	-	-	-	-	GO:0038023//signaling receptor activity	-
MSTRG.30359	524	43	499	21	58	7	13	6	15	19	15	33	63.88	2.58	64.15	1.57	7.14	0.35	1.91	0.52	0.98	1.29	1.08	1.73	23.2783	1.25167	-4.2171	3.55837e-06	0.000213036	--	-	-	-	-	-	-	-	-
MSTRG.21237	1	1	0	1	6	1	19	29	18	27	20	39	0.09	0.05	0	0.06	0.56	0.04	2.01	1.84	0.83	1.36	0.97	1.44	0.133333	1.40833	3.4009	3.56064e-06	0.000213036	--	-	-	-	-	-	-	-	-
ENSGALG00000047713	37	114	35	69	35	66	15	18	43	33	32	39	1.57	2.37	1.56	1.77	1.49	1.23	0.8	0.56	0.96	0.79	0.78	0.72	1.665	0.768333	-1.1157	3.60484e-06	0.000214774	QPRT	quinolinate phosphoribosyltransferase [Source:NCBI gene;Acc:107051294]	Metabolism;Metabolism	Global and overview maps;Metabolism of cofactors and vitamins	ko01100//Metabolic pathways;ko00760//Nicotinate and nicotinamide metabolism	K00767;K00767	GO:1902494//catalytic complex	GO:0003824//catalytic activity;GO:0004514//nicotinate-nucleotide diphosphorylase (carboxylating) activity;GO:0016763//transferase activity, transferring pentosyl groups;GO:0042802//identical protein binding	GO:0009435//NAD biosynthetic process;GO:0034213//quinolinate catabolic process
ENSGALG00000009567	53	93	32	80	35	101	232	340	172	180	214	188	1.16	1	0.74	1.06	0.77	0.97	6.35	5.43	1.97	2.22	2.68	1.77	0.95	3.40333	1.8409	3.60486e-06	0.000214774	TLL1	tolloid like 1 [Source:NCBI gene;Acc:395441]	-	-	-	-	-	GO:0004222//metalloendopeptidase activity;GO:0005509//calcium ion binding;GO:0008237//metallopeptidase activity;GO:0008270//zinc ion binding	GO:0006508//proteolysis
ENSGALG00000003294	1302	1416	965	1763	1688	2138	143	417	836	1042	973	1303	15.82	8.44	12.36	12.96	20.59	11.47	2.18	3.71	5.33	7.16	6.77	6.87	13.6067	5.33667	-1.3503	3.63166e-06	0.000215916	ATAD5	ATPase family, AAA domain containing 5 [Source:NCBI gene;Acc:417408]	-	-	-	-	GO:0005634//nucleus;GO:0031391//Elg1 RFC-like complex	GO:0005524//ATP binding;GO:0016887//ATPase activity	GO:0006974//cellular response to DNA damage stimulus;GO:0008283//cell proliferation;GO:0008630//intrinsic apoptotic signaling pathway in response to DNA damage;GO:0030890//positive regulation of B cell proliferation;GO:0033260//nuclear DNA replication;GO:0042770//signal transduction in response to DNA damage;GO:0042771//intrinsic apoptotic signaling pathway in response to DNA damage by p53 class …
MSTRG.23728	18	81	35	65	18	106	477	372	174	209	147	157	0.46	1.02	0.94	1.01	0.46	1.2	15.31	6.97	2.34	3.03	2.16	1.75	0.848333	5.26	2.6324	3.65833e-06	0.000217045	--	XP_010020650.1 PREDICTED: PDZ domain-containing protein 8, partial [Nestor notabilis]	-	-	-	-	-	-	-
ENSGALG00000006807	47	97	73	104	52	116	163	216	293	263	251	166	2.08	2.25	3.25	3.12	2.52	2.52	8.13	6.97	7.25	7.03	6.79	3.49	2.62333	6.61	1.3332	3.68942e-06	0.000218432	PLSCR5	phospholipid scramblase family member 5 [Source:NCBI gene;Acc:424884]	-	-	-	-	-	GO:0017128//phospholipid scramblase activity	GO:0017121//phospholipid scrambling
MSTRG.17503	140	66	187	108	159	112	21	17	52	55	44	66	5.23	1.21	7.36	2.44	5.96	1.85	0.98	0.46	1.02	1.16	0.94	1.07	4.00833	0.938333	-2.0948	3.71037e-06	0.000219085	--	XP_040509526.1 translation initiation factor IF-2-like [Gallus gallus]	-	-	-	-	-	-	-
ENSGALG00000005553	14	33	29	22	13	48	163	964	119	88	79	83	0.25	0.29	0.59	0.24	0.23	0.4	3.73	13.1	1.14	0.91	0.83	0.65	0.333333	3.39333	3.3477	3.71594e-06	0.000219085	NLGN3	neuroligin 3 [Source:NCBI gene;Acc:770104]	Environmental Information Processing	Signaling molecules and interaction	ko04514//Cell adhesion molecules	K07378	GO:0005886//plasma membrane;GO:0005887//integral component of plasma membrane;GO:0009986//cell surface;GO:0016020//membrane;GO:0016021//integral component of membrane;GO:0030054//cell junction;GO:0045202//synapse;GO:0060076//excitatory synapse;GO:0098793//presynapse	GO:0038023//signaling receptor activity;GO:0042043//neurexin family protein binding;GO:0097110//scaffold protein binding	GO:0007155//cell adhesion;GO:0007158//neuron cell-cell adhesion;GO:0007268//synaptic transmission;GO:0007416//synapse assembly;GO:0007612//learning;GO:0030534//adult behavior;GO:0035176//social behavior;GO:0048488//synaptic vesicle endocytosis;GO:0050804//modulation of synaptic transmission;GO:0050808//synapse organization;GO:0071625//vocalization behavior;GO:0097104//postsynaptic membrane assemb…
MSTRG.11155	17	2	28	11	20	10	0	0	0	0	0	2	2.38	0.14	4.14	0.93	2.82	0.62	0	0	0	0	0	0.12	1.83833	0.02	-6.5223	3.73859e-06	0.000219506	--	-	-	-	-	-	-	-	-
ENSGALG00000021395	20	60	24	34	18	59	249	1090	110	109	92	103	0.27	0.39	0.34	0.27	0.24	0.35	4.16	10.61	0.77	0.82	0.7	0.59	0.31	2.94167	3.2463	3.7643e-06	0.000220558	ABCA9	ATP-binding cassette, sub-family A (ABC1), member 9 [Source:NCBI gene;Acc:417443]	Environmental Information Processing	Membrane transport	ko02010//ABC transporters	K05651	GO:0016021//integral component of membrane	GO:0005524//ATP binding	GO:0055085//transmembrane transport
ENSGALG00000011551	143	37	168	425	39	61	11097	2517	1243	225	269	465	5.22	0.66	6.46	9.38	1.43	0.98	507.16	67.16	23.78	4.64	5.62	7.36	4.02167	102.62	4.6734	3.8025e-06	0.000222294	JCHAIN	joining chain of multimeric IgA and IgM [Source:NCBI gene;Acc:374117]	-	-	-	-	GO:0005615//extracellular space;GO:0071748//monomeric IgA immunoglobulin complex;GO:0071750//dimeric IgA immunoglobulin complex;GO:0071751//secretory IgA immunoglobulin complex;GO:0071752//secretory dimeric IgA immunoglobulin complex;GO:0071756//pentameric IgM immunoglobulin complex	GO:0003697//single-stranded DNA binding;GO:0019862//IgA binding;GO:0030674//protein binding, bridging;GO:0031210//phosphatidylcholine binding;GO:0034987//immunoglobulin receptor binding;GO:0042803//protein homodimerization activity;GO:0042834//peptidoglycan binding	GO:0002250//adaptive immune response;GO:0003094//glomerular filtration;GO:0019731//antibacterial humoral response;GO:0045087//innate immune response;GO:0060267//positive regulation of respiratory burst;GO:0065003//macromolecular complex assembly
ENSGALG00000000011	1080	1173	726	1094	968	1198	192	417	727	636	788	1058	54.01	28.76	38.25	33.1	48.59	26.46	12.03	15.25	19.06	17.99	22.58	22.96	38.195	18.3117	-1.0606	3.80963e-06	0.000222294	C10orf88	chromosome 10 open reading frame 88 [Source:HGNC Symbol;Acc:HGNC:25822]	-	-	-	-	GO:0005737//cytoplasm;GO:0005739//mitochondrion	GO:0016887//ATPase activity;GO:0042802//identical protein binding	-
ENSGALG00000052002	107	609	146	366	116	578	483	569	924	770	731	951	4.56	12.74	6.56	9.45	4.97	10.89	25.81	17.75	20.66	18.58	17.87	17.61	8.195	19.7133	1.2664	3.82439e-06	0.000222696	RNASEH2A	ribonuclease H2 subunit A-like [Source:NCBI gene;Acc:107050018]	Genetic Information Processing	Replication and repair	ko03030//DNA replication	K10743	-	GO:0003676//nucleic acid binding;GO:0003723//RNA binding;GO:0004523//RNA-DNA hybrid ribonuclease activity	GO:0016070//RNA metabolic process
MSTRG.8357	18	86	24	61	28	97	359	154	213	182	139	189	0.21	0.5	0.3	0.44	0.33	0.51	5.32	1.33	1.32	1.21	0.94	0.97	0.381667	1.84833	2.2758	3.83793e-06	0.000223026	dlg4	XP_040539275.1 ras-associating and dilute domain-containing protein isoform X2 [Gallus gallus]	-	-	-	-	-	-	-
ENSGALG00000004986	69	205	139	155	50	251	656	727	459	525	429	406	2.06	2.83	4.16	2.65	1.51	3.21	23.08	15.24	6.77	8.38	6.89	5.02	2.73667	10.8967	1.9934	3.87942e-06	0.00022481	CERCAM	cerebral endothelial cell adhesion molecule [Source:NCBI gene;Acc:427768]	-	-	-	-	-	GO:0042802//identical protein binding	GO:0007155//cell adhesion
ENSGALG00000016843	149	662	906	393	108	637	2362	7798	2340	3980	2450	1653	1.78	3.89	11.43	2.85	1.3	3.37	35.44	68.31	14.69	26.96	16.81	8.59	4.10333	28.4667	2.7944	3.88479e-06	0.00022481	COL4A2	collagen type IV alpha 2 chain [Source:NCBI gene;Acc:418752]	Human Diseases;Environmental Information Processing;Human Diseases;Cellular Processes;Human Diseases;Organismal Systems;Human Diseases;Environmental Information Processing;Human Diseases;Organismal Systems	Cancer: overview;Signal transduction;Infectious disease: viral;Cellular community - eukaryotes;Infectious disease: parasitic;Endocrine system;Endocrine and metabolic disease;Signaling molecules and interaction;Cancer: specific types;Digestive system	ko05200//Pathways in cancer;ko04151//PI3K-Akt signaling pathway;ko05165//Human papillomavirus infection;ko04510//Focal adhesion;ko05146//Amoebiasis;ko04926//Relaxin signaling pathway;ko04933//AGE-RAGE signaling pathway in diabetic complications;ko04512//ECM-receptor interaction;ko05222//Small cell lung cancer;ko04974//Protein digestion and absorption	K06237;K06237;K06237;K06237;K06237;K06237;K06237;K06237;K06237;K06237	GO:0005581//collagen trimer	GO:0005201//extracellular matrix structural constituent	-
ENSGALG00000013968	194	624	286	367	217	614	2517	1987	1200	1127	1139	1044	4.5	7.09	6.99	5.15	5.05	6.29	73.13	33.7	14.59	14.78	15.13	10.51	5.845	26.9733	2.2063	3.89247e-06	0.00022481	SGCB	sarcoglycan beta [Source:NCBI gene;Acc:422760]	-	-	-	-	GO:0005856//cytoskeleton;GO:0005886//plasma membrane;GO:0016010//dystrophin-associated glycoprotein complex;GO:0016011//dystroglycan complex;GO:0016012//sarcoglycan complex;GO:0016020//membrane;GO:0016021//integral component of membrane;GO:0042383//sarcolemma	-	GO:0007517//muscle organ development;GO:0055001//muscle cell development;GO:0055013//cardiac muscle cell development;GO:0097084//vascular smooth muscle cell development
MSTRG.2591	8	12	7	4	2	5	44	62	47	56	25	29	0.35	0.26	0.33	0.11	0.09	0.1	2.44	2.01	1.09	1.4	0.63	0.56	0.206667	1.355	2.7129	3.95025e-06	0.000227503	--	XP_031408161.1 LOW QUALITY PROTEIN: uncharacterized protein LOC116216278 [Meleagris gallopavo]	-	-	-	-	-	-	-
ENSGALG00000016986	88	330	135	180	77	273	1468	2034	578	538	480	448	1.74	3.26	2.8	2.2	1.55	2.43	36.85	30.07	6.12	6.09	5.53	3.87	2.33	14.755	2.6628	3.95518e-06	0.000227503	LCP1	lymphocyte cytosolic protein 1 [Source:NCBI gene;Acc:418852]	-	-	-	-	GO:0001725//stress fiber;GO:0001726//ruffle;GO:0001891//phagocytic cup;GO:0002102//podosome;GO:0005737//cytoplasm;GO:0005829//cytosol;GO:0005884//actin filament;GO:0005886//plasma membrane;GO:0005925//focal adhesion;GO:0015629//actin cytoskeleton;GO:0030175//filopodium;GO:0032432//actin filament bundle;GO:0048471//perinuclear region of cytoplasm	GO:0005178//integrin binding;GO:0005509//calcium ion binding;GO:0005515//protein binding;GO:0051015//actin filament binding;GO:0051020//GTPase binding	GO:0002286//T cell activation involved in immune response;GO:0010737//protein kinase A signaling;GO:0016477//cell migration;GO:0022617//extracellular matrix disassembly;GO:0033157//regulation of intracellular protein transport;GO:0051017//actin filament bundle assembly;GO:0071803//positive regulation of podosome assembly
ENSGALG00000036498	138	442	333	357	106	438	2089	1548	1340	1377	903	728	4.62	8.67	12.33	8.59	4.12	7.72	104.58	45.17	28.06	31.22	20.73	12.57	7.675	40.3883	2.3957	3.99365e-06	0.00022925	EHD2	EH domain-containing protein 2-like [Source:NCBI gene;Acc:107049991]	Cellular Processes	Transport and catabolism	ko04144//Endocytosis	K12469	GO:0005829//cytosol;GO:0005886//plasma membrane;GO:0005901//caveola;GO:0015630//microtubule cytoskeleton;GO:0016020//membrane;GO:0019898//extrinsic component of membrane;GO:0045171//intercellular bridge;GO:0048471//perinuclear region of cytoplasm;GO:0055038//recycling endosome membrane	GO:0005509//calcium ion binding;GO:0005515//protein binding;GO:0005525//GTP binding;GO:0019904//protein domain specific binding;GO:0042802//identical protein binding	GO:0006897//endocytosis;GO:0030036//actin cytoskeleton organization;GO:0030866//cortical actin cytoskeleton organization;GO:0032456//endocytic recycling;GO:0072659//protein localization to plasma membrane;GO:0097320//membrane tubulation;GO:1901741//positive regulation of myoblast fusion;GO:2001137//positive regulation of endocytic recycling
ENSGALG00000052767	7	29	42	115	25	87	652	401	310	284	137	195	0.31	0.63	1.94	3.01	1.11	1.67	35.45	12.73	7.06	6.98	3.4	3.68	1.445	11.55	2.9988	4.05213e-06	0.000232136	--	AAF71137.1 PRO2898 [Homo sapiens]	-	-	-	-	-	-	-
ENSGALG00000048210	11	41	12	61	11	81	132	200	137	124	113	109	0.24	0.44	0.27	0.8	0.24	0.77	3.58	3.16	1.56	1.52	1.4	1.02	0.46	2.04	2.1489	4.06633e-06	0.000232479	LTBP4	XP_025000233.1 uncharacterized protein LOC107050762 [Gallus gallus]	-	-	-	-	-	GO:0005509//calcium ion binding	-
ENSGALG00000041236	59	48	29	76	67	52	5	19	30	17	21	33	8.86	3.53	4.59	6.9	10.1	3.45	0.94	2.09	2.36	1.44	1.81	2.15	6.23833	1.79833	-1.7945	4.07822e-06	0.000232689	CBX7	chromobox homolog 7 [Source:NCBI gene;Acc:101752246]	-	-	-	-	GO:0000785//chromatin;GO:0005634//nucleus;GO:0005654//nucleoplasm;GO:0005829//cytosol;GO:0031519//PcG protein complex;GO:0035102//PRC1 complex	-	GO:0000122//negative regulation of transcription from RNA polymerase II promoter
ENSGALG00000037929	8	23	15	19	3	18	252	165	79	54	52	45	0.24	0.3	0.46	0.33	0.09	0.21	8.45	3.27	1.11	0.81	0.81	0.53	0.271667	2.49667	3.2001	4.09381e-06	0.000232995	BIN2	bridging integrator 2 [Source:NCBI gene;Acc:777552]	-	-	-	-	GO:0005737//cytoplasm	GO:0005515//protein binding	-
MSTRG.14913	34	82	46	149	87	239	8	25	58	47	31	62	1.24	1.94	1.63	3.96	2.93	4.6	0.34	0.61	1.32	1.22	0.6	1.33	2.71667	0.903333	-1.5885	4.10006e-06	0.000232995	--	-	-	-	-	-	-	-	-
ENSGALG00000019553	6	5	15	5	5	4	31	144	81	108	26	50	0.19	0.08	0.53	0.1	0.17	0.06	1.24	3.36	1.37	1.96	0.47	0.69	0.188333	1.515	3.008	4.13982e-06	0.000234784	SERPINB10B	serpin peptidase inhibitor, clade B (ovalbumin), member 10 B [Source:NCBI gene;Acc:395715]	Human Diseases	Infectious disease: parasitic	ko05146//Amoebiasis	K13963	GO:0000785//chromatin;GO:0005615//extracellular space;GO:0005634//nucleus;GO:0005654//nucleoplasm;GO:0005694//chromosome	GO:0003677//DNA binding;GO:0004867//serine-type endopeptidase inhibitor activity;GO:0030414//peptidase inhibitor activity;GO:0031490//chromatin DNA binding	GO:0006325//chromatin organization;GO:0010466//negative regulation of peptidase activity;GO:0010951//negative regulation of endopeptidase activity;GO:0030261//chromosome condensation;GO:0043362//nucleate erythrocyte maturation
ENSGALG00000011855	25	33	31	25	16	54	123	237	155	122	120	69	1.11	0.72	1.49	0.67	0.73	1.05	6.97	7.54	3.61	3.01	3.05	1.27	0.961667	4.24167	2.141	4.15874e-06	0.000235385	RHOJ	ras homolog family member J [Source:NCBI gene;Acc:423513]	Human Diseases	Infectious disease: bacterial	ko05132//Salmonella infection	K07864	GO:0005886//plasma membrane	GO:0003924//GTPase activity;GO:0005525//GTP binding	GO:0006897//endocytosis;GO:0007264//small GTPase mediated signal transduction;GO:0007266//Rho protein signal transduction;GO:0008360//regulation of cell shape;GO:0010594//regulation of endothelial cell migration;GO:0016477//cell migration;GO:0030031//cell projection assembly;GO:0030036//actin cytoskeleton organization;GO:0032488//Cdc42 protein signal transduction;GO:0061299//retina vasculature mo…
MSTRG.18598	24	33	12	116	75	175	5	9	17	12	19	31	1.2	0.73	0.44	3.06	2.62	3.55	0.22	0.23	0.31	0.54	0.57	0.71	1.93333	0.43	-2.1687	4.18509e-06	0.000235689	--	-	-	-	-	-	-	-	-
ENSGALG00000039978	15	4	10	21	2	14	357	156	77	75	27	54	0.28	0.04	0.16	0.21	0.03	0.13	8.84	2.27	0.84	0.82	0.32	0.46	0.141667	2.25833	3.9947	4.1891e-06	0.000235689	SLC4A1	solute carrier family 4 member 1 (Diego blood group) [Source:NCBI gene;Acc:396532]	Organismal Systems	Excretory system	ko04966//Collecting duct acid secretion	K06573	GO:0005886//plasma membrane;GO:0005887//integral component of plasma membrane;GO:0009898//cytoplasmic side of plasma membrane;GO:0016020//membrane;GO:0016021//integral component of membrane;GO:0016323//basolateral plasma membrane;GO:0030863//cortical cytoskeleton	GO:0005452//inorganic anion exchanger activity;GO:0008509//anion transmembrane transporter activity;GO:0015106//bicarbonate transmembrane transporter activity;GO:0015108//chloride transmembrane transporter activity;GO:0015301//anion:anion antiporter activity;GO:0030492//hemoglobin binding;GO:0030506//ankyrin binding;GO:0042803//protein homodimerization activity	GO:0006811//ion transport;GO:0006820//anion transport;GO:0006821//chloride transport;GO:0007596//blood coagulation;GO:0015701//bicarbonate transport;GO:0017121//phospholipid scrambling;GO:0035811//negative regulation of urine volume;GO:0045852//pH elevation;GO:0048821//erythrocyte development;GO:0051354//negative regulation of oxidoreductase activity;GO:0072659//protein localization to plasma mem…
ENSGALG00000013218	7	47	12	20	9	35	185	238	78	68	83	58	0.25	0.81	0.45	0.43	0.32	0.55	8.19	6.15	1.45	1.36	1.68	0.89	0.468333	3.28667	2.811	4.24381e-06	0.000238293	C3AR1	complement C3a receptor 1 [Source:NCBI gene;Acc:418198]	Environmental Information Processing;Human Diseases;Human Diseases;Human Diseases;Organismal Systems	Signaling molecules and interaction;Infectious disease: viral;Infectious disease: bacterial;Endocrine and metabolic disease;Immune system	ko04080//Neuroactive ligand-receptor interaction;ko05171//Coronavirus disease - COVID-19;ko05150//Staphylococcus aureus infection;ko04936//Alcoholic liver disease;ko04610//Complement and coagulation cascades	K04009;K04009;K04009;K04009;K04009	GO:0016021//integral component of membrane	GO:0004875//complement receptor activity;GO:0004876//complement component C3a receptor activity;GO:0004930//G-protein coupled receptor activity	GO:0002430//complement receptor mediated signaling pathway;GO:0006935//chemotaxis;GO:0007186//G-protein coupled receptor signaling pathway;GO:0051482//positive regulation of cytosolic calcium ion concentration involved in phospholipase C-activating G-protein coupled signaling pathway
ENSGALG00000012285	26	87	41	51	28	99	33	82	245	261	315	451	0.93	1.53	1.55	1.11	1.01	1.57	1.49	2.15	4.62	5.3	6.48	7.03	1.28333	4.51167	1.8138	4.26452e-06	0.000238982	BAIAP2L2	BAI1 associated protein 2 like 2 [Source:NCBI gene;Acc:418029]	-	-	-	-	GO:0012506//vesicle membrane;GO:0044291//cell-cell contact zone;GO:0071439//clathrin complex	GO:0005515//protein binding;GO:0005543//phospholipid binding	GO:0007009//plasma membrane organization;GO:0061024//membrane organization
ENSGALG00000051428	56	219	61	153	56	192	557	482	342	339	312	381	0.72	1.39	0.83	1.19	0.73	1.1	9.02	4.56	2.31	2.48	2.31	2.14	0.993333	3.80333	1.9369	4.32958e-06	0.000242149	--	zinc finger protein 665-like [Source:NCBI gene;Acc:100859084]	Human Diseases	Infectious disease: viral	ko05168//Herpes simplex virus 1 infection	K09228	-	-	-
ENSGALG00000002112	3	70	15	30	9	29	212	246	109	110	114	78	0.07	0.8	0.37	0.42	0.21	0.3	6.21	4.21	1.34	1.45	1.53	0.79	0.361667	2.58833	2.8393	4.34941e-06	0.000242778	CSF3R	colony stimulating factor 3 receptor [Source:NCBI gene;Acc:419620]	Human Diseases;Environmental Information Processing;Environmental Information Processing;Organismal Systems;Environmental Information Processing	Cancer: overview;Signal transduction;Signaling molecules and interaction;Immune system;Signal transduction	ko05200//Pathways in cancer;ko04151//PI3K-Akt signaling pathway;ko04060//Cytokine-cytokine receptor interaction;ko04640//Hematopoietic cell lineage;ko04630//JAK-STAT signaling pathway	K05061;K05061;K05061;K05061;K05061	GO:0016020//membrane	GO:0004896//cytokine receptor activity;GO:0005515//protein binding;GO:0051916//granulocyte colony-stimulating factor binding	GO:0030593//neutrophil chemotaxis;GO:0045637//regulation of myeloid cell differentiation
ENSGALG00000052853	0	2	0	3	0	1	60	32	15	7	11	18	0	0.03	0	0.06	0	0.01	2.31	0.74	0.25	0.1	0.2	0.24	0.0166667	0.64	5.263	4.3946e-06	0.000244818	--	XP_010725873.2 IgGFc-binding protein-like [Meleagris gallopavo]	-	-	-	-	-	-	-
ENSGALG00000050267	165	523	168	458	176	493	680	759	697	794	742	898	5.83	9.07	6.28	9.81	6.26	7.71	30.14	19.65	12.94	15.89	15.05	13.79	7.49333	17.91	1.2571	4.4184e-06	0.00024566	CALU	calumenin-like [Source:NCBI gene;Acc:107050717]	-	-	-	-	GO:0005576//extracellular region;GO:0005783//endoplasmic reticulum;GO:0005789//endoplasmic reticulum membrane;GO:0005794//Golgi apparatus	GO:0005509//calcium ion binding	-
MSTRG.30202	457	266	567	98	218	89	0	5	57	72	44	69	61.79	17.61	80.71	8.04	29.51	5.32	0	0.51	4.01	5.49	3.42	4.02	33.83	2.90833	-3.54	4.51607e-06	0.000250597	--	XP_040535065.1 uncharacterized protein LOC121111492 [Gallus gallus]	-	-	-	-	-	-	-
MSTRG.2599	529	380	901	836	404	1293	1	115	300	141	161	192	13.15	6.19	26.84	16.06	13.73	19.02	0.05	1.57	2.94	1.51	1.72	1.56	15.8317	1.55833	-3.3447	4.57033e-06	0.000252768	--	-	-	-	-	-	-	-	-
ENSGALG00000053631	1	7	4	4	2	5	127	45	30	20	14	17	0.02	0.08	0.1	0.06	0.06	0.05	3.93	0.88	0.37	0.27	0.2	0.17	0.0616667	0.97	3.9754	4.57495e-06	0.000252768	KIF12	kinesin family member 12 [Source:NCBI gene;Acc:427829]	-	-	-	-	-	GO:0003777//microtubule motor activity;GO:0005524//ATP binding;GO:0008017//microtubule binding	GO:0007018//microtubule-based movement
ENSGALG00000028895	1	2	1	0	0	0	4	20	13	17	13	22	0.05	0.04	0.05	0	0	0	0.23	0.66	0.31	0.44	0.34	0.43	0.0233333	0.401667	4.1055	4.58198e-06	0.000252768	GCGR	glucagon receptor-like [Source:NCBI gene;Acc:772096]	Environmental Information Processing;Organismal Systems	Signaling molecules and interaction;Endocrine system	ko04080//Neuroactive ligand-receptor interaction;ko04922//Glucagon signaling pathway	K04583;K04583	GO:0005886//plasma membrane;GO:0016020//membrane;GO:0016021//integral component of membrane	GO:0004888//transmembrane signaling receptor activity;GO:0004930//G-protein coupled receptor activity;GO:0004967//glucagon receptor activity;GO:0008528//G-protein coupled peptide receptor activity;GO:0017046//peptide hormone binding;GO:0038023//signaling receptor activity	GO:0007165//signal transduction;GO:0007166//cell surface receptor signaling pathway;GO:0007186//G-protein coupled receptor signaling pathway;GO:0007188//adenylate cyclase-modulating G-protein coupled receptor signaling pathway;GO:0071377//cellular response to glucagon stimulus
ENSGALG00000043662	123	502	112	280	89	396	732	7905	739	652	658	870	4.55	9.12	4.37	6.28	3.31	6.48	34.01	214.27	14.37	13.67	13.98	14	5.685	50.7167	3.1572	4.61499e-06	0.00025294	NDRG4	NDRG family member 4 [Source:NCBI gene;Acc:768618]	-	-	-	-	-	-	-
ENSGALG00000050634	28	115	30	76	31	77	1043	1090	134	167	108	169	0.86	1.79	1	1.46	0.96	1.07	41.42	25.23	2.19	2.91	1.96	2.3	1.19	12.6683	3.4122	4.61746e-06	0.00025294	CYP2G1	cytochrome P450 2G1-like [Source:NCBI gene;Acc:112530469]	-	-	-	-	-	GO:0004497//monooxygenase activity;GO:0005506//iron ion binding;GO:0016705//oxidoreductase activity, acting on paired donors, with incorporation or reduction of molecular oxygen;GO:0016712//oxidoreductase activity, acting on paired donors, with incorporation or reduction of molecular oxygen, reduced flavin or flavoprotein as one donor, and incorporation of one atom of oxygen;GO:0020037//heme bind…	-
ENSGALG00000010152	0	1	2	2	1	4	233	37	71	2	1	6	0	0.03	0.13	0.07	0.06	0.1	17.35	1.61	2.21	0.07	0.03	0.15	0.065	3.57	5.7793	4.62131e-06	0.00025294	TSPAN8	tetraspanin 8 [Source:NCBI gene;Acc:417854]	-	-	-	-	GO:0009986//cell surface;GO:0016021//integral component of membrane	-	GO:0007283//spermatogenesis;GO:0010468//regulation of gene expression
MSTRG.30093	30	3	53	16	66	5	0	0	2	3	1	6	4.46	0.19	8.27	1.39	9.68	0.3	0	0	0.16	0.26	0.09	0.39	4.04833	0.15	-4.7543	4.66138e-06	0.000254175	--	-	-	-	-	-	-	-	-
ENSGALG00000021569	25	142	34	91	27	136	626	1240	228	166	248	170	1.29	3.6	1.85	2.84	1.4	3.1	40.5	46.84	6.17	4.85	7.34	3.81	2.34667	18.2517	2.9593	4.76984e-06	0.000259589	C1QA	complement C1q A chain [Source:NCBI gene;Acc:419504]	Human Diseases;Human Diseases;Human Diseases;Human Diseases;Human Diseases;Human Diseases;Organismal Systems;Human Diseases	Infectious disease: viral;Neurodegenerative disease;Immune disease;Infectious disease: bacterial;Endocrine and metabolic disease;Infectious disease: parasitic;Immune system;Infectious disease: bacterial	ko05171//Coronavirus disease - COVID-19;ko05020//Prion disease;ko05322//Systemic lupus erythematosus;ko05150//Staphylococcus aureus infection;ko04936//Alcoholic liver disease;ko05142//Chagas disease;ko04610//Complement and coagulation cascades;ko05133//Pertussis	K03986;K03986;K03986;K03986;K03986;K03986;K03986;K03986	GO:0045202//synapse;GO:0098794//postsynapse	GO:0005515//protein binding	GO:0001774//microglial cell activation;GO:0006958//complement activation, classical pathway;GO:0007568//aging;GO:0016322//neuron remodeling;GO:0048143//astrocyte activation;GO:0050808//synapse organization;GO:1901216//positive regulation of neuron death
ENSGALG00000025881	5	15	3	5	2	10	78	111	60	17	26	23	0.12	0.15	0.07	0.07	0.05	0.1	2.07	1.75	0.67	0.2	0.32	0.21	0.0933333	0.87	3.2206	4.78911e-06	0.000260138	CSF2RB	colony stimulating factor 2 receptor beta common subunit [Source:NCBI gene;Acc:101750812]	Human Diseases;Environmental Information Processing;Environmental Information Processing;Cellular Processes	Cancer: overview;Signaling molecules and interaction;Signal transduction;Cell growth and death	ko05200//Pathways in cancer;ko04060//Cytokine-cytokine receptor interaction;ko04630//JAK-STAT signaling pathway;ko04210//Apoptosis	K04738;K04738;K04738;K04738	-	GO:0005515//protein binding	-
ENSGALG00000014674	61	110	82	116	32	187	1356	2128	293	233	237	243	1.32	1.16	1.86	1.51	0.69	1.78	36.58	33.51	3.31	2.84	2.92	2.27	1.38667	13.5717	3.2909	4.85734e-06	0.000263338	CLSTN3	calsyntenin 3 [Source:NCBI gene;Acc:418297]	-	-	-	-	GO:0009986//cell surface;GO:0014069//postsynaptic density;GO:0016020//membrane;GO:0032991//macromolecular complex;GO:0045211//postsynaptic membrane	GO:0005509//calcium ion binding	GO:0001558//regulation of cell growth;GO:0007156//homophilic cell adhesion via plasma membrane adhesion molecules;GO:0007416//synapse assembly;GO:0035249//synaptic transmission, glutamatergic;GO:0050806//positive regulation of synaptic transmission;GO:0051932//synaptic transmission, GABAergic;GO:0051965//positive regulation of synapse assembly;GO:1902474//positive regulation of protein localizati…
ENSGALG00000054971	5	39	14	30	4	39	357	261	94	75	69	53	0.09	0.33	0.25	0.31	0.07	0.29	7.62	3.25	0.84	0.72	0.67	0.39	0.223333	2.24833	3.3316	4.94727e-06	0.000267701	ARHGAP30	rho GTPase-activating protein 30-like [Source:NCBI gene;Acc:101749378]	-	-	-	-	-	-	GO:0007165//signal transduction
MSTRG.27071	140	202	155	139	178	138	38	37	125	67	78	83	20.31	14.29	23.36	12.22	25.85	8.84	7.11	3.9	9.47	5.44	6.33	5.27	17.4783	6.25333	-1.4829	4.96987e-06	0.000268411	--	XP_040535065.1 uncharacterized protein LOC121111492 [Gallus gallus]	-	-	-	-	-	-	-
ENSGALG00000050440	0	1	0	3	0	2	28	229	11	3	6	11	0	0.02	0	0.08	0	0.04	1.39	6.62	0.24	0.07	0.14	0.18	0.0233333	1.44	5.9475	5.02821e-06	0.000271045	APOF	apolipoprotein F [Source:NCBI gene;Acc:107055401]	-	-	-	-	-	-	-
MSTRG.31648	24	41	42	23	11	16	431	214	106	113	173	153	0.5	0.42	0.92	0.29	0.23	0.15	11.23	3.25	1.16	1.33	2.06	1.38	0.418333	3.40167	3.0235	5.16136e-06	0.000276565	--	-	-	-	-	-	-	-	-
ENSGALG00000041510	32	41	24	56	17	57	2	13	10	21	20	16	0.45	0.28	0.36	0.48	0.24	0.36	0.04	0.13	0.07	0.17	0.16	0.1	0.361667	0.111667	-1.6955	5.17263e-06	0.000276565	DUOX2	dual oxidase 1 [Source:NCBI gene;Acc:427482]	Environmental Information Processing;Organismal Systems;Organismal Systems	Signal transduction;Endocrine system;Immune system	ko04013//MAPK signaling pathway - fly;ko04918//Thyroid hormone synthesis;ko04624//Toll and Imd signaling pathway	K13411;K13411;K13411	-	GO:0004601//peroxidase activity;GO:0005509//calcium ion binding;GO:0016174//NAD(P)H oxidase activity;GO:0016491//oxidoreductase activity;GO:0020037//heme binding	GO:0006979//response to oxidative stress;GO:0050665//hydrogen peroxide biosynthetic process
MSTRG.13341	102	56	87	110	81	216	19	53	54	43	41	48	2.26	0.61	2.03	1.47	1.8	2.11	0.53	0.86	0.63	0.54	0.52	0.46	1.71333	0.59	-1.538	5.18418e-06	0.000276565	--	XP_042724689.1 guanine nucleotide-binding protein G(olf) subunit alpha [Lagopus leucura]	-	-	-	-	-	-	-
ENSGALG00000010258	170	569	208	455	91	710	681	1536	1197	1010	841	938	1.94	3.03	2.38	2.83	1.02	3.32	8.82	11.6	6.62	6.21	5.23	4.54	2.42	7.17	1.567	5.18926e-06	0.000276565	LTBP2	latent transforming growth factor beta binding protein 2 [Source:NCBI gene;Acc:428888]	-	-	-	-	-	GO:0005509//calcium ion binding	GO:0097435//fibril organization
ENSGALG00000028622	4	16	3	13	2	15	78	60	42	45	37	28	0.17	0.34	0.14	0.34	0.09	0.28	4.23	1.86	0.94	1.11	0.89	0.53	0.226667	1.59333	2.8134	5.221e-06	0.000277734	MEGF10	XP_015153920.2 LOW QUALITY PROTEIN: platelet endothelial aggregation receptor 1 [Gallus gallus]	-	-	-	-	GO:0016020//membrane	GO:0005515//protein binding	-
ENSGALG00000051500	5	45	11	32	5	46	290	202	104	79	81	69	0.27	1.14	0.6	1.02	0.27	1.05	18.84	7.74	2.78	2.28	2.42	1.57	0.725	5.93833	3.034	5.23923e-06	0.00027818	STAT6	signal transducer and activator of transcription 6-like [Source:NCBI gene;Acc:112530959]	Human Diseases;Human Diseases;Environmental Information Processing;Cellular Processes;Organismal Systems;Organismal Systems;Human Diseases	Cancer: overview;Infectious disease: viral;Signal transduction;Cell growth and death;Immune system;Immune system;Immune disease	ko05200//Pathways in cancer;ko05161//Hepatitis B;ko04630//JAK-STAT signaling pathway;ko04217//Necroptosis;ko04659//Th17 cell differentiation;ko04658//Th1 and Th2 cell differentiation;ko05321//Inflammatory bowel disease	K11225;K11225;K11225;K11225;K11225;K11225;K11225	-	GO:0003700//transcription factor activity, sequence-specific DNA binding	GO:0006355//regulation of transcription, DNA-templated;GO:0007165//signal transduction
ENSGALG00000014995	131	411	327	169	67	277	1994	1399	1251	1228	873	606	5.07	7.79	13.32	3.95	2.6	4.73	96.61	39.57	25.37	26.86	19.34	10.17	6.24333	36.32	2.5404	5.42468e-06	0.000287316	PGM5	phosphoglucomutase 5 [Source:NCBI gene;Acc:427215]	-	-	-	-	GO:0001725//stress fiber;GO:0005912//adherens junction;GO:0005914//spot adherens junction;GO:0005925//focal adhesion;GO:0009898//cytoplasmic side of plasma membrane;GO:0014704//intercalated disc;GO:0016010//dystrophin-associated glycoprotein complex;GO:0030018//Z disc;GO:0030055//cell-substrate junction;GO:0042383//sarcolemma;GO:0043034//costamere	GO:0016868//intramolecular transferase activity, phosphotransferases	GO:0005975//carbohydrate metabolic process;GO:0071704//organic substance metabolic process
ENSGALG00000005426	10	47	14	33	17	58	125	723	85	92	72	129	0.1	0.22	0.14	0.19	0.16	0.24	1.46	4.95	0.41	0.48	0.38	0.52	0.175	1.36667	2.9652	5.43159e-06	0.000287316	FREM1	FRAS1 related extracellular matrix 1 [Source:NCBI gene;Acc:427355]	Environmental Information Processing	Signaling molecules and interaction	ko04512//ECM-receptor interaction	K23380	GO:0005604//basement membrane;GO:0016021//integral component of membrane	-	GO:0007154//cell communication;GO:0007160//cell-matrix adhesion;GO:0097094//craniofacial suture morphogenesis
ENSGALG00000030291	4	44	9	13	5	24	301	96	84	51	59	66	0.17	0.89	0.39	0.32	0.21	0.44	15.56	2.9	1.82	1.19	1.4	1.18	0.403333	4.00833	3.313	5.4672e-06	0.00028866	IRF9	interferon regulatory factor 9 [Source:NCBI gene;Acc:395243]	Organismal Systems	Immune system	ko04659//Th17 cell differentiation	K09445	-	GO:0000976//transcription regulatory region sequence-specific DNA binding;GO:0003677//DNA binding;GO:0003700//transcription factor activity, sequence-specific DNA binding;GO:0005515//protein binding	GO:0006355//regulation of transcription, DNA-templated
ENSGALG00000009870	20	32	13	21	13	30	193	268	98	64	79	53	1.43	1.21	1.06	0.98	1.01	1.02	18.62	15.13	3.97	2.79	3.49	1.78	1.11833	7.63	2.7703	5.4884e-06	0.000289146	IL15	interleukin 15 [Source:NCBI gene;Acc:395258]	Human Diseases;Environmental Information Processing;Human Diseases;Human Diseases;Environmental Information Processing;Organismal Systems;Environmental Information Processing	Cancer: overview;Signaling molecules and interaction;Infectious disease: viral;Immune disease;Signal transduction;Immune system;Signal transduction	ko05200//Pathways in cancer;ko04060//Cytokine-cytokine receptor interaction;ko05166//Human T-cell leukemia virus 1 infection;ko05323//Rheumatoid arthritis;ko04630//JAK-STAT signaling pathway;ko04672//Intestinal immune network for IgA production;ko04668//TNF signaling pathway	K05433;K05433;K05433;K05433;K05433;K05433;K05433	GO:0005576//extracellular region;GO:0005615//extracellular space;GO:0005654//nucleoplasm;GO:0005737//cytoplasm;GO:0005829//cytosol;GO:0016607//nuclear speck	GO:0005125//cytokine activity;GO:0005126//cytokine receptor binding	GO:0001819//positive regulation of cytokine production;GO:0001866//NK T cell proliferation;GO:0006955//immune response;GO:0007260//tyrosine phosphorylation of STAT protein;GO:0030225//macrophage differentiation;GO:0032740//positive regulation of interleukin-17 production;GO:0032819//positive regulation of natural killer cell proliferation;GO:0032825//positive regulation of natural killer cell dif…
ENSGALG00000049536	5	16	5	9	1	13	241	95	54	31	21	21	0.15	0.24	0.16	0.16	0.03	0.17	9.14	2.1	0.85	0.53	0.36	0.27	0.151667	2.20833	3.864	5.49685e-06	0.000289146	Art5	ecto-ADP-ribosyltransferase 5-like [Source:NCBI gene;Acc:107052467]	-	-	-	-	-	GO:0003956//NAD(P)+-protein-arginine ADP-ribosyltransferase activity	GO:0006471//protein ADP-ribosylation
ENSGALG00000013640	54	98	67	162	52	191	1847	1548	351	135	247	375	4.16	3.92	4.94	6.85	4	6.79	81.82	38.94	7.89	5.38	6.84	7.67	5.11	24.7567	2.2764	5.51597e-06	0.000289614	MBP	myelin basic protein [Source:NCBI gene;Acc:396217]	-	-	-	-	GO:0005886//plasma membrane;GO:0016020//membrane;GO:0032991//macromolecular complex;GO:0033269//internode region of axon;GO:0042995//cell projection;GO:0043025//neuronal cell body;GO:0043209//myelin sheath;GO:0043218//compact myelin;GO:0071944//cell periphery	GO:0002020//protease binding;GO:0005516//calmodulin binding;GO:0019911//structural constituent of myelin sheath	GO:0000165//MAPK cascade;GO:0007605//sensory perception of sound;GO:0009636//response to toxic substance;GO:0032755//positive regulation of interleukin-6 production;GO:0034115//negative regulation of heterotypic cell-cell adhesion;GO:0035633//maintenance of blood-brain barrier;GO:0042552//myelination;GO:0061024//membrane organization;GO:1904685//positive regulation of metalloendopeptidase activit…
MSTRG.20712	0	0	0	1	0	0	36	22	7	4	10	8	0	0	0	0.04	0	0	3.23	1.15	0.26	0.16	0.41	0.25	0.00666667	0.91	7.0928	5.5755e-06	0.0002917	--	XP_003641102.3 uncharacterized protein LOC100857686 [Gallus gallus]	-	-	-	-	-	-	-
ENSGALG00000015835	9	20	5	8	5	5	187	527	33	22	21	17	0.23	0.25	0.14	0.12	0.13	0.06	5.94	9.76	0.44	0.31	0.31	0.18	0.155	2.82333	4.1871	5.57631e-06	0.0002917	GRIK1	glutamate ionotropic receptor kainate type subunit 1 [Source:NCBI gene;Acc:418489]	Environmental Information Processing;Organismal Systems	Signaling molecules and interaction;Nervous system	ko04080//Neuroactive ligand-receptor interaction;ko04724//Glutamatergic synapse	K05201;K05201	GO:0005886//plasma membrane;GO:0016020//membrane;GO:0043231//intracellular membrane-bounded organelle	GO:0004970//ionotropic glutamate receptor activity;GO:0005216//ion channel activity;GO:0015276//ligand-gated ion channel activity;GO:0038023//signaling receptor activity	GO:0006811//ion transport
ENSGALG00000021399	19	53	24	50	13	68	429	545	145	94	74	118	0.24	0.33	0.32	0.39	0.17	0.38	6.88	5.11	0.97	0.68	0.54	0.66	0.305	2.47333	3.0196	5.68535e-06	0.000296309	ABCA9	ATP binding cassette subfamily A member 8 [Source:NCBI gene;Acc:417440]	Environmental Information Processing	Membrane transport	ko02010//ABC transporters	K05650	GO:0016021//integral component of membrane	GO:0005524//ATP binding	GO:0055085//transmembrane transport
ENSGALG00000028284	0	2	1	8	2	16	199	64	42	46	24	7	0	0.03	0.03	0.14	0.06	0.21	7.32	1.37	0.65	0.76	0.4	0.09	0.0783333	1.765	4.4939	5.74302e-06	0.000298764	PTX3	pentraxin 3 [Source:NCBI gene;Acc:548626]	-	-	-	-	GO:0005615//extracellular space;GO:0031012//extracellular matrix	GO:0001849//complement component C1q binding;GO:0001872//(1->3)-beta-D-glucan binding;GO:0042802//identical protein binding;GO:0046790//virion binding	GO:0001878//response to yeast;GO:0008228//opsonization;GO:0030198//extracellular matrix organization;GO:0044869//negative regulation by host of viral exo-alpha-sialidase activity;GO:0044871//negative regulation by host of viral glycoprotein metabolic process;GO:0045087//innate immune response;GO:0045429//positive regulation of nitric oxide biosynthetic process;GO:0046597//negative regulation of v…
MSTRG.21923	6	51	8	30	5	51	415	121	100	82	97	89	0.46	1.91	0.64	1.39	0.38	1.72	39.7	6.76	4	3.54	4.24	2.95	1.08333	10.1983	3.2348	5.84081e-06	0.000303293	--	XP_015129143.1 uncharacterized protein LOC107049862 [Gallus gallus]	-	-	-	-	-	-	-
ENSGALG00000014603	158	538	196	204	89	289	922	1114	844	711	902	583	3.43	5.73	4.49	2.68	1.94	2.77	25.1	17.71	9.62	8.74	11.23	5.5	3.50667	12.9833	1.8885	5.91048e-06	0.000306349	C1S	complement C1s [Source:NCBI gene;Acc:418294]	Human Diseases;Human Diseases;Human Diseases;Organismal Systems;Human Diseases	Infectious disease: viral;Immune disease;Infectious disease: bacterial;Immune system;Infectious disease: bacterial	ko05171//Coronavirus disease - COVID-19;ko05322//Systemic lupus erythematosus;ko05150//Staphylococcus aureus infection;ko04610//Complement and coagulation cascades;ko05133//Pertussis	K01331;K01331;K01331;K01331;K01331	-	GO:0004252//serine-type endopeptidase activity;GO:0005509//calcium ion binding;GO:0042802//identical protein binding	GO:0006508//proteolysis;GO:0006958//complement activation, classical pathway
MSTRG.24496	15	45	11	26	15	28	0	6	6	9	11	9	1.3	1.92	1.01	1.37	1.31	1.07	0	0.38	0.27	0.44	0.55	0.34	1.33	0.33	-2.0109	5.92283e-06	0.000306388	--	-	-	-	-	-	-	-	-
MSTRG.26085	41	41	35	68	47	136	0	2	17	22	15	32	1.49	0.73	1.34	1.49	1.71	2.18	0	0.05	0.32	0.45	0.31	0.5	1.49	0.271667	-2.4554	5.93289e-06	0.000306388	--	-	-	-	-	-	-	-	-
MSTRG.30126	98	33	104	47	79	18	7	10	20	16	19	11	11.69	1.94	13.1	3.42	9.48	0.94	1.05	0.88	1.26	1.1	1.28	0.57	6.76167	1.02333	-2.7241	6.00768e-06	0.000309685	--	-	-	-	-	-	-	-	-
ENSGALG00000002517	5	95	7	26	11	65	392	147	176	127	117	159	0.48	4.48	0.71	1.51	1.06	2.76	47.19	10.33	8.87	6.9	6.44	6.63	1.83333	14.3933	2.9729	6.06765e-06	0.000312208	TMEM35B	transmembrane protein 35B [Source:NCBI gene;Acc:100857984]	-	-	-	-	-	-	-
ENSGALG00000047665	437	87	540	129	533	105	43	72	46	68	61	87	20.3	1.98	26.43	3.63	24.86	2.15	2.5	2.45	1.12	1.79	1.62	1.75	13.225	1.87167	-2.8209	6.1625e-06	0.00031594	--	extensin-like [Source:NCBI gene;Acc:112533549]	-	-	-	-	-	-	-
MSTRG.29436	37	6	75	10	23	10	0	2	3	2	2	8	3.68	0.29	7.87	0.6	2.3	0.44	0	0.15	0.16	0.11	0.11	0.35	2.53	0.146667	-4.1085	6.20371e-06	0.000317478	--	-	-	-	-	-	-	-	-
ENSGALG00000034615	18	43	43	35	13	69	321	535	125	124	113	128	0.38	0.44	0.93	0.44	0.27	0.64	8.39	8.17	1.37	1.46	1.35	1.16	0.516667	3.65	2.8206	6.23729e-06	0.00031862	ANO8	anoctamin 8 [Source:NCBI gene;Acc:429912]	-	-	-	-	GO:0005886//plasma membrane	GO:0005229//intracellular calcium activated chloride channel activity	GO:0006821//chloride transport
MSTRG.12663	106	109	155	347	138	465	0	35	98	53	39	74	3.3	2.22	5.52	7.43	4.03	7.3	0	0.6	1.28	0.78	0.59	0.75	4.96667	0.666667	-2.8972	6.36512e-06	0.000324564	--	-	-	-	-	-	-	-	-
MSTRG.7456	151	391	160	288	183	361	1	33	98	99	95	144	3.82	4.51	4.2	4.04	4.56	3.64	0.03	0.61	1.28	1.4	1.37	1.57	4.12833	1.04333	-1.9844	6.44169e-06	0.000327878	--	-	-	-	-	-	-	-	-
ENSGALG00000031631	68	670	98	129	86	217	275	569	948	704	741	955	5.89	24.92	5.91	7.34	6.35	7.78	32.36	36.75	34.81	29.53	33.2	30.08	9.69833	32.7883	1.7574	6.454e-06	0.000327914	SDHAF4	succinate dehydrogenase complex assembly factor 4 [Source:NCBI gene;Acc:421870]	-	-	-	-	-	GO:0008047//enzyme activator activity	GO:0034553//mitochondrial respiratory chain complex II assembly;GO:0045087//innate immune response;GO:0045333//cellular respiration;GO:1904231//positive regulation of succinate dehydrogenase activity
ENSGALG00000008367	25	40	38	83	25	95	134	165	208	124	138	168	2.05	1.61	3.28	4.12	2.06	3.44	13.77	9.9	8.95	5.75	6.49	5.98	2.76	8.47333	1.6183	6.51328e-06	0.000330333	MDK	midkine (neurite growth-promoting factor 2) [Source:NCBI gene;Acc:423196]	-	-	-	-	-	GO:0008083//growth factor activity	-
ENSGALG00000028256	4	48	5	15	3	36	159	184	91	57	71	62	0.15	0.86	0.19	0.33	0.11	0.58	7.29	4.92	1.75	1.18	1.49	0.98	0.37	2.935	2.9878	6.54109e-06	0.00033115	CCL19	C-C motif chemokine ligand 19 [Source:NCBI gene;Acc:427406]	Environmental Information Processing;Environmental Information Processing;Organismal Systems;Environmental Information Processing	Signaling molecules and interaction;Signal transduction;Immune system;Signaling molecules and interaction	ko04060//Cytokine-cytokine receptor interaction;ko04064//NF-kappa B signaling pathway;ko04062//Chemokine signaling pathway;ko04061//Viral protein interaction with cytokine and cytokine receptor	K05512;K05512;K05512;K05512	GO:0005576//extracellular region	GO:0008009//chemokine activity	GO:0006955//immune response
MSTRG.22949	32	0	24	64	25	57	4	1	1	1	1	2	3.58	0	2.86	4.27	2.97	2.68	0.59	0.09	0.06	0.07	0.07	0.1	2.72667	0.163333	-4.0612	6.60344e-06	0.000333366	--	-	-	-	-	-	-	-	-
ENSGALG00000014699	17	28	27	14	4	16	122	901	74	69	70	83	0.23	0.19	0.39	0.15	0.05	0.12	2.13	9.18	0.53	0.57	0.55	0.5	0.188333	2.24333	3.5743	6.60841e-06	0.000333366	MEGF10	multiple EGF like domains 10 [Source:NCBI gene;Acc:427126]	-	-	-	-	GO:0001891//phagocytic cup;GO:0005886//plasma membrane	GO:0001849//complement component C1q binding;GO:0005044//scavenger receptor activity;GO:0005112//Notch binding;GO:0005515//protein binding	GO:0014719//skeletal muscle satellite cell activation;GO:0014816//skeletal muscle satellite cell differentiation;GO:0014841//skeletal muscle satellite cell proliferation;GO:0022409//positive regulation of cell-cell adhesion;GO:0033002//muscle cell proliferation;GO:0034109//homotypic cell-cell adhesion;GO:0043652//engulfment of apoptotic cell;GO:0043654//recognition of apoptotic cell;GO:0048627//m…
ENSGALG00000028539	2	2	0	2	0	5	178	124	9	3	3	9	0.1	0.05	0	0.06	0	0.2	10.98	4.46	0.23	0.08	0.08	0.19	0.0683333	2.67	5.2881	6.79961e-06	0.000341175	TRAPPC3L	trafficking protein particle complex 3 like [Source:NCBI gene;Acc:421743]	-	-	-	-	GO:0030008//TRAPP complex	-	GO:0048193//Golgi vesicle transport
MSTRG.30357	372	52	392	12	65	7	7	10	10	24	16	32	17.93	1.23	19.93	0.35	3.14	0.15	0.44	0.37	0.25	0.64	0.44	0.67	7.12167	0.468333	-3.9266	6.81145e-06	0.000341175	--	-	-	-	-	-	-	-	-
ENSGALG00000024031	0	2	1	9	0	1	196	2280	32	3	0	29	0	0.05	0.05	0.28	0	0.02	12.49	84.8	0.85	0.09	0	0.64	0.0666667	16.4783	7.9494	6.82369e-06	0.000341184	CYB561	cytochrome b561 [Source:NCBI gene;Acc:419952]	-	-	-	-	GO:0016021//integral component of membrane;GO:0042584//chromaffin granule membrane	GO:0016491//oxidoreductase activity	GO:0006879//cellular iron ion homeostasis
ENSGALG00000007349	10	59	10	34	11	58	64	146	114	97	79	86	0.39	1.08	0.41	0.77	0.43	1	2.87	4	2.22	2.09	1.61	1.37	0.68	2.36	1.7952	6.84431e-06	0.000341612	RASL12	RAS like family 12 [Source:NCBI gene;Acc:415530]	-	-	-	-	GO:0016020//membrane	GO:0003924//GTPase activity;GO:0005525//GTP binding	GO:0007165//signal transduction
ENSGALG00000047827	7	18	3	14	6	20	41	112	40	39	31	60	0.21	0.27	0.1	0.26	0.18	0.27	1.55	2.48	0.63	0.67	0.54	0.79	0.215	1.11	2.3682	6.93947e-06	0.000345752	TMEM86A	transmembrane protein 86A [Source:NCBI gene;Acc:428847]	-	-	-	-	GO:0016021//integral component of membrane	-	-
MSTRG.30104	49	0	49	2	26	6	0	0	0	0	1	0	3.17	0	3.39	0.09	1.73	0.16	0	0	0	0	0.04	0	1.42333	0.00666667	-7.7381	7.05672e-06	0.000350976	--	-	-	-	-	-	-	-	-
MSTRG.8001	1897	135	1925	384	163	637	1	74	230	118	126	161	33.11	1.16	35.4	4.06	2.86	4.91	0.02	0.94	2.11	1.16	1.26	1.22	13.5833	1.11833	-3.6024	7.21204e-06	0.000357444	--	-	-	-	-	-	-	-	-
ENSGALG00000008544	36	36	34	36	7	62	622	485	159	107	107	102	0.82	0.4	0.81	0.49	0.16	0.62	17.65	8.03	1.89	1.37	1.39	1	0.55	5.22167	3.247	7.24063e-06	0.000358133	SLC8A1	solute carrier family 8 member A1 [Source:NCBI gene;Acc:395760]	Environmental Information Processing;Human Diseases;Environmental Information Processing;Organismal Systems;Organismal Systems;Environmental Information Processing;Human Diseases;Organismal Systems;Organismal Systems;Human Diseases;Organismal Systems;Organismal Systems	Signal transduction;Cardiovascular disease;Signal transduction;Sensory system;Circulatory system;Signal transduction;Cardiovascular disease;Digestive system;Circulatory system;Cardiovascular disease;Excretory system;Digestive system	ko04020//Calcium signaling pathway;ko05414//Dilated cardiomyopathy;ko04022//cGMP-PKG signaling pathway;ko04740//Olfactory transduction;ko04261//Adrenergic signaling in cardiomyocytes;ko04371//Apelin signaling pathway;ko05410//Hypertrophic cardiomyopathy;ko04974//Protein digestion and absorption;ko04260//Cardiac muscle contraction;ko05412//Arrhythmogenic right ventricular cardiomyopathy;ko04961//E…	K05849;K05849;K05849;K05849;K05849;K05849;K05849;K05849;K05849;K05849;K05849;K05849	GO:0005654//nucleoplasm;GO:0005886//plasma membrane;GO:0005887//integral component of plasma membrane;GO:0016020//membrane;GO:0016021//integral component of membrane;GO:0045202//synapse;GO:0071944//cell periphery	GO:0005432//calcium:sodium antiporter activity;GO:0005516//calmodulin binding;GO:0008092//cytoskeletal protein binding;GO:0030506//ankyrin binding	GO:0006816//calcium ion transport;GO:0006883//cellular sodium ion homeostasis;GO:0007154//cell communication;GO:0030501//positive regulation of bone mineralization;GO:0035725//sodium ion transmembrane transport;GO:0035994//response to muscle stretch;GO:0055085//transmembrane transport;GO:0070509//calcium ion import;GO:0070588//calcium ion transmembrane transport;GO:0098719//sodium ion import acro…
ENSGALG00000011717	6	25	3	17	5	10	82	35	43	47	49	68	0.2	0.41	0.11	0.34	0.17	0.15	3.43	0.85	0.75	0.89	0.94	0.98	0.23	1.30667	2.5062	7.25124e-06	0.000358133	SLC23A1	solute carrier family 23 member 1-like [Source:NCBI gene;Acc:417937]	Organismal Systems	Digestive system	ko04977//Vitamin digestion and absorption	K14611	GO:0016020//membrane	GO:0022857//transmembrane transporter activity	GO:0055085//transmembrane transport
ENSGALG00000035856	36	111	54	103	41	110	658	593	298	193	213	183	1.33	2.02	2.11	2.31	1.53	1.8	30.56	16.08	5.79	4.05	4.52	2.94	1.85	10.6567	2.5262	7.27705e-06	0.000358781	CD48	CD48 molecule [Source:NCBI gene;Acc:100859319]	Organismal Systems	Immune system	ko04650//Natural killer cell mediated cytotoxicity	K06479	-	-	-
MSTRG.30125	1161	130	1222	33	147	31	30	31	65	65	62	71	144.99	7.94	160.81	2.51	18.44	1.7	4.72	2.88	4.25	4.62	4.46	3.85	56.065	4.13	-3.7629	7.39403e-06	0.000362876	--	-	-	-	-	-	-	-	-
ENSGALG00000054512	11	56	7	40	8	55	439	207	82	104	92	88	0.31	0.86	0.2	0.8	0.28	0.67	15.14	3.89	1.29	1.56	1.41	1.09	0.52	4.06333	2.9661	7.39857e-06	0.000362876	Adam15	disintegrin and metalloproteinase domain-containing protein 15-like [Source:NCBI gene;Acc:107050086]	-	-	-	-	-	GO:0004222//metalloendopeptidase activity;GO:0008237//metallopeptidase activity	GO:0006508//proteolysis
MSTRG.13416	9	221	21	23	15	33	0	8	8	4	5	8	0.29	4.74	0.81	0.44	0.48	0.49	0	0.19	0.15	0.07	0.09	0.11	1.20833	0.101667	-3.5711	7.48048e-06	0.000366259	--	-	-	-	-	-	-	-	-
MSTRG.6666	27	2	29	21	13	16	0	0	1	1	3	4	1.85	0.07	2.09	0.87	0.89	0.48	0	0	0.04	0.04	0.12	0.12	1.04167	0.0533333	-4.2877	7.54106e-06	0.000368587	--	-	-	-	-	-	-	-	-
ENSGALG00000012755	4	14	24	8	3	15	146	138	71	84	48	59	0.16	0.28	1.02	0.19	0.12	0.27	7.36	4.06	1.5	1.91	1.11	1.03	0.34	2.82833	3.0563	7.68522e-06	0.000374545	IGF-I	insulin like growth factor 1 [Source:NCBI gene;Acc:418090]	Human Diseases;Environmental Information Processing;Environmental Information Processing;Human Diseases;Environmental Information Processing;Cellular Processes;Human Diseases;Environmental Information Processing;Human Diseases;Environmental Information Processing;Human Diseases;Cellular Processes;Environmental Information Processing;Environmental Information Processing;Organismal Systems;Organism…	Cancer: overview;Signal transduction;Signal transduction;Cancer: overview;Signal transduction;Cellular community - eukaryotes;Cancer: overview;Signal transduction;Cardiovascular disease;Signal transduction;Cancer: specific types;Cellular community - eukaryotes;Signal transduction;Signal transduction;Endocrine system;Sensory system;Cell growth and death;Signal transduction;Cancer: specific types;C…	ko05200//Pathways in cancer;ko04151//PI3K-Akt signaling pathway;ko04010//MAPK signaling pathway;ko05202//Transcriptional misregulation in cancer;ko04014//Ras signaling pathway;ko04510//Focal adhesion;ko05205//Proteoglycans in cancer;ko04015//Rap1 signaling pathway;ko05414//Dilated cardiomyopathy;ko04150//mTOR signaling pathway;ko05224//Breast cancer;ko04550//Signaling pathways regulating pluripot…	K05459;K05459;K05459;K05459;K05459;K05459;K05459;K05459;K05459;K05459;K05459;K05459;K05459;K05459;K05459;K05459;K05459;K05459;K05459;K05459;K05459;K05459;K05459;K05459;K05459;K05459;K05459;K05459;K05459;K05459;K05459	GO:0005576//extracellular region;GO:0005615//extracellular space;GO:0035867//alphav-beta3 integrin-IGF-1-IGF1R complex;GO:0042567//insulin-like growth factor ternary complex	GO:0005158//insulin receptor binding;GO:0005159//insulin-like growth factor receptor binding;GO:0005178//integrin binding;GO:0005179//hormone activity;GO:0008083//growth factor activity	GO:0001775//cell activation;GO:0007405//neuroblast proliferation;GO:0008283//cell proliferation;GO:0008284//positive regulation of cell proliferation;GO:0009408//response to heat;GO:0010467//gene expression;GO:0010468//regulation of gene expression;GO:0010560//positive regulation of glycoprotein biosynthetic process;GO:0010613//positive regulation of cardiac muscle hypertrophy;GO:0010628//positiv…
MSTRG.1946	19	50	24	25	9	37	0	4	7	9	8	17	0.91	1.17	1.21	0.72	0.43	0.78	0	0.14	0.17	0.24	0.22	0.35	0.87	0.186667	-2.2206	7.68943e-06	0.000374545	--	-	-	-	-	-	-	-	-
ENSGALG00000034560	39	168	71	94	24	118	339	551	218	305	272	248	0.85	1.79	1.63	1.24	0.52	1.13	9.25	8.78	2.49	3.76	3.39	2.34	1.19333	5.00167	2.0674	7.7594e-06	0.000377304	SCARF2	scavenger receptor class F, member 2 [Source:NCBI gene;Acc:772263]	-	-	-	-	-	GO:0005044//scavenger receptor activity	GO:0007157//heterophilic cell-cell adhesion via plasma membrane cell adhesion molecules
ENSGALG00000016740	16	40	13	45	13	41	33	54	139	56	92	105	0.49	0.6	0.42	0.83	0.4	0.55	1.26	1.2	2.21	0.96	1.6	1.38	0.548333	1.435	1.3879	7.81187e-06	0.000378752	OCA2	OCA2 melanosomal transmembrane protein [Source:NCBI gene;Acc:428009]	-	-	-	-	GO:0005765//lysosomal membrane;GO:0005789//endoplasmic reticulum membrane;GO:0010008//endosome membrane;GO:0016021//integral component of membrane;GO:0033162//melanosome membrane	-	GO:0007286//spermatid development;GO:0008283//cell proliferation;GO:0030318//melanocyte differentiation;GO:0042438//melanin biosynthetic process;GO:0043473//pigmentation;GO:0048066//developmental pigmentation;GO:0055085//transmembrane transport
MSTRG.9587	37	5	21	8	7	7	0	0	1	2	1	1	2.97	0.2	1.78	0.39	0.56	0.25	0	0	0.04	0.09	0.05	0.03	1.025	0.035	-4.8721	7.81593e-06	0.000378752	--	-	-	-	-	-	-	-	-
ENSGALG00000009839	10875	5549	11626	5172	9710	4809	889	2143	3669	3196	3711	5059	320.42	79.84	361.88	91.83	286.59	62.33	32.69	46	56.46	53.05	62.4	64.44	200.482	52.5067	-1.9329	7.86854e-06	0.000380649	PPIG	peptidylprolyl isomerase G [Source:NCBI gene;Acc:424162]	-	-	-	-	GO:0005829//cytosol;GO:0016607//nuclear speck	GO:0003755//peptidyl-prolyl cis-trans isomerase activity;GO:0016018//cyclosporin A binding	GO:0000413//protein peptidyl-prolyl isomerization;GO:0006457//protein folding
ENSGALG00000015148	201	303	482	255	92	203	8503	2189	1262	999	953	876	7.73	5.71	19.52	5.93	3.55	3.45	409.59	61.56	25.44	21.72	20.99	14.62	7.64833	92.32	3.5934	7.88961e-06	0.000381017	ANXA1	annexin A1 [Source:NCBI gene;Acc:404271]	-	-	-	-	GO:0001533//cornified envelope;GO:0005615//extracellular space;GO:0005634//nucleus;GO:0005654//nucleoplasm;GO:0005737//cytoplasm;GO:0005768//endosome;GO:0005829//cytosol;GO:0005884//actin filament;GO:0005886//plasma membrane;GO:0009986//cell surface;GO:0016324//apical plasma membrane;GO:0016328//lateral plasma membrane;GO:0019898//extrinsic component of membrane;GO:0031232//extrinsic component of…	GO:0004859//phospholipase inhibitor activity;GO:0005509//calcium ion binding;GO:0005544//calcium-dependent phospholipid binding;GO:0019834//phospholipase A2 inhibitor activity;GO:0048306//calcium-dependent protein binding	GO:0001780//neutrophil homeostasis;GO:0002548//monocyte chemotaxis;GO:0002685//regulation of leukocyte migration;GO:0006909//phagocytosis;GO:0006954//inflammatory response;GO:0007165//signal transduction;GO:0007187//G-protein coupled receptor signaling pathway, coupled to cyclic nucleotide second messenger;GO:0008360//regulation of cell shape;GO:0014839//myoblast migration involved in skeletal mu…
MSTRG.23351	0	0	1	0	0	4	0	26	72	30	44	53	0	0	0.09	0	0	0.15	0	1.66	3.3	1.48	2.2	2.01	0.04	1.775	5.4717	7.96434e-06	0.000383971	--	-	-	-	-	-	-	-	-
MSTRG.6205	1	0	0	1	0	1	0	16	60	13	21	40	0.15	0	0	0.09	0	0.07	0	1.76	4.72	1.1	1.81	2.61	0.0516667	2	5.2746	8.10127e-06	0.000389777	--	XP_048817886.1 ankyrin repeat and SAM domain-containing protein 3 isoform X1 [Lagopus muta]	-	-	-	-	-	-	-
ENSGALG00000039245	25	15	32	11	3	32	85	230	152	153	108	92	0.22	0.06	0.3	0.06	0.03	0.12	0.92	1.46	0.69	0.75	0.54	0.35	0.131667	0.785	2.5758	8.11232e-06	0.000389777	STAB2	stabilin 2 [Source:NCBI gene;Acc:418089]	-	-	-	-	GO:0005829//cytosol;GO:0005887//integral component of plasma membrane	GO:0005041//low-density lipoprotein receptor activity;GO:0005044//scavenger receptor activity;GO:0005509//calcium ion binding;GO:0005540//hyaluronic acid binding;GO:0030169//low-density lipoprotein particle binding	GO:0007155//cell adhesion;GO:0042742//defense response to bacterium;GO:0050830//defense response to Gram-positive bacterium
ENSGALG00000050235	50	208	47	166	42	244	220	252	347	272	288	418	2.44	5.03	2.48	5.03	1.99	5.37	13.61	9.13	9.12	7.71	8.26	9.07	3.72333	9.48333	1.3488	8.13289e-06	0.000390103	qtrt1	queuine tRNA-ribosyltransferase catalytic subunit 1 [Source:NCBI gene;Acc:107050606]	-	-	-	-	-	GO:0008479//queuine tRNA-ribosyltransferase activity;GO:0016763//transferase activity, transferring pentosyl groups	GO:0006400//tRNA modification
MSTRG.21623	0	2	0	5	1	8	0	43	46	65	45	113	0	0.05	0	0.13	0.02	0.15	0.02	1.31	1	1.51	1.05	2.03	0.0583333	1.15333	4.3053	8.18857e-06	0.000391172	--	XP_052529297.1 uncharacterized protein LOC128076048 isoform X1 [Tympanuchus pallidicinctus]	-	-	-	-	-	-	-
ENSGALG00000034948	26	79	26	57	21	115	295	459	142	184	135	136	1.14	1.7	1.2	1.53	0.93	2.23	16.49	14.76	3.27	4.58	3.4	2.6	1.455	7.51667	2.3691	8.19665e-06	0.000391172	UAP1L1	UDP-N-acetylglucosamine pyrophosphorylase 1 like 1 [Source:NCBI gene;Acc:417295]	Metabolism;Metabolism	Global and overview maps;Carbohydrate metabolism	ko01100//Metabolic pathways;ko00520//Amino sugar and nucleotide sugar metabolism	K00972;K00972	-	GO:0070569//uridylyltransferase activity	-
MSTRG.23337	191	193	171	102	106	172	2	23	91	49	65	72	4.68	2.32	4.41	1.51	2.61	1.86	0.06	0.41	1.17	0.68	0.91	0.77	2.89833	0.666667	-2.1202	8.30242e-06	0.000395034	--	-	-	-	-	-	-	-	-
MSTRG.29310	8	39	7	6	11	17	66	563	83	52	39	49	0.23	0.54	0.21	0.1	0.31	0.21	2.33	11.63	1.23	0.83	0.63	0.6	0.266667	2.875	3.4305	8.34091e-06	0.000395675	FOXD1	OXB82151.1 hypothetical protein H355_009030 [Colinus virginianus]	-	-	-	-	-	-	-
MSTRG.29347	89	160	67	161	98	251	0	10	54	59	43	63	1.37	1.2	1.08	1.5	1.51	1.7	0	0.11	0.43	0.51	0.38	0.42	1.39333	0.308333	-2.176	8.35085e-06	0.000395675	--	-	-	-	-	-	-	-	-
MSTRG.5973	13	6	9	7	12	11	72	138	46	59	48	52	0.16	0.04	0.11	0.05	0.14	0.06	1.08	1.21	0.29	0.4	0.33	0.27	0.0933333	0.596667	2.6765	8.3609e-06	0.000395675	--	-	-	-	-	-	-	-	-
ENSGALG00000036252	1946	1361	1736	1148	1941	1388	373	379	761	784	832	1170	140.51	48.18	132.05	50.15	140.68	44.26	33.74	20.02	28.81	32.02	34.42	36.67	92.6383	30.9467	-1.5818	8.37721e-06	0.000395749	SAP30	Sin3A associated protein 30 [Source:NCBI gene;Acc:422562]	Human Diseases	Infectious disease: viral	ko05169//Epstein-Barr virus infection	K19202	GO:0000118//histone deacetylase complex;GO:0005634//nucleus;GO:0005654//nucleoplasm	GO:0003714//transcription corepressor activity;GO:0005515//protein binding	GO:0000122//negative regulation of transcription from RNA polymerase II promoter;GO:0035914//skeletal muscle cell differentiation;GO:0052472//modulation by host of symbiont transcription
MSTRG.18892	7	269	27	87	64	129	0	8	31	15	17	13	0.22	4.07	0.88	1.63	1.98	1.76	0	0.18	0.5	0.26	0.3	0.17	1.75667	0.235	-2.9021	8.39043e-06	0.000395749	--	-	-	-	-	-	-	-	-
ENSGALG00000016564	4	9	5	9	3	7	334	65	22	12	12	25	0.09	0.1	0.12	0.12	0.07	0.07	9.3	1.06	0.26	0.15	0.15	0.24	0.095	1.86	4.2912	8.41278e-06	0.000396143	PTK2B	protein tyrosine kinase 2 beta [Source:NCBI gene;Acc:421998]	Environmental Information Processing;Human Diseases;Environmental Information Processing;Human Diseases;Human Diseases;Organismal Systems;Organismal Systems;Human Diseases;Organismal Systems;Organismal Systems	Signal transduction;Infectious disease: bacterial;Signal transduction;Infectious disease: viral;Infectious disease: viral;Immune system;Immune system;Infectious disease: viral;Immune system;Endocrine system	ko04020//Calcium signaling pathway;ko05135//Yersinia infection;ko04072//Phospholipase D signaling pathway;ko05163//Human cytomegalovirus infection;ko05170//Human immunodeficiency virus 1 infection;ko04650//Natural killer cell mediated cytotoxicity;ko04062//Chemokine signaling pathway;ko05161//Hepatitis B;ko04670//Leukocyte transendothelial migration;ko04912//GnRH signaling pathway	K05871;K05871;K05871;K05871;K05871;K05871;K05871;K05871;K05871;K05871	GO:0005634//nucleus;GO:0005856//cytoskeleton;GO:0005925//focal adhesion;GO:0030027//lamellipodium;GO:0031234//extrinsic component of cytoplasmic side of plasma membrane;GO:0048471//perinuclear region of cytoplasm	GO:0004672//protein kinase activity;GO:0004713//protein tyrosine kinase activity;GO:0004715//non-membrane spanning protein tyrosine kinase activity;GO:0005524//ATP binding;GO:0008022//protein C-terminus binding	GO:0001954//positive regulation of cell-matrix adhesion;GO:0002040//sprouting angiogenesis;GO:0002315//marginal zone B cell differentiation;GO:0002688//regulation of leukocyte chemotaxis;GO:0006468//protein phosphorylation;GO:0007165//signal transduction;GO:0007166//cell surface receptor signaling pathway;GO:0007172//signal complex assembly;GO:0007229//integrin-mediated signaling pathway;GO:00082…
ENSGALG00000013135	436	925	378	670	409	906	1316	1951	1460	1325	1530	1511	8.29	8.62	7.57	7.71	7.81	7.61	31.35	27.13	14.56	14.25	16.67	12.47	7.935	19.405	1.2901	8.50633e-06	0.000399487	GALNT1	polypeptide N-acetylgalactosaminyltransferase 1 [Source:NCBI gene;Acc:420955]	Metabolism;Metabolism;Metabolism	Global and overview maps;Glycan biosynthesis and metabolism;Glycan biosynthesis and metabolism	ko01100//Metabolic pathways;ko00514//Other types of O-glycan biosynthesis;ko00512//Mucin type O-glycan biosynthesis	K00710;K00710;K00710	GO:0005794//Golgi apparatus;GO:0048471//perinuclear region of cytoplasm	GO:0004653//polypeptide N-acetylgalactosaminyltransferase activity;GO:0030145//manganese ion binding	GO:0006493//protein O-linked glycosylation;GO:0018242//protein O-linked glycosylation via serine;GO:0018243//protein O-linked glycosylation via threonine
ENSGALG00000030140	9	64	8	23	6	20	67	71	77	94	76	92	0.61	2.12	0.57	0.94	0.41	0.6	5.68	3.52	2.73	3.6	2.95	2.7	0.875	3.53	2.0123	8.51204e-06	0.000399487	CCDC3	coiled-coil domain containing 3 [Source:NCBI gene;Acc:769832]	-	-	-	-	GO:0005576//extracellular region;GO:0005783//endoplasmic reticulum	-	GO:0010629//negative regulation of gene expression;GO:0010804//negative regulation of tumor necrosis factor-mediated signaling pathway;GO:0045600//positive regulation of fat cell differentiation;GO:0045833//negative regulation of lipid metabolic process;GO:0046889//positive regulation of lipid biosynthetic process;GO:0051055//negative regulation of lipid biosynthetic process
ENSGALG00000039080	60	119	102	148	51	116	2461	977	362	253	254	232	0.96	0.92	1.8	1.53	0.87	0.86	55.81	10.86	3.03	2.29	2.42	1.7	1.15667	12.685	3.4551	8.55924e-06	0.000401037	CD44	CD44 molecule (Indian blood group) [Source:NCBI gene;Acc:395666]	Human Diseases;Human Diseases;Human Diseases;Organismal Systems;Human Diseases;Environmental Information Processing	Infectious disease: viral;Infectious disease: bacterial;Cancer: overview;Immune system;Cancer: overview;Signaling molecules and interaction	ko05169//Epstein-Barr virus infection;ko05131//Shigellosis;ko05205//Proteoglycans in cancer;ko04640//Hematopoietic cell lineage;ko05206//MicroRNAs in cancer;ko04512//ECM-receptor interaction	K06256;K06256;K06256;K06256;K06256;K06256	GO:0016021//integral component of membrane	GO:0005540//hyaluronic acid binding	GO:0007155//cell adhesion
ENSGALG00000035842	18	63	27	40	10	67	155	142	117	124	127	103	0.49	0.84	0.62	0.64	0.24	0.82	5.44	2.84	1.47	1.85	2.01	1.2	0.608333	2.46833	2.0206	8.62161e-06	0.000402461	SLC37A2	solute carrier family 37 (glucose-6-phosphate transporter), member 2 [Source:NCBI gene;Acc:419704]	-	-	-	-	-	GO:0022857//transmembrane transporter activity	GO:0055085//transmembrane transport
ENSGALG00000005974	541	1521	1516	1049	453	1603	9873	8863	3691	4712	3575	3168	11.71	16.13	34.56	13.73	9.84	15.32	267.63	140.26	41.88	57.66	44.32	29.75	16.8817	96.9167	2.5213	8.6289e-06	0.000402461	COL6A1	collagen type VI alpha 1 chain [Source:NCBI gene;Acc:396000]	Environmental Information Processing;Human Diseases;Cellular Processes;Environmental Information Processing;Organismal Systems	Signal transduction;Infectious disease: viral;Cellular community - eukaryotes;Signaling molecules and interaction;Digestive system	ko04151//PI3K-Akt signaling pathway;ko05165//Human papillomavirus infection;ko04510//Focal adhesion;ko04512//ECM-receptor interaction;ko04974//Protein digestion and absorption	K06238;K06238;K06238;K06238;K06238	GO:0005576//extracellular region;GO:0031012//extracellular matrix;GO:0032991//macromolecular complex;GO:0042383//sarcolemma	GO:0005518//collagen binding;GO:0048407//platelet-derived growth factor binding	GO:0035987//endodermal cell differentiation;GO:0071230//cellular response to amino acid stimulus
MSTRG.17303	54	100	66	73	24	128	445	767	289	252	188	181	1.41	1.32	1.82	1.18	0.63	1.43	14.02	14.64	3.99	3.73	2.89	2.09	1.29833	6.89333	2.4085	8.63228e-06	0.000402461	--	-	-	-	-	-	-	-	-
ENSGALG00000031776	15	14	22	36	11	22	787	575	72	34	29	46	0.12	0.07	0.3	0.24	0.11	0.11	8.93	3.73	0.38	0.18	0.17	0.21	0.158333	2.26667	3.8395	8.66959e-06	0.000402954	NFASC	neurofascin [Source:NCBI gene;Acc:419824]	Environmental Information Processing	Signaling molecules and interaction	ko04514//Cell adhesion molecules	K06757	GO:0005886//plasma membrane;GO:0016020//membrane;GO:0016021//integral component of membrane	GO:0005515//protein binding	GO:0007155//cell adhesion;GO:0007411//axon guidance;GO:0007422//peripheral nervous system development;GO:0019226//transmission of nerve impulse;GO:0042552//myelination;GO:0050808//synapse organization
MSTRG.12658	31	19	17	231	163	416	1	18	29	22	14	31	0.58	0.17	0.33	2.61	3.06	3.43	0.02	0.25	0.28	0.23	0.15	0.25	1.69667	0.196667	-3.1089	8.67135e-06	0.000402954	--	-	-	-	-	-	-	-	-
ENSGALG00000021620	0	7	0	1	0	1	21	142	25	16	7	15	0	0.1	0	0.02	0	0.01	0.76	3.01	0.38	0.26	0.12	0.19	0.0216667	0.786667	5.1822	8.70384e-06	0.000403662	TMEM59L	transmembrane protein 59 like [Source:NCBI gene;Acc:420122]	-	-	-	-	-	-	-
ENSGALG00000041834	197	436	341	301	84	487	2152	2556	1052	1126	975	781	3.59	3.9	6.55	3.32	1.54	3.92	49.18	34.1	10.06	11.62	10.19	6.18	3.80333	20.2217	2.4106	8.72096e-06	0.000403662	AEBP1	AE binding protein 1 [Source:NCBI gene;Acc:100859431]	-	-	-	-	-	GO:0000977//RNA polymerase II regulatory region sequence-specific DNA binding;GO:0001227//transcriptional repressor activity, RNA polymerase II transcription regulatory region sequence-specific binding;GO:0004180//carboxypeptidase activity;GO:0004181//metallocarboxypeptidase activity;GO:0005518//collagen binding;GO:0008270//zinc ion binding	GO:0000122//negative regulation of transcription from RNA polymerase II promoter;GO:0006355//regulation of transcription, DNA-templated;GO:0006508//proteolysis;GO:1904026//regulation of collagen fibril organization
MSTRG.5681	0	5	0	14	0	78	415	220	179	223	186	159	0	0.02	0	0.06	0	0.26	3.9	1.2	0.7	0.94	0.8	0.52	0.0566667	1.34333	4.5672	8.72936e-06	0.000403662	gag	XP_040505827.1 uncharacterized protein LOC121107139 [Gallus gallus]	-	-	-	-	-	-	-
ENSGALG00000028147	107	378	163	268	74	369	1760	1481	810	624	619	497	5.54	9.59	8.89	8.39	3.85	8.44	114.14	56.08	21.99	18.27	18.36	11.17	7.45	40.0017	2.4247	8.77698e-06	0.00040457	CTSK	cathepsin K [Source:NCBI gene;Acc:395818]	Human Diseases;Cellular Processes;Cellular Processes;Organismal Systems;Organismal Systems	Immune disease;Cell growth and death;Transport and catabolism;Immune system;Development and regeneration	ko05323//Rheumatoid arthritis;ko04210//Apoptosis;ko04142//Lysosome;ko04620//Toll-like receptor signaling pathway;ko04380//Osteoclast differentiation	K01371;K01371;K01371;K01371;K01371	GO:0005615//extracellular space;GO:0005654//nucleoplasm;GO:0005764//lysosome;GO:0009897//external side of plasma membrane;GO:0043231//intracellular membrane-bounded organelle	GO:0001968//fibronectin binding;GO:0004197//cysteine-type endopeptidase activity;GO:0005518//collagen binding;GO:0008234//cysteine-type peptidase activity;GO:0043394//proteoglycan binding	GO:0006508//proteolysis;GO:0006590//thyroid hormone generation;GO:0030574//collagen catabolic process;GO:0045453//bone resorption;GO:0051603//proteolysis involved in cellular protein catabolic process;GO:0061037//negative regulation of cartilage development
MSTRG.19145	436	1172	554	16	3	28	0	8	45	23	30	25	12.81	16.89	17.15	0.28	0.09	0.36	0	0.17	0.69	0.38	0.51	0.32	7.93	0.345	-4.5227	8.85428e-06	0.000407441	--	-	-	-	-	-	-	-	-
ENSGALG00000045540	188	442	214	310	119	481	568	585	600	717	721	846	13.05	15.04	15.59	13	8.29	14.73	49.32	29.66	21.81	28.13	28.63	25.45	13.2833	30.5	1.1992	8.92048e-06	0.000409821	CLEC2D	C-type lectin domain family 2 member D-like 5 [Source:NCBI gene;Acc:776458]	-	-	-	-	-	-	-
ENSGALG00000006775	975	3278	1674	1371	426	2275	8591	6235	6097	7279	6637	3677	23.27	38.36	42.09	19.8	10.21	23.98	256.89	108.85	76.3	98.26	90.76	38.09	26.285	111.525	2.0851	8.97404e-06	0.000411524	TGM2	transglutaminase 2 [Source:NCBI gene;Acc:396432]	-	-	-	-	GO:0000785//chromatin;GO:0005634//nucleus;GO:0005739//mitochondrion;GO:0005829//cytosol;GO:0005886//plasma membrane;GO:0031012//extracellular matrix;GO:0031226//intrinsic component of plasma membrane	GO:0003810//protein-glutamine gamma-glutamyltransferase activity;GO:0005509//calcium ion binding;GO:0005525//GTP binding;GO:0050568//protein-glutamine glutaminase activity	GO:0007200//phospholipase C-activating G-protein coupled receptor signaling pathway;GO:0018149//peptide cross-linking;GO:0018277//protein deamination;GO:0032471//negative regulation of endoplasmic reticulum calcium ion concentration;GO:0042981//regulation of apoptotic process;GO:0043065//positive regulation of apoptotic process;GO:0043277//apoptotic cell clearance;GO:0045785//positive regulation …
MSTRG.27162	116	271	109	195	127	262	1431	3042	608	508	409	338	1.01	1.15	1	1.03	1.11	1.01	15.58	19.34	2.77	2.5	2.04	1.28	1.05167	7.25167	2.7856	8.98663e-06	0.000411524	LanA	NP_001264265.2 slit homolog 1 protein precursor [Gallus gallus]	-	-	-	-	-	-	-
ENSGALG00000015253	39	92	86	50	21	57	1153	1444	240	179	136	120	0.62	0.72	1.45	0.48	0.34	0.4	23.09	16.88	2.01	1.62	1.25	0.83	0.668333	7.61333	3.5099	9.11067e-06	0.000415858	COL8A1	collagen type VIII alpha 1 chain [Source:NCBI gene;Acc:418378]	-	-	-	-	-	GO:0005515//protein binding	GO:0035987//endodermal cell differentiation
MSTRG.2643	11	0	2	32	32	40	0	0	0	0	0	0	0.65	0	0.12	1.15	1.9	1.05	0	0	0	0	0	0	0.811667	0.001	-9.6647	9.16904e-06	0.000417848	--	-	-	-	-	-	-	-	-
ENSGALG00000037726	15	88	25	51	19	59	212	309	145	124	122	110	0.86	2.49	1.52	1.78	1.1	1.5	15.3	13.02	4.38	4.04	4.03	2.75	1.54167	7.25333	2.2342	9.19307e-06	0.00041827	MARCKS	myristoylated alanine rich protein kinase C substrate [Source:NCBI gene;Acc:396473]	-	-	-	-	GO:0005737//cytoplasm;GO:0005813//centrosome;GO:0005938//cell cortex;GO:0016020//membrane;GO:0032432//actin filament bundle;GO:0042585//germinal vesicle	GO:0005080//protein kinase C binding;GO:0005516//calmodulin binding;GO:0042802//identical protein binding;GO:0051015//actin filament binding	GO:0051017//actin filament bundle assembly;GO:0051764//actin crosslink formation
ENSGALG00000017715	163	448	326	696	207	847	829	1878	1508	1177	1052	1116	7.74	10.41	16.3	19.95	9.83	17.72	49.26	65.16	37.47	31.56	28.58	22.96	13.6583	39.165	1.5198	9.24591e-06	0.000419999	TINAGL1	tubulointerstitial nephritis antigen like 1 [Source:NCBI gene;Acc:430648]	-	-	-	-	GO:0005737//cytoplasm	GO:0008234//cysteine-type peptidase activity;GO:0030414//peptidase inhibitor activity;GO:0043236//laminin binding	GO:0006508//proteolysis
ENSGALG00000039461	198	865	160	460	222	814	529	973	1064	984	1033	1052	4.84	10.36	4.12	6.8	5.44	8.78	16.19	17.37	13.62	13.59	14.46	11.14	6.72333	14.395	1.0983	9.28844e-06	0.000420664	TNFRSF1A	TNF receptor superfamily member 1A [Source:NCBI gene;Acc:418325]	Human Diseases;Human Diseases;Human Diseases;Human Diseases;Human Diseases;Human Diseases;Environmental Information Processing;Human Diseases;Human Diseases;Human Diseases;Environmental Information Processing;Human Diseases;Human Diseases;Human Diseases;Human Diseases;Human Diseases;Environmental Information Processing;Human Diseases;Human Diseases;Environmental Information Processing;Human Disea…	Neurodegenerative disease;Neurodegenerative disease;Infectious disease: viral;Neurodegenerative disease;Infectious disease: viral;Infectious disease: bacterial;Signal transduction;Infectious disease: bacterial;Infectious disease: bacterial;Infectious disease: viral;Signaling molecules and interaction;Infectious disease: bacterial;Infectious disease: viral;Infectious disease: viral;Infectious dise…	ko05022//Pathways of neurodegeneration - multiple diseases;ko05014//Amyotrophic lateral sclerosis;ko05165//Human papillomavirus infection;ko05010//Alzheimer disease;ko05171//Coronavirus disease - COVID-19;ko05130//Pathogenic Escherichia coli infection;ko04010//MAPK signaling pathway;ko05152//Tuberculosis;ko05132//Salmonella infection;ko05168//Herpes simplex virus 1 infection;ko04060//Cytokine-cyt…	K03158;K03158;K03158;K03158;K03158;K03158;K03158;K03158;K03158;K03158;K03158;K03158;K03158;K03158;K03158;K03158;K03158;K03158;K03158;K03158;K03158;K03158;K03158;K03158;K03158;K03158;K03158;K03158;K03158;K03158;K03158;K03158;K03158;K03158;K03158	GO:0005739//mitochondrion;GO:0016020//membrane;GO:0016021//integral component of membrane;GO:0043235//receptor complex;GO:0045121//membrane raft	GO:0005031//tumor necrosis factor-activated receptor activity;GO:0005515//protein binding;GO:0043120//tumor necrosis factor binding	GO:0006915//apoptotic process;GO:0006954//inflammatory response;GO:0007165//signal transduction;GO:0033209//tumor necrosis factor-mediated signaling pathway
ENSGALG00000034294	1	2	1	2	3	2	213	46	7	4	9	2	0.04	0.04	0.04	0.05	0.13	0.03	10.04	1.27	0.14	0.09	0.19	0.03	0.055	1.96	5.1553	9.29029e-06	0.000420664	ATP6V0D2	ATPase H+ transporting V0 subunit d2 [Source:NCBI gene;Acc:420210]	Metabolism;Human Diseases;Human Diseases;Cellular Processes;Human Diseases;Human Diseases;Cellular Processes;Metabolism;Organismal Systems;Human Diseases;Human Diseases;Organismal Systems	Global and overview maps;Infectious disease: viral;Infectious disease: bacterial;Transport and catabolism;Cancer: overview;Immune disease;Transport and catabolism;Energy metabolism;Nervous system;Infectious disease: bacterial;Infectious disease: bacterial;Excretory system	ko01100//Metabolic pathways;ko05165//Human papillomavirus infection;ko05152//Tuberculosis;ko04145//Phagosome;ko05203//Viral carcinogenesis;ko05323//Rheumatoid arthritis;ko04142//Lysosome;ko00190//Oxidative phosphorylation;ko04721//Synaptic vesicle cycle;ko05120//Epithelial cell signaling in Helicobacter pylori infection;ko05110//Vibrio cholerae infection;ko04966//Collecting duct acid secretion	K02146;K02146;K02146;K02146;K02146;K02146;K02146;K02146;K02146;K02146;K02146;K02146	GO:0005769//early endosome;GO:0016020//membrane;GO:0016324//apical plasma membrane;GO:0016471//vacuolar proton-transporting V-type ATPase complex;GO:0033179//proton-transporting V-type ATPase, V0 domain;GO:0033181//plasma membrane proton-transporting V-type ATPase complex	GO:0015078//hydrogen ion transmembrane transporter activity;GO:0046961//proton-transporting ATPase activity, rotational mechanism	GO:0006811//ion transport;GO:0007034//vacuolar transport;GO:0007035//vacuolar acidification;GO:1902600//hydrogen ion transmembrane transport
ENSGALG00000008022	96	431	133	304	58	403	2222	1414	799	587	576	703	4.82	10.15	7.19	8.84	2.8	8.55	133.81	50.07	20.13	15.95	15.92	14.66	7.05833	41.7567	2.5646	9.48959e-06	0.000427564	TAPBP	TAP binding protein [Source:NCBI gene;Acc:417048]	Human Diseases;Human Diseases;Human Diseases;Human Diseases;Organismal Systems	Infectious disease: viral;Infectious disease: viral;Infectious disease: viral;Infectious disease: viral;Immune system	ko05169//Epstein-Barr virus infection;ko05168//Herpes simplex virus 1 infection;ko05163//Human cytomegalovirus infection;ko05170//Human immunodeficiency virus 1 infection;ko04612//Antigen processing and presentation	K08058;K08058;K08058;K08058;K08058	-	-	-
ENSGALG00000033960	1	8	1	1	3	6	30	184	21	12	19	13	0.01	0.05	0.01	0.01	0.04	0.03	0.48	1.73	0.14	0.09	0.14	0.07	0.025	0.441667	4.143	9.50309e-06	0.000427564	ADGRB1	adhesion G protein-coupled receptor B1 [Source:NCBI gene;Acc:100859755]	Cellular Processes	Cell growth and death	ko04115//p53 signaling pathway	K04596	GO:0001891//phagocytic cup;GO:0005615//extracellular space;GO:0005886//plasma membrane;GO:0005887//integral component of plasma membrane;GO:0005925//focal adhesion;GO:0014069//postsynaptic density;GO:0016020//membrane;GO:0016021//integral component of membrane;GO:0030425//dendrite;GO:0048471//perinuclear region of cytoplasm	GO:0001530//lipopolysaccharide binding;GO:0001786//phosphatidylserine binding;GO:0004888//transmembrane signaling receptor activity;GO:0004930//G-protein coupled receptor activity;GO:0030165//PDZ domain binding	GO:0006910//phagocytosis, recognition;GO:0006911//phagocytosis, engulfment;GO:0007166//cell surface receptor signaling pathway;GO:0007186//G-protein coupled receptor signaling pathway;GO:0010596//negative regulation of endothelial cell migration;GO:0016525//negative regulation of angiogenesis;GO:0031397//negative regulation of protein ubiquitination;GO:0042177//negative regulation of protein cata…
ENSGALG00000027633	44	87	37	75	42	64	875	389	277	173	143	151	0.74	0.72	0.66	0.76	0.71	0.48	18.44	4.79	2.44	1.65	1.38	1.1	0.678333	4.96667	2.8722	9.60183e-06	0.00043132	RASSF9	Ras association domain family member 9 [Source:NCBI gene;Acc:427872]	-	-	-	-	GO:0005768//endosome;GO:0005829//cytosol;GO:0012510//trans-Golgi network transport vesicle membrane	-	GO:0007165//signal transduction;GO:0016197//endosomal transport
MSTRG.21686	270	306	254	454	203	572	24	74	247	214	177	273	3.75	1.93	3.55	3.72	2.77	3.29	0.45	0.72	1.8	1.74	1.32	1.56	3.16833	1.265	-1.3246	9.63988e-06	0.000432266	--	XP_040510716.1 uncharacterized protein LOC121108064 isoform X1 [Gallus gallus]	-	-	-	-	-	-	-
ENSGALG00000007418	10	57	12	40	13	70	448	258	124	88	70	105	0.7	2.14	0.9	1.87	1.01	2.38	43.21	14.51	5	3.81	3.09	3.5	1.5	12.1867	3.0223	9.65342e-06	0.000432266	CD3D	CD3d molecule [Source:NCBI gene;Acc:396518]	Human Diseases;Human Diseases;Human Diseases;Organismal Systems;Organismal Systems;Human Diseases;Human Diseases;Human Diseases;Organismal Systems;Human Diseases;Organismal Systems	Infectious disease: viral;Infectious disease: viral;Infectious disease: viral;Immune system;Immune system;Infectious disease: viral;Immune disease;Infectious disease: parasitic;Immune system;Cancer: overview;Immune system	ko05169//Epstein-Barr virus infection;ko05166//Human T-cell leukemia virus 1 infection;ko05170//Human immunodeficiency virus 1 infection;ko04640//Hematopoietic cell lineage;ko04660//T cell receptor signaling pathway;ko05162//Measles;ko05340//Primary immunodeficiency;ko05142//Chagas disease;ko04659//Th17 cell differentiation;ko05235//PD-L1 expression and PD-1 checkpoint pathway in cancer;ko04658//…	K06450;K06450;K06450;K06450;K06450;K06450;K06450;K06450;K06450;K06450;K06450	GO:0016020//membrane;GO:0042101//T cell receptor complex	GO:0004888//transmembrane signaling receptor activity	GO:0007166//cell surface receptor signaling pathway
ENSGALG00000001995	98	222	149	164	74	248	324	549	461	504	406	352	8.67	9.56	13.75	8.99	6.51	9.59	35.55	35.17	21.17	24.96	20.37	13.38	9.51167	25.1	1.3999	9.73999e-06	0.000434766	LIMS2	LIM zinc finger domain containing 2 [Source:NCBI gene;Acc:424752]	-	-	-	-	GO:0005925//focal adhesion	-	GO:0043066//negative regulation of apoptotic process;GO:0045216//cell-cell junction organization;GO:0050680//negative regulation of epithelial cell proliferation;GO:0098609//cell-cell adhesion;GO:2000178//negative regulation of neural precursor cell proliferation;GO:2000346//negative regulation of hepatocyte proliferation;GO:2001046//positive regulation of integrin-mediated signaling pathway
ENSGALG00000034905	40	123	40	48	35	66	132	299	149	171	152	210	2.45	3.47	2.22	1.54	2.19	1.62	9.19	11.82	4.07	5.33	5.03	5.13	2.24833	6.76167	1.5885	9.77259e-06	0.000435534	Sub1	activated RNA polymerase II transcriptional coactivator p15-like [Source:NCBI gene;Acc:107055444]	-	-	-	-	-	GO:0003677//DNA binding	GO:0006355//regulation of transcription, DNA-templated
ENSGALG00000013824	54	150	38	125	54	237	480	477	244	295	296	336	2.5	3.36	1.85	3.5	2.51	4.8	27.49	16.04	5.86	7.61	7.81	6.71	3.08667	11.92	1.9493	9.91032e-06	0.000440978	HECA	hdc homolog, cell cycle regulator [Source:HGNC Symbol;Acc:HGNC:21041]	-	-	-	-	GO:0005634//nucleus;GO:0005737//cytoplasm	-	GO:0045930//negative regulation of mitotic cell cycle
ENSGALG00000001407	28	63	23	61	21	90	357	242	144	136	143	134	0.66	0.73	0.57	0.87	0.5	0.94	10.56	4.18	1.78	1.82	1.93	1.37	0.711667	3.60667	2.3414	9.99022e-06	0.000443337	ADAMTS15	ADAM metallopeptidase with thrombospondin type 1 motif, 15 [Source:NCBI gene;Acc:419733]	-	-	-	-	GO:0005615//extracellular space;GO:0009986//cell surface	GO:0004175//endopeptidase activity;GO:0004222//metalloendopeptidase activity;GO:0008201//heparin binding;GO:0008237//metallopeptidase activity;GO:0008270//zinc ion binding;GO:0050840//extracellular matrix binding	GO:0006508//proteolysis;GO:0007520//myoblast fusion;GO:0022617//extracellular matrix disassembly
MSTRG.32353	49	47	46	34	28	48	3	3	12	22	19	24	3.56	1.7	3.56	1.52	2.02	1.55	0.27	0.15	0.44	0.9	0.8	0.76	2.31833	0.553333	-2.0669	9.99466e-06	0.000443337	--	-	-	-	-	-	-	-	-
MSTRG.26182	7	13	17	8	13	14	1	1	3	0	2	2	0.71	0.65	1.81	0.49	1.32	0.63	0.13	0.07	0.16	0	0.12	0.09	0.935	0.095	-3.299	1.00848e-05	0.000446636	--	-	-	-	-	-	-	-	-
ENSGALG00000029502	81	220	112	165	57	226	740	877	508	418	359	320	2.68	3.57	3.9	3.3	1.89	3.3	30.68	21.22	8.81	7.82	6.81	4.6	3.10667	13.3233	2.1005	1.013e-05	0.000447805	CLIC2	chloride intracellular channel 2 [Source:NCBI gene;Acc:422178]	-	-	-	-	GO:0005654//nucleoplasm;GO:0005737//cytoplasm;GO:0005829//cytosol;GO:0005886//plasma membrane;GO:0016020//membrane;GO:0034707//chloride channel complex	GO:0004602//glutathione peroxidase activity;GO:0005244//voltage-gated ion channel activity;GO:0005254//chloride channel activity;GO:0005515//protein binding	GO:0006749//glutathione metabolic process;GO:0006811//ion transport;GO:0006821//chloride transport;GO:0010880//regulation of release of sequestered calcium ion into cytosol by sarcoplasmic reticulum;GO:0034765//regulation of ion transmembrane transport;GO:0051099//positive regulation of binding;GO:0060315//negative regulation of ryanodine-sensitive calcium-release channel activity;GO:0098869//cel…
MSTRG.23315	4	17	3	11	3	11	45	608	22	21	14	26	0.06	0.13	0.05	0.1	0.05	0.08	0.88	6.95	0.18	0.19	0.13	0.18	0.0783333	1.41833	4.1784	1.01429e-05	0.000447805	--	-	-	-	-	-	-	-	-
MSTRG.10165	42	315	51	325	87	442	184	428	918	786	688	1059	0.6	2.31	0.87	2.69	1.12	2.85	4.93	5.86	6.8	5.91	5.35	6.14	1.74	5.83167	1.7448	1.05725e-05	0.000465367	--	-	-	-	-	-	-	-	-
ENSGALG00000016684	0	4	6	3	3	9	57	141	38	26	22	11	0	0.05	0.16	0.05	0.08	0.1	1.85	2.67	0.52	0.38	0.33	0.12	0.0733333	0.978333	3.7378	1.05735e-05	0.000465367	RHAG	Rh associated glycoprotein [Source:NCBI gene;Acc:395118]	-	-	-	-	GO:0005886//plasma membrane;GO:0005887//integral component of plasma membrane;GO:0016020//membrane	GO:0008519//ammonium transmembrane transporter activity;GO:0022840//leak channel activity;GO:0030506//ankyrin binding	GO:0006873//cellular ion homeostasis;GO:0015670//carbon dioxide transport;GO:0015696//ammonium transport;GO:0048821//erythrocyte development;GO:0060586//multicellular organismal iron ion homeostasis;GO:0072488//ammonium transmembrane transport;GO:0098662//inorganic cation transmembrane transport
ENSGALG00000017044	1	4	6	1	2	7	107	115	25	32	13	6	0.02	0.04	0.12	0.01	0.04	0.06	2.53	1.59	0.25	0.34	0.14	0.05	0.0483333	0.816667	4.0787	1.07408e-05	0.000471993	TRPC4	transient receptor potential cation channel subfamily C member 4 [Source:NCBI gene;Acc:418895]	Organismal Systems;Organismal Systems;Organismal Systems	Development and regeneration;Endocrine system;Sensory system	ko04360//Axon guidance;ko04929//GnRH secretion;ko04745//Phototransduction - fly	K04967;K04967;K04967	GO:0005886//plasma membrane;GO:0005901//caveola;GO:0005911//cell-cell junction;GO:0009986//cell surface;GO:0016020//membrane;GO:0016021//integral component of membrane;GO:0016323//basolateral plasma membrane;GO:0030863//cortical cytoskeleton;GO:0032991//macromolecular complex;GO:0034704//calcium channel complex;GO:0045121//membrane raft	GO:0005216//ion channel activity;GO:0005262//calcium channel activity;GO:0005515//protein binding;GO:0008013//beta-catenin binding;GO:0015279//store-operated calcium channel activity;GO:0045296//cadherin binding;GO:0070679//inositol 1,4,5 trisphosphate binding	GO:0006811//ion transport;GO:0014051//gamma-aminobutyric acid secretion;GO:0048709//oligodendrocyte differentiation;GO:0055085//transmembrane transport;GO:0070509//calcium ion import;GO:0070588//calcium ion transmembrane transport
ENSGALG00000000621	382	1256	501	1102	303	1561	1756	2757	2307	2196	1821	1833	5.94	9.56	8.2	10.36	4.71	10.69	34.18	31.31	18.79	19.26	16.21	12.34	8.24333	22.015	1.4172	1.09325e-05	0.000478933	KANK3	KN motif and ankyrin repeat domains 3 [Source:NCBI gene;Acc:428321]	-	-	-	-	-	GO:0005515//protein binding	-
MSTRG.30393	2	11	0	8	0	11	64	17	44	34	32	50	0.3	0.75	0	0.67	0	0.67	10.98	1.67	3.19	2.61	2.53	2.96	0.398333	3.99	3.3243	1.10822e-05	0.00048474	--	-	-	-	-	-	-	-	-
MSTRG.782	35	120	74	87	23	149	709	608	238	273	205	251	1.01	1.7	2.25	1.52	0.67	1.9	25.67	12.85	3.61	4.46	3.39	3.15	1.50833	8.855	2.5535	1.11509e-05	0.000486858	--	-	-	-	-	-	-	-	-
ENSGALG00000012172	2610	15251	2942	8810	2692	15317	14429	17447	20953	18462	18175	22642	129.54	371.08	153.83	264.51	134.1	335.7	897.17	633.32	545.29	518.2	516.79	487.75	231.46	599.753	1.3736	1.1165e-05	0.000486858	RPL3	ribosomal protein L3 [Source:NCBI gene;Acc:418016]	Human Diseases;Genetic Information Processing	Infectious disease: viral;Translation	ko05171//Coronavirus disease - COVID-19;ko03010//Ribosome	K02925;K02925	GO:0005730//nucleolus;GO:0005829//cytosol;GO:0005840//ribosome;GO:0022625//cytosolic large ribosomal subunit;GO:0022626//cytosolic ribosome;GO:0032991//macromolecular complex	GO:0003735//structural constituent of ribosome	GO:0006412//translation;GO:0071353//cellular response to interleukin-4
MSTRG.30109	0	54	7	21	6	28	0	0	0	1	1	0	0	3.6	0.98	1.78	0.85	1.7	0	0	0	0.09	0.09	0	1.485	0.03	-5.6294	1.12162e-05	0.000487826	--	XP_046787762.1 uncharacterized protein LOC124418220 [Gallus gallus]	-	-	-	-	-	-	-
ENSGALG00000005346	149	597	165	382	200	525	495	1042	796	719	698	789	6.41	12.6	7.48	9.95	8.64	9.98	26.7	32.81	17.97	17.51	17.22	14.74	9.17667	21.1583	1.2052	1.12217e-05	0.000487826	PPIC	peptidylprolyl isomerase C [Source:NCBI gene;Acc:768427]	-	-	-	-	-	GO:0003755//peptidyl-prolyl cis-trans isomerase activity	GO:0000413//protein peptidyl-prolyl isomerization;GO:0006457//protein folding
MSTRG.9605	1051	249	931	2315	1143	3343	1	116	417	310	315	352	6.02	0.7	5.62	8.03	6.57	8.46	0.01	0.49	1.25	1	1.03	0.88	5.9	0.776667	-2.9253	1.13998e-05	0.000493615	--	-	-	-	-	-	-	-	-
ENSGALG00000000775	124	437	163	261	64	240	3108	1780	611	512	648	553	5.28	9.08	7.32	6.69	2.68	4.48	165.74	55.33	13.65	12.3	15.77	10.23	5.92167	45.5033	2.9419	1.14072e-05	0.000493615	CTSS	cathepsin S [Source:NCBI gene;Acc:425657]	Human Diseases;Cellular Processes;Cellular Processes;Cellular Processes;Organismal Systems	Infectious disease: bacterial;Transport and catabolism;Cell growth and death;Transport and catabolism;Immune system	ko05152//Tuberculosis;ko04145//Phagosome;ko04210//Apoptosis;ko04142//Lysosome;ko04612//Antigen processing and presentation	K01368;K01368;K01368;K01368;K01368	-	GO:0008234//cysteine-type peptidase activity	GO:0006508//proteolysis
MSTRG.5824	60	469	57	174	43	200	566	427	539	525	502	618	2.56	12.78	3.23	6.64	2.4	6.13	33.71	16.07	16.25	16.41	15.86	15.31	5.62333	18.935	1.7516	1.15297e-05	0.000498155	Anxa13	XP_046793423.1 uncharacterized protein LOC121112552 [Gallus gallus]	-	-	-	-	-	-	-
MSTRG.8724	14	30	21	25	18	37	16	48	93	83	80	123	0.43	0.47	0.7	0.48	0.55	0.51	0.63	1.1	1.53	1.47	1.45	1.68	0.523333	1.31	1.3238	1.16572e-05	0.000501334	--	XP_052535913.1 uncharacterized protein LOC128079065 isoform X1 [Tympanuchus pallidicinctus]	-	-	-	-	-	-	-
MSTRG.22809	127	258	276	381	129	522	1	41	163	65	83	93	3.61	3.59	8.27	6.54	3.68	6.55	0.04	0.85	2.43	1.05	1.34	1.14	5.37333	1.14167	-2.2347	1.16582e-05	0.000501334	--	-	-	-	-	-	-	-	-
ENSGALG00000012863	30	220	27	64	16	100	180	157	239	286	245	369	1.06	3.8	1	1.36	0.57	1.55	7.94	4.04	4.41	5.69	4.94	5.64	1.55667	5.44333	1.806	1.18459e-05	0.000507939	ADCK2	aarF domain containing kinase 2 [Source:NCBI gene;Acc:418116]	-	-	-	-	-	-	-
ENSGALG00000003261	1136	3225	1799	3004	1280	4628	5647	6085	6477	6837	5583	5416	28.04	39.05	46.77	44.85	31.7	50.44	174.89	109.88	83.87	95.46	78.93	58.05	40.1417	100.18	1.3194	1.19301e-05	0.000509579	PTRF	polymerase I and transcript release factor [Source:NCBI gene;Acc:396006]	-	-	-	-	GO:0005634//nucleus;GO:0005737//cytoplasm;GO:0005739//mitochondrion;GO:0005783//endoplasmic reticulum;GO:0005886//plasma membrane;GO:0005901//caveola;GO:0032991//macromolecular complex;GO:0043231//intracellular membrane-bounded organelle;GO:0045121//membrane raft	GO:0042134//rRNA primary transcript binding;GO:0042802//identical protein binding	GO:0006361//transcription initiation from RNA polymerase I promoter;GO:0006363//termination of RNA polymerase I transcription;GO:0009303//rRNA transcription;GO:0009306//protein secretion;GO:2000147//positive regulation of cell motility
MSTRG.26524	10	26	5	8	5	16	84	78	52	33	39	55	0.97	1.23	0.51	0.47	0.49	0.68	10.17	5.51	2.64	1.8	2.16	2.31	0.725	4.09833	2.499	1.19348e-05	0.000509579	Tspoap1	XP_048822423.1 peripheral-type benzodiazepine receptor-associated protein 1-like [Lagopus muta]	-	-	-	-	-	-	-
ENSGALG00000010118	1033	1016	749	862	919	1175	328	313	602	580	635	833	41.55	18.31	31.75	19.23	35.9	18.42	14.22	8.35	11.5	11.79	13.05	13.14	27.5267	12.0083	-1.1968	1.19382e-05	0.000509579	MIPOL1	mirror-image polydactyly 1 [Source:NCBI gene;Acc:423331]	-	-	-	-	-	-	-
MSTRG.14867	4	4	5	5	4	20	86	50	45	29	23	36	0.09	0.05	0.12	0.07	0.09	0.21	2.52	0.86	0.55	0.38	0.31	0.37	0.105	0.831667	2.9856	1.20355e-05	0.000511567	--	-	-	-	-	-	-	-	-
ENSGALG00000012545	7	7	7	6	2	14	130	94	40	31	18	30	0.33	0.16	0.35	0.17	0.09	0.29	7.64	3.22	0.98	0.82	0.48	0.61	0.231667	2.29167	3.3063	1.2039e-05	0.000511567	CYTIP	cytohesin 1 interacting protein [Source:NCBI gene;Acc:429052]	-	-	-	-	GO:0005654//nucleoplasm;GO:0005737//cytoplasm;GO:0005829//cytosol;GO:0005938//cell cortex	GO:0005515//protein binding	GO:0030155//regulation of cell adhesion
ENSGALG00000008249	7101	4837	6235	4875	7431	5137	920	1871	3202	3172	3668	4749	236.14	78.86	218.43	98.08	248.05	75.44	38.33	45.51	55.83	59.66	69.88	68.54	159.167	56.2917	-1.4995	1.21718e-05	0.000515851	DNAJC2	DnaJ heat shock protein family (Hsp40) member C2 [Source:NCBI gene;Acc:417717]	-	-	-	-	GO:0005634//nucleus;GO:0005730//nucleolus;GO:0005737//cytoplasm;GO:0005829//cytosol;GO:0031965//nuclear membrane	GO:0003682//chromatin binding;GO:0030544//Hsp70 protein binding;GO:0042393//histone binding;GO:0061649//ubiquitinated histone binding	GO:0006260//DNA replication;GO:0045893//positive regulation of transcription, DNA-templated;GO:2000279//negative regulation of DNA biosynthetic process
ENSGALG00000007748	80	194	98	93	41	159	411	727	355	294	296	344	2.11	2.5	2.72	1.48	1.08	1.85	13.56	14	4.9	4.38	4.46	3.93	1.95667	7.53833	1.9458	1.21763e-05	0.000515851	SLC16A2	solute carrier family 16 member 2 [Source:NCBI gene;Acc:428716]	Organismal Systems	Endocrine system	ko04919//Thyroid hormone signaling pathway	K08231	GO:0005886//plasma membrane;GO:0005887//integral component of plasma membrane;GO:0016324//apical plasma membrane	GO:0015171//amino acid transmembrane transporter activity;GO:0015349//thyroid hormone transmembrane transporter activity;GO:0022857//transmembrane transporter activity	GO:0006520//cellular amino acid metabolic process;GO:0042403//thyroid hormone metabolic process;GO:0055085//transmembrane transport;GO:0070327//thyroid hormone transport;GO:0089718//amino acid import across plasma membrane;GO:2000178//negative regulation of neural precursor cell proliferation
ENSGALG00000006756	38	75	28	65	20	77	331	583	150	131	138	130	1.76	1.68	1.35	1.8	0.93	1.56	18.96	19.52	3.61	3.4	3.62	2.58	1.51333	8.615	2.5091	1.22608e-05	0.000518655	BPI	lipopolysaccharide binding protein [Source:NCBI gene;Acc:419293]	Human Diseases;Human Diseases;Environmental Information Processing;Human Diseases;Organismal Systems	Infectious disease: bacterial;Cardiovascular disease;Signal transduction;Endocrine and metabolic disease;Immune system	ko05152//Tuberculosis;ko05417//Lipid and atherosclerosis;ko04064//NF-kappa B signaling pathway;ko04936//Alcoholic liver disease;ko04620//Toll-like receptor signaling pathway	K05399;K05399;K05399;K05399;K05399	GO:0005615//extracellular space	GO:0001530//lipopolysaccharide binding;GO:0008289//lipid binding	GO:0006955//immune response;GO:0050829//defense response to Gram-negative bacterium
MSTRG.5825	0	0	0	0	0	0	21	18	7	7	4	6	0	0	0	0	0	0	2.88	1.37	0.38	0.43	0.26	0.26	0.001	0.93	9.8611	1.22955e-05	0.000519349	--	XP_040562402.2 dapper homolog 3-like isoform X1 [Gallus gallus]	-	-	-	-	-	-	-
ENSGALG00000032002	1455	4098	1639	2350	1380	3707	5414	5267	6602	5003	5677	5845	224.04	309.35	265.87	218.91	213.29	252.06	1044.39	593.18	533.02	435.69	500.79	390.62	247.253	582.948	1.2374	1.24109e-05	0.000523442	RPL34	ribosomal protein L34 [Source:NCBI gene;Acc:422526]	Human Diseases;Genetic Information Processing	Infectious disease: viral;Translation	ko05171//Coronavirus disease - COVID-19;ko03010//Ribosome	K02915;K02915	GO:0005840//ribosome;GO:0022625//cytosolic large ribosomal subunit;GO:0022626//cytosolic ribosome	GO:0003735//structural constituent of ribosome	GO:0006412//translation
ENSGALG00000042836	34	119	102	82	23	85	284	1888	264	389	226	212	0.61	1.05	1.93	0.89	0.41	0.67	6.39	24.8	2.49	3.95	2.33	1.65	0.926667	6.935	2.9038	1.26121e-05	0.000531136	KCNH2	potassium voltage-gated channel subfamily H member 2 [Source:NCBI gene;Acc:100858122]	-	-	-	-	GO:0005886//plasma membrane;GO:0008076//voltage-gated potassium channel complex;GO:0009986//cell surface;GO:0016020//membrane;GO:0048471//perinuclear region of cytoplasm;GO:1902937//inward rectifier potassium channel complex	GO:0000976//transcription regulatory region sequence-specific DNA binding;GO:0005216//ion channel activity;GO:0005242//inward rectifier potassium channel activity;GO:0005249//voltage-gated potassium channel activity;GO:0005251//delayed rectifier potassium channel activity;GO:0031625//ubiquitin protein ligase binding;GO:0042802//identical protein binding;GO:0042803//protein homodimerization activi…	GO:0006811//ion transport;GO:0006813//potassium ion transport;GO:0042391//regulation of membrane potential;GO:0045893//positive regulation of transcription, DNA-templated;GO:0055075//potassium ion homeostasis;GO:0055085//transmembrane transport;GO:0060048//cardiac muscle contraction;GO:0060306//regulation of membrane repolarization;GO:0060307//regulation of ventricular cardiac muscle cell membran…
MSTRG.26497	176	6	152	2	4	6	1	2	2	8	5	4	14.14	0.24	12.87	0.1	0.32	0.21	0.1	0.12	0.08	0.36	0.23	0.14	4.64667	0.171667	-4.7585	1.27675e-05	0.000536879	--	-	-	-	-	-	-	-	-
ENSGALG00000006379	0	0	1	0	0	0	50	57	6	5	2	2	0	0	0.04	0	0	0	2.63	1.75	0.13	0.12	0.05	0.04	0.00666667	0.786667	6.8826	1.29935e-05	0.000544763	SHH	sonic hedgehog [Source:NCBI gene;Acc:395615]	Human Diseases;Human Diseases;Organismal Systems;Human Diseases;Human Diseases;Environmental Information Processing	Cancer: overview;Cancer: overview;Development and regeneration;Cancer: specific types;Cancer: specific types;Signal transduction	ko05200//Pathways in cancer;ko05205//Proteoglycans in cancer;ko04360//Axon guidance;ko05226//Gastric cancer;ko05217//Basal cell carcinoma;ko04340//Hedgehog signaling pathway	K11988;K11988;K11988;K11988;K11988;K11988	GO:0005615//extracellular space;GO:0005783//endoplasmic reticulum;GO:0005794//Golgi apparatus;GO:0009986//cell surface;GO:0016020//membrane;GO:0031012//extracellular matrix;GO:0045121//membrane raft	GO:0005113//patched binding;GO:0005509//calcium ion binding;GO:0005539//glycosaminoglycan binding;GO:0008270//zinc ion binding;GO:0043237//laminin-1 binding	GO:0000122//negative regulation of transcription from RNA polymerase II promoter;GO:0001525//angiogenesis;GO:0001569//patterning of blood vessels;GO:0001570//vasculogenesis;GO:0001656//metanephros development;GO:0001658//branching involved in ureteric bud morphogenesis;GO:0001708//cell fate specification;GO:0001755//neural crest cell migration;GO:0001822//kidney development;GO:0001944//vasculatur…
ENSGALG00000007216	12	18	8	14	6	15	378	199	47	22	26	29	0.7	0.51	0.49	0.49	0.35	0.38	27.5	8.45	1.43	0.72	0.87	0.73	0.486667	6.61667	3.7651	1.30179e-05	0.000544981	TVP23A	trans-golgi network vesicle protein 23 homolog A [Source:NCBI gene;Acc:771988]	-	-	-	-	GO:0016021//integral component of membrane	-	-
MSTRG.17708	147	422	165	207	58	283	1199	2175	613	557	585	625	9.53	13.42	11.27	8.12	3.78	8.1	97.41	103.16	20.84	20.43	21.73	17.59	9.03667	46.86	2.3745	1.30543e-05	0.00054511	--	QIQ28217.1 bone marrow stromal antigen 2 [Gallus gallus]	-	-	-	-	-	-	-
ENSGALG00000017323	976	791	1116	908	1187	847	81	330	441	600	528	723	53.46	21.25	64.4	30.09	65.26	20.49	5.56	13.22	12.67	18.59	16.58	17.19	42.4917	13.9683	-1.605	1.30595e-05	0.00054511	FAM168A	family with sequence similarity 168 member A [Source:NCBI gene;Acc:419066]	-	-	-	-	-	-	-
MSTRG.1065	30	10	26	1	2	4	0	0	0	0	0	0	1.94	0.32	1.77	0.04	0.13	0.11	0	0	0	0	0	0	0.718333	0.001	-9.4885	1.3232e-05	0.000551496	--	XP_042671811.1 alpha-1,3-mannosyl-glycoprotein 4-beta-N-acetylglucosaminyltransferase C [Centrocercus urophasianus]	-	-	-	-	-	-	-
MSTRG.7975	141	525	188	271	155	399	668	1196	674	774	608	696	1.94	3.55	2.73	2.26	2.14	2.43	11.53	12.05	4.87	6.03	4.8	4.16	2.50833	7.24	1.5293	1.32916e-05	0.000552694	--	-	-	-	-	-	-	-	-
MSTRG.13807	5	6	9	4	4	8	0	33	121	121	105	124	0.17	0.1	0.32	0.08	0.14	0.12	0	0.82	2.16	2.33	2.05	1.83	0.155	1.53167	3.3048	1.33169e-05	0.000552694	--	-	-	-	-	-	-	-	-
ENSGALG00000029669	38	72	25	75	16	79	348	1066	146	110	149	118	2.25	2.09	1.56	2.69	0.95	2.07	25.82	46.17	4.53	3.68	5.06	3.03	1.935	14.715	2.9269	1.33193e-05	0.000552694	C1QC	complement C1q C chain [Source:NCBI gene;Acc:419503]	Human Diseases;Human Diseases;Human Diseases;Human Diseases;Human Diseases;Human Diseases;Organismal Systems;Human Diseases	Infectious disease: viral;Neurodegenerative disease;Immune disease;Infectious disease: bacterial;Endocrine and metabolic disease;Infectious disease: parasitic;Immune system;Infectious disease: bacterial	ko05171//Coronavirus disease - COVID-19;ko05020//Prion disease;ko05322//Systemic lupus erythematosus;ko05150//Staphylococcus aureus infection;ko04936//Alcoholic liver disease;ko05142//Chagas disease;ko04610//Complement and coagulation cascades;ko05133//Pertussis	K03988;K03988;K03988;K03988;K03988;K03988;K03988;K03988	GO:0005576//extracellular region;GO:0045202//synapse;GO:0098794//postsynapse	GO:0005515//protein binding	GO:0006958//complement activation, classical pathway;GO:0030853//negative regulation of granulocyte differentiation;GO:0045650//negative regulation of macrophage differentiation
ENSGALG00000005031	9	22	3	37	12	32	343	226	59	56	43	64	0.19	0.23	0.07	0.47	0.25	0.3	9.09	3.5	0.65	0.67	0.52	0.59	0.251667	2.50333	3.3143	1.34504e-05	0.000557316	DRP2	dystrophin related protein 2 [Source:NCBI gene;Acc:422193]	-	-	-	-	-	GO:0005515//protein binding;GO:0008270//zinc ion binding	-
ENSGALG00000009985	1326	638	1119	547	900	584	142	308	450	335	374	464	113.26	26.8	99.02	28.5	75.78	21.91	15.26	19.44	20.28	16.36	18.39	17.28	60.8783	17.835	-1.7712	1.35136e-05	0.000558432	LSM6	LSM6 homolog, U6 small nuclear RNA and mRNA degradation associated [Source:NCBI gene;Acc:422466]	Genetic Information Processing;Genetic Information Processing	Transcription;Folding, sorting and degradation	ko03040//Spliceosome;ko03018//RNA degradation	K12625;K12625	GO:0005634//nucleus;GO:0005737//cytoplasm;GO:0046540//U4/U6 x U5 tri-snRNP complex;GO:0071005//U2-type precatalytic spliceosome	GO:0046982//protein heterodimerization activity	GO:0000398//mRNA splicing, via spliceosome;GO:0006402//mRNA catabolic process
MSTRG.30196	134	15	108	39	67	10	0	0	10	5	7	22	26.81	1.47	22.59	4.67	13.33	0.92	0	0	1.01	0.52	0.78	1.92	11.6317	0.705	-4.0443	1.35168e-05	0.000558432	--	-	-	-	-	-	-	-	-
ENSGALG00000006425	32	117	36	79	29	130	564	268	202	213	200	201	0.88	1.67	1.07	1.31	0.8	1.72	20.24	5.59	2.99	3.52	3.39	2.45	1.24167	6.36333	2.3575	1.3629e-05	0.000562248	SLC6A6	solute carrier family 6 member 6 [Source:NCBI gene;Acc:416041]	-	-	-	-	GO:0005886//plasma membrane;GO:0005887//integral component of plasma membrane;GO:0016020//membrane;GO:0016021//integral component of membrane;GO:0016323//basolateral plasma membrane;GO:0016324//apical plasma membrane;GO:0031528//microvillus membrane	GO:0005368//taurine transmembrane transporter activity;GO:0005369//taurine:sodium symporter activity;GO:0015171//amino acid transmembrane transporter activity;GO:0022858//alanine transmembrane transporter activity	GO:0006836//neurotransmitter transport;GO:0010940//positive regulation of necrotic cell death;GO:0015734//taurine transport;GO:0032328//alanine transport;GO:0045597//positive regulation of cell differentiation;GO:0050804//modulation of synaptic transmission;GO:0071705//nitrogen compound transport;GO:0089718//amino acid import across plasma membrane
MSTRG.30397	738	57	902	17	98	18	21	14	46	29	37	60	40.46	1.53	52.13	0.55	5.39	0.44	1.42	0.54	1.33	0.91	1.15	1.43	16.75	1.13	-3.8898	1.37192e-05	0.000564864	--	-	-	-	-	-	-	-	-
ENSGALG00000009042	2	3	8	9	1	6	51	601	14	6	14	21	0.08	0.06	0.34	0.22	0.04	0.11	2.54	17.5	0.29	0.14	0.32	0.36	0.141667	3.525	4.6371	1.39088e-05	0.000571288	ISM1	isthmin 1 [Source:NCBI gene;Acc:416740]	-	-	-	-	-	-	-
ENSGALG00000027070	392	1379	737	1172	399	1418	3571	6218	2693	2795	2284	1868	15.54	26.8	30.78	28.11	15.88	24.83	177.37	180.31	55.98	62.67	51.88	32.14	23.6567	93.3917	1.981	1.40624e-05	0.000576761	TIMP2	TIMP metallopeptidase inhibitor 2 [Source:NCBI gene;Acc:374178]	-	-	-	-	-	GO:0002020//protease binding;GO:0005515//protein binding;GO:0008191//metalloendopeptidase inhibitor activity;GO:0008270//zinc ion binding;GO:0030414//peptidase inhibitor activity	GO:0010951//negative regulation of endopeptidase activity
ENSGALG00000041911	4034	4733	3406	2687	3177	3369	199	989	1579	2178	2113	2760	144.57	77.27	122.87	49.46	110.17	49.72	8.67	23.07	27.82	42.68	40.28	40.32	92.3433	30.4733	-1.5995	1.43684e-05	0.000587611	AAK1	AP2 associated kinase 1 [Source:NCBI gene;Acc:419512]	-	-	-	-	-	GO:0004672//protein kinase activity;GO:0005112//Notch binding;GO:0005524//ATP binding;GO:0035612//AP-2 adaptor complex binding	GO:0006468//protein phosphorylation;GO:0032880//regulation of protein localization;GO:0045747//positive regulation of Notch signaling pathway;GO:0050821//protein stabilization;GO:2000369//regulation of clathrin-mediated endocytosis
MSTRG.10126	78	99	108	249	106	383	2	37	66	46	80	89	1.81	1.13	2.65	3.5	2.47	3.93	0.06	0.63	0.8	0.6	1.07	0.9	2.58167	0.676667	-1.9318	1.44009e-05	0.000588089	--	PKU49368.1 hypothetical protein llap_407 [Limosa lapponica baueri]	-	-	-	-	-	-	-
MSTRG.30381	357	38	327	14	54	6	7	10	17	18	21	26	42	2.21	40.53	0.99	6.32	0.32	1.04	0.85	1.06	1.17	1.41	1.31	15.395	1.14	-3.7554	1.44734e-05	0.000590199	--	-	-	-	-	-	-	-	-
ENSGALG00000033953	58	284	69	323	106	383	535	726	573	576	467	519	0.8	1.94	1.03	2.73	1.49	2.37	9.33	7.35	4.18	4.56	3.77	3.14	1.72667	5.38833	1.6418	1.5278e-05	0.000620328	SHROOM4	shroom family member 4 [Source:NCBI gene;Acc:777072]	-	-	-	-	GO:0005654//nucleoplasm;GO:0005884//actin filament;GO:0005925//focal adhesion;GO:0009898//cytoplasmic side of plasma membrane;GO:0043231//intracellular membrane-bounded organelle	GO:0005515//protein binding;GO:0051015//actin filament binding	GO:0007420//brain development;GO:0050890//cognition
MSTRG.30188	731	88	831	26	101	18	20	23	56	47	45	45	34.07	2.02	40.8	0.73	4.74	0.37	1.2	0.78	1.37	1.24	1.21	0.91	13.7883	1.11833	-3.624	1.59691e-05	0.000646533	--	-	-	-	-	-	-	-	-
ENSGALG00000039452	27	57	56	41	15	54	223	833	113	184	171	110	0.59	0.62	1.3	0.55	0.33	0.53	6.16	13.42	1.31	2.29	2.16	1.05	0.653333	4.39833	2.7511	1.6008e-05	0.000646743	GJA5	gap junction protein alpha 5 [Source:NCBI gene;Acc:396502]	-	-	-	-	GO:0005887//integral component of plasma membrane;GO:0005921//gap junction;GO:0005922//connexon complex;GO:0014704//intercalated disc	GO:0055077//gap junction hemi-channel activity;GO:0086075//gap junction channel activity involved in cardiac conduction electrical coupling;GO:0086076//gap junction channel activity involved in atrial cardiac muscle cell-AV node cell electrical coupling;GO:0086077//gap junction channel activity involved in AV node cell-bundle of His cell electrical coupling;GO:0086078//gap junction channel activi…	GO:0001525//angiogenesis;GO:0003151//outflow tract morphogenesis;GO:0003174//mitral valve development;GO:0003193//pulmonary valve formation;GO:0003281//ventricular septum development;GO:0003283//atrial septum development;GO:0007154//cell communication;GO:0016264//gap junction assembly;GO:0055117//regulation of cardiac muscle contraction;GO:0060371//regulation of atrial cardiac muscle cell membran…
ENSGALG00000039696	25	101	34	64	14	71	933	341	154	162	120	114	0.65	1.3	0.94	1.01	0.37	0.82	30.62	6.54	2.12	2.4	1.8	1.29	0.848333	7.46167	3.1368	1.602e-05	0.000646743	ENTPD2	ectonucleoside triphosphate diphosphohydrolase 2 [Source:NCBI gene;Acc:395797]	Metabolism;Metabolism;Organismal Systems	Global and overview maps;Nucleotide metabolism;Sensory system	ko01100//Metabolic pathways;ko00230//Purine metabolism;ko04742//Taste transduction	K01509;K01509;K01509	GO:0005604//basement membrane;GO:0005886//plasma membrane	GO:0016787//hydrolase activity;GO:0017110//nucleoside-diphosphatase activity;GO:0017111//nucleoside-triphosphatase activity	GO:0007186//G-protein coupled receptor signaling pathway;GO:0009181//purine ribonucleoside diphosphate catabolic process;GO:0030168//platelet activation
ENSGALG00000007193	71	192	46	96	42	181	670	352	352	302	261	292	2.56	3.39	1.74	2.09	1.52	2.88	30.18	9.25	6.64	6.15	5.38	4.56	2.36333	10.36	2.1321	1.6084e-05	0.000648061	PLAAT1	HRAS like suppressor [Source:NCBI gene;Acc:424903]	-	-	-	-	-	-	-
ENSGALG00000009898	2821	3054	2517	3027	3302	3649	828	1278	2206	2299	2000	3139	65.52	30.1	63.99	44.25	76.3	34.19	19.09	19.14	23.44	26.79	25.55	29.37	52.3917	23.8967	-1.1325	1.60985e-05	0.000648061	GAB1	GRB2 associated binding protein 1 [Source:NCBI gene;Acc:422456]	Environmental Information Processing;Environmental Information Processing;Human Diseases;Human Diseases;Human Diseases;Organismal Systems;Environmental Information Processing;Human Diseases;Human Diseases;Human Diseases	Signal transduction;Signal transduction;Cancer: overview;Cancer: specific types;Cancer: specific types;Nervous system;Signal transduction;Drug resistance: antineoplastic;Infectious disease: bacterial;Cancer: specific types	ko04072//Phospholipase D signaling pathway;ko04014//Ras signaling pathway;ko05205//Proteoglycans in cancer;ko05225//Hepatocellular carcinoma;ko05226//Gastric cancer;ko04722//Neurotrophin signaling pathway;ko04012//ErbB signaling pathway;ko01521//EGFR tyrosine kinase inhibitor resistance;ko05100//Bacterial invasion of epithelial cells;ko05211//Renal cell carcinoma	K09593;K09593;K09593;K09593;K09593;K09593;K09593;K09593;K09593;K09593	GO:0005911//cell-cell junction	-	GO:0001525//angiogenesis;GO:0031532//actin cytoskeleton reorganization;GO:0038084//vascular endothelial growth factor signaling pathway;GO:0045766//positive regulation of angiogenesis;GO:0090668//endothelial cell chemotaxis to vascular endothelial growth factor
ENSGALG00000017099	16	54	63	33	13	39	184	387	345	155	158	75	0.63	1.04	2.61	0.78	0.51	0.68	9.06	11.12	7.11	3.44	3.56	1.28	1.04167	5.92833	2.5087	1.62852e-05	0.000653717	RASL11A	ras- like family 11 member A [Source:NCBI gene;Acc:418932]	-	-	-	-	GO:0005730//nucleolus	GO:0003924//GTPase activity;GO:0005525//GTP binding	GO:0045943//positive regulation of transcription from RNA polymerase I promoter
ENSGALG00000000720	89	187	141	150	54	258	1925	1105	439	355	407	410	1.06	1.09	1.77	1.08	0.65	1.36	28.75	9.63	2.74	2.39	2.78	2.12	1.16833	8.06833	2.7878	1.63358e-05	0.00065482	GBP1	guanylate binding protein 1 [Source:NCBI gene;Acc:419563]	Organismal Systems	Immune system	ko04621//NOD-like receptor signaling pathway	K20899	-	GO:0003924//GTPase activity;GO:0005525//GTP binding	-
ENSGALG00000029485	42	159	36	83	20	112	272	235	244	207	206	201	1.64	3.05	1.49	1.97	0.8	1.94	13.35	6.72	5.01	4.58	4.63	3.41	1.815	6.28333	1.7916	1.63799e-05	0.000655633	SIRPA	tyrosine-protein phosphatase non-receptor type substrate 1-like [Source:NCBI gene;Acc:771545]	-	-	-	-	-	-	-
ENSGALG00000047240	9	26	8	18	7	26	62	104	51	42	45	55	0.49	0.66	0.44	0.56	0.37	0.6	4	3.92	1.39	1.22	1.34	1.23	0.52	2.18333	2.0699	1.64063e-05	0.000655633	pol	XP_014810274.1 PREDICTED: uncharacterized protein LOC106895380 [Calidris pugnax]	-	-	-	-	-	-	-
ENSGALG00000012456	20	58	41	38	20	55	497	331	174	83	111	111	0.79	1.12	1.7	0.9	0.79	0.95	24.48	9.52	3.59	1.85	2.5	1.89	1.04167	7.305	2.81	1.64499e-05	0.000655633	RAC2	ras-related C3 botulinum toxin substrate 2 (rho family, small GTP binding protein Rac2) [Source:NCBI gene;Acc:418044]	Human Diseases;Environmental Information Processing;Human Diseases;Human Diseases;Organismal Systems;Human Diseases;Cellular Processes;Environmental Information Processing;Environmental Information Processing;Cellular Processes;Human Diseases;Environmental Information Processing;Human Diseases;Organismal Systems;Organismal Systems;Organismal Systems;Human Diseases;Environmental Information Proces…	Cancer: overview;Signal transduction;Infectious disease: bacterial;Neurodegenerative disease;Immune system;Infectious disease: viral;Cell motility;Signal transduction;Signal transduction;Cellular community - eukaryotes;Infectious disease: viral;Signal transduction;Cardiovascular disease;Immune system;Immune system;Immune system;Cardiovascular disease;Signal transduction;Immune system;Immune syste…	ko05200//Pathways in cancer;ko04010//MAPK signaling pathway;ko05135//Yersinia infection;ko05020//Prion disease;ko04613//Neutrophil extracellular trap formation;ko05163//Human cytomegalovirus infection;ko04810//Regulation of actin cytoskeleton;ko04024//cAMP signaling pathway;ko04014//Ras signaling pathway;ko04510//Focal adhesion;ko05170//Human immunodeficiency virus 1 infection;ko04015//Rap1 signa…	K07860;K07860;K07860;K07860;K07860;K07860;K07860;K07860;K07860;K07860;K07860;K07860;K07860;K07860;K07860;K07860;K07860;K07860;K07860;K07860;K07860;K07860;K07860;K07860;K07860;K07860;K07860;K07860;K07860	GO:0005635//nuclear envelope;GO:0005737//cytoplasm;GO:0005829//cytosol;GO:0005884//actin filament;GO:0016020//membrane;GO:0030027//lamellipodium	GO:0003924//GTPase activity;GO:0005525//GTP binding;GO:0019887//protein kinase regulator activity	GO:0006935//chemotaxis;GO:0007015//actin filament organization;GO:0007186//G-protein coupled receptor signaling pathway;GO:0008284//positive regulation of cell proliferation;GO:0010592//positive regulation of lamellipodium assembly;GO:0010810//regulation of cell-substrate adhesion;GO:0030031//cell projection assembly;GO:0030036//actin cytoskeleton organization;GO:0042129//regulation of T cell pro…
ENSGALG00000008365	37	156	35	71	34	115	62	283	256	180	173	242	1.14	2.03	0.92	1.3	1.18	1.32	1.95	5.42	3.5	2.8	2.77	2.87	1.315	3.21833	1.2913	1.64637e-05	0.000655633	CHRM4	Gallus gallus cholinergic receptor muscarinic 4 (CHRM4), mRNA. [Source:RefSeq mRNA;Acc:NM_001031191]	Environmental Information Processing;Cellular Processes;Organismal Systems	Signaling molecules and interaction;Cell motility;Nervous system	ko04080//Neuroactive ligand-receptor interaction;ko04810//Regulation of actin cytoskeleton;ko04725//Cholinergic synapse	K04132;K04132;K04132	GO:0005887//integral component of plasma membrane;GO:0016020//membrane;GO:0016021//integral component of membrane	GO:0004930//G-protein coupled receptor activity;GO:0016907//G-protein coupled acetylcholine receptor activity	GO:0007186//G-protein coupled receptor signaling pathway;GO:0007197//adenylate cyclase-inhibiting G-protein coupled acetylcholine receptor signaling pathway;GO:0040012//regulation of locomotion
ENSGALG00000016173	6	12	4	7	1	14	131	92	33	19	21	33	0.05	0.04	0.03	0.03	0.01	0.05	1.25	0.51	0.13	0.08	0.09	0.11	0.035	0.361667	3.3692	1.64784e-05	0.000655633	UBASH3A	ubiquitin associated and SH3 domain containing A [Source:NCBI gene;Acc:418535]	-	-	-	-	GO:0005654//nucleoplasm;GO:0005737//cytoplasm;GO:0005794//Golgi apparatus	GO:0005515//protein binding	GO:0001817//regulation of cytokine production;GO:0050860//negative regulation of T cell receptor signaling pathway
ENSGALG00000014561	62	161	70	116	42	149	1281	866	322	206	230	253	1.44	1.86	1.72	1.71	1.07	1.54	40.41	14.77	3.97	2.72	3.19	2.56	1.55667	11.27	2.856	1.64951e-05	0.000655633	PTPN6	protein tyrosine phosphatase, non-receptor type 6 [Source:NCBI gene;Acc:427947]	Human Diseases;Human Diseases;Organismal Systems;Human Diseases;Environmental Information Processing;Organismal Systems;Organismal Systems;Human Diseases;Cellular Processes	Infectious disease: bacterial;Cancer: overview;Immune system;Infectious disease: parasitic;Signal transduction;Immune system;Immune system;Cancer: overview;Cellular community - eukaryotes	ko05130//Pathogenic Escherichia coli infection;ko05205//Proteoglycans in cancer;ko04650//Natural killer cell mediated cytotoxicity;ko05140//Leishmaniasis;ko04630//JAK-STAT signaling pathway;ko04662//B cell receptor signaling pathway;ko04660//T cell receptor signaling pathway;ko05235//PD-L1 expression and PD-1 checkpoint pathway in cancer;ko04520//Adherens junction	K05697;K05697;K05697;K05697;K05697;K05697;K05697;K05697;K05697	GO:0005634//nucleus;GO:0005654//nucleoplasm;GO:0005730//nucleolus;GO:0005737//cytoplasm;GO:0005911//cell-cell junction;GO:0032991//macromolecular complex;GO:0042105//alpha-beta T cell receptor complex	GO:0001784//phosphotyrosine binding;GO:0004725//protein tyrosine phosphatase activity;GO:0005001//transmembrane receptor protein tyrosine phosphatase activity;GO:0016791//phosphatase activity;GO:0017124//SH3 domain binding;GO:0019901//protein kinase binding;GO:0042169//SH2 domain binding;GO:0050839//cell adhesion molecule binding	GO:0002244//hematopoietic progenitor cell differentiation;GO:0002924//negative regulation of humoral immune response mediated by circulating immunoglobulin;GO:0006470//protein dephosphorylation;GO:0008284//positive regulation of cell proliferation;GO:0014068//positive regulation of phosphatidylinositol 3-kinase signaling;GO:0016311//dephosphorylation;GO:0018108//peptidyl-tyrosine phosphorylation;…
MSTRG.30604	2	2	6	13	7	26	107	75	50	32	38	64	0.13	0.06	0.41	0.51	0.47	0.74	8.68	3.56	1.7	1.17	1.41	1.8	0.386667	3.05333	2.9812	1.66331e-05	0.000660192	--	XP_040550625.1 uncharacterized protein LOC121112717 [Gallus gallus]	-	-	-	-	-	-	-
ENSGALG00000005610	255	1320	265	708	272	1091	888	866	1691	1409	1519	1914	7.49	18.91	7.93	12.45	7.85	14.04	31.54	18.51	25.94	23.26	25.53	24.45	11.445	24.8717	1.1198	1.68772e-05	0.000668941	SLC44A3	solute carrier family 44 member 3 [Source:NCBI gene;Acc:424486]	Human Diseases	Cancer: overview	ko05231//Choline metabolism in cancer	K15282	-	GO:0022857//transmembrane transporter activity	GO:0055085//transmembrane transport
MSTRG.1327	16	46	22	30	9	31	131	118	112	72	96	65	0.73	1.03	1.08	0.85	0.42	0.64	7.59	3.98	2.71	1.88	2.53	1.3	0.791667	3.33167	2.0733	1.69495e-05	0.000670866	--	XP_429539.4 uncharacterized protein LOC417973 isoform X1 [Gallus gallus]	-	-	-	-	-	-	-
ENSGALG00000046727	7	84	6	40	7	61	224	238	138	116	90	116	0.27	1.49	0.23	0.89	0.27	0.99	10.64	6.62	2.7	2.46	1.95	1.89	0.69	4.37667	2.6652	1.70851e-05	0.000674349	INPP1	inositol polyphosphate-1-phosphatase [Source:NCBI gene;Acc:107049248]	Metabolism;Environmental Information Processing;Metabolism	Global and overview maps;Signal transduction;Carbohydrate metabolism	ko01100//Metabolic pathways;ko04070//Phosphatidylinositol signaling system;ko00562//Inositol phosphate metabolism	K01107;K01107;K01107	-	-	GO:0046854//phosphatidylinositol phosphorylation;GO:0046855//inositol phosphate dephosphorylation
MSTRG.11677	1134	1616	1135	724	799	1221	2	81	417	324	346	452	24.31	16.99	25.64	9.39	17.2	11.56	0.05	1.27	4.69	3.93	4.25	4.21	17.515	3.06667	-2.5138	1.71389e-05	0.000675532	--	-	-	-	-	-	-	-	-
ENSGALG00000010537	6	6	3	2	0	4	65	48	37	25	13	19	0.79	0.39	0.42	0.16	0	0.23	10.7	4.61	2.55	1.86	0.98	1.08	0.331667	3.63	3.4522	1.76772e-05	0.000692316	CDKN2C	cyclin dependent kinase inhibitor 2C [Source:NCBI gene;Acc:429104]	Human Diseases;Human Diseases;Human Diseases;Cellular Processes;Human Diseases	Cancer: overview;Infectious disease: viral;Endocrine and metabolic disease;Cell growth and death;Drug resistance: antineoplastic	ko05202//Transcriptional misregulation in cancer;ko05166//Human T-cell leukemia virus 1 infection;ko04934//Cushing syndrome;ko04110//Cell cycle;ko01522//Endocrine resistance	K06622;K06622;K06622;K06622;K06622	GO:0005634//nucleus;GO:0005737//cytoplasm	GO:0004861//cyclin-dependent protein serine/threonine kinase inhibitor activity;GO:0005515//protein binding;GO:0019901//protein kinase binding	GO:0000079//regulation of cyclin-dependent protein serine/threonine kinase activity;GO:0008285//negative regulation of cell proliferation;GO:0030308//negative regulation of cell growth;GO:0042326//negative regulation of phosphorylation;GO:0045736//negative regulation of cyclin-dependent protein serine/threonine kinase activity;GO:2000045//regulation of G1/S transition of mitotic cell cycle
ENSGALG00000038000	2	8	8	10	3	10	63	77	32	27	25	30	0.07	0.14	0.31	0.22	0.11	0.16	2.87	2.04	0.61	0.55	0.52	0.47	0.168333	1.17667	2.8053	1.76871e-05	0.000692316	CX3CR1	C-X3-C motif chemokine receptor 1 [Source:NCBI gene;Acc:420719]	Environmental Information Processing;Organismal Systems;Environmental Information Processing	Signaling molecules and interaction;Immune system;Signaling molecules and interaction	ko04060//Cytokine-cytokine receptor interaction;ko04062//Chemokine signaling pathway;ko04061//Viral protein interaction with cytokine and cytokine receptor	K04192;K04192;K04192	GO:0005886//plasma membrane;GO:0005887//integral component of plasma membrane;GO:0009986//cell surface;GO:0016021//integral component of membrane	GO:0004930//G-protein coupled receptor activity;GO:0004950//chemokine receptor activity;GO:0016495//C-X3-C chemokine receptor activity;GO:0019960//C-X3-C chemokine binding;GO:0031737//CX3C chemokine receptor binding	GO:0006935//chemotaxis;GO:0007155//cell adhesion;GO:0007186//G-protein coupled receptor signaling pathway
MSTRG.30363	1284	152	1401	54	144	36	38	50	98	80	69	98	12.12	0.7	13.94	0.31	1.36	0.15	0.44	0.35	0.49	0.43	0.38	0.4	4.76333	0.415	-3.5208	1.78662e-05	0.000698362	--	-	-	-	-	-	-	-	-
ENSGALG00000050672	40	78	39	59	27	75	5	13	31	21	32	54	1.61	1.51	1.68	1.4	1.06	1.29	0.26	0.38	0.65	0.48	0.72	0.92	1.425	0.568333	-1.3262	1.79637e-05	0.000701205	--	XP_019468996.1 GC-rich sequence DNA-binding factor 2 isoform X3 [Meleagris gallopavo]	-	-	-	-	GO:0005634//nucleus	GO:0003677//DNA binding	GO:0000398//mRNA splicing, via spliceosome
ENSGALG00000050893	25	55	29	37	12	61	239	461	105	109	100	94	0.46	0.49	0.55	0.41	0.22	0.49	5.44	6.11	1	1.11	1.04	0.74	0.436667	2.57333	2.559	1.80142e-05	0.000702208	CCR2	C-C motif chemokine receptor 2 [Source:NCBI gene;Acc:420696]	Cellular Processes;Environmental Information Processing;Human Diseases;Human Diseases;Human Diseases;Human Diseases;Organismal Systems;Human Diseases;Environmental Information Processing	Transport and catabolism;Signaling molecules and interaction;Infectious disease: viral;Infectious disease: viral;Cancer: overview;Infectious disease: viral;Immune system;Infectious disease: parasitic;Signaling molecules and interaction	ko04144//Endocytosis;ko04060//Cytokine-cytokine receptor interaction;ko05163//Human cytomegalovirus infection;ko05170//Human immunodeficiency virus 1 infection;ko05203//Viral carcinogenesis;ko05167//Kaposi sarcoma-associated herpesvirus infection;ko04062//Chemokine signaling pathway;ko05145//Toxoplasmosis;ko04061//Viral protein interaction with cytokine and cytokine receptor	K04180;K04180;K04180;K04180;K04180;K04180;K04180;K04180;K04180	GO:0016021//integral component of membrane	GO:0004930//G-protein coupled receptor activity;GO:0004950//chemokine receptor activity;GO:0016493//C-C chemokine receptor activity	GO:0006935//chemotaxis;GO:0006954//inflammatory response;GO:0006955//immune response;GO:0007186//G-protein coupled receptor signaling pathway;GO:0090026//positive regulation of monocyte chemotaxis
MSTRG.29981	123	333	241	225	109	294	0	58	113	44	47	88	3.27	4.35	6.76	3.62	2.91	3.46	0	1.13	1.58	0.66	0.72	1.02	4.06167	0.851667	-2.2537	1.80666e-05	0.000703281	--	-	-	-	-	-	-	-	-
MSTRG.7260	6	25	9	11	2	13	74	114	52	39	32	42	0.1	0.21	0.16	0.11	0.03	0.1	1.6	1.44	0.47	0.38	0.32	0.31	0.118333	0.753333	2.6704	1.81338e-05	0.000704928	--	XP_040502634.1 uncharacterized protein LOC121106656 [Gallus gallus]	-	-	-	-	-	-	-
MSTRG.14725	0	0	1	0	0	0	16	107	1	2	6	11	0	0	0.01	0	0	0	0.28	1.08	0.01	0.02	0.05	0.07	0.00166667	0.251667	7.2384	1.83257e-05	0.00071141	--	-	-	-	-	-	-	-	-
MSTRG.30167	80	1	28	2	29	0	0	0	0	0	1	0	16.98	0.12	6.33	0.26	6.08	0	0	0	0	0	0.12	0	4.96167	0.02	-7.9547	1.84392e-05	0.000714835	--	-	-	-	-	-	-	-	-
ENSGALG00000023338	28	88	39	55	20	102	68	114	124	146	110	166	0.46	0.71	0.68	0.55	0.33	0.74	1.4	1.37	1.07	1.36	1.04	1.19	0.578333	1.23833	1.0984	1.85603e-05	0.000717562	CBX2	chromobox 2 [Source:HGNC Symbol;Acc:HGNC:1552]	-	-	-	-	GO:0000791//euchromatin;GO:0000792//heterochromatin;GO:0005634//nucleus;GO:0005654//nucleoplasm;GO:0031519//PcG protein complex;GO:0035102//PRC1 complex	GO:0003682//chromatin binding;GO:0035064//methylated histone binding	GO:0000122//negative regulation of transcription from RNA polymerase II promoter;GO:0045137//development of primary sexual characteristics
ENSGALG00000047516	2028	1447	1792	1691	1589	1901	297	818	1217	1080	1085	1421	36.89	12.9	34.34	18.61	29.01	15.27	6.77	10.88	11.61	11.11	11.31	11.22	24.5033	10.4833	-1.2249	1.87748e-05	0.000724865	--	coiled-coil domain containing 107 [Source:NCBI gene;Acc:417860]	-	-	-	-	-	-	-
MSTRG.30132	124	3	334	4	44	0	0	0	0	0	0	2	11.28	0.14	32	0.24	4	0	0	0	0	0	0	0.09	7.94333	0.015	-9.0486	1.88586e-05	0.000727108	--	-	-	-	-	-	-	-	-
MSTRG.21052	21	41	17	22	9	46	38	257	72	143	107	71	0.57	0.55	0.49	0.36	0.25	0.55	1.29	5.11	1.03	2.2	1.67	0.84	0.461667	2.02333	2.1318	1.89379e-05	0.000729172	CACNA1C	XP_055556012.1 LOW QUALITY PROTEIN: voltage-dependent P/Q-type calcium channel subunit alpha-1A, partial [Falco cherrug]	-	-	-	-	-	-	-
ENSGALG00000004290	16	42	35	30	17	39	211	247	101	111	73	108	0.35	0.48	0.91	0.47	0.46	0.47	7.26	4.62	1.35	1.57	1.03	1.22	0.523333	2.84167	2.4409	1.90399e-05	0.000732106	ANGPTL1	angiopoietin like 1 [Source:NCBI gene;Acc:770850]	-	-	-	-	GO:0005615//extracellular space	GO:0005102//receptor binding	GO:0007169//transmembrane receptor protein tyrosine kinase signaling pathway
ENSGALG00000016261	21	60	24	28	25	54	224	235	92	93	121	107	0.44	0.61	0.53	0.35	0.52	0.5	5.86	3.59	1.01	1.1	1.45	0.97	0.491667	2.33	2.2446	1.9119e-05	0.000734147	CYBB	cytochrome b-245 beta chain [Source:NCBI gene;Acc:418581]	Human Diseases;Human Diseases;Human Diseases;Cellular Processes;Human Diseases;Organismal Systems;Human Diseases;Human Diseases;Organismal Systems;Human Diseases;Cellular Processes;Organismal Systems;Environmental Information Processing;Human Diseases;Cellular Processes	Neurodegenerative disease;Neurodegenerative disease;Infectious disease: viral;Transport and catabolism;Neurodegenerative disease;Immune system;Cardiovascular disease;Cardiovascular disease;Immune system;Infectious disease: parasitic;Cell growth and death;Immune system;Signal transduction;Endocrine and metabolic disease;Cell growth and death	ko05022//Pathways of neurodegeneration - multiple diseases;ko05010//Alzheimer disease;ko05171//Coronavirus disease - COVID-19;ko04145//Phagosome;ko05020//Prion disease;ko04613//Neutrophil extracellular trap formation;ko05417//Lipid and atherosclerosis;ko05415//Diabetic cardiomyopathy;ko04621//NOD-like receptor signaling pathway;ko05140//Leishmaniasis;ko04217//Necroptosis;ko04670//Leukocyte transe…	K21421;K21421;K21421;K21421;K21421;K21421;K21421;K21421;K21421;K21421;K21421;K21421;K21421;K21421;K21421	GO:0005887//integral component of plasma membrane;GO:0016020//membrane;GO:0043020//NADPH oxidase complex	GO:0009055//electron carrier activity;GO:0016175//superoxide-generating NADPH oxidase activity;GO:0016491//oxidoreductase activity;GO:0020037//heme binding;GO:0046982//protein heterodimerization activity;GO:0050660//flavin adenine dinucleotide binding	GO:0006801//superoxide metabolic process;GO:0042554//superoxide anion generation;GO:0045087//innate immune response;GO:0045730//respiratory burst
ENSGALG00000030432	54	174	77	74	44	101	483	604	352	206	253	217	1.44	2.28	2.17	1.2	1.18	1.19	16.17	11.81	4.93	3.11	3.87	2.52	1.57667	7.06833	2.1645	1.93176e-05	0.000739349	RASSF2	Ras association domain family member 2 [Source:NCBI gene;Acc:419521]	-	-	-	-	GO:0000776//kinetochore;GO:0005634//nucleus;GO:0005654//nucleoplasm;GO:0005737//cytoplasm;GO:0005794//Golgi apparatus;GO:0005829//cytosol;GO:0005886//plasma membrane;GO:0032991//macromolecular complex	GO:0004672//protein kinase activity	GO:0001501//skeletal system development;GO:0001503//ossification;GO:0007165//signal transduction;GO:0031954//positive regulation of protein autophosphorylation;GO:0033137//negative regulation of peptidyl-serine phosphorylation;GO:0038168//epidermal growth factor receptor signaling pathway via I-kappaB kinase/NF-kappaB cascade;GO:0042981//regulation of apoptotic process;GO:0043065//positive regula…
MSTRG.30372	414	88	499	13	45	9	13	6	22	19	28	42	31.49	3.29	39.94	0.59	3.45	0.31	1.22	0.32	0.89	0.8	1.21	1.39	13.1783	0.971667	-3.7616	1.93278e-05	0.000739349	--	-	-	-	-	-	-	-	-
ENSGALG00000021442	2	10	7	11	2	7	112	142	23	28	15	24	0.03	0.07	0.11	0.1	0.03	0.05	2.13	1.57	0.18	0.24	0.13	0.16	0.065	0.735	3.4992	1.93589e-05	0.000739349	CARMIL2	RGD motif, leucine rich repeats, tropomodulin domain and proline-rich containing [Source:NCBI gene;Acc:415666]	-	-	-	-	GO:0001726//ruffle;GO:0005737//cytoplasm;GO:0005886//plasma membrane;GO:0015629//actin cytoskeleton;GO:0030027//lamellipodium;GO:0031252//cell leading edge;GO:0044354//macropinosome;GO:0045111//intermediate filament cytoskeleton	GO:0005515//protein binding;GO:0005543//phospholipid binding;GO:0044877//macromolecular complex binding	GO:0007163//establishment or maintenance of cell polarity;GO:0010592//positive regulation of lamellipodium assembly;GO:0016477//cell migration;GO:0030011//maintenance of cell polarity;GO:0030335//positive regulation of cell migration;GO:0044319//wound healing, spreading of cells;GO:0051639//actin filament network formation;GO:0061339//establishment or maintenance of monopolar cell polarity;GO:009…
MSTRG.31994	43	118	26	58	43	97	18	36	26	23	18	28	0.71	0.96	0.45	0.58	0.72	0.71	0.37	0.44	0.23	0.22	0.17	0.2	0.688333	0.271667	-1.3413	1.95122e-05	0.000744197	--	XP_052530983.1 uncharacterized protein LOC128076816 [Tympanuchus pallidicinctus]	-	-	-	-	-	-	-
ENSGALG00000017202	600	633	681	544	707	609	131	237	402	387	404	566	31.05	11.43	41.07	13.99	38.84	10.67	6.11	6.61	8.02	8.88	8.55	9.45	24.5083	7.93667	-1.6267	1.96352e-05	0.000747526	FAM76B	family with sequence similarity 76 member B [Source:NCBI gene;Acc:418994]	-	-	-	-	GO:0016607//nuclear speck	-	-
ENSGALG00000015630	28	94	30	52	25	94	330	932	151	130	98	143	0.83	1.19	0.95	0.78	0.62	1.05	10.18	16.93	1.96	1.82	1.49	1.58	0.903333	5.66	2.6475	1.96523e-05	0.000747526	EDIL3	EGF like repeats and discoidin domains 3 [Source:NCBI gene;Acc:427326]	-	-	-	-	-	GO:0005509//calcium ion binding	GO:0010811//positive regulation of cell-substrate adhesion
ENSGALG00000042356	6	21	3	11	1	8	129	224	37	24	18	22	0.46	0.79	0.24	0.51	0.08	0.27	12.4	12.54	1.49	1.04	0.79	0.73	0.391667	4.83167	3.6248	1.9684e-05	0.000747728	FSTL3	follistatin like 3 [Source:NCBI gene;Acc:770427]	-	-	-	-	GO:0005615//extracellular space;GO:0005634//nucleus;GO:0005654//nucleoplasm	GO:0001968//fibronectin binding;GO:0005515//protein binding;GO:0048185//activin binding	GO:0002244//hematopoietic progenitor cell differentiation;GO:0006357//regulation of transcription from RNA polymerase II promoter;GO:0022409//positive regulation of cell-cell adhesion;GO:0030514//negative regulation of BMP signaling pathway;GO:0032926//negative regulation of activin receptor signaling pathway;GO:0045671//negative regulation of osteoclast differentiation;GO:0045944//positive regul…
MSTRG.30375	569	66	770	17	65	23	15	36	32	27	29	55	22.08	1.25	31.51	0.4	2.55	0.39	0.73	1.03	0.64	0.6	0.65	0.93	9.69667	0.763333	-3.6671	1.97218e-05	0.000748161	--	-	-	-	-	-	-	-	-
MSTRG.29897	111	685	94	709	255	1079	15	53	176	178	162	250	1.2	3.63	1.07	4.63	2.76	5.14	0.2	0.42	1	1.09	1	1.17	3.07167	0.813333	-1.9171	1.98581e-05	0.000752322	--	-	-	-	-	-	-	-	-
ENSGALG00000042077	98	397	144	286	92	461	858	885	577	665	642	574	1.8	3.58	2.79	3.18	1.7	3.74	19.76	11.9	5.56	6.92	6.76	4.58	2.79833	9.24667	1.7244	1.98975e-05	0.000752806	HIC1	HIC ZBTB transcriptional repressor 1 [Source:NCBI gene;Acc:396164]	-	-	-	-	GO:0000785//chromatin;GO:0005634//nucleus	GO:0001227//transcriptional repressor activity, RNA polymerase II transcription regulatory region sequence-specific binding;GO:0003677//DNA binding;GO:0003700//transcription factor activity, sequence-specific DNA binding;GO:0005515//protein binding;GO:0042826//histone deacetylase binding;GO:0043565//sequence-specific DNA binding;GO:0046872//metal ion binding;GO:1990837//sequence-specific double-s…	GO:0000122//negative regulation of transcription from RNA polymerase II promoter;GO:0008630//intrinsic apoptotic signaling pathway in response to DNA damage;GO:0030178//negative regulation of Wnt signaling pathway;GO:0043517//positive regulation of DNA damage response, signal transduction by p53 class mediator
ENSGALG00000008632	33	165	50	63	26	98	360	586	209	178	180	221	1.07	2.61	1.7	1.23	0.84	1.4	14.57	13.85	3.54	3.25	3.33	3.1	1.475	6.94	2.2342	2.04165e-05	0.000770381	ACSS1	acyl-CoA synthetase short-chain family member 1A [Source:NCBI gene;Acc:416714]	Metabolism;Metabolism;Metabolism;Metabolism;Metabolism;Metabolism	Global and overview maps;Global and overview maps;Carbohydrate metabolism;Carbohydrate metabolism;Carbohydrate metabolism;Carbohydrate metabolism	ko01100//Metabolic pathways;ko01200//Carbon metabolism;ko00010//Glycolysis / Gluconeogenesis;ko00620//Pyruvate metabolism;ko00640//Propanoate metabolism;ko00630//Glyoxylate and dicarboxylate metabolism	K01895;K01895;K01895;K01895;K01895;K01895	GO:0005759//mitochondrial matrix	GO:0003987//acetate-CoA ligase activity;GO:0016208//AMP binding;GO:0050218//propionate-CoA ligase activity	GO:0006085//acetyl-CoA biosynthetic process;GO:0019427//acetyl-CoA biosynthetic process from acetate
MSTRG.28299	2	25	1	4	3	9	0	79	192	73	86	107	0.07	0.4	0.03	0.08	0.1	0.13	0	1.88	3.28	1.35	1.61	1.51	0.135	1.605	3.5715	2.05032e-05	0.000772626	--	-	-	-	-	-	-	-	-
ENSGALG00000008881	248	1307	266	496	139	702	555	1240	1673	1315	1316	1712	8.93	23.41	10.02	10.79	4.85	11.12	22.79	31.43	32.27	27.17	27.59	27.05	11.52	28.05	1.2839	2.05649e-05	0.000773917	RGS3	regulator of G-protein signaling 3 [Source:NCBI gene;Acc:395110]	-	-	-	-	-	-	-
ENSGALG00000047486	1845	1164	2251	1064	1806	1155	284	518	799	771	775	1019	81.44	25.19	104.67	28.41	80.02	22.51	15.71	16.72	18.49	19.25	19.6	19.52	57.04	18.215	-1.6468	2.08121e-05	0.000782182	RBM25	XP_015720083.1 RNA-binding protein 25 isoform X2 [Coturnix japonica]	Genetic Information Processing	Transcription	ko03040//Spliceosome	K12822	-	GO:0003676//nucleic acid binding;GO:0003723//RNA binding;GO:0003729//mRNA binding	GO:0000381//regulation of alternative mRNA splicing, via spliceosome
ENSGALG00000020479	28	94	34	87	25	101	1644	441	134	122	120	112	0.85	1.61	1.1	1.83	0.75	1.56	68.21	11.03	2.3	2.36	2.29	1.61	1.28333	14.6333	3.5113	2.09059e-05	0.000783626	SLC43A3	solute carrier family 43 member 3 [Source:NCBI gene;Acc:423133]	-	-	-	-	GO:0016020//membrane;GO:0016021//integral component of membrane	GO:0015245//fatty acid transporter activity;GO:0022857//transmembrane transporter activity	GO:0055085//transmembrane transport
ENSGALG00000032980	1	4	0	0	1	1	14	64	14	8	13	12	0.02	0.04	0	0	0.02	0.01	0.33	0.88	0.14	0.09	0.14	0.1	0.015	0.28	4.2224	2.09366e-05	0.000783739	DLGAP3	DLG associated protein 3 [Source:NCBI gene;Acc:419638]	-	-	-	-	GO:0031594//neuromuscular junction;GO:0045202//synapse;GO:0099572//postsynaptic specialization	GO:0001540//beta-amyloid binding	GO:0023052//signaling;GO:0099563//modification of synaptic structure
ENSGALG00000026781	9	32	28	31	4	22	842	201	75	47	42	44	0.43	0.76	1.42	0.9	0.19	0.47	50.87	7.09	1.9	1.28	1.16	0.92	0.695	10.5367	3.9223	2.10023e-05	0.000785158	ALOX5AP	arachidonate 5-lipoxygenase activating protein [Source:NCBI gene;Acc:770904]	-	-	-	-	GO:0005634//nucleus;GO:0005635//nuclear envelope;GO:0005783//endoplasmic reticulum;GO:0016021//integral component of membrane;GO:0031965//nuclear membrane	GO:0008047//enzyme activator activity;GO:0047485//protein N-terminus binding;GO:0050544//arachidonic acid binding	GO:0002540//leukotriene production involved in inflammatory response;GO:0006691//leukotriene metabolic process;GO:0019370//leukotriene biosynthetic process;GO:0070207//protein homotrimerization;GO:0071277//cellular response to calcium ion
MSTRG.18090	3	79	4	26	7	20	0	0	1	1	0	5	0.13	1.73	0.19	0.7	0.31	0.39	0	0	0.02	0.03	0	0.1	0.575	0.025	-4.5236	2.12515e-05	0.000793428	--	-	-	-	-	-	-	-	-
ENSGALG00000039583	808	939	609	665	599	806	148	308	502	608	525	712	26.5	13.53	23.69	12.42	20.73	10.84	5.24	7.27	7.59	10.69	9.11	9.04	17.9517	8.15667	-1.1381	2.13276e-05	0.000795217	MITF	melanogenesis associated transcription factor [Source:NCBI gene;Acc:395886]	Human Diseases;Human Diseases;Organismal Systems;Organismal Systems;Cellular Processes;Human Diseases	Cancer: overview;Cancer: overview;Development and regeneration;Endocrine system;Transport and catabolism;Cancer: specific types	ko05200//Pathways in cancer;ko05202//Transcriptional misregulation in cancer;ko04380//Osteoclast differentiation;ko04916//Melanogenesis;ko04137//Mitophagy - animal;ko05218//Melanoma	K09455;K09455;K09455;K09455;K09455;K09455	GO:0005634//nucleus;GO:0005737//cytoplasm;GO:0032991//macromolecular complex	GO:0000978//RNA polymerase II core promoter proximal region sequence-specific DNA binding;GO:0000981//RNA polymerase II transcription factor activity, sequence-specific DNA binding;GO:0001228//transcriptional activator activity, RNA polymerase II transcription regulatory region sequence-specific binding;GO:0003677//DNA binding;GO:0003682//chromatin binding;GO:0003700//transcription factor activit…	GO:0000122//negative regulation of transcription from RNA polymerase II promoter;GO:0006355//regulation of transcription, DNA-templated;GO:0006357//regulation of transcription from RNA polymerase II promoter;GO:0010468//regulation of gene expression;GO:0010628//positive regulation of gene expression;GO:0016055//Wnt signaling pathway;GO:0030154//cell differentiation;GO:0030316//osteoclast differen…
ENSGALG00000028016	12	24	17	22	2	12	120	167	66	45	48	91	0.2	0.2	0.3	0.23	0.03	0.09	2.56	2.09	0.59	0.44	0.47	0.68	0.175	1.13833	2.7015	2.14498e-05	0.000798724	HSPA12A	eye-globin [Source:NCBI gene;Acc:417972]	-	-	-	-	-	-	-
MSTRG.1883	54	60	37	116	53	154	14	19	59	36	38	66	2.37	0.93	1.59	2.38	2.16	2.24	0.42	0.5	1.18	0.76	0.73	1.03	1.945	0.77	-1.3368	2.15544e-05	0.000801562	--	-	-	-	-	-	-	-	-
MSTRG.27098	198	421	263	421	206	778	1	39	171	124	118	185	10.69	11.15	14.96	13.76	11.17	18.55	0.07	1.54	4.84	3.79	3.65	4.34	13.38	3.03833	-2.1387	2.16596e-05	0.000804417	--	-	-	-	-	-	-	-	-
ENSGALG00000050508	12	42	29	43	16	66	202	263	115	108	101	80	0.18	0.3	0.45	0.38	0.24	0.43	3.71	2.82	0.88	0.9	0.85	0.51	0.33	1.61167	2.288	2.18065e-05	0.000808812	NOS3	nitric oxide synthase, endothelial-like [Source:NCBI gene;Acc:107057170]	Metabolism;Environmental Information Processing;Environmental Information Processing;Human Diseases;Human Diseases;Environmental Information Processing;Organismal Systems;Environmental Information Processing;Organismal Systems;Human Diseases;Organismal Systems;Organismal Systems;Environmental Information Processing;Human Diseases;Environmental Information Processing;Human Diseases;Environmental I…	Global and overview maps;Signal transduction;Signal transduction;Cardiovascular disease;Cardiovascular disease;Signal transduction;Endocrine system;Signal transduction;Immune system;Cardiovascular disease;Endocrine system;Endocrine system;Signal transduction;Endocrine and metabolic disease;Signal transduction;Endocrine and metabolic disease;Signal transduction;Amino acid metabolism;Amino acid met…	ko01100//Metabolic pathways;ko04151//PI3K-Akt signaling pathway;ko04020//Calcium signaling pathway;ko05417//Lipid and atherosclerosis;ko05415//Diabetic cardiomyopathy;ko04022//cGMP-PKG signaling pathway;ko04921//Oxytocin signaling pathway;ko04371//Apelin signaling pathway;ko04611//Platelet activation;ko05418//Fluid shear stress and atherosclerosis;ko04926//Relaxin signaling pathway;ko04915//Estro…	K13242;K13242;K13242;K13242;K13242;K13242;K13242;K13242;K13242;K13242;K13242;K13242;K13242;K13242;K13242;K13242;K13242;K13242;K13242	GO:0005634//nucleus;GO:0005737//cytoplasm;GO:0005794//Golgi apparatus;GO:0005886//plasma membrane;GO:0005901//caveola	GO:0003785//actin monomer binding;GO:0004517//nitric-oxide synthase activity;GO:0005516//calmodulin binding;GO:0010181//FMN binding;GO:0016491//oxidoreductase activity;GO:0020037//heme binding;GO:0034617//tetrahydrobiopterin binding;GO:0034618//arginine binding;GO:0050660//flavin adenine dinucleotide binding;GO:0050661//NADP binding;GO:0097110//scaffold protein binding	GO:0001525//angiogenesis;GO:0001542//ovulation from ovarian follicle;GO:0001974//blood vessel remodeling;GO:0002028//regulation of sodium ion transport;GO:0003057//regulation of the force of heart contraction by chemical signal;GO:0003100//regulation of systemic arterial blood pressure by endothelin;GO:0003180//aortic valve morphogenesis;GO:0003184//pulmonary valve morphogenesis;GO:0003203//endoc…
ENSGALG00000001256	37	118	37	84	24	127	456	351	232	170	140	228	0.35	0.54	0.38	0.49	0.23	0.54	5.38	2.42	1.15	0.91	0.75	0.93	0.421667	1.92333	2.1894	2.19763e-05	0.00081147	NLRC5	NLR family CARD domain containing 5 [Source:NCBI gene;Acc:100857413]	-	-	-	-	GO:0005634//nucleus;GO:0005829//cytosol	GO:0005515//protein binding	GO:0009617//response to bacterium;GO:0032088//negative regulation of NF-kappaB transcription factor activity;GO:0045087//innate immune response;GO:0060339//negative regulation of type I interferon-mediated signaling pathway
ENSGALG00000011682	12877	6602	12120	7044	10243	6824	364	2079	4788	4361	4186	6169	313.19	71.49	314.49	96.95	251.03	67.59	9.99	33.13	53.42	53.07	51.69	58.07	185.79	43.2283	-2.1036	2.1979e-05	0.00081147	CNOT4	CCR4-NOT transcription complex subunit 4 [Source:NCBI gene;Acc:417936]	Genetic Information Processing	Folding, sorting and degradation	ko03018//RNA degradation	K10643	GO:0030014//CCR4-NOT complex	GO:0003676//nucleic acid binding;GO:0004842//ubiquitin-protein transferase activity;GO:0046872//metal ion binding	GO:0006511//ubiquitin-dependent protein catabolic process;GO:0045652//regulation of megakaryocyte differentiation;GO:0051865//protein autoubiquitination
ENSGALG00000030687	3	37	4	26	5	18	83	133	43	63	48	69	0.08	0.51	0.12	0.44	0.15	0.22	2.96	2.73	0.58	0.93	0.77	0.78	0.253333	1.45833	2.5252	2.19823e-05	0.00081147	LGI3	leucine rich repeat LGI family member 3 [Source:NCBI gene;Acc:107049625]	-	-	-	-	GO:0008021//synaptic vesicle	GO:0005515//protein binding	GO:0017157//regulation of exocytosis
ENSGALG00000032749	0	1	0	1	0	0	64	13	8	3	4	7	0	0.02	0	0.03	0	0	3.81	0.45	0.2	0.08	0.11	0.14	0.00833333	0.798333	6.582	2.21894e-05	0.000814927	Slc14a2	solute carrier family 14 member 2 [Source:NCBI gene;Acc:770445]	-	-	-	-	GO:0016021//integral component of membrane	GO:0015204//urea transmembrane transporter activity	GO:0071918//urea transmembrane transport
MSTRG.30259	521	243	595	60	181	30	1	22	83	42	61	81	23.57	5.39	28.37	1.64	8.24	0.59	0.06	0.82	1.97	1.06	1.57	1.6	11.3	1.18	-3.2595	2.22017e-05	0.000814927	--	-	-	-	-	-	-	-	-
MSTRG.29930	24	45	36	31	19	19	0	8	4	5	14	13	2.67	2.27	3.93	1.69	1.68	0.83	0	0.55	0.19	0.25	0.71	0.53	2.17833	0.371667	-2.5511	2.22781e-05	0.000816672	--	-	-	-	-	-	-	-	-
ENSGALG00000039803	1084	816	958	754	871	758	157	380	598	475	489	693	155.35	57.33	144.64	65.37	125.3	47.97	28.19	39.83	44.94	38.5	40.15	43.1	99.3267	39.1183	-1.3443	2.2315e-05	0.000816964	LSM12	LSM12 homolog [Source:NCBI gene;Acc:776864]	-	-	-	-	-	-	-
MSTRG.26844	23	22	20	21	20	27	1	8	12	6	7	12	1.27	0.6	1.16	0.7	1.11	0.66	0.07	0.32	0.34	0.19	0.22	0.29	0.916667	0.238333	-1.9434	2.23832e-05	0.000818405	--	-	-	-	-	-	-	-	-
MSTRG.21311	1101	134	1227	42	158	17	31	42	80	55	65	94	139.63	8.36	163.95	3.19	20.14	0.93	4.88	3.94	5.32	3.98	4.73	5.2	56.0333	4.675	-3.5832	2.25074e-05	0.000821884	--	-	-	-	-	-	-	-	-
ENSGALG00000045312	7	35	4	19	6	17	128	112	55	54	41	41	0.18	0.45	0.11	0.3	0.16	0.2	4.22	2.16	0.76	0.8	0.62	0.47	0.233333	1.505	2.6893	2.25694e-05	0.000823085	SEMA6C	semaphorin 6C [Source:NCBI gene;Acc:100859892]	-	-	-	-	-	GO:0005515//protein binding;GO:0030215//semaphorin receptor binding	-
MSTRG.25035	40	27	49	240	141	387	0	14	39	32	31	41	1.63	0.63	2.19	7.32	7.16	8.64	0	0.52	0.92	0.77	0.83	0.91	4.595	0.658333	-2.8032	2.27595e-05	0.000828948	--	XP_052542924.1 lipoma-preferred partner isoform X2 [Tympanuchus pallidicinctus]	-	-	-	-	-	-	-
ENSGALG00000032239	23	77	16	44	11	83	80	310	162	111	107	119	1.35	2.22	0.99	1.56	0.65	2.15	5.88	13.31	4.99	3.68	3.6	3.03	1.48667	5.74833	1.9511	2.28452e-05	0.00083022	GCHFR	GTP cyclohydrolase I feedback regulator [Source:NCBI gene;Acc:423003]	-	-	-	-	GO:0005634//nucleus;GO:0005654//nucleoplasm;GO:0005737//cytoplasm;GO:0030425//dendrite;GO:0031965//nuclear membrane;GO:0042470//melanosome	-	GO:0009890//negative regulation of biosynthetic process
ENSGALG00000039450	3754	3330	2926	2732	3028	3035	623	1306	1858	2236	2038	2917	62.77	27.3	51.54	27.63	50.82	22.41	13.05	15.97	16.29	21.14	19.52	21.17	40.4117	17.8567	-1.1783	2.28898e-05	0.00083022	SOS1	SOS Ras/Rac guanine nucleotide exchange factor 1 [Source:NCBI gene;Acc:431192]	Human Diseases;Environmental Information Processing;Human Diseases;Environmental Information Processing;Environmental Information Processing;Human Diseases;Cellular Processes;Organismal Systems;Environmental Information Processing;Cellular Processes;Human Diseases;Human Diseases;Organismal Systems;Organismal Systems;Human Diseases;Human Diseases;Human Diseases;Human Diseases;Environmental Informa…	Cancer: overview;Signal transduction;Infectious disease: viral;Signal transduction;Signal transduction;Infectious disease: viral;Cell motility;Environmental adaptation;Signal transduction;Cellular community - eukaryotes;Cancer: overview;Cancer: overview;Immune system;Immune system;Cancer: overview;Infectious disease: viral;Cancer: specific types;Cancer: overview;Signal transduction;Immune system;…	ko05200//Pathways in cancer;ko04151//PI3K-Akt signaling pathway;ko05165//Human papillomavirus infection;ko04010//MAPK signaling pathway;ko04072//Phospholipase D signaling pathway;ko05163//Human cytomegalovirus infection;ko04810//Regulation of actin cytoskeleton;ko04714//Thermogenesis;ko04014//Ras signaling pathway;ko04510//Focal adhesion;ko05205//Proteoglycans in cancer;ko05208//Chemical carcinog…	K03099;K03099;K03099;K03099;K03099;K03099;K03099;K03099;K03099;K03099;K03099;K03099;K03099;K03099;K03099;K03099;K03099;K03099;K03099;K03099;K03099;K03099;K03099;K03099;K03099;K03099;K03099;K03099;K03099;K03099;K03099;K03099;K03099;K03099;K03099;K03099;K03099;K03099;K03099;K03099;K03099;K03099;K03099;K03099;K03099;K03099;K03099;K03099;K03099;K03099	GO:0005737//cytoplasm	GO:0003677//DNA binding;GO:0005085//guanyl-nucleotide exchange factor activity;GO:0046982//protein heterodimerization activity	GO:0001782//B cell homeostasis;GO:0002260//lymphocyte homeostasis;GO:0003007//heart morphogenesis;GO:0003209//cardiac atrium morphogenesis;GO:0003344//pericardium morphogenesis;GO:0006357//regulation of transcription from RNA polymerase II promoter;GO:0007173//epidermal growth factor receptor signaling pathway;GO:0007264//small GTPase mediated signal transduction;GO:0007265//Ras protein signal tr…
ENSGALG00000030647	2	18	8	4	3	11	93	97	34	30	27	28	0.16	0.72	0.69	0.2	0.25	0.4	9.49	5.78	1.45	1.38	1.26	0.99	0.403333	3.39167	3.0719	2.2919e-05	0.00083022	MFAP2	microfibril associated protein 2 [Source:HGNC Symbol;Acc:HGNC:7033]	-	-	-	-	GO:0001527//microfibril;GO:0005576//extracellular region	-	GO:0048048//embryonic eye morphogenesis
ENSGALG00000049402	11	48	19	22	12	47	140	172	76	76	72	83	0.35	0.74	0.63	0.42	0.38	0.65	5.51	3.95	1.25	1.35	1.29	1.13	0.528333	2.41333	2.1915	2.29207e-05	0.00083022	CR1	XP_031461744.1 LOW QUALITY PROTEIN: complement receptor type 1 [Phasianus colchicus]	Human Diseases;Organismal Systems;Organismal Systems;Human Diseases;Organismal Systems;Human Diseases;Human Diseases	Infectious disease: bacterial;Immune system;Immune system;Infectious disease: parasitic;Immune system;Infectious disease: bacterial;Infectious disease: parasitic	ko05152//Tuberculosis;ko04613//Neutrophil extracellular trap formation;ko04640//Hematopoietic cell lineage;ko05140//Leishmaniasis;ko04610//Complement and coagulation cascades;ko05134//Legionellosis;ko05144//Malaria	K04011;K04011;K04011;K04011;K04011;K04011;K04011	GO:0005886//plasma membrane	-	GO:0002456//T cell mediated immunity;GO:0045959//negative regulation of complement activation, classical pathway
MSTRG.18091	3	77	7	39	26	56	5	4	3	8	6	5	0.17	2.38	0.47	1.49	1.65	1.56	0.43	0.17	0.1	0.3	0.22	0.14	1.28667	0.226667	-2.505	2.29523e-05	0.00083022	--	-	-	-	-	-	-	-	-
ENSGALG00000007714	1	9	1	3	1	3	11	35	18	28	12	20	0.03	0.15	0.04	0.06	0.03	0.05	0.48	0.89	0.33	0.55	0.24	0.3	0.06	0.465	2.9542	2.29704e-05	0.00083022	NMUR1	neuromedin U receptor 1 [Source:NCBI gene;Acc:429150]	Environmental Information Processing	Signaling molecules and interaction	ko04080//Neuroactive ligand-receptor interaction	K05052	GO:0016021//integral component of membrane	GO:0001607//neuromedin U receptor activity;GO:0004930//G-protein coupled receptor activity;GO:0008188//neuropeptide receptor activity;GO:0042924//neuromedin U binding	GO:0006816//calcium ion transport;GO:0006821//chloride transport;GO:0006939//smooth muscle contraction;GO:0007186//G-protein coupled receptor signaling pathway;GO:0007200//phospholipase C-activating G-protein coupled receptor signaling pathway;GO:0007202//activation of phospholipase C activity;GO:0007218//neuropeptide signaling pathway;GO:0019722//calcium-mediated signaling;GO:0048016//inositol p…
ENSGALG00000050728	6	12	0	7	4	12	74	99	34	41	19	22	0.21	0.21	0	0.15	0.14	0.19	3.29	2.57	0.63	0.82	0.39	0.34	0.15	1.34	3.1592	2.30299e-05	0.00083131	ITGA10	XP_024999209.1 LOW QUALITY PROTEIN: integrin alpha-10-like [Gallus gallus]	Environmental Information Processing;Human Diseases;Cellular Processes;Cellular Processes;Human Diseases;Environmental Information Processing;Human Diseases;Human Diseases	Signal transduction;Infectious disease: viral;Cell motility;Cellular community - eukaryotes;Cardiovascular disease;Signaling molecules and interaction;Cardiovascular disease;Cardiovascular disease	ko04151//PI3K-Akt signaling pathway;ko05165//Human papillomavirus infection;ko04810//Regulation of actin cytoskeleton;ko04510//Focal adhesion;ko05414//Dilated cardiomyopathy;ko04512//ECM-receptor interaction;ko05410//Hypertrophic cardiomyopathy;ko05412//Arrhythmogenic right ventricular cardiomyopathy	K06586;K06586;K06586;K06586;K06586;K06586;K06586;K06586	GO:0008305//integrin complex;GO:0009897//external side of plasma membrane;GO:0016020//membrane;GO:0016021//integral component of membrane	GO:0005178//integrin binding	GO:0007155//cell adhesion;GO:0007160//cell-matrix adhesion;GO:0007229//integrin-mediated signaling pathway;GO:0033627//cell adhesion mediated by integrin;GO:0098609//cell-cell adhesion
ENSGALG00000038458	14	39	41	44	10	53	180	448	144	94	108	94	0.99	1	2.85	1.49	0.54	1.39	12.64	20.59	4.37	2.89	3.25	2.1	1.37667	7.64	2.4724	2.35265e-05	0.000845998	LOXL1	lysyl oxidase like 1 [Source:NCBI gene;Acc:426411]	-	-	-	-	-	GO:0005507//copper ion binding;GO:0016641//oxidoreductase activity, acting on the CH-NH2 group of donors, oxygen as acceptor	-
MSTRG.12523	83	8	66	10	8	9	0	6	2	3	4	4	2.69	0.13	2.25	0.2	0.26	0.13	0	0.14	0.03	0.05	0.07	0.06	0.943333	0.0583333	-4.0154	2.3637e-05	0.000848893	--	-	-	-	-	-	-	-	-
ENSGALG00000027961	2	28	13	11	4	30	258	145	59	46	41	39	0.05	0.3	0.31	0.13	0.1	0.27	6.69	2.2	0.64	0.54	0.5	0.35	0.193333	1.82	3.2348	2.39322e-05	0.000858406	PCASP2	paracaspase 2 [Source:NCBI gene;Acc:429451]	Human Diseases;Human Diseases;Environmental Information Processing;Organismal Systems;Organismal Systems;Organismal Systems	Infectious disease: bacterial;Infectious disease: bacterial;Signal transduction;Immune system;Immune system;Immune system	ko05152//Tuberculosis;ko05131//Shigellosis;ko04064//NF-kappa B signaling pathway;ko04662//B cell receptor signaling pathway;ko04660//T cell receptor signaling pathway;ko04625//C-type lectin receptor signaling pathway	K07369;K07369;K07369;K07369;K07369;K07369	-	GO:0004197//cysteine-type endopeptidase activity	GO:0006508//proteolysis
ENSGALG00000033769	24	125	28	82	28	132	435	283	211	184	170	190	1.22	3.1	1.49	2.51	1.42	2.95	27.5	10.47	5.6	5.27	4.93	4.18	2.115	9.65833	2.1911	2.40922e-05	0.000863051	BBS10	XP_015138706.1 Bardet-Biedl syndrome 10 protein isoform X2 [Gallus gallus]	-	-	-	-	-	-	GO:0051131//chaperone-mediated protein complex assembly
ENSGALG00000005077	24	31	38	99	9	27	1218	298	116	98	85	141	0.22	0.14	0.38	0.59	0.1	0.11	13.78	2.1	0.55	0.53	0.44	0.56	0.256667	2.99333	3.5438	2.42322e-05	0.000866968	F8	coagulation factor VIII [Source:NCBI gene;Acc:422199]	-	-	-	-	-	GO:0005507//copper ion binding;GO:0016491//oxidoreductase activity	-
ENSGALG00000015112	169	281	151	96	90	201	607	1362	616	544	528	405	2.4	1.89	2.2	0.8	1.23	1.26	10.86	13.9	4.51	4.34	4.32	2.49	1.63	6.73667	2.0472	2.42924e-05	0.000867069	ZNF521	zinc finger protein 521 [Source:NCBI gene;Acc:421083]	-	-	-	-	GO:0005634//nucleus;GO:0005654//nucleoplasm	GO:0019904//protein domain specific binding	GO:0048663//neuron fate commitment
MSTRG.30486	72	1	182	2	9	0	1	0	0	0	2	2	1.17	0.01	3.09	0.02	0.15	0	0.02	0	0	0	0.02	0.01	0.74	0.00833333	-6.4725	2.43083e-05	0.000867069	--	-	-	-	-	-	-	-	-
MSTRG.30395	240	29	185	4	15	2	5	5	5	10	6	12	21.8	1.28	17.76	0.21	1.33	0.06	0.59	0.36	0.26	0.49	0.34	0.47	7.07333	0.418333	-4.0797	2.44488e-05	0.000870317	--	-	-	-	-	-	-	-	-
ENSGALG00000030209	78	277	88	148	41	250	835	562	399	617	359	303	2.07	3.42	2.21	2.48	1.13	2.89	27.69	11.06	5.48	9.2	5.27	3.41	2.36667	10.3517	2.1289	2.45235e-05	0.000871879	CPZ	carboxypeptidase Z [Source:NCBI gene;Acc:395266]	-	-	-	-	-	GO:0004181//metallocarboxypeptidase activity;GO:0005515//protein binding;GO:0008270//zinc ion binding	GO:0006508//proteolysis
ENSGALG00000025748	240	313	199	223	200	300	56	84	162	189	180	270	9.61	6.04	8.07	5.32	8.14	5.31	2.49	2.33	3.18	4.08	4.02	4.41	7.08167	3.41833	-1.0508	2.45568e-05	0.000871966	FGF9	fibroblast growth factor 9 [Source:NCBI gene;Acc:378917]	Human Diseases;Environmental Information Processing;Environmental Information Processing;Environmental Information Processing;Cellular Processes;Environmental Information Processing;Environmental Information Processing;Human Diseases;Human Diseases;Human Diseases;Human Diseases	Cancer: overview;Signal transduction;Signal transduction;Signal transduction;Cell motility;Signal transduction;Signal transduction;Cancer: overview;Cancer: specific types;Cancer: specific types;Cancer: specific types	ko05200//Pathways in cancer;ko04151//PI3K-Akt signaling pathway;ko04020//Calcium signaling pathway;ko04010//MAPK signaling pathway;ko04810//Regulation of actin cytoskeleton;ko04014//Ras signaling pathway;ko04015//Rap1 signaling pathway;ko05207//Chemical carcinogenesis - receptor activation;ko05226//Gastric cancer;ko05224//Breast cancer;ko05218//Melanoma	K04358;K04358;K04358;K04358;K04358;K04358;K04358;K04358;K04358;K04358;K04358	GO:0005576//extracellular region;GO:0005615//extracellular space	GO:0005104//fibroblast growth factor receptor binding;GO:0008083//growth factor activity	GO:0000122//negative regulation of transcription from RNA polymerase II promoter;GO:0001525//angiogenesis;GO:0001649//osteoblast differentiation;GO:0001654//eye development;GO:0002053//positive regulation of mesenchymal cell proliferation;GO:0002062//chondrocyte differentiation;GO:0006606//protein import into nucleus;GO:0007267//cell-cell signaling;GO:0008284//positive regulation of cell prolifer…
ENSGALG00000037626	6	8	7	5	1	0	26	245	29	45	44	23	0.13	0.08	0.16	0.07	0.02	0	0.71	3.86	0.33	0.55	0.55	0.22	0.0766667	1.03667	3.7572	2.47676e-05	0.00087725	KCNQ3	potassium voltage-gated channel subfamily Q member 3 [Source:NCBI gene;Acc:420325]	Organismal Systems	Nervous system	ko04725//Cholinergic synapse	K04928	GO:0005886//plasma membrane;GO:0005887//integral component of plasma membrane;GO:0008076//voltage-gated potassium channel complex;GO:0009986//cell surface;GO:0016020//membrane;GO:0033268//node of Ranvier;GO:0043194//axon initial segment	GO:0005216//ion channel activity;GO:0005244//voltage-gated ion channel activity;GO:0005249//voltage-gated potassium channel activity;GO:0005267//potassium channel activity;GO:0005516//calmodulin binding	GO:0006811//ion transport;GO:0006813//potassium ion transport;GO:0055085//transmembrane transport;GO:0060081//membrane hyperpolarization;GO:0071805//potassium ion transmembrane transport
MSTRG.30351	641	73	759	23	92	23	25	25	40	32	46	55	30.7	1.71	38.32	0.67	4.4	0.48	1.51	0.87	1.01	0.87	1.26	1.14	12.7133	1.11	-3.5177	2.49771e-05	0.000882462	--	-	-	-	-	-	-	-	-
ENSGALG00000014477	17	45	16	16	9	32	96	88	83	64	60	83	0.56	0.73	0.56	0.3	0.3	0.46	3.54	2.05	1.46	1.17	1.12	1.14	0.485	1.74667	1.8485	2.51769e-05	0.000887307	CD4	CD4 molecule [Source:NCBI gene;Acc:395362]	Human Diseases;Environmental Information Processing;Human Diseases;Human Diseases;Organismal Systems;Environmental Information Processing;Organismal Systems;Human Diseases;Organismal Systems;Human Diseases;Organismal Systems;Organismal Systems	Infectious disease: bacterial;Signaling molecules and interaction;Infectious disease: viral;Infectious disease: viral;Immune system;Signaling molecules and interaction;Immune system;Immune disease;Immune system;Cancer: overview;Immune system;Immune system	ko05135//Yersinia infection;ko04060//Cytokine-cytokine receptor interaction;ko05166//Human T-cell leukemia virus 1 infection;ko05170//Human immunodeficiency virus 1 infection;ko04640//Hematopoietic cell lineage;ko04514//Cell adhesion molecules;ko04660//T cell receptor signaling pathway;ko05340//Primary immunodeficiency;ko04659//Th17 cell differentiation;ko05235//PD-L1 expression and PD-1 checkpoi…	K06454;K06454;K06454;K06454;K06454;K06454;K06454;K06454;K06454;K06454;K06454;K06454	GO:0016020//membrane	GO:0015026//coreceptor activity	GO:0006955//immune response
ENSGALG00000023626	68	90	143	131	49	178	196	356	466	293	363	389	1.61	1.05	3.57	1.88	1.17	1.86	5.82	6.17	5.79	3.93	4.93	4	1.85667	5.10667	1.4597	2.53218e-05	0.000891303	NTN1	netrin 1 [Source:NCBI gene;Acc:396389]	Organismal Systems;Organismal Systems	Development and regeneration;Development and regeneration	ko04360//Axon guidance;ko04361//Axon regeneration	K06843;K06843	GO:0005576//extracellular region;GO:0005604//basement membrane;GO:0005654//nucleoplasm;GO:0005737//cytoplasm;GO:0005829//cytosol;GO:0015629//actin cytoskeleton	GO:0005515//protein binding	GO:0001764//neuron migration;GO:0007097//nuclear migration;GO:0007409//axonogenesis;GO:0007411//axon guidance;GO:0008284//positive regulation of cell proliferation;GO:0030334//regulation of cell migration;GO:0030517//negative regulation of axon extension;GO:0033564//anterior/posterior axon guidance;GO:0042472//inner ear morphogenesis;GO:0045773//positive regulation of axon extension;GO:0051963//r…
ENSGALG00000036093	5	26	6	22	3	15	177	153	61	26	28	42	0.21	0.45	0.23	0.46	0.08	0.24	7.97	4.03	1.16	0.53	0.57	0.66	0.278333	2.48667	3.1593	2.54429e-05	0.000894453	PTPN7	protein tyrosine phosphatase, non-receptor type 7 [Source:NCBI gene;Acc:770905]	Environmental Information Processing	Signal transduction	ko04010//MAPK signaling pathway	K18019	-	GO:0004725//protein tyrosine phosphatase activity;GO:0016791//phosphatase activity	GO:0006470//protein dephosphorylation;GO:0016311//dephosphorylation
MSTRG.8141	10	84	32	50	11	69	250	265	151	117	104	145	0.2	0.81	0.66	0.59	0.22	0.6	6.13	3.79	1.55	1.29	1.17	1.23	0.513333	2.52667	2.2993	2.54975e-05	0.000895261	--	-	-	-	-	-	-	-	-
MSTRG.27578	59	90	51	79	34	102	46	123	306	168	204	249	1.47	0.81	1.07	1.43	0.48	0.97	1.36	1.51	4.61	2.29	2.51	2.01	1.03833	2.38167	1.1977	2.5647e-05	0.000899392	--	KFU95607.1 hypothetical protein M959_09065, partial [Chaetura pelagica]	-	-	-	-	-	-	-
ENSGALG00000016478	85	174	130	196	100	392	161	982	610	820	505	389	3.07	3.08	4.94	4.28	3.62	6.24	7.27	25.9	11.53	16.72	10.43	6.09	4.205	12.99	1.6272	2.5744e-05	0.000901676	MATN3	matrilin 3 [Source:NCBI gene;Acc:395954]	-	-	-	-	GO:0005576//extracellular region;GO:0031012//extracellular matrix	GO:0005509//calcium ion binding	GO:0030198//extracellular matrix organization;GO:0051216//cartilage development
MSTRG.18184	3	22	9	6	2	5	0	0	0	0	0	0	0.32	1.16	1.02	0.39	0.22	0.24	0	0	0	0	0	0	0.558333	0.001	-9.125	2.58709e-05	0.000905002	--	-	-	-	-	-	-	-	-
ENSGALG00000032530	4	10	2	5	3	16	101	85	28	16	31	15	0.23	0.28	0.12	0.17	0.17	0.41	7.29	3.58	0.85	0.52	1.02	0.38	0.23	2.27333	3.3051	2.60337e-05	0.000909571	SASH3	SAM and SH3 domain containing 3 [Source:NCBI gene;Acc:422138]	-	-	-	-	GO:0005634//nucleus;GO:0005737//cytoplasm	GO:0005515//protein binding	GO:0002639//positive regulation of immunoglobulin production;GO:0002726//positive regulation of T cell cytokine production;GO:0002821//positive regulation of adaptive immune response;GO:0030890//positive regulation of B cell proliferation;GO:0032729//positive regulation of interferon-gamma production;GO:0032733//positive regulation of interleukin-10 production;GO:0032743//positive regulation of i…
MSTRG.8795	0	39	2	24	1	35	234	398	72	67	55	68	0	1.22	0.13	0.93	0.06	0.98	18.68	18.55	2.41	2.41	2.01	1.88	0.553333	7.65667	3.7905	2.63033e-05	0.000917132	Thbs2	XP_054664611.1 properdin isoform X1 [Grus americana]	-	-	-	-	-	-	-
MSTRG.12032	123	39	150	168	88	253	0	34	67	13	31	31	2.89	0.45	3.71	2.38	2.07	2.62	0	0.58	0.82	0.17	0.42	0.32	2.35333	0.385	-2.6118	2.63149e-05	0.000917132	--	-	-	-	-	-	-	-	-
ENSGALG00000003770	621	1692	1075	1591	654	1598	18282	6223	3751	3406	3050	2543	25.97	34.78	46.69	40.3	27.38	29.55	956.26	190.18	82.26	80.67	73.34	46.31	34.1117	238.17	2.8037	2.63685e-05	0.000917869	ANXA2	annexin A2 pseudogene 2 [Source:NCBI gene;Acc:396297]	Human Diseases	Infectious disease: bacterial	ko05132//Salmonella infection	K17092	GO:0001533//cornified envelope;GO:0005576//extracellular region;GO:0005604//basement membrane;GO:0005737//cytoplasm;GO:0005765//lysosomal membrane;GO:0005768//endosome;GO:0005769//early endosome;GO:0005811//lipid particle;GO:0005829//cytosol;GO:0005886//plasma membrane;GO:0009986//cell surface;GO:0016020//membrane;GO:0016323//basolateral plasma membrane;GO:0019897//extrinsic component of plasma m…	GO:0002020//protease binding;GO:0004859//phospholipase inhibitor activity;GO:0004867//serine-type endopeptidase inhibitor activity;GO:0005509//calcium ion binding;GO:0005544//calcium-dependent phospholipid binding;GO:0005546//phosphatidylinositol-4,5-bisphosphate binding;GO:0008092//cytoskeletal protein binding;GO:0019834//phospholipase A2 inhibitor activity;GO:0042802//identical protein binding;…	GO:0001525//angiogenesis;GO:0001765//membrane raft assembly;GO:0001921//positive regulation of receptor recycling;GO:0002091//negative regulation of receptor internalization;GO:0006900//membrane budding;GO:0010756//positive regulation of plasminogen activation;GO:0010951//negative regulation of endopeptidase activity;GO:0030199//collagen fibril organization;GO:0031340//positive regulation of vesi…
ENSGALG00000042642	172	548	249	459	140	574	1572	2108	1186	773	845	750	14.56	22.75	22.21	23.51	11.9	21.46	166.75	130.54	52.65	37.02	40.99	27.56	19.3983	75.9183	1.9685	2.65776e-05	0.000924012	RARRES2	retinoic acid receptor responder (tazarotene induced) 2 [Source:NCBI gene;Acc:420366]	-	-	-	-	-	GO:0005102//receptor binding	GO:0006954//inflammatory response;GO:0050994//regulation of lipid catabolic process
MSTRG.30396	792	82	856	23	92	12	21	31	41	39	43	64	96.43	4.92	109.73	1.68	11.2	0.64	3.18	2.74	2.61	2.7	3.01	3.37	37.4333	2.935	-3.6729	2.66228e-05	0.000924402	--	-	-	-	-	-	-	-	-
ENSGALG00000005503	86	159	307	163	89	309	442	1370	880	1075	807	453	1.75	1.62	6.6	2.01	1.82	2.78	11.41	20.55	9.41	12.52	9.43	4.04	2.76333	11.2267	2.0224	2.66541e-05	0.000924402	WFDC1	WAP four-disulfide core domain 1 [Source:NCBI gene;Acc:395238]	-	-	-	-	GO:0005576//extracellular region;GO:0005615//extracellular space	GO:0004867//serine-type endopeptidase inhibitor activity;GO:0030414//peptidase inhibitor activity	GO:0001558//regulation of cell growth;GO:0010466//negative regulation of peptidase activity;GO:0010951//negative regulation of endopeptidase activity;GO:0050728//negative regulation of inflammatory response;GO:0061045//negative regulation of wound healing
ENSGALG00000004107	5039	16287	4289	9215	5125	16099	17247	19844	19596	17516	19381	23079	184.02	291.6	165.01	203.6	187.87	259.63	789.09	530.05	375.24	361.79	405.5	365.81	215.288	471.247	1.1302	2.69853e-05	0.000934743	ITM2A	integral membrane protein 2A [Source:NCBI gene;Acc:422145]	-	-	-	-	-	-	GO:0002317//plasma cell differentiation
MSTRG.24137	35	122	28	1	1	0	0	0	0	1	0	0	1.01	1.72	0.85	0.02	0.03	0	0	0	0	0.02	0	0	0.605	0.00333333	-7.5038	2.71137e-05	0.000936897	--	PKU45588.1 rna-directed dna polymerase from mobile element jockey-like [Limosa lapponica baueri]	-	-	-	-	-	-	-
MSTRG.30525	36	93	21	68	19	105	215	266	182	152	137	128	3.89	4.93	2.39	4.45	2.06	5.02	29.14	21.05	10.32	9.3	8.49	6.01	3.79	14.0517	1.8905	2.78645e-05	0.000961666	Fcn1	XP_040512763.1 microfibril-associated glycoprotein 4-like isoform X1 [Gallus gallus]	-	-	-	-	-	-	-
ENSGALG00000008417	1242	907	1315	1402	1227	1431	389	394	896	658	830	904	31.29	11.2	34.9	21.37	31.03	15.92	12.28	7.26	11.84	9.38	11.98	9.89	24.285	10.4383	-1.2182	2.82554e-05	0.000971602	CFAP58	cilia and flagella associated protein 58 [Source:NCBI gene;Acc:423882]	-	-	-	-	GO:0005813//centrosome;GO:0036126//sperm flagellum;GO:0097225//sperm midpiece	-	GO:0007219//Notch signaling pathway;GO:0007288//sperm axoneme assembly;GO:0030317//sperm motility;GO:0060271//cilium morphogenesis
ENSGALG00000002198	47	232	70	144	26	160	1479	1443	247	257	203	246	0.69	1.68	1.09	1.27	0.38	1.04	27.42	15.55	1.91	2.13	1.7	1.57	1.025	8.38	3.0313	2.83503e-05	0.000972502	FHOD1	formin homology 2 domain containing 1 [Source:NCBI gene;Acc:415672]	Human Diseases	Infectious disease: bacterial	ko05132//Salmonella infection	K23938	GO:0001725//stress fiber;GO:0005634//nucleus;GO:0005654//nucleoplasm;GO:0005829//cytosol;GO:0014704//intercalated disc	GO:0019904//protein domain specific binding;GO:0042802//identical protein binding;GO:0043621//protein self-association	GO:0007097//nuclear migration;GO:0045944//positive regulation of transcription from RNA polymerase II promoter;GO:0051492//regulation of stress fiber assembly;GO:0051496//positive regulation of stress fiber assembly;GO:0051660//establishment of centrosome localization
ENSGALG00000043903	144	214	125	150	70	203	628	876	381	429	372	496	9.49	6.9	8.66	6	4.62	5.91	51.82	42.19	13.18	16	14.02	14.19	6.93	25.2333	1.8644	2.84277e-05	0.000973975	TSPOAP1	POI26199.1 hypothetical protein CIB84_010050, partial [Bambusicola thoracicus]	-	-	-	-	GO:0005737//cytoplasm	GO:0005515//protein binding;GO:0030156//benzodiazepine receptor binding	-
ENSGALG00000039216	1834	3957	4384	3019	1515	4830	20039	21467	9891	13122	9864	7798	29.39	30.65	73.49	28.93	24.01	33.8	396.02	247.4	81.73	116.88	88.98	53.32	36.7117	164.055	2.1599	2.90547e-05	0.000993725	COL6A2	collagen type VI alpha 2 chain [Source:NCBI gene;Acc:396292]	Environmental Information Processing;Human Diseases;Cellular Processes;Environmental Information Processing;Organismal Systems	Signal transduction;Infectious disease: viral;Cellular community - eukaryotes;Signaling molecules and interaction;Digestive system	ko04151//PI3K-Akt signaling pathway;ko05165//Human papillomavirus infection;ko04510//Focal adhesion;ko04512//ECM-receptor interaction;ko04974//Protein digestion and absorption	K06238;K06238;K06238;K06238;K06238	GO:0005576//extracellular region;GO:0005581//collagen trimer;GO:0005615//extracellular space;GO:0031012//extracellular matrix;GO:0032991//macromolecular complex;GO:0042383//sarcolemma	GO:0005518//collagen binding	GO:0007155//cell adhesion
MSTRG.15578	4	9	2	2	4	9	30	36	24	22	16	30	0.2	0.23	0.12	0.16	0.21	0.23	2.57	1.56	0.83	0.72	0.5	0.73	0.191667	1.15167	2.5871	2.91173e-05	0.000993725	--	-	-	-	-	-	-	-	-
ENSGALG00000053836	21	49	16	51	16	50	300	195	111	81	88	95	0.48	0.55	0.39	0.7	0.37	0.5	8.55	3.25	1.32	1.04	1.15	0.94	0.498333	2.70833	2.4422	2.92606e-05	0.000996131	SIPA1	signal-induced proliferation-associated 1-like protein 3-like [Source:NCBI gene;Acc:101749913]	-	-	-	-	-	GO:0005096//GTPase activator activity;GO:0005515//protein binding	GO:0051056//regulation of small GTPase mediated signal transduction
ENSGALG00000008885	1213	694	1287	816	1116	857	195	367	633	487	579	627	42.11	11.81	47.01	17.1	38.89	13.13	8.94	9.36	11.5	9.59	11.52	9.48	28.3417	10.065	-1.4936	2.92855e-05	0.000996131	PDE1A	phosphodiesterase 1A [Source:NCBI gene;Acc:424116]	Metabolism;Environmental Information Processing;Organismal Systems;Metabolism;Human Diseases;Organismal Systems;Organismal Systems	Global and overview maps;Signal transduction;Sensory system;Nucleotide metabolism;Substance dependence;Endocrine system;Sensory system	ko01100//Metabolic pathways;ko04020//Calcium signaling pathway;ko04740//Olfactory transduction;ko00230//Purine metabolism;ko05032//Morphine addiction;ko04924//Renin secretion;ko04742//Taste transduction	K13755;K13755;K13755;K13755;K13755;K13755;K13755	-	GO:0004114//3',5'-cyclic-nucleotide phosphodiesterase activity;GO:0008081//phosphoric diester hydrolase activity;GO:0048101//calcium- and calmodulin-regulated 3',5'-cyclic-GMP phosphodiesterase activity	GO:0007165//signal transduction
ENSGALG00000007038	9	43	8	41	29	47	327	375	76	61	98	76	0.31	0.54	0.14	0.92	2.97	0.6	8.89	6.3	1.02	0.92	1.23	0.73	0.913333	3.18167	1.8006	2.93359e-05	0.000996645	ASTN2	astrotactin 2 [Source:NCBI gene;Acc:417242]	-	-	-	-	GO:0005768//endosome;GO:0016021//integral component of membrane;GO:0060187//cell pole	GO:0005509//calcium ion binding;GO:0005515//protein binding;GO:0043533//inositol 1,3,4,5 tetrakisphosphate binding	GO:2000009//negative regulation of protein localization to cell surface
MSTRG.27021	18	57	36	356	154	525	1	22	47	33	38	45	0.25	0.39	0.52	2.98	2.14	3.21	0.02	0.22	0.34	0.26	0.3	0.27	1.58167	0.235	-2.7507	2.95676e-05	0.00100331	--	-	-	-	-	-	-	-	-
ENSGALG00000047719	12	62	11	45	0	97	268	424	112	198	160	147	0.41	1.07	0.4	0.96	0	1.52	11.82	10.93	2.06	3.94	3.22	2.24	0.726667	5.70167	2.972	2.97491e-05	0.00100826	--	XP_030320082.1 LOW QUALITY PROTEIN: collagen alpha-1(XVI) chain [Calypte anna]	-	-	-	-	GO:0005581//collagen trimer;GO:0005615//extracellular space;GO:0005911//cell-cell junction;GO:0031012//extracellular matrix	GO:0005201//extracellular matrix structural constituent;GO:0008201//heparin binding	GO:0001501//skeletal system development;GO:0001763//morphogenesis of a branching structure;GO:0007160//cell-matrix adhesion;GO:0030198//extracellular matrix organization;GO:0030199//collagen fibril organization;GO:0030903//notochord development;GO:0098609//cell-cell adhesion
ENSGALG00000014509	25	45	21	39	15	49	110	149	84	83	109	83	1.48	1.31	1.31	1.4	0.89	1.28	8.18	6.47	2.61	2.79	3.7	2.14	1.27833	4.315	1.7551	2.98427e-05	0.00101022	BST1	bone marrow stromal cell antigen 1 [Source:NCBI gene;Acc:422828]	Metabolism;Organismal Systems;Organismal Systems;Metabolism	Global and overview maps;Digestive system;Digestive system;Metabolism of cofactors and vitamins	ko01100//Metabolic pathways;ko04972//Pancreatic secretion;ko04970//Salivary secretion;ko00760//Nicotinate and nicotinamide metabolism	K18152;K18152;K18152;K18152	GO:0001931//uropod;GO:0019898//extrinsic component of membrane	GO:0003953//NAD+ nucleosidase activity	GO:0001952//regulation of cell-matrix adhesion;GO:0008284//positive regulation of cell proliferation;GO:0032956//regulation of actin cytoskeleton organization;GO:0050727//regulation of inflammatory response;GO:0050730//regulation of peptidyl-tyrosine phosphorylation;GO:0050848//regulation of calcium-mediated signaling;GO:0090022//regulation of neutrophil chemotaxis
ENSGALG00000006323	5	2	41	2	5	3	57	275	339	504	44	140	0.29	0.06	2.47	0.07	0.29	0.08	4.09	11.51	10.17	16.31	1.44	3.48	0.543333	7.83333	3.8497	2.99968e-05	0.00101423	LECT2	leukocyte cell derived chemotaxin 2 [Source:NCBI gene;Acc:396471]	-	-	-	-	-	-	-
ENSGALG00000015152	120	303	157	211	66	256	525	695	541	537	408	454	2.26	2.8	3.11	2.4	1.25	2.13	12.39	9.57	5.34	5.72	4.4	3.71	2.325	6.855	1.5599	3.00846e-05	0.00101598	BOC	BOC cell adhesion associated, oncogene regulated [Source:NCBI gene;Acc:418361]	Organismal Systems;Environmental Information Processing	Development and regeneration;Signal transduction	ko04360//Axon guidance;ko04340//Hedgehog signaling pathway	K20020;K20020	GO:0005887//integral component of plasma membrane;GO:0016020//membrane;GO:0016021//integral component of membrane;GO:0030424//axon	GO:0005515//protein binding	GO:0007224//smoothened signaling pathway;GO:0007399//nervous system development;GO:0007411//axon guidance;GO:0045663//positive regulation of myoblast differentiation;GO:0098609//cell-cell adhesion
ENSGALG00000015813	3859	3640	3831	5324	5333	6158	823	2192	3591	2954	3560	4136	102.41	47.36	107.1	85.47	142.06	72.16	27.36	42.55	49.97	44.34	54.12	47.64	92.76	44.33	-1.0652	3.02097e-05	0.00101899	USP16	ubiquitin specific peptidase 16 [Source:NCBI gene;Acc:418485]	-	-	-	-	GO:0005634//nucleus	GO:0003713//transcription coactivator activity;GO:0004197//cysteine-type endopeptidase activity;GO:0004843//thiol-dependent ubiquitin-specific protease activity;GO:0008270//zinc ion binding;GO:0042393//histone binding;GO:0043130//ubiquitin binding	GO:0000278//mitotic cell cycle;GO:0006357//regulation of transcription from RNA polymerase II promoter;GO:0006511//ubiquitin-dependent protein catabolic process;GO:0006974//cellular response to DNA damage stimulus;GO:0010468//regulation of gene expression;GO:0016578//histone deubiquitination;GO:0016579//protein deubiquitination;GO:0035522//monoubiquitinated histone H2A deubiquitination;GO:0045893…
ENSGALG00000015308	6589	7040	5032	5922	7133	7118	1348	2920	4646	4444	4664	6760	170.42	89.26	137.11	92.66	185.18	81.3	43.68	55.24	63.01	65.01	69.11	75.88	125.988	61.9883	-1.0232	3.03729e-05	0.00102245	SEC63	SEC63 homolog, protein translocation regulator [Source:NCBI gene;Acc:421774]	Genetic Information Processing;Genetic Information Processing	Folding, sorting and degradation;Folding, sorting and degradation	ko04141//Protein processing in endoplasmic reticulum;ko03060//Protein export	K09540;K09540	GO:0005783//endoplasmic reticulum;GO:0016020//membrane	-	GO:0001889//liver development;GO:0006614//SRP-dependent cotranslational protein targeting to membrane;GO:0006620//posttranslational protein targeting to membrane;GO:0006807//nitrogen compound metabolic process;GO:0010259//multicellular organism aging;GO:0031204//posttranslational protein targeting to membrane, translocation
MSTRG.27567	207	134	214	245	166	358	3	25	113	92	89	143	4.71	1.59	4.68	3.28	3.53	3.37	0.08	0.37	1.21	1.14	1.04	1.31	3.52667	0.858333	-2.0387	3.03846e-05	0.00102245	--	XP_048796730.1 transmembrane protein 170B isoform X1 [Lagopus muta]	-	-	-	-	-	-	-
ENSGALG00000017330	1500	6785	1743	4504	1635	6956	10875	10422	9340	8419	8858	9068	84.96	188.4	104	154.33	92.95	173.98	771.66	431.74	277.38	269.69	287.43	222.91	133.103	376.802	1.5013	3.05715e-05	0.00102724	RPS3	ribosomal protein S3 [Source:NCBI gene;Acc:419069]	Human Diseases;Human Diseases;Human Diseases;Genetic Information Processing	Infectious disease: viral;Infectious disease: bacterial;Infectious disease: bacterial;Translation	ko05171//Coronavirus disease - COVID-19;ko05130//Pathogenic Escherichia coli infection;ko05132//Salmonella infection;ko03010//Ribosome	K02985;K02985;K02985;K02985	GO:0005634//nucleus;GO:0005730//nucleolus;GO:0005737//cytoplasm;GO:0005743//mitochondrial inner membrane;GO:0005759//mitochondrial matrix;GO:0005783//endoplasmic reticulum;GO:0005829//cytosol;GO:0005840//ribosome;GO:0005844//polysome;GO:0005886//plasma membrane;GO:0014069//postsynaptic density;GO:0015935//small ribosomal subunit;GO:0022626//cytosolic ribosome;GO:0022627//cytosolic small ribosomal…	GO:0000977//RNA polymerase II regulatory region sequence-specific DNA binding;GO:0003677//DNA binding;GO:0003684//damaged DNA binding;GO:0003723//RNA binding;GO:0003729//mRNA binding;GO:0003735//structural constituent of ribosome;GO:0003906//DNA-(apurinic or apyrimidinic site) lyase activity;GO:0004520//endodeoxyribonuclease activity;GO:0008017//microtubule binding;GO:0015631//tubulin binding;GO:…	GO:0006412//translation;GO:0006974//cellular response to DNA damage stimulus;GO:0007059//chromosome segregation;GO:0010628//positive regulation of gene expression;GO:0017148//negative regulation of translation;GO:0031116//positive regulation of microtubule polymerization;GO:0031334//positive regulation of protein complex assembly;GO:0031397//negative regulation of protein ubiquitination;GO:003207…
ENSGALG00000049751	22	135	45	36	11	54	255	151	214	165	183	190	1.67	4.97	3.54	1.65	0.83	1.79	24	8.27	8.43	7.01	7.86	6.18	2.40833	10.2917	2.0954	3.05995e-05	0.00102724	H2B-I	histone cluster 1, H2bf [Source:NCBI gene;Acc:769973]	Organismal Systems;Human Diseases;Human Diseases;Human Diseases	Immune system;Cancer: overview;Immune disease;Substance dependence	ko04613//Neutrophil extracellular trap formation;ko05203//Viral carcinogenesis;ko05322//Systemic lupus erythematosus;ko05034//Alcoholism	K11252;K11252;K11252;K11252	GO:0000786//nucleosome;GO:0005634//nucleus;GO:0005694//chromosome	GO:0003677//DNA binding;GO:0046982//protein heterodimerization activity	GO:0006334//nucleosome assembly;GO:0042742//defense response to bacterium
ENSGALG00000002160	2452	6901	2457	4985	2227	6732	23316	12973	12650	9875	9647	11608	93.89	129.56	99.13	115.49	85.62	113.85	1118.59	363.36	254.01	213.89	211.64	192.93	106.257	392.403	1.8848	3.0952e-05	0.00103741	B2M	beta-2-microglobulin [Source:NCBI gene;Acc:414830]	Human Diseases;Human Diseases;Human Diseases;Human Diseases;Human Diseases;Organismal Systems	Infectious disease: viral;Infectious disease: viral;Infectious disease: viral;Infectious disease: viral;Infectious disease: viral;Immune system	ko05169//Epstein-Barr virus infection;ko05168//Herpes simplex virus 1 infection;ko05163//Human cytomegalovirus infection;ko05166//Human T-cell leukemia virus 1 infection;ko05170//Human immunodeficiency virus 1 infection;ko04612//Antigen processing and presentation	K08055;K08055;K08055;K08055;K08055;K08055	GO:0005794//Golgi apparatus;GO:0005829//cytosol;GO:0005886//plasma membrane;GO:0042612//MHC class I protein complex;GO:0042824//MHC class I peptide loading complex;GO:1990712//HFE-transferrin receptor complex	GO:0042802//identical protein binding;GO:0042803//protein homodimerization activity	GO:0002726//positive regulation of T cell cytokine production;GO:0006955//immune response;GO:0007611//learning or memory;GO:0019885//antigen processing and presentation of endogenous peptide antigen via MHC class I;GO:0032092//positive regulation of protein binding;GO:0034756//regulation of iron ion transport;GO:0048260//positive regulation of receptor-mediated endocytosis;GO:0050680//negative re…
ENSGALG00000047535	1336	4388	1536	2876	878	3701	1030	4884	12314	7660	8046	10346	72.97	117.53	88.42	95.04	48.12	89.28	70.51	195.15	352.72	236.69	251.83	245.31	85.2267	225.368	1.4029	3.1312e-05	0.00104438	bioC	putative methyltransferase DDB_G0268948 [Source:NCBI gene;Acc:112532770]	-	-	-	-	-	GO:0008168//methyltransferase activity	-
MSTRG.19280	115	152	104	85	42	95	0	21	54	40	31	38	3.06	1.98	2.91	1.37	1.12	1.12	0	0.41	0.75	0.6	0.47	0.44	1.92667	0.445	-2.1142	3.13773e-05	0.00104438	--	-	-	-	-	-	-	-	-
ENSGALG00000049450	19	9	25	70	3	2	2679	561	245	24	24	56	4.03	0.94	5.59	8.99	0.64	0.19	712.25	87.08	27.26	2.88	2.92	5.16	3.39667	139.592	5.3609	3.13942e-05	0.00104438	IGLC1	immunoglobulin lambda like polypeptide 1 [Source:HGNC Symbol;Acc:HGNC:5870]	-	-	-	-	-	-	-
ENSGALG00000013356	3	22	6	31	6	18	248	116	52	48	35	35	0.06	0.2	0.12	0.35	0.11	0.15	5.85	1.6	0.51	0.51	0.38	0.29	0.165	1.52333	3.2067	3.14025e-05	0.00104438	IKBKE	inhibitor of kappa light polypeptide gene enhancer in B-cells, kinase epsilon [Source:NCBI gene;Acc:430480]	Human Diseases;Human Diseases;Human Diseases;Human Diseases;Human Diseases;Human Diseases;Human Diseases;Human Diseases;Human Diseases;Organismal Systems;Human Diseases;Human Diseases;Human Diseases;Organismal Systems;Organismal Systems;Organismal Systems;Organismal Systems;Organismal Systems	Infectious disease: viral;Infectious disease: viral;Infectious disease: viral;Infectious disease: viral;Cardiovascular disease;Infectious disease: viral;Cancer: overview;Infectious disease: viral;Infectious disease: viral;Immune system;Infectious disease: viral;Endocrine and metabolic disease;Infectious disease: viral;Immune system;Immune system;Immune system;Immune system;Immune system	ko05165//Human papillomavirus infection;ko05169//Epstein-Barr virus infection;ko05171//Coronavirus disease - COVID-19;ko05168//Herpes simplex virus 1 infection;ko05417//Lipid and atherosclerosis;ko05167//Kaposi sarcoma-associated herpesvirus infection;ko05207//Chemical carcinogenesis - receptor activation;ko05164//Influenza A;ko05161//Hepatitis B;ko04621//NOD-like receptor signaling pathway;ko051…	K07211;K07211;K07211;K07211;K07211;K07211;K07211;K07211;K07211;K07211;K07211;K07211;K07211;K07211;K07211;K07211;K07211;K07211	GO:0005634//nucleus;GO:0005737//cytoplasm;GO:0016605//PML body;GO:0031966//mitochondrial membrane	GO:0000166//nucleotide binding;GO:0004672//protein kinase activity;GO:0004674//protein serine/threonine kinase activity;GO:0004704//NF-kappaB-inducing kinase activity;GO:0005524//ATP binding;GO:0008384//IkappaB kinase activity;GO:0016740//transferase activity;GO:0031625//ubiquitin protein ligase binding;GO:0036435//K48-linked polyubiquitin binding;GO:0042802//identical protein binding	GO:0006468//protein phosphorylation;GO:0006955//immune response;GO:0007252//I-kappaB phosphorylation;GO:0008630//intrinsic apoptotic signaling pathway in response to DNA damage;GO:0010467//gene expression;GO:0010884//positive regulation of lipid storage;GO:0018105//peptidyl-serine phosphorylation;GO:0034340//response to type I interferon;GO:0035456//response to interferon-beta;GO:0038061//NIK/NF-…
MSTRG.3336	681	782	595	1216	674	1977	15	146	556	418	412	574	7.24	4.07	6.66	7.82	7.19	9.28	0.2	1.13	3.1	2.51	2.51	2.65	7.04333	2.01667	-1.8043	3.14681e-05	0.00104438	--	XP_015135358.2 monocyte to macrophage differentiation factor isoform X2 [Gallus gallus]	-	-	-	-	-	-	-
ENSGALG00000023122	3	16	10	7	1	21	219	88	41	22	35	32	0.18	0.48	0.64	0.26	0.06	0.57	16.73	3.94	1.31	0.76	1.23	0.85	0.365	4.13667	3.5025	3.14789e-05	0.00104438	SULT1B	sulfotransferase family, cytosolic, 1B [Source:NCBI gene;Acc:422661]	-	-	-	-	-	GO:0008146//sulfotransferase activity	GO:0006805//xenobiotic metabolic process;GO:0042403//thyroid hormone metabolic process;GO:0051923//sulfation
ENSGALG00000034855	135	382	159	370	120	515	1067	1049	648	686	594	753	2.65	3.84	3.18	4.56	2.26	4.7	26.99	15.56	6.85	7.91	7.2	6.64	3.53167	11.8583	1.7475	3.15284e-05	0.0010448	HK2	hexokinase 2 [Source:NCBI gene;Acc:374044]	Metabolism;Human Diseases;Organismal Systems;Environmental Information Processing;Metabolism;Human Diseases;Metabolism;Metabolism;Human Diseases;Organismal Systems;Metabolism;Metabolism;Metabolism;Metabolism	Global and overview maps;Infectious disease: bacterial;Endocrine system;Signal transduction;Global and overview maps;Cancer: overview;Carbohydrate metabolism;Carbohydrate metabolism;Endocrine and metabolic disease;Digestive system;Carbohydrate metabolism;Carbohydrate metabolism;Carbohydrate metabolism;Biosynthesis of other secondary metabolites	ko01100//Metabolic pathways;ko05131//Shigellosis;ko04910//Insulin signaling pathway;ko04066//HIF-1 signaling pathway;ko01200//Carbon metabolism;ko05230//Central carbon metabolism in cancer;ko00010//Glycolysis / Gluconeogenesis;ko00520//Amino sugar and nucleotide sugar metabolism;ko04930//Type II diabetes mellitus;ko04973//Carbohydrate digestion and absorption;ko00051//Fructose and mannose metabol…	K00844;K00844;K00844;K00844;K00844;K00844;K00844;K00844;K00844;K00844;K00844;K00844;K00844;K00844	GO:0005739//mitochondrion;GO:0005741//mitochondrial outer membrane;GO:0005813//centrosome;GO:0005829//cytosol;GO:0043231//intracellular membrane-bounded organelle	GO:0004340//glucokinase activity;GO:0004396//hexokinase activity;GO:0005524//ATP binding;GO:0005536//glucose binding;GO:0016773//phosphotransferase activity, alcohol group as acceptor	GO:0001678//cellular glucose homeostasis;GO:0005975//carbohydrate metabolic process;GO:0006096//glycolytic process;GO:0008637//apoptotic mitochondrial changes;GO:0045766//positive regulation of angiogenesis;GO:0051156//glucose 6-phosphate metabolic process;GO:0072655//establishment of protein localization to mitochondrion;GO:0072656//maintenance of protein location in mitochondrion;GO:1904925//po…
ENSGALG00000032349	538	942	699	575	387	886	1740	2827	1960	1888	2069	1584	7.86	6.74	10.75	5.08	5.67	5.71	31.83	30.19	15.01	15.59	17.31	10.04	6.96833	19.995	1.5208	3.15974e-05	0.00104585	CDH5	cadherin 5 [Source:NCBI gene;Acc:374068]	Environmental Information Processing;Human Diseases;Organismal Systems	Signaling molecules and interaction;Cardiovascular disease;Immune system	ko04514//Cell adhesion molecules;ko05418//Fluid shear stress and atherosclerosis;ko04670//Leukocyte transendothelial migration	K06533;K06533;K06533	GO:0005654//nucleoplasm;GO:0005886//plasma membrane;GO:0005911//cell-cell junction;GO:0005912//adherens junction;GO:0005923//bicellular tight junction;GO:0009897//external side of plasma membrane;GO:0009986//cell surface;GO:0016020//membrane;GO:0016021//integral component of membrane;GO:0016342//catenin complex;GO:0030054//cell junction;GO:0031965//nuclear membrane;GO:0071944//cell periphery	GO:0005102//receptor binding;GO:0005509//calcium ion binding;GO:0008013//beta-catenin binding;GO:0019903//protein phosphatase binding;GO:0043184//vascular endothelial growth factor receptor 2 binding;GO:0044325//ion channel binding;GO:0045296//cadherin binding;GO:0046872//metal ion binding;GO:0070051//fibrinogen binding;GO:0070700//BMP receptor binding;GO:1990782//protein tyrosine kinase binding	GO:0000902//cell morphogenesis;GO:0001932//regulation of protein phosphorylation;GO:0001944//vasculature development;GO:0001955//blood vessel maturation;GO:0006874//cellular calcium ion homeostasis;GO:0007043//cell-cell junction assembly;GO:0007155//cell adhesion;GO:0007156//homophilic cell adhesion via plasma membrane adhesion molecules;GO:0007179//transforming growth factor beta receptor signal…
ENSGALG00000030602	35	114	77	46	14	52	307	528	183	304	209	146	0.81	1.3	1.89	0.65	0.33	0.53	8.94	8.98	2.23	4	2.78	1.47	0.918333	4.73333	2.3658	3.18274e-05	0.00105224	ADAM33	ADAM metallopeptidase domain 33 [Source:NCBI gene;Acc:422948]	-	-	-	-	-	GO:0004222//metalloendopeptidase activity;GO:0008237//metallopeptidase activity	GO:0006508//proteolysis
ENSGALG00000047290	11	29	27	33	11	43	218	182	76	72	74	95	0.23	0.3	0.6	0.42	0.23	0.4	5.77	2.81	0.84	0.86	0.9	0.87	0.363333	2.00833	2.4666	3.19838e-05	0.00105598	KIAA1755	KIAA1755 ortholog [Source:NCBI gene;Acc:101750666]	-	-	-	-	-	-	-
MSTRG.27178	436	398	301	1441	463	2011	2	77	256	239	233	325	2.23	1	1.62	4.45	2.37	4.54	0.01	0.29	0.69	0.69	0.68	0.72	2.70167	0.513333	-2.3959	3.20151e-05	0.00105598	--	KFQ70742.1 hypothetical protein N335_04952, partial [Phaethon lepturus]	-	-	-	-	-	-	-
ENSGALG00000031384	829	340	584	272	590	277	21	111	201	211	227	287	83.16	16.72	61.72	16.51	59.41	12.27	2.64	8.14	10.57	11.97	13.05	12.5	41.6317	9.81167	-2.0851	3.23206e-05	0.00106481	THUMPD1	THUMP domain containing 1 [Source:HGNC Symbol;Acc:HGNC:23807]	-	-	-	-	-	GO:0003723//RNA binding	GO:0006400//tRNA modification
MSTRG.10416	45	280	51	113	37	184	433	608	337	300	261	308	1.15	3.52	1.38	1.75	0.95	2.09	13.92	11.41	4.53	4.35	3.84	3.43	1.80667	6.91333	1.9361	3.25191e-05	0.0010701	Syt10	XP_046785959.1 ras GTPase-activating protein 4 isoform X1 [Gallus gallus]	-	-	-	-	-	-	-
ENSGALG00000006388	7	32	11	17	16	41	241	235	86	51	37	48	0.1	0.22	0.16	0.14	0.22	0.25	4.2	2.39	0.63	0.4	0.29	0.29	0.181667	1.36667	2.9113	3.27762e-05	0.00107606	IL16	interleukin 16 [Source:NCBI gene;Acc:374270]	Environmental Information Processing	Signaling molecules and interaction	ko04060//Cytokine-cytokine receptor interaction	K22628	-	GO:0005125//cytokine activity;GO:0005515//protein binding	GO:0030595//leukocyte chemotaxis;GO:0050930//induction of positive chemotaxis
ENSGALG00000039022	7	15	7	6	3	5	220	124	26	19	14	20	0.17	0.18	0.18	0.09	0.08	0.05	6.52	2.14	0.34	0.26	0.2	0.21	0.125	1.61167	3.6886	3.28384e-05	0.00107686	PDE1B	phosphodiesterase 1B [Source:NCBI gene;Acc:777528]	Metabolism;Environmental Information Processing;Organismal Systems;Metabolism;Human Diseases;Organismal Systems;Organismal Systems	Global and overview maps;Signal transduction;Sensory system;Nucleotide metabolism;Substance dependence;Endocrine system;Sensory system	ko01100//Metabolic pathways;ko04020//Calcium signaling pathway;ko04740//Olfactory transduction;ko00230//Purine metabolism;ko05032//Morphine addiction;ko04924//Renin secretion;ko04742//Taste transduction	K13755;K13755;K13755;K13755;K13755;K13755;K13755	-	GO:0004114//3',5'-cyclic-nucleotide phosphodiesterase activity;GO:0004115//3',5'-cyclic-AMP phosphodiesterase activity;GO:0008081//phosphoric diester hydrolase activity;GO:0047555//3',5'-cyclic-GMP phosphodiesterase activity	GO:0001505//regulation of neurotransmitter levels;GO:0001975//response to amphetamine;GO:0007165//signal transduction;GO:0007626//locomotory behavior;GO:0008542//visual learning;GO:0030224//monocyte differentiation;GO:0036006//cellular response to macrophage colony-stimulating factor stimulus;GO:0042053//regulation of dopamine metabolic process;GO:0042428//serotonin metabolic process;GO:0097011//…
ENSGALG00000026311	7	21	35	9	8	12	162	789	100	46	46	38	0.41	0.61	2.18	0.32	0.47	0.31	11.98	34.05	3.09	1.54	1.56	0.97	0.716667	8.865	3.6287	3.29211e-05	0.00107832	C12orf75	chromosome 12 open reading frame 75 [Source:NCBI gene;Acc:771624]	-	-	-	-	-	-	-
ENSGALG00000029381	12	42	20	56	9	75	562	166	125	83	84	102	0.78	1.33	1.36	2.19	0.58	2.14	45.57	7.86	4.24	3.04	3.11	2.87	1.39667	11.115	2.9924	3.30644e-05	0.00108176	TAP2	NP_001092827.1 antigen peptide transporter 2 [Gallus gallus]	Human Diseases;Human Diseases;Cellular Processes;Human Diseases;Human Diseases;Human Diseases;Organismal Systems;Environmental Information Processing	Infectious disease: viral;Infectious disease: viral;Transport and catabolism;Infectious disease: viral;Infectious disease: viral;Immune disease;Immune system;Membrane transport	ko05169//Epstein-Barr virus infection;ko05168//Herpes simplex virus 1 infection;ko04145//Phagosome;ko05163//Human cytomegalovirus infection;ko05170//Human immunodeficiency virus 1 infection;ko05340//Primary immunodeficiency;ko04612//Antigen processing and presentation;ko02010//ABC transporters	K05654;K05654;K05654;K05654;K05654;K05654;K05654;K05654	GO:0016020//membrane;GO:0016021//integral component of membrane	GO:0000166//nucleotide binding;GO:0005524//ATP binding	GO:0055085//transmembrane transport
ENSGALG00000003670	1289	1053	1256	1067	1432	1110	353	645	503	629	569	733	32.21	12.9	33.06	16.13	35.91	12.25	11.05	11.79	6.59	8.89	8.14	7.95	23.7433	9.06833	-1.3886	3.33287e-05	0.00108884	MAFB	MAF bZIP transcription factor B [Source:NCBI gene;Acc:419173]	Organismal Systems	Endocrine system	ko04928//Parathyroid hormone synthesis, secretion and action	K09036	GO:0005634//nucleus;GO:0005667//transcription factor complex;GO:0090575//RNA polymerase II transcription factor complex	GO:0000978//RNA polymerase II core promoter proximal region sequence-specific DNA binding;GO:0000981//RNA polymerase II transcription factor activity, sequence-specific DNA binding;GO:0001228//transcriptional activator activity, RNA polymerase II transcription regulatory region sequence-specific binding;GO:0003677//DNA binding;GO:0003700//transcription factor activity, sequence-specific DNA bindi…	GO:0006355//regulation of transcription, DNA-templated;GO:0006357//regulation of transcription from RNA polymerase II promoter;GO:0007379//segment specification;GO:0007585//respiratory gaseous exchange;GO:0010467//gene expression;GO:0016485//protein processing;GO:0021571//rhombomere 5 development;GO:0021572//rhombomere 6 development;GO:0021599//abducens nerve formation;GO:0030216//keratinocyte di…
ENSGALG00000043671	81	260	76	110	22	121	1120	627	295	331	320	350	5.04	7.85	5.01	4.19	1.39	3.34	86.41	28.21	9.37	11.55	11.26	9.3	4.47	26.0167	2.5411	3.33578e-05	0.00108884	ARHGAP32	POI29409.1 hypothetical protein CIB84_006841, partial [Bambusicola thoracicus]	-	-	-	-	GO:0001650//fibrillar center;GO:0005654//nucleoplasm;GO:0005794//Golgi apparatus;GO:0005938//cell cortex;GO:0015629//actin cytoskeleton	GO:0005096//GTPase activator activity	GO:0007264//small GTPase mediated signal transduction;GO:0050790//regulation of catalytic activity
ENSGALG00000043088	16	41	8	37	7	52	140	192	88	86	72	59	0.21	0.27	0.11	0.3	0.1	0.31	2.38	1.91	0.63	0.66	0.56	0.35	0.216667	1.08167	2.3197	3.34064e-05	0.00108917	ROBO4	roundabout guidance receptor 4 [Source:NCBI gene;Acc:107055040]	-	-	-	-	GO:0005886//plasma membrane;GO:0030424//axon	GO:0005515//protein binding;GO:0098632//protein binding involved in cell-cell adhesion	GO:0007155//cell adhesion;GO:0007156//homophilic cell adhesion via plasma membrane adhesion molecules;GO:0007411//axon guidance;GO:0070593//dendrite self-avoidance
ENSGALG00000006642	43	122	42	110	45	146	119	208	191	146	192	211	1.18	1.64	1.21	1.82	1.24	1.77	4.08	4.17	2.74	2.26	3.01	2.51	1.47667	3.12833	1.0831	3.34903e-05	0.00109065	ADORA2A	adenosine A2a receptor [Source:NCBI gene;Acc:427705]	Environmental Information Processing;Environmental Information Processing;Human Diseases;Environmental Information Processing;Environmental Information Processing;Human Diseases;Organismal Systems	Signaling molecules and interaction;Signal transduction;Neurodegenerative disease;Signal transduction;Signal transduction;Substance dependence;Circulatory system	ko04080//Neuroactive ligand-receptor interaction;ko04020//Calcium signaling pathway;ko05012//Parkinson disease;ko04024//cAMP signaling pathway;ko04015//Rap1 signaling pathway;ko05034//Alcoholism;ko04270//Vascular smooth muscle contraction	K04266;K04266;K04266;K04266;K04266;K04266;K04266	GO:0005886//plasma membrane;GO:0005887//integral component of plasma membrane;GO:0016020//membrane;GO:0016021//integral component of membrane	GO:0001609//G-protein coupled adenosine receptor activity;GO:0004930//G-protein coupled receptor activity;GO:0019899//enzyme binding;GO:0042802//identical protein binding	GO:0001963//synaptic transmission, dopaminergic;GO:0001973//adenosine receptor signaling pathway;GO:0001975//response to amphetamine;GO:0007186//G-protein coupled receptor signaling pathway;GO:0007189//adenylate cyclase-activating G-protein coupled receptor signaling pathway;GO:0007626//locomotory behavior;GO:0010035//response to inorganic substance;GO:0014074//response to purine-containing compo…
ENSGALG00000048178	107	352	94	306	72	471	839	957	544	596	536	567	2.73	4.4	2.53	4.72	1.84	5.3	26.81	17.85	7.28	8.6	7.83	6.28	3.58667	12.4417	1.7945	3.42638e-05	0.00111456	SLC27A3	long-chain fatty acid transport protein 3-like [Source:NCBI gene;Acc:107049496]	Human Diseases	Endocrine and metabolic disease	ko04931//Insulin resistance	K08772	GO:0005739//mitochondrion;GO:0005783//endoplasmic reticulum;GO:0016021//integral component of membrane	GO:0004467//long-chain fatty acid-CoA ligase activity;GO:0031957//very long-chain fatty acid-CoA ligase activity	GO:0001676//long-chain fatty acid metabolic process;GO:0015908//fatty acid transport
ENSGALG00000032143	66	92	292	124	68	230	1270	1433	721	942	551	362	2.19	1.5	10.21	2.49	2.27	3.37	52.84	34.81	12.55	17.69	10.48	5.21	3.67167	22.2633	2.6002	3.43379e-05	0.00111569	CRISPLD2	cysteine rich secretory protein LCCL domain containing 2 [Source:NCBI gene;Acc:415818]	-	-	-	-	GO:0005576//extracellular region;GO:0030133//transport vesicle;GO:0031012//extracellular matrix	GO:0005539//glycosaminoglycan binding;GO:0008201//heparin binding	GO:0030198//extracellular matrix organization;GO:0060325//face morphogenesis
ENSGALG00000002010	1415	1135	1138	1321	1422	1437	203	495	903	883	899	1271	80.42	31.62	68.14	45.42	81.12	36.06	14.45	20.58	26.91	28.38	29.27	31.35	57.13	25.1567	-1.1833	3.44748e-05	0.00111827	SNIP1	Smad nuclear interacting protein 1 [Source:NCBI gene;Acc:419616]	-	-	-	-	GO:0005634//nucleus;GO:0005654//nucleoplasm;GO:0005829//cytosol;GO:0071005//U2-type precatalytic spliceosome	GO:0005515//protein binding	GO:0000398//mRNA splicing, via spliceosome;GO:0006357//regulation of transcription from RNA polymerase II promoter;GO:0007249//I-kappaB kinase/NF-kappaB signaling;GO:0035196//production of miRNAs involved in gene silencing by miRNA
ENSGALG00000025937	185	1709	510	695	163	1229	1311	3668	3321	2180	1830	1936	5.69	25.78	16.53	12.94	5.03	16.7	50.53	82.54	53.58	37.93	32.26	25.85	13.7783	47.115	1.7738	3.44965e-05	0.00111827	FXYD6	FXYD domain containing ion transport regulator 6 [Source:NCBI gene;Acc:770406]	-	-	-	-	GO:0005886//plasma membrane;GO:0016020//membrane	-	GO:0043269//regulation of ion transport
MSTRG.1436	16	32	43	46	21	53	307	162	145	162	102	95	0.65	0.63	1.83	1.13	0.85	0.95	15.56	4.79	3.08	3.71	2.36	1.67	1.00667	5.195	2.3675	3.49324e-05	0.00112981	H1-3	NP_001038138.1 histone H5 [Gallus gallus]	-	-	-	-	-	-	-
MSTRG.7781	110	1	105	143	126	218	0	5	23	18	22	33	2.09	0.01	2.1	1.65	2.41	1.83	0	0.07	0.23	0.19	0.24	0.27	1.68167	0.166667	-3.3349	3.51044e-05	0.0011315	--	KFV14947.1 hypothetical protein N339_02630, partial [Pterocles gutturalis]	-	-	-	-	-	-	-
ENSGALG00000049067	5	7	19	13	9	19	18	127	82	151	76	29	0.42	0.29	1.69	0.66	0.76	0.71	1.9	7.82	3.62	7.19	3.67	1.06	0.755	4.21	2.4793	3.54305e-05	0.00113812	RIMS1	regulating synaptic membrane exocytosis 1 [Source:NCBI gene;Acc:421867]	Organismal Systems;Organismal Systems	Nervous system;Nervous system	ko04723//Retrograde endocannabinoid signaling;ko04721//Synaptic vesicle cycle	K15291;K15291	GO:0016020//membrane	GO:0031267//small GTPase binding	GO:0006887//exocytosis
ENSGALG00000032342	120	332	75	207	101	391	256	433	358	441	411	546	4.47	6.07	2.95	4.67	3.78	6.44	11.96	11.81	7	9.3	8.78	8.83	4.73	9.61333	1.0232	3.55804e-05	0.00114164	MIGA2	mitoguardin 2 [Source:NCBI gene;Acc:427765]	-	-	-	-	-	-	GO:0008053//mitochondrial fusion;GO:0060348//bone development
[truncated: 2,262 more rows]

## Sheet: Sheet2
id	LPR1_count	LPR2_count	LPR3_count	LPR4_count	LPR5_count	LPR6_count	HPR1_count	HPR2_count	HPR3_count	HPR4_count	HPR5_count	HPR6_count	p-value	FC-value	LPR_mean	HPR_mean	log2(fc)	PValue	FDR	Symbol	Description	KEGG_A_class	KEGG_B_class	Pathway	K_ID	GO Component	GO Function	GO Process
MSTRG.15310	693	994	635	929	433	1518	1	1	7	2	5	5	0.000115695	0.00403691	11.75	0.0383333	-8.2598	6.26474e-98	1.77292e-93	--	-	-	-	-	-	-	-	-
MSTRG.30660	3	22	2	15	9	13	253	267	487	396	498	637	2.32258e-05	39.6562	0.14	5.55833	5.3112	1.45386e-63	2.05721e-59	--	XP_040513250.1 syntaxin-4-like isoform X1, partial [Gallus gallus]	-	-	-	-	-	-	-
MSTRG.29597	172	266	278	313	112	526	8	5	10	3	6	15	0.000463807	0.0281944	8.635	0.233333	-5.2097	8.91099e-39	6.83306e-35	--	-	-	-	-	-	-	-	-
MSTRG.31947	500	469	451	467	344	587	8	31	53	41	44	65	6.8873e-08	0.0858765	5.49833	0.361667	-3.9263	9.65803e-39	6.83306e-35	--	KFV72086.1 hypothetical protein N308_05504, partial [Struthio camelus australis]	-	-	-	-	-	-	-
MSTRG.27372	167	344	134	155	91	211	0	8	7	11	9	18	0.0003293	0.0480944	3.75667	0.141667	-4.7289	7.17862e-35	4.0631e-31	--	-	-	-	-	-	-	-	-
MSTRG.26211	154	455	153	331	148	586	7	43	85	51	49	73	0.00399203	0.168582	2.36667	0.358333	-2.7235	9.31573e-25	4.39392e-21	--	-	-	-	-	-	-	-	-
MSTRG.27134	284	184	256	259	190	255	1	14	25	16	21	32	8.3949e-08	0.0763305	3.655	0.196667	-4.216	1.55182e-23	5.76679e-20	--	-	-	-	-	-	-	-	-
[truncated: 3,043 more rows]

## Sheet: Sheet3
id	LPR1_count	LPR2_count	LPR3_count	LPR4_count	LPR5_count	LPR6_count	HPR1_count	HPR2_count	HPR3_count	HPR4_count	HPR5_count	HPR6_count	p-value	FC-value	LPR_mean	HPR_mean	log2(fc)	PValue	FDR	Symbol	Description	KEGG_A_class	KEGG_B_class	Pathway	K_ID	GO Component	GO Function	GO Process
[truncated: 3,050 more rows]

[truncated: 1 more sheets: Sheet4]
