# Supplementary material for: Integrative Transcriptome Analysis Across Follicles Highlights Key Regulatory Pathways in Low and High-Egg-Laying Hens
Source: Animals (Basel). 2025 Nov 15;15(22):3300. doi: 10.3390/ani15223300 (PMC12649194; doi:10.3390/ani15223300)
Supplement: Supplementary file 1 [file animals-15-03300-s001.zip › table_S8_Heatmap_LSW-vs-HSW.filter.xlsx]

## Sheet: Sheet1
id	LSW1_count	LSW2_count	LSW3_count	LSW4_count	LSW5_count	LSW6_count	HSW1_count	HSW2_count	HSW3_count	HSW4_count	HSW5_count	HSW6_count	LSW1_fpkm	LSW2_fpkm	LSW3_fpkm	LSW4_fpkm	LSW5_fpkm	LSW6_fpkm	HSW1_fpkm	HSW2_fpkm	HSW3_fpkm	HSW4_fpkm	HSW5_fpkm	HSW6_fpkm	LSW_mean	HSW_mean	log2(fc)	PValue	FDR	Symbol	Description	KEGG_A_class	KEGG_B_class	Pathway	K_ID	GO Component	GO Function	GO Process
MSTRG.10294	121	133	116	124	102	76	675	617	668	934	853	1049	1.21	1.08	1.2	1.24	1.04	0.94	9.42	7.82	9.18	10.59	9.64	9.59	1.11833	9.37333	3.0672	1.13712e-202	2.70454e-198	--	XP_050182622.1 transforming growth factor beta regulator 1-like [Myiozetetes cayanensis]	-	-	-	-	-	-	-
ENSGALG00000014337	32	39	38	32	33	15	269	329	309	305	364	353	0.22	0.22	0.27	0.21	0.23	0.13	2.63	2.93	3	2.42	2.89	2.27	0.213333	2.69	3.6564	1.61555e-121	1.92121e-117	NWD2	NACHT and WD repeat domain containing 2 [Source:NCBI gene;Acc:428789]	-	-	-	-	-	GO:0005515//protein binding	-
ENSGALG00000039205	1151	1661	1063	813	660	523	8	13	2	14	7	22	25.62	29.84	24.44	17.98	14.89	14.33	0.25	0.36	0.07	0.37	0.18	0.45	21.1833	0.28	-6.2414	4.02648e-94	3.19219e-90	cct3	T-complex protein 1 subunit gamma-like [Source:NCBI gene;Acc:101751456]	-	-	-	-	-	GO:0005524//ATP binding;GO:0016887//ATPase activity;GO:0051082//unfolded protein binding	GO:0006457//protein folding
MSTRG.30660	15	27	15	17	25	10	336	402	260	246	233	438	0.17	0.25	0.18	0.2	0.3	0.14	5.54	6.02	4.22	3.3	3.11	4.72	0.206667	4.485	4.4397	3.14411e-79	1.86949e-75	--	XP_040513250.1 syntaxin-4-like isoform X1, partial [Gallus gallus]	-	-	-	-	-	-	-
ENSGALG00000031593	762	855	599	700	601	503	2170	2787	1865	2434	1872	2445	41.17	37.29	33.44	37.58	32.94	33.49	165.55	193.27	140.17	151.08	115.81	122.04	35.985	147.987	2.04	1.10603e-57	5.26118e-54	TMSB15B	thymosin beta 15B [Source:NCBI gene;Acc:100502566]	-	-	-	-	GO:0005737//cytoplasm;GO:0005856//cytoskeleton	GO:0003779//actin binding;GO:0003785//actin monomer binding	GO:0007015//actin filament organization;GO:0030334//regulation of cell migration;GO:0042989//sequestering of actin monomers
MSTRG.22618	542	559	358	514	490	351	1701	1713	1657	1745	2097	1435	8.11	6.26	5.57	5.29	6.32	5.67	21.67	19.22	21.93	19.71	23.5	13	6.20333	19.8383	1.6772	2.45713e-48	8.34862e-45	ERVK-18	AGL81185.1 gag and reverse transcriptase polyprotein precursor [Gallus gallus]	-	-	-	-	-	-	-
MSTRG.9304	7	3	3	3	5	2	91	71	84	89	87	116	0.13	0.05	0.06	0.06	0.1	0.05	2.45	1.74	2.23	1.95	1.9	2.05	0.075	2.05333	4.7749	4.2119e-47	1.2522e-43	--	-	-	-	-	-	-	-	-
ENSGALG00000015683	2390	2780	2252	2696	2692	2333	677	740	807	1038	917	1292	69.8	65.54	67.96	78.25	79.76	83.96	27.92	27.74	32.79	34.83	30.67	34.86	74.2117	31.4683	-1.2377	4.12813e-43	1.09093e-39	GNG10	G protein subunit gamma 10 [Source:NCBI gene;Acc:769603]	Human Diseases;Environmental Information Processing;Human Diseases;Environmental Information Processing;Human Diseases;Human Diseases;Organismal Systems;Human Diseases;Organismal Systems;Environmental Information Processing;Organismal Systems;Organismal Systems;Organismal Systems;Organismal Systems;Organismal Systems;Organismal Systems;Human Diseases;Organismal Systems	Cancer: overview;Signal transduction;Infectious disease: viral;Signal transduction;Infectious disease: viral;Infectious disease: viral;Immune system;Substance dependence;Nervous system;Signal transduction;Endocrine system;Nervous system;Nervous system;Nervous system;Nervous system;Environmental adaptation;Substance dependence;Nervous system	ko05200//Pathways in cancer;ko04151//PI3K-Akt signaling pathway;ko05163//Human cytomegalovirus infection;ko04014//Ras signaling pathway;ko05170//Human immunodeficiency virus 1 infection;ko05167//Kaposi sarcoma-associated herpesvirus infection;ko04062//Chemokine signaling pathway;ko05034//Alcoholism;ko04723//Retrograde endocannabinoid signaling;ko04371//Apelin signaling pathway;ko04926//Relaxin si…	K04545;K04545;K04545;K04545;K04545;K04545;K04545;K04545;K04545;K04545;K04545;K04545;K04545;K04545;K04545;K04545;K04545;K04545	GO:0005834//heterotrimeric G-protein complex	GO:0031681//G-protein beta-subunit binding	GO:0007186//G-protein coupled receptor signaling pathway
MSTRG.5672	0	0	1	6	5	4	355	239	214	191	295	134	0	0	0.03	0.11	0.1	0.09	5.18	3.39	3.01	2.18	3.5	1.41	0.055	3.11167	5.8221	3.43219e-41	8.16311e-38	gag	XP_046761090.1 uncharacterized protein LOC107057342 [Gallus gallus]	-	-	-	-	-	-	-
MSTRG.9658	246	398	392	307	273	274	50	57	44	50	40	89	1.62	2.11	2.67	2.01	1.82	2.22	0.46	0.48	0.4	0.38	0.3	0.54	2.075	0.426667	-2.2819	3.9447e-41	8.52915e-38	--	-	-	-	-	-	-	-	-
ENSGALG00000000625	337	415	296	398	321	274	483	498	476	603	600	678	7.29	7.13	6.7	8.89	7.22	7.62	15.37	14.23	14.86	15.88	15.68	14.09	7.475	15.0183	1.0066	1.38541e-40	2.74587e-37	MAPT	microtubule associated protein tau [Source:NCBI gene;Acc:426737]	Human Diseases;Human Diseases;Environmental Information Processing;Human Diseases	Neurodegenerative disease;Neurodegenerative disease;Signal transduction;Neurodegenerative disease	ko05022//Pathways of neurodegeneration - multiple diseases;ko05010//Alzheimer disease;ko04010//MAPK signaling pathway;ko05012//Parkinson disease	K04380;K04380;K04380;K04380	GO:0005737//cytoplasm;GO:0005829//cytosol;GO:0005856//cytoskeleton;GO:0005874//microtubule;GO:0005886//plasma membrane;GO:0016020//membrane;GO:0030424//axon;GO:0030425//dendrite;GO:0042995//cell projection	GO:0008017//microtubule binding;GO:0015631//tubulin binding	-
ENSGALG00000048294	233	234	165	262	280	195	873	783	1080	1002	1408	803	7.74	6.27	5.66	8.64	9.44	7.98	40.98	33.4	49.91	38.26	53.55	24.65	7.62167	40.125	2.3963	2.74642e-38	5.02468e-35	gag	XP_015137376.2 endogenous retrovirus group K member 113 Gag polyprotein-like [Gallus gallus]	-	-	-	-	-	GO:0003676//nucleic acid binding;GO:0008270//zinc ion binding;GO:0046872//metal ion binding	GO:0016032//viral process
MSTRG.31947	163	193	197	230	112	169	14	14	9	15	22	29	1.38	1.32	1.73	1.97	0.98	1.8	0.17	0.16	0.11	0.15	0.21	0.23	1.53	0.171667	-3.1558	1.46006e-37	2.48043e-34	--	KFV72086.1 hypothetical protein N308_05504, partial [Struthio camelus australis]	-	-	-	-	-	-	-
ENSGALG00000052879	129	151	129	91	99	86	9	10	3	9	13	18	1.53	1.44	1.58	1.07	1.19	1.25	0.15	0.15	0.05	0.12	0.18	0.2	1.34333	0.141667	-3.2452	4.92555e-37	7.80995e-34	ZNF621	XP_025001630.1 zinc finger protein 135-like isoform X1 [Gallus gallus]	-	-	-	-	-	GO:0000978//RNA polymerase II core promoter proximal region sequence-specific DNA binding;GO:0000981//RNA polymerase II transcription factor activity, sequence-specific DNA binding;GO:0046872//metal ion binding	GO:0006355//regulation of transcription, DNA-templated;GO:0006357//regulation of transcription from RNA polymerase II promoter
MSTRG.20850	249	289	264	305	224	271	25	20	40	48	49	71	2.56	2.33	2.75	2.92	1.73	3.06	0.25	0.17	0.36	0.37	0.37	0.43	2.55833	0.325	-2.9767	2.14116e-36	3.18283e-33	--	XP_048796730.1 transmembrane protein 170B isoform X1 [Lagopus muta]	-	-	-	-	-	-	-
MSTRG.19959	171	196	142	135	115	122	23	22	23	30	23	40	4.01	3.71	3.44	3.15	2.74	3.53	0.76	0.66	0.75	0.81	0.62	0.87	3.43	0.745	-2.2029	4.56659e-36	6.38892e-33	--	KAF6027711.1 hypothetical protein EB796_013984 [Bugula neritina]	-	-	-	-	-	-	-
ENSGALG00000050052	5	12	5	9	15	10	91	80	117	96	102	82	0.09	0.16	0.09	0.15	0.25	0.19	2.06	1.66	2.61	1.78	1.89	1.22	0.155	1.87	3.5927	9.19202e-36	1.21457e-32	gag-pol	AGL81188.1 gag and reverse transcriptase polyprotein precursor [Gallus gallus]	-	-	-	-	-	GO:0003676//nucleic acid binding;GO:0003677//DNA binding;GO:0003964//RNA-directed DNA polymerase activity;GO:0004518//nuclease activity;GO:0004519//endonuclease activity;GO:0004523//RNA-DNA hybrid ribonuclease activity;GO:0008270//zinc ion binding;GO:0016740//transferase activity;GO:0016779//nucleotidyltransferase activity;GO:0016787//hydrolase activity;GO:0035613//RNA stem-loop binding;GO:004687…	GO:0006278//RNA-dependent DNA replication;GO:0015074//DNA integration;GO:0044260//cellular macromolecule metabolic process;GO:0090305//nucleic acid phosphodiester bond hydrolysis;GO:0090502//RNA phosphodiester bond hydrolysis, endonucleolytic
MSTRG.30624	1762	1908	1339	1753	1252	1173	3045	3123	3336	3746	4073	3240	24.55	21.45	19.28	24.27	17.69	20.14	59.9	55.85	64.65	59.96	64.97	41.7	21.23	57.8383	1.4459	4.61855e-33	5.78145e-30	env	CAA42505.1 pol, partial [Gallus gallus]	-	-	-	-	-	-	-
MSTRG.30959	3305	3225	2353	4349	3255	2637	8059	8379	8929	9305	11182	8230	17.37	13.68	12.78	22.72	17.36	17.08	59.81	56.53	65.28	56.19	67.3	39.96	16.8317	57.5117	1.7727	4.41396e-32	5.24908e-29	pol	XP_040523492.2 endogenous retrovirus group K member 10 Gag polyprotein-like isoform X2 [Gallus gallus]	-	-	-	-	-	-	-
ENSGALG00000053931	296	332	278	110	135	88	6	9	5	3	8	11	4.27	3.86	4.14	1.58	1.98	1.57	0.11	0.16	0.11	0.05	0.13	0.15	2.9	0.118333	-4.6151	7.16255e-32	8.1121e-29	gag-pol	XP_014810274.1 PREDICTED: uncharacterized protein LOC106895380 [Calidris pugnax]	-	-	-	-	-	GO:0003676//nucleic acid binding;GO:0004523//RNA-DNA hybrid ribonuclease activity	GO:0015074//DNA integration;GO:0044260//cellular macromolecule metabolic process;GO:0090502//RNA phosphodiester bond hydrolysis, endonucleolytic
MSTRG.29778	332	449	405	366	354	320	48	75	61	50	64	152	2.57	2.8	3.24	2.81	2.78	3.05	0.52	0.74	0.66	0.44	0.57	1.09	2.875	0.67	-2.1013	1.95735e-31	2.11607e-28	--	XP_052661100.1 cytoskeleton-associated protein 5-like [Harpia harpyja]	-	-	-	-	-	-	-
ENSGALG00000007112	288	430	387	420	297	298	77	89	87	101	95	160	3.77	4.52	5.35	5.56	3.98	4.81	1.4	1.51	1.56	1.56	1.48	1.92	4.665	1.57167	-1.5696	2.71153e-31	2.80395e-28	LINS1	ceramide synthase 3 [Source:NCBI gene;Acc:426648]	-	-	-	-	-	-	GO:0050890//cognition
MSTRG.23551	67	83	76	84	90	71	4	3	5	2	5	11	1.01	1.01	1.18	1.26	1.38	1.32	0.09	0.06	0.1	0.03	0.09	0.15	1.19333	0.0866667	-3.7834	3.73213e-31	3.69854e-28	--	-	-	-	-	-	-	-	-
ENSGALG00000033195	733	1210	819	1004	985	704	1492	1500	1289	1669	1689	1783	12.52	16.75	14.5	17.08	17.1	14.87	36.14	33	30.74	32.85	33.17	28.22	15.47	32.3533	1.0644	7.21816e-31	6.86707e-28	IGF2BP2	insulin like growth factor 2 mRNA binding protein 2 [Source:NCBI gene;Acc:424865]	-	-	-	-	GO:0005634//nucleus;GO:0005737//cytoplasm;GO:0005829//cytosol;GO:0005856//cytoskeleton	GO:0003676//nucleic acid binding;GO:0003723//RNA binding;GO:0003729//mRNA binding;GO:0003730//mRNA 3'-UTR binding;GO:0048027//mRNA 5'-UTR binding	GO:0007399//nervous system development;GO:0010468//regulation of gene expression;GO:0051028//mRNA transport;GO:0051252//regulation of RNA metabolic process
ENSGALG00000047380	244	264	176	132	184	113	670	686	546	588	644	565	3.5	3.06	2.6	1.9	2.72	2.01	13.61	12.69	10.94	9.71	10.6	7.55	2.63167	10.85	2.0436	8.36573e-31	7.65271e-28	MR1	MHC class I polypeptide-related sequence A [Source:NCBI gene;Acc:417067]	Human Diseases;Human Diseases;Cellular Processes;Human Diseases;Cellular Processes;Human Diseases;Human Diseases;Human Diseases;Human Diseases;Human Diseases;Environmental Information Processing;Cellular Processes;Human Diseases;Human Diseases;Human Diseases;Organismal Systems;Human Diseases;Human Diseases	Infectious disease: viral;Infectious disease: viral;Transport and catabolism;Infectious disease: viral;Transport and catabolism;Infectious disease: viral;Infectious disease: viral;Infectious disease: viral;Cancer: overview;Infectious disease: viral;Signaling molecules and interaction;Cell growth and death;Cardiovascular disease;Immune disease;Immune disease;Immune system;Endocrine and metabolic d…	ko05165//Human papillomavirus infection;ko05169//Epstein-Barr virus infection;ko04144//Endocytosis;ko05168//Herpes simplex virus 1 infection;ko04145//Phagosome;ko05163//Human cytomegalovirus infection;ko05166//Human T-cell leukemia virus 1 infection;ko05170//Human immunodeficiency virus 1 infection;ko05203//Viral carcinogenesis;ko05167//Kaposi sarcoma-associated herpesvirus infection;ko04514//Cel…	K06751;K06751;K06751;K06751;K06751;K06751;K06751;K06751;K06751;K06751;K06751;K06751;K06751;K06751;K06751;K06751;K06751;K06751	-	-	-
ENSGALG00000036836	441	463	379	376	371	325	96	134	129	135	146	227	8.93	7.57	7.93	7.57	7.62	8.11	2.74	3.48	3.63	3.14	3.39	4.25	7.955	3.43833	-1.2102	2.52418e-30	2.22352e-27	SOSTDC1	sclerostin domain containing 1 [Source:NCBI gene;Acc:378800]	-	-	-	-	GO:0005576//extracellular region;GO:0005615//extracellular space	GO:0036122//BMP binding;GO:0098821//BMP receptor activity	GO:0007389//pattern specification process;GO:0010454//negative regulation of cell fate commitment;GO:0016055//Wnt signaling pathway;GO:0030178//negative regulation of Wnt signaling pathway;GO:0030509//BMP signaling pathway;GO:0030514//negative regulation of BMP signaling pathway;GO:0045662//negative regulation of myoblast differentiation;GO:0090090//negative regulation of canonical Wnt signaling …
ENSGALG00000024138	306	385	327	225	321	250	65	61	37	52	43	108	10.86	11.03	11.99	7.93	11.56	10.93	3.26	2.78	1.83	2.12	1.75	3.54	10.7167	2.54667	-2.0732	1.83558e-28	1.50543e-25	--	keratin [Source:NCBI gene;Acc:396480]	-	-	-	-	GO:0005882//intermediate filament	GO:0005200//structural constituent of cytoskeleton	-
ENSGALG00000037811	1608	1999	1536	1693	1365	1284	2074	2311	2175	3134	3296	2928	31.25	31.18	30.73	32.75	26.63	30.74	56.6	57.4	58.47	69.53	72.86	51.95	30.5467	61.135	1.001	2.19351e-28	1.73901e-25	NRSN1	neurensin 1 [Source:NCBI gene;Acc:420822]	-	-	-	-	GO:0016020//membrane;GO:0016021//integral component of membrane;GO:0030133//transport vesicle;GO:0030426//growth cone;GO:0031410//cytoplasmic vesicle;GO:0043005//neuron projection;GO:0043025//neuronal cell body	-	GO:0007399//nervous system development
MSTRG.10907	26	31	34	26	26	31	79	94	87	104	80	184	0.39	0.38	0.53	0.39	0.4	0.57	1.68	1.82	1.82	1.8	1.38	2.56	0.443333	1.84333	2.0559	5.87104e-28	4.50441e-25	--	-	-	-	-	-	-	-	-
MSTRG.1380	961	1174	1245	1341	1353	1441	165	239	248	329	324	449	22.63	22.32	30.29	31.38	32.32	41.81	5.49	7.22	8.12	8.9	8.74	9.77	30.125	8.04	-1.9057	7.20703e-28	5.35663e-25	--	-	-	-	-	-	-	-	-
ENSGALG00000048430	76	105	61	62	50	36	182	178	150	257	170	230	1.35	1.51	1.12	1.1	0.9	0.79	4.57	4.07	3.71	5.25	3.46	3.78	1.12833	4.14	1.8754	7.91129e-28	5.70189e-25	ppp4cb	extensin-like [Source:NCBI gene;Acc:101748916]	Organismal Systems	Endocrine system	ko04922//Glucagon signaling pathway	K15423	-	GO:0016787//hydrolase activity	-
MSTRG.30661	0	0	0	0	0	0	163	68	109	101	76	241	0	0	0	0	0	0	3.8	1.47	2.42	2.13	1.8	3.65	0.001	2.545	11.3134	1.25571e-27	8.78406e-25	--	-	-	-	-	-	-	-	-
ENSGALG00000002179	1152	994	784	1035	1083	884	1529	1495	1477	1805	1781	2079	11.81	8.22	8.3	10.54	11.27	11.17	22.14	19.68	21.07	21.28	20.91	19.7	10.2183	20.7967	1.0252	5.37203e-27	3.54912e-24	FBF1	Fas binding factor 1 [Source:NCBI gene;Acc:770159]	-	-	-	-	GO:0000922//spindle pole;GO:0005813//centrosome;GO:0005814//centriole;GO:0043296//apical junction complex;GO:0045095//keratin filament;GO:0097539//ciliary transition fiber	-	GO:0043297//apical junction assembly;GO:0060271//cilium morphogenesis;GO:0090162//establishment of epithelial cell polarity
MSTRG.27121	83	93	94	68	106	78	8	4	6	11	8	20	1.52	1.38	1.78	1.24	1.98	1.77	0.21	0.09	0.15	0.23	0.17	0.34	1.61167	0.198333	-3.0226	9.48932e-27	6.09984e-24	--	XP_048804955.1 serine/threonine-protein kinase VRK1 isoform X1 [Lagopus muta]	-	-	-	-	-	-	-
MSTRG.6334	371	538	485	453	554	436	115	119	100	161	142	235	2.08	2.4	2.78	2.49	3.14	2.97	0.92	0.84	0.79	1.04	0.92	1.22	2.64333	0.955	-1.4688	1.16151e-26	7.26983e-24	--	-	-	-	-	-	-	-	-
MSTRG.20221	191	234	183	141	209	174	33	41	41	31	30	73	1.6	1.58	1.59	1.17	1.78	1.8	0.39	0.44	0.48	0.3	0.29	0.57	1.58667	0.411667	-1.9465	2.89016e-26	1.76256e-23	Csmd1	XP_027757887.1 CUB and sushi domain-containing protein 1-like, partial [Empidonax traillii]	-	-	-	-	-	-	-
ENSGALG00000016945	122	145	114	90	120	78	17	25	13	9	13	26	1.61	1.55	1.56	1.18	1.61	1.27	0.32	0.42	0.24	0.14	0.2	0.32	1.46333	0.273333	-2.4205	4.75033e-26	2.82455e-23	LECT1	leukocyte cell derived chemotaxin 1 [Source:NCBI gene;Acc:395600]	-	-	-	-	-	-	GO:0016525//negative regulation of angiogenesis
MSTRG.8208	325	447	307	334	300	358	93	115	91	84	91	157	3.68	4.09	3.6	3.76	3.45	5	1.49	1.67	1.44	1.09	1.18	1.64	3.93	1.41833	-1.4703	7.73273e-26	4.48574e-23	--	PKU35646.1 egf-like repeat and discoidin i-like domain-containing protein 3 [Limosa lapponica baueri]	-	-	-	-	-	-	-
MSTRG.2882	246	241	192	241	245	223	53	72	64	75	79	105	4.98	3.94	4.02	4.85	5.04	5.57	1.52	1.87	1.8	1.75	1.83	1.97	4.73333	1.79	-1.4029	8.36684e-26	4.73802e-23	--	-	-	-	-	-	-	-	-
MSTRG.31348	271	378	322	262	259	268	60	66	63	72	69	154	3.43	3.86	4.21	3.29	3.32	4.18	1.07	1.07	1.11	1.05	1	1.8	3.715	1.18333	-1.6505	1.26012e-25	6.88864e-23	--	-	-	-	-	-	-	-	-
MSTRG.8747	107	110	91	180	206	150	12	13	12	13	8	20	1.45	1.2	1.27	2.42	2.82	2.5	0.23	0.23	0.23	0.2	0.12	0.25	1.94333	0.21	-3.2101	1.88386e-25	9.95684e-23	--	-	-	-	-	-	-	-	-
ENSGALG00000053173	150	144	198	139	106	41	0	0	0	0	0	0	1.65	1.28	2.25	1.51	1.18	0.56	0	0	0	0	0	0	1.405	0.001	-10.4564	3.35022e-24	1.60568e-21	pol	XP_028649172.1 uncharacterized protein LOC114645493 [Erpetoichthys calabaricus]	-	-	-	-	-	GO:0003676//nucleic acid binding;GO:0003723//RNA binding;GO:0003887//DNA-directed DNA polymerase activity;GO:0004190//aspartic-type endopeptidase activity;GO:0004523//RNA-DNA hybrid ribonuclease activity;GO:0016787//hydrolase activity	GO:0006310//DNA recombination;GO:0006508//proteolysis;GO:0015074//DNA integration;GO:0044260//cellular macromolecule metabolic process;GO:0046718//viral entry into host cell;GO:0071897//DNA biosynthetic process;GO:0090502//RNA phosphodiester bond hydrolysis, endonucleolytic
MSTRG.18819	237	351	399	127	113	151	18	13	14	25	14	24	6.92	8.27	12.03	3.68	3.35	5.43	0.74	0.49	0.57	0.84	0.47	0.65	6.61333	0.626667	-3.3996	3.37555e-24	1.60568e-21	--	-	-	-	-	-	-	-	-
MSTRG.22770	552	703	741	603	609	592	149	209	169	221	201	363	6.78	6.94	9.35	7.32	7.55	8.91	2.69	3.4	3.04	3.32	3.02	4.33	7.80833	3.3	-1.2425	5.64694e-24	2.63347e-21	--	-	-	-	-	-	-	-	-
MSTRG.19557	314	354	292	289	200	282	65	46	65	77	73	128	1.8	1.64	1.73	1.65	1.16	1.99	0.53	0.34	0.52	0.51	0.48	0.68	1.66167	0.51	-1.7041	1.88477e-23	8.15044e-21	--	-	-	-	-	-	-	-	-
ENSGALG00000048465	273	291	225	247	149	164	43	61	30	53	51	76	3.75	3.22	3.19	3.37	2.08	2.77	0.83	1.07	0.57	0.84	0.8	0.96	3.06333	0.845	-1.8581	3.71648e-23	1.55075e-20	--	XP_025001655.1 zinc finger protein 665-like, partial [Gallus gallus]	Human Diseases	Infectious disease: viral	ko05168//Herpes simplex virus 1 infection	K09228	-	-	-
MSTRG.1527	342	523	446	509	370	401	45	54	54	111	84	173	3.26	4.01	4.39	4.81	3.57	4.7	0.6	0.66	0.72	1.21	0.92	1.52	4.12333	0.938333	-2.1356	6.43164e-23	2.62861e-20	--	PKU48130.1 hypothetical protein llap_1601 [Limosa lapponica baueri]	-	-	-	-	-	-	-
MSTRG.27632	167	242	199	153	191	194	42	52	46	45	36	82	1.63	1.95	2.1	1.53	1.96	2.43	0.57	0.64	0.59	0.47	0.37	0.74	1.93333	0.563333	-1.779	6.59018e-23	2.62861e-20	--	-	-	-	-	-	-	-	-
ENSGALG00000044155	2174	1989	1769	1516	1934	1736	466	420	583	627	577	1025	43	31.76	36.16	29.8	38.81	42.32	13.02	10.66	16.04	14.25	13.07	18.73	36.975	14.295	-1.371	6.6312e-23	2.62861e-20	TMEM140	transmembrane protein 140 [Source:NCBI gene;Acc:417940]	-	-	-	-	-	-	-
MSTRG.11922	77	82	71	81	59	82	130	140	148	149	135	208	0.72	0.62	0.68	0.75	0.56	0.94	1.71	1.67	1.92	1.59	1.44	1.79	0.711667	1.68667	1.2449	9.96284e-23	3.82187e-20	--	XP_015710539.1 calcium/calmodulin-dependent 3',5'-cyclic nucleotide phosphodiesterase 1C isoform X2 [Coturnix japonica]	-	-	-	-	-	-	-
MSTRG.23833	710	978	961	965	1071	903	208	255	233	324	326	505	10.14	11.27	14.18	13.64	15.45	15.83	4.18	4.63	4.61	5.29	5.28	6.6	13.4183	5.09833	-1.3961	2.28773e-22	8.63674e-20	--	-	-	-	-	-	-	-	-
MSTRG.9866	29	36	38	10	13	13	111	91	109	109	121	127	0.16	0.17	0.22	0.06	0.07	0.09	0.9	0.67	0.87	0.72	0.8	0.67	0.128333	0.771667	2.5881	2.71169e-22	9.9223e-20	--	XP_048790360.1 uncharacterized protein LOC125688369 [Lagopus muta]	-	-	-	-	-	-	-
MSTRG.8183	459	534	480	576	452	533	118	152	159	155	152	276	7.98	7.5	8.63	9.95	7.97	11.42	2.9	3.39	3.85	3.1	3.03	4.43	8.90833	3.45	-1.3686	4.2122e-22	1.51792e-19	--	-	-	-	-	-	-	-	-
ENSGALG00000028207	1068	1413	1682	1403	1183	1270	254	381	301	375	341	701	15.66	16.72	25.48	20.44	17.6	22.95	5.26	7.17	6.14	6.32	5.73	9.5	19.8083	6.68667	-1.5667	5.40289e-22	1.91794e-19	ZBBX	zinc finger B-box domain containing [Source:NCBI gene;Acc:771469]	-	-	-	-	-	-	-
ENSGALG00000012297	188	246	220	202	132	151	34	46	48	64	51	76	1.96	2.07	2.37	2.09	1.39	1.94	0.5	0.61	0.69	0.76	0.61	0.73	1.97	0.65	-1.5997	1.28266e-21	4.29674e-19	GRM1	glutamate metabotropic receptor 1 [Source:NCBI gene;Acc:421614]	Human Diseases;Environmental Information Processing;Environmental Information Processing;Environmental Information Processing;Human Diseases;Organismal Systems;Environmental Information Processing;Organismal Systems;Organismal Systems;Cellular Processes;Organismal Systems;Organismal Systems;Organismal Systems	Neurodegenerative disease;Signaling molecules and interaction;Signal transduction;Signal transduction;Neurodegenerative disease;Nervous system;Signal transduction;Endocrine system;Nervous system;Cellular community - eukaryotes;Nervous system;Nervous system;Sensory system	ko05022//Pathways of neurodegeneration - multiple diseases;ko04080//Neuroactive ligand-receptor interaction;ko04020//Calcium signaling pathway;ko04072//Phospholipase D signaling pathway;ko05017//Spinocerebellar ataxia;ko04723//Retrograde endocannabinoid signaling;ko04068//FoxO signaling pathway;ko04915//Estrogen signaling pathway;ko04724//Glutamatergic synapse;ko04540//Gap junction;ko04730//Long-…	K04603;K04603;K04603;K04603;K04603;K04603;K04603;K04603;K04603;K04603;K04603;K04603;K04603	GO:0005634//nucleus;GO:0005887//integral component of plasma membrane;GO:0014069//postsynaptic density;GO:0016021//integral component of membrane;GO:0030425//dendrite;GO:0038037//G-protein coupled receptor dimeric complex;GO:0038038//G-protein coupled receptor homodimeric complex;GO:0043005//neuron projection	GO:0004930//G-protein coupled receptor activity;GO:0008066//glutamate receptor activity;GO:0099583//neurotransmitter receptor activity involved in regulation of postsynaptic cytosolic calcium levels	GO:0007186//G-protein coupled receptor signaling pathway;GO:0007216//G-protein coupled glutamate receptor signaling pathway;GO:0007626//locomotory behavior;GO:0019233//sensory perception of pain;GO:0043410//positive regulation of MAPK cascade;GO:0051482//positive regulation of cytosolic calcium ion concentration involved in phospholipase C-activating G-protein coupled signaling pathway;GO:0051930…
MSTRG.3	249	166	104	124	246	125	538	530	438	507	565	605	1.55	0.83	0.66	0.75	1.51	0.96	5.13	4.39	4.2	3.84	4.02	3.73	1.04333	4.21833	2.0155	1.387e-21	4.58172e-19	--	XP_046765484.1 translation initiation factor IF-2 isoform X3 [Gallus gallus]	-	-	-	-	-	-	-
MSTRG.22726	136	194	146	149	139	136	33	44	28	40	40	80	1.86	2.15	2.07	2.03	1.94	2.3	0.64	0.77	0.54	0.63	0.63	1.01	2.05833	0.703333	-1.5492	1.59259e-21	5.1888e-19	--	-	-	-	-	-	-	-	-
MSTRG.9913	35	42	44	53	57	44	100	92	122	190	194	174	0.32	0.31	0.42	0.48	0.53	0.5	1.29	1.08	1.55	2	2.03	1.47	0.426667	1.57	1.8796	2.97628e-21	9.56593e-19	--	-	-	-	-	-	-	-	-
MSTRG.25454	216	350	269	202	173	181	48	46	56	69	62	104	1.21	1.57	1.54	1.11	0.98	1.24	0.37	0.33	0.43	0.44	0.4	0.54	1.275	0.418333	-1.6078	3.22227e-21	1.02185e-18	--	-	-	-	-	-	-	-	-
MSTRG.18921	77	98	117	160	173	171	10	15	8	12	11	27	2.62	2.69	4.11	5.41	5.97	7.17	0.48	0.65	0.38	0.47	0.43	0.85	4.66167	0.543333	-3.1009	6.47954e-21	2.00142e-18	--	-	-	-	-	-	-	-	-
MSTRG.24716	119	205	202	154	190	173	32	30	45	45	38	64	1.35	2.1	2.19	1.94	2.19	2.52	0.66	0.5	0.86	0.63	0.5	0.69	2.04833	0.64	-1.6783	7.04805e-21	2.14911e-18	--	OXB75049.1 hypothetical protein H355_001456 [Colinus virginianus]	-	-	-	-	-	-	-
ENSGALG00000024488	3045	2731	2226	2513	2169	1830	888	957	867	783	926	1342	61.9	48.38	47.42	50.27	45.09	44.69	26.03	26.21	25.31	18.87	21.62	25.24	49.625	23.88	-1.0553	1.16354e-20	3.503e-18	CD99	CD99 molecule (Xg blood group) [Source:NCBI gene;Acc:418662]	Environmental Information Processing;Organismal Systems	Signaling molecules and interaction;Immune system	ko04514//Cell adhesion molecules;ko04670//Leukocyte transendothelial migration	K06520;K06520	GO:0016020//membrane;GO:0016021//integral component of membrane	-	-
ENSGALG00000054534	2670	4751	3460	3376	2775	1970	6185	5173	5746	5566	6118	6474	31.46	45.19	42.12	39.53	33.17	28.6	102.89	78.23	94.17	75.34	82.54	70.47	36.6783	83.94	1.1944	1.56887e-20	4.66425e-18	pol	XP_014810274.1 PREDICTED: uncharacterized protein LOC106895380 [Calidris pugnax]	-	-	-	-	-	GO:0003676//nucleic acid binding;GO:0004523//RNA-DNA hybrid ribonuclease activity	GO:0015074//DNA integration;GO:0044260//cellular macromolecule metabolic process;GO:0090502//RNA phosphodiester bond hydrolysis, endonucleolytic
ENSGALG00000006394	473	671	614	408	542	482	159	186	176	182	186	305	14.06	15.7	17.97	10.56	15.34	15.85	6.42	7.17	6.27	5.04	5.44	7.35	14.9133	6.28167	-1.2474	2.06984e-20	6.07766e-18	IL9R	interleukin 9 receptor [Source:NCBI gene;Acc:416587]	Environmental Information Processing;Organismal Systems;Environmental Information Processing	Signaling molecules and interaction;Immune system;Signal transduction	ko04060//Cytokine-cytokine receptor interaction;ko04640//Hematopoietic cell lineage;ko04630//JAK-STAT signaling pathway	K05073;K05073;K05073	GO:0016020//membrane	GO:0004896//cytokine receptor activity;GO:0005515//protein binding	-
ENSGALG00000011040	39	86	73	75	88	83	2	1	7	7	9	9	0.25	0.44	0.47	0.47	0.56	0.65	0.02	0.01	0.06	0.05	0.07	0.06	0.473333	0.045	-3.3949	2.93116e-20	8.50179e-18	SCN3A	sodium voltage-gated channel alpha subunit 3 [Source:NCBI gene;Acc:424180]	Organismal Systems	Sensory system	ko04742//Taste transduction	K04836	GO:0001518//voltage-gated sodium channel complex;GO:0005737//cytoplasm;GO:0005886//plasma membrane;GO:0016020//membrane	GO:0005216//ion channel activity;GO:0005248//voltage-gated sodium channel activity;GO:0005261//cation channel activity;GO:0005515//protein binding	GO:0006811//ion transport;GO:0006814//sodium ion transport;GO:0055085//transmembrane transport
MSTRG.20135	124	146	146	138	167	147	19	31	36	27	32	62	5.18	4.93	6.3	5.73	7.08	7.57	1.12	1.66	2.09	1.3	1.53	2.39	6.13167	1.68167	-1.8664	3.56434e-20	1.00922e-17	--	-	-	-	-	-	-	-	-
ENSGALG00000006804	566	613	598	593	516	574	178	200	206	236	240	378	9.62	8.32	10.41	9.79	8.95	11.89	4.24	4.37	4.93	4.61	4.64	5.98	9.83	4.795	-1.0357	3.85114e-20	1.07759e-17	ODF2L	outer dense fiber of sperm tails 2 like [Source:NCBI gene;Acc:424524]	-	-	-	-	GO:0005813//centrosome;GO:0034451//centriolar satellite;GO:0036064//ciliary basal body	-	GO:1902018//negative regulation of cilium assembly
MSTRG.11426	435	600	563	539	532	679	89	106	113	157	116	269	3.61	4.02	4.83	4.45	4.48	6.95	1.04	1.13	1.31	1.5	1.1	2.06	4.72333	1.35667	-1.7997	6.07e-20	1.66247e-17	--	-	-	-	-	-	-	-	-
MSTRG.14887	112	135	106	208	156	161	16	19	25	28	18	43	1.22	1.08	1.18	2.41	1.78	2.55	0.3	0.17	0.25	0.35	0.27	0.38	1.70333	0.286667	-2.5709	6.0812e-20	1.66247e-17	--	-	-	-	-	-	-	-	-
MSTRG.2078	46	44	31	21	33	19	88	94	102	126	102	90	3.63	2.8	2.53	1.65	2.64	1.85	9.81	9.52	11.2	11.42	9.22	6.56	2.51667	9.62167	1.9348	6.82936e-20	1.82505e-17	--	-	-	-	-	-	-	-	-
MSTRG.16292	122	148	135	122	158	122	34	36	34	44	43	65	0.74	0.71	0.85	0.58	0.9	0.84	0.25	0.23	0.26	0.26	0.32	0.29	0.77	0.268333	-1.5208	7.1767e-20	1.89656e-17	--	-	-	-	-	-	-	-	-
MSTRG.30803	32	31	13	73	42	41	175	173	228	241	291	186	0.32	0.25	0.13	0.71	0.42	0.5	2.43	2.19	3.13	2.73	3.29	1.7	0.388333	2.57833	2.7311	7.58392e-20	1.98215e-17	pol	AGL81188.1 gag and reverse transcriptase polyprotein precursor [Gallus gallus]	-	-	-	-	-	-	-
MSTRG.21332	545	498	340	534	277	281	943	827	924	1197	1155	927	15.29	11.28	9.84	14.88	7.88	9.73	37.35	29.77	36.07	38.57	37.1	24.02	11.4833	33.8133	1.5581	1.6451e-19	4.16246e-17	env	XP_040511164.1 uncharacterized protein LOC107053122 isoform X2 [Gallus gallus]	-	-	-	-	-	-	-
ENSGALG00000053422	1563	2294	1849	1739	2246	1855	477	495	553	630	589	1220	6.97	8.25	8.52	7.7	10.16	10.19	3	2.83	3.43	3.23	3.01	5.02	8.63167	3.42	-1.3356	1.86093e-19	4.65899e-17	Cep350	centrosome-associated protein 350-like [Source:NCBI gene;Acc:417131]	-	-	-	-	GO:0005813//centrosome	GO:0008017//microtubule binding	GO:0034453//microtubule anchoring
ENSGALG00000028005	1163	1100	868	960	955	941	319	327	353	341	347	662	36.13	27.74	27.99	29.92	30.27	36.36	14.06	12.9	15.11	12.25	12.28	19.08	31.4017	14.28	-1.1368	2.21766e-19	5.4376e-17	GADD45G	growth arrest and DNA damage inducible gamma [Source:NCBI gene;Acc:429929]	Human Diseases;Human Diseases;Environmental Information Processing;Human Diseases;Environmental Information Processing;Cellular Processes;Human Diseases;Human Diseases;Human Diseases;Cellular Processes;Environmental Information Processing;Cellular Processes;Human Diseases;Human Diseases;Human Diseases;Human Diseases;Cellular Processes;Human Diseases;Human Diseases;Human Diseases;Human Diseases;Hu…	Cancer: overview;Infectious disease: viral;Signal transduction;Cancer: overview;Signal transduction;Cell growth and death;Cancer: specific types;Cancer: specific types;Cancer: specific types;Cell growth and death;Signal transduction;Cell growth and death;Cancer: specific types;Cancer: specific types;Cancer: specific types;Cancer: specific types;Cell growth and death;Cancer: specific types;Cancer:…	ko05200//Pathways in cancer;ko05169//Epstein-Barr virus infection;ko04010//MAPK signaling pathway;ko05202//Transcriptional misregulation in cancer;ko04064//NF-kappa B signaling pathway;ko04218//Cellular senescence;ko05225//Hepatocellular carcinoma;ko05226//Gastric cancer;ko05224//Breast cancer;ko04210//Apoptosis;ko04068//FoxO signaling pathway;ko04110//Cell cycle;ko05222//Small cell lung cancer;k…	K04402;K04402;K04402;K04402;K04402;K04402;K04402;K04402;K04402;K04402;K04402;K04402;K04402;K04402;K04402;K04402;K04402;K04402;K04402;K04402;K04402;K04402;K04402	GO:0005634//nucleus;GO:0005737//cytoplasm	-	GO:0043065//positive regulation of apoptotic process;GO:0046330//positive regulation of JNK cascade;GO:0051726//regulation of cell cycle;GO:1900745//positive regulation of p38MAPK cascade
MSTRG.29762	322	453	358	337	309	353	82	75	95	126	130	205	2.22	2.52	2.55	2.32	2.17	3.01	0.8	0.67	0.92	1.01	1.04	1.31	2.465	0.958333	-1.363	4.13218e-19	9.73067e-17	--	-	-	-	-	-	-	-	-
MSTRG.8241	131	180	151	157	83	134	22	25	33	37	25	47	2.26	2.46	2.61	2.75	1.42	2.82	0.56	0.58	0.79	0.78	0.5	0.77	2.38667	0.663333	-1.8472	4.1838e-19	9.75564e-17	--	-	-	-	-	-	-	-	-
MSTRG.30552	25	27	28	8	6	8	81	73	121	109	139	106	0.55	0.55	0.47	0.18	0.1	0.16	2.13	1.56	3.14	2.09	3.04	2.08	0.335	2.34	2.8043	4.66728e-19	1.07773e-16	--	XP_040511021.1 uncharacterized protein LOC121106483 [Gallus gallus]	-	-	-	-	-	-	-
MSTRG.27098	176	185	152	130	142	125	22	25	38	43	49	73	5.17	4.38	4.61	3.79	4.23	4.52	0.91	0.94	1.55	1.45	1.65	1.98	4.45	1.41333	-1.6547	5.1767e-19	1.18387e-16	--	-	-	-	-	-	-	-	-
MSTRG.26019	99	128	87	119	127	103	18	21	25	25	23	52	1.09	1.14	0.99	1.3	1.42	1.4	0.28	0.3	0.38	0.32	0.29	0.53	1.22333	0.35	-1.8054	5.31863e-19	1.20475e-16	Slc24a4	XP_004941933.1 sodium/potassium/calcium exchanger 4 isoform X2 [Gallus gallus]	-	-	-	-	-	-	-
MSTRG.26057	67	104	87	83	76	97	9	16	7	2	10	21	1.55	1.93	2.1	1.61	1.51	2.34	0.25	0.4	0.19	0.04	0.22	0.38	1.84	0.246667	-2.8991	6.1473e-19	1.37931e-16	--	-	-	-	-	-	-	-	-
ENSGALG00000017644	7299	8078	6263	6537	6791	3821	10231	11366	9140	11171	11967	10863	143.58	128.29	127.32	127.8	135.54	92.63	284.21	287.02	250.14	252.49	269.59	197.45	125.86	256.817	1.0289	1.15023e-18	2.4646e-16	COTL1	coactosin like F-actin binding protein 1 [Source:NCBI gene;Acc:768420]	-	-	-	-	GO:0005829//cytosol	GO:0003779//actin binding;GO:0019899//enzyme binding	GO:0050832//defense response to fungus
MSTRG.29806	91	119	105	160	116	124	11	26	15	10	12	36	0.93	0.98	1.11	1.62	1.2	1.56	0.16	0.34	0.21	0.12	0.14	0.34	1.23333	0.218333	-2.498	1.44818e-18	3.04809e-16	--	KFO88575.1 hypothetical protein N320_02870, partial [Buceros rhinoceros silvestris]	-	-	-	-	-	-	-
ENSGALG00000007358	217	274	183	193	227	188	60	58	48	66	69	133	2.23	2.29	1.95	1.98	2.37	2.39	0.87	0.77	0.69	0.78	0.81	1.27	2.20167	0.865	-1.3478	1.4801e-18	3.07682e-16	CILP	cartilage intermediate layer protein [Source:NCBI gene;Acc:415533]	-	-	-	-	GO:0005615//extracellular space	-	GO:0010629//negative regulation of gene expression;GO:0043569//negative regulation of insulin-like growth factor receptor signaling pathway;GO:0060392//negative regulation of SMAD protein import into nucleus;GO:0071560//cellular response to transforming growth factor beta stimulus
ENSGALG00000012111	682	795	766	599	942	694	159	147	203	184	173	412	9.68	9.11	11.23	8.45	13.56	12.13	3.19	2.68	4.01	3	2.81	5.4	10.6933	3.515	-1.6051	1.49535e-18	3.07682e-16	TMEM37	transmembrane protein 37 [Source:NCBI gene;Acc:770956]	-	-	-	-	GO:0016021//integral component of membrane	GO:0005244//voltage-gated ion channel activity;GO:0005262//calcium channel activity	-
MSTRG.28571	169	185	167	160	184	118	50	45	46	68	64	86	4.6	4.06	4.69	4.32	5.08	3.95	1.92	1.57	1.74	2.12	1.99	2.16	4.45	1.91667	-1.2152	1.50064e-18	3.07682e-16	--	-	-	-	-	-	-	-	-
MSTRG.8173	496	714	669	618	726	616	96	87	151	238	174	241	2.4	2.79	3.35	2.97	3.57	3.68	0.66	0.54	1.02	1.32	0.97	1.08	3.12667	0.931667	-1.7467	1.69493e-18	3.44549e-16	--	-	-	-	-	-	-	-	-
MSTRG.26001	187	165	135	226	303	232	31	33	38	33	29	66	2.73	2.02	2.06	3.44	4.66	4.28	0.63	0.63	0.83	0.6	0.5	0.9	3.19833	0.681667	-2.2302	1.82828e-18	3.65409e-16	--	-	-	-	-	-	-	-	-
MSTRG.7738	182	295	232	349	365	336	43	28	44	31	40	106	0.86	1.13	1.14	1.63	1.75	1.96	0.29	0.17	0.29	0.17	0.22	0.47	1.41167	0.268333	-2.3953	1.88151e-18	3.72916e-16	--	-	-	-	-	-	-	-	-
MSTRG.12845	17547	16904	12797	16292	11295	9441	22277	25171	23996	23750	27127	24754	97.77	76.1	73.71	90.73	64	64.98	175.56	180.15	186.2	152.19	173.2	127.54	77.8817	165.807	1.0901	2.53921e-18	4.99112e-16	pol	XP_046768297.1 endogenous retrovirus group K member 10 Gag polyprotein-like [Gallus gallus]	-	-	-	-	-	-	-
MSTRG.14872	101	125	114	50	38	49	1	6	6	4	5	9	1.56	1.56	1.82	0.77	0.6	0.93	0.02	0.12	0.13	0.07	0.09	0.13	1.20667	0.0933333	-3.6925	3.01903e-18	5.83777e-16	--	EOB06855.1 hypothetical protein Anapl_16803 [Anas platyrhynchos]	-	-	-	-	-	-	-
MSTRG.4268	89	129	148	202	231	160	21	20	24	20	36	26	1.41	1.65	2.43	3.18	3.72	3.13	0.47	0.41	0.53	0.36	0.65	0.38	2.58667	0.466667	-2.4706	3.39125e-18	6.50463e-16	--	PKU34199.1 hypothetical protein llap_15500 [Limosa lapponica baueri]	-	-	-	-	-	-	-
MSTRG.31084	2258	2121	1592	1537	1058	938	3501	3557	3688	3996	4390	3271	60.95	46.49	44.83	37.96	25.81	28.33	126.68	116.21	130.39	116.85	129.16	77.26	40.7283	116.092	1.5112	3.61454e-18	6.87745e-16	ERVK-18	AGL81185.1 gag and reverse transcriptase polyprotein precursor [Gallus gallus]	-	-	-	-	-	-	-
ENSGALG00000013061	3477	4842	3537	2539	3026	2476	1067	1024	1180	1203	1180	2102	34.91	39.35	36.75	25.86	31.02	31.28	14.91	13.01	16.49	13.88	13.63	19.76	33.195	15.28	-1.1193	4.24272e-18	8.00865e-16	PAPD7	poly(A) RNA polymerase D7, non-canonical [Source:NCBI gene;Acc:770425]	Genetic Information Processing	Folding, sorting and degradation	ko03018//RNA degradation	K03514	GO:0005654//nucleoplasm;GO:0005794//Golgi apparatus;GO:0031965//nuclear membrane	GO:0004652//polynucleotide adenylyltransferase activity;GO:0016779//nucleotidyltransferase activity	GO:0043631//RNA polyadenylation
ENSGALG00000008602	273	436	405	385	319	364	78	113	94	128	100	202	4.36	5.69	6.75	6.16	5.23	7.21	1.79	2.42	2.14	2.39	1.83	3.01	5.9	2.26333	-1.3823	6.16566e-18	1.1375e-15	SLC39A12	solute carrier family 39 member 12 [Source:NCBI gene;Acc:420514]	-	-	-	-	GO:0005886//plasma membrane;GO:0016020//membrane;GO:0048471//perinuclear region of cytoplasm	GO:0005385//zinc ion transmembrane transporter activity;GO:0046873//metal ion transmembrane transporter activity	GO:0007165//signal transduction;GO:0010975//regulation of neuron projection development;GO:0030001//metal ion transport;GO:0031113//regulation of microtubule polymerization;GO:0055085//transmembrane transport;GO:0071578//zinc II ion transmembrane import
MSTRG.24117	78	93	112	127	268	173	9	6	7	9	20	20	2.54	2.44	3.76	4.1	8.84	6.93	0.41	0.25	0.32	0.34	0.74	0.6	4.76833	0.443333	-3.427	6.16959e-18	1.1375e-15	--	-	-	-	-	-	-	-	-
ENSGALG00000049807	353	365	267	324	206	164	611	620	658	643	850	541	5.23	4.36	4.09	4.77	3.1	3	12.78	11.79	13.54	10.94	14.41	7.4	4.09167	11.81	1.5292	6.58798e-18	1.2053e-15	gag-pol	AGL81188.1 gag and reverse transcriptase polyprotein precursor [Gallus gallus]	-	-	-	-	-	GO:0003676//nucleic acid binding;GO:0003677//DNA binding;GO:0003964//RNA-directed DNA polymerase activity;GO:0004518//nuclease activity;GO:0004519//endonuclease activity;GO:0004523//RNA-DNA hybrid ribonuclease activity;GO:0008270//zinc ion binding;GO:0016740//transferase activity;GO:0016779//nucleotidyltransferase activity;GO:0016787//hydrolase activity;GO:0035613//RNA stem-loop binding;GO:004687…	GO:0006278//RNA-dependent DNA replication;GO:0015074//DNA integration;GO:0044260//cellular macromolecule metabolic process;GO:0090305//nucleic acid phosphodiester bond hydrolysis;GO:0090502//RNA phosphodiester bond hydrolysis, endonucleolytic
ENSGALG00000005258	576	810	741	669	507	653	162	164	222	216	181	378	9.32	10.58	12.39	10.76	8.33	13.02	3.7	3.41	5	4.02	3.35	5.65	10.7333	4.18833	-1.3577	7.3526e-18	1.31484e-15	SSTR5	somatostatin receptor 5 [Source:NCBI gene;Acc:427667]	Environmental Information Processing;Environmental Information Processing;Organismal Systems	Signaling molecules and interaction;Signal transduction;Endocrine system	ko04080//Neuroactive ligand-receptor interaction;ko04024//cAMP signaling pathway;ko04935//Growth hormone synthesis, secretion and action	K04221;K04221;K04221	GO:0005886//plasma membrane;GO:0016021//integral component of membrane	GO:0004930//G-protein coupled receptor activity;GO:0004994//somatostatin receptor activity	GO:0007186//G-protein coupled receptor signaling pathway;GO:0042593//glucose homeostasis;GO:0050796//regulation of insulin secretion
ENSGALG00000005263	153	155	161	149	138	103	33	45	43	46	38	77	3.41	2.79	3.71	3.3	3.12	2.83	1.04	1.29	1.33	1.18	0.97	1.59	3.19333	1.23333	-1.3725	8.37522e-18	1.48654e-15	SOX8	SRY-box 8 [Source:NCBI gene;Acc:395483]	-	-	-	-	GO:0005634//nucleus;GO:0005667//transcription factor complex;GO:0005737//cytoplasm	GO:0000978//RNA polymerase II core promoter proximal region sequence-specific DNA binding;GO:0000981//RNA polymerase II transcription factor activity, sequence-specific DNA binding;GO:0000987//core promoter proximal region sequence-specific DNA binding;GO:0003700//transcription factor activity, sequence-specific DNA binding;GO:0043565//sequence-specific DNA binding;GO:1990837//sequence-specific d…	GO:0001649//osteoblast differentiation;GO:0001755//neural crest cell migration;GO:0006355//regulation of transcription, DNA-templated;GO:0007165//signal transduction;GO:0007283//spermatogenesis;GO:0007422//peripheral nervous system development;GO:0008584//male gonad development;GO:0010628//positive regulation of gene expression;GO:0010817//regulation of hormone levels;GO:0014015//positive regulat…
ENSGALG00000013007	141	260	231	182	112	151	33	32	40	36	55	58	3.77	5.63	6.4	4.84	3.05	4.99	1.26	1.11	1.5	1.11	1.71	1.43	4.78	1.35333	-1.8205	1.01039e-17	1.76181e-15	Cacna2d4	EOB08157.1 Voltage-dependent calcium channel subunit alpha-2/delta-4, partial [Anas platyrhynchos]	Environmental Information Processing;Human Diseases;Organismal Systems;Organismal Systems;Human Diseases;Organismal Systems;Human Diseases	Signal transduction;Cardiovascular disease;Endocrine system;Circulatory system;Cardiovascular disease;Circulatory system;Cardiovascular disease	ko04010//MAPK signaling pathway;ko05414//Dilated cardiomyopathy;ko04921//Oxytocin signaling pathway;ko04261//Adrenergic signaling in cardiomyocytes;ko05410//Hypertrophic cardiomyopathy;ko04260//Cardiac muscle contraction;ko05412//Arrhythmogenic right ventricular cardiomyopathy	K04861;K04861;K04861;K04861;K04861;K04861;K04861	GO:0005891//voltage-gated calcium channel complex;GO:0016020//membrane;GO:0016021//integral component of membrane	GO:0005245//voltage-gated calcium channel activity	GO:0006811//ion transport;GO:0006816//calcium ion transport;GO:0070588//calcium ion transmembrane transport
MSTRG.11677	780	956	863	278	838	448	83	109	126	159	126	200	9.09	8.99	10.39	3.22	9.91	6.43	1.37	1.63	2.04	2.13	1.68	2.15	8.005	1.83333	-2.1264	1.03821e-17	1.78933e-15	--	-	-	-	-	-	-	-	-
MSTRG.23427	2615	3663	3954	1302	2401	1872	427	510	519	590	556	1052	17.38	19.66	27.16	8.6	16.19	15.34	4.01	4.35	4.8	4.51	4.23	6.46	17.3883	4.72667	-1.8792	1.08895e-17	1.86328e-15	--	-	-	-	-	-	-	-	-
MSTRG.22681	404	480	516	512	494	467	152	144	165	189	170	298	4.34	4.17	5.73	5.47	5.39	6.19	2.31	1.99	2.47	2.34	2.09	2.96	5.215	2.36	-1.1439	1.77454e-17	2.97222e-15	--	-	-	-	-	-	-	-	-
MSTRG.21275	2830	3190	2200	2444	1885	1564	3852	3897	4370	4488	5367	3844	107.19	97.54	86.11	91.97	72.44	73.02	206	189.46	230.23	195.3	232.79	134.5	88.045	198.047	1.1695	3.44108e-17	5.60566e-15	ev-2	XP_046783525.1 uncharacterized protein LOC124418174 [Gallus gallus]	-	-	-	-	-	-	-
MSTRG.22357	634	640	794	550	719	620	185	189	163	151	137	348	7.48	6.09	9.69	6.45	8.61	9.01	3.09	2.87	2.68	2.05	1.85	3.8	7.88833	2.72333	-1.5343	4.26523e-17	6.90097e-15	--	-	-	-	-	-	-	-	-
ENSGALG00000005499	601	869	798	648	683	643	177	205	242	291	295	460	8.54	10.07	11.74	9.2	9.92	11.38	3.6	3.81	4.99	4.87	4.79	6.14	10.1417	4.7	-1.1096	4.44406e-17	7.14173e-15	IL17RD	interleukin 17 receptor D [Source:NCBI gene;Acc:395186]	-	-	-	-	GO:0005654//nucleoplasm;GO:0005794//Golgi apparatus	GO:0030368//interleukin-17 receptor activity	GO:0010719//negative regulation of epithelial to mesenchymal transition;GO:0030512//negative regulation of transforming growth factor beta receptor signaling pathway
ENSGALG00000010812	451	650	520	310	455	339	91	98	123	147	119	247	1.09	1.27	1.3	0.75	1.12	1.01	0.31	0.31	0.41	0.41	0.33	0.55	1.09	0.386667	-1.4952	5.22802e-17	8.18047e-15	RYR2	ryanodine receptor 2 [Source:NCBI gene;Acc:421508]	Human Diseases;Environmental Information Processing;Human Diseases;Environmental Information Processing;Human Diseases;Human Diseases;Organismal Systems;Organismal Systems;Environmental Information Processing;Organismal Systems;Human Diseases;Organismal Systems;Organismal Systems;Organismal Systems;Human Diseases	Neurodegenerative disease;Signal transduction;Neurodegenerative disease;Signal transduction;Cardiovascular disease;Cardiovascular disease;Endocrine system;Circulatory system;Signal transduction;Digestive system;Cardiovascular disease;Environmental adaptation;Circulatory system;Endocrine system;Cardiovascular disease	ko05022//Pathways of neurodegeneration - multiple diseases;ko04020//Calcium signaling pathway;ko05020//Prion disease;ko04024//cAMP signaling pathway;ko05415//Diabetic cardiomyopathy;ko05414//Dilated cardiomyopathy;ko04921//Oxytocin signaling pathway;ko04261//Adrenergic signaling in cardiomyocytes;ko04371//Apelin signaling pathway;ko04972//Pancreatic secretion;ko05410//Hypertrophic cardiomyopathy;…	K04962;K04962;K04962;K04962;K04962;K04962;K04962;K04962;K04962;K04962;K04962;K04962;K04962;K04962;K04962	GO:0005790//smooth endoplasmic reticulum;GO:0016020//membrane;GO:0016021//integral component of membrane;GO:0016529//sarcoplasmic reticulum;GO:0030017//sarcomere;GO:0030018//Z disc;GO:0032991//macromolecular complex;GO:0033017//sarcoplasmic reticulum membrane;GO:0034704//calcium channel complex	GO:0005216//ion channel activity;GO:0005219//ryanodine-sensitive calcium-release channel activity;GO:0005262//calcium channel activity;GO:0005509//calcium ion binding;GO:0005515//protein binding;GO:0005516//calmodulin binding;GO:0015278//calcium-release channel activity;GO:0019899//enzyme binding;GO:0019901//protein kinase binding;GO:0034236//protein kinase A catalytic subunit binding;GO:0034237/…	GO:0001666//response to hypoxia;GO:0002027//regulation of heart rate;GO:0003143//embryonic heart tube morphogenesis;GO:0003220//left ventricular cardiac muscle tissue morphogenesis;GO:0003300//cardiac muscle hypertrophy;GO:0005513//detection of calcium ion;GO:0006811//ion transport;GO:0006816//calcium ion transport;GO:0006874//cellular calcium ion homeostasis;GO:0010460//positive regulation of he…
MSTRG.19518	14	17	22	30	14	16	46	81	63	91	101	62	0.38	0.37	0.61	0.83	0.4	0.54	1.77	2.79	2.42	2.88	3.18	1.57	0.521667	2.435	2.2227	5.79336e-17	9.00584e-15	--	-	-	-	-	-	-	-	-
MSTRG.30321	152	226	156	218	233	171	59	66	60	68	60	83	3.25	3.87	3.51	4.44	5.08	4.38	1.83	1.81	1.72	1.63	1.39	1.63	4.08833	1.66833	-1.2931	6.93431e-17	1.07094e-14	--	-	-	-	-	-	-	-	-
MSTRG.19249	111	167	189	165	249	240	26	30	15	24	19	60	0.79	0.89	1.29	1.08	1.68	1.95	0.24	0.25	0.14	0.18	0.14	0.37	1.28	0.22	-2.5406	7.14624e-17	1.08953e-14	--	-	-	-	-	-	-	-	-
ENSGALG00000049871	222	245	139	544	708	404	1951	2154	1890	1846	2145	1892	3.82	3.4	2.47	9.3	12.36	8.58	47.41	47.59	45.24	36.49	42.27	30.07	6.655	41.5117	2.641	7.21116e-17	1.09242e-14	gag-pol	AGL81188.1 gag and reverse transcriptase polyprotein precursor [Gallus gallus]	-	-	-	-	-	GO:0003676//nucleic acid binding;GO:0003677//DNA binding;GO:0003964//RNA-directed DNA polymerase activity;GO:0004518//nuclease activity;GO:0004519//endonuclease activity;GO:0004523//RNA-DNA hybrid ribonuclease activity;GO:0008270//zinc ion binding;GO:0016740//transferase activity;GO:0016779//nucleotidyltransferase activity;GO:0016787//hydrolase activity;GO:0035613//RNA stem-loop binding;GO:004687…	GO:0006278//RNA-dependent DNA replication;GO:0015074//DNA integration;GO:0044260//cellular macromolecule metabolic process;GO:0090305//nucleic acid phosphodiester bond hydrolysis;GO:0090502//RNA phosphodiester bond hydrolysis, endonucleolytic
MSTRG.30186	13142	13975	9530	10702	8178	6160	16700	18230	18249	19164	22208	17878	159.32	136.77	119.38	128.94	100.59	92.03	285.88	283.68	307.76	266.92	308.3	200.25	122.838	275.465	1.1651	9.54285e-17	1.42747e-14	pol	AGL81188.1 gag and reverse transcriptase polyprotein precursor [Gallus gallus]	-	-	-	-	-	-	-
MSTRG.29779	312	516	385	246	328	323	80	89	94	80	89	194	1.38	1.84	1.76	1.08	1.47	1.76	0.5	0.5	0.58	0.41	0.45	0.79	1.54833	0.538333	-1.5241	1.10795e-16	1.63674e-14	--	KFQ78317.1 hypothetical protein N337_10425, partial [Phoenicopterus ruber ruber]	-	-	-	-	-	-	-
ENSGALG00000010303	343	439	410	426	449	414	120	121	157	156	162	256	7.03	7.26	8.68	8.67	9.33	10.45	3.47	3.18	4.48	3.67	3.8	4.85	8.57	3.90833	-1.1327	1.32107e-16	1.93953e-14	Ephx1	epoxide hydrolase 1-like [Source:NCBI gene;Acc:421447]	Human Diseases;Human Diseases;Organismal Systems;Metabolism;Human Diseases	Cancer: overview;Cancer: overview;Digestive system;Xenobiotics biodegradation and metabolism;Cancer: overview	ko05208//Chemical carcinogenesis - reactive oxygen species;ko05207//Chemical carcinogenesis - receptor activation;ko04976//Bile secretion;ko00980//Metabolism of xenobiotics by cytochrome P450;ko05204//Chemical carcinogenesis - DNA adducts	K01253;K01253;K01253;K01253;K01253	-	GO:0003824//catalytic activity;GO:0033961//cis-stilbene-oxide hydrolase activity	-
MSTRG.15157	168	202	211	107	223	179	17	28	18	51	25	61	2.47	2.4	3.21	1.56	3.33	3.25	0.35	0.53	0.37	0.86	0.42	0.83	2.70333	0.56	-2.2712	1.34783e-16	1.96667e-14	--	-	-	-	-	-	-	-	-
MSTRG.31085	2696	2944	2044	1955	1314	1142	3740	4200	4332	4701	5465	4101	18.17	16.04	14.26	12.93	8.82	9.33	35.24	35.97	40.19	36.04	41.85	25.32	13.2583	35.7683	1.4318	1.36828e-16	1.98434e-14	ERVK-18	AGL81185.1 gag and reverse transcriptase polyprotein precursor [Gallus gallus]	-	-	-	-	-	-	-
ENSGALG00000008947	378	528	393	460	458	381	122	103	139	222	180	216	5.19	5.83	5.55	6.26	6.37	6.43	2.36	1.81	2.65	3.5	2.83	2.74	5.93833	2.64833	-1.165	1.8044e-16	2.55452e-14	PAK5	p21 (RAC1) activated kinase 5 [Source:NCBI gene;Acc:416734]	Cellular Processes;Environmental Information Processing;Cellular Processes;Human Diseases;Organismal Systems;Organismal Systems;Environmental Information Processing;Human Diseases	Cell motility;Signal transduction;Cellular community - eukaryotes;Infectious disease: viral;Development and regeneration;Immune system;Signal transduction;Cancer: specific types	ko04810//Regulation of actin cytoskeleton;ko04014//Ras signaling pathway;ko04510//Focal adhesion;ko05170//Human immunodeficiency virus 1 infection;ko04360//Axon guidance;ko04660//T cell receptor signaling pathway;ko04012//ErbB signaling pathway;ko05211//Renal cell carcinoma	K05736;K05736;K05736;K05736;K05736;K05736;K05736;K05736	GO:0005654//nucleoplasm;GO:0005739//mitochondrion;GO:0045202//synapse	GO:0004672//protein kinase activity;GO:0004674//protein serine/threonine kinase activity;GO:0005524//ATP binding	GO:0006468//protein phosphorylation;GO:0006915//apoptotic process;GO:0007010//cytoskeleton organization;GO:0007612//learning;GO:0007613//memory;GO:0007626//locomotory behavior;GO:2001237//negative regulation of extrinsic apoptotic signaling pathway
MSTRG.12304	93	170	189	123	161	127	26	31	23	20	30	60	0.81	1.19	1.7	1.06	1.42	1.36	0.32	0.35	0.28	0.2	0.3	0.48	1.25667	0.321667	-1.966	1.88139e-16	2.63217e-14	--	XP_040520375.1 UPF0500 protein C1orf216 homolog [Gallus gallus]	-	-	-	-	-	-	-
MSTRG.30335	43	39	58	56	61	54	5	8	2	1	2	8	0.84	0.62	1.19	1.11	1.23	1.31	0.15	0.19	0.06	0.03	0.05	0.15	1.05	0.105	-3.3219	2.08418e-16	2.89884e-14	--	XP_040509516.1 uncharacterized protein LOC101748894 isoform X2 [Gallus gallus]	-	-	-	-	-	-	-
MSTRG.12013	26	58	31	24	24	20	206	214	140	92	66	189	0.32	0.56	0.39	0.29	0.29	0.29	3.5	3.31	2.35	1.27	0.91	2.1	0.356667	2.24	2.6509	2.44671e-16	3.37249e-14	ev-2	XP_040505827.1 uncharacterized protein LOC121107139 [Gallus gallus]	-	-	-	-	-	-	-
MSTRG.27733	0	1	0	0	0	0	25	23	20	45	39	34	0	0.01	0	0	0	0	0.26	0.22	0.21	0.38	0.33	0.23	0.00166667	0.271667	7.3487	2.49033e-16	3.40402e-14	--	-	-	-	-	-	-	-	-
MSTRG.8390	499	706	627	474	552	532	154	182	201	158	165	354	5.47	6.28	7.11	5.14	6.13	7.2	2.37	2.56	3.05	1.99	2.07	3.58	6.22167	2.60333	-1.2569	3.15665e-16	4.26578e-14	--	-	-	-	-	-	-	-	-
ENSGALG00000030933	494	523	448	420	566	340	738	915	690	771	796	765	17.14	14.64	16.05	14.48	19.92	14.54	36.15	40.75	33.29	30.74	31.62	24.52	16.1283	32.845	1.0261	3.25536e-16	4.37432e-14	C1H12ORF73	chromosome 1 open reading frame, human C12orf73 [Source:NCBI gene;Acc:772057]	-	-	-	-	GO:0005743//mitochondrial inner membrane	-	GO:0034551//mitochondrial respiratory chain complex III assembly
ENSGALG00000053674	20	68	30	24	18	13	111	77	110	106	115	121	0.43	1.19	0.67	0.52	0.4	0.35	3.4	2.15	3.32	2.64	2.86	2.42	0.593333	2.79833	2.2377	3.46037e-16	4.62368e-14	gag-pol	XP_021257629.1 uncharacterized protein LOC110401160 [Numida meleagris]	-	-	-	-	-	GO:0003676//nucleic acid binding;GO:0003964//RNA-directed DNA polymerase activity;GO:0004518//nuclease activity;GO:0004519//endonuclease activity;GO:0004523//RNA-DNA hybrid ribonuclease activity;GO:0008270//zinc ion binding;GO:0016740//transferase activity;GO:0016779//nucleotidyltransferase activity;GO:0016787//hydrolase activity;GO:0035613//RNA stem-loop binding;GO:0046872//metal ion binding	GO:0006278//RNA-dependent DNA replication;GO:0015074//DNA integration;GO:0090305//nucleic acid phosphodiester bond hydrolysis;GO:0090502//RNA phosphodiester bond hydrolysis, endonucleolytic
ENSGALG00000041744	277	326	343	273	250	247	90	92	86	130	106	182	8.43	7.61	10.37	6.65	5.84	7.48	3.05	2.85	2.81	3.71	3.18	3.81	7.73	3.235	-1.2567	3.77555e-16	5.0115e-14	OTOS	otospiralin [Source:NCBI gene;Acc:100858447]	-	-	-	-	-	-	GO:0007605//sensory perception of sound
MSTRG.21298	71	73	45	83	40	49	170	125	174	213	221	133	1.09	0.91	0.72	1.27	0.62	0.94	3.71	2.47	3.74	3.79	3.91	1.89	0.925	3.25167	1.8137	3.79276e-16	5.0115e-14	ERVK-18	CAA42505.1 pol, partial [Gallus gallus]	-	-	-	-	-	-	-
MSTRG.30394	148	199	145	91	150	84	34	29	24	33	30	57	3.11	3.38	3.16	1.91	3.21	2.18	1	0.78	0.7	0.8	0.73	1.1	2.825	0.851667	-1.7299	4.56694e-16	6.00112e-14	--	XP_052558769.1 uncharacterized protein LOC128090444 [Tympanuchus pallidicinctus]	-	-	-	-	-	-	-
MSTRG.22193	43	83	68	61	65	51	15	11	9	11	10	19	0.75	1.17	1.23	1.06	1.15	1.1	0.37	0.25	0.22	0.22	0.2	0.31	1.07667	0.261667	-2.0408	4.68451e-16	6.12178e-14	--	-	-	-	-	-	-	-	-
MSTRG.2009	163	213	143	174	191	145	249	287	272	221	239	445	0.87	0.92	0.79	0.92	1.04	0.95	1.92	2	2.05	1.35	1.48	2.23	0.915	1.83833	1.0066	5.56169e-16	7.22837e-14	--	-	-	-	-	-	-	-	-
MSTRG.6638	0	0	1	2	6	5	22	20	48	53	54	64	0	0	0.04	0.08	0.23	0.24	1.19	0.98	2.55	2.33	2.36	2.26	0.0983333	1.945	4.3059	6.07433e-16	7.85173e-14	--	-	-	-	-	-	-	-	-
ENSGALG00000010225	395	690	517	380	439	402	141	112	115	127	121	284	4.74	6.69	6.42	4.54	5.35	5.95	2.39	1.72	1.93	1.75	1.67	3.16	5.615	2.10333	-1.4166	6.7846e-16	8.72242e-14	Acss1	acyl-CoA synthetase short-chain family member 1B [Source:NCBI gene;Acc:423347]	Metabolism;Metabolism;Metabolism;Metabolism;Metabolism;Metabolism	Global and overview maps;Global and overview maps;Carbohydrate metabolism;Carbohydrate metabolism;Carbohydrate metabolism;Carbohydrate metabolism	ko01100//Metabolic pathways;ko01200//Carbon metabolism;ko00010//Glycolysis / Gluconeogenesis;ko00620//Pyruvate metabolism;ko00640//Propanoate metabolism;ko00630//Glyoxylate and dicarboxylate metabolism	K01895;K01895;K01895;K01895;K01895;K01895	-	GO:0003987//acetate-CoA ligase activity;GO:0016208//AMP binding	GO:0019427//acetyl-CoA biosynthetic process from acetate
MSTRG.21272	4	8	3	5	8	8	28	28	30	37	51	30	0.19	0.27	0.15	0.2	0.37	0.42	1.71	1.54	1.82	1.85	2.52	1.2	0.266667	1.77333	2.7334	6.88704e-16	8.80652e-14	gag-pol	XP_040511164.1 uncharacterized protein LOC107053122 isoform X2 [Gallus gallus]	-	-	-	-	-	-	-
ENSGALG00000029632	775	1185	1033	593	861	728	244	334	261	271	259	471	20.18	25.13	27.54	15.54	22.05	23.89	9.35	11.52	9.76	8.76	8.54	11.75	22.3883	9.94667	-1.1705	7.70179e-16	9.69203e-14	CHST13	carbohydrate sulfotransferase 13 [Source:NCBI gene;Acc:416032]	Metabolism	Glycan biosynthesis and metabolism	ko00532//Glycosaminoglycan biosynthesis - chondroitin sulfate / dermatan sulfate	K07779	GO:0016021//integral component of membrane	GO:0001537//N-acetylgalactosamine 4-O-sulfotransferase activity;GO:0008146//sulfotransferase activity;GO:0047756//chondroitin 4-sulfotransferase activity	GO:0016051//carbohydrate biosynthetic process;GO:0030206//chondroitin sulfate biosynthetic process
MSTRG.11929	70	93	103	65	59	51	10	13	10	16	14	27	0.83	0.9	1.27	0.77	0.71	0.75	0.17	0.2	0.17	0.22	0.19	0.3	0.871667	0.208333	-2.0649	8.02271e-16	1.00427e-13	--	-	-	-	-	-	-	-	-
ENSGALG00000039583	686	636	465	462	541	433	172	173	209	191	208	347	10.38	8.02	7.66	6.96	8.28	8.07	3.76	3.58	4.55	3.1	3.94	4.8	8.22833	3.955	-1.0569	8.95311e-16	1.10907e-13	MITF	melanogenesis associated transcription factor [Source:NCBI gene;Acc:395886]	Human Diseases;Human Diseases;Organismal Systems;Organismal Systems;Cellular Processes;Human Diseases	Cancer: overview;Cancer: overview;Development and regeneration;Endocrine system;Transport and catabolism;Cancer: specific types	ko05200//Pathways in cancer;ko05202//Transcriptional misregulation in cancer;ko04380//Osteoclast differentiation;ko04916//Melanogenesis;ko04137//Mitophagy - animal;ko05218//Melanoma	K09455;K09455;K09455;K09455;K09455;K09455	GO:0005634//nucleus;GO:0005737//cytoplasm;GO:0032991//macromolecular complex	GO:0000978//RNA polymerase II core promoter proximal region sequence-specific DNA binding;GO:0000981//RNA polymerase II transcription factor activity, sequence-specific DNA binding;GO:0001228//transcriptional activator activity, RNA polymerase II transcription regulatory region sequence-specific binding;GO:0003677//DNA binding;GO:0003682//chromatin binding;GO:0003700//transcription factor activit…	GO:0000122//negative regulation of transcription from RNA polymerase II promoter;GO:0006355//regulation of transcription, DNA-templated;GO:0006357//regulation of transcription from RNA polymerase II promoter;GO:0010468//regulation of gene expression;GO:0010628//positive regulation of gene expression;GO:0016055//Wnt signaling pathway;GO:0030154//cell differentiation;GO:0030316//osteoclast differen…
ENSGALG00000030960	77	129	92	60	56	48	10	12	16	9	16	18	1.29	1.74	1.59	1	0.95	0.99	0.24	0.26	0.37	0.17	0.31	0.28	1.26	0.271667	-2.2135	9.07541e-16	1.11839e-13	TRIM67	tripartite motif containing 67 [Source:NCBI gene;Acc:100857188]	-	-	-	-	GO:0005737//cytoplasm	GO:0005515//protein binding;GO:0008270//zinc ion binding;GO:0046872//metal ion binding	GO:0010976//positive regulation of neuron projection development;GO:0046580//negative regulation of Ras protein signal transduction;GO:2000060//positive regulation of protein ubiquitination involved in ubiquitin-dependent protein catabolic process
MSTRG.19086	468	644	660	508	621	530	167	207	196	241	262	370	8.74	9.71	12.73	9.43	11.76	12.19	4.4	4.96	5.09	5.17	5.6	6.38	10.76	5.26667	-1.0307	1.15459e-15	1.40106e-13	--	XP_040525300.1 uncharacterized protein LOC101748689 isoform X2 [Gallus gallus]	-	-	-	-	-	-	-
MSTRG.8588	107	108	127	105	130	104	32	33	28	38	22	46	2.23	1.76	2.83	1.87	2.62	2.41	0.9	0.81	0.77	0.88	0.52	0.83	2.28667	0.785	-1.5425	1.26017e-15	1.50773e-13	--	-	-	-	-	-	-	-	-
MSTRG.8185	301	326	343	359	399	347	77	85	107	115	98	209	3.2	2.8	3.79	3.8	4.31	4.56	1.16	1.16	1.59	1.41	1.2	2.07	3.74333	1.43167	-1.3866	1.67891e-15	1.9768e-13	--	-	-	-	-	-	-	-	-
MSTRG.9168	36	63	60	57	72	55	6	6	7	4	4	18	0.75	1.06	1.29	1.18	1.52	1.41	0.18	0.16	0.2	0.1	0.09	0.35	1.20167	0.18	-2.739	1.69779e-15	1.98918e-13	--	-	-	-	-	-	-	-	-
MSTRG.2560	210	259	289	314	462	352	64	60	55	75	75	133	2.67	2.69	3.78	4.01	6.08	5.55	1.19	1	0.99	1.11	1.11	1.58	4.13	1.16333	-1.8279	1.7141e-15	1.99844e-13	--	KFP52635.1 hypothetical protein N323_03669, partial [Cathartes aura]	-	-	-	-	-	-	-
MSTRG.29254	92	145	115	123	242	161	29	18	21	22	19	43	1.23	1.56	1.58	1.63	3.27	2.64	0.55	0.31	0.39	0.34	0.29	0.53	1.985	0.401667	-2.3051	1.78063e-15	2.05585e-13	--	-	-	-	-	-	-	-	-
MSTRG.11924	60	60	52	44	51	40	3	10	5	6	6	19	2.02	1.63	1.81	1.47	1.74	1.66	0.14	0.43	0.23	0.23	0.23	0.59	1.72167	0.308333	-2.4812	2.23616e-15	2.55697e-13	--	-	-	-	-	-	-	-	-
ENSGALG00000050256	55	65	65	70	58	48	97	114	88	107	90	135	2.13	2.03	2.56	2.77	2.35	2.37	5.29	5.81	4.9	4.87	4.11	4.99	2.36833	4.995	1.0766	2.26301e-15	2.57529e-13	TRPT1	tRNA phosphotransferase 1 [Source:HGNC Symbol;Acc:HGNC:20316]	-	-	-	-	-	GO:0000215//tRNA 2'-phosphotransferase activity;GO:0016740//transferase activity	GO:0006388//tRNA splicing, via endonucleolytic cleavage and ligation;GO:0008033//tRNA processing;GO:0045859//regulation of protein kinase activity
MSTRG.23588	254	326	409	376	450	419	89	101	86	88	99	181	4.52	4.68	7.51	6.64	8.12	9.18	2.23	2.3	2.13	1.8	2.02	2.97	6.775	2.24167	-1.5956	2.40903e-15	2.72424e-13	--	XP_048796730.1 transmembrane protein 170B isoform X1 [Lagopus muta]	-	-	-	-	-	-	-
ENSGALG00000033752	234	309	322	222	177	200	55	44	62	87	49	115	7.62	8.1	10.82	7.18	5.84	8.01	2.53	1.85	2.81	3.26	1.82	3.46	7.92833	2.62167	-1.5965	2.41681e-15	2.72424e-13	--	-	-	-	-	-	-	-	-
ENSGALG00000053164	1268	1257	1223	876	825	553	1948	2288	2003	1721	2237	1974	21.82	17.46	21.75	14.98	14.4	11.73	47.34	50.53	47.96	34.03	44.09	31.38	17.0233	42.555	1.3218	2.90779e-15	3.24689e-13	gag-pol	AGL81188.1 gag and reverse transcriptase polyprotein precursor [Gallus gallus]	-	-	-	-	-	GO:0003676//nucleic acid binding;GO:0003677//DNA binding;GO:0003964//RNA-directed DNA polymerase activity;GO:0004518//nuclease activity;GO:0004519//endonuclease activity;GO:0004523//RNA-DNA hybrid ribonuclease activity;GO:0008270//zinc ion binding;GO:0016740//transferase activity;GO:0016779//nucleotidyltransferase activity;GO:0016787//hydrolase activity;GO:0035613//RNA stem-loop binding;GO:004687…	GO:0006278//RNA-dependent DNA replication;GO:0015074//DNA integration;GO:0044260//cellular macromolecule metabolic process;GO:0090305//nucleic acid phosphodiester bond hydrolysis;GO:0090502//RNA phosphodiester bond hydrolysis, endonucleolytic
MSTRG.29546	246	333	287	156	220	183	63	67	62	76	67	126	2.85	3.16	3.44	1.49	2.59	2.43	1.2	1.14	0.99	1.1	0.99	1.48	2.66	1.15	-1.2098	3.15531e-15	3.47434e-13	--	-	-	-	-	-	-	-	-
MSTRG.3260	86	94	96	13	80	59	3	3	1	1	1	8	1.25	1.11	1.45	0.19	1.18	1.06	0.06	0.06	0.02	0.02	0.02	0.11	1.04	0.0483333	-4.4274	9.7384e-15	1.03865e-12	--	-	-	-	-	-	-	-	-
ENSGALG00000044661	72	68	37	70	69	48	9	16	5	12	10	12	2.36	1.8	1.25	2.28	2.29	1.94	0.42	0.67	0.23	0.45	0.37	0.36	1.98667	0.416667	-2.2534	9.8378e-15	1.04456e-12	BDMD1	cathepsin G [Source:NCBI gene;Acc:426049]	Environmental Information Processing;Organismal Systems;Human Diseases;Human Diseases;Cellular Processes;Organismal Systems	Signaling molecules and interaction;Immune system;Infectious disease: parasitic;Immune disease;Transport and catabolism;Endocrine system	ko04080//Neuroactive ligand-receptor interaction;ko04613//Neutrophil extracellular trap formation;ko05146//Amoebiasis;ko05322//Systemic lupus erythematosus;ko04142//Lysosome;ko04614//Renin-angiotensin system	K01319;K01319;K01319;K01319;K01319;K01319	-	GO:0004252//serine-type endopeptidase activity	GO:0006508//proteolysis
MSTRG.27125	210	298	284	243	271	239	86	82	83	118	95	167	2.24	2.56	3.13	2.57	2.93	3.14	1.29	1.12	1.23	1.44	1.16	1.64	2.76167	1.31333	-1.0723	1.05078e-14	1.10096e-12	NKX-2.5	POI23283.1 hypothetical protein CIB84_012969 [Bambusicola thoracicus]	-	-	-	-	-	-	-
MSTRG.2522	54	66	63	54	54	53	12	10	10	17	10	23	1.28	1.26	1.54	1.27	1.3	1.55	0.4	0.3	0.33	0.46	0.27	0.5	1.36667	0.376667	-1.8593	1.05679e-14	1.1024e-12	--	-	-	-	-	-	-	-	-
MSTRG.13076	57	47	51	55	35	43	7	7	6	6	8	15	2.19	1.46	2.03	2.1	1.37	2.04	0.38	0.35	0.32	0.26	0.35	0.53	1.865	0.365	-2.3532	1.08128e-14	1.12302e-12	--	-	-	-	-	-	-	-	-
MSTRG.7731	510	711	591	307	511	410	136	107	140	183	140	264	1.86	2.09	2.23	1.11	1.89	1.84	0.7	0.5	0.71	0.77	0.58	0.89	1.83667	0.691667	-1.4089	1.11202e-14	1.14993e-12	--	POI28852.1 hypothetical protein CIB84_007398 [Bambusicola thoracicus]	-	-	-	-	-	-	-
ENSGALG00000001418	499	768	641	609	785	730	180	205	212	210	209	424	6.68	8.36	8.87	8.1	10.66	12.04	3.4	3.52	3.95	3.23	3.2	5.24	9.11833	3.75667	-1.2793	1.29277e-14	1.31962e-12	GUCA1B	guanylate cyclase activator 1B [Source:NCBI gene;Acc:419864]	Organismal Systems	Sensory system	ko04744//Phototransduction	K08328	GO:0001917//photoreceptor inner segment	GO:0005509//calcium ion binding;GO:0008048//calcium sensitive guanylate cyclase activator activity;GO:0046872//metal ion binding	GO:0007601//visual perception;GO:0031282//regulation of guanylate cyclase activity;GO:0031284//positive regulation of guanylate cyclase activity;GO:0050896//response to stimulus
MSTRG.12820	161	208	203	228	179	177	46	69	48	48	37	103	2.22	2.31	2.9	3.22	2.59	3.12	0.92	1.19	0.87	0.74	0.58	1.29	2.72667	0.931667	-1.5493	1.31364e-14	1.3352e-12	--	-	-	-	-	-	-	-	-
ENSGALG00000047361	99	161	110	133	187	156	32	33	27	41	39	60	3.12	4.25	3.19	3.6	5.05	5.48	1.27	1.23	0.92	1.19	1.18	1.44	4.115	1.205	-1.7719	1.48696e-14	1.50493e-12	CFAP74	XP_024998364.1 cilia- and flagella-associated protein 74 isoform X1 [Gallus gallus]	-	-	-	-	-	-	-
MSTRG.7456	106	173	134	106	100	106	18	20	14	33	42	55	1.3	1.79	1.73	1.44	1.39	1.79	0.34	0.35	0.27	0.52	0.65	0.7	1.57333	0.471667	-1.738	1.65841e-14	1.67134e-12	--	-	-	-	-	-	-	-	-
MSTRG.30020	779	1184	1075	891	1017	958	255	211	281	243	242	641	3.64	4.46	5.19	4.15	4.84	5.53	1.69	1.27	1.84	1.31	1.3	2.78	4.635	1.69833	-1.4484	2.09364e-14	2.06619e-12	--	-	-	-	-	-	-	-	-
MSTRG.2787	254	285	293	188	178	153	43	42	57	85	72	106	3.35	3.03	3.99	2.46	2.38	2.48	0.8	0.71	1.04	1.29	1.09	1.29	2.94833	1.03667	-1.5079	2.22057e-14	2.1824e-12	--	-	-	-	-	-	-	-	-
MSTRG.9570	89	110	91	166	137	154	19	25	13	10	19	42	0.89	0.99	0.88	1.58	1.28	1.87	0.24	0.29	0.17	0.1	0.19	0.38	1.24833	0.228333	-2.4508	2.34851e-14	2.28979e-12	--	XP_048822427.1 uncharacterized protein LOC125702761 [Lagopus muta]	-	-	-	-	-	-	-
ENSGALG00000052636	120	97	48	64	53	30	206	193	211	208	240	171	4.05	2.63	1.65	2.14	1.81	1.26	9.8	8.35	9.9	8.06	9.24	5.33	2.25667	8.44667	1.9042	2.34909e-14	2.28979e-12	gag-pol	CAA42505.1 pol, partial [Gallus gallus]	-	-	-	-	-	GO:0003676//nucleic acid binding;GO:0003964//RNA-directed DNA polymerase activity;GO:0004518//nuclease activity;GO:0004519//endonuclease activity;GO:0004523//RNA-DNA hybrid ribonuclease activity;GO:0008270//zinc ion binding;GO:0016740//transferase activity;GO:0016779//nucleotidyltransferase activity;GO:0016787//hydrolase activity;GO:0035613//RNA stem-loop binding;GO:0046872//metal ion binding	GO:0006278//RNA-dependent DNA replication;GO:0015074//DNA integration;GO:0090305//nucleic acid phosphodiester bond hydrolysis;GO:0090502//RNA phosphodiester bond hydrolysis, endonucleolytic
ENSGALG00000011858	349	354	275	271	288	238	100	109	113	117	102	212	4.08	3.34	3.32	3.15	3.42	3.43	1.65	1.64	1.84	1.57	1.37	2.29	3.45667	1.72667	-1.0014	2.49499e-14	2.42208e-12	KCNH5	potassium voltage-gated channel subfamily H member 5 [Source:NCBI gene;Acc:423514]	-	-	-	-	GO:0009986//cell surface;GO:0016020//membrane	GO:0005216//ion channel activity;GO:0005249//voltage-gated potassium channel activity	GO:0006811//ion transport;GO:0006813//potassium ion transport;GO:0010389//regulation of G2/M transition of mitotic cell cycle;GO:0055085//transmembrane transport
MSTRG.18892	77	81	103	48	46	56	5	7	10	17	6	15	1.29	1.1	1.79	0.8	0.78	1.16	0.12	0.15	0.23	0.33	0.12	0.23	1.15333	0.196667	-2.552	2.62086e-14	2.53392e-12	--	-	-	-	-	-	-	-	-
ENSGALG00000035604	694	846	621	500	614	331	1015	1143	878	956	1000	1118	21.16	20.97	19.85	15.38	19.38	12.57	44.11	45.21	37.69	33.65	35.34	32.02	18.2183	38.0033	1.0607	2.64418e-14	2.54612e-12	USB1	U6 snRNA biogenesis 1 [Source:NCBI gene;Acc:415628]	-	-	-	-	GO:0005634//nucleus	GO:0000175//3'-5'-exoribonuclease activity;GO:0004518//nuclease activity;GO:0016787//hydrolase activity;GO:1990838//poly(U)-specific exoribonuclease activity, producing 3' uridine cyclic phosphate ends	GO:0034477//U6 snRNA 3'-end processing;GO:0090305//nucleic acid phosphodiester bond hydrolysis;GO:0090503//RNA phosphodiester bond hydrolysis, exonucleolytic
MSTRG.19157	172	257	233	146	177	165	35	36	46	71	54	104	1.98	2.39	2.77	1.67	2.07	2.34	0.57	0.53	0.74	0.94	0.71	1.11	2.20333	0.766667	-1.523	2.71512e-14	2.59343e-12	--	-	-	-	-	-	-	-	-
MSTRG.5640	0	0	1	0	1	0	23	22	24	46	40	29	0	0	0.01	0	0.01	0	0.47	0.41	0.48	0.76	0.66	0.39	0.00333333	0.528333	7.3083	2.76221e-14	2.62786e-12	--	-	-	-	-	-	-	-	-
ENSGALG00000003952	118	161	129	177	106	81	199	221	171	259	270	245	2.85	3.14	3.22	4.24	2.6	2.41	6.78	6.85	5.74	7.18	7.46	5.46	3.07667	6.57833	1.0964	2.98103e-14	2.81352e-12	RBPJL	recombination signal binding protein for immunoglobulin kappa J region like [Source:NCBI gene;Acc:419185]	Human Diseases;Human Diseases;Human Diseases;Human Diseases;Organismal Systems;Environmental Information Processing	Infectious disease: viral;Infectious disease: viral;Cancer: overview;Neurodegenerative disease;Immune system;Signal transduction	ko05165//Human papillomavirus infection;ko05169//Epstein-Barr virus infection;ko05203//Viral carcinogenesis;ko05017//Spinocerebellar ataxia;ko04658//Th1 and Th2 cell differentiation;ko04330//Notch signaling pathway	K06053;K06053;K06053;K06053;K06053;K06053	GO:0005634//nucleus;GO:0005667//transcription factor complex	GO:0000977//RNA polymerase II regulatory region sequence-specific DNA binding;GO:0000978//RNA polymerase II core promoter proximal region sequence-specific DNA binding;GO:0001228//transcriptional activator activity, RNA polymerase II transcription regulatory region sequence-specific binding;GO:0003677//DNA binding;GO:0003682//chromatin binding;GO:0003700//transcription factor activity, sequence-s…	GO:0006355//regulation of transcription, DNA-templated;GO:0006357//regulation of transcription from RNA polymerase II promoter;GO:0045893//positive regulation of transcription, DNA-templated;GO:0045944//positive regulation of transcription from RNA polymerase II promoter
ENSGALG00000004538	816	1310	1295	885	1289	1088	336	246	347	373	305	638	8.33	10.79	13.66	8.98	13.35	13.69	4.84	3.22	4.93	4.37	3.57	6.02	11.4667	4.49167	-1.3521	3.27859e-14	3.05934e-12	TNN	tenascin N [Source:NCBI gene;Acc:424435]	Environmental Information Processing;Human Diseases;Cellular Processes;Human Diseases;Environmental Information Processing	Signal transduction;Infectious disease: viral;Cellular community - eukaryotes;Cancer: overview;Signaling molecules and interaction	ko04151//PI3K-Akt signaling pathway;ko05165//Human papillomavirus infection;ko04510//Focal adhesion;ko05206//MicroRNAs in cancer;ko04512//ECM-receptor interaction	K06252;K06252;K06252;K06252;K06252	GO:0009986//cell surface;GO:0031012//extracellular matrix;GO:0043005//neuron projection;GO:0043025//neuronal cell body;GO:0097442//CA3 pyramidal cell dendrite;GO:1990026//hippocampal mossy fiber expansion	GO:0005178//integrin binding;GO:0005515//protein binding;GO:0042802//identical protein binding	GO:0002076//osteoblast development;GO:0007160//cell-matrix adhesion;GO:0007409//axonogenesis;GO:0010976//positive regulation of neuron projection development;GO:0030155//regulation of cell adhesion;GO:0030334//regulation of cell migration;GO:0033689//negative regulation of osteoblast proliferation;GO:0045668//negative regulation of osteoblast differentiation;GO:1903010//regulation of bone develop…
MSTRG.7493	184	250	260	84	228	162	15	40	35	29	46	56	2.46	2.7	3.6	1.12	3.1	2.67	0.28	0.69	0.65	0.45	0.7	0.69	2.60833	0.576667	-2.1773	3.28135e-14	3.05934e-12	--	KFW05006.1 hypothetical protein N327_00905, partial [Fulmarus glacialis]	-	-	-	-	-	-	-
MSTRG.24616	114	143	110	108	158	122	29	37	37	37	35	70	0.84	0.85	0.84	0.79	1.19	1.11	0.3	0.35	0.38	0.31	0.3	0.48	0.936667	0.353333	-1.4065	3.29293e-14	3.05934e-12	--	-	-	-	-	-	-	-	-
ENSGALG00000052818	2854	2814	2016	2194	1699	1425	2985	3395	3536	3623	4252	3507	54.95	43.73	40.11	41.97	33.19	33.8	81.16	83.9	94.71	80.13	93.75	62.38	41.2917	82.6717	1.0015	3.54431e-14	3.27641e-12	gag	XP_015137376.2 endogenous retrovirus group K member 113 Gag polyprotein-like [Gallus gallus]	-	-	-	-	-	GO:0003676//nucleic acid binding;GO:0008270//zinc ion binding;GO:0046872//metal ion binding	GO:0016032//viral process
ENSGALG00000037336	210	271	186	199	263	229	70	87	73	97	82	137	0.81	0.84	0.74	0.76	1.03	1.09	0.38	0.43	0.39	0.43	0.36	0.49	0.878333	0.413333	-1.0875	3.80522e-14	3.49434e-12	PRTG	protogenin [Source:NCBI gene;Acc:415407]	-	-	-	-	GO:0005886//plasma membrane	GO:0005515//protein binding;GO:0038023//signaling receptor activity;GO:0042802//identical protein binding	GO:0007155//cell adhesion;GO:0007275//multicellular organism development;GO:0007411//axon guidance;GO:0050768//negative regulation of neurogenesis
MSTRG.17977	156	195	197	249	158	242	41	54	40	60	51	97	4.01	4.05	5.24	6.37	4.13	7.68	1.49	1.78	1.43	1.77	1.5	2.31	5.24667	1.71333	-1.6146	4.27503e-14	3.88082e-12	--	-	-	-	-	-	-	-	-
MSTRG.17979	206	296	253	64	50	51	8	8	12	13	7	18	3.45	4	4.38	1.07	0.85	1.05	0.19	0.17	0.28	0.25	0.13	0.28	2.46667	0.216667	-3.509	4.82527e-14	4.34713e-12	--	-	-	-	-	-	-	-	-
MSTRG.28990	109	147	126	70	104	72	23	19	22	16	31	45	1.61	1.75	1.92	1.03	1.56	1.31	0.48	0.36	0.45	0.27	0.52	0.61	1.53	0.448333	-1.7709	4.9092e-14	4.40605e-12	--	-	-	-	-	-	-	-	-
MSTRG.6229	98	169	127	159	63	110	11	13	19	19	20	50	0.57	0.79	0.76	0.92	0.37	0.79	0.09	0.1	0.15	0.13	0.13	0.27	0.7	0.145	-2.2713	5.04421e-14	4.49332e-12	--	XP_035191389.1 uncharacterized protein LOC118171951 [Oxyura jamaicensis]	-	-	-	-	-	-	-
MSTRG.18985	102	130	86	60	37	49	14	11	9	12	9	12	3.14	3.24	2.74	1.84	1.16	1.86	0.61	0.44	0.39	0.43	0.32	0.34	2.33	0.421667	-2.4662	5.64098e-14	4.98755e-12	--	-	-	-	-	-	-	-	-
MSTRG.23246	712	1003	1129	717	1141	959	243	248	256	261	301	578	7.8	8.86	12.7	7.84	12.76	12.96	3.78	3.51	3.94	3.3	3.8	5.87	10.4867	4.03333	-1.3785	7.19587e-14	6.2691e-12	--	-	-	-	-	-	-	-	-
MSTRG.22232	101	135	161	143	107	143	17	24	29	41	34	61	6.1	6.58	10.2	8.43	7.04	10.72	1.53	1.89	2.47	2.78	2.45	3.55	8.17833	2.445	-1.742	7.47824e-14	6.49133e-12	--	-	-	-	-	-	-	-	-
MSTRG.9579	111	205	142	155	154	160	42	39	52	51	48	86	0.73	1.09	0.96	1.01	1.03	1.29	0.39	0.33	0.47	0.38	0.36	0.52	1.01833	0.408333	-1.3184	9.43327e-14	8.12902e-12	--	-	-	-	-	-	-	-	-
MSTRG.30553	14	14	17	2	8	5	28	46	57	64	59	47	0.27	0.21	0.33	0.04	0.15	0.12	0.75	1.14	1.52	1.41	1.3	0.84	0.186667	1.16	2.6356	9.97064e-14	8.56108e-12	--	XP_040513085.1 uncharacterized protein LOC121108883 [Gallus gallus]	-	-	-	-	-	-	-
ENSGALG00000047314	77	138	63	133	84	53	225	201	164	203	196	202	1.29	1.88	1.12	3.68	2.1	1.57	8.7	6.81	6.55	7.4	7.19	4.99	1.94	6.94	1.8389	1.43535e-13	1.21489e-11	YF5	MHC class I antigen YF5 [Source:NCBI gene;Acc:427746]	Human Diseases;Human Diseases;Cellular Processes;Human Diseases;Cellular Processes;Human Diseases;Human Diseases;Human Diseases;Human Diseases;Human Diseases;Environmental Information Processing;Cellular Processes;Human Diseases;Human Diseases;Human Diseases;Organismal Systems;Human Diseases;Human Diseases	Infectious disease: viral;Infectious disease: viral;Transport and catabolism;Infectious disease: viral;Transport and catabolism;Infectious disease: viral;Infectious disease: viral;Infectious disease: viral;Cancer: overview;Infectious disease: viral;Signaling molecules and interaction;Cell growth and death;Cardiovascular disease;Immune disease;Immune disease;Immune system;Endocrine and metabolic d…	ko05165//Human papillomavirus infection;ko05169//Epstein-Barr virus infection;ko04144//Endocytosis;ko05168//Herpes simplex virus 1 infection;ko04145//Phagosome;ko05163//Human cytomegalovirus infection;ko05166//Human T-cell leukemia virus 1 infection;ko05170//Human immunodeficiency virus 1 infection;ko05203//Viral carcinogenesis;ko05167//Kaposi sarcoma-associated herpesvirus infection;ko04514//Cel…	K06751;K06751;K06751;K06751;K06751;K06751;K06751;K06751;K06751;K06751;K06751;K06751;K06751;K06751;K06751;K06751;K06751;K06751	-	-	-
ENSGALG00000052645	3121	3819	2574	2761	2045	1555	4011	4427	4184	4254	4847	4244	60.09	59.35	51.2	52.82	39.93	36.9	109.04	109.4	112.06	94.08	106.86	75.48	50.0483	101.153	1.0151	1.4699e-13	1.23972e-11	gag	XP_015137376.2 endogenous retrovirus group K member 113 Gag polyprotein-like [Gallus gallus]	-	-	-	-	-	GO:0003676//nucleic acid binding;GO:0008270//zinc ion binding;GO:0046872//metal ion binding	GO:0016032//viral process
MSTRG.16407	511	729	729	252	762	407	73	82	87	138	56	225	4.81	5.54	7.09	2.36	7.28	4.71	0.96	0.99	1.14	1.49	0.61	1.96	5.29833	1.19167	-2.1526	2.21483e-13	1.84187e-11	Alg9	XP_009327816.1 PREDICTED: alpha-1,2-mannosyltransferase ALG9 [Pygoscelis adeliae]	-	-	-	-	-	-	-
MSTRG.16191	1376	2149	1741	1382	1845	1516	465	448	570	442	441	1126	3.02	3.81	3.95	3.01	4.11	4.1	1.44	1.26	1.74	1.11	1.11	2.28	3.66667	1.49	-1.2992	2.2278e-13	1.8462e-11	--	XP_040525300.1 uncharacterized protein LOC101748689 isoform X2 [Gallus gallus]	-	-	-	-	-	-	-
MSTRG.4957	338	333	375	361	306	319	70	104	96	114	106	235	18.97	15.09	21.75	20.14	17.43	22.07	5.55	7.49	7.5	7.35	6.81	12.19	19.2417	7.815	-1.2999	2.39901e-13	1.98118e-11	--	-	-	-	-	-	-	-	-
MSTRG.10144	210	327	327	335	389	365	71	94	82	88	100	183	0.82	1.04	1.33	1.31	1.55	1.76	0.39	0.47	0.45	0.4	0.45	0.66	1.30167	0.47	-1.4696	2.58094e-13	2.10223e-11	--	-	-	-	-	-	-	-	-
ENSGALG00000015737	112	57	46	248	189	157	446	549	659	632	874	745	0.95	0.39	0.4	2.1	1.63	1.65	5.36	6	7.81	6.18	8.52	5.86	1.18667	6.62167	2.4803	2.84925e-13	2.2817e-11	NCAM2	neural cell adhesion molecule 2 [Source:NCBI gene;Acc:427968]	Human Diseases;Environmental Information Processing	Neurodegenerative disease;Signaling molecules and interaction	ko05020//Prion disease;ko04514//Cell adhesion molecules	K06491;K06491	GO:0005886//plasma membrane;GO:0016020//membrane;GO:0016021//integral component of membrane;GO:0016604//nuclear body;GO:0030424//axon;GO:0043005//neuron projection	GO:0005515//protein binding;GO:0042802//identical protein binding	GO:0007155//cell adhesion
MSTRG.18794	124	191	168	159	110	127	30	20	34	56	35	73	1.77	2.18	2.48	2.36	1.51	2.25	0.57	0.35	0.63	0.88	0.54	0.93	2.09167	0.65	-1.6861	2.99142e-13	2.38752e-11	--	OXB56466.1 hypothetical protein ASZ78_009412 [Callipepla squamata]	-	-	-	-	-	-	-
MSTRG.26782	603	669	797	856	1276	1105	195	220	181	209	161	408	9.47	8.5	12.94	13.52	20.56	21.6	4.41	4.53	4.01	3.81	2.92	6.04	14.4317	4.28667	-1.7513	3.82263e-13	3.02051e-11	--	-	-	-	-	-	-	-	-
MSTRG.30996	3	5	4	3	2	4	13	19	24	22	23	28	0.07	0.1	0.1	0.07	0.05	0.12	0.45	0.6	0.83	0.62	0.65	0.64	0.085	0.631667	2.8936	3.84938e-13	3.03158e-11	Cplx4	OXB60773.1 hypothetical protein ASZ78_016824 [Callipepla squamata]	-	-	-	-	-	-	-
MSTRG.11782	317	422	359	411	190	350	77	98	71	67	46	152	7.21	7.75	8.44	9.29	4.38	9.81	2.47	2.86	2.25	1.75	1.2	3.19	7.81333	2.28667	-1.7727	4.00316e-13	3.13195e-11	--	-	-	-	-	-	-	-	-
ENSGALG00000050054	316	474	440	333	367	338	116	114	117	163	123	267	7	8.47	10.07	7.33	8.24	9.22	3.63	3.24	3.6	4.15	3.12	5.46	8.38833	3.86667	-1.1173	4.3363e-13	3.35943e-11	STXBP4	XP_015150202.1 syntaxin-binding protein 4 isoform X2 [Gallus gallus]	-	-	-	-	-	GO:0005515//protein binding	-
MSTRG.15580	129	254	215	216	263	209	65	53	59	73	45	97	2.11	3.37	3.65	3.53	4.36	4.23	1.52	1.12	1.34	1.36	0.85	1.48	3.54167	1.27833	-1.4702	4.71349e-13	3.62802e-11	--	-	-	-	-	-	-	-	-
MSTRG.23384	129	221	200	105	164	93	181	273	232	322	331	411	1.64	2.27	2.62	1.33	2.11	1.46	3.25	4.45	4.1	4.7	4.81	4.82	1.905	4.355	1.1929	4.7511e-13	3.64517e-11	--	-	-	-	-	-	-	-	-
ENSGALG00000020788	668	1035	1110	767	620	595	208	254	256	207	283	482	4.53	5.66	7.78	5.17	4.26	4.97	1.99	2.21	2.41	1.61	2.2	3.02	5.395	2.24	-1.2681	5.03166e-13	3.82475e-11	CCDC141	coiled-coil domain containing 141 [Source:NCBI gene;Acc:770766]	-	-	-	-	GO:0005737//cytoplasm;GO:0005813//centrosome;GO:0005886//plasma membrane	GO:0005515//protein binding	GO:0007155//cell adhesion;GO:0007411//axon guidance;GO:0021799//cerebral cortex radially oriented cell migration;GO:0051642//centrosome localization
MSTRG.14036	0	0	0	0	0	0	19	28	22	6	10	32	0	0	0	0	0	0	0.54	0.72	0.61	0.14	0.23	0.59	0.001	0.471667	8.8816	5.03341e-13	3.82475e-11	--	-	-	-	-	-	-	-	-
MSTRG.14281	0	0	0	0	0	0	14	13	9	11	23	18	0	0	0	0	0	0	0.6	0.5	0.38	0.38	0.79	0.5	0.001	0.525	9.0362	5.16492e-13	3.91218e-11	--	-	-	-	-	-	-	-	-
MSTRG.5675	0	1	4	0	0	0	20	32	26	20	21	27	0	0.04	0.14	0	0	0	1.09	1.56	1.38	0.89	0.91	0.94	0.03	1.12833	5.2331	5.24525e-13	3.94788e-11	--	KFP15501.1 hypothetical protein Z169_02539, partial [Egretta garzetta]	-	-	-	-	-	-	-
MSTRG.26626	40	35	48	25	42	29	0	0	0	1	0	1	3.2	2.26	3.97	1.99	3.41	2.86	0	0	0	0.09	0	0.07	2.94833	0.0266667	-6.7887	5.33822e-13	3.99258e-11	--	-	-	-	-	-	-	-	-
MSTRG.22825	133	162	107	250	80	143	19	30	22	10	8	34	3.35	3.29	2.78	6.26	2.04	4.44	0.68	0.97	0.77	0.29	0.23	0.79	3.69333	0.621667	-2.5707	5.55079e-13	4.13856e-11	--	-	-	-	-	-	-	-	-
ENSGALG00000035052	109	182	130	130	137	134	35	40	41	40	39	89	2.78	3.75	3.43	3.29	3.54	4.21	1.26	1.31	1.45	1.17	1.14	2.1	3.5	1.405	-1.3168	5.68342e-13	4.2242e-11	BMP3	bone morphogenetic protein 3 [Source:NCBI gene;Acc:422581]	Environmental Information Processing	Signaling molecules and interaction	ko04060//Cytokine-cytokine receptor interaction	K05496	GO:0005576//extracellular region;GO:0005615//extracellular space	GO:0005125//cytokine activity;GO:0008083//growth factor activity;GO:0070700//BMP receptor binding	GO:0001649//osteoblast differentiation;GO:0010862//positive regulation of pathway-restricted SMAD protein phosphorylation;GO:0060395//SMAD protein signal transduction
ENSGALG00000043583	845	762	840	1133	846	902	290	311	289	319	314	581	7.52	5.47	7.73	10.02	7.64	9.89	3.64	3.55	3.58	3.26	3.2	4.78	8.045	3.66833	-1.133	6.07483e-13	4.48707e-11	SCG3	secretogranin III [Source:NCBI gene;Acc:415424]	-	-	-	-	-	-	-
MSTRG.16234	48	94	79	261	239	273	4	10	13	16	11	27	0.67	1.07	1.15	3.64	3.4	4.72	0.08	0.18	0.25	0.26	0.18	0.35	2.44167	0.216667	-3.4943	7.02744e-13	5.06487e-11	--	-	-	-	-	-	-	-	-
MSTRG.24326	78	107	129	7	65	30	1	0	0	0	1	0	1.31	1.45	2.23	0.12	1.1	0.62	0.02	0	0	0	0.02	0	1.13833	0.00666667	-7.4157	7.34674e-13	5.279e-11	--	XP_048796730.1 transmembrane protein 170B isoform X1 [Lagopus muta]	-	-	-	-	-	-	-
MSTRG.2377	72	105	82	125	96	57	256	197	253	139	249	197	1.45	1.7	1.71	2.48	1.95	1.4	7.26	5.08	7.06	3.2	5.72	3.65	1.78167	5.32833	1.5805	7.75419e-13	5.53831e-11	--	XP_048785577.1 uncharacterized protein LOC125686015 [Lagopus muta]	-	-	-	-	-	-	-
MSTRG.17971	16	26	31	28	32	25	1	0	0	0	0	0	0.43	0.56	0.86	0.75	0.87	0.83	0.04	0	0	0	0	0	0.716667	0.00666667	-6.7482	9.63184e-13	6.83832e-11	--	-	-	-	-	-	-	-	-
MSTRG.31562	141	230	212	142	205	136	37	51	54	68	54	103	2.02	2.66	3.13	2.02	2.97	2.4	0.75	0.94	1.08	1.12	0.91	1.36	2.53333	1.02667	-1.3031	9.92367e-13	7.02454e-11	--	-	-	-	-	-	-	-	-
MSTRG.9274	54	119	73	76	125	83	15	25	15	10	9	25	0.56	1	0.78	0.78	1.32	1.06	0.22	0.33	0.22	0.12	0.11	0.24	0.916667	0.206667	-2.1491	1.1354e-12	7.97753e-11	--	XP_048817886.1 ankyrin repeat and SAM domain-containing protein 3 isoform X1 [Lagopus muta]	-	-	-	-	-	-	-
MSTRG.16215	88	119	89	99	153	103	16	20	29	28	27	55	1.75	1.91	1.83	1.95	3.08	2.52	0.45	0.51	0.8	0.64	0.61	1.01	2.17333	0.67	-1.6977	1.1661e-12	8.1333e-11	--	-	-	-	-	-	-	-	-
MSTRG.4204	73	121	112	116	160	131	27	22	32	32	26	48	0.67	0.9	1.06	1.06	1.49	1.48	0.35	0.26	0.41	0.34	0.27	0.41	1.11	0.34	-1.707	1.24632e-12	8.6421e-11	--	-	-	-	-	-	-	-	-
MSTRG.27350	10	9	4	23	16	9	32	40	46	82	45	67	0.21	0.15	0.09	0.48	0.34	0.23	0.96	1.09	1.36	2	1.09	1.31	0.25	1.30167	2.3804	1.50685e-12	1.0269e-10	--	-	-	-	-	-	-	-	-
MSTRG.10160	230	338	608	239	427	337	73	56	71	64	60	158	1.66	1.97	4.53	1.71	3.12	2.99	0.74	0.52	0.71	0.53	0.5	1.05	2.66333	0.675	-1.9803	1.51876e-12	1.03206e-10	--	-	-	-	-	-	-	-	-
MSTRG.6227	311	524	451	472	464	498	106	151	128	210	130	251	1.16	1.58	1.74	1.75	1.75	2.29	0.56	0.72	0.66	0.9	0.55	0.86	1.71167	0.708333	-1.2729	1.57372e-12	1.06636e-10	--	-	-	-	-	-	-	-	-
MSTRG.28288	80	89	74	98	66	82	13	7	15	24	25	37	0.83	0.74	0.79	1.01	0.69	1.05	0.19	0.09	0.22	0.29	0.3	0.35	0.851667	0.24	-1.8273	1.60443e-12	1.08268e-10	--	-	-	-	-	-	-	-	-
ENSGALG00000011182	153	150	101	93	75	61	159	167	160	237	233	237	1.76	1.4	1.2	1.07	0.88	0.86	2.6	2.48	2.57	3.15	3.09	2.52	1.195	2.735	1.1945	1.60691e-12	1.08268e-10	DLL1	delta like canonical Notch ligand 1 [Source:NCBI gene;Acc:395820]	Human Diseases;Human Diseases;Human Diseases;Organismal Systems;Human Diseases;Environmental Information Processing	Cancer: overview;Cancer: overview;Cancer: specific types;Immune system;Drug resistance: antineoplastic;Signal transduction	ko05200//Pathways in cancer;ko05207//Chemical carcinogenesis - receptor activation;ko05224//Breast cancer;ko04658//Th1 and Th2 cell differentiation;ko01522//Endocrine resistance;ko04330//Notch signaling pathway	K06051;K06051;K06051;K06051;K06051;K06051	GO:0005886//plasma membrane;GO:0005912//adherens junction;GO:0016020//membrane;GO:0016021//integral component of membrane;GO:0016324//apical plasma membrane;GO:0031410//cytoplasmic vesicle;GO:0045121//membrane raft	GO:0005112//Notch binding;GO:0005509//calcium ion binding;GO:0030957//Tat protein binding;GO:0097110//scaffold protein binding	GO:0001756//somitogenesis;GO:0001757//somite specification;GO:0001947//heart looping;GO:0002315//marginal zone B cell differentiation;GO:0003323//type B pancreatic cell development;GO:0007154//cell communication;GO:0007219//Notch signaling pathway;GO:0007267//cell-cell signaling;GO:0007275//multicellular organism development;GO:0007368//determination of left/right symmetry;GO:0007386//compartment…
MSTRG.19280	42	65	48	75	42	57	4	11	10	11	15	16	0.61	0.76	0.72	1.08	0.62	1.01	0.08	0.2	0.2	0.18	0.25	0.21	0.8	0.186667	-2.0995	1.63957e-12	1.10157e-10	--	-	-	-	-	-	-	-	-
MSTRG.28549	306	377	385	475	566	507	82	87	102	154	94	225	1.38	1.37	1.79	2.16	2.61	2.85	0.52	0.5	0.64	0.81	0.49	0.94	2.02667	0.65	-1.6406	1.69131e-12	1.12995e-10	--	-	-	-	-	-	-	-	-
MSTRG.18342	52	78	57	37	71	47	7	5	13	8	16	19	1.03	1.24	1.16	0.73	1.42	1.14	0.19	0.13	0.36	0.18	0.36	0.35	1.12	0.261667	-2.0977	1.80532e-12	1.20274e-10	--	-	-	-	-	-	-	-	-
MSTRG.8150	72	94	61	53	71	65	17	18	23	12	16	29	1.2	1.27	1.05	0.88	1.2	1.34	0.4	0.39	0.53	0.23	0.31	0.45	1.15667	0.385	-1.587	1.8315e-12	1.21677e-10	--	-	-	-	-	-	-	-	-
ENSGALG00000051289	65	88	69	55	69	51	87	116	106	126	116	107	0.81	0.88	0.88	0.68	0.87	0.78	1.52	1.84	1.83	1.79	1.65	1.22	0.816667	1.64167	1.0073	1.89353e-12	1.25448e-10	IGHV5-10-1	XP_015154655.1 spidroin-1-like [Gallus gallus]	Environmental Information Processing;Environmental Information Processing;Human Diseases;Human Diseases;Human Diseases;Human Diseases;Human Diseases;Cellular Processes;Human Diseases;Environmental Information Processing;Organismal Systems;Environmental Information Processing;Human Diseases;Organismal Systems;Organismal Systems;Human Diseases;Human Diseases;Human Diseases;Organismal Systems;Human …	Signal transduction;Signal transduction;Infectious disease: viral;Infectious disease: viral;Infectious disease: bacterial;Cancer: overview;Infectious disease: bacterial;Transport and catabolism;Infectious disease: bacterial;Signal transduction;Immune system;Signal transduction;Immune disease;Immune system;Immune system;Infectious disease: parasitic;Cardiovascular disease;Immune disease;Immune sys…	ko04151//PI3K-Akt signaling pathway;ko04020//Calcium signaling pathway;ko05169//Epstein-Barr virus infection;ko05171//Coronavirus disease - COVID-19;ko05130//Pathogenic Escherichia coli infection;ko05202//Transcriptional misregulation in cancer;ko05152//Tuberculosis;ko04145//Phagosome;ko05135//Yersinia infection;ko04072//Phospholipase D signaling pathway;ko04613//Neutrophil extracellular trap for…	K06856;K06856;K06856;K06856;K06856;K06856;K06856;K06856;K06856;K06856;K06856;K06856;K06856;K06856;K06856;K06856;K06856;K06856;K06856;K06856;K06856;K06856;K06856;K06856;K06856;K06856;K06856;K06856;K06856;K06856	GO:0009897//external side of plasma membrane;GO:0042571//immunoglobulin complex, circulating	GO:0003823//antigen binding;GO:0034987//immunoglobulin receptor binding	GO:0006910//phagocytosis, recognition;GO:0006911//phagocytosis, engulfment;GO:0006958//complement activation, classical pathway;GO:0042742//defense response to bacterium;GO:0045087//innate immune response;GO:0050853//B cell receptor signaling pathway;GO:0050871//positive regulation of B cell activation
MSTRG.10371	295	413	341	599	458	507	95	117	119	105	122	232	6.86	7.57	7.9	12.73	9.5	14.27	2.61	2.92	3.58	3	3.09	4.41	9.805	3.26833	-1.585	1.99274e-12	1.30926e-10	--	XP_019473892.1 heat shock transcription factor, Y-linked-like, partial [Meleagris gallopavo]	-	-	-	-	-	-	-
ENSGALG00000005541	113	115	96	82	79	49	148	120	162	175	151	175	3.79	3.11	3.33	2.73	2.69	2.02	7.01	5.17	7.56	6.74	5.8	5.42	2.945	6.28333	1.0933	2.03868e-12	1.33576e-10	GJB1	gap junction protein beta 1 [Source:NCBI gene;Acc:378797]	-	-	-	-	GO:0005737//cytoplasm;GO:0005886//plasma membrane;GO:0005921//gap junction;GO:0005922//connexon complex	GO:0042802//identical protein binding	GO:0007154//cell communication
MSTRG.8724	17	22	12	62	64	64	175	177	173	239	253	263	0.29	0.3	0.21	1.05	1.1	1.34	4.21	3.87	4.1	4.68	4.93	4.15	0.715	4.32333	2.5961	2.19748e-12	1.428e-10	--	XP_052535913.1 uncharacterized protein LOC128079065 isoform X1 [Tympanuchus pallidicinctus]	-	-	-	-	-	-	-
ENSGALG00000031058	182	370	267	258	333	188	492	545	404	488	457	447	6.32	10.36	9.58	8.87	11.7	8.04	24.08	24.24	19.46	19.44	18.12	14.32	9.145	19.9433	1.1249	2.22413e-12	1.43747e-10	HS3ST3B1	heparan sulfate glucosamine 3-O-sulfotransferase 3B1-like [Source:NCBI gene;Acc:769421]	Metabolism	Glycan biosynthesis and metabolism	ko00534//Glycosaminoglycan biosynthesis - heparan sulfate / heparin	K07809	-	GO:0008146//sulfotransferase activity	-
MSTRG.22760	372	460	637	528	741	653	99	141	144	140	132	304	5.29	5.28	9.35	7.45	10.74	11.47	2	2.59	2.87	2.3	2.17	4.02	8.26333	2.65833	-1.6362	2.28035e-12	1.46671e-10	--	KFZ60833.1 hypothetical protein N321_10580, partial [Antrostomus carolinensis]	-	-	-	-	-	-	-
MSTRG.5353	28	72	80	27	26	8	304	379	221	115	217	181	0.15	0.31	0.44	0.14	0.14	0.05	2.3	2.61	1.65	0.71	1.33	0.9	0.205	1.58333	2.9493	2.28788e-12	1.46671e-10	--	KFW78634.1 hypothetical protein N305_14283, partial [Manacus vitellinus]	-	-	-	-	-	-	-
MSTRG.18926	79	89	75	91	136	117	14	16	23	21	15	42	2	1.85	2.07	2.46	3.72	3.8	0.64	0.62	0.9	0.71	0.43	1.19	2.65	0.748333	-1.8242	2.33242e-12	1.48725e-10	--	-	-	-	-	-	-	-	-
MSTRG.17310	182	225	156	132	221	159	40	56	52	67	60	113	0.7	0.7	0.62	0.5	0.86	0.75	0.22	0.28	0.28	0.29	0.26	0.4	0.688333	0.288333	-1.2554	2.40112e-12	1.52696e-10	hoxb1b	NP_001074328.2 homeobox protein Hox-B1 isoform 1 [Gallus gallus]	-	-	-	-	-	-	-
MSTRG.7869	166	222	169	135	67	93	28	22	37	33	20	45	1.33	1.4	1.29	1.06	0.51	0.88	0.33	0.24	0.42	0.32	0.17	0.29	1.07833	0.295	-1.87	2.76541e-12	1.74927e-10	--	-	-	-	-	-	-	-	-
MSTRG.19929	47	72	54	48	71	68	10	4	6	16	11	23	0.44	0.54	0.52	0.44	0.67	0.78	0.13	0.05	0.08	0.17	0.12	0.2	0.565	0.125	-2.1763	2.78005e-12	1.75386e-10	--	-	-	-	-	-	-	-	-
MSTRG.5681	44	93	38	19	13	0	566	412	638	694	596	578	0.18	0.3	0.16	0.08	0.05	0	3.25	2.15	3.61	3.25	2.78	2.17	0.128333	2.86833	4.4822	2.89759e-12	1.81359e-10	gag	XP_040505827.1 uncharacterized protein LOC121107139 [Gallus gallus]	-	-	-	-	-	-	-
ENSGALG00000050186	262	752	299	406	315	331	980	762	735	717	804	827	2.87	6.65	3.39	4.42	3.5	4.48	15.18	10.72	11.21	9.03	10.1	8.38	4.21833	10.77	1.3523	3.04003e-12	1.89277e-10	pol	XP_028649172.1 uncharacterized protein LOC114645493 [Erpetoichthys calabaricus]	-	-	-	-	-	GO:0003676//nucleic acid binding;GO:0003723//RNA binding;GO:0003887//DNA-directed DNA polymerase activity;GO:0004190//aspartic-type endopeptidase activity;GO:0004523//RNA-DNA hybrid ribonuclease activity;GO:0016787//hydrolase activity	GO:0006310//DNA recombination;GO:0006508//proteolysis;GO:0015074//DNA integration;GO:0044260//cellular macromolecule metabolic process;GO:0046718//viral entry into host cell;GO:0071897//DNA biosynthetic process;GO:0090502//RNA phosphodiester bond hydrolysis, endonucleolytic
MSTRG.29841	77	98	83	72	112	65	10	22	21	26	35	28	1.79	1.82	2	1.61	2.59	1.84	0.32	0.64	0.67	0.69	0.91	0.6	1.94167	0.638333	-1.6049	3.22785e-12	1.99406e-10	--	-	-	-	-	-	-	-	-
MSTRG.9056	147	197	160	142	241	197	32	48	54	32	38	91	0.91	0.98	1.02	0.87	1.51	1.5	0.28	0.38	0.46	0.23	0.27	0.52	1.13167	0.356667	-1.6658	3.25661e-12	2.00661e-10	--	-	-	-	-	-	-	-	-
ENSGALG00000046009	831	1084	1029	1344	1339	1337	275	347	369	444	426	696	9.12	9.58	11.71	14.7	14.89	18.13	4.18	4.81	5.53	5.5	5.26	6.94	13.0217	5.37	-1.2779	4.63721e-12	2.77114e-10	zmat1	zinc finger matrin-type protein 1-like [Source:NCBI gene;Acc:101748113]	-	-	-	-	-	GO:0003676//nucleic acid binding;GO:0008270//zinc ion binding	-
MSTRG.23744	419	551	611	433	721	517	155	158	171	194	223	331	1.6	1.7	2.42	1.65	2.8	2.44	0.84	0.78	0.91	0.85	0.98	1.17	2.10167	0.921667	-1.1892	5.03909e-12	2.98133e-10	--	-	-	-	-	-	-	-	-
ENSGALG00000050669	724	1030	884	634	757	742	228	188	241	295	268	587	15.5	17.8	19.55	13.49	16.44	19.57	6.89	5.17	7.18	7.25	6.57	11.61	17.0583	7.445	-1.1961	5.09647e-12	3.0078e-10	Adad1	XP_420624.3 adenosine deaminase domain-containing protein 1 [Gallus gallus]	-	-	-	-	GO:0005730//nucleolus;GO:0005737//cytoplasm	GO:0003723//RNA binding;GO:0003725//double-stranded RNA binding;GO:0003726//double-stranded RNA adenosine deaminase activity;GO:0004000//adenosine deaminase activity;GO:0008251//tRNA-specific adenosine deaminase activity	GO:0006382//adenosine to inosine editing;GO:0006396//RNA processing
ENSGALG00000012377	386	350	300	373	367	284	121	141	109	88	81	190	6.84	5.61	5.52	7.13	7.49	6.92	2.96	3.38	2.47	1.67	2.08	3.64	6.585	2.7	-1.2862	5.4204e-12	3.17534e-10	HNMT	histamine N-methyltransferase [Source:NCBI gene;Acc:424298]	Metabolism;Metabolism	Global and overview maps;Amino acid metabolism	ko01100//Metabolic pathways;ko00340//Histidine metabolism	K00546;K00546	GO:0005654//nucleoplasm;GO:0005737//cytoplasm;GO:0005813//centrosome;GO:0005829//cytosol	GO:0008170//N-methyltransferase activity;GO:0046539//histamine N-methyltransferase activity	GO:0001692//histamine metabolic process;GO:0001695//histamine catabolic process;GO:0032259//methylation
ENSGALG00000016580	40	34	27	15	19	14	84	44	74	73	60	89	0.99	0.68	0.69	0.37	0.48	0.43	2.93	1.39	2.54	2.07	1.7	2.03	0.606667	2.11	1.7983	5.68046e-12	3.2872e-10	SCARA5	scavenger receptor class A, member 5 (putative) [Source:NCBI gene;Acc:771061]	-	-	-	-	GO:0005887//integral component of plasma membrane;GO:0009986//cell surface;GO:0016020//membrane	GO:0005044//scavenger receptor activity;GO:0070287//ferritin receptor activity	GO:0006879//cellular iron ion homeostasis;GO:0006897//endocytosis;GO:0034605//cellular response to heat;GO:0034755//iron ion transmembrane transport;GO:0070207//protein homotrimerization
ENSGALG00000012018	604	842	704	923	916	842	242	255	283	329	319	553	10.99	12.26	13.18	16.54	17.14	18.42	6.2	5.95	7	7	6.74	9.49	14.755	7.06333	-1.0628	6.03289e-12	3.43269e-10	UGT8	UDP glycosyltransferase 8 [Source:NCBI gene;Acc:374033]	Metabolism;Metabolism;Metabolism	Global and overview maps;Lipid metabolism;Lipid metabolism	ko01100//Metabolic pathways;ko00600//Sphingolipid metabolism;ko00565//Ether lipid metabolism	K04628;K04628;K04628	GO:0016020//membrane;GO:0016021//integral component of membrane;GO:0043231//intracellular membrane-bounded organelle	GO:0008194//UDP-glycosyltransferase activity;GO:0016740//transferase activity;GO:0016757//transferase activity, transferring glycosyl groups	GO:0002175//protein localization to paranode region of axon;GO:0007010//cytoskeleton organization;GO:0030913//paranodal junction assembly;GO:0048812//neuron projection morphogenesis
ENSGALG00000038943	274	275	215	159	226	192	64	62	74	91	81	146	3.61	3.84	4.1	2.55	3.81	4.33	1.49	1.14	1.57	1.52	1.75	2.21	3.70667	1.61333	-1.2001	6.06897e-12	3.43677e-10	RASSF5	Ras association domain family member 5 [Source:NCBI gene;Acc:419844]	Human Diseases;Environmental Information Processing;Environmental Information Processing;Cellular Processes;Organismal Systems;Human Diseases	Cancer: overview;Signal transduction;Signal transduction;Cell growth and death;Immune system;Cancer: specific types	ko05200//Pathways in cancer;ko04014//Ras signaling pathway;ko04015//Rap1 signaling pathway;ko04218//Cellular senescence;ko04670//Leukocyte transendothelial migration;ko05223//Non-small cell lung cancer	K08015;K08015;K08015;K08015;K08015;K08015	GO:0005634//nucleus	GO:0031267//small GTPase binding	GO:0007165//signal transduction;GO:0008285//negative regulation of cell proliferation;GO:0031398//positive regulation of protein ubiquitination;GO:0042981//regulation of apoptotic process;GO:1900180//regulation of protein localization to nucleus
ENSGALG00000005400	108	152	141	150	136	142	54	45	37	56	39	71	1.77	1.98	2.04	2.51	2.09	3.02	1.27	0.83	0.75	0.81	0.8	1.05	2.235	0.918333	-1.2832	6.14655e-12	3.46421e-10	CACNA2D3	calcium voltage-gated channel auxiliary subunit alpha2delta 3 [Source:NCBI gene;Acc:415996]	Environmental Information Processing;Human Diseases;Organismal Systems;Organismal Systems;Human Diseases;Organismal Systems;Human Diseases	Signal transduction;Cardiovascular disease;Endocrine system;Circulatory system;Cardiovascular disease;Circulatory system;Cardiovascular disease	ko04010//MAPK signaling pathway;ko05414//Dilated cardiomyopathy;ko04921//Oxytocin signaling pathway;ko04261//Adrenergic signaling in cardiomyocytes;ko05410//Hypertrophic cardiomyopathy;ko04260//Cardiac muscle contraction;ko05412//Arrhythmogenic right ventricular cardiomyopathy	K04860;K04860;K04860;K04860;K04860;K04860;K04860	-	-	-
ENSGALG00000012298	124	159	155	210	182	172	47	58	42	55	52	93	2.82	2.93	3.64	4.74	4.21	4.81	1.51	1.69	1.34	1.43	1.36	1.96	3.85833	1.54833	-1.3173	6.59454e-12	3.67317e-10	SLC39A8	solute carrier family 39 member 8 [Source:NCBI gene;Acc:430411]	Human Diseases;Human Diseases;Cellular Processes	Neurodegenerative disease;Neurodegenerative disease;Cell growth and death	ko05010//Alzheimer disease;ko05012//Parkinson disease;ko04216//Ferroptosis	K14714;K14714;K14714	GO:0005765//lysosomal membrane;GO:0005886//plasma membrane;GO:0005887//integral component of plasma membrane;GO:0016020//membrane;GO:0016021//integral component of membrane;GO:0016323//basolateral plasma membrane;GO:0016324//apical plasma membrane;GO:0031090//organelle membrane	GO:0005381//iron ion transmembrane transporter activity;GO:0005384//manganese ion transmembrane transporter activity;GO:0005385//zinc ion transmembrane transporter activity;GO:0015086//cadmium ion transmembrane transporter activity;GO:0015106//bicarbonate transmembrane transporter activity;GO:0015296//anion:cation symporter activity;GO:0046873//metal ion transmembrane transporter activity;GO:0097…	GO:0006351//transcription, DNA-templated;GO:0006355//regulation of transcription, DNA-templated;GO:0006487//protein N-linked glycosylation;GO:0006525//arginine metabolic process;GO:0006829//zinc II ion transport;GO:0006876//cellular cadmium ion homeostasis;GO:0006882//cellular zinc ion homeostasis;GO:0015698//inorganic anion transport;GO:0015701//bicarbonate transport;GO:0030001//metal ion transp…
MSTRG.6579	1004	1394	1683	1165	1159	1225	356	417	417	493	407	893	2.44	2.74	4.23	2.82	2.86	3.67	1.22	1.3	1.41	1.38	1.13	2.01	3.12667	1.40833	-1.1506	6.98636e-12	3.88233e-10	--	-	-	-	-	-	-	-	-
ENSGALG00000026460	131	223	139	178	106	122	34	46	41	52	37	89	1.36	2.01	1.51	1.91	1.05	1.7	0.57	0.55	0.55	0.84	0.39	0.81	1.59	0.618333	-1.3626	7.85514e-12	4.32469e-10	myoM	Rho guanine nucleotide exchange factor (GEF) 1 [Source:NCBI gene;Acc:424241]	-	-	-	-	GO:0005737//cytoplasm	GO:0005085//guanyl-nucleotide exchange factor activity	GO:0050790//regulation of catalytic activity
MSTRG.29470	342	462	413	407	341	445	103	91	105	196	151	236	2.24	2.4	2.81	2.66	2.27	3.56	0.93	0.76	0.95	1.44	1.11	1.41	2.65667	1.1	-1.2721	8.30942e-12	4.52246e-10	--	OPJ79307.1 hypothetical protein AV530_005184 [Patagioenas fasciata monilis]	-	-	-	-	-	-	-
MSTRG.9977	231	260	240	246	222	233	83	103	62	80	85	168	3.62	3.29	3.87	3.83	3.56	4.51	1.86	2.1	1.37	1.47	1.54	2.45	3.78	1.79833	-1.0717	9.04042e-12	4.89789e-10	--	-	-	-	-	-	-	-	-
MSTRG.15313	420	698	756	583	1163	829	136	110	173	172	164	373	2.27	3.04	4.19	3.12	6.32	5.48	1.04	0.76	1.31	1.07	1.02	1.87	4.07	1.17833	-1.7883	9.95995e-12	5.34734e-10	--	-	-	-	-	-	-	-	-
MSTRG.18956	158	220	204	181	117	124	43	70	48	36	48	78	2	2.24	2.66	2.27	1.5	1.93	0.77	1.13	0.84	0.52	0.69	0.91	2.1	0.81	-1.3744	1.02864e-11	5.5102e-10	--	-	-	-	-	-	-	-	-
MSTRG.2182	51	145	89	48	58	26	258	278	202	181	214	166	0.32	0.73	0.57	0.3	0.37	0.2	2.27	2.22	1.75	1.3	1.53	0.96	0.415	1.67167	2.0101	1.03147e-11	5.5129e-10	--	-	-	-	-	-	-	-	-
MSTRG.21629	624	683	388	636	448	347	810	724	856	948	970	787	32.18	28.41	20.68	32.58	23.44	22.04	58.94	47.9	61.37	56.12	57.23	37.46	26.555	53.17	1.0016	1.15131e-11	6.09859e-10	pol	XP_040558627.1 endogenous retrovirus group K member 8 Gag polyprotein-like [Gallus gallus]	-	-	-	-	-	-	-
MSTRG.28391	59	103	88	63	55	60	15	13	20	18	17	35	1.61	2.27	2.48	1.71	1.52	2.02	0.58	0.46	0.76	0.56	0.53	0.88	1.935	0.628333	-1.6227	1.31557e-11	6.86172e-10	--	-	-	-	-	-	-	-	-
ENSGALG00000005621	34	47	34	52	43	35	6	7	6	10	8	16	0.7	0.79	0.72	1.06	0.91	0.89	0.18	0.19	0.18	0.24	0.19	0.31	0.845	0.215	-1.9746	1.37146e-11	7.13761e-10	CAMK2A	calcium/calmodulin dependent protein kinase II alpha [Source:NCBI gene;Acc:374175]	Human Diseases;Human Diseases;Environmental Information Processing;Human Diseases;Human Diseases;Environmental Information Processing;Human Diseases;Human Diseases;Human Diseases;Organismal Systems;Organismal Systems;Environmental Information Processing;Organismal Systems;Human Diseases;Cellular Processes;Organismal Systems;Organismal Systems;Organismal Systems;Organismal Systems;Organismal Syste…	Cancer: overview;Neurodegenerative disease;Signal transduction;Infectious disease: bacterial;Neurodegenerative disease;Signal transduction;Cardiovascular disease;Cancer: overview;Cardiovascular disease;Sensory system;Endocrine system;Signal transduction;Development and regeneration;Endocrine and metabolic disease;Cell growth and death;Circulatory system;Nervous system;Nervous system;Nervous syste…	ko05200//Pathways in cancer;ko05022//Pathways of neurodegeneration - multiple diseases;ko04020//Calcium signaling pathway;ko05152//Tuberculosis;ko05012//Parkinson disease;ko04024//cAMP signaling pathway;ko05417//Lipid and atherosclerosis;ko05205//Proteoglycans in cancer;ko05415//Diabetic cardiomyopathy;ko04740//Olfactory transduction;ko04921//Oxytocin signaling pathway;ko04310//Wnt signaling path…	K04515;K04515;K04515;K04515;K04515;K04515;K04515;K04515;K04515;K04515;K04515;K04515;K04515;K04515;K04515;K04515;K04515;K04515;K04515;K04515;K04515;K04515;K04515;K04515;K04515;K04515;K04515;K04515;K04515;K04515;K04515;K04515;K04515;K04515	-	GO:0004672//protein kinase activity;GO:0004683//calmodulin-dependent protein kinase activity;GO:0005516//calmodulin binding;GO:0005524//ATP binding	GO:0006468//protein phosphorylation
MSTRG.2599	97	117	214	105	166	156	17	16	35	23	33	55	1.78	1.67	4.07	1.37	2.21	2.72	0.24	0.21	0.61	0.27	0.38	0.53	2.30333	0.373333	-2.6252	1.41975e-11	7.37279e-10	--	-	-	-	-	-	-	-	-
ENSGALG00000054732	73	115	78	36	23	30	1	5	2	2	7	11	1.89	2.4	2.09	0.93	0.6	0.96	0.04	0.17	0.07	0.06	0.21	0.26	1.47833	0.135	-3.4529	1.4867e-11	7.70362e-10	Mrgprd	POI24796.1 hypothetical protein CIB84_011453 [Bambusicola thoracicus]	-	-	-	-	GO:0016020//membrane;GO:0016021//integral component of membrane	GO:0004930//G-protein coupled receptor activity	GO:0007165//signal transduction;GO:0007186//G-protein coupled receptor signaling pathway
MSTRG.26309	148	149	133	98	83	80	27	36	32	41	19	45	2.34	1.87	1.93	1.96	1.68	1.99	0.7	0.92	0.71	0.81	0.43	0.75	1.96167	0.72	-1.446	1.53412e-11	7.91488e-10	--	-	-	-	-	-	-	-	-
MSTRG.27934	334	475	393	490	331	422	124	153	129	122	130	280	3.46	3.86	4.14	5.28	2.89	5.12	1.27	1.38	1.21	0.94	1.08	1.73	4.125	1.26833	-1.7015	1.57786e-11	8.10535e-10	--	-	-	-	-	-	-	-	-
MSTRG.16009	183	276	220	223	248	219	66	54	58	63	55	162	1.9	2.32	2.36	2.3	2.62	2.81	0.97	0.72	0.84	0.75	0.65	1.56	2.385	0.915	-1.3821	1.70219e-11	8.68776e-10	--	-	-	-	-	-	-	-	-
MSTRG.6024	218	268	264	188	205	196	55	75	85	70	83	157	2.89	2.87	3.61	2.47	2.75	3.2	1.03	1.27	1.57	1.07	1.26	1.92	2.965	1.35333	-1.1315	1.73835e-11	8.81555e-10	--	-	-	-	-	-	-	-	-
MSTRG.3007	42	51	62	45	58	46	6	10	4	9	1	19	1.15	1.12	1.75	1.22	1.61	1.55	0.23	0.35	0.15	0.28	0.03	0.48	1.4	0.253333	-2.4663	1.74384e-11	8.82455e-10	--	-	-	-	-	-	-	-	-
ENSGALG00000019543	58	57	54	71	53	56	13	21	14	16	16	15	2.19	1.73	2.09	2.65	2.02	2.6	0.69	1.02	0.73	0.69	0.69	0.52	2.21333	0.723333	-1.6135	1.75685e-11	8.85275e-10	OTULIN	family with sequence similarity 105, member B [Source:NCBI gene;Acc:427097]	-	-	-	-	GO:0005737//cytoplasm;GO:0071797//LUBAC complex	GO:0004843//thiol-dependent ubiquitin-specific protease activity;GO:0008234//cysteine-type peptidase activity	GO:0002040//sprouting angiogenesis;GO:0010803//regulation of tumor necrosis factor-mediated signaling pathway;GO:0032088//negative regulation of NF-kappaB transcription factor activity;GO:0045087//innate immune response;GO:0050728//negative regulation of inflammatory response;GO:0060828//regulation of canonical Wnt signaling pathway;GO:0070431//nucleotide-binding oligomerization domain containing…
MSTRG.26975	3371	4945	4599	3123	5221	3707	1191	1190	1410	1647	1501	3011	18.9	22.37	26.62	17.35	29.58	25.51	9.45	8.57	11.02	10.61	9.65	15.6	23.3883	10.8167	-1.1125	1.91108e-11	9.60955e-10	--	-	-	-	-	-	-	-	-
MSTRG.21330	344	383	232	227	195	130	426	417	475	535	566	425	3.57	3.21	2.49	2.34	2.05	1.66	6.25	5.55	6.86	6.38	6.73	4.08	2.55333	5.975	1.2266	1.9971e-11	9.99978e-10	gag-pro-pol	XP_046768297.1 endogenous retrovirus group K member 10 Gag polyprotein-like [Gallus gallus]	-	-	-	-	-	-	-
ENSGALG00000049364	60	31	39	37	27	14	0	3	0	1	0	1	1.48	0.62	0.99	0.89	0.67	0.42	0	0.08	0	0.03	0	0.02	0.845	0.0216667	-5.2854	2.00182e-11	1.00024e-09	--	uncharacterized LOC112530649 [Source:NCBI gene;Acc:112530649]	-	-	-	-	-	-	-
ENSGALG00000009730	17	19	20	19	22	9	36	37	24	50	52	74	0.2	0.18	0.25	0.22	0.27	0.13	0.6	0.57	0.4	0.69	0.72	0.82	0.208333	0.633333	1.6041	2.1068e-11	1.05049e-09	SLC38A4	solute carrier family 38 member 4 [Source:NCBI gene;Acc:417809]	-	-	-	-	-	-	-
MSTRG.23447	218	298	241	381	193	269	65	72	94	91	88	148	1.25	1.38	1.43	2.17	1.12	1.9	0.53	0.53	0.75	0.6	0.58	0.78	1.54167	0.628333	-1.2949	2.12812e-11	1.05889e-09	--	-	-	-	-	-	-	-	-
ENSGALG00000053792	5	2	1	2	5	3	14	23	18	21	21	18	0.15	0.05	0.03	0.06	0.14	0.1	0.57	0.82	0.71	0.67	0.68	0.45	0.0883333	0.65	2.8794	2.43644e-11	1.20475e-09	--	XP_025002048.1 platelet glycoprotein VI-like, partial [Gallus gallus]	-	-	-	-	GO:0016020//membrane;GO:0016021//integral component of membrane	-	-
MSTRG.30554	4	1	4	2	1	0	15	31	15	19	20	18	0.14	0.03	0.14	0.07	0.04	0	0.72	1.38	0.73	0.76	0.81	0.58	0.07	0.83	3.5677	2.51691e-11	1.24195e-09	--	XP_040513076.1 uncharacterized protein LOC121106500 isoform X3 [Gallus gallus]	-	-	-	-	-	-	-
MSTRG.23053	603	790	735	611	454	506	145	258	187	188	171	412	6.64	7.04	8.37	6.68	5.56	7.15	2.25	3.44	2.8	2.32	2.23	4.16	6.90667	2.86667	-1.2686	2.71196e-11	1.33543e-09	--	-	-	-	-	-	-	-	-
MSTRG.17881	121	161	104	91	104	135	32	40	41	30	29	60	2.43	2.61	2.15	1.81	2.12	3.34	0.91	1.02	1.14	0.69	0.67	1.11	2.41	0.923333	-1.3841	2.87143e-11	1.40523e-09	--	-	-	-	-	-	-	-	-
MSTRG.2595	110	164	167	123	128	90	34	43	30	45	43	83	1.4	1.6	2.24	1.35	1.47	1.25	0.56	0.44	0.54	0.59	0.58	0.98	1.55167	0.615	-1.3352	3.00088e-11	1.45641e-09	--	XP_050189004.1 uncharacterized protein LOC126649160 [Myiozetetes cayanensis]	-	-	-	-	-	-	-
MSTRG.11387	32	63	41	3	24	15	0	0	0	0	0	0	0.83	1.32	1.1	0.08	0.63	0.48	0	0	0	0	0	0	0.74	0.001	-9.5314	3.03289e-11	1.46021e-09	--	-	-	-	-	-	-	-	-
MSTRG.28541	152	170	173	235	239	263	52	51	31	19	27	77	1.29	1.16	1.52	1.98	2.06	2.75	0.62	0.56	0.37	0.19	0.26	0.6	1.79333	0.433333	-2.0491	3.33668e-11	1.59677e-09	--	-	-	-	-	-	-	-	-
ENSGALG00000011624	259	478	390	446	435	414	123	120	126	116	117	269	5.43	8.1	8.46	9.3	9.26	10.7	3.64	3.23	3.68	2.8	2.81	5.21	8.54167	3.56167	-1.262	3.36433e-11	1.60355e-09	PNLDC1	PARN like, ribonuclease domain containing 1 [Source:NCBI gene;Acc:428595]	Genetic Information Processing	Folding, sorting and degradation	ko03018//RNA degradation	K01148	GO:0005783//endoplasmic reticulum	GO:0003676//nucleic acid binding;GO:0004535//poly(A)-specific ribonuclease activity	GO:0000289//nuclear-transcribed mRNA poly(A) tail shortening
MSTRG.7494	636	751	932	1043	963	937	226	291	268	368	365	528	5.19	4.94	7.85	8.45	7.97	9.42	2.6	3.05	3.04	3.45	3.41	3.98	7.30333	3.255	-1.1659	3.84699e-11	1.82628e-09	--	-	-	-	-	-	-	-	-
MSTRG.10293	112	125	52	106	99	69	21	17	34	20	26	30	1.28	1.15	0.61	1.2	1.14	0.97	0.35	0.25	0.54	0.26	0.34	0.31	1.05833	0.341667	-1.6311	4.127e-11	1.95142e-09	--	XP_050182622.1 transforming growth factor beta regulator 1-like [Myiozetetes cayanensis]	-	-	-	-	-	-	-
MSTRG.9759	388	505	450	399	429	418	142	150	159	177	123	328	1.9	2	2.28	1.95	2.14	2.53	0.98	0.95	1.09	1	0.69	1.49	2.13333	1.03333	-1.0458	4.37589e-11	2.05279e-09	--	-	-	-	-	-	-	-	-
ENSGALG00000050753	34	81	63	9	33	23	1	2	1	1	2	0	0.7	1.36	1.35	0.19	0.69	0.59	0.03	0.05	0.03	0.02	0.05	0	0.813333	0.03	-4.7608	4.42433e-11	2.07142e-09	PKHD1	XP_025004978.1 fibrocystin isoform X2 [Gallus gallus]	-	-	-	-	GO:0016020//membrane;GO:0016021//integral component of membrane	-	GO:0010824//regulation of centrosome duplication
ENSGALG00000052052	660	912	825	837	909	847	275	263	275	309	293	655	9.38	10.49	12.14	11.92	13.11	14.87	5.49	4.82	5.42	5	4.72	8.59	11.985	5.67333	-1.079	4.82132e-11	2.23965e-09	C10orf90	chromosome 6 open reading frame, human C10orf90 [Source:NCBI gene;Acc:423959]	-	-	-	-	-	-	-
MSTRG.29140	270	321	318	467	267	373	108	101	100	116	92	190	4.1	3.89	4.6	5.73	3.17	5.38	2.63	1.96	2.03	1.67	1.94	3.1	4.47833	2.22167	-1.0113	4.9884e-11	2.31275e-09	--	-	-	-	-	-	-	-	-
MSTRG.25359	24	35	42	18	22	30	2	4	0	3	0	3	0.49	0.58	0.89	0.37	0.46	0.76	0.06	0.11	0	0.07	0	0.06	0.591667	0.05	-3.5648	5.11188e-11	2.36079e-09	--	-	-	-	-	-	-	-	-
MSTRG.5670	22	32	19	2	2	1	121	97	96	126	104	110	0.36	0.45	0.33	0.03	0.03	0.02	2.9	2.1	2.27	2.44	2.03	1.72	0.203333	2.24333	3.4637	5.27282e-11	2.4257e-09	--	XP_040513491.1 uncharacterized protein LOC101750591 [Gallus gallus]	-	-	-	-	-	-	-
ENSGALG00000016478	263	346	234	139	141	97	446	442	447	350	458	460	5.15	5.47	4.74	2.71	2.8	2.34	12.34	11.12	12.19	7.88	10.28	8.33	3.86833	10.3567	1.4208	5.69178e-11	2.60327e-09	MATN3	matrilin 3 [Source:NCBI gene;Acc:395954]	-	-	-	-	GO:0005576//extracellular region;GO:0031012//extracellular matrix	GO:0005509//calcium ion binding	GO:0030198//extracellular matrix organization;GO:0051216//cartilage development
ENSGALG00000016592	188	302	236	281	313	272	66	91	81	114	114	167	2.02	2.61	2.62	3	3.41	3.6	1	1.25	1.21	1.41	1.4	1.66	2.87667	1.32167	-1.122	5.79955e-11	2.64246e-09	PRPS2	phosphoribosyl pyrophosphate synthetase 2 [Source:NCBI gene;Acc:418639]	Metabolism;Metabolism;Metabolism;Metabolism;Metabolism	Global and overview maps;Nucleotide metabolism;Global and overview maps;Global and overview maps;Carbohydrate metabolism	ko01100//Metabolic pathways;ko00230//Purine metabolism;ko01200//Carbon metabolism;ko01230//Biosynthesis of amino acids;ko00030//Pentose phosphate pathway	K00948;K00948;K00948;K00948;K00948	-	GO:0000287//magnesium ion binding;GO:0004749//ribose phosphate diphosphokinase activity;GO:0042802//identical protein binding	GO:0009116//nucleoside metabolic process;GO:0009156//ribonucleoside monophosphate biosynthetic process;GO:0009165//nucleotide biosynthetic process;GO:0044249//cellular biosynthetic process
MSTRG.21710	11	28	11	8	3	7	34	32	41	55	45	43	0.35	0.71	0.36	0.25	0.1	0.27	1.52	1.3	1.8	1.99	1.63	1.25	0.34	1.58167	2.2178	6.71009e-11	3.00552e-09	--	-	-	-	-	-	-	-	-
MSTRG.25827	1034	1709	1276	1177	911	1000	404	427	418	454	381	912	2.77	3.7	3.54	3.14	2.48	3.3	1.53	1.47	1.56	1.4	1.17	2.26	3.155	1.565	-1.0115	7.37044e-11	3.2705e-09	--	-	-	-	-	-	-	-	-
MSTRG.21637	74	76	41	28	58	26	124	100	118	115	110	118	2.65	2.19	1.52	1	2.1	1.15	6.26	4.59	5.87	4.73	4.51	3.9	1.76833	4.97667	1.4928	7.57492e-11	3.35028e-09	--	-	-	-	-	-	-	-	-
MSTRG.20231	157	157	162	252	301	233	40	55	66	54	62	86	2.51	2.02	2.67	4	4.88	4.59	0.9	1.13	1.47	0.99	1.13	1.27	3.445	1.14833	-1.585	7.59249e-11	3.35028e-09	--	-	-	-	-	-	-	-	-
MSTRG.2731	843	1149	928	1003	1141	1031	260	315	350	464	472	752	7.23	7.96	8.23	8.55	9.93	10.9	3.15	3.47	4.18	4.57	4.64	5.96	8.8	4.32833	-1.0237	7.62275e-11	3.3574e-09	--	-	-	-	-	-	-	-	-
MSTRG.18774	383	560	461	407	546	456	137	139	184	192	219	338	2.4	2.84	2.99	2.54	3.47	3.52	1.21	1.12	1.61	1.38	1.57	1.96	2.96	1.475	-1.0049	7.79378e-11	3.42638e-09	--	-	-	-	-	-	-	-	-
MSTRG.23179	9	11	6	14	38	25	68	92	65	73	80	81	0.23	0.16	0.14	0.23	0.85	0.7	1.86	2.34	1.64	1.74	2	1.46	0.385	1.84	2.2568	8.28552e-11	3.62248e-09	--	XP_040557674.1 protein artemis isoform X1 [Gallus gallus]	-	-	-	-	-	-	-
ENSGALG00000001171	982	1262	1000	655	785	540	339	281	317	337	328	549	9.16	9.51	9.65	6.07	7.44	6.21	4.47	3.37	4.12	3.61	3.51	4.74	8.00667	3.97	-1.0121	8.48583e-11	3.69646e-09	SEMA6B	semaphorin 6B [Source:NCBI gene;Acc:428330]	-	-	-	-	GO:0005615//extracellular space;GO:0005887//integral component of plasma membrane;GO:0016020//membrane;GO:0016021//integral component of membrane	GO:0005515//protein binding;GO:0030215//semaphorin receptor binding;GO:0045499//chemorepellent activity	GO:0001755//neural crest cell migration;GO:0007411//axon guidance;GO:0007417//central nervous system development;GO:0021766//hippocampus development;GO:0030335//positive regulation of cell migration;GO:0048843//negative regulation of axon extension involved in axon guidance;GO:0050919//negative chemotaxis;GO:0071526//semaphorin-plexin signaling pathway
MSTRG.25673	60	71	81	69	89	66	12	22	10	26	19	36	1.02	0.96	1.63	1.13	1.52	1.29	0.25	0.46	0.25	0.53	0.36	0.6	1.25833	0.408333	-1.6237	9.19615e-11	3.97675e-09	--	-	-	-	-	-	-	-	-
ENSGALG00000028204	1289	910	623	616	539	404	1527	1501	1231	1528	1378	1552	84.48	48.15	42.19	40.12	35.84	32.63	141.32	126.28	112.24	115.06	103.42	93.98	47.235	115.383	1.2885	1.14248e-10	4.835e-09	GPX1	glutathione peroxidase 1 [Source:NCBI gene;Acc:100857115]	Metabolism;Human Diseases;Human Diseases;Human Diseases;Organismal Systems;Metabolism;Metabolism	Global and overview maps;Neurodegenerative disease;Neurodegenerative disease;Neurodegenerative disease;Endocrine system;Lipid metabolism;Metabolism of other amino acids	ko01100//Metabolic pathways;ko05022//Pathways of neurodegeneration - multiple diseases;ko05014//Amyotrophic lateral sclerosis;ko05016//Huntington disease;ko04918//Thyroid hormone synthesis;ko00590//Arachidonic acid metabolism;ko00480//Glutathione metabolism	K00432;K00432;K00432;K00432;K00432;K00432;K00432	GO:0005737//cytoplasm;GO:0005739//mitochondrion;GO:0005829//cytosol;GO:0097413//Lewy body	GO:0004602//glutathione peroxidase activity;GO:0017124//SH3 domain binding;GO:0047066//phospholipid-hydroperoxide glutathione peroxidase activity	GO:0006749//glutathione metabolic process;GO:0006979//response to oxidative stress;GO:0009650//UV protection;GO:0010269//response to selenium ion;GO:0019369//arachidonic acid metabolic process;GO:0019372//lipoxygenase pathway;GO:0033599//regulation of mammary gland epithelial cell proliferation;GO:0040029//regulation of gene expression, epigenetic;GO:0042542//response to hydrogen peroxide;GO:0042…
ENSGALG00000030160	135	238	202	164	130	121	62	67	56	58	61	75	1.86	2.65	2.88	2.25	1.82	2.06	1.21	1.19	1.08	0.92	0.96	0.96	2.25333	1.05333	-1.0971	1.18341e-10	4.99932e-09	DRC7	dynein regulatory complex subunit 7 [Source:NCBI gene;Acc:427527]	-	-	-	-	GO:0005737//cytoplasm	-	GO:0007283//spermatogenesis;GO:0007288//sperm axoneme assembly;GO:0030317//sperm motility
ENSGALG00000001662	260	345	327	334	336	313	92	100	125	89	112	233	2.05	2.19	2.65	2.57	2.64	3	1.02	0.99	1.36	0.79	0.99	1.68	2.51667	1.13833	-1.1446	1.48496e-10	6.15301e-09	ATP10B	ATPase phospholipid transporting 10B (putative) [Source:NCBI gene;Acc:416159]	-	-	-	-	GO:0005783//endoplasmic reticulum;GO:0016020//membrane;GO:0016021//integral component of membrane;GO:0031902//late endosome membrane;GO:1990531//Lem3p-Dnf1p complex	GO:0000166//nucleotide binding;GO:0000287//magnesium ion binding;GO:0005215//transporter activity;GO:0005524//ATP binding	GO:0015914//phospholipid transport;GO:0097212//lysosomal membrane organization
MSTRG.24388	57	95	117	85	188	132	16	19	22	19	17	44	0.76	1.03	1.62	1.13	2.56	2.18	0.3	0.33	0.41	0.29	0.26	0.55	1.54667	0.356667	-2.1165	1.84367e-10	7.52143e-09	--	-	-	-	-	-	-	-	-
ENSGALG00000015358	381	597	511	636	664	693	154	148	181	154	205	373	2.29	2.9	3.18	3.8	4.05	5.14	1.31	1.14	1.51	1.06	1.41	2.07	3.56	1.41667	-1.3294	2.05357e-10	8.33482e-09	MYH15	myosin, heavy chain 15 [Source:NCBI gene;Acc:395534]	Human Diseases;Environmental Information Processing;Human Diseases;Organismal Systems;Organismal Systems;Human Diseases;Organismal Systems	Cardiovascular disease;Signal transduction;Cardiovascular disease;Circulatory system;Endocrine system;Cardiovascular disease;Circulatory system	ko05414//Dilated cardiomyopathy;ko04022//cGMP-PKG signaling pathway;ko05416//Viral myocarditis;ko04261//Adrenergic signaling in cardiomyocytes;ko04919//Thyroid hormone signaling pathway;ko05410//Hypertrophic cardiomyopathy;ko04260//Cardiac muscle contraction	K17751;K17751;K17751;K17751;K17751;K17751;K17751	GO:0016459//myosin complex	GO:0003774//motor activity;GO:0005515//protein binding;GO:0005524//ATP binding;GO:0051015//actin filament binding	-
MSTRG.22458	442	604	593	157	196	147	65	61	55	60	62	103	9.05	9.99	12.55	3.2	4.07	3.71	1.88	1.6	1.57	1.41	1.45	1.95	7.095	1.64333	-2.1102	2.11528e-10	8.54155e-09	--	-	-	-	-	-	-	-	-
MSTRG.11852	48	59	99	65	73	79	10	16	17	20	13	27	0.48	0.44	0.95	0.78	0.81	1.17	0.19	0.26	0.28	0.31	0.17	0.32	0.771667	0.255	-1.5975	2.31445e-10	9.29846e-09	--	-	-	-	-	-	-	-	-
ENSGALG00000006221	160	135	103	92	115	88	31	38	34	50	41	65	0.75	0.51	0.5	0.43	0.55	0.51	0.21	0.23	0.22	0.27	0.22	0.28	0.541667	0.238333	-1.1844	2.47007e-10	9.89028e-09	KIF1A	kinesin family member 1A [Source:NCBI gene;Acc:424849]	-	-	-	-	-	GO:0003777//microtubule motor activity;GO:0005515//protein binding;GO:0005524//ATP binding;GO:0008017//microtubule binding;GO:0042802//identical protein binding	GO:0007018//microtubule-based movement
MSTRG.30711	123	162	153	95	147	112	45	51	38	55	49	80	1.99	2.13	2.56	1.53	2.43	2.25	1.04	1.06	0.86	1.02	0.91	1.2	2.14833	1.015	-1.0817	2.66689e-10	1.05892e-08	--	XP_040541185.1 uncharacterized protein LOC107050047 isoform X2 [Gallus gallus]	-	-	-	-	-	-	-
MSTRG.18097	50	84	77	50	24	26	6	11	8	4	8	7	0.82	1.12	1.31	0.82	0.4	0.53	0.14	0.23	0.18	0.08	0.15	0.11	0.833333	0.148333	-2.4901	2.70168e-10	1.07095e-08	--	-	-	-	-	-	-	-	-
MSTRG.7854	308	420	288	415	589	463	84	107	129	119	120	250	1.75	1.92	1.68	2.33	3.38	3.23	0.67	0.78	1.02	0.77	0.78	1.31	2.38167	0.888333	-1.4228	2.71738e-10	1.07359e-08	--	XP_040538954.1 SH3 domain and tetratricopeptide repeat-containing protein 2 isoform X3 [Gallus gallus]	-	-	-	-	-	-	-
MSTRG.23294	254	304	347	244	223	247	89	93	76	124	94	190	1.36	1.31	1.92	1.3	1.21	1.63	0.67	0.64	0.57	0.76	0.58	0.94	1.455	0.693333	-1.0694	2.77499e-10	1.09272e-08	--	-	-	-	-	-	-	-	-
MSTRG.27015	443	627	563	650	849	692	169	214	199	213	236	424	4.14	4.73	5.44	6.04	8.06	7.98	2.23	2.57	2.59	2.29	2.53	3.66	6.065	2.645	-1.1972	2.78799e-10	1.09473e-08	--	-	-	-	-	-	-	-	-
MSTRG.10655	140	169	158	135	139	125	26	56	53	60	54	99	1.23	1.2	1.43	1.18	1.24	1.35	0.32	0.63	0.65	0.6	0.54	0.8	1.27167	0.59	-1.1079	2.88365e-10	1.12753e-08	--	-	-	-	-	-	-	-	-
ENSGALG00000051054	264	410	264	24	32	18	3	5	0	3	3	4	9.44	11.79	9.7	0.83	1.17	0.8	0.13	0.19	0	0.11	0.12	0.12	5.62167	0.111667	-5.6537	2.88709e-10	1.12753e-08	Mr1	class I histocompatibility antigen, F10 alpha chain-like [Source:NCBI gene;Acc:417056]	Human Diseases;Human Diseases;Cellular Processes;Human Diseases;Cellular Processes;Human Diseases;Human Diseases;Human Diseases;Human Diseases;Human Diseases;Environmental Information Processing;Cellular Processes;Human Diseases;Human Diseases;Human Diseases;Organismal Systems;Human Diseases;Human Diseases	Infectious disease: viral;Infectious disease: viral;Transport and catabolism;Infectious disease: viral;Transport and catabolism;Infectious disease: viral;Infectious disease: viral;Infectious disease: viral;Cancer: overview;Infectious disease: viral;Signaling molecules and interaction;Cell growth and death;Cardiovascular disease;Immune disease;Immune disease;Immune system;Endocrine and metabolic d…	ko05165//Human papillomavirus infection;ko05169//Epstein-Barr virus infection;ko04144//Endocytosis;ko05168//Herpes simplex virus 1 infection;ko04145//Phagosome;ko05163//Human cytomegalovirus infection;ko05166//Human T-cell leukemia virus 1 infection;ko05170//Human immunodeficiency virus 1 infection;ko05203//Viral carcinogenesis;ko05167//Kaposi sarcoma-associated herpesvirus infection;ko04514//Cel…	K06751;K06751;K06751;K06751;K06751;K06751;K06751;K06751;K06751;K06751;K06751;K06751;K06751;K06751;K06751;K06751;K06751;K06751	-	-	-
MSTRG.13643	30	18	47	39	33	38	2	3	4	8	3	5	1.11	0.54	1.81	1.38	1.17	1.66	0.1	0.14	0.2	0.33	0.12	0.17	1.27833	0.176667	-2.8552	3.13591e-10	1.21083e-08	--	-	-	-	-	-	-	-	-
ENSGALG00000046852	398	487	429	504	530	440	126	116	171	178	190	352	6.56	6.49	7.32	8.26	8.87	8.95	2.94	2.45	3.92	3.38	3.59	5.37	7.74167	3.60833	-1.1013	3.13602e-10	1.21083e-08	Eloa	XP_015140395.1 elongin-A [Gallus gallus]	-	-	-	-	GO:0005634//nucleus	-	-
MSTRG.9204	147	184	143	145	212	145	51	46	54	71	68	110	1.4	1.41	1.4	1.37	2.04	1.7	0.68	0.56	0.71	0.77	0.74	0.96	1.55333	0.736667	-1.0763	3.16192e-10	1.21885e-08	--	-	-	-	-	-	-	-	-
MSTRG.18427	101	132	156	187	96	138	22	43	35	50	37	61	1.39	1.46	2.21	2.55	1.34	2.34	0.43	0.76	0.67	0.79	0.58	0.77	1.88167	0.666667	-1.497	3.27108e-10	1.25889e-08	--	XP_046795062.1 uncharacterized protein LOC107052934 isoform X3 [Gallus gallus]	-	-	-	-	-	-	-
ENSGALG00000022536	12	31	22	19	26	11	47	31	37	48	57	58	0.36	0.75	0.69	0.57	0.79	0.41	2	1.2	1.55	1.66	1.97	1.61	0.595	1.665	1.4846	3.28803e-10	1.26337e-08	GPR142	G protein-coupled receptor 142 [Source:NCBI gene;Acc:112530026]	-	-	-	-	GO:0016021//integral component of membrane	GO:0004930//G-protein coupled receptor activity	GO:0007186//G-protein coupled receptor signaling pathway
MSTRG.28739	382	558	432	581	706	590	158	153	168	184	159	363	2.67	3.15	3.12	4.04	5.01	5.08	1.56	1.37	1.63	1.48	1.27	2.34	3.845	1.60833	-1.2574	3.34548e-10	1.28337e-08	--	-	-	-	-	-	-	-	-
ENSGALG00000001912	204	319	221	219	272	246	77	59	82	69	66	177	2.32	2.93	2.6	2.47	3.14	3.45	1.24	0.86	1.3	0.9	0.86	1.86	2.81833	1.17	-1.2683	3.4637e-10	1.32445e-08	Epha10	EPH receptor A10 [Source:NCBI gene;Acc:428219]	-	-	-	-	GO:0005887//integral component of plasma membrane;GO:0016021//integral component of membrane	GO:0004672//protein kinase activity;GO:0005003//ephrin receptor activity;GO:0005515//protein binding;GO:0005524//ATP binding	GO:0006468//protein phosphorylation;GO:0007169//transmembrane receptor protein tyrosine kinase signaling pathway
MSTRG.18994	579	698	874	990	1050	980	270	280	251	285	255	525	26.66	25.87	41.53	46.18	50	56.33	18.05	17	16.49	15.48	13.81	22.81	41.095	17.2733	-1.2504	4.23998e-10	1.58809e-08	--	-	-	-	-	-	-	-	-
ENSGALG00000018946	18	52	37	38	33	18	68	56	61	76	70	69	0.41	0.96	0.87	0.86	0.76	0.51	2.19	1.64	1.94	1.99	1.83	1.46	0.728333	1.84167	1.3383	4.3457e-10	1.62023e-08	LMOD3	leiomodin 3 [Source:NCBI gene;Acc:426075]	-	-	-	-	GO:0005737//cytoplasm;GO:0005865//striated muscle thin filament;GO:0031430//M band;GO:0031672//A band	GO:0003779//actin binding;GO:0003785//actin monomer binding;GO:0005523//tropomyosin binding	GO:0006941//striated muscle contraction;GO:0030240//skeletal muscle thin filament assembly;GO:0045010//actin nucleation;GO:0048741//skeletal muscle fiber development;GO:0048743//positive regulation of skeletal muscle fiber development;GO:0051694//pointed-end actin filament capping
ENSGALG00000044478	164	226	196	147	124	144	39	57	63	61	68	111	1.17	1.3	1.45	1.04	0.9	1.27	0.39	0.52	0.63	0.5	0.56	0.73	1.18833	0.555	-1.0984	4.53886e-10	1.67889e-08	LRRIQ1	leucine rich repeats and IQ motif containing 1 [Source:NCBI gene;Acc:417882]	-	-	-	-	-	GO:0005515//protein binding	-
ENSGALG00000043908	18	42	41	23	26	13	60	60	52	55	56	70	0.45	0.87	1.09	0.58	0.68	0.41	2.18	1.98	1.86	1.62	1.64	1.66	0.68	1.82333	1.423	4.77551e-10	1.75279e-08	FAM71B	family with sequence similarity 71, member D [Source:NCBI gene;Acc:423282]	-	-	-	-	-	-	-
MSTRG.20893	612	747	948	778	814	784	254	299	280	328	263	568	27.18	26.79	43.52	34.34	36.68	42.92	15.93	17.05	17.3	16.74	13.38	23.31	35.2383	17.285	-1.0276	4.79205e-10	1.7532e-08	--	XP_048796730.1 transmembrane protein 170B isoform X1 [Lagopus muta]	-	-	-	-	-	-	-
MSTRG.21643	315	599	563	377	637	626	120	103	104	153	142	327	1.54	2.37	2.85	1.83	3.17	3.78	0.83	0.65	0.71	0.86	0.79	1.48	2.59	0.886667	-1.5465	4.79346e-10	1.7532e-08	--	XP_021256053.1 C-terminal-binding protein 2 isoform X2 [Numida meleagris]	-	-	-	-	-	-	-
MSTRG.24212	21	26	37	43	54	38	2	1	3	7	8	6	0.65	0.65	1.19	1.33	1.71	1.46	0.09	0.04	0.13	0.25	0.29	0.17	1.165	0.161667	-2.8492	4.95665e-10	1.79877e-08	--	-	-	-	-	-	-	-	-
ENSGALG00000016288	19	40	26	26	30	17	37	49	51	54	56	54	0.32	0.54	0.45	0.43	0.51	0.35	0.87	1.05	1.18	1.03	1.07	0.83	0.433333	1.005	1.2136	4.96128e-10	1.79877e-08	IL1RAPL1	interleukin 1 receptor accessory protein like 1 [Source:NCBI gene;Acc:427993]	-	-	-	-	GO:0005886//plasma membrane	GO:0003953//NAD+ nucleosidase activity;GO:0004908//interleukin-1 receptor activity	GO:0007165//signal transduction;GO:0045920//negative regulation of exocytosis;GO:0099545//trans-synaptic signaling by trans-synaptic complex
MSTRG.28142	112	165	186	26	140	73	11	12	19	16	23	28	0.64	0.77	1.11	0.15	0.82	0.52	0.09	0.09	0.15	0.11	0.15	0.15	0.668333	0.123333	-2.438	5.28455e-10	1.90725e-08	--	-	-	-	-	-	-	-	-
MSTRG.8386	300	498	447	568	889	648	137	103	154	137	120	273	1.49	1.69	1.92	2.46	3.78	3.28	0.83	0.72	0.93	0.66	0.54	1.1	2.43667	0.796667	-1.6129	5.38153e-10	1.93931e-08	--	EMP33067.1 Pentatricopeptide repeat-containing protein 1 [Chelonia mydas]	-	-	-	-	-	-	-
MSTRG.18579	65	87	85	66	88	75	20	24	17	26	24	49	0.5	0.54	0.67	0.5	0.68	0.7	0.22	0.23	0.18	0.23	0.21	0.35	0.598333	0.236667	-1.3381	5.52659e-10	1.97985e-08	--	-	-	-	-	-	-	-	-
MSTRG.7832	122	184	177	21	47	32	5	4	8	8	3	18	1.21	1.47	1.81	0.21	0.47	0.39	0.07	0.05	0.11	0.09	0.03	0.16	0.926667	0.085	-3.4465	5.52732e-10	1.97985e-08	--	-	-	-	-	-	-	-	-
MSTRG.47	182	219	133	98	77	56	25	7	21	26	29	12	10.36	11.7	7.65	6.35	5.39	4.1	2.23	0.6	1.95	2.03	2.18	0.63	7.59167	1.60333	-2.2433	5.83709e-10	2.0814e-08	--	XP_040535065.1 uncharacterized protein LOC121111492 [Gallus gallus]	-	-	-	-	-	-	-
MSTRG.26456	142	236	203	119	237	162	52	54	44	69	56	111	1.18	1.52	1.71	1.21	2.38	1.94	0.78	0.66	0.55	0.74	0.58	0.9	1.65667	0.701667	-1.2394	5.88877e-10	2.09668e-08	--	-	-	-	-	-	-	-	-
MSTRG.16251	106	185	149	105	144	107	46	40	35	46	48	89	0.69	0.97	1	0.68	0.95	0.86	0.42	0.33	0.32	0.34	0.36	0.54	0.858333	0.385	-1.1567	5.93108e-10	2.10859e-08	--	XP_040508068.1 zonadhesin-like isoform X6 [Gallus gallus]	-	-	-	-	-	-	-
ENSGALG00000030416	131	164	105	74	135	91	28	28	46	44	43	50	2.82	2.85	2.34	1.59	2.95	2.42	0.85	0.77	1.38	1.09	1.06	1	2.495	1.025	-1.2834	6.04291e-10	2.14514e-08	Hoxc5	homeobox C5 [Source:NCBI gene;Acc:100858534]	-	-	-	-	GO:0005634//nucleus	GO:0000981//RNA polymerase II transcription factor activity, sequence-specific DNA binding;GO:0003677//DNA binding;GO:0003700//transcription factor activity, sequence-specific DNA binding	GO:0006355//regulation of transcription, DNA-templated;GO:0009952//anterior/posterior pattern specification;GO:0048706//embryonic skeletal system development
MSTRG.3671	74	120	105	194	178	176	23	36	21	22	33	62	0.83	1.08	1.21	2.16	2.02	2.43	0.36	0.52	0.33	0.28	0.42	0.64	1.62167	0.425	-1.9319	6.12318e-10	2.15961e-08	--	-	-	-	-	-	-	-	-
ENSGALG00000032937	77	90	112	241	186	196	20	33	23	33	31	49	0.9	0.86	1.37	2.82	2.23	2.81	0.34	0.49	0.4	0.44	0.42	0.53	1.83167	0.436667	-2.0686	6.13216e-10	2.15961e-08	DLGAP2	DLG associated protein 2 [Source:NCBI gene;Acc:421903]	-	-	-	-	-	-	GO:0007270//neuron-neuron synaptic transmission;GO:0023052//signaling
MSTRG.24503	176	212	208	232	182	215	51	65	45	68	55	151	1.57	1.53	1.92	2.06	1.65	2.37	0.64	0.75	0.56	0.7	0.56	1.25	1.85	0.743333	-1.3154	6.23095e-10	2.18902e-08	--	KFW03277.1 hypothetical protein N326_07593, partial [Eurypyga helias]	-	-	-	-	-	-	-
MSTRG.17427	0	0	0	0	0	2	27	2	16	21	40	37	0	0	0	0	0	0.06	1.03	0.09	0.6	0.66	1.26	0.94	0.01	0.763333	6.2542	6.27203e-10	2.2002e-08	hsp30	XP_003642880.1 heat shock protein 30C [Gallus gallus]	-	-	-	-	-	-	-
ENSGALG00000047721	222	194	143	35	58	53	13	11	3	11	12	1	2.47	1.74	1.64	0.39	0.65	0.72	0.2	0.15	0.05	0.14	0.15	0.01	1.26833	0.116667	-3.4425	6.41241e-10	2.24284e-08	--	XP_025001747.1 LOW QUALITY PROTEIN: zinc finger protein 91-like [Gallus gallus]	-	-	-	-	GO:0005634//nucleus	GO:0000978//RNA polymerase II core promoter proximal region sequence-specific DNA binding;GO:0000981//RNA polymerase II transcription factor activity, sequence-specific DNA binding	GO:0006357//regulation of transcription from RNA polymerase II promoter
MSTRG.29981	70	108	181	72	55	41	6	9	17	14	12	27	1.01	1.26	2.71	1.04	0.81	0.73	0.12	0.17	0.34	0.23	0.2	0.36	1.26	0.236667	-2.4125	6.46729e-10	2.25871e-08	--	-	-	-	-	-	-	-	-
MSTRG.27547	231	316	336	267	337	316	98	95	98	134	114	213	0.74	0.82	1.11	0.85	1.09	1.24	0.44	0.39	0.44	0.49	0.42	0.63	0.975	0.468333	-1.0579	6.56219e-10	2.28849e-08	--	XP_046799977.1 uncharacterized protein LOC121111306 [Gallus gallus]	-	-	-	-	-	-	-
ENSGALG00000010657	762	1085	991	927	1158	1144	311	325	315	359	329	777	14.15	16.26	19.01	17.1	21.81	26.17	8.15	7.75	8.14	7.66	6.99	13.33	19.0833	8.67	-1.1382	6.62027e-10	2.30537e-08	COL28A1	XP_025008328.1 collagen alpha-1(XXVIII) chain [Gallus gallus]	Organismal Systems	Digestive system	ko04974//Protein digestion and absorption	K23619	GO:0005581//collagen trimer	GO:0004867//serine-type endopeptidase inhibitor activity	GO:0010951//negative regulation of endopeptidase activity
MSTRG.3336	209	326	295	203	385	274	56	65	75	107	96	178	1.21	1.52	1.76	1.16	2.26	1.95	0.46	0.48	0.6	0.71	0.63	0.95	1.64333	0.638333	-1.3642	6.67252e-10	2.31678e-08	--	XP_015135358.2 monocyte to macrophage differentiation factor isoform X2 [Gallus gallus]	-	-	-	-	-	-	-
MSTRG.13056	57	88	81	59	86	68	14	21	17	24	14	43	0.67	0.83	0.98	0.69	1.02	0.98	0.23	0.32	0.28	0.32	0.19	0.47	0.861667	0.301667	-1.5142	6.69057e-10	2.31966e-08	--	-	-	-	-	-	-	-	-
MSTRG.5973	31	28	27	71	48	35	94	82	87	91	95	106	0.2	0.15	0.18	0.46	0.32	0.28	0.86	0.69	0.79	0.68	0.71	0.64	0.265	0.728333	1.4586	7.25093e-10	2.49575e-08	--	-	-	-	-	-	-	-	-
ENSGALG00000044727	15	21	24	55	47	60	0	1	3	1	2	6	0.35	0.39	0.58	1.27	1.11	1.72	0	0.03	0.1	0.03	0.05	0.13	0.903333	0.0566667	-3.9947	7.27177e-10	2.4993e-08	ANKRD34B	ankyrin repeat domain 34B [Source:NCBI gene;Acc:431626]	-	-	-	-	-	GO:0005515//protein binding	-
MSTRG.21644	426	504	320	390	464	291	153	91	137	123	127	283	2.53	2.42	1.96	2.31	2.8	2.14	1.29	0.69	1.14	0.84	0.87	1.56	2.36	1.065	-1.1479	7.6305e-10	2.61128e-08	--	-	-	-	-	-	-	-	-
MSTRG.2798	97	135	104	124	174	126	31	21	42	47	31	67	0.91	1.02	1.01	1.16	1.66	1.46	0.41	0.25	0.55	0.51	0.33	0.58	1.20333	0.438333	-1.4569	7.83115e-10	2.67225e-08	--	-	-	-	-	-	-	-	-
ENSGALG00000002637	254	138	100	120	114	59	318	425	355	297	471	230	14.21	6.23	5.78	6.67	6.47	4.07	25.13	30.53	27.64	19.09	30.18	11.89	7.23833	24.0767	1.7339	8.3929e-10	2.8395e-08	RBP7	retinol binding protein 7 [Source:NCBI gene;Acc:419447]	-	-	-	-	-	GO:0005501//retinoid binding;GO:0008289//lipid binding	-
MSTRG.7862	1002	1383	1177	1283	1368	1294	380	340	449	524	496	1001	3.59	3.97	4.35	4.51	4.86	5.62	1.89	1.55	2.17	2.09	1.97	3.27	4.48333	2.15667	-1.0558	8.4705e-10	2.85762e-08	--	-	-	-	-	-	-	-	-
MSTRG.1528	320	475	310	374	318	425	76	76	135	173	136	208	2.4	2.88	2.41	2.79	2.43	3.94	0.81	0.73	1.41	1.5	1.17	1.44	2.80833	1.17667	-1.255	8.53957e-10	2.87684e-08	--	PKU48130.1 hypothetical protein llap_1601 [Limosa lapponica baueri]	-	-	-	-	-	-	-
MSTRG.30561	148	233	207	79	67	76	23	31	14	30	21	45	7.07	8.96	10.17	3.75	3.23	4.43	1.53	1.87	0.9	1.62	1.12	1.99	6.26833	1.505	-2.0583	9.47517e-10	3.15998e-08	--	XP_046760567.1 uncharacterized protein LOC101748894 isoform X3 [Gallus gallus]	-	-	-	-	-	-	-
MSTRG.21708	52	74	23	61	165	101	263	254	200	325	400	274	0.44	0.53	0.2	0.54	1.5	1.12	3.27	2.85	2.41	3.22	4	2.27	0.721667	3.00333	2.0572	9.49765e-10	3.15998e-08	--	-	-	-	-	-	-	-	-
MSTRG.27339	40	55	44	42	66	42	12	6	6	14	11	23	0.61	0.68	0.7	0.64	1.02	0.79	0.26	0.12	0.13	0.25	0.19	0.32	0.74	0.211667	-1.8057	9.56363e-10	3.17565e-08	--	-	-	-	-	-	-	-	-
ENSGALG00000034278	185	278	246	233	270	254	74	69	97	93	84	176	2.92	3.54	4.01	3.65	4.32	4.94	1.65	1.4	2.13	1.69	1.52	2.57	3.89667	1.82667	-1.093	9.57341e-10	3.17565e-08	SVOP	SV2 related protein [Source:NCBI gene;Acc:416895]	-	-	-	-	GO:0016021//integral component of membrane	GO:0022857//transmembrane transporter activity	GO:0055085//transmembrane transport
ENSGALG00000054619	167	142	104	90	77	46	159	175	184	257	241	224	2.91	1.99	1.87	1.56	1.36	0.99	3.91	3.91	4.45	5.14	4.8	3.6	1.78	4.30167	1.273	9.61383e-10	3.18462e-08	GAB2	GRB2 associated binding protein 2 [Source:NCBI gene;Acc:419027]	-	-	-	-	GO:0005737//cytoplasm;GO:0005886//plasma membrane	GO:0005068//transmembrane receptor protein tyrosine kinase adaptor activity	GO:0008284//positive regulation of cell proliferation;GO:0030316//osteoclast differentiation
MSTRG.22001	768	1141	1026	1175	1362	1190	362	323	388	394	387	805	4.81	5.73	6.57	7.3	8.67	9.21	3.2	2.63	3.38	2.81	2.74	4.68	7.04833	3.24	-1.1213	9.64778e-10	3.19142e-08	--	XP_021256053.1 C-terminal-binding protein 2 isoform X2 [Numida meleagris]	-	-	-	-	-	-	-
MSTRG.23337	59	75	59	56	44	44	8	17	10	14	13	34	0.79	0.81	0.81	0.74	0.59	0.72	0.15	0.29	0.19	0.21	0.2	0.42	0.743333	0.243333	-1.6111	9.8248e-10	3.23327e-08	--	-	-	-	-	-	-	-	-
ENSGALG00000011117	970	1383	1360	1529	1498	1441	393	379	452	551	510	1039	14.64	17.26	21.58	24.21	24.38	28.06	8.74	7.69	9.5	9.53	8.89	14.96	21.6883	9.885	-1.1336	9.82869e-10	3.23327e-08	AGT	angiotensinogen [Source:NCBI gene;Acc:421543]	Human Diseases;Environmental Information Processing;Environmental Information Processing;Human Diseases;Human Diseases;Human Diseases;Organismal Systems;Organismal Systems;Human Diseases;Human Diseases;Human Diseases;Organismal Systems;Organismal Systems;Organismal Systems;Organismal Systems	Cancer: overview;Signaling molecules and interaction;Signal transduction;Cardiovascular disease;Cardiovascular disease;Endocrine and metabolic disease;Circulatory system;Circulatory system;Endocrine and metabolic disease;Endocrine and metabolic disease;Cardiovascular disease;Endocrine system;Endocrine system;Endocrine system;Endocrine system	ko05200//Pathways in cancer;ko04080//Neuroactive ligand-receptor interaction;ko04072//Phospholipase D signaling pathway;ko05415//Diabetic cardiomyopathy;ko05414//Dilated cardiomyopathy;ko04934//Cushing syndrome;ko04270//Vascular smooth muscle contraction;ko04261//Adrenergic signaling in cardiomyocytes;ko04931//Insulin resistance;ko04933//AGE-RAGE signaling pathway in diabetic complications;ko0541…	K09821;K09821;K09821;K09821;K09821;K09821;K09821;K09821;K09821;K09821;K09821;K09821;K09821;K09821;K09821	GO:0005576//extracellular region;GO:0005615//extracellular space	GO:0004867//serine-type endopeptidase inhibitor activity;GO:0031702//type 1 angiotensin receptor binding;GO:0031703//type 2 angiotensin receptor binding	GO:0001822//kidney development;GO:0003014//renal system process;GO:0003081//regulation of systemic arterial blood pressure by renin-angiotensin;GO:0007186//G-protein coupled receptor signaling pathway;GO:0008217//regulation of blood pressure;GO:0010536//positive regulation of activation of Janus kinase activity;GO:0010595//positive regulation of endothelial cell migration;GO:0010873//positive reg…
MSTRG.6215	159	235	185	200	180	168	62	51	58	70	54	148	1.67	1.99	2.01	2.08	1.92	2.17	0.92	0.69	0.85	0.84	0.65	1.43	1.97333	0.896667	-1.138	9.98058e-10	3.27701e-08	--	-	-	-	-	-	-	-	-
MSTRG.30258	203	252	193	88	124	69	25	29	30	29	33	75	2.84	2.92	2.89	1.19	1.95	1.29	0.58	0.55	0.53	0.51	0.55	0.86	2.18	0.596667	-1.8693	1.00168e-09	3.27701e-08	--	-	-	-	-	-	-	-	-
MSTRG.4413	0	0	2	1	0	0	20	7	13	23	23	24	0	0	0.04	0.02	0	0	0.52	0.16	0.33	0.48	0.48	0.41	0.01	0.396667	5.3099	1.15742e-09	3.75555e-08	--	-	-	-	-	-	-	-	-
ENSGALG00000044995	237	414	324	249	272	286	73	103	105	122	104	223	7.85	11.07	11.09	8.2	9.14	11.68	3.42	4.38	4.84	4.64	3.95	6.83	9.83833	4.67667	-1.0729	1.16119e-09	3.76263e-08	ADAD1	XP_420624.3 adenosine deaminase domain-containing protein 1 [Gallus gallus]	-	-	-	-	GO:0005730//nucleolus;GO:0005737//cytoplasm	GO:0003723//RNA binding;GO:0003725//double-stranded RNA binding;GO:0003726//double-stranded RNA adenosine deaminase activity;GO:0004000//adenosine deaminase activity;GO:0008251//tRNA-specific adenosine deaminase activity	GO:0006382//adenosine to inosine editing;GO:0006396//RNA processing
MSTRG.13799	0	0	0	0	1	0	4	5	16	24	15	18	0	0	0	0	0.05	0	0.3	0.34	1.19	1.47	0.92	0.89	0.00833333	0.851667	6.6753	1.21761e-09	3.92406e-08	--	-	-	-	-	-	-	-	-
MSTRG.30363	55	63	48	52	60	43	12	11	14	19	16	32	0.28	0.26	0.26	0.27	0.31	0.27	0.08	0.07	0.1	0.11	0.09	0.15	0.275	0.1	-1.4594	1.22332e-09	3.93715e-08	--	-	-	-	-	-	-	-	-
MSTRG.19325	97	153	128	161	155	134	28	27	35	37	41	97	2.84	5.1	4.32	5.53	5.13	5.76	1.35	1.07	1.86	1.45	2.13	3.63	4.78	1.915	-1.3197	1.26644e-09	4.06112e-08	--	-	-	-	-	-	-	-	-
MSTRG.21274	2	1	1	9	4	2	18	14	26	19	46	23	0.15	0.06	0.07	0.56	0.25	0.18	1.67	1.13	2.31	1.4	3.44	1.38	0.211667	1.88833	3.1572	1.30113e-09	4.16501e-08	gag	XP_040523492.2 endogenous retrovirus group K member 10 Gag polyprotein-like isoform X2 [Gallus gallus]	-	-	-	-	-	-	-
MSTRG.26238	314	479	474	47	46	51	8	14	8	14	6	20	7.37	9.11	11.51	1.11	1.09	1.47	0.27	0.41	0.26	0.38	0.17	0.43	5.27667	0.32	-4.0435	1.31709e-09	4.21045e-08	--	-	-	-	-	-	-	-	-
MSTRG.25132	485	726	588	770	822	744	221	239	253	284	270	490	2.72	3.29	3.41	4.29	4.67	5.14	1.75	1.72	1.97	1.83	1.73	2.54	3.92	1.92333	-1.0272	1.43327e-09	4.53914e-08	--	POI23799.1 hypothetical protein CIB84_012453 [Bambusicola thoracicus]	-	-	-	-	-	-	-
MSTRG.6627	99	100	137	96	260	137	23	27	35	22	23	56	1.23	0.92	1.64	1.08	3.21	2.01	0.36	0.39	0.59	0.28	0.32	0.61	1.68167	0.425	-1.9844	1.44338e-09	4.56507e-08	--	-	-	-	-	-	-	-	-
MSTRG.23440	14	19	32	17	65	36	1	1	1	2	1	4	0.13	0.15	0.32	0.16	0.63	0.43	0.01	0.01	0.01	0.02	0.01	0.04	0.303333	0.0166667	-4.1859	1.55884e-09	4.8977e-08	--	-	-	-	-	-	-	-	-
ENSGALG00000011687	3310	2652	2036	2275	1606	1615	667	839	926	700	931	1416	8.97	5.8	5.7	6.13	4.42	5.39	2.55	2.92	3.49	2.18	2.89	3.55	6.06833	2.93	-1.0504	1.56454e-09	4.90909e-08	AHNAK2	AHNAK nucleoprotein 2 [Source:NCBI gene;Acc:100859120]	Human Diseases	Infectious disease: bacterial	ko05132//Salmonella infection	K23934	-	GO:0005515//protein binding	-
MSTRG.18959	219	271	362	329	428	363	84	60	91	115	96	196	3.22	3.18	5.41	4.7	6.05	6.43	1.66	1.12	1.79	1.86	1.5	2.53	4.83167	1.74333	-1.4707	1.58921e-09	4.97994e-08	--	-	-	-	-	-	-	-	-
MSTRG.11773	79	117	92	82	56	54	20	16	19	28	26	47	0.6	0.71	0.72	0.61	0.43	0.5	0.21	0.15	0.2	0.24	0.22	0.33	0.595	0.225	-1.403	1.74824e-09	5.40705e-08	--	-	-	-	-	-	-	-	-
MSTRG.4603	23	48	48	37	52	43	3	6	7	6	6	19	0.17	0.29	0.38	0.28	0.41	0.43	0.03	0.06	0.08	0.05	0.05	0.13	0.326667	0.0666667	-2.2928	1.76729e-09	5.45177e-08	--	-	-	-	-	-	-	-	-
MSTRG.20505	63	80	81	94	98	90	14	29	27	32	30	37	1.07	1.1	1.43	1.59	1.69	1.89	0.34	0.63	0.64	0.63	0.58	0.58	1.46167	0.566667	-1.367	1.77738e-09	5.46164e-08	--	-	-	-	-	-	-	-	-
MSTRG.9297	3	1	1	1	0	3	13	6	16	18	18	21	0.04	0.01	0.01	0.01	0	0.05	0.24	0.1	0.29	0.27	0.27	0.26	0.02	0.238333	3.5749	1.83035e-09	5.59552e-08	--	-	-	-	-	-	-	-	-
MSTRG.26590	64	59	75	27	88	58	10	13	15	11	15	18	1.49	1.12	1.72	0.68	2.08	1.68	0.33	0.48	0.6	0.25	0.49	0.45	1.46167	0.433333	-1.7541	1.86295e-09	5.6733e-08	--	-	-	-	-	-	-	-	-
ENSGALG00000048857	16	38	24	24	32	20	57	43	45	46	78	56	0.26	0.49	0.41	0.38	0.52	0.39	1.28	0.89	1	0.84	1.43	0.83	0.408333	1.045	1.3557	2.22598e-09	6.63473e-08	pol	XP_015731928.1 uncharacterized protein LOC107320518 [Coturnix japonica]	-	-	-	-	-	GO:0003676//nucleic acid binding;GO:0004523//RNA-DNA hybrid ribonuclease activity	GO:0015074//DNA integration;GO:0044260//cellular macromolecule metabolic process;GO:0090502//RNA phosphodiester bond hydrolysis, endonucleolytic
MSTRG.23045	151	201	173	358	299	281	38	45	54	52	60	141	1.25	1.34	1.48	2.94	2.51	2.86	0.44	0.48	0.62	0.49	0.57	1.08	2.06333	0.613333	-1.7502	2.22717e-09	6.63473e-08	--	XP_040527305.1 protein inturned isoform X2 [Gallus gallus]	-	-	-	-	-	-	-
MSTRG.8980	13	40	29	24	40	26	4	0	5	3	3	5	0.19	0.48	0.44	0.35	0.6	0.47	0.08	0	0.1	0.05	0.05	0.07	0.421667	0.0583333	-2.8537	2.22887e-09	6.63473e-08	--	-	-	-	-	-	-	-	-
MSTRG.24893	1082	1378	952	627	580	463	1254	1391	1412	1463	1826	1431	16.66	17.12	15.14	9.6	9.06	8.79	27.26	27.49	30.25	25.88	32.2	20.35	12.7283	27.2383	1.0976	2.35971e-09	6.9805e-08	gag	XP_046772630.1 microtubule-associated protein 9 isoform X6 [Gallus gallus]	-	-	-	-	-	-	-
MSTRG.9285	130	147	112	97	161	86	49	38	36	35	30	70	0.76	0.69	0.67	0.56	0.95	0.62	0.4	0.28	0.29	0.23	0.2	0.38	0.708333	0.296667	-1.2556	2.50204e-09	7.34673e-08	--	-	-	-	-	-	-	-	-
ENSGALG00000009037	192	267	283	209	314	257	82	74	76	91	98	181	2.92	3.28	4.45	3.16	4.84	4.81	1.76	1.44	1.61	1.59	1.71	2.54	3.91	1.775	-1.1393	2.63349e-09	7.67584e-08	SPTLC3	serine palmitoyltransferase long chain base subunit 3 [Source:NCBI gene;Acc:768538]	Metabolism;Environmental Information Processing;Metabolism	Global and overview maps;Signal transduction;Lipid metabolism	ko01100//Metabolic pathways;ko04071//Sphingolipid signaling pathway;ko00600//Sphingolipid metabolism	K00654;K00654;K00654	GO:0017059//serine C-palmitoyltransferase complex	GO:0003824//catalytic activity;GO:0004758//serine C-palmitoyltransferase activity;GO:0016740//transferase activity;GO:0030170//pyridoxal phosphate binding	GO:0009058//biosynthetic process;GO:0046512//sphingosine biosynthetic process;GO:0046520//sphingoid biosynthetic process
MSTRG.11499	98	97	99	117	117	98	22	25	41	43	45	60	1.28	0.98	1.28	1.46	1.73	1.66	0.45	0.51	0.84	0.74	0.79	0.76	1.39833	0.681667	-1.0366	2.99004e-09	8.64095e-08	--	XP_053915223.1 phosphatidylcholine translocator ABCB4-like [Cuculus canorus]	-	-	-	-	-	-	-
MSTRG.12059	54	100	68	102	109	126	14	20	21	20	15	48	1.21	1.81	1.58	2.27	2.48	3.48	0.44	0.58	0.65	0.52	0.39	0.99	2.13833	0.595	-1.8455	3.13022e-09	9.02414e-08	AtMg00860	XP_040511214.1 LOW QUALITY PROTEIN: uncharacterized protein LOC112530477 [Gallus gallus]	-	-	-	-	-	-	-
MSTRG.8870	94	136	188	163	83	125	35	36	26	22	23	67	1.41	1.72	2.96	1.99	1.08	1.93	0.71	0.68	0.51	0.33	0.39	0.86	1.84833	0.58	-1.6721	3.18437e-09	9.16565e-08	--	-	-	-	-	-	-	-	-
MSTRG.30713	524	745	635	188	432	241	132	96	93	79	95	192	13.74	16.26	17.86	4.99	11.28	7.51	4.92	3.05	3.65	2.28	2.78	4.47	11.94	3.525	-1.7601	3.3039e-09	9.47889e-08	--	XP_040512831.1 uncharacterized protein LOC121108762 isoform X1 [Gallus gallus]	-	-	-	-	-	-	-
MSTRG.9781	1133	1615	1301	1689	1837	1664	462	469	531	621	519	1192	7.53	8.69	8.95	10.79	12	13.19	4.25	3.9	4.82	4.71	3.94	7.14	10.1917	4.79333	-1.0883	3.32764e-09	9.53549e-08	--	XP_046757766.1 uncharacterized protein LOC121107033 [Gallus gallus]	-	-	-	-	-	-	-
MSTRG.29155	237	333	224	165	260	184	80	53	72	95	55	154	0.68	0.78	0.67	0.47	0.76	0.65	0.33	0.2	0.29	0.31	0.18	0.41	0.668333	0.286667	-1.2212	3.45373e-09	9.86721e-08	foxd5-b	OXB68560.1 hypothetical protein ASZ78_000497 [Callipepla squamata]	-	-	-	-	-	-	-
ENSGALG00000046681	52	58	45	27	38	26	52	76	76	85	144	88	0.63	0.57	0.57	0.32	0.46	0.39	0.89	1.18	1.27	1.19	1.99	0.98	0.49	1.25	1.3511	3.47817e-09	9.91905e-08	pol	XP_031756329.1 uncharacterized protein LOC101735039 [Xenopus tropicalis]	-	-	-	-	-	GO:0003676//nucleic acid binding;GO:0003723//RNA binding;GO:0003887//DNA-directed DNA polymerase activity;GO:0004190//aspartic-type endopeptidase activity;GO:0004523//RNA-DNA hybrid ribonuclease activity;GO:0016787//hydrolase activity	GO:0006310//DNA recombination;GO:0006508//proteolysis;GO:0015074//DNA integration;GO:0044260//cellular macromolecule metabolic process;GO:0046718//viral entry into host cell;GO:0071897//DNA biosynthetic process;GO:0090502//RNA phosphodiester bond hydrolysis, endonucleolytic
ENSGALG00000054136	186	279	192	311	348	344	72	87	83	45	54	133	4.47	5.34	4.6	7.46	8.38	10.15	2.39	2.7	2.75	1.14	1.46	2.95	6.73333	2.23167	-1.5932	3.7867e-09	1.07474e-07	RANBP2	XP_010726561.1 ranBP2-like and GRIP domain-containing protein 4 isoform X1 [Meleagris gallopavo]	Human Diseases;Genetic Information Processing	Neurodegenerative disease;Translation	ko05014//Amyotrophic lateral sclerosis;ko03013//Nucleocytoplasmic transport	K12172;K12172	GO:0005643//nuclear pore;GO:0005737//cytoplasm	GO:0005096//GTPase activator activity;GO:0046872//metal ion binding	GO:0006607//NLS-bearing protein import into nucleus;GO:0050790//regulation of catalytic activity
ENSGALG00000020390	273	296	273	447	275	370	69	120	107	128	127	184	6.26	5.48	6.47	10.18	6.39	10.45	2.23	3.53	3.41	3.37	3.33	3.9	7.53833	3.295	-1.194	3.90849e-09	1.10798e-07	SERPINA1	serpin peptidase inhibitor, clade A (alpha-1 antiproteinase, antitrypsin), member 5 [Source:NCBI gene;Acc:423435]	-	-	-	-	GO:0005615//extracellular space	GO:0004867//serine-type endopeptidase inhibitor activity	-
ENSGALG00000015528	382	535	642	373	533	410	150	175	181	181	178	348	5.55	6.3	9.59	5.45	8.03	7.33	3.01	3.33	3.72	3.01	2.88	4.7	7.04167	3.44167	-1.0328	4.03619e-09	1.13875e-07	JAKMIP1	janus kinase and microtubule interacting protein 1 [Source:NCBI gene;Acc:422854]	-	-	-	-	GO:0019898//extrinsic component of membrane;GO:1990904//ribonucleoprotein complex	GO:0003723//RNA binding;GO:0008017//microtubule binding;GO:0019900//kinase binding;GO:0050811//GABA receptor binding	GO:0050890//cognition
MSTRG.5690	52	19	12	13	17	8	82	81	69	52	62	85	2	0.58	0.48	0.48	0.65	0.36	4.43	3.96	3.67	2.27	2.72	3.01	0.758333	3.34333	2.1404	4.12722e-09	1.16305e-07	--	AAS77858.1 thyroid hormone responsive spot 14 beta 2 [Gallus gallus]	-	-	-	-	-	-	-
MSTRG.24150	337	436	444	398	128	248	71	82	67	106	88	174	10.06	10.66	13.55	11.6	3.7	8.77	3.12	3.13	2.72	3.63	3.13	4.79	9.72333	3.42	-1.5075	4.2167e-09	1.18546e-07	--	XP_046795499.1 secretogranin-1 isoform X1 [Gallus gallus]	-	-	-	-	-	-	-
MSTRG.16065	0	0	0	0	0	0	16	15	13	2	4	20	0	0	0	0	0	0	0.42	0.35	0.33	0.04	0.08	0.34	0.001	0.26	8.0224	4.2734e-09	1.19998e-07	--	-	-	-	-	-	-	-	-
MSTRG.8449	241	375	371	274	408	315	74	89	139	115	106	220	1.55	1.96	2.5	1.86	2.76	2.62	0.69	0.76	1.26	0.87	0.8	1.34	2.20833	0.953333	-1.2119	4.49178e-09	1.25538e-07	--	-	-	-	-	-	-	-	-
ENSGALG00000051660	9	11	4	8	12	10	38	26	22	34	38	20	0.1	0.1	0.05	0.09	0.14	0.14	0.61	0.38	0.35	0.44	0.5	0.21	0.103333	0.415	2.0058	4.50725e-09	1.25687e-07	ATP6V1B2	V-type proton ATPase subunit B, kidney isoform-like [Source:NCBI gene;Acc:107049680]	Metabolism;Human Diseases;Cellular Processes;Human Diseases;Environmental Information Processing;Metabolism;Organismal Systems;Human Diseases;Human Diseases;Organismal Systems	Global and overview maps;Infectious disease: viral;Transport and catabolism;Immune disease;Signal transduction;Energy metabolism;Nervous system;Infectious disease: bacterial;Infectious disease: bacterial;Excretory system	ko01100//Metabolic pathways;ko05165//Human papillomavirus infection;ko04145//Phagosome;ko05323//Rheumatoid arthritis;ko04150//mTOR signaling pathway;ko00190//Oxidative phosphorylation;ko04721//Synaptic vesicle cycle;ko05120//Epithelial cell signaling in Helicobacter pylori infection;ko05110//Vibrio cholerae infection;ko04966//Collecting duct acid secretion	K02147;K02147;K02147;K02147;K02147;K02147;K02147;K02147;K02147;K02147	GO:0016020//membrane;GO:0016021//integral component of membrane	GO:0005524//ATP binding	GO:0006811//ion transport
MSTRG.23892	93	117	62	55	43	66	10	20	11	14	10	37	1.55	1.57	1.07	0.91	0.73	1.35	0.23	0.43	0.25	0.27	0.19	0.57	1.19667	0.323333	-1.8879	4.54413e-09	1.26554e-07	--	-	-	-	-	-	-	-	-
MSTRG.24015	14	16	31	29	13	19	39	42	36	59	50	108	0.43	0.4	0.98	0.88	0.4	0.72	1.69	1.65	1.53	2.08	1.75	3.06	0.635	1.96	1.626	4.57277e-09	1.27203e-07	--	-	-	-	-	-	-	-	-
MSTRG.8757	4	2	2	4	9	6	28	21	17	20	15	24	0.38	0.16	0.2	0.38	0.87	0.71	3.72	2.63	2.26	2.15	1.64	2.11	0.45	2.41833	2.426	4.80278e-09	1.32979e-07	--	-	-	-	-	-	-	-	-
MSTRG.18725	276	300	234	477	358	368	98	129	96	111	129	194	3.59	3.15	3.14	6.16	4.72	5.89	1.8	2.15	1.74	1.66	1.92	2.33	4.44167	1.93333	-1.2	4.81948e-09	1.33287e-07	--	-	-	-	-	-	-	-	-
ENSGALG00000035419	1654	2221	1524	892	910	490	2165	2326	2191	3012	2779	2663	11.1	12.03	10.57	5.95	6.2	4.05	20.52	20.04	20.46	23.23	21.36	16.51	8.31667	20.3533	1.2912	4.83536e-09	1.3357e-07	CDON	cell adhesion associated, oncogene regulated [Source:NCBI gene;Acc:419710]	Environmental Information Processing	Signal transduction	ko04340//Hedgehog signaling pathway	K20033	GO:0005887//integral component of plasma membrane	GO:0005515//protein binding	GO:0001708//cell fate specification;GO:0001934//positive regulation of protein phosphorylation;GO:0002088//lens development in camera-type eye;GO:0007224//smoothened signaling pathway;GO:0007520//myoblast fusion;GO:0009952//anterior/posterior pattern specification;GO:0010172//embryonic body morphogenesis;GO:0014816//skeletal muscle satellite cell differentiation;GO:0021987//cerebral cortex develo…
ENSGALG00000009268	251	414	350	551	276	430	73	115	124	124	144	212	4.1	5.47	5.92	8.96	4.58	8.67	1.69	2.41	2.82	2.33	2.7	3.2	6.28333	2.525	-1.3152	5.23819e-09	1.43765e-07	FGG	fibrinogen gamma chain [Source:NCBI gene;Acc:395837]	Human Diseases;Organismal Systems;Human Diseases;Organismal Systems;Organismal Systems	Infectious disease: viral;Immune system;Infectious disease: bacterial;Immune system;Immune system	ko05171//Coronavirus disease - COVID-19;ko04613//Neutrophil extracellular trap formation;ko05150//Staphylococcus aureus infection;ko04611//Platelet activation;ko04610//Complement and coagulation cascades	K03905;K03905;K03905;K03905;K03905	GO:0005577//fibrinogen complex;GO:0005615//extracellular space;GO:0009897//external side of plasma membrane;GO:0009986//cell surface;GO:0031091//platelet alpha granule	GO:0005102//receptor binding;GO:0005198//structural molecule activity;GO:0050839//cell adhesion molecule binding	GO:0007160//cell-matrix adhesion;GO:0007596//blood coagulation;GO:0009306//protein secretion;GO:0030168//platelet activation;GO:0031639//plasminogen activation;GO:0034116//positive regulation of heterotypic cell-cell adhesion;GO:0034622//cellular macromolecular complex assembly;GO:0042730//fibrinolysis;GO:0045907//positive regulation of vasoconstriction;GO:0045921//positive regulation of exocytos…
MSTRG.30320	35	32	25	37	39	23	4	4	6	10	10	7	1.63	1.19	1.19	1.72	1.83	1.35	0.26	0.27	0.36	0.56	0.54	0.29	1.485	0.38	-1.9664	5.24066e-09	1.43765e-07	--	-	-	-	-	-	-	-	-
MSTRG.14843	160	240	275	314	262	293	73	75	74	87	53	157	2.44	2.96	4.33	4.76	4.05	5.51	1.57	1.47	1.57	1.52	0.93	2.21	4.00833	1.545	-1.3754	5.32075e-09	1.45793e-07	--	-	-	-	-	-	-	-	-
ENSGALG00000005503	961	1002	742	490	924	403	1228	1533	1036	1077	1168	1541	11.06	9.21	8.62	5.4	10.45	5.61	19.51	22.14	16.17	13.83	15.06	15.84	8.39167	17.0917	1.0263	5.32751e-09	1.45811e-07	WFDC1	WAP four-disulfide core domain 1 [Source:NCBI gene;Acc:395238]	-	-	-	-	GO:0005576//extracellular region;GO:0005615//extracellular space	GO:0004867//serine-type endopeptidase inhibitor activity;GO:0030414//peptidase inhibitor activity	GO:0001558//regulation of cell growth;GO:0010466//negative regulation of peptidase activity;GO:0010951//negative regulation of endopeptidase activity;GO:0050728//negative regulation of inflammatory response;GO:0061045//negative regulation of wound healing
MSTRG.21237	0	0	2	0	0	0	16	27	12	5	8	31	0	0	0.1	0	0	0	1.08	1.59	0.77	0.29	0.42	1.31	0.0166667	0.91	5.7708	5.39167e-09	1.47397e-07	--	-	-	-	-	-	-	-	-
MSTRG.28201	756	982	997	543	574	518	191	243	209	242	277	544	9.33	9.79	12.72	6.66	7.19	7.88	3.33	3.85	3.59	3.43	3.92	6.21	8.92833	4.055	-1.1387	5.41363e-09	1.47827e-07	--	-	-	-	-	-	-	-	-
MSTRG.21087	242	300	294	100	112	83	36	36	48	33	45	29	6.68	6.38	8.56	2.62	2.86	2.82	1.14	1.17	1.94	0.94	1.66	0.48	4.98667	1.22167	-2.0292	5.50401e-09	1.49951e-07	--	XP_040548976.1 zinc finger protein 501-like isoform X3 [Gallus gallus]	-	-	-	-	-	-	-
MSTRG.15932	146	220	162	173	196	191	61	56	64	68	53	137	3.67	4.43	4.01	4.22	4.85	5.83	2.1	1.79	2.11	1.96	1.44	3.03	4.50167	2.07167	-1.1197	5.59357e-09	1.51869e-07	--	XP_040390907.1 translation initiation factor IF-2-like isoform X1 [Cygnus olor]	-	-	-	-	-	-	-
ENSGALG00000046637	656	853	673	920	971	938	256	264	308	390	344	608	10.6	11.13	11.25	14.74	15.9	18.64	5.83	5.46	6.95	7.22	6.35	9.05	13.71	6.81	-1.0095	5.69991e-09	1.5458e-07	Eloa	XP_015140395.1 elongin-A [Gallus gallus]	-	-	-	-	GO:0005634//nucleus;GO:0070449//elongin complex	GO:0005515//protein binding	GO:0006368//transcription elongation from RNA polymerase II promoter
ENSGALG00000048920	64	73	61	53	31	26	12	11	0	6	4	11	1.55	1.43	1.54	1.29	0.78	0.79	0.43	0.35	0	0.15	0.11	0.26	1.23	0.216667	-2.5051	6.13973e-09	1.65564e-07	--	uncharacterized LOC107051510 [Source:NCBI gene;Acc:107051510]	-	-	-	-	-	-	-
MSTRG.23271	61	65	69	70	102	93	17	28	9	13	14	33	2.03	1.74	2.37	2.31	3.44	3.81	0.8	1.19	0.42	0.5	0.53	1.01	2.61667	0.741667	-1.8189	6.27302e-09	1.68585e-07	--	-	-	-	-	-	-	-	-
ENSGALG00000053184	382	488	581	721	486	764	133	155	163	198	162	363	8.65	8.93	13.44	15.66	10.83	20.47	4.07	4.35	4.98	5.28	4.18	7.45	12.9967	5.05167	-1.3633	6.40744e-09	1.71615e-07	Mast2	XP_025008721.1 microtubule-associated serine/threonine-protein kinase 2 isoform X4 [Gallus gallus]	-	-	-	-	-	-	-
MSTRG.29974	216	279	284	327	218	282	83	118	117	115	106	162	3.11	3.26	4.21	4.87	3.4	5.32	1.68	2.22	2.33	1.92	1.76	2.16	4.02833	2.01167	-1.0018	6.55072e-09	1.75059e-07	--	-	-	-	-	-	-	-	-
MSTRG.3592	44	62	73	76	79	68	10	16	20	22	24	31	1.56	1.77	2.67	2.68	2.84	2.97	0.5	0.73	0.99	0.9	0.97	1.02	2.415	0.851667	-1.5037	6.69742e-09	1.78463e-07	--	-	-	-	-	-	-	-	-
ENSGALG00000015928	145	196	152	201	197	205	65	54	60	85	76	121	2.89	3.16	3.13	3.98	3.99	5.04	1.83	1.38	1.66	1.95	1.74	2.23	3.69833	1.79833	-1.0402	6.89305e-09	1.82974e-07	DDX43	DEAD-box helicase 43 [Source:NCBI gene;Acc:428637]	-	-	-	-	-	GO:0003676//nucleic acid binding;GO:0003724//RNA helicase activity;GO:0005524//ATP binding	-
MSTRG.2045	67	89	72	80	90	64	14	25	29	29	29	50	0.81	0.82	0.87	0.92	1.08	1	0.24	0.37	0.48	0.38	0.41	0.56	0.916667	0.406667	-1.1726	6.96348e-09	1.84637e-07	--	-	-	-	-	-	-	-	-
MSTRG.7977	131	205	162	167	253	166	50	50	57	76	73	120	1.05	1.4	1.46	1.41	3.04	2.11	0.59	0.56	0.65	0.69	0.75	0.99	1.745	0.705	-1.3075	7.25745e-09	1.91577e-07	--	-	-	-	-	-	-	-	-
MSTRG.28984	315	370	537	516	787	559	99	147	132	169	182	280	2.13	2.02	3.75	3.46	5.4	4.65	0.94	1.28	1.24	1.31	1.41	1.75	3.56833	1.32167	-1.4329	7.50447e-09	1.97648e-07	--	-	-	-	-	-	-	-	-
MSTRG.25650	1311	1610	1595	1777	2013	1946	550	636	619	668	655	1322	13.69	13.58	17.16	18.5	21.41	25.08	8.11	8.53	9	8.02	7.85	12.77	18.2367	9.04667	-1.0114	7.51237e-09	1.97648e-07	--	-	-	-	-	-	-	-	-
MSTRG.12358	146	165	131	89	70	102	10	39	22	5	8	29	1.46	1.33	1.35	0.88	0.71	1.26	0.14	0.5	0.31	0.06	0.09	0.27	1.165	0.228333	-2.3511	7.53049e-09	1.97906e-07	--	XP_031409115.1 protein mono-ADP-ribosyltransferase PARP14-like [Meleagris gallopavo]	-	-	-	-	-	-	-
ENSGALG00000033638	36	100	78	66	68	28	175	145	116	103	162	126	0.58	1.32	1.37	1.06	1.14	0.58	4.03	3.08	2.7	1.97	3.07	1.92	1.00833	2.795	1.4709	7.64152e-09	2.00603e-07	SLC26A7	solute carrier family 26 member 7 [Source:NCBI gene;Acc:428369]	Organismal Systems	Digestive system	ko04971//Gastric acid secretion	K13962	GO:0005737//cytoplasm;GO:0005768//endosome;GO:0016020//membrane;GO:0016021//integral component of membrane;GO:0016323//basolateral plasma membrane	GO:0005253//anion channel activity;GO:0005254//chloride channel activity;GO:0008271//secondary active sulfate transmembrane transporter activity;GO:0008509//anion transmembrane transporter activity;GO:0015106//bicarbonate transmembrane transporter activity;GO:0015116//sulfate transmembrane transporter activity;GO:0019531//oxalate transmembrane transporter activity	GO:0001696//gastric acid secretion;GO:0006820//anion transport;GO:0006821//chloride transport;GO:0008272//sulfate transport;GO:0015701//bicarbonate transport;GO:0019532//oxalate transport;GO:0055085//transmembrane transport
MSTRG.29473	59	67	62	67	82	80	21	23	15	19	27	36	0.74	0.68	0.81	0.85	1.05	1.25	0.38	0.38	0.27	0.28	0.39	0.42	0.896667	0.353333	-1.3435	8.04153e-09	2.10761e-07	--	-	-	-	-	-	-	-	-
MSTRG.4933	41	16	15	36	28	14	74	52	74	93	75	53	0.91	0.3	0.36	0.8	0.63	0.4	2.35	1.47	2.28	2.39	1.93	1.1	0.566667	1.92	1.7605	8.14434e-09	2.13097e-07	gag-pro-pol	XP_021259922.1 LOW QUALITY PROTEIN: uncharacterized protein LOC110402288 [Numida meleagris]	-	-	-	-	-	-	-
MSTRG.12891	11	25	23	69	64	62	3	5	1	1	4	0	0.22	0.4	0.47	1.35	1.28	1.5	0.08	0.13	0.03	0.02	0.09	0	0.87	0.0583333	-3.8986	8.80175e-09	2.28788e-07	--	-	-	-	-	-	-	-	-
MSTRG.19697	100	125	93	109	57	68	25	26	29	18	11	45	2.38	2.25	2.21	2.53	1.16	1.92	0.83	0.71	0.94	0.59	0.28	0.96	2.075	0.718333	-1.5304	8.83663e-09	2.29145e-07	--	-	-	-	-	-	-	-	-
ENSGALG00000049577	86	134	78	44	34	48	11	17	12	16	20	18	3.74	4.7	3.5	1.9	1.5	2.57	0.67	0.95	0.73	0.8	1	0.72	2.985	0.811667	-1.8788	8.84441e-09	2.29145e-07	SHISAL2A	family with sequence similarity 159 member A [Source:NCBI gene;Acc:424644]	-	-	-	-	-	-	-
MSTRG.970	41	67	55	69	71	69	15	11	16	16	10	35	0.5	0.67	0.67	0.73	0.78	0.9	0.26	0.18	0.22	0.21	0.11	0.32	0.708333	0.216667	-1.709	9.08883e-09	2.34711e-07	--	-	-	-	-	-	-	-	-
MSTRG.14752	2	4	1	10	6	8	23	29	25	48	20	19	0.19	0.31	0.09	0.87	0.55	0.89	3.06	3.47	3.25	5.21	2.17	1.64	0.483333	3.13333	2.6966	9.60309e-09	2.45856e-07	--	-	-	-	-	-	-	-	-
MSTRG.29794	124	173	111	92	94	85	37	38	35	40	18	64	2.36	2.66	2.18	1.74	1.81	1.99	0.99	0.93	0.93	0.87	0.39	1.12	2.12333	0.871667	-1.2845	9.86421e-09	2.51998e-07	--	-	-	-	-	-	-	-	-
MSTRG.31428	33	42	46	21	46	39	5	7	4	8	0	13	0.44	0.45	0.63	0.28	0.62	0.64	0.09	0.12	0.07	0.12	0	0.16	0.51	0.0933333	-2.45	1.05301e-08	2.67858e-07	--	PKU44497.1 corticotropin-releasing factor-binding protein [Limosa lapponica baueri]	-	-	-	-	-	-	-
MSTRG.26495	12	3	2	0	2	2	21	21	18	27	15	35	0.42	0.06	0.07	0	0.09	0.08	0.85	0.73	0.79	0.89	0.54	0.9	0.12	0.783333	2.7066	1.05478e-08	2.68022e-07	--	-	-	-	-	-	-	-	-
MSTRG.11522	33	75	70	103	73	72	21	8	15	5	4	13	0.54	0.99	1.18	1.67	1.21	1.45	0.48	0.17	0.34	0.09	0.07	0.2	1.17333	0.225	-2.3826	1.07959e-08	2.73743e-07	--	-	-	-	-	-	-	-	-
MSTRG.7855	51	65	65	42	84	63	22	13	10	11	11	28	0.58	0.6	0.77	0.48	0.97	0.89	0.36	0.19	0.16	0.14	0.14	0.3	0.715	0.215	-1.7336	1.08453e-08	2.74701e-07	--	-	-	-	-	-	-	-	-
MSTRG.9891	3	9	2	0	0	2	59	23	17	21	42	12	0.1	0.25	0.08	0	0	0.1	2.83	1.03	0.79	0.83	1.63	0.37	0.0883333	1.24667	3.819	1.10181e-08	2.7819e-07	--	XP_048786363.1 uncharacterized protein LOC125686435 [Lagopus muta]	-	-	-	-	-	-	-
MSTRG.24651	640	901	702	1317	1649	1322	290	264	273	367	347	571	4.3	4.89	4.88	8.8	11.25	10.96	2.75	2.28	2.55	2.84	2.67	3.55	7.51333	2.77333	-1.4378	1.31049e-08	3.27059e-07	--	-	-	-	-	-	-	-	-
MSTRG.2165	7	22	9	6	8	3	45	35	37	27	26	25	0.29	0.73	0.38	0.25	0.33	0.15	2.61	1.85	2.12	1.28	1.22	0.95	0.355	1.67167	2.2354	1.3349e-08	3.32452e-07	--	KFQ66518.1 hypothetical protein N335_02070, partial [Phaethon lepturus]	-	-	-	-	-	-	-
ENSGALG00000033635	6188	2996	2491	3067	3030	2677	873	953	1089	1282	1287	2026	61.52	24.64	26.07	32.65	33.51	34.45	12.73	13.22	15.48	14.88	14.46	19.33	35.4733	15.0167	-1.2402	1.36463e-08	3.39146e-07	PTGS2	prostaglandin-endoperoxide synthase 2 [Source:NCBI gene;Acc:396451]	Metabolism;Human Diseases;Human Diseases;Human Diseases;Human Diseases;Human Diseases;Environmental Information Processing;Human Diseases;Organismal Systems;Human Diseases;Human Diseases;Organismal Systems;Organismal Systems;Environmental Information Processing;Human Diseases;Organismal Systems;Organismal Systems;Environmental Information Processing;Organismal Systems;Metabolism;Organismal System…	Global and overview maps;Cancer: overview;Neurodegenerative disease;Infectious disease: viral;Neurodegenerative disease;Infectious disease: viral;Signal transduction;Infectious disease: viral;Endocrine system;Cancer: overview;Infectious disease: parasitic;Nervous system;Nervous system;Signal transduction;Cancer: specific types;Immune system;Immune system;Signal transduction;Endocrine system;Lipid…	ko01100//Metabolic pathways;ko05200//Pathways in cancer;ko05022//Pathways of neurodegeneration - multiple diseases;ko05165//Human papillomavirus infection;ko05010//Alzheimer disease;ko05163//Human cytomegalovirus infection;ko04064//NF-kappa B signaling pathway;ko05167//Kaposi sarcoma-associated herpesvirus infection;ko04921//Oxytocin signaling pathway;ko05206//MicroRNAs in cancer;ko05140//Leishma…	K11987;K11987;K11987;K11987;K11987;K11987;K11987;K11987;K11987;K11987;K11987;K11987;K11987;K11987;K11987;K11987;K11987;K11987;K11987;K11987;K11987;K11987	GO:0005637//nuclear inner membrane;GO:0005640//nuclear outer membrane;GO:0005737//cytoplasm;GO:0005783//endoplasmic reticulum;GO:0005789//endoplasmic reticulum membrane;GO:0016020//membrane;GO:0043005//neuron projection;GO:0043231//intracellular membrane-bounded organelle	GO:0004601//peroxidase activity;GO:0004666//prostaglandin-endoperoxide synthase activity;GO:0016491//oxidoreductase activity;GO:0016702//oxidoreductase activity, acting on single donors with incorporation of molecular oxygen, incorporation of two atoms of oxygen;GO:0019899//enzyme binding;GO:0020037//heme binding;GO:0042803//protein homodimerization activity;GO:0046872//metal ion binding;GO:00512…	GO:0001516//prostaglandin biosynthetic process;GO:0006629//lipid metabolic process;GO:0006631//fatty acid metabolic process;GO:0006633//fatty acid biosynthetic process;GO:0006693//prostaglandin metabolic process;GO:0006954//inflammatory response;GO:0006979//response to oxidative stress;GO:0008217//regulation of blood pressure;GO:0019371//cyclooxygenase pathway;GO:0031394//positive regulation of p…
ENSGALG00000020139	20	38	50	47	59	55	77	91	84	98	87	116	0.25	0.39	0.65	0.59	0.76	0.86	1.37	1.47	1.48	1.42	1.26	1.35	0.583333	1.39167	1.2544	1.47128e-08	3.62622e-07	DTHD1	death domain containing 1 [Source:NCBI gene;Acc:100858463]	-	-	-	-	-	-	-
MSTRG.9855	115	137	224	105	129	119	23	28	45	49	32	75	1.48	1.42	2.96	1.37	1.68	1.91	0.44	0.47	0.8	0.74	0.49	0.89	1.80333	0.638333	-1.4983	1.49901e-08	3.68691e-07	--	-	-	-	-	-	-	-	-
MSTRG.6694	301	360	395	367	391	325	129	146	142	154	162	301	5.07	4.41	7.57	7.78	7.98	8.14	2.66	2.99	3.35	3.07	3.16	4.84	6.825	3.345	-1.0288	1.52851e-08	3.74014e-07	--	-	-	-	-	-	-	-	-
ENSGALG00000007028	65	85	84	115	92	88	18	26	25	32	33	55	0.71	0.77	0.96	1.28	1.02	1.2	0.29	0.45	0.48	0.43	0.43	0.58	0.99	0.443333	-1.159	1.60232e-08	3.90869e-07	Cnksr2	connector enhancer of kinase suppressor of ras 2-like [Source:NCBI gene;Acc:101749809]	-	-	-	-	GO:0005737//cytoplasm;GO:0016020//membrane	GO:0005515//protein binding	GO:0009966//regulation of signal transduction
MSTRG.15662	442	717	674	409	740	581	188	158	199	210	214	439	6.2	8.12	9.77	5.7	10.53	10.04	3.72	2.85	3.88	3.38	3.44	5.69	8.39333	3.82667	-1.1332	1.61178e-08	3.92371e-07	--	-	-	-	-	-	-	-	-
MSTRG.13099	6	4	4	8	26	13	27	36	37	45	50	89	0.05	0.03	0.04	0.07	0.24	0.14	0.34	0.41	0.46	0.46	0.51	0.73	0.095	0.485	2.352	1.61674e-08	3.93175e-07	--	-	-	-	-	-	-	-	-
MSTRG.28432	87	115	100	58	106	90	19	28	29	35	38	55	1.08	1.15	1.28	0.71	1.33	1.37	0.33	0.44	0.5	0.5	0.54	0.63	1.15333	0.49	-1.235	1.79492e-08	4.32526e-07	--	-	-	-	-	-	-	-	-
MSTRG.12690	43	64	50	75	43	41	15	18	15	16	10	23	1.7	2.04	2.04	2.95	1.72	2	0.84	0.91	0.83	0.73	0.45	0.84	2.075	0.766667	-1.4364	1.91852e-08	4.58593e-07	--	-	-	-	-	-	-	-	-
MSTRG.22733	134	146	126	197	228	229	45	53	53	62	56	95	9.34	8.22	9.08	13.65	16.13	19.68	4.43	4.74	5.14	4.97	4.47	6.12	12.6833	4.97833	-1.3492	1.96081e-08	4.67294e-07	--	-	-	-	-	-	-	-	-
ENSGALG00000025778	33	44	27	55	72	42	72	64	75	115	105	114	0.72	0.76	0.59	1.16	1.57	1.11	2.18	1.77	2.23	2.82	2.57	2.26	0.985	2.305	1.2266	2.04762e-08	4.84102e-07	SIRPA	signal-regulatory protein alpha [Source:NCBI gene;Acc:419267]	Organismal Systems	Development and regeneration	ko04380//Osteoclast differentiation	K06551	-	-	-
ENSGALG00000013785	274	278	220	180	139	120	69	80	73	80	74	88	6.67	5.46	5.53	4.35	3.43	3.6	2.37	2.5	2.47	2.24	2.06	1.98	4.84	2.27	-1.0923	2.06307e-08	4.86787e-07	GNAL	G protein subunit alpha L [Source:NCBI gene;Acc:474379]	Environmental Information Processing;Human Diseases;Human Diseases;Organismal Systems;Organismal Systems;Human Diseases	Signal transduction;Neurodegenerative disease;Infectious disease: parasitic;Sensory system;Nervous system;Infectious disease: parasitic	ko04020//Calcium signaling pathway;ko05012//Parkinson disease;ko05146//Amoebiasis;ko04740//Olfactory transduction;ko04728//Dopaminergic synapse;ko05142//Chagas disease	K04633;K04633;K04633;K04633;K04633;K04633	-	GO:0003924//GTPase activity;GO:0005525//GTP binding;GO:0019001//guanyl nucleotide binding;GO:0031683//G-protein beta/gamma-subunit complex binding	GO:0007165//signal transduction;GO:0007186//G-protein coupled receptor signaling pathway
MSTRG.16839	35	59	26	45	75	63	10	13	11	11	5	12	0.6	0.82	0.46	0.77	1.31	1.34	0.24	0.29	0.26	0.22	0.1	0.19	0.883333	0.216667	-2.0275	2.38668e-08	5.57611e-07	--	-	-	-	-	-	-	-	-
MSTRG.15800	33	31	45	7	19	18	43	53	69	92	68	108	0.64	0.59	1.02	0.17	0.43	0.5	1.24	1.81	2.5	2.77	2.14	2.59	0.558333	2.175	1.9618	2.42364e-08	5.6569e-07	--	XP_031445002.1 molybdenum cofactor sulfurase-like [Phasianus colchicus]	-	-	-	-	-	-	-
MSTRG.24864	111	125	103	128	147	95	37	31	36	45	39	92	2.45	2.23	2.36	2.82	3.29	2.58	1.15	0.88	1.1	1.15	0.99	1.88	2.62167	1.19167	-1.1375	2.52102e-08	5.87842e-07	--	-	-	-	-	-	-	-	-
MSTRG.12706	76	78	91	73	81	93	26	30	26	31	33	47	1.45	1.2	1.79	1.38	1.56	2.18	0.7	0.73	0.69	0.68	0.72	0.83	1.59333	0.725	-1.136	2.53248e-08	5.89936e-07	--	-	-	-	-	-	-	-	-
MSTRG.23893	84	80	84	126	92	92	20	19	33	29	34	57	1.04	0.81	1.35	1.91	1.68	1.81	0.51	0.28	0.67	0.46	0.49	0.74	1.43333	0.525	-1.449	2.5416e-08	5.90904e-07	--	-	-	-	-	-	-	-	-
ENSGALG00000027323	11	28	14	30	24	35	52	50	45	70	44	76	0.07	0.13	0.09	0.18	0.14	0.26	0.44	0.38	0.37	0.48	0.3	0.42	0.145	0.398333	1.4579	2.64005e-08	6.10808e-07	MYH1D	myosin, heavy chain 1D, skeletal muscle (similar to human myosin, heavy chain 1, skeletal muscle, adult) [Source:NCBI gene;Acc:417306]	Human Diseases;Cellular Processes;Cellular Processes;Organismal Systems	Infectious disease: bacterial;Cell motility;Cellular community - eukaryotes;Circulatory system	ko05130//Pathogenic Escherichia coli infection;ko04810//Regulation of actin cytoskeleton;ko04530//Tight junction;ko04270//Vascular smooth muscle contraction	K10352;K10352;K10352;K10352	GO:0016459//myosin complex	GO:0000166//nucleotide binding;GO:0003774//motor activity;GO:0003779//actin binding;GO:0005515//protein binding;GO:0005524//ATP binding;GO:0051015//actin filament binding	-
MSTRG.25855	70	104	114	64	92	104	24	36	24	24	27	50	4.36	5.23	7.33	3.96	5.81	7.98	2.11	2.88	2.08	1.72	1.92	2.88	5.77833	2.265	-1.3511	2.66221e-08	6.14739e-07	--	-	-	-	-	-	-	-	-
MSTRG.29571	19	9	11	9	12	7	22	26	22	24	48	40	0.32	0.12	0.19	0.15	0.2	0.15	0.52	0.56	0.52	0.46	0.93	0.62	0.188333	0.601667	1.6757	2.78059e-08	6.39588e-07	--	-	-	-	-	-	-	-	-
MSTRG.22782	52	53	42	40	49	51	11	11	14	10	15	29	0.96	0.79	0.8	0.74	0.92	1.16	0.29	0.26	0.36	0.21	0.32	0.5	0.895	0.323333	-1.4689	2.84121e-08	6.51642e-07	--	-	-	-	-	-	-	-	-
ENSGALG00000010974	45	95	56	90	119	78	19	14	23	31	22	27	1.56	2.63	2.03	3.18	3.93	3.35	1.01	0.61	1	1.17	0.87	0.91	2.78	0.928333	-1.5824	3.04327e-08	6.93306e-07	GSC	goosecoid homeobox [Source:NCBI gene;Acc:396273]	-	-	-	-	GO:0005667//transcription factor complex	GO:0000978//RNA polymerase II core promoter proximal region sequence-specific DNA binding;GO:0000981//RNA polymerase II transcription factor activity, sequence-specific DNA binding;GO:0001227//transcriptional repressor activity, RNA polymerase II transcription regulatory region sequence-specific binding;GO:0003677//DNA binding;GO:0061629//RNA polymerase II sequence-specific DNA binding transcript…	GO:0000122//negative regulation of transcription from RNA polymerase II promoter;GO:0006355//regulation of transcription, DNA-templated;GO:0009653//anatomical structure morphogenesis;GO:0014036//neural crest cell fate specification;GO:0021904//dorsal/ventral neural tube patterning;GO:0023019//signal transduction involved in regulation of gene expression;GO:0030178//negative regulation of Wnt sign…
ENSGALG00000043735	0	0	0	0	2	2	8	11	20	18	12	11	0	0	0	0	0.04	0.05	0.21	0.26	0.51	0.38	0.25	0.19	0.015	0.3	4.3219	3.23119e-08	7.32607e-07	BTN3A3	XP_015156030.1 butyrophilin subfamily 2 member A1 isoform X1 [Gallus gallus]	-	-	-	-	GO:0009897//external side of plasma membrane;GO:0016020//membrane;GO:0016021//integral component of membrane	GO:0005102//receptor binding	GO:0001817//regulation of cytokine production;GO:0050852//T cell receptor signaling pathway
MSTRG.19202	153	205	169	110	98	118	24	30	52	51	38	90	1.98	2.14	2.26	1.42	1.29	1.88	0.44	0.5	0.94	0.76	0.56	1.08	1.82833	0.713333	-1.3579	3.32934e-08	7.51654e-07	--	-	-	-	-	-	-	-	-
MSTRG.7858	197	307	192	197	123	148	68	82	58	77	71	128	1.53	1.92	1.54	1.52	0.97	1.41	0.74	0.82	0.62	0.69	0.63	0.92	1.48167	0.736667	-1.0081	3.34117e-08	7.53235e-07	--	-	-	-	-	-	-	-	-
ENSGALG00000016164	618	353	258	274	367	337	99	100	120	139	142	214	8.16	3.76	3.52	3.59	4.91	5.48	1.85	1.69	2.2	2.11	2.15	2.61	4.90333	2.10167	-1.2222	3.48424e-08	7.81047e-07	ABCG1	ATP binding cassette subfamily G member 1 [Source:NCBI gene;Acc:418533]	Human Diseases;Environmental Information Processing	Cardiovascular disease;Membrane transport	ko05417//Lipid and atherosclerosis;ko02010//ABC transporters	K05679;K05679	GO:0005739//mitochondrion;GO:0005768//endosome;GO:0005886//plasma membrane;GO:0009897//external side of plasma membrane;GO:0016020//membrane;GO:0016021//integral component of membrane;GO:0055037//recycling endosome	GO:0005524//ATP binding;GO:0019534//toxin transporter activity;GO:0034041//sterol-transporting ATPase activity;GO:0042803//protein homodimerization activity;GO:0043531//ADP binding;GO:0046982//protein heterodimerization activity;GO:0090554//phosphatidylcholine-translocating ATPase activity	GO:0008203//cholesterol metabolic process;GO:0010033//response to organic substance;GO:0010872//regulation of cholesterol esterification;GO:0010875//positive regulation of cholesterol efflux;GO:0010888//negative regulation of lipid storage;GO:0030301//cholesterol transport;GO:0032367//intracellular cholesterol transport;GO:0033344//cholesterol efflux;GO:0033700//phospholipid efflux;GO:0033993//re…
ENSGALG00000050064	27	39	53	37	20	35	4	6	11	7	5	9	0.45	0.53	0.92	0.62	0.34	0.73	0.1	0.13	0.26	0.14	0.1	0.14	0.598333	0.145	-2.0449	3.48998e-08	7.81598e-07	Gabrr3	XP_015153516.1 gamma-aminobutyric acid receptor subunit rho-3 [Gallus gallus]	Environmental Information Processing;Organismal Systems;Human Diseases;Organismal Systems;Human Diseases	Signaling molecules and interaction;Nervous system;Substance dependence;Nervous system;Substance dependence	ko04080//Neuroactive ligand-receptor interaction;ko04723//Retrograde endocannabinoid signaling;ko05032//Morphine addiction;ko04727//GABAergic synapse;ko05033//Nicotine addiction	K05190;K05190;K05190;K05190;K05190	GO:0005886//plasma membrane;GO:0005887//integral component of plasma membrane;GO:0016020//membrane;GO:0016021//integral component of membrane;GO:0030054//cell junction;GO:0034707//chloride channel complex;GO:0043005//neuron projection;GO:0045202//synapse;GO:0045211//postsynaptic membrane;GO:1902711//GABA-A receptor complex	GO:0004888//transmembrane signaling receptor activity;GO:0004890//GABA-A receptor activity;GO:0005216//ion channel activity;GO:0005254//chloride channel activity;GO:0030594//neurotransmitter receptor activity	GO:0006811//ion transport;GO:0006821//chloride transport;GO:0007165//signal transduction;GO:0007268//synaptic transmission;GO:0034220//ion transmembrane transport;GO:0042391//regulation of membrane potential;GO:0050877//neurological system process;GO:1902476//chloride transmembrane transport
MSTRG.21296	216	187	159	160	85	80	244	284	254	251	252	256	7.18	5.02	5.45	5.29	2.88	3.27	11.45	12.1	11.72	9.57	9.57	7.85	4.84833	10.3767	1.0978	3.5465e-08	7.92762e-07	gag	XP_046772630.1 microtubule-associated protein 9 isoform X6 [Gallus gallus]	-	-	-	-	-	-	-
MSTRG.24672	535	855	601	990	1155	828	270	283	292	370	314	504	10.68	13.78	12.39	19.64	23.39	20.36	7.61	7.25	8.11	8.48	7.17	9.28	16.7067	7.98333	-1.0654	3.60524e-08	8.05136e-07	--	XP_048788677.1 gem-associated protein 7 isoform X1 [Lagopus muta]	-	-	-	-	-	-	-
MSTRG.15030	1354	2115	1721	1716	2434	2000	585	559	648	684	621	1555	4.82	6.1	6.33	6.19	8.96	8.96	2.97	2.6	3.25	2.84	2.61	5.14	6.89333	3.235	-1.0914	3.69393e-08	8.21085e-07	--	-	-	-	-	-	-	-	-
MSTRG.22923	90	101	91	72	155	105	31	34	26	27	21	56	2.37	2.15	2.47	1.89	4.11	3.42	1.16	1.15	0.95	0.82	0.64	1.36	2.735	1.01333	-1.4324	3.7726e-08	8.35451e-07	--	-	-	-	-	-	-	-	-
ENSGALG00000051970	56	84	79	73	105	72	25	26	14	21	13	45	1.66	2.01	2.41	2.13	3.14	2.64	1.05	0.98	0.57	0.71	0.42	1.22	2.33167	0.825	-1.4989	3.80562e-08	8.41058e-07	Cfap74	XP_024998364.1 cilia- and flagella-associated protein 74 isoform X1 [Gallus gallus]	-	-	-	-	-	-	-
MSTRG.19699	212	304	284	328	385	323	86	74	93	121	117	228	1.16	1.35	1.61	1.79	2.14	2.18	0.67	0.52	0.71	0.76	0.74	1.16	1.705	0.76	-1.1657	4.0174e-08	8.83086e-07	--	-	-	-	-	-	-	-	-
MSTRG.14840	2432	3782	3733	3116	3442	3338	1227	959	1185	846	891	2543	15.09	18.94	23.93	19.21	21.66	25.52	10.75	7.64	10.23	6.03	6.33	14.58	20.725	9.26	-1.1623	4.04969e-08	8.8854e-07	tdrd5	XP_046800626.1 tudor domain-containing protein 5 isoform X2 [Gallus gallus]	-	-	-	-	-	-	-
MSTRG.24233	144	223	170	148	292	215	54	79	62	60	64	118	1.31	1.64	1.6	1.34	2.7	2.42	0.7	0.93	0.79	0.63	0.67	1	1.835	0.786667	-1.222	4.28517e-08	9.35891e-07	--	-	-	-	-	-	-	-	-
ENSGALG00000050553	61	86	65	4	20	18	1	1	0	5	3	1	1.54	1.76	1.7	0.1	0.51	0.56	0.04	0.03	0	0.15	0.09	0.02	1.02833	0.055	-4.2247	4.30859e-08	9.40143e-07	PKHD1	XP_025004983.1 fibrocystin isoform X7 [Gallus gallus]	-	-	-	-	-	-	GO:0010824//regulation of centrosome duplication
MSTRG.26596	78	117	93	76	182	112	28	17	32	34	30	54	0.52	0.63	0.64	0.51	1.24	0.92	0.26	0.15	0.3	0.26	0.23	0.33	0.743333	0.255	-1.5435	4.45294e-08	9.68973e-07	NRG3	RMC11698.1 hypothetical protein DUI87_11821 [Hirundo rustica rustica]	-	-	-	-	-	-	-
ENSGALG00000049991	206	539	308	222	361	187	674	650	432	415	546	552	2.26	4.77	3.49	2.42	4.02	2.53	10.43	9.15	6.6	5.23	6.85	5.59	3.24833	7.30833	1.1698	4.62937e-08	1.00095e-06	pol	XP_028649172.1 uncharacterized protein LOC114645493 [Erpetoichthys calabaricus]	-	-	-	-	-	GO:0003676//nucleic acid binding;GO:0003723//RNA binding;GO:0003887//DNA-directed DNA polymerase activity;GO:0004190//aspartic-type endopeptidase activity;GO:0004523//RNA-DNA hybrid ribonuclease activity;GO:0016787//hydrolase activity	GO:0006310//DNA recombination;GO:0006508//proteolysis;GO:0015074//DNA integration;GO:0044260//cellular macromolecule metabolic process;GO:0046718//viral entry into host cell;GO:0071897//DNA biosynthetic process;GO:0090502//RNA phosphodiester bond hydrolysis, endonucleolytic
ENSGALG00000051916	206	539	308	222	361	187	674	650	432	415	546	552	2.26	4.77	3.49	2.42	4.02	2.53	10.43	9.15	6.6	5.23	6.85	5.59	3.24833	7.30833	1.1698	4.62937e-08	1.00095e-06	pol	XP_028649172.1 uncharacterized protein LOC114645493 [Erpetoichthys calabaricus]	-	-	-	-	-	GO:0003676//nucleic acid binding;GO:0003723//RNA binding;GO:0003887//DNA-directed DNA polymerase activity;GO:0004190//aspartic-type endopeptidase activity;GO:0004523//RNA-DNA hybrid ribonuclease activity;GO:0016787//hydrolase activity	GO:0006310//DNA recombination;GO:0006508//proteolysis;GO:0015074//DNA integration;GO:0044260//cellular macromolecule metabolic process;GO:0046718//viral entry into host cell;GO:0071897//DNA biosynthetic process;GO:0090502//RNA phosphodiester bond hydrolysis, endonucleolytic
MSTRG.8326	113	156	89	171	138	156	42	34	63	42	40	65	1.31	1.46	1.07	1.98	1.63	2.23	0.69	0.51	1.02	0.56	0.53	0.7	1.61333	0.668333	-1.2714	4.75914e-08	1.02436e-06	--	-	-	-	-	-	-	-	-
ENSGALG00000004704	393	628	579	726	750	748	164	183	235	227	272	432	3.67	4.74	5.6	6.76	7.12	8.63	2.17	2.2	3.06	2.44	2.91	3.74	6.08667	2.75333	-1.1445	4.95521e-08	1.05794e-06	TDRD12	tudor domain containing 12 [Source:NCBI gene;Acc:768954]	-	-	-	-	-	GO:0003676//nucleic acid binding;GO:0005524//ATP binding	-
MSTRG.6680	113	170	187	182	148	146	39	67	53	58	55	114	0.97	1.17	1.65	1.55	1.28	1.54	0.47	0.74	0.63	0.57	0.54	0.9	1.36	0.641667	-1.0837	5.01387e-08	1.06855e-06	--	-	-	-	-	-	-	-	-
MSTRG.15674	44	60	38	47	37	45	7	15	18	16	8	18	1.13	1.27	1.06	1.28	1.01	1.48	0.27	0.53	0.67	0.48	0.25	0.43	1.205	0.438333	-1.4589	5.11783e-08	1.08681e-06	--	-	-	-	-	-	-	-	-
MSTRG.28242	55	82	106	32	59	50	10	15	11	13	7	31	0.83	0.98	1.66	0.4	0.89	0.87	0.22	0.29	0.23	0.21	0.09	0.41	0.938333	0.241667	-1.9571	5.2964e-08	1.12272e-06	--	-	-	-	-	-	-	-	-
MSTRG.21080	275	407	347	162	141	92	54	58	56	53	81	85	5.66	6.34	7.9	5.29	3.69	3.28	1.76	1.92	1.52	0.95	2.31	1.24	5.36	1.61667	-1.7292	5.33712e-08	1.13024e-06	ZNF34	XP_040548984.1 zinc finger protein 34-like isoform X2 [Gallus gallus]	-	-	-	-	-	-	-
MSTRG.27343	995	1384	1138	1817	1894	1921	414	456	538	577	569	991	10.76	12.03	12.73	19.58	20.91	25.64	6.37	6.44	8.19	7.26	7.09	9.99	16.9417	7.55667	-1.1648	5.51942e-08	1.16481e-06	--	-	-	-	-	-	-	-	-
ENSGALG00000013212	75	62	94	46	59	47	5	18	15	8	6	31	2.57	1.72	3.33	1.57	2.05	1.98	0.24	0.79	0.72	0.31	0.24	0.98	2.20333	0.546667	-2.011	5.66315e-08	1.19317e-06	TMEFF1	transmembrane protein with EGF-like and two follistatin-like domains 1 [Source:NCBI gene;Acc:420985]	-	-	-	-	-	GO:0005515//protein binding	-
MSTRG.28403	29	31	33	27	26	21	5	6	4	8	8	11	0.94	0.81	1.1	0.87	0.87	0.81	0.23	0.25	0.18	0.3	0.31	0.35	0.9	0.27	-1.737	5.70513e-08	1.2008e-06	--	-	-	-	-	-	-	-	-
ENSGALG00000047627	464	702	417	376	222	219	62	100	114	172	162	143	12.49	15.24	11.59	10.03	6.07	7.24	2.36	3.44	4.27	5.31	4.98	3.55	10.4433	3.985	-1.3899	5.85948e-08	1.22786e-06	--	XP_015157570.1 class I histocompatibility antigen, F10 alpha chain isoform X1 [Gallus gallus]	Human Diseases;Human Diseases;Cellular Processes;Human Diseases;Cellular Processes;Human Diseases;Human Diseases;Human Diseases;Human Diseases;Human Diseases;Environmental Information Processing;Cellular Processes;Human Diseases;Human Diseases;Human Diseases;Organismal Systems;Human Diseases;Human Diseases	Infectious disease: viral;Infectious disease: viral;Transport and catabolism;Infectious disease: viral;Transport and catabolism;Infectious disease: viral;Infectious disease: viral;Infectious disease: viral;Cancer: overview;Infectious disease: viral;Signaling molecules and interaction;Cell growth and death;Cardiovascular disease;Immune disease;Immune disease;Immune system;Endocrine and metabolic d…	ko05165//Human papillomavirus infection;ko05169//Epstein-Barr virus infection;ko04144//Endocytosis;ko05168//Herpes simplex virus 1 infection;ko04145//Phagosome;ko05163//Human cytomegalovirus infection;ko05166//Human T-cell leukemia virus 1 infection;ko05170//Human immunodeficiency virus 1 infection;ko05203//Viral carcinogenesis;ko05167//Kaposi sarcoma-associated herpesvirus infection;ko04514//Cel…	K06751;K06751;K06751;K06751;K06751;K06751;K06751;K06751;K06751;K06751;K06751;K06751;K06751;K06751;K06751;K06751;K06751;K06751	GO:0005615//extracellular space;GO:0009897//external side of plasma membrane;GO:0016020//membrane;GO:0016021//integral component of membrane	-	-
MSTRG.859	21	37	33	29	47	35	65	90	57	53	48	148	0.12	0.17	0.2	0.17	0.27	0.25	0.53	0.66	0.46	0.35	0.32	0.79	0.196667	0.518333	1.3981	6.23146e-08	1.30008e-06	--	-	-	-	-	-	-	-	-
ENSGALG00000049474	45	35	41	36	23	34	70	47	37	81	77	107	0.53	0.33	0.49	0.42	0.28	0.5	1.17	0.71	0.6	1.09	1.04	1.16	0.425	0.961667	1.1781	6.38296e-08	1.32936e-06	pol	XP_014810274.1 PREDICTED: uncharacterized protein LOC106895380 [Calidris pugnax]	-	-	-	-	-	GO:0003676//nucleic acid binding;GO:0004523//RNA-DNA hybrid ribonuclease activity	GO:0015074//DNA integration;GO:0044260//cellular macromolecule metabolic process;GO:0090502//RNA phosphodiester bond hydrolysis, endonucleolytic
MSTRG.9207	84	112	90	73	124	90	21	36	29	39	37	64	0.66	0.72	0.74	0.57	1	0.88	0.23	0.37	0.32	0.35	0.34	0.47	0.761667	0.346667	-1.1356	6.39485e-08	1.33066e-06	--	-	-	-	-	-	-	-	-
MSTRG.3975	195	213	211	297	386	340	61	72	70	110	104	155	3.77	3.32	4.21	5.7	7.56	8.09	1.66	1.78	1.88	2.44	2.3	2.77	5.44167	2.13833	-1.3476	6.56792e-08	1.36191e-06	--	KAF1487017.1 Otoconin-90, partial [Megadyptes antipodes antipodes]	-	-	-	-	-	-	-
ENSGALG00000010343	18	14	24	7	11	13	48	23	37	45	31	46	0.48	0.3	0.66	0.18	0.3	0.43	1.8	0.79	1.37	1.37	0.94	1.13	0.391667	1.23333	1.6549	6.79184e-08	1.40345e-06	TSPAN1	tetraspanin 1 [Source:NCBI gene;Acc:424607]	-	-	-	-	GO:0005654//nucleoplasm;GO:0005737//cytoplasm;GO:0005886//plasma membrane;GO:0016020//membrane;GO:0016021//integral component of membrane;GO:0030054//cell junction;GO:0031982//vesicle;GO:0043231//intracellular membrane-bounded organelle;GO:0048471//perinuclear region of cytoplasm	-	GO:0050821//protein stabilization
MSTRG.30488	787	170	149	364	165	175	42	51	42	59	61	99	58.61	10.2	11.48	26.97	12.44	16.06	4.45	4.9	4.38	5.04	5.22	6.81	22.6267	5.13333	-2.1401	6.8642e-08	1.41717e-06	--	XP_046790381.1 uncharacterized protein LOC124417691 isoform X1 [Gallus gallus]	-	-	-	-	-	-	-
MSTRG.9654	5	9	3	10	5	6	16	18	17	19	14	32	0.24	0.35	0.15	0.48	0.25	0.36	1.1	1.12	1.15	1.06	0.78	1.44	0.305	1.10833	1.8615	7.01107e-08	1.44498e-06	--	KAI1232111.1 hypothetical protein IHE44_0007168, partial [Lamprotornis superbus]	-	-	-	-	-	-	-
ENSGALG00000016680	51	91	89	88	74	70	18	22	20	28	25	54	1.31	1.89	2.37	2.25	1.94	2.22	0.66	0.73	0.72	0.83	0.74	1.29	1.99667	0.828333	-1.2693	7.14305e-08	1.46584e-06	TFAP2B	transcription factor AP-2 beta [Source:NCBI gene;Acc:395713]	-	-	-	-	GO:0005634//nucleus	GO:0000977//RNA polymerase II regulatory region sequence-specific DNA binding;GO:0000978//RNA polymerase II core promoter proximal region sequence-specific DNA binding;GO:0000979//RNA polymerase II core promoter sequence-specific DNA binding;GO:0000981//RNA polymerase II transcription factor activity, sequence-specific DNA binding;GO:0000987//core promoter proximal region sequence-specific DNA bi…	GO:0000122//negative regulation of transcription from RNA polymerase II promoter;GO:0001822//kidney development;GO:0003091//renal water homeostasis;GO:0003407//neural retina development;GO:0006006//glucose metabolic process;GO:0006355//regulation of transcription, DNA-templated;GO:0006357//regulation of transcription from RNA polymerase II promoter;GO:0007420//brain development;GO:0007423//sensor…
ENSGALG00000030251	151	212	187	98	89	67	28	27	32	47	46	68	1.47	1.65	1.87	0.94	0.87	0.8	0.38	0.33	0.43	0.52	0.51	0.61	1.26667	0.463333	-1.4509	7.50576e-08	1.53629e-06	ADCY8	adenylate cyclase 8 [Source:NCBI gene;Acc:420328]	Metabolism;Human Diseases;Environmental Information Processing;Environmental Information Processing;Human Diseases;Environmental Information Processing;Organismal Systems;Human Diseases;Environmental Information Processing;Human Diseases;Environmental Information Processing;Organismal Systems;Human Diseases;Organismal Systems;Human Diseases;Organismal Systems;Metabolism;Organismal Systems;Organis…	Global and overview maps;Cancer: overview;Signal transduction;Signal transduction;Infectious disease: viral;Signal transduction;Environmental adaptation;Infectious disease: viral;Signal transduction;Cardiovascular disease;Signal transduction;Immune system;Cancer: overview;Endocrine system;Endocrine and metabolic disease;Circulatory system;Nucleotide metabolism;Circulatory system;Nervous system;Si…	ko01100//Metabolic pathways;ko05200//Pathways in cancer;ko04020//Calcium signaling pathway;ko04072//Phospholipase D signaling pathway;ko05163//Human cytomegalovirus infection;ko04024//cAMP signaling pathway;ko04714//Thermogenesis;ko05166//Human T-cell leukemia virus 1 infection;ko04015//Rap1 signaling pathway;ko05414//Dilated cardiomyopathy;ko04022//cGMP-PKG signaling pathway;ko04062//Chemokine s…	K08048;K08048;K08048;K08048;K08048;K08048;K08048;K08048;K08048;K08048;K08048;K08048;K08048;K08048;K08048;K08048;K08048;K08048;K08048;K08048;K08048;K08048;K08048;K08048;K08048;K08048;K08048;K08048;K08048;K08048;K08048;K08048;K08048;K08048;K08048;K08048;K08048;K08048;K08048;K08048;K08048;K08048;K08048;K08048;K08048;K08048;K08048;K08048;K08048;K08048;K08048	GO:0005886//plasma membrane;GO:0014069//postsynaptic density;GO:0016323//basolateral plasma membrane;GO:0016324//apical plasma membrane;GO:0030424//axon;GO:0030425//dendrite;GO:0032809//neuronal cell body membrane;GO:0048786//presynaptic active zone;GO:0060076//excitatory synapse	GO:0004016//adenylate cyclase activity;GO:0008294//calcium- and calmodulin-responsive adenylate cyclase activity;GO:0016849//phosphorus-oxygen lyase activity	GO:0006171//cAMP biosynthetic process;GO:0007613//memory;GO:0007616//long-term memory;GO:0007626//locomotory behavior;GO:0009190//cyclic nucleotide biosynthetic process;GO:0010255//glucose mediated signaling pathway;GO:0031915//positive regulation of synaptic plasticity;GO:0032793//positive regulation of CREB transcription factor activity;GO:0035556//intracellular signal transduction;GO:0035774//…
ENSGALG00000047834	89	230	216	132	142	85	258	252	199	211	267	328	2.01	4.2	5.05	2.98	3.25	2.38	8.25	7.31	6.26	5.5	6.92	6.85	3.31167	6.84833	1.0482	7.52098e-08	1.53808e-06	--	XP_021238701.1 uncharacterized protein LOC110391220 [Numida meleagris]	-	-	-	-	-	-	-
MSTRG.2487	89	116	144	184	154	157	43	30	46	61	36	67	1.54	1.63	2.58	3.17	2.71	3.35	1.05	0.67	1.11	1.21	0.71	1.07	2.49667	0.97	-1.3639	7.66286e-08	1.56044e-06	--	-	-	-	-	-	-	-	-
MSTRG.1941	357	458	531	435	711	495	132	131	164	196	193	365	1.43	1.51	2.24	1.74	2.98	2.51	0.75	0.68	0.91	0.91	0.9	1.36	2.06833	0.918333	-1.1714	7.84134e-08	1.59264e-06	--	-	-	-	-	-	-	-	-
ENSGALG00000047540	551	959	1010	112	0	12	0	0	0	0	0	0	6.5	9.12	12.3	1.31	0	0.17	0	0	0	0	0	0	4.9	0.001	-12.2586	8.02482e-08	1.62852e-06	pol	XP_014810274.1 PREDICTED: uncharacterized protein LOC106895380 [Calidris pugnax]	-	-	-	-	-	GO:0003676//nucleic acid binding;GO:0004523//RNA-DNA hybrid ribonuclease activity	GO:0015074//DNA integration;GO:0044260//cellular macromolecule metabolic process;GO:0090502//RNA phosphodiester bond hydrolysis, endonucleolytic
MSTRG.20228	37	34	30	60	39	50	8	7	9	12	8	19	0.62	0.46	0.52	1	0.66	1.03	0.19	0.15	0.21	0.23	0.15	0.29	0.715	0.203333	-1.8141	8.29642e-08	1.67934e-06	--	-	-	-	-	-	-	-	-
ENSGALG00000050533	135	205	139	66	60	55	31	10	26	26	22	19	1.6	1.96	1.71	0.77	0.72	0.81	0.51	0.15	0.42	0.35	0.3	0.21	1.26167	0.323333	-1.9642	8.49299e-08	1.71475e-06	--	XP_015129038.2 zinc finger protein 664-like [Gallus gallus]	-	-	-	-	-	-	-
ENSGALG00000012145	558	826	1115	580	679	654	249	275	286	256	234	507	17.61	21.04	36.34	18.18	21.72	25.43	11.09	11.15	12.55	9.28	8.46	14.77	23.3867	11.2167	-1.06	8.65385e-08	1.74426e-06	TBPL2	TATA-box binding protein like 2 [Source:NCBI gene;Acc:776269]	Human Diseases;Human Diseases;Human Diseases;Human Diseases;Human Diseases;Genetic Information Processing	Infectious disease: viral;Neurodegenerative disease;Infectious disease: viral;Cancer: overview;Neurodegenerative disease;Transcription	ko05165//Human papillomavirus infection;ko05016//Huntington disease;ko05166//Human T-cell leukemia virus 1 infection;ko05203//Viral carcinogenesis;ko05017//Spinocerebellar ataxia;ko03022//Basal transcription factors	K03120;K03120;K03120;K03120;K03120;K03120	GO:0005634//nucleus;GO:0005737//cytoplasm	GO:0003677//DNA binding	GO:0006352//DNA-templated transcription, initiation
MSTRG.25992	40	64	35	28	40	44	9	8	12	16	8	18	0.77	0.99	0.7	0.54	0.78	1.04	0.24	0.2	0.32	0.35	0.18	0.32	0.803333	0.268333	-1.582	8.7718e-08	1.76654e-06	--	XP_046798371.1 translation initiation factor IF-2-like [Gallus gallus]	-	-	-	-	-	-	-
MSTRG.12378	20	35	22	18	7	15	2	1	3	2	1	1	0.83	1.17	0.94	0.74	0.3	0.77	0.12	0.05	0.17	0.1	0.05	0.04	0.791667	0.0883333	-3.1639	8.77952e-08	1.7666e-06	--	-	-	-	-	-	-	-	-
ENSGALG00000044942	70	133	73	157	164	147	16	30	32	19	15	66	3.02	4.66	3.28	6.82	7.22	7.89	0.98	1.68	1.96	0.95	0.76	2.68	5.48167	1.50167	-1.868	8.91552e-08	1.79245e-06	Ranbp2	XP_025002443.1 E3 SUMO-protein ligase RanBP2-like isoform X20 [Gallus gallus]	Human Diseases;Genetic Information Processing	Neurodegenerative disease;Translation	ko05014//Amyotrophic lateral sclerosis;ko03013//Nucleocytoplasmic transport	K12172;K12172	-	GO:0005515//protein binding	-
MSTRG.17794	42	65	56	46	71	48	16	10	23	14	12	27	1.44	1.78	1.99	1.55	2.46	2.03	0.77	0.44	1.12	0.57	0.48	0.85	1.875	0.705	-1.4112	9.19232e-08	1.84342e-06	--	-	-	-	-	-	-	-	-
MSTRG.28366	267	460	527	128	165	133	45	48	63	80	49	110	1.41	1.96	2.87	0.67	0.88	0.86	0.34	0.33	0.46	0.48	0.3	0.54	1.44167	0.408333	-1.8199	9.30766e-08	1.86258e-06	--	-	-	-	-	-	-	-	-
MSTRG.2922	238	271	424	313	337	323	80	102	87	81	97	247	5	4.6	9.21	6.54	7.19	8.37	2.38	2.75	2.55	1.96	2.34	4.8	6.81833	2.79667	-1.2857	9.31133e-08	1.86258e-06	--	-	-	-	-	-	-	-	-
MSTRG.23695	55	66	45	81	121	106	16	15	14	16	18	41	0.64	0.56	0.52	1.07	1.49	1.63	0.23	0.27	0.18	0.21	0.26	0.42	0.985	0.261667	-1.9124	1.01425e-07	2.00522e-06	--	-	-	-	-	-	-	-	-
MSTRG.18067	202	307	248	202	113	142	55	67	72	63	55	132	1.92	2.36	2.44	1.91	1.09	1.67	0.74	0.82	0.95	0.69	0.6	1.16	1.89833	0.826667	-1.1994	1.04171e-07	2.05269e-06	--	XP_048796730.1 transmembrane protein 170B isoform X1 [Lagopus muta]	-	-	-	-	-	-	-
ENSGALG00000052371	51	183	98	49	68	40	17	19	17	15	22	21	0.88	2.52	1.73	0.83	1.19	0.85	0.41	0.41	0.39	0.29	0.43	0.3	1.33333	0.371667	-1.843	1.05761e-07	2.0823e-06	MR1	uncharacterized LOC107050833 [Source:NCBI gene;Acc:107050833]	-	-	-	-	GO:0016020//membrane;GO:0016021//integral component of membrane	-	-
MSTRG.19968	625	947	914	1368	1246	1372	298	367	355	404	398	680	8.21	10.05	12.41	17.87	16.61	22.22	5.53	6.19	6.49	6.1	5.99	8.26	14.5617	6.42667	-1.18	1.0731e-07	2.11105e-06	--	-	-	-	-	-	-	-	-
MSTRG.26981	80	108	101	75	34	46	18	19	14	12	8	35	1.21	1.33	1.59	1.13	0.52	0.86	0.38	0.37	0.29	0.21	0.14	0.49	1.10667	0.313333	-1.8205	1.13617e-07	2.22423e-06	--	XP_046799304.1 uncharacterized protein LOC112532614 [Gallus gallus]	-	-	-	-	-	-	-
MSTRG.8181	15	20	18	10	14	6	0	0	1	1	0	0	0.34	0.37	0.42	0.22	0.32	0.17	0	0	0.03	0.03	0	0	0.306667	0.01	-4.9386	1.14633e-07	2.23661e-06	--	-	-	-	-	-	-	-	-
MSTRG.24332	12	15	13	63	257	144	3	5	3	8	3	6	0.18	0.19	0.21	0.96	4.01	2.73	0.07	0.1	0.06	0.14	0.05	0.09	1.38	0.085	-4.0211	1.19622e-07	2.32064e-06	--	-	-	-	-	-	-	-	-
ENSGALG00000046336	47	42	39	11	12	8	0	1	2	1	4	1	1.35	0.96	1.14	0.31	0.35	0.29	0	0.05	0.08	0.04	0.12	0.03	0.733333	0.0533333	-3.7814	1.20181e-07	2.32957e-06	--	XP_025001952.1 LOW QUALITY PROTEIN: zinc finger protein 501-like, partial [Gallus gallus]	-	-	-	-	GO:0005634//nucleus	GO:0000978//RNA polymerase II core promoter proximal region sequence-specific DNA binding;GO:0000981//RNA polymerase II transcription factor activity, sequence-specific DNA binding	GO:0006357//regulation of transcription from RNA polymerase II promoter
MSTRG.22021	124	154	124	154	242	156	31	50	56	58	53	102	1.26	1.26	1.3	1.55	2.49	1.95	0.44	0.65	0.79	0.67	0.61	0.95	1.635	0.685	-1.2551	1.20682e-07	2.33737e-06	--	-	-	-	-	-	-	-	-
MSTRG.14999	49	75	77	41	78	48	13	15	16	18	21	37	0.47	0.58	0.78	0.39	0.76	0.57	0.17	0.19	0.21	0.2	0.24	0.33	0.591667	0.223333	-1.4056	1.22432e-07	2.36549e-06	--	-	-	-	-	-	-	-	-
MSTRG.25201	101	148	145	171	193	168	44	58	51	36	41	99	0.97	1.14	1.43	1.63	1.87	1.98	0.59	0.71	0.68	0.4	0.45	0.88	1.50333	0.618333	-1.2817	1.22621e-07	2.36723e-06	SYT5	XP_015719228.1 synaptotagmin-12-like [Coturnix japonica]	-	-	-	-	-	-	-
MSTRG.27655	404	455	400	287	165	241	77	99	60	34	23	146	4.72	4.3	4.83	3.34	1.96	3.47	1.27	1.49	0.98	0.46	0.31	1.58	3.77	1.015	-1.8931	1.23933e-07	2.39061e-06	amos	XP_040560078.1 pancreas transcription factor 1 subunit alpha-like [Gallus gallus]	-	-	-	-	-	-	-
MSTRG.5683	6	8	7	0	0	0	14	23	19	31	19	27	0.37	0.43	0.47	0	0	0	1.3	1.92	1.67	2.29	1.4	1.6	0.211667	1.69667	3.0028	1.24971e-07	2.40672e-06	--	XP_040560470.1 uncharacterized protein LOC100857685 isoform X1 [Gallus gallus]	-	-	-	-	-	-	-
ENSGALG00000009523	84	103	88	133	429	246	23	29	31	27	38	56	0.66	0.64	0.68	1.02	3.46	2.39	0.23	0.29	0.31	0.29	0.37	0.39	1.475	0.313333	-2.2349	1.26937e-07	2.43868e-06	CNTN1	contactin 1 [Source:NCBI gene;Acc:417786]	Environmental Information Processing	Signaling molecules and interaction	ko04514//Cell adhesion molecules	K06759	GO:0005886//plasma membrane;GO:0016020//membrane;GO:0030424//axon;GO:0031225//anchored component of membrane	GO:0005515//protein binding;GO:0030246//carbohydrate binding;GO:0098632//protein binding involved in cell-cell adhesion	GO:0007155//cell adhesion;GO:0007399//nervous system development;GO:0007411//axon guidance;GO:0007420//brain development;GO:0007626//locomotory behavior;GO:0010628//positive regulation of gene expression;GO:0010765//positive regulation of sodium ion transport;GO:0010976//positive regulation of neuron projection development;GO:0021549//cerebellum development;GO:0031175//neuron projection developme…
MSTRG.25461	420	581	510	746	916	814	149	149	212	220	171	461	3.19	3.55	3.99	5.47	6.81	7.37	1.62	1.45	2.27	1.88	1.45	3.16	5.06333	1.97167	-1.3607	1.29973e-07	2.49095e-06	--	XP_046795499.1 secretogranin-1 isoform X1 [Gallus gallus]	-	-	-	-	-	-	-
MSTRG.20614	33	25	39	78	94	80	8	5	9	7	9	22	0.6	0.37	0.74	1.42	1.74	1.8	0.21	0.12	0.23	0.15	0.19	0.37	1.11167	0.211667	-2.3929	1.3958e-07	2.66434e-06	--	-	-	-	-	-	-	-	-
MSTRG.8617	93	111	238	72	71	59	24	21	18	26	13	41	2.45	2.36	6.47	1.88	1.89	1.91	0.89	0.71	0.66	0.79	0.39	1	2.82667	0.74	-1.9335	1.41221e-07	2.6892e-06	--	-	-	-	-	-	-	-	-
MSTRG.30401	327	387	272	111	113	71	39	41	22	71	39	55	23.07	22.04	19.83	7.78	8.09	6.17	3.89	3.71	2.16	5.76	3.15	3.59	14.4967	3.71	-1.9662	1.42968e-07	2.72028e-06	--	-	-	-	-	-	-	-	-
MSTRG.23572	79	99	82	114	112	96	25	43	30	22	27	64	1.78	1.8	1.91	2.55	2.56	2.66	0.79	1.24	0.94	0.57	0.7	1.33	2.21	0.928333	-1.2513	1.47387e-07	2.79541e-06	--	-	-	-	-	-	-	-	-
ENSGALG00000026727	188	253	170	245	301	199	41	53	69	104	81	163	4.24	4.6	3.96	5.49	6.88	5.52	1.3	1.53	2.16	2.69	2.09	3.39	5.115	2.19333	-1.2216	1.48571e-07	2.81406e-06	SLC30A10	solute carrier family 30 member 10 [Source:NCBI gene;Acc:421349]	-	-	-	-	GO:0005769//early endosome;GO:0016021//integral component of membrane;GO:0055037//recycling endosome	GO:0008324//cation transmembrane transporter activity	GO:0006812//cation transport;GO:0006828//manganese ion transport;GO:0007173//epidermal growth factor receptor signaling pathway;GO:0043524//negative regulation of neuron apoptotic process;GO:0055085//transmembrane transport;GO:0070374//positive regulation of ERK1 and ERK2 cascade;GO:0071421//manganese ion transmembrane transport;GO:0071579//regulation of zinc ion transport;GO:1903427//negative re…
ENSGALG00000012020	404	965	764	510	580	458	169	186	221	275	232	451	1.96	3.76	3.82	2.5	2.84	2.72	1.15	1.16	1.49	1.54	1.3	2.05	2.93333	1.44833	-1.0181	1.48802e-07	2.81551e-06	KIAA1549L	KIAA1549-like [Source:NCBI gene;Acc:421598]	-	-	-	-	-	-	-
MSTRG.25636	134	133	155	164	154	178	56	59	52	60	57	109	2.6	2.08	3.19	3.43	3.06	4.61	1.45	1.46	1.36	1.31	1.23	1.89	3.16167	1.45	-1.1246	1.53235e-07	2.89021e-06	--	XP_052542924.1 lipoma-preferred partner isoform X2 [Tympanuchus pallidicinctus]	-	-	-	-	-	-	-
MSTRG.30632	2	16	5	24	9	8	25	35	28	39	38	40	0.05	0.27	0.1	1.44	0.46	0.55	1.06	1.35	1.29	1.07	0.93	1.19	0.478333	1.14833	1.2635	1.5418e-07	2.90571e-06	--	-	-	-	-	-	-	-	-
MSTRG.30396	30	33	29	25	41	19	7	6	6	8	10	8	1.96	1.78	1.98	1.65	2.78	1.58	0.62	0.48	0.55	0.64	0.77	0.48	1.955	0.59	-1.7284	1.61453e-07	3.02601e-06	--	-	-	-	-	-	-	-	-
MSTRG.15902	829	1250	1025	1384	2086	1690	400	465	445	434	367	859	2.8	3.4	3.57	4.64	7.14	7.02	1.9	2.01	2.09	1.68	1.42	2.68	4.76167	1.96333	-1.2782	1.62012e-07	3.03408e-06	--	XP_040525300.1 uncharacterized protein LOC101748689 isoform X2 [Gallus gallus]	-	-	-	-	-	-	-
MSTRG.8498	35	33	30	43	87	50	4	11	9	6	10	17	0.5	0.32	0.42	0.8	1.17	1	0.06	0.26	0.25	0.1	0.15	0.28	0.701667	0.183333	-1.9363	1.62741e-07	3.04385e-06	--	-	-	-	-	-	-	-	-
MSTRG.20260	187	209	317	77	100	82	35	23	24	29	24	79	1.41	1.28	2.48	0.58	0.77	0.77	0.38	0.23	0.26	0.25	0.2	0.55	1.215	0.311667	-1.9629	1.64413e-07	3.07179e-06	--	-	-	-	-	-	-	-	-
ENSGALG00000000433	289	440	311	188	159	145	66	91	89	87	68	135	4.38	5.39	4.87	2.82	2.44	2.7	1.41	1.77	1.87	1.51	1.18	1.89	3.76667	1.605	-1.2307	1.65703e-07	3.09346e-06	TUBA4A	tubulin alpha 4a [Source:NCBI gene;Acc:100857247]	Human Diseases;Human Diseases;Human Diseases;Human Diseases;Human Diseases;Human Diseases;Cellular Processes;Human Diseases;Human Diseases;Cellular Processes;Cellular Processes;Cellular Processes	Neurodegenerative disease;Neurodegenerative disease;Neurodegenerative disease;Neurodegenerative disease;Infectious disease: bacterial;Infectious disease: bacterial;Transport and catabolism;Neurodegenerative disease;Neurodegenerative disease;Cellular community - eukaryotes;Cell growth and death;Cellular community - eukaryotes	ko05022//Pathways of neurodegeneration - multiple diseases;ko05014//Amyotrophic lateral sclerosis;ko05010//Alzheimer disease;ko05016//Huntington disease;ko05130//Pathogenic Escherichia coli infection;ko05132//Salmonella infection;ko04145//Phagosome;ko05020//Prion disease;ko05012//Parkinson disease;ko04530//Tight junction;ko04210//Apoptosis;ko04540//Gap junction	K07374;K07374;K07374;K07374;K07374;K07374;K07374;K07374;K07374;K07374;K07374;K07374	GO:0005874//microtubule	GO:0003924//GTPase activity;GO:0005200//structural constituent of cytoskeleton;GO:0005525//GTP binding	GO:0007017//microtubule-based process
MSTRG.12927	50	58	58	77	92	81	22	23	13	18	21	35	0.56	0.52	0.67	0.86	1.04	1.12	0.35	0.33	0.2	0.23	0.27	0.36	0.795	0.29	-1.4549	1.66257e-07	3.10137e-06	--	-	-	-	-	-	-	-	-
MSTRG.11296	31	48	77	36	67	57	13	4	5	5	11	24	0.46	0.58	1.19	0.53	1.02	1.05	0.27	0.08	0.1	0.09	0.19	0.33	0.805	0.176667	-2.188	1.71556e-07	3.18027e-06	--	-	-	-	-	-	-	-	-
MSTRG.14984	53	90	62	49	42	52	12	17	21	25	24	22	0.84	1.16	1.02	0.76	0.67	1	0.27	0.34	0.46	0.45	0.43	0.33	0.908333	0.38	-1.2572	1.73649e-07	3.21656e-06	--	XP_046795499.1 secretogranin-1 isoform X1 [Gallus gallus]	-	-	-	-	-	-	-
MSTRG.14846	47	75	65	80	63	57	16	15	29	19	17	39	0.7	0.9	0.99	1.18	0.95	1.04	0.33	0.28	0.6	0.32	0.29	0.53	0.96	0.391667	-1.2934	1.78051e-07	3.28786e-06	--	-	-	-	-	-	-	-	-
MSTRG.987	109	117	119	152	185	140	49	43	48	50	51	89	1.06	0.92	1.2	1.49	1.85	1.69	0.69	0.55	0.67	0.57	0.57	0.81	1.36833	0.643333	-1.0888	1.79198e-07	3.30648e-06	--	-	-	-	-	-	-	-	-
ENSGALG00000007862	77	135	106	86	131	95	28	42	48	26	38	58	0.94	1.33	1.33	1.04	1.62	1.42	0.48	0.66	0.81	0.36	0.53	0.65	1.28	0.581667	-1.1379	1.79566e-07	3.30962e-06	CNTN3	contactin 3 [Source:NCBI gene;Acc:416101]	-	-	-	-	-	GO:0005515//protein binding	-
ENSGALG00000008417	259	356	347	415	402	454	93	106	134	158	162	265	3.55	3.93	4.91	5.65	5.58	7.66	1.8	1.86	2.55	2.49	2.54	3.35	5.21333	2.43167	-1.1003	1.80903e-07	3.33019e-06	CFAP58	cilia and flagella associated protein 58 [Source:NCBI gene;Acc:423882]	-	-	-	-	GO:0005813//centrosome;GO:0036126//sperm flagellum;GO:0097225//sperm midpiece	-	GO:0007219//Notch signaling pathway;GO:0007288//sperm axoneme assembly;GO:0030317//sperm motility;GO:0060271//cilium morphogenesis
MSTRG.25784	1318	2021	1611	1085	698	615	408	486	372	407	405	612	29.87	37.11	37.57	24.44	15.94	17.24	13.2	14.32	11.77	10.73	10.58	12.91	27.0283	12.2517	-1.1415	1.8322e-07	3.36762e-06	--	-	-	-	-	-	-	-	-
ENSGALG00000015419	207	313	252	263	519	284	89	70	99	154	98	136	4.86	5.93	6.11	6.13	12.35	8.21	2.95	2.11	3.23	4.15	2.63	2.95	7.265	3.00333	-1.2744	1.8408e-07	3.37821e-06	PENK	proenkephalin [Source:NCBI gene;Acc:421131]	Environmental Information Processing	Signaling molecules and interaction	ko04080//Neuroactive ligand-receptor interaction	K18832	GO:0005576//extracellular region;GO:0005886//plasma membrane;GO:0030425//dendrite;GO:0043025//neuronal cell body;GO:0043679//axon terminus	GO:0031628//opioid receptor binding	GO:0001662//behavioral fear response;GO:0001964//startle response;GO:0002118//aggressive behavior;GO:0007218//neuropeptide signaling pathway;GO:0007268//synaptic transmission;GO:0007600//sensory perception;GO:0007626//locomotory behavior;GO:0009617//response to bacterium;GO:0019233//sensory perception of pain
ENSGALG00000035100	17	7	15	16	4	11	0	0	0	1	0	0	1.61	0.54	1.47	1.52	0.39	1.29	0	0	0	0.11	0	0	1.13667	0.0183333	-5.9542	1.86611e-07	3.41938e-06	--	uncharacterized LOC107055125 [Source:NCBI gene;Acc:107055125]	-	-	-	-	-	-	-
MSTRG.25047	18	36	30	13	15	14	1	1	0	3	1	7	0.43	0.75	0.81	0.26	0.33	0.48	0.03	0.05	0	0.07	0.05	0.27	0.51	0.0783333	-2.7028	1.92945e-07	3.52412e-06	--	-	-	-	-	-	-	-	-
MSTRG.15114	77	91	77	44	86	44	15	20	15	19	19	47	0.64	0.61	0.66	0.37	0.73	0.46	0.18	0.21	0.17	0.18	0.18	0.36	0.578333	0.213333	-1.4388	1.95722e-07	3.56982e-06	--	-	-	-	-	-	-	-	-
MSTRG.27879	23	34	48	18	9	14	0	2	2	2	5	3	0.41	0.31	0.65	0.87	0.32	0.56	0	0.08	0.08	0.07	0.15	0.1	0.52	0.08	-2.7004	1.97593e-07	3.60119e-06	--	-	-	-	-	-	-	-	-
MSTRG.14852	54	95	85	68	91	73	31	14	23	24	30	46	0.39	0.57	0.65	0.55	0.93	0.85	0.36	0.15	0.26	0.19	0.29	0.32	0.656667	0.261667	-1.3274	1.98565e-07	3.61613e-06	--	XP_042732012.1 uncharacterized protein LOC122182619 [Lagopus leucura]	-	-	-	-	-	-	-
MSTRG.22941	85	114	111	265	119	184	31	47	34	35	25	64	0.7	0.74	0.95	2.21	1	1.89	0.33	0.49	0.38	0.31	0.22	0.47	1.24833	0.366667	-1.7675	2.0435e-07	3.713e-06	--	-	-	-	-	-	-	-	-
ENSGALG00000006341	178	205	170	259	266	253	67	65	82	81	83	163	3.66	3.41	3.62	5.3	5.55	6.42	1.95	1.72	2.35	1.92	1.96	3.1	4.66	2.16667	-1.1049	2.04352e-07	3.713e-06	SLC25A48	solute carrier family 25 member 48 [Source:NCBI gene;Acc:416308]	-	-	-	-	-	-	GO:0055085//transmembrane transport
MSTRG.7735	101	117	109	123	156	124	29	52	44	44	37	85	1.76	1.59	1.95	2.04	2.66	2.57	0.66	1.12	1	0.86	0.78	1.35	2.095	0.961667	-1.1233	2.14845e-07	3.87899e-06	--	XP_046795499.1 secretogranin-1 isoform X1 [Gallus gallus]	-	-	-	-	-	-	-
MSTRG.15341	31	22	22	12	41	28	34	35	58	90	103	111	0.93	0.75	0.86	0.47	1.67	1.35	1.54	1.33	2.13	2.83	3.01	3.04	1.005	2.31333	1.2028	2.1511e-07	3.87899e-06	--	-	-	-	-	-	-	-	-
MSTRG.6392	70	112	81	96	115	82	29	29	37	29	30	68	0.44	0.76	0.68	0.73	0.94	0.79	0.29	0.28	0.41	0.22	0.28	0.51	0.723333	0.331667	-1.1249	2.1909e-07	3.94164e-06	--	-	-	-	-	-	-	-	-
MSTRG.4391	10	18	11	11	13	15	27	33	20	22	32	32	0.29	0.42	0.33	0.32	0.38	0.53	1.1	1.22	0.8	0.73	1.06	0.85	0.378333	0.96	1.3434	2.33198e-07	4.1577e-06	--	-	-	-	-	-	-	-	-
ENSGALG00000007356	289	344	169	234	377	260	75	59	111	138	109	149	4.2	4.03	2.94	3.85	5.9	5.09	1.55	1.06	2.43	2.23	1.82	2.15	4.335	1.87333	-1.2104	2.348e-07	4.18001e-06	MAP3K8	mitogen-activated protein kinase kinase kinase 8 [Source:NCBI gene;Acc:420479]	Environmental Information Processing;Organismal Systems;Organismal Systems;Environmental Information Processing	Signal transduction;Immune system;Immune system;Signal transduction	ko04010//MAPK signaling pathway;ko04660//T cell receptor signaling pathway;ko04620//Toll-like receptor signaling pathway;ko04668//TNF signaling pathway	K04415;K04415;K04415;K04415	GO:0005829//cytosol	GO:0000166//nucleotide binding;GO:0004672//protein kinase activity;GO:0004674//protein serine/threonine kinase activity;GO:0004709//MAP kinase kinase kinase activity;GO:0004712//protein serine/threonine/tyrosine kinase activity;GO:0005524//ATP binding;GO:0016301//kinase activity;GO:0016740//transferase activity	GO:0000165//MAPK cascade;GO:0006468//protein phosphorylation;GO:0016310//phosphorylation
MSTRG.1311	30	41	49	33	29	25	8	6	3	12	8	17	0.57	0.62	0.96	0.62	0.56	0.58	0.21	0.15	0.08	0.26	0.17	0.3	0.651667	0.195	-1.7407	2.3571e-07	4.18992e-06	--	-	-	-	-	-	-	-	-
MSTRG.12475	39	50	38	78	82	68	14	16	9	16	18	26	0.85	0.75	0.86	1.55	1.71	1.58	0.3	0.33	0.21	0.28	0.33	0.43	1.21667	0.313333	-1.9572	2.41309e-07	4.26713e-06	--	-	-	-	-	-	-	-	-
MSTRG.4089	130	96	82	57	66	64	22	26	25	26	26	49	1.28	0.76	0.84	0.56	0.66	0.78	0.31	0.33	0.34	0.29	0.29	0.45	0.813333	0.335	-1.2797	2.46503e-07	4.34605e-06	--	-	-	-	-	-	-	-	-
ENSGALG00000043033	177	287	281	234	380	299	57	83	106	117	98	178	3.12	4.34	5.3	4.29	6.92	6.56	1.48	1.93	2.64	2.49	2.1	2.96	5.08833	2.26667	-1.1666	2.49332e-07	4.39267e-06	EYA1	EYA transcriptional coactivator and phosphatase 1 [Source:NCBI gene;Acc:395718]	Human Diseases	Cancer: overview	ko05202//Transcriptional misregulation in cancer	K15616	GO:0005634//nucleus;GO:0005654//nucleoplasm;GO:0005737//cytoplasm;GO:0016604//nuclear body;GO:0032991//macromolecular complex;GO:0032993//protein-DNA complex	GO:0003723//RNA binding;GO:0004725//protein tyrosine phosphatase activity	GO:0001656//metanephros development;GO:0001657//ureteric bud development;GO:0001658//branching involved in ureteric bud morphogenesis;GO:0003151//outflow tract morphogenesis;GO:0006302//double-strand break repair;GO:0006470//protein dephosphorylation;GO:0007275//multicellular organism development;GO:0007389//pattern specification process;GO:0007501//mesodermal cell fate specification;GO:0009887//…
MSTRG.12009	213	306	279	307	567	427	77	69	104	148	140	154	2.03	2.35	2.75	2.91	5.48	5.01	1.04	0.84	1.38	1.62	1.53	1.36	3.42167	1.295	-1.4017	2.58101e-07	4.51374e-06	--	-	-	-	-	-	-	-	-
MSTRG.22169	116	184	127	103	173	107	36	50	45	50	35	103	0.98	1.25	1.1	0.94	1.54	1.11	0.48	0.59	0.54	0.48	0.32	0.8	1.15333	0.535	-1.1082	2.62543e-07	4.58131e-06	--	XP_015715766.1 translation initiation factor IF-2-like [Coturnix japonica]	-	-	-	-	-	-	-
MSTRG.22750	123	155	277	186	78	139	39	41	36	27	46	87	1.35	1.38	3.15	2.03	0.87	1.88	0.61	0.58	0.55	0.34	0.58	0.88	1.77667	0.59	-1.5904	2.76002e-07	4.79856e-06	--	-	-	-	-	-	-	-	-
MSTRG.4590	617	2310	1016	939	1286	940	1627	2234	1989	2695	2902	1537	6.3	19.06	10.74	9.54	13.33	11.84	23.48	29.32	28.28	31.65	33.97	14.51	11.8017	26.8683	1.1869	2.79292e-07	4.84514e-06	ev-2	XP_040505827.1 uncharacterized protein LOC121107139 [Gallus gallus]	-	-	-	-	-	-	-
MSTRG.22974	399	581	472	744	598	736	147	155	225	252	238	395	5.42	6.38	6.63	10.05	8.25	12.33	2.82	2.7	4.25	3.94	3.7	4.96	8.17667	3.72833	-1.133	2.82334e-07	4.88366e-06	--	-	-	-	-	-	-	-	-
ENSGALG00000043556	61	81	89	102	116	115	18	16	25	39	28	55	0.15	0.16	0.23	0.25	0.29	0.35	0.06	0.05	0.09	0.11	0.08	0.13	0.238333	0.0866667	-1.4594	3.06892e-07	5.26253e-06	ADGRV1	adhesion G protein-coupled receptor V1 [Source:NCBI gene;Acc:431566]	-	-	-	-	GO:0016021//integral component of membrane	GO:0004930//G-protein coupled receptor activity	GO:0007154//cell communication;GO:0007194//negative regulation of adenylate cyclase activity
MSTRG.25534	32	28	50	42	28	35	7	9	8	12	6	15	0.42	0.3	0.68	0.55	0.37	0.57	0.13	0.15	0.15	0.18	0.09	0.18	0.481667	0.146667	-1.7155	3.09828e-07	5.30522e-06	--	-	-	-	-	-	-	-	-
MSTRG.30633	15	7	1	17	13	16	0	0	0	0	0	0	0.51	0.2	0.05	0.6	0.45	0.69	0	0	0	0	0	0	0.416667	0.001	-8.7027	3.17954e-07	5.42224e-06	--	-	-	-	-	-	-	-	-
MSTRG.26841	240	369	290	244	267	209	109	121	85	121	57	182	9.22	9.83	11.23	8.21	8.1	8.46	6.57	4.53	3.28	5.62	1.95	5.49	9.175	4.57333	-1.0045	3.19922e-07	5.44279e-06	--	XP_040530935.1 uncharacterized protein LOC121111201 [Gallus gallus]	-	-	-	-	-	-	-
MSTRG.9211	84	120	104	76	146	93	30	32	37	52	43	58	0.7	0.81	0.9	0.63	1.24	0.96	0.35	0.34	0.43	0.5	0.41	0.45	0.873333	0.413333	-1.0792	3.22138e-07	5.47658e-06	--	-	-	-	-	-	-	-	-
MSTRG.6742	92	115	98	51	19	51	14	14	6	14	5	25	2.62	2.64	2.88	1.44	0.55	1.79	0.56	0.51	0.24	0.46	0.16	0.66	1.98667	0.431667	-2.2024	3.5371e-07	5.95374e-06	--	-	-	-	-	-	-	-	-
MSTRG.24101	16	18	11	29	12	14	1	1	1	2	2	4	0.4	0.36	0.28	0.72	0.3	0.43	0.04	0.03	0.03	0.06	0.06	0.09	0.415	0.0516667	-3.0058	3.58017e-07	6.00923e-06	--	-	-	-	-	-	-	-	-
MSTRG.6804	34	37	27	52	46	48	10	12	8	13	10	18	0.53	0.47	0.44	0.81	0.73	0.93	0.22	0.24	0.17	0.23	0.18	0.26	0.651667	0.216667	-1.5887	3.66343e-07	6.11875e-06	--	-	-	-	-	-	-	-	-
MSTRG.22997	34	52	41	61	49	52	11	13	16	15	16	27	0.6	0.74	0.77	1.03	0.88	1.09	0.27	0.28	0.37	0.29	0.31	0.42	0.851667	0.323333	-1.3973	3.68086e-07	6.13925e-06	--	-	-	-	-	-	-	-	-
MSTRG.8723	19	24	15	33	36	29	40	33	45	70	59	68	0.15	0.15	0.12	0.26	0.29	0.28	0.45	0.34	0.5	0.63	0.53	0.49	0.208333	0.49	1.2339	3.75886e-07	6.25554e-06	--	XP_015732740.1 uncharacterized protein LOC107320921 isoform X2 [Coturnix japonica]	-	-	-	-	-	-	-
MSTRG.7280	34	39	28	32	48	32	5	8	7	7	17	16	0.57	0.53	0.48	0.53	0.81	0.66	0.12	0.17	0.16	0.13	0.33	0.25	0.596667	0.193333	-1.6258	3.76779e-07	6.26227e-06	--	-	-	-	-	-	-	-	-
MSTRG.6336	50	73	63	65	67	101	15	15	21	26	25	37	1.16	1.18	1.27	1.48	1.67	2.6	0.35	0.36	0.57	0.43	0.49	0.74	1.56	0.49	-1.6707	3.80984e-07	6.32774e-06	--	-	-	-	-	-	-	-	-
MSTRG.12433	44	63	46	72	58	68	9	19	17	25	21	30	0.63	0.72	0.67	1	0.86	1.21	0.19	0.34	0.32	0.42	0.34	0.4	0.848333	0.335	-1.3405	3.91536e-07	6.47654e-06	--	-	-	-	-	-	-	-	-
MSTRG.29170	251	367	532	541	606	617	113	120	127	187	159	312	1.64	1.79	3.15	3.27	3.7	4.58	0.93	0.96	0.97	1.46	1.09	1.68	3.02167	1.18167	-1.3545	3.91577e-07	6.47654e-06	--	-	-	-	-	-	-	-	-
MSTRG.3823	59	94	105	113	171	116	16	11	29	32	30	61	0.52	0.67	0.95	0.99	1.53	1.26	0.2	0.12	0.36	0.32	0.3	0.5	0.986667	0.3	-1.7176	4.00855e-07	6.62538e-06	--	-	-	-	-	-	-	-	-
MSTRG.2566	209	311	409	352	468	392	99	110	105	161	128	240	1.62	1.94	3.26	2.7	3.66	3.73	1.08	1.09	1.13	1.43	1.13	1.71	2.81833	1.26167	-1.1595	4.06709e-07	6.70352e-06	--	-	-	-	-	-	-	-	-
MSTRG.27567	51	61	64	89	98	74	13	17	23	23	27	43	0.62	0.59	0.87	1.2	1.23	1.07	0.29	0.27	0.48	0.35	0.46	0.44	0.93	0.381667	-1.2849	4.11526e-07	6.77351e-06	--	XP_048796730.1 transmembrane protein 170B isoform X1 [Lagopus muta]	-	-	-	-	-	-	-
MSTRG.23194	71	111	85	132	73	107	29	21	32	42	23	57	1.22	1.55	1.52	2.26	1.28	2.27	0.71	0.46	0.77	0.83	0.45	0.91	1.68333	0.688333	-1.2901	4.28881e-07	7.03483e-06	--	-	-	-	-	-	-	-	-
MSTRG.6825	13	12	16	16	15	11	0	2	0	1	0	0	0.6	0.44	0.76	0.73	0.7	0.62	0	0.12	0	0.05	0	0	0.641667	0.0283333	-4.5013	4.39894e-07	7.19094e-06	--	-	-	-	-	-	-	-	-
MSTRG.13620	141	189	144	55	141	74	32	33	32	18	36	67	1.97	2.04	1.99	1.26	2.61	1.88	0.91	0.56	0.98	0.51	1.08	1.28	1.95833	0.886667	-1.1432	4.47288e-07	7.29651e-06	--	-	-	-	-	-	-	-	-
ENSGALG00000005972	262	344	254	410	391	384	104	93	142	142	132	251	3.39	3.6	3.4	5.28	5.14	6.13	1.9	1.55	2.56	2.11	1.96	3	4.49	2.18	-1.0424	4.50101e-07	7.33735e-06	KBTBD12	kelch repeat and BTB domain containing 12 [Source:NCBI gene;Acc:427587]	-	-	-	-	-	GO:0005515//protein binding	-
ENSGALG00000050611	967	1387	880	477	425	260	1346	1303	1448	1400	1657	1420	16.63	19.27	15.64	8.16	7.42	5.52	32.71	28.77	34.65	27.67	32.65	22.57	12.1067	29.8367	1.3013	4.51375e-07	7.34303e-06	gag-pol	AGL81188.1 gag and reverse transcriptase polyprotein precursor [Gallus gallus]	-	-	-	-	-	GO:0003676//nucleic acid binding;GO:0003677//DNA binding;GO:0003964//RNA-directed DNA polymerase activity;GO:0004518//nuclease activity;GO:0004519//endonuclease activity;GO:0004523//RNA-DNA hybrid ribonuclease activity;GO:0008270//zinc ion binding;GO:0016740//transferase activity;GO:0016779//nucleotidyltransferase activity;GO:0016787//hydrolase activity;GO:0035613//RNA stem-loop binding;GO:004687…	GO:0006278//RNA-dependent DNA replication;GO:0015074//DNA integration;GO:0044260//cellular macromolecule metabolic process;GO:0090305//nucleic acid phosphodiester bond hydrolysis;GO:0090502//RNA phosphodiester bond hydrolysis, endonucleolytic
ENSGALG00000032231	263	196	154	85	103	85	237	260	265	282	270	280	1.85	1.12	1.12	0.6	0.74	0.74	2.36	2.36	2.61	2.29	2.19	1.83	1.02833	2.27333	1.1445	4.53525e-07	7.37296e-06	C4	complement 4 [Source:NCBI gene;Acc:426611]	Human Diseases;Human Diseases;Human Diseases;Human Diseases;Organismal Systems;Human Diseases	Infectious disease: viral;Immune disease;Infectious disease: bacterial;Endocrine and metabolic disease;Immune system;Infectious disease: bacterial	ko05171//Coronavirus disease - COVID-19;ko05322//Systemic lupus erythematosus;ko05150//Staphylococcus aureus infection;ko04936//Alcoholic liver disease;ko04610//Complement and coagulation cascades;ko05133//Pertussis	K03989;K03989;K03989;K03989;K03989;K03989	GO:0005576//extracellular region;GO:0005615//extracellular space	GO:0004866//endopeptidase inhibitor activity;GO:0005515//protein binding	-
ENSGALG00000043947	48	50	43	9	17	16	4	0	4	2	2	7	0.86	0.72	0.79	0.16	0.31	0.35	0.1	0	0.1	0.04	0.04	0.12	0.531667	0.0666667	-2.9955	4.5429e-07	7.37532e-06	GPR183	G-protein coupled receptor 183-like [Source:NCBI gene;Acc:431250]	-	-	-	-	GO:0016021//integral component of membrane	GO:0004930//G-protein coupled receptor activity	GO:0007186//G-protein coupled receptor signaling pathway
MSTRG.9597	223	292	366	174	211	208	70	70	77	124	111	159	2.74	2.9	4.65	2.13	2.63	3.15	1.22	1.11	1.32	1.75	1.56	1.81	3.03333	1.46167	-1.0533	4.68882e-07	7.5606e-06	--	-	-	-	-	-	-	-	-
MSTRG.19989	40	70	85	32	90	48	19	9	11	14	4	22	0.62	0.87	1.36	0.49	1.41	0.91	0.41	0.18	0.24	0.25	0.07	0.31	0.943333	0.243333	-1.9548	4.69841e-07	7.57093e-06	--	-	-	-	-	-	-	-	-
MSTRG.13621	362	454	416	109	305	203	63	107	64	77	95	165	7.12	7.21	8.46	2.13	6.09	4.92	1.75	2.7	1.75	1.74	2.14	3	5.98833	2.18	-1.4578	4.84905e-07	7.79255e-06	--	XP_046795499.1 secretogranin-1 isoform X1 [Gallus gallus]	-	-	-	-	-	-	-
ENSGALG00000040205	76	102	86	105	93	114	25	29	38	44	35	65	1.22	1.31	1.42	1.66	1.51	2.24	0.55	0.6	0.83	0.8	0.63	0.96	1.56	0.728333	-1.0989	4.93844e-07	7.90037e-06	RANBP17	XP_025010777.1 LOW QUALITY PROTEIN: ran-binding protein 17 [Gallus gallus]	-	-	-	-	GO:0005634//nucleus;GO:0005643//nuclear pore;GO:0005737//cytoplasm	GO:0005049//nuclear export signal receptor activity	GO:0006611//protein export from nucleus;GO:0051169//nuclear transport
MSTRG.18057	120	145	192	70	144	98	19	28	40	32	25	85	0.44	0.43	0.73	0.26	0.54	0.44	0.1	0.13	0.2	0.14	0.11	0.29	0.473333	0.161667	-1.5498	4.98307e-07	7.96488e-06	--	-	-	-	-	-	-	-	-
MSTRG.22531	107	104	145	245	213	237	36	48	43	43	68	85	1.36	1.15	2.05	3.24	2.51	3.46	0.69	0.75	0.76	0.66	1.05	0.98	2.295	0.815	-1.4936	4.98733e-07	7.96633e-06	--	KAF1515231.1 hypothetical protein FQV20_0005502, partial [Eudyptula albosignata]	-	-	-	-	-	-	-
MSTRG.12190	60	76	69	95	108	91	22	26	28	31	39	43	0.42	0.43	0.5	0.66	0.77	0.79	0.22	0.23	0.27	0.25	0.31	0.28	0.595	0.26	-1.1944	4.9933e-07	7.97052e-06	--	-	-	-	-	-	-	-	-
ENSGALG00000045052	6	4	2	6	3	1	9	17	12	31	15	13	0.16	0.09	0.05	0.16	0.08	0.03	0.34	0.58	0.44	0.94	0.46	0.32	0.095	0.513333	2.4339	5.08627e-07	8.09176e-06	MAB21L1	mab-21 like 1 [Source:NCBI gene;Acc:395208]	-	-	-	-	GO:0005634//nucleus	GO:0000166//nucleotide binding;GO:0016740//transferase activity;GO:0016779//nucleotidyltransferase activity;GO:0046872//metal ion binding	GO:0001654//eye development;GO:0008284//positive regulation of cell proliferation;GO:0043010//camera-type eye development
MSTRG.2656	86	131	171	31	90	53	16	13	12	7	21	43	0.66	0.75	1.27	0.22	0.68	0.46	0.16	0.13	0.14	0.06	0.17	0.32	0.673333	0.163333	-2.0435	5.20136e-07	8.25278e-06	--	POI30389.1 hypothetical protein CIB84_005861 [Bambusicola thoracicus]	-	-	-	-	-	-	-
MSTRG.27656	153	256	192	120	63	98	26	40	32	18	20	83	1.24	1.67	1.61	0.97	0.52	0.98	0.3	0.42	0.36	0.17	0.19	0.62	1.165	0.343333	-1.7626	5.28663e-07	8.36019e-06	--	OXB75889.1 hypothetical protein H355_008533 [Colinus virginianus]	-	-	-	-	-	-	-
MSTRG.8448	134	179	167	267	228	265	64	67	65	50	56	134	1.57	1.7	1.97	2.84	2.86	3.54	0.89	0.85	0.96	0.54	0.65	1.28	2.41333	0.861667	-1.4858	5.32605e-07	8.40575e-06	--	-	-	-	-	-	-	-	-
ENSGALG00000008434	116	144	146	172	204	169	45	55	54	73	62	113	1.15	1.15	1.49	1.69	2.05	2.06	0.63	0.7	0.74	0.83	0.7	1.03	1.59833	0.771667	-1.0505	5.3562e-07	8.42832e-06	SORCS3	sortilin related VPS10 domain containing receptor 3 [Source:NCBI gene;Acc:423884]	-	-	-	-	GO:0014069//postsynaptic density;GO:0016021//integral component of membrane	GO:0005515//protein binding	GO:0007612//learning;GO:0007613//memory;GO:1900452//regulation of long term synaptic depression
MSTRG.22018	313	452	336	445	602	476	116	95	167	189	146	311	1.09	1.27	1.21	1.54	2.12	2.04	0.57	0.42	0.81	0.75	0.58	1	1.545	0.688333	-1.1664	5.35806e-07	8.42832e-06	--	-	-	-	-	-	-	-	-
MSTRG.28371	25	34	36	4	17	6	0	1	0	1	1	0	0.66	0.73	0.98	0.1	0.45	0.21	0	0.04	0	0.03	0.03	0	0.521667	0.0166667	-4.9681	5.57137e-07	8.71772e-06	--	-	-	-	-	-	-	-	-
MSTRG.8179	48	36	42	215	128	184	14	12	17	14	17	32	0.71	0.43	0.64	3.15	1.92	3.34	0.29	0.23	0.35	0.24	0.29	0.44	1.69833	0.306667	-2.4694	5.61203e-07	8.7698e-06	--	-	-	-	-	-	-	-	-
MSTRG.2803	3	8	8	111	41	66	2	2	1	2	0	1	0.05	0.11	0.14	1.93	0.73	1.42	0.05	0.04	0.02	0.04	0	0.02	0.73	0.0283333	-4.6873	6.10685e-07	9.4684e-06	--	-	-	-	-	-	-	-	-
ENSGALG00000014918	84	87	65	96	127	90	24	24	20	38	37	62	1.1	0.92	0.88	1.25	1.69	1.45	0.44	0.4	0.36	0.57	0.55	0.75	1.215	0.511667	-1.2477	6.34565e-07	9.80033e-06	RFX6	regulatory factor X6 [Source:NCBI gene;Acc:421737]	Human Diseases	Endocrine and metabolic disease	ko04950//Maturity onset diabetes of the young	K19521	GO:0005634//nucleus	GO:0000976//transcription regulatory region sequence-specific DNA binding;GO:0000977//RNA polymerase II regulatory region sequence-specific DNA binding;GO:0001228//transcriptional activator activity, RNA polymerase II transcription regulatory region sequence-specific binding;GO:0003677//DNA binding;GO:0003700//transcription factor activity, sequence-specific DNA binding	GO:0003309//type B pancreatic cell differentiation;GO:0003310//pancreatic A cell differentiation;GO:0003311//pancreatic D cell differentiation;GO:0006355//regulation of transcription, DNA-templated;GO:0031018//endocrine pancreas development;GO:0035774//positive regulation of insulin secretion involved in cellular response to glucose stimulus;GO:0042593//glucose homeostasis;GO:0045893//positive re…
MSTRG.11724	27	52	38	97	41	66	11	15	8	4	10	19	0.66	0.92	0.94	1.33	0.63	1.18	0.22	0.29	0.17	0.07	0.17	0.27	0.943333	0.198333	-2.2498	6.44359e-07	9.94513e-06	--	-	-	-	-	-	-	-	-
MSTRG.22655	17	22	19	38	14	22	3	4	5	5	2	3	0.34	0.35	0.39	0.75	0.28	0.54	0.08	0.1	0.14	0.11	0.05	0.05	0.441667	0.0883333	-2.3219	6.45483e-07	9.94956e-06	--	-	-	-	-	-	-	-	-
MSTRG.1484	48	67	47	26	32	53	9	20	7	11	12	13	0.44	0.5	0.45	0.24	0.3	0.6	0.12	0.24	0.09	0.12	0.13	0.11	0.421667	0.135	-1.6431	6.5147e-07	1.00224e-05	--	PNF17980.1 hypothetical protein B7P43_G17450 [Cryptotermes secundus]	-	-	-	-	-	-	-
ENSGALG00000047472	345	262	207	531	306	264	487	500	478	609	651	473	5.93	3.64	3.68	9.08	5.34	5.6	11.82	11.04	11.43	12.05	12.82	7.51	5.545	11.1117	1.0028	6.65428e-07	1.0218e-05	gag-pol	AGL81188.1 gag and reverse transcriptase polyprotein precursor [Gallus gallus]	-	-	-	-	-	GO:0003676//nucleic acid binding;GO:0003677//DNA binding;GO:0003964//RNA-directed DNA polymerase activity;GO:0004518//nuclease activity;GO:0004519//endonuclease activity;GO:0004523//RNA-DNA hybrid ribonuclease activity;GO:0008270//zinc ion binding;GO:0016740//transferase activity;GO:0016779//nucleotidyltransferase activity;GO:0016787//hydrolase activity;GO:0035613//RNA stem-loop binding;GO:004687…	GO:0006278//RNA-dependent DNA replication;GO:0015074//DNA integration;GO:0044260//cellular macromolecule metabolic process;GO:0090305//nucleic acid phosphodiester bond hydrolysis;GO:0090502//RNA phosphodiester bond hydrolysis, endonucleolytic
MSTRG.13183	30	33	36	19	36	19	1	7	5	7	6	14	1.25	1.08	1.54	0.64	1.23	0.7	0.03	0.29	0.25	0.33	0.28	0.39	1.07333	0.261667	-2.0363	6.65479e-07	1.0218e-05	--	-	-	-	-	-	-	-	-
MSTRG.12916	29	45	71	31	78	48	6	5	5	18	11	21	0.43	0.53	1.08	0.45	1.16	0.87	0.12	0.09	0.1	0.3	0.19	0.29	0.753333	0.181667	-2.052	7.1534e-07	1.08922e-05	--	-	-	-	-	-	-	-	-
MSTRG.665	6	8	4	7	14	14	32	45	26	19	13	72	0.12	0.13	0.08	0.14	0.29	0.35	0.92	1.18	0.74	0.45	0.3	1.36	0.185	0.825	2.1569	7.25956e-07	1.10397e-05	--	-	-	-	-	-	-	-	-
MSTRG.10115	9	17	9	17	18	20	1	1	2	1	0	3	0.3	0.46	0.31	0.56	0.61	0.82	0.05	0.04	0.09	0.04	0	0.09	0.51	0.0516667	-3.3032	7.26563e-07	1.10419e-05	--	-	-	-	-	-	-	-	-
ENSGALG00000011565	114	166	153	199	174	191	45	39	51	62	66	129	1.69	1.97	2.33	2.93	2.6	3.48	0.93	0.74	1.06	1.05	1.12	1.76	2.5	1.11	-1.1714	7.45568e-07	1.13018e-05	TDRD9	tudor domain containing 9 [Source:HGNC Symbol;Acc:HGNC:20122]	-	-	-	-	GO:0005634//nucleus;GO:0005730//nucleolus;GO:0005737//cytoplasm;GO:0071547//piP-body	GO:0003723//RNA binding;GO:0004386//helicase activity;GO:0016887//ATPase activity	GO:0000462//maturation of SSU-rRNA from tricistronic rRNA transcript (SSU-rRNA, 5.8S rRNA, LSU-rRNA);GO:0007140//male meiosis;GO:0007141//male meiosis I;GO:0007283//spermatogenesis;GO:0009566//fertilization;GO:0010529//negative regulation of transposition;GO:0034587//piRNA metabolic process;GO:0043046//DNA methylation involved in gamete generation
MSTRG.26298	57	95	86	64	127	101	25	20	31	29	30	49	0.83	1.12	1.3	0.93	1.88	1.82	0.52	0.38	0.63	0.49	0.5	0.66	1.31333	0.53	-1.3092	7.47149e-07	1.13186e-05	--	-	-	-	-	-	-	-	-
ENSGALG00000028659	97	144	125	183	186	165	56	44	41	20	38	85	2.63	3.15	3.51	4.93	5.12	5.52	2.15	1.53	1.55	0.62	1.18	2.13	4.14333	1.52667	-1.4404	7.58948e-07	1.14681e-05	BLEC1	C-type lectin-like receptor 1 [Source:NCBI gene;Acc:404776]	-	-	-	-	-	-	-
MSTRG.26909	29	37	24	10	18	11	1	2	2	4	5	5	0.84	0.87	0.72	0.29	0.53	0.39	0.04	0.07	0.08	0.13	0.17	0.13	0.606667	0.103333	-2.5536	7.74866e-07	1.16716e-05	--	XP_051655553.1 translation initiation factor IF-2-like [Manacus candei]	-	-	-	-	-	-	-
MSTRG.25615	51	77	62	84	132	86	18	23	16	13	19	52	0.91	1.17	1.08	1.51	2.36	2.06	0.51	0.55	0.44	0.27	0.39	0.88	1.515	0.506667	-1.5802	7.79089e-07	1.17278e-05	--	-	-	-	-	-	-	-	-
ENSGALG00000052452	49	15	13	15	17	8	0	3	0	1	0	0	2.73	0.69	0.75	0.85	0.99	0.57	0	0.25	0	0.1	0	0	1.09667	0.0583333	-4.2327	7.98085e-07	1.19834e-05	--	NP_998743.1 thyroid hormone responsive spot 14 beta [Gallus gallus]	-	-	-	-	GO:0005634//nucleus;GO:0005737//cytoplasm;GO:0005829//cytosol	-	GO:0046890//regulation of lipid biosynthetic process
MSTRG.13145	58	71	71	52	57	34	17	13	21	25	26	29	0.91	0.9	1.15	0.81	0.91	0.66	0.38	0.26	0.46	0.45	0.47	0.42	0.89	0.406667	-1.13	8.08644e-07	1.21037e-05	--	-	-	-	-	-	-	-	-
MSTRG.16265	418	654	554	520	754	553	127	110	216	216	199	465	1.57	1.86	2.24	2.05	3.73	3.37	0.89	0.74	1.19	1.13	0.82	1.61	2.47	1.06333	-1.2159	8.27889e-07	1.2384e-05	--	-	-	-	-	-	-	-	-
MSTRG.22951	36	43	41	42	53	44	8	16	14	15	7	24	0.6	0.57	0.7	0.69	0.89	0.9	0.19	0.34	0.32	0.28	0.13	0.37	0.725	0.271667	-1.4161	8.3018e-07	1.24104e-05	--	-	-	-	-	-	-	-	-
MSTRG.30721	3	2	2	51	139	87	1	1	0	1	1	0	0.19	0.11	0.18	3.55	9.95	7.51	0.12	0.12	0	0.08	0.11	0.02	3.58167	0.075	-5.5776	8.37779e-07	1.24926e-05	--	-	-	-	-	-	-	-	-
MSTRG.28364	450	609	576	786	703	761	177	246	229	236	285	517	2.52	2.77	3.33	4.43	4.16	5.34	1.41	1.88	1.77	1.52	1.9	2.75	3.75833	1.87167	-1.0058	8.49134e-07	1.26303e-05	--	-	-	-	-	-	-	-	-
ENSGALG00000052108	30	14	5	13	25	18	36	46	37	48	76	41	0.37	0.14	0.06	0.16	0.31	0.28	0.62	0.72	0.63	0.68	1.06	0.46	0.22	0.695	1.6595	8.97178e-07	1.32702e-05	pol	XP_031756329.1 uncharacterized protein LOC101735039 [Xenopus tropicalis]	-	-	-	-	-	GO:0003676//nucleic acid binding;GO:0003723//RNA binding;GO:0003887//DNA-directed DNA polymerase activity;GO:0004190//aspartic-type endopeptidase activity;GO:0004523//RNA-DNA hybrid ribonuclease activity;GO:0016787//hydrolase activity	GO:0006310//DNA recombination;GO:0006508//proteolysis;GO:0015074//DNA integration;GO:0044260//cellular macromolecule metabolic process;GO:0046718//viral entry into host cell;GO:0071897//DNA biosynthetic process;GO:0090502//RNA phosphodiester bond hydrolysis, endonucleolytic
MSTRG.18929	161	188	254	197	289	258	71	66	92	97	76	144	2.1	1.98	3.43	2.56	3.83	4.15	1.31	1.11	1.67	1.46	1.14	1.74	3.00833	1.405	-1.0984	9.20672e-07	1.35671e-05	--	-	-	-	-	-	-	-	-
MSTRG.27404	22	25	43	27	79	73	8	9	2	5	0	8	0.38	0.35	0.77	0.46	1.44	1.59	0.2	0.2	0.05	0.1	0	0.13	0.831667	0.113333	-2.8754	9.4246e-07	1.3841e-05	--	-	-	-	-	-	-	-	-
MSTRG.24665	162	186	193	207	291	244	54	75	57	71	77	169	3.22	2.99	3.97	4.09	5.87	5.98	1.52	1.91	1.58	1.62	1.75	3.11	4.35333	1.915	-1.1848	9.48201e-07	1.39124e-05	--	XP_025004078.2 RNA-binding protein 33 isoform X6 [Gallus gallus]	-	-	-	-	-	-	-
MSTRG.21331	0	2	0	2	0	2	6	12	8	15	15	6	0	0.06	0	0.07	0	0.09	0.3	0.54	0.39	0.59	0.58	0.2	0.0366667	0.433333	3.5629	9.65618e-07	1.4107e-05	pol	CAA42505.1 pol, partial [Gallus gallus]	-	-	-	-	-	-	-
MSTRG.19656	0	0	0	0	13	3	61	65	70	88	99	48	0	0	0	0	0.46	0.13	3.02	2.93	3.42	3.55	3.98	1.56	0.0983333	3.07667	4.9675	9.89515e-07	1.44197e-05	--	-	-	-	-	-	-	-	-
MSTRG.28424	48	46	37	79	125	102	153	115	147	198	159	254	1.65	1.28	1.31	2.7	4.36	4.32	7.42	5.07	7.03	7.82	6.26	8.06	2.60333	6.94333	1.4153	9.90048e-07	1.44197e-05	--	-	-	-	-	-	-	-	-
ENSGALG00000007003	71	119	140	83	117	101	25	36	40	50	47	55	1.31	1.77	2.66	1.52	2.18	2.29	0.65	0.85	1.02	1.06	0.99	0.93	1.955	0.916667	-1.0927	1.00266e-06	1.45766e-05	ST3GAL4	CMP-N-acetylneuraminate-beta-galactosamide-alpha-2,3-sialyltransferase 4-like [Source:NCBI gene;Acc:771388]	Metabolism;Metabolism	Global and overview maps;Glycan biosynthesis and metabolism	ko01100//Metabolic pathways;ko00601//Glycosphingolipid biosynthesis - lacto and neolacto series	K03494;K03494	-	GO:0008373//sialyltransferase activity	GO:0006486//protein glycosylation
ENSGALG00000049034	253	337	262	104	121	102	60	45	49	68	63	85	3.35	3.6	3.58	1.37	1.62	1.66	1.12	0.76	0.9	1.03	0.95	1.04	2.53	0.966667	-1.388	1.02885e-06	1.49311e-05	MAP10	microtubule associated protein 10 [Source:NCBI gene;Acc:101747480]	-	-	-	-	-	GO:0008017//microtubule binding	GO:0000226//microtubule cytoskeleton organization
MSTRG.11227	89	110	113	65	170	105	26	18	27	39	45	63	1.04	1.12	1.25	1.46	1.75	1.89	0.83	0.14	0.71	0.67	0.61	0.71	1.41833	0.611667	-1.2134	1.03716e-06	1.50165e-05	--	-	-	-	-	-	-	-	-
MSTRG.16219	22	34	13	23	40	21	46	49	28	57	47	59	0.79	0.99	0.48	0.82	1.46	0.93	2.33	2.26	1.4	2.35	1.93	1.96	0.911667	2.03833	1.1608	1.03781e-06	1.50165e-05	--	-	-	-	-	-	-	-	-
ENSGALG00000019553	62	34	29	30	185	14	2	6	4	7	12	7	1.07	0.49	0.53	0.54	3.27	0.3	0.05	0.13	0.1	0.15	0.24	0.11	1.03333	0.13	-2.9907	1.0409e-06	1.50496e-05	SERPINB10B	serpin peptidase inhibitor, clade B (ovalbumin), member 10 B [Source:NCBI gene;Acc:395715]	Human Diseases	Infectious disease: parasitic	ko05146//Amoebiasis	K13963	GO:0000785//chromatin;GO:0005615//extracellular space;GO:0005634//nucleus;GO:0005654//nucleoplasm;GO:0005694//chromosome	GO:0003677//DNA binding;GO:0004867//serine-type endopeptidase inhibitor activity;GO:0030414//peptidase inhibitor activity;GO:0031490//chromatin DNA binding	GO:0006325//chromatin organization;GO:0010466//negative regulation of peptidase activity;GO:0010951//negative regulation of endopeptidase activity;GO:0030261//chromosome condensation;GO:0043362//nucleate erythrocyte maturation
MSTRG.29697	50	56	55	61	141	108	14	6	9	23	23	32	0.91	0.81	1.01	1.05	2.51	2.36	0.33	0.15	0.23	0.48	0.48	0.49	1.44167	0.36	-2.0017	1.04953e-06	1.51652e-05	--	-	-	-	-	-	-	-	-
MSTRG.6355	24	39	40	42	69	62	8	13	9	8	11	21	0.56	0.73	0.96	0.97	1.62	1.77	0.26	0.39	0.29	0.21	0.29	0.45	1.10167	0.315	-1.8063	1.0528e-06	1.52033e-05	--	-	-	-	-	-	-	-	-
MSTRG.27580	40	58	65	81	25	77	11	7	10	15	16	28	0.4	0.47	0.67	0.8	0.25	0.95	0.15	0.09	0.14	0.17	0.18	0.26	0.59	0.165	-1.8382	1.066e-06	1.53659e-05	--	-	-	-	-	-	-	-	-
ENSGALG00000054102	303	195	162	454	453	292	578	499	576	556	596	659	5.33	2.77	2.95	7.93	8.09	6.33	14.35	11.28	14.09	11.23	12.01	10.71	5.56667	12.2783	1.1412	1.07207e-06	1.54441e-05	gag-pol	XP_014810274.1 PREDICTED: uncharacterized protein LOC106895380 [Calidris pugnax]	-	-	-	-	-	GO:0003676//nucleic acid binding;GO:0004523//RNA-DNA hybrid ribonuclease activity	GO:0015074//DNA integration;GO:0044260//cellular macromolecule metabolic process;GO:0090502//RNA phosphodiester bond hydrolysis, endonucleolytic
MSTRG.993	47	74	76	44	47	45	18	16	16	14	9	35	0.59	0.75	0.99	0.55	0.6	0.7	0.32	0.26	0.28	0.2	0.13	0.41	0.696667	0.266667	-1.3854	1.07789e-06	1.5509e-05	--	-	-	-	-	-	-	-	-
MSTRG.27948	136	193	273	96	108	106	29	48	42	53	34	87	1.77	1.77	3.5	1.73	1.68	2.13	0.67	1.11	0.95	0.96	0.63	1.38	2.09667	0.95	-1.1421	1.08412e-06	1.55705e-05	--	-	-	-	-	-	-	-	-
MSTRG.31584	22	36	22	20	36	22	43	37	43	39	35	71	0.26	0.35	0.27	0.24	0.44	0.33	0.72	0.57	0.71	0.54	0.47	0.79	0.315	0.633333	1.0076	1.08854e-06	1.56245e-05	gag-pol	XP_040526573.1 uncharacterized protein LOC107052288 [Gallus gallus]	-	-	-	-	-	-	-
MSTRG.14302	6	25	22	11	18	21	45	40	32	51	40	32	0.14	0.49	0.55	0.26	0.44	0.62	1.57	1.27	1.08	1.45	1.12	0.72	0.416667	1.20167	1.5281	1.09446e-06	1.56846e-05	gag	XP_040523744.1 uncharacterized protein LOC121110362 isoform X3 [Gallus gallus]	-	-	-	-	-	-	-
MSTRG.31768	95	134	99	153	87	130	43	41	46	34	39	77	1.62	1.84	1.74	2.59	1.51	2.73	1.04	0.9	1.09	0.67	0.76	1.21	2.005	0.945	-1.0852	1.09571e-06	1.56896e-05	--	XP_048804955.1 serine/threonine-protein kinase VRK1 isoform X1 [Lagopus muta]	-	-	-	-	-	-	-
MSTRG.30718	3	2	2	17	73	55	0	0	0	1	0	0	0.2	0.12	0.12	1.08	4.88	4.41	0	0	0	0.08	0	0	1.80167	0.0133333	-7.0782	1.1008e-06	1.5753e-05	--	-	-	-	-	-	-	-	-
MSTRG.3315	47	82	52	96	74	88	21	19	23	26	32	36	0.56	0.78	0.64	1.13	0.89	1.28	0.35	0.29	0.38	0.35	0.43	0.39	0.88	0.365	-1.2696	1.12674e-06	1.60855e-05	--	-	-	-	-	-	-	-	-
MSTRG.5671	28	17	24	0	0	1	215	250	192	182	202	151	0.37	0.18	0.33	0	0	0.02	3.97	4.18	3.49	2.74	3.02	1.82	0.15	3.20333	4.4165	1.14012e-06	1.62666e-05	gag	XP_046761090.1 uncharacterized protein LOC107057342 [Gallus gallus]	-	-	-	-	-	-	-
ENSGALG00000047338	76	78	47	48	43	29	108	91	83	61	97	98	1.56	1.29	1	0.98	0.9	0.73	3.13	2.4	2.37	1.44	2.28	1.86	1.07667	2.24667	1.0612	1.15044e-06	1.63942e-05	LAMC3	XP_415462.6 LOW QUALITY PROTEIN: laminin subunit gamma-3 [Gallus gallus]	Human Diseases;Environmental Information Processing;Human Diseases;Cellular Processes;Human Diseases;Human Diseases;Environmental Information Processing;Human Diseases	Cancer: overview;Signal transduction;Infectious disease: viral;Cellular community - eukaryotes;Infectious disease: parasitic;Infectious disease: parasitic;Signaling molecules and interaction;Cancer: specific types	ko05200//Pathways in cancer;ko04151//PI3K-Akt signaling pathway;ko05165//Human papillomavirus infection;ko04510//Focal adhesion;ko05146//Amoebiasis;ko05145//Toxoplasmosis;ko04512//ECM-receptor interaction;ko05222//Small cell lung cancer	K06247;K06247;K06247;K06247;K06247;K06247;K06247;K06247	GO:0005604//basement membrane	-	GO:0009887//organ morphogenesis;GO:0009888//tissue development;GO:0016477//cell migration;GO:0034446//substrate adhesion-dependent cell spreading
MSTRG.12779	40	63	76	100	143	89	25	11	22	18	9	36	0.74	0.93	1.46	1.82	2.67	2.02	0.66	0.26	0.57	0.38	0.18	0.62	1.60667	0.445	-1.8522	1.16655e-06	1.65445e-05	--	-	-	-	-	-	-	-	-
MSTRG.760	26	88	61	35	48	18	127	115	89	72	121	79	0.45	1.23	1.17	0.6	0.76	0.38	3.19	2.66	2.18	1.32	2.46	1.34	0.765	2.19167	1.5185	1.1786e-06	1.66856e-05	--	KAF1487017.1 Otoconin-90, partial [Megadyptes antipodes antipodes]	-	-	-	-	-	-	-
ENSGALG00000016055	82	132	121	64	54	40	100	115	118	160	166	164	1.3	1.68	1.97	1.01	0.87	0.78	2.23	2.31	2.56	2.88	2.99	2.39	1.26833	2.56	1.0132	1.18091e-06	1.67084e-05	KCNJ15	potassium inwardly rectifying channel subfamily J member 15 [Source:NCBI gene;Acc:427984]	Organismal Systems	Digestive system	ko04971//Gastric acid secretion	K05008	GO:0016020//membrane;GO:0016021//integral component of membrane	GO:0005242//inward rectifier potassium channel activity	GO:0006813//potassium ion transport
MSTRG.8285	46	38	25	85	34	64	5	7	7	17	14	15	1.13	0.74	0.63	2.06	0.85	1.91	0.18	0.22	0.24	0.47	0.39	0.34	1.22	0.306667	-1.9921	1.19853e-06	1.68974e-05	--	-	-	-	-	-	-	-	-
MSTRG.1693	40	52	24	41	51	48	10	12	13	11	14	23	0.67	0.7	0.42	0.68	0.87	0.99	0.24	0.26	0.3	0.21	0.27	0.36	0.721667	0.273333	-1.4007	1.22985e-06	1.73081e-05	--	PKU32234.1 reverse hypothetical protein [Limosa lapponica baueri]	-	-	-	-	-	-	-
ENSGALG00000050603	23	21	10	16	20	8	1	4	0	2	2	3	0.54	0.41	0.26	0.38	0.48	0.24	0.03	0.12	0	0.05	0.05	0.07	0.385	0.0533333	-2.8517	1.23597e-06	1.73634e-05	--	XP_025001747.1 LOW QUALITY PROTEIN: zinc finger protein 91-like [Gallus gallus]	-	-	-	-	GO:0005654//nucleoplasm	GO:0000978//RNA polymerase II core promoter proximal region sequence-specific DNA binding;GO:0001227//transcriptional repressor activity, RNA polymerase II transcription regulatory region sequence-specific binding	GO:0000122//negative regulation of transcription from RNA polymerase II promoter;GO:0006357//regulation of transcription from RNA polymerase II promoter
MSTRG.30516	79	352	185	128	157	123	232	270	300	335	272	336	0.68	2.46	1.65	1.1	1.37	1.34	2.86	3	3.64	3.33	2.69	2.68	1.43333	3.03333	1.0815	1.23837e-06	1.73817e-05	ERVK-25	XP_048786334.1 uncharacterized protein LOC125686416 isoform X1 [Lagopus muta]	-	-	-	-	-	-	-
MSTRG.19158	19	25	26	31	18	29	5	4	4	4	6	12	0.48	0.51	0.68	0.78	0.46	0.91	0.18	0.13	0.14	0.12	0.17	0.28	0.636667	0.17	-1.905	1.24216e-06	1.7399e-05	--	-	-	-	-	-	-	-	-
MSTRG.9949	49	95	90	61	162	104	15	22	26	33	31	40	0.49	0.77	0.93	0.61	1.65	1.29	0.21	0.28	0.36	0.38	0.36	0.37	0.956667	0.326667	-1.5502	1.31646e-06	1.83532e-05	--	-	-	-	-	-	-	-	-
MSTRG.22625	40	52	41	22	32	25	73	50	51	57	52	65	0.7	0.73	0.75	0.38	0.58	0.53	1.81	1.13	1.26	1.15	1.04	1.06	0.611667	1.24167	1.0215	1.34468e-06	1.86811e-05	--	XP_048795793.1 uncharacterized protein LOC125690993 [Lagopus muta]	-	-	-	-	-	-	-
ENSGALG00000005857	253	139	139	173	148	147	66	54	56	52	76	108	4.03	1.79	2.29	2.74	2.39	2.89	1.49	1.11	1.24	0.95	1.39	1.59	2.68833	1.295	-1.0538	1.36449e-06	1.89043e-05	ALOX5	arachidonate 5-lipoxygenase [Source:NCBI gene;Acc:423769]	Metabolism;Organismal Systems;Human Diseases;Organismal Systems;Metabolism;Organismal Systems	Global and overview maps;Immune system;Infectious disease: parasitic;Nervous system;Lipid metabolism;Endocrine system	ko01100//Metabolic pathways;ko04664//Fc epsilon RI signaling pathway;ko05145//Toxoplasmosis;ko04726//Serotonergic synapse;ko00590//Arachidonic acid metabolism;ko04913//Ovarian steroidogenesis	K00461;K00461;K00461;K00461;K00461;K00461	GO:0005635//nuclear envelope;GO:0005641//nuclear envelope lumen;GO:0005654//nucleoplasm;GO:0005829//cytosol;GO:0016363//nuclear matrix;GO:0031965//nuclear membrane;GO:0048471//perinuclear region of cytoplasm	GO:0004051//arachidonate 5-lipoxygenase activity;GO:0005506//iron ion binding;GO:0005515//protein binding;GO:0016702//oxidoreductase activity, acting on single donors with incorporation of molecular oxygen, incorporation of two atoms of oxygen;GO:0046872//metal ion binding	GO:0002232//leukocyte chemotaxis involved in inflammatory response;GO:0019370//leukotriene biosynthetic process;GO:0050727//regulation of inflammatory response;GO:0050728//negative regulation of inflammatory response;GO:1901753//leukotriene A4 biosynthetic process;GO:1903426//regulation of reactive oxygen species biosynthetic process;GO:2001301//lipoxin biosynthetic process
MSTRG.28536	65	114	118	269	179	197	23	22	36	54	44	73	0.43	0.61	0.81	1.79	1.21	1.62	0.22	0.19	0.33	0.41	0.34	0.45	1.07833	0.323333	-1.7377	1.36781e-06	1.89333e-05	--	-	-	-	-	-	-	-	-
ENSGALG00000006805	2294	1427	1091	961	948	911	383	448	492	509	551	786	57.58	29.7	28.98	24.67	24.61	29.25	13.92	14.63	17.52	14.83	16.11	18.85	32.465	15.9767	-1.0229	1.36842e-06	1.89333e-05	PLSCR1	phospholipid scramblase 1 [Source:NCBI gene;Acc:424883]	-	-	-	-	GO:0005634//nucleus;GO:0005654//nucleoplasm;GO:0005730//nucleolus;GO:0005737//cytoplasm;GO:0005794//Golgi apparatus;GO:0005829//cytosol;GO:0005886//plasma membrane;GO:0005887//integral component of plasma membrane;GO:0045121//membrane raft;GO:0048471//perinuclear region of cytoplasm	GO:0000287//magnesium ion binding;GO:0001228//transcriptional activator activity, RNA polymerase II transcription regulatory region sequence-specific binding;GO:0001618//virus receptor activity;GO:0004518//nuclease activity;GO:0005154//epidermal growth factor receptor binding;GO:0005509//calcium ion binding;GO:0008270//zinc ion binding;GO:0017124//SH3 domain binding;GO:0017128//phospholipid scram…	GO:0006915//apoptotic process;GO:0010288//response to lead ion;GO:0010628//positive regulation of gene expression;GO:0017121//phospholipid scrambling;GO:0035456//response to interferon-beta;GO:0045071//negative regulation of viral genome replication;GO:0045089//positive regulation of innate immune response;GO:0045944//positive regulation of transcription from RNA polymerase II promoter;GO:0050765…
ENSGALG00000048325	49	24	20	27	44	34	61	47	59	75	60	71	0.9	0.36	0.38	0.49	0.8	0.76	1.55	1.1	1.49	1.56	1.24	1.2	0.615	1.35667	1.1414	1.38776e-06	1.91898e-05	GBP	guanylate binding protein [Source:NCBI gene;Acc:395366]	Organismal Systems	Immune system	ko04621//NOD-like receptor signaling pathway	K20899	-	GO:0003924//GTPase activity;GO:0005525//GTP binding	-
MSTRG.24601	49	71	57	56	48	54	14	15	21	24	19	41	1.09	1.3	1.31	1.22	1.04	1.36	0.47	0.42	0.62	0.66	0.48	0.82	1.22	0.578333	-1.0769	1.39412e-06	1.92553e-05	--	-	-	-	-	-	-	-	-
MSTRG.25957	50	63	36	88	72	82	18	21	18	17	17	34	1.11	1.13	0.83	1.96	1.63	2.26	0.57	0.6	0.56	0.44	0.44	0.7	1.48667	0.551667	-1.4302	1.39493e-06	1.92554e-05	--	-	-	-	-	-	-	-	-
MSTRG.1612	22	21	12	25	20	20	1	3	3	1	7	7	0.91	0.7	0.51	1.03	0.84	1.02	0.06	0.16	0.17	0.05	0.33	0.27	0.835	0.173333	-2.2682	1.43361e-06	1.97337e-05	--	XP_015142870.2 uncharacterized protein LOC100858131 [Gallus gallus]	-	-	-	-	-	-	-
MSTRG.24488	10	19	14	17	7	17	2	1	2	1	1	1	0.4	0.61	0.58	0.67	0.28	0.83	0.11	0.05	0.11	0.05	0.05	0.04	0.561667	0.0683333	-3.0391	1.449e-06	1.99208e-05	--	-	-	-	-	-	-	-	-
MSTRG.18091	48	44	43	5	17	7	4	2	0	1	1	3	1.65	1.22	1.53	0.17	0.58	0.3	0.19	0.1	0	0.04	0.04	0.1	0.908333	0.0783333	-3.5355	1.4522e-06	1.99533e-05	--	-	-	-	-	-	-	-	-
MSTRG.435	19	32	30	27	42	19	6	8	5	6	6	13	1.06	1.44	1.73	1.49	2.37	1.3	0.47	0.57	0.39	0.38	0.38	0.67	1.565	0.476667	-1.7151	1.49087e-06	2.0461e-05	--	-	-	-	-	-	-	-	-
MSTRG.21376	0	0	0	2	0	4	8	9	8	16	11	10	0	0	0	0.17	0	0.42	0.96	0.99	0.95	1.57	1.07	0.79	0.0983333	1.055	3.4234	1.49788e-06	2.05454e-05	--	XP_046760773.1 uncharacterized protein LOC121107837 isoform X6 [Gallus gallus]	-	-	-	-	-	-	-
MSTRG.25710	167	226	178	228	354	285	58	83	79	103	93	156	2.41	2.63	2.54	2.9	4.6	4.69	1.06	1.41	1.49	1.59	1.44	1.88	3.295	1.47833	-1.1563	1.50135e-06	2.0581e-05	--	XP_055568651.1 uncharacterized protein LOC129736265 isoform X3 [Falco cherrug]	-	-	-	-	-	-	-
ENSGALG00000014030	80	100	107	136	123	122	24	38	40	53	46	72	1.26	1.27	1.74	2.12	1.96	2.36	0.53	0.77	0.87	0.96	0.83	1.05	1.785	0.835	-1.0961	1.50221e-06	2.0581e-05	DNAI7	cancer susceptibility candidate 1 [Source:NCBI gene;Acc:418206]	-	-	-	-	-	-	-
ENSGALG00000009349	100	123	67	55	92	56	29	15	27	22	25	54	1.55	1.54	1.08	0.85	1.45	1.07	0.64	0.3	0.58	0.39	0.44	0.78	1.25667	0.521667	-1.2684	1.52316e-06	2.08252e-05	SLC7A14	solute carrier family 7 member 14 [Source:NCBI gene;Acc:424989]	-	-	-	-	GO:0005654//nucleoplasm;GO:0005829//cytosol;GO:0005886//plasma membrane;GO:0016020//membrane;GO:0043231//intracellular membrane-bounded organelle	GO:0022857//transmembrane transporter activity	GO:0055085//transmembrane transport
MSTRG.30361	25	16	12	33	41	30	46	47	48	63	53	70	1.23	0.64	0.6	1.65	1.97	1.81	3.55	3.08	3.42	3.82	3.06	3.42	1.31667	3.39167	1.3651	1.52354e-06	2.08252e-05	--	XP_046793620.1 serine/arginine repetitive matrix protein 1-like, partial [Gallus gallus]	-	-	-	-	-	-	-
MSTRG.29347	49	47	66	42	162	64	13	15	12	14	16	32	0.41	0.32	0.57	0.35	1.37	0.66	0.15	0.16	0.14	0.13	0.15	0.25	0.613333	0.163333	-1.9089	1.57743e-06	2.14878e-05	--	-	-	-	-	-	-	-	-
MSTRG.19940	17	17	9	19	5	14	1	0	1	0	0	1	0.55	0.45	0.3	0.62	0.17	0.56	0.05	0	0.05	0	0	0.03	0.441667	0.0216667	-4.3494	1.59248e-06	2.16804e-05	--	-	-	-	-	-	-	-	-
ENSGALG00000053130	8	12	5	3	11	7	23	23	22	11	20	25	0.33	0.4	0.21	0.12	0.46	0.35	1.32	1.2	1.25	0.52	0.93	0.94	0.311667	1.02667	1.7199	1.6822e-06	2.27845e-05	MYOZ3	myozenin 3 [Source:NCBI gene;Acc:416271]	-	-	-	-	GO:0030018//Z disc	-	-
ENSGALG00000040021	37	90	76	33	49	23	7	6	11	18	6	22	0.61	1.19	1.29	0.54	0.82	0.47	0.16	0.13	0.25	0.34	0.11	0.33	0.82	0.22	-1.8981	1.68624e-06	2.28131e-05	HOXA11	homeobox A11 [Source:NCBI gene;Acc:395327]	Human Diseases	Cancer: overview	ko05202//Transcriptional misregulation in cancer	K21951	GO:0005634//nucleus;GO:0005654//nucleoplasm;GO:0005667//transcription factor complex;GO:0032991//macromolecular complex;GO:0032993//protein-DNA complex	GO:0000978//RNA polymerase II core promoter proximal region sequence-specific DNA binding;GO:0000981//RNA polymerase II transcription factor activity, sequence-specific DNA binding;GO:0003677//DNA binding;GO:1990837//sequence-specific double-stranded DNA binding	GO:0001501//skeletal system development;GO:0001656//metanephros development;GO:0001658//branching involved in ureteric bud morphogenesis;GO:0001759//organ induction;GO:0006355//regulation of transcription, DNA-templated;GO:0006357//regulation of transcription from RNA polymerase II promoter;GO:0007283//spermatogenesis;GO:0007338//single fertilization;GO:0007501//mesodermal cell fate specification…
MSTRG.26012	101	125	78	47	48	65	19	31	19	7	10	28	2.2	2.2	1.76	1.01	1.04	1.74	0.58	0.87	0.58	0.18	0.24	0.56	1.65833	0.501667	-1.7249	1.69412e-06	2.28678e-05	--	XP_025006552.1 serine/threonine-protein kinase VRK1 isoform X4 [Gallus gallus]	-	-	-	-	-	-	-
ENSGALG00000052158	49	203	90	229	380	259	696	709	624	629	819	558	0.54	1.79	1.02	2.5	4.23	3.49	10.77	9.98	9.52	7.92	10.29	5.65	2.26167	9.02167	1.996	1.69412e-06	2.28678e-05	pol	XP_028649172.1 uncharacterized protein LOC114645493 [Erpetoichthys calabaricus]	-	-	-	-	-	GO:0003676//nucleic acid binding;GO:0003723//RNA binding;GO:0003887//DNA-directed DNA polymerase activity;GO:0004190//aspartic-type endopeptidase activity;GO:0004523//RNA-DNA hybrid ribonuclease activity;GO:0016787//hydrolase activity	GO:0006310//DNA recombination;GO:0006508//proteolysis;GO:0015074//DNA integration;GO:0044260//cellular macromolecule metabolic process;GO:0046718//viral entry into host cell;GO:0071897//DNA biosynthetic process;GO:0090502//RNA phosphodiester bond hydrolysis, endonucleolytic
MSTRG.6217	105	150	154	57	175	121	36	35	37	36	47	77	1.19	1.47	2.01	1.01	1.66	1.94	0.77	0.66	0.74	0.44	0.74	0.82	1.54667	0.695	-1.1541	1.79443e-06	2.40444e-05	--	XP_021256053.1 C-terminal-binding protein 2 isoform X2 [Numida meleagris]	-	-	-	-	-	-	-
MSTRG.17258	76	106	78	98	137	107	32	34	37	43	34	69	0.34	0.38	0.36	0.43	0.62	0.59	0.2	0.2	0.23	0.22	0.17	0.28	0.453333	0.216667	-1.0651	1.84731e-06	2.45921e-05	--	-	-	-	-	-	-	-	-
MSTRG.24495	41	37	54	39	56	57	4	9	12	11	16	29	1.31	0.95	1.84	1.09	1.58	1.7	0.1	0.36	0.46	0.36	0.38	0.67	1.41167	0.388333	-1.862	1.85795e-06	2.47007e-05	--	-	-	-	-	-	-	-	-
ENSGALG00000028682	103	130	104	126	54	77	19	26	23	36	33	75	1.39	1.42	1.45	1.7	0.74	1.28	0.36	0.45	0.43	0.56	0.51	0.94	1.33	0.541667	-1.2959	1.93189e-06	2.55979e-05	CBLN2	cerebellin 2 precursor [Source:NCBI gene;Acc:421019]	-	-	-	-	GO:0005615//extracellular space	GO:0005515//protein binding	GO:0050808//synapse organization;GO:0051965//positive regulation of synapse assembly;GO:0098814//spontaneous synaptic transmission;GO:0099558//maintenance of synapse structure
ENSGALG00000050515	24	4	7	12	20	16	75	29	51	63	28	41	2.48	0.33	0.75	1.23	2.1	2.04	10.95	3.85	7.34	7.48	3.32	3.92	1.48833	6.14333	2.0453	1.93515e-06	2.56268e-05	IGHA1	collagen alpha-2(IV) chain-like [Source:NCBI gene;Acc:107051274]	Environmental Information Processing;Environmental Information Processing;Human Diseases;Human Diseases;Human Diseases;Human Diseases;Human Diseases;Cellular Processes;Human Diseases;Environmental Information Processing;Organismal Systems;Environmental Information Processing;Human Diseases;Organismal Systems;Organismal Systems;Human Diseases;Human Diseases;Human Diseases;Organismal Systems;Human …	Signal transduction;Signal transduction;Infectious disease: viral;Infectious disease: viral;Infectious disease: bacterial;Cancer: overview;Infectious disease: bacterial;Transport and catabolism;Infectious disease: bacterial;Signal transduction;Immune system;Signal transduction;Immune disease;Immune system;Immune system;Infectious disease: parasitic;Cardiovascular disease;Immune disease;Immune sys…	ko04151//PI3K-Akt signaling pathway;ko04020//Calcium signaling pathway;ko05169//Epstein-Barr virus infection;ko05171//Coronavirus disease - COVID-19;ko05130//Pathogenic Escherichia coli infection;ko05202//Transcriptional misregulation in cancer;ko05152//Tuberculosis;ko04145//Phagosome;ko05135//Yersinia infection;ko04072//Phospholipase D signaling pathway;ko04613//Neutrophil extracellular trap for…	K06856;K06856;K06856;K06856;K06856;K06856;K06856;K06856;K06856;K06856;K06856;K06856;K06856;K06856;K06856;K06856;K06856;K06856;K06856;K06856;K06856;K06856;K06856;K06856;K06856;K06856;K06856;K06856;K06856;K06856	-	-	-
MSTRG.17793	117	190	150	215	302	187	55	69	69	75	74	121	3.66	4.54	4.82	6.45	9.02	7.09	2.41	2.64	2.8	2.58	2.51	3.44	5.93	2.73	-1.1191	1.96453e-06	2.59435e-05	--	XP_048788677.1 gem-associated protein 7 isoform X1 [Lagopus muta]	-	-	-	-	-	-	-
MSTRG.14933	115	147	87	59	114	75	18	11	26	20	15	74	0.97	1	0.76	0.49	0.97	0.78	0.21	0.12	0.3	0.19	0.14	0.57	0.828333	0.255	-1.6997	1.9728e-06	2.60238e-05	--	-	-	-	-	-	-	-	-
ENSGALG00000037735	23	34	18	25	21	13	42	39	36	33	36	39	2.09	2.49	1.69	2.26	1.94	1.46	5.39	4.55	4.55	3.44	3.75	3.27	1.98833	4.15833	1.0644	1.99033e-06	2.6226e-05	CenpA	centromere protein A [Source:NCBI gene;Acc:100113359]	-	-	-	-	GO:0000775//chromosome, centromeric region;GO:0000776//kinetochore;GO:0000779//condensed chromosome, centromeric region;GO:0000786//nucleosome;GO:0005634//nucleus;GO:0005654//nucleoplasm;GO:0005694//chromosome;GO:0043505//CENP-A containing nucleosome	GO:0003677//DNA binding;GO:0005515//protein binding;GO:0046982//protein heterodimerization activity	GO:0000132//establishment of mitotic spindle orientation;GO:0000281//mitotic cytokinesis;GO:0051382//kinetochore assembly;GO:0071459//protein localization to chromosome, centromeric region
MSTRG.26508	27	20	10	12	15	5	2	1	1	0	0	2	2	1.17	0.77	0.88	1.12	0.48	0.23	0.11	0.11	0	0	0.15	1.07	0.1	-3.4195	2.03623e-06	2.67568e-05	--	POI24913.1 hypothetical protein CIB84_011337, partial [Bambusicola thoracicus]	-	-	-	-	-	-	-
MSTRG.6767	174	180	194	113	99	120	52	52	45	71	43	100	5.03	4.32	5.95	1.9	1.8	2.39	1.68	1.45	1.27	1.39	0.89	1.96	3.565	1.44	-1.3078	2.04967e-06	2.69184e-05	--	-	-	-	-	-	-	-	-
ENSGALG00000005839	5	1	1	2	0	2	5	10	9	17	13	12	0.13	0.02	0.03	0.05	0	0.06	0.18	0.33	0.32	0.5	0.38	0.28	0.0483333	0.331667	2.7786	2.0661e-06	2.71043e-05	ARID3C	AT-rich interaction domain 3C [Source:NCBI gene;Acc:100858693]	-	-	-	-	GO:0005634//nucleus;GO:0005737//cytoplasm;GO:0045121//membrane raft	GO:0003677//DNA binding;GO:0003682//chromatin binding	GO:0045944//positive regulation of transcription from RNA polymerase II promoter
MSTRG.7379	36	39	41	22	30	18	6	9	3	12	3	13	1.55	1.35	1.82	0.94	1.31	0.95	0.36	0.5	0.18	0.59	0.15	0.52	1.32	0.383333	-1.7839	2.13296e-06	2.7828e-05	--	-	-	-	-	-	-	-	-
ENSGALG00000050937	59	69	46	40	21	24	61	71	65	109	80	74	4.71	4.44	3.79	3.17	1.7	2.36	6.87	7.27	7.21	9.99	7.31	5.45	3.36167	7.35	1.1286	2.20996e-06	2.87537e-05	UXT	ubiquitously expressed prefoldin like chaperone [Source:NCBI gene;Acc:112530998]	-	-	-	-	-	-	-
ENSGALG00000007269	90	120	98	17	22	15	6	5	11	7	5	14	2.32	2.5	2.61	0.44	0.58	0.48	0.22	0.17	0.39	0.21	0.15	0.33	1.48833	0.245	-2.6028	2.21465e-06	2.87989e-05	GABRA3	gamma-aminobutyric acid type A receptor alpha3 subunit [Source:NCBI gene;Acc:422289]	Environmental Information Processing;Organismal Systems;Human Diseases;Organismal Systems;Organismal Systems;Human Diseases	Signaling molecules and interaction;Nervous system;Substance dependence;Nervous system;Sensory system;Substance dependence	ko04080//Neuroactive ligand-receptor interaction;ko04723//Retrograde endocannabinoid signaling;ko05032//Morphine addiction;ko04727//GABAergic synapse;ko04742//Taste transduction;ko05033//Nicotine addiction	K05175;K05175;K05175;K05175;K05175;K05175	GO:0016020//membrane;GO:0016021//integral component of membrane	GO:0004888//transmembrane signaling receptor activity;GO:0004890//GABA-A receptor activity;GO:0005216//ion channel activity;GO:0005230//extracellular ligand-gated ion channel activity	GO:0006811//ion transport;GO:0034220//ion transmembrane transport
MSTRG.11542	26	38	33	23	47	33	10	7	8	9	9	17	0.4	0.47	0.53	0.35	0.74	0.63	0.22	0.14	0.17	0.16	0.16	0.24	0.52	0.181667	-1.5172	2.22829e-06	2.89605e-05	--	-	-	-	-	-	-	-	-
MSTRG.29991	5	18	12	1	8	3	23	19	22	19	26	32	0.03	0.07	0.06	0.01	0.04	0.02	0.16	0.12	0.16	0.11	0.15	0.15	0.0383333	0.141667	1.8858	2.2319e-06	2.89915e-05	--	-	-	-	-	-	-	-	-
MSTRG.22514	51	46	47	40	70	45	20	13	12	9	12	30	0.68	0.5	0.65	0.53	0.95	0.74	0.38	0.22	0.22	0.14	0.18	0.37	0.675	0.251667	-1.4234	2.27364e-06	2.94855e-05	--	-	-	-	-	-	-	-	-
MSTRG.27002	12	13	24	5	15	15	1	0	1	0	0	2	0.37	0.32	0.76	0.15	0.47	0.57	0.04	0	0.04	0	0	0.06	0.44	0.0233333	-4.237	2.30049e-06	2.97849e-05	--	-	-	-	-	-	-	-	-
MSTRG.12663	32	45	47	65	62	69	5	8	13	14	22	27	0.61	0.92	0.93	1.24	1.52	1.73	0.2	0.17	0.37	0.29	0.45	0.42	1.15833	0.316667	-1.871	2.47155e-06	3.18609e-05	--	-	-	-	-	-	-	-	-
ENSGALG00000005936	485	548	438	1090	1097	967	237	228	256	229	251	425	8.72	7.97	8.2	20.07	20.64	21.98	5.98	5.41	6.5	4.73	5.33	7.21	14.5967	5.86	-1.3167	2.57143e-06	3.29698e-05	AGTR2	angiotensin II receptor type 2 [Source:NCBI gene;Acc:428708]	Environmental Information Processing;Organismal Systems;Organismal Systems	Signaling molecules and interaction;Circulatory system;Endocrine system	ko04080//Neuroactive ligand-receptor interaction;ko04261//Adrenergic signaling in cardiomyocytes;ko04614//Renin-angiotensin system	K04167;K04167;K04167	GO:0005886//plasma membrane;GO:0016020//membrane;GO:0016021//integral component of membrane	GO:0004930//G-protein coupled receptor activity;GO:0004945//angiotensin type II receptor activity	GO:0001991//regulation of systemic arterial blood pressure by circulatory renin-angiotensin;GO:0002033//vasodilation by angiotensin involved in regulation of systemic arterial blood pressure;GO:0002035//brain renin-angiotensin system;GO:0006954//inflammatory response;GO:0007165//signal transduction;GO:0007166//cell surface receptor signaling pathway;GO:0007186//G-protein coupled receptor signalin…
MSTRG.27950	55	81	54	20	54	29	16	10	12	9	13	19	2.03	2.86	2.19	0.52	2.66	1.21	0.52	0.4	0.47	0.31	0.27	0.63	1.91167	0.433333	-2.1413	2.6275e-06	3.35981e-05	--	-	-	-	-	-	-	-	-
MSTRG.30393	2	3	3	5	6	5	20	18	12	6	12	24	0.17	0.2	0.24	0.4	0.47	0.47	2.08	1.74	1.29	0.55	1.02	1.63	0.325	1.385	2.0914	2.68822e-06	3.43376e-05	--	-	-	-	-	-	-	-	-
MSTRG.30566	25	33	38	25	22	30	8	5	3	11	3	14	0.38	0.41	0.6	0.39	0.34	0.57	0.18	0.11	0.07	0.2	0.05	0.19	0.448333	0.133333	-1.7495	2.6912e-06	3.43573e-05	--	XP_040505893.1 uncharacterized protein LOC107049115 [Gallus gallus]	-	-	-	-	-	-	-
MSTRG.19944	38	33	23	26	46	25	5	5	12	8	10	14	2.32	1.56	1.46	0.98	1.36	1.21	0.15	0.34	0.54	0.34	0.46	0.46	1.48167	0.381667	-1.9568	2.79474e-06	3.54697e-05	--	-	-	-	-	-	-	-	-
MSTRG.20459	230	263	224	443	411	383	87	98	102	160	109	210	2.84	2.63	2.86	5.44	5.16	5.84	1.52	1.56	1.75	2.27	1.54	2.4	4.12833	1.84	-1.1659	2.89026e-06	3.6526e-05	--	XP_048824840.1 antigen WC1.1-like [Lagopus muta]	-	-	-	-	-	-	-
MSTRG.2990	1	0	0	1	1	1	7	5	8	17	10	6	0.02	0	0	0.02	0.02	0.02	0.15	0.1	0.17	0.3	0.18	0.09	0.0133333	0.165	3.6294	2.92386e-06	3.68918e-05	--	-	-	-	-	-	-	-	-
MSTRG.5814	141	137	59	50	25	51	16	4	10	16	1	22	9.29	7.27	4.04	3.3	1.65	4.17	1.44	0.34	0.9	1.22	0.1	1.35	4.95333	0.891667	-2.4738	2.98568e-06	3.76318e-05	--	XP_040535065.1 uncharacterized protein LOC121111492 [Gallus gallus]	-	-	-	-	-	-	-
ENSGALG00000016086	58	84	54	71	41	50	19	31	21	14	22	27	1.8	2.1	1.73	2.19	1.29	1.91	0.83	1.23	0.91	0.5	0.78	0.77	1.83667	0.836667	-1.1344	2.99918e-06	3.7762e-05	EGR4	early growth response 4 [Source:HGNC Symbol;Acc:HGNC:3241]	-	-	-	-	-	GO:0000978//RNA polymerase II core promoter proximal region sequence-specific DNA binding;GO:0000981//RNA polymerase II transcription factor activity, sequence-specific DNA binding	GO:0006357//regulation of transcription from RNA polymerase II promoter
MSTRG.8358	17	20	13	28	18	21	3	8	2	2	1	4	0.86	0.96	0.78	1.58	0.91	1.34	0.27	0.56	0.15	0.12	0.05	0.24	1.07167	0.231667	-2.2097	3.0168e-06	3.79036e-05	radil	POI34138.1 hypothetical protein CIB84_002109 [Bambusicola thoracicus]	-	-	-	-	-	-	-
MSTRG.22229	12	30	26	23	44	25	0	5	4	5	7	10	0.27	0.54	0.6	0.51	0.99	0.69	0	0.14	0.12	0.13	0.18	0.21	0.6	0.13	-2.2065	3.03446e-06	3.80652e-05	--	-	-	-	-	-	-	-	-
ENSGALG00000038884	45	102	80	38	68	60	14	16	19	14	17	45	0.86	1.62	1.65	0.72	1.42	1.48	0.37	0.39	0.51	0.33	0.42	0.85	1.29167	0.478333	-1.4331	3.04172e-06	3.80979e-05	SRL	sarcalumenin [Source:NCBI gene;Acc:396269]	-	-	-	-	-	GO:0005525//GTP binding	-
MSTRG.20413	141	173	150	103	120	84	29	52	42	48	40	108	3.07	2.94	3.36	2.17	2.42	2.18	0.87	1.36	1.23	1.22	0.98	2.16	2.69	1.30333	-1.0454	3.08438e-06	3.85086e-05	--	-	-	-	-	-	-	-	-
MSTRG.19024	76	96	67	58	118	107	17	24	26	33	27	60	0.75	0.76	0.68	0.57	1.18	1.3	0.24	0.3	0.36	0.37	0.3	0.55	0.873333	0.353333	-1.3055	3.12192e-06	3.89568e-05	--	-	-	-	-	-	-	-	-
MSTRG.7750	368	448	538	538	866	678	167	185	159	184	223	435	7.02	6.9	10.61	10.21	16.77	15.95	4.5	4.53	4.22	4.04	4.87	7.67	11.2433	4.97167	-1.1773	3.14595e-06	3.92361e-05	--	-	-	-	-	-	-	-	-
MSTRG.12877	19	17	18	9	19	18	1	4	3	3	1	5	0.62	0.45	0.61	0.32	0.63	0.79	0.05	0.17	0.15	0.11	0.04	0.2	0.57	0.12	-2.2479	3.17902e-06	3.9607e-05	--	-	-	-	-	-	-	-	-
MSTRG.258	35	49	38	62	42	42	14	16	11	15	16	27	1.98	2.36	2.25	2.8	2.46	2.58	1.1	1.18	0.88	1	1.02	1.52	2.405	1.11667	-1.1068	3.21921e-06	4.00239e-05	--	-	-	-	-	-	-	-	-
MSTRG.7127	145	187	129	55	95	49	33	37	34	25	26	43	2.36	2.46	2.17	0.89	1.57	0.98	0.76	0.77	0.77	0.47	0.48	0.65	1.73833	0.65	-1.4192	3.24346e-06	4.02623e-05	--	XP_040502711.1 serine/arginine repetitive matrix protein 1-like isoform X1 [Gallus gallus]	-	-	-	-	-	-	-
MSTRG.23169	62	97	112	98	100	95	26	37	32	43	44	64	1.1	1.38	2.05	1.75	1.79	2.09	0.63	0.81	0.76	0.84	0.88	1.02	1.69333	0.823333	-1.0403	3.28346e-06	4.06738e-05	--	EOA94209.1 hypothetical protein Anapl_16402 [Anas platyrhynchos]	-	-	-	-	-	-	-
MSTRG.2575	169	225	241	313	284	330	83	107	71	89	70	191	1.66	1.78	2.45	3.06	2.83	4	1.15	1.35	0.97	1	0.79	1.73	2.63	1.165	-1.1747	3.37716e-06	4.17043e-05	--	TRZ11632.1 hypothetical protein HGM15179_015478 [Zosterops borbonicus]	-	-	-	-	-	-	-
MSTRG.6302	74	118	144	128	125	121	42	33	34	41	42	93	0.73	0.96	1.51	1.17	1.21	1.48	0.64	0.44	0.48	0.51	0.49	0.85	1.17667	0.568333	-1.0499	3.43722e-06	4.24019e-05	--	POI22541.1 hypothetical protein CIB84_013711 [Bambusicola thoracicus]	-	-	-	-	-	-	-
MSTRG.12068	155	231	224	325	344	310	78	94	74	123	104	174	2.3	2.77	3.44	4.8	5.18	5.68	1.64	1.79	1.53	2.1	1.77	2.39	4.02833	1.87	-1.1071	3.50667e-06	4.31467e-05	--	-	-	-	-	-	-	-	-
MSTRG.25952	41	56	51	54	45	46	10	15	15	14	23	36	2.36	2.64	3.1	3.17	2.66	3.34	0.83	1.12	1.22	0.92	1.55	1.94	2.87833	1.26333	-1.188	3.51894e-06	4.32529e-05	--	-	-	-	-	-	-	-	-
MSTRG.22201	91	118	119	13	32	24	8	5	12	7	10	19	1.04	1.09	1.4	0.15	0.37	0.34	0.13	0.07	0.19	0.09	0.13	0.2	0.731667	0.135	-2.4382	3.54558e-06	4.35579e-05	--	-	-	-	-	-	-	-	-
MSTRG.29893	28	21	40	34	47	47	4	5	7	5	7	22	0.37	0.22	0.55	0.44	0.62	0.76	0.09	0.09	0.14	0.09	0.11	0.29	0.493333	0.135	-1.8696	3.59359e-06	4.41021e-05	--	-	-	-	-	-	-	-	-
MSTRG.7737	19	23	18	22	25	17	4	2	2	8	2	10	0.48	0.48	0.49	0.58	0.65	0.55	0.15	0.07	0.07	0.24	0.06	0.25	0.538333	0.14	-1.9431	3.59852e-06	4.41399e-05	--	XP_040503013.1 uncharacterized protein LOC121106724 [Gallus gallus]	-	-	-	-	-	-	-
MSTRG.6771	19	17	16	47	25	36	3	3	3	5	3	12	0.31	0.22	0.27	1.35	0.64	1.13	0.07	0.06	0.09	0.09	0.06	0.18	0.653333	0.0916667	-2.8334	3.60302e-06	4.41722e-05	--	-	-	-	-	-	-	-	-
MSTRG.21303	41	13	14	2	6	4	0	0	0	0	1	0	1.38	0.36	0.49	0.07	0.21	0.17	0	0	0	0	0.04	0	0.446667	0.00666667	-6.0661	3.61248e-06	4.42654e-05	--	XP_040510330.1 LOW QUALITY PROTEIN: platelet glycoprotein VI isoform X1 [Gallus gallus]	-	-	-	-	-	-	-
MSTRG.27031	30	35	33	20	16	18	7	8	4	8	2	6	0.79	0.74	0.9	0.52	0.43	0.58	0.26	0.27	0.15	0.24	0.06	0.15	0.66	0.188333	-1.8092	3.695e-06	4.51602e-05	Lipf	XP_009463925.1 PREDICTED: LOW QUALITY PROTEIN: lipase member M-like [Nipponia nippon]	-	-	-	-	-	-	-
MSTRG.21707	16	13	24	0	32	25	70	32	100	173	48	114	0.13	0.08	0.21	0	0.27	0.25	0.81	0.34	1.14	1.63	0.45	0.87	0.156667	0.873333	2.4788	3.72756e-06	4.5488e-05	--	-	-	-	-	-	-	-	-
MSTRG.18871	16	30	20	12	10	6	33	32	33	27	43	29	0.49	0.74	0.63	0.37	0.31	0.23	1.43	1.26	1.41	0.95	1.51	0.82	0.461667	1.23	1.4137	3.80391e-06	4.63011e-05	--	-	-	-	-	-	-	-	-
MSTRG.25092	49	69	88	67	67	50	21	22	21	35	19	38	0.66	0.75	1.22	0.89	0.91	0.83	0.4	0.38	0.39	0.54	0.29	0.47	0.876667	0.411667	-1.0906	3.90394e-06	4.73007e-05	--	KFV05530.1 hypothetical protein N339_04974, partial [Pterocles gutturalis]	-	-	-	-	-	-	-
MSTRG.30247	49	103	48	21	5	22	3	0	1	9	0	4	2.83	4.83	2.86	1.2	0.28	1.6	0.21	0	0.11	0.58	0	0.19	2.26667	0.181667	-3.6412	3.93663e-06	4.76483e-05	--	XP_040535065.1 uncharacterized protein LOC121111492 [Gallus gallus]	-	-	-	-	-	-	-
MSTRG.7856	0	0	0	0	0	1	5	5	6	8	7	2	0	0	0	0	0	0.03	0.15	0.13	0.18	0.2	0.18	0.05	0.005	0.148333	4.8908	3.96628e-06	4.79107e-05	pol	XP_048786363.1 uncharacterized protein LOC125686435 [Lagopus muta]	-	-	-	-	-	-	-
MSTRG.22960	15	15	14	19	39	29	3	1	0	3	0	8	0.25	0.2	0.24	0.32	0.67	0.6	0.07	0.02	0	0.06	0	0.12	0.38	0.045	-3.078	3.99185e-06	4.8194e-05	--	-	-	-	-	-	-	-	-
MSTRG.28855	43	75	75	68	53	44	19	24	21	26	24	35	0.69	0.97	1.25	1.09	0.87	0.87	0.43	0.5	0.47	0.48	0.44	0.52	0.956667	0.473333	-1.0152	4.12289e-06	4.95747e-05	--	-	-	-	-	-	-	-	-
MSTRG.22872	138	220	173	138	73	84	35	44	41	12	17	68	2.42	3.12	3.14	2.41	1.3	1.82	0.87	0.99	1	0.24	0.34	1.1	2.36833	0.756667	-1.6461	4.14907e-06	4.98644e-05	--	-	-	-	-	-	-	-	-
MSTRG.27171	121	221	128	276	354	218	59	70	70	57	54	138	0.55	0.82	0.61	1.26	1.65	1.23	0.38	0.41	0.45	0.3	0.28	0.58	1.02	0.4	-1.3505	4.16578e-06	5.00146e-05	--	-	-	-	-	-	-	-	-
MSTRG.19047	368	455	352	615	709	614	171	165	192	212	216	368	3.03	3.06	3.04	5.11	6.01	6.2	2.06	1.81	2.25	2.06	2.06	2.81	4.40833	2.175	-1.0192	4.22171e-06	5.06095e-05	--	-	-	-	-	-	-	-	-
ENSGALG00000005031	21	44	30	22	12	16	43	40	44	36	43	49	0.24	0.41	0.36	0.25	0.14	0.23	0.7	0.59	0.7	0.48	0.57	0.52	0.271667	0.593333	1.127	4.26111e-06	5.09819e-05	DRP2	dystrophin related protein 2 [Source:NCBI gene;Acc:422193]	-	-	-	-	-	GO:0005515//protein binding;GO:0008270//zinc ion binding	-
MSTRG.27523	137	166	171	63	61	65	25	37	23	32	22	61	1.2	1.17	1.55	0.55	0.54	0.7	0.31	0.42	0.28	0.32	0.22	0.49	0.951667	0.34	-1.4849	4.29055e-06	5.13054e-05	--	-	-	-	-	-	-	-	-
MSTRG.17295	108	91	74	106	126	90	26	27	45	40	22	69	1.4	0.95	0.99	1.36	1.66	1.44	0.48	0.45	0.81	0.6	0.33	0.83	1.3	0.583333	-1.1561	4.372e-06	5.22007e-05	ttll6	XP_043392914.1 tubulin polyglutamylase TTLL6 isoform X3 [Chelonia mydas]	-	-	-	-	-	-	-
MSTRG.25902	14	23	16	33	29	27	2	7	6	7	2	3	0.24	0.32	0.28	0.56	0.5	0.57	0.05	0.15	0.14	0.14	0.04	0.05	0.411667	0.095	-2.1155	4.46463e-06	5.32265e-05	--	XP_021267346.1 leucine carboxyl methyltransferase 1 isoform X2 [Numida meleagris]	-	-	-	-	-	-	-
MSTRG.9447	731	559	420	274	280	203	127	100	127	120	130	264	19.22	11.02	10.58	6.8	7.33	6.46	4.94	3.3	4.8	3.74	3.87	6.66	10.235	4.55167	-1.169	4.56217e-06	5.41626e-05	Tnn	XP_025011576.1 tenascin-X isoform X16 [Gallus gallus]	-	-	-	-	-	-	-
MSTRG.12420	3	0	0	9	14	10	32	30	30	46	50	25	0.03	0	0	0.09	0.14	0.12	0.44	0.37	0.4	0.51	0.55	0.22	0.0633333	0.415	2.7121	4.5885e-06	5.43761e-05	--	-	-	-	-	-	-	-	-
ENSGALG00000008032	43	71	54	84	81	75	18	17	29	14	16	42	0.5	0.67	0.65	0.98	0.96	1.08	0.3	0.26	0.47	0.19	0.21	0.45	0.806667	0.313333	-1.3643	4.59877e-06	5.44707e-05	GPR22	G protein-coupled receptor 22 [Source:NCBI gene;Acc:769379]	-	-	-	-	GO:0016021//integral component of membrane	GO:0004930//G-protein coupled receptor activity	GO:0007186//G-protein coupled receptor signaling pathway
MSTRG.11239	26	1	5	204	65	134	4	2	1	0	1	2	0.27	0.01	0.05	2.13	0.69	1.73	0.06	0.03	0.01	0	0.01	0.02	0.813333	0.0216667	-5.2303	4.64763e-06	5.49053e-05	--	-	-	-	-	-	-	-	-
MSTRG.20542	60	53	50	74	48	114	17	22	16	8	12	32	0.96	0.69	0.83	1.18	0.78	2.26	0.39	0.45	0.36	0.15	0.22	0.48	1.11667	0.341667	-1.7085	4.65897e-06	5.4992e-05	--	PNF28558.1 hypothetical protein B7P43_G12914 [Cryptotermes secundus]	-	-	-	-	-	-	-
ENSGALG00000043053	28	24	15	33	40	35	48	45	37	62	52	66	1.19	0.69	0.63	1.21	1.58	1.83	2.56	2.25	1.88	2.85	2.36	2.48	1.18833	2.39667	1.0121	4.7379e-06	5.57853e-05	DAO	D-amino acid oxidase [Source:NCBI gene;Acc:101751055]	Metabolism;Cellular Processes;Metabolism;Metabolism;Metabolism;Metabolism	Global and overview maps;Transport and catabolism;Amino acid metabolism;Amino acid metabolism;Metabolism of other amino acids;Biosynthesis of other secondary metabolites	ko01100//Metabolic pathways;ko04146//Peroxisome;ko00330//Arginine and proline metabolism;ko00260//Glycine, serine and threonine metabolism;ko00470//D-Amino acid metabolism;ko00311//Penicillin and cephalosporin biosynthesis	K00273;K00273;K00273;K00273;K00273;K00273	GO:0005741//mitochondrial outer membrane;GO:0005777//peroxisome;GO:0005778//peroxisomal membrane;GO:0005829//cytosol	GO:0003884//D-amino-acid oxidase activity;GO:0016491//oxidoreductase activity;GO:0042802//identical protein binding;GO:0071949//FAD binding	GO:0006562//proline catabolic process;GO:0036088//D-serine catabolic process;GO:0042416//dopamine biosynthetic process;GO:0046416//D-amino acid metabolic process;GO:0055130//D-alanine catabolic process;GO:0070178//D-serine metabolic process
MSTRG.24032	32	47	96	47	31	51	8	15	12	13	13	23	0.66	0.78	2.03	0.96	0.64	1.29	0.23	0.39	0.34	0.31	0.31	0.44	1.06	0.336667	-1.6547	4.74289e-06	5.58164e-05	--	-	-	-	-	-	-	-	-
ENSGALG00000027793	361	452	302	611	578	605	123	138	185	206	168	359	1.53	1.55	1.33	2.58	2.49	3.17	0.74	0.75	1.09	1	0.82	1.41	2.10833	0.968333	-1.1225	4.83742e-06	5.67604e-05	SCN9A	sodium voltage-gated channel alpha subunit 9 [Source:NCBI gene;Acc:395946]	Organismal Systems	Sensory system	ko04742//Taste transduction	K04834	GO:0001518//voltage-gated sodium channel complex;GO:0005886//plasma membrane;GO:0016020//membrane	GO:0005216//ion channel activity;GO:0005248//voltage-gated sodium channel activity;GO:0005261//cation channel activity;GO:0005515//protein binding	GO:0006811//ion transport;GO:0006814//sodium ion transport;GO:0055085//transmembrane transport
MSTRG.6776	79	106	98	109	111	128	27	29	44	51	41	74	1.17	1.25	1.6	1.62	1.74	2.35	0.52	0.57	0.96	0.69	0.66	0.97	1.62167	0.728333	-1.1548	4.91124e-06	5.74564e-05	--	-	-	-	-	-	-	-	-
MSTRG.18709	5	6	6	53	26	42	0	0	1	2	2	2	0.11	0.1	0.13	1.12	0.56	1.1	0	0	0.03	0.05	0.05	0.04	0.52	0.0283333	-4.1979	5.02344e-06	5.86249e-05	--	-	-	-	-	-	-	-	-
MSTRG.30640	18	26	12	3	8	8	27	36	41	30	37	23	0.57	0.67	0.4	0.1	0.26	0.31	1.22	1.47	1.82	1.1	1.35	0.69	0.385	1.275	1.7276	5.03094e-06	5.86836e-05	--	XP_040512794.1 uncharacterized protein LOC107051353 isoform X1 [Gallus gallus]	-	-	-	-	-	-	-
MSTRG.18000	32	45	33	24	47	24	8	4	6	12	10	21	0.48	0.54	0.51	0.36	0.71	0.44	0.17	0.08	0.12	0.21	0.17	0.29	0.506667	0.173333	-1.5475	5.09101e-06	5.9239e-05	--	-	-	-	-	-	-	-	-
MSTRG.14451	9	24	24	1270	711	684	11	12	16	18	21	28	0.01	0.02	0.02	1.04	0.59	0.69	0.01	0.01	0.02	0.02	0.02	0.02	0.395	0.0166667	-4.5668	5.1282e-06	5.96426e-05	X-element\ORF2	AAA49027.1 reverse transcriptase, partial [Gallus gallus]	-	-	-	-	-	-	-
MSTRG.21354	1220	1546	1048	10	13	10	14	27	13	13	16	15	30.39	32.38	26.5	0.23	0.34	0.23	0.44	0.71	0.34	0.28	0.31	0.31	15.0117	0.398333	-5.236	5.33172e-06	6.1798e-05	--	XP_040549032.1 uncharacterized protein LOC121112254 isoform X1 [Gallus gallus]	-	-	-	-	-	-	-
ENSGALG00000015618	129	161	159	205	230	212	53	80	72	66	70	131	3.23	3.26	4.12	5.11	5.85	6.55	1.88	2.57	2.51	1.9	2.01	3.03	4.68667	2.31667	-1.0165	5.59366e-06	6.44259e-05	ATP6AP1L	ATPase H+ transporting accessory protein 1 like [Source:HGNC Symbol;Acc:HGNC:28091]	-	-	-	-	GO:0016020//membrane;GO:0016021//integral component of membrane;GO:0033176//proton-transporting V-type ATPase complex;GO:0033180//proton-transporting V-type ATPase, V1 domain	-	GO:0030641//regulation of cellular pH;GO:1902600//hydrogen ion transmembrane transport
MSTRG.27466	13	5	6	80	27	64	2	2	2	3	3	4	0.19	0.06	0.09	1.16	0.4	1.15	0.04	0.04	0.04	0.05	0.05	0.05	0.508333	0.045	-3.4978	5.69586e-06	6.55079e-05	--	-	-	-	-	-	-	-	-
MSTRG.24302	43	56	88	29	117	53	9	17	12	19	11	32	0.66	0.69	1.39	0.44	1.82	1	0.19	0.33	0.26	0.33	0.19	0.45	1	0.291667	-1.7776	5.73336e-06	6.58754e-05	--	XP_048796730.1 transmembrane protein 170B isoform X1 [Lagopus muta]	-	-	-	-	-	-	-
MSTRG.17351	35	42	47	23	25	21	9	5	4	11	10	16	0.87	0.84	1.21	0.57	0.63	0.64	0.32	0.16	0.14	0.31	0.28	0.37	0.793333	0.263333	-1.591	5.77239e-06	6.62333e-05	--	-	-	-	-	-	-	-	-
ENSGALG00000039687	57	76	50	77	86	66	23	18	24	21	26	53	2.04	2.11	1.76	2.74	3.07	2.88	1.09	0.8	1.12	0.83	1.07	1.75	2.43333	1.11	-1.1324	5.90012e-06	6.74981e-05	NIPAL4	NIPA like domain containing 4 [Source:NCBI gene;Acc:416245]	-	-	-	-	GO:0016021//integral component of membrane	GO:0015095//magnesium ion transmembrane transporter activity	GO:0015693//magnesium ion transport
MSTRG.18718	25	44	46	68	69	75	17	5	9	12	22	16	0.52	0.74	0.99	1.4	1.47	1.92	0.5	0.13	0.26	0.29	0.53	0.31	1.17333	0.336667	-1.8012	5.92535e-06	6.7689e-05	--	-	-	-	-	-	-	-	-
ENSGALG00000045238	48	67	42	26	13	21	3	7	6	13	9	6	0.89	1.01	0.81	0.5	0.25	0.48	0.08	0.17	0.16	0.28	0.19	0.11	0.656667	0.165	-1.9927	5.94829e-06	6.78838e-05	Tnr	fibrinogen-like protein 1-like protein [Source:NCBI gene;Acc:112530086]	-	-	-	-	-	-	-
MSTRG.24221	12	30	20	38	50	38	4	5	6	9	5	12	0.3	0.6	0.51	0.94	1.26	1.17	0.14	0.16	0.21	0.26	0.14	0.28	0.796667	0.198333	-2.006	5.95096e-06	6.78838e-05	--	-	-	-	-	-	-	-	-
MSTRG.7371	15	20	12	34	17	28	4	4	4	3	5	5	0.31	0.33	0.26	0.7	0.36	0.71	0.12	0.11	0.11	0.07	0.12	0.1	0.445	0.105	-2.0834	6.02845e-06	6.8636e-05	--	-	-	-	-	-	-	-	-
MSTRG.20898	55	106	77	142	213	139	22	33	43	36	42	44	1.12	1.82	1.68	3.06	4.52	3.68	0.65	0.88	1.22	0.94	1.05	0.85	2.64667	0.931667	-1.5063	6.05393e-06	6.88586e-05	--	-	-	-	-	-	-	-	-
MSTRG.28417	46	55	62	75	53	69	20	22	11	29	15	34	0.63	0.61	0.88	1.02	0.74	1.16	0.39	0.39	0.21	0.46	0.24	0.43	0.84	0.353333	-1.2494	6.05668e-06	6.88586e-05	--	POI32851.1 hypothetical protein CIB84_003397 [Bambusicola thoracicus]	-	-	-	-	-	-	-
MSTRG.23459	32	73	79	25	68	44	14	11	13	14	13	28	0.78	1.42	2.04	0.7	1.78	1.45	0.59	0.45	0.43	0.3	0.37	0.7	1.36167	0.473333	-1.5244	6.13639e-06	6.95985e-05	--	-	-	-	-	-	-	-	-
MSTRG.2495	49	67	75	85	82	90	18	21	27	25	32	50	0.43	0.47	0.68	0.74	0.73	0.97	0.22	0.24	0.33	0.25	0.32	0.4	0.67	0.293333	-1.1916	6.1678e-06	6.98547e-05	--	-	-	-	-	-	-	-	-
MSTRG.15516	106	113	85	110	136	137	34	43	34	46	33	93	1.07	0.92	0.88	1.1	1.39	1.7	0.48	0.56	0.48	0.53	0.38	0.86	1.17667	0.548333	-1.1016	6.21492e-06	7.03215e-05	--	XP_025006024.2 uncharacterized protein LOC112532354 [Gallus gallus]	-	-	-	-	-	-	-
ENSGALG00000005352	10	29	15	31	12	25	32	32	37	75	41	50	0.19	0.45	0.3	0.59	0.23	0.59	0.87	0.79	0.99	1.65	0.9	0.89	0.391667	1.015	1.3738	6.21943e-06	7.0339e-05	GATA5	GATA binding protein 5 [Source:NCBI gene;Acc:396391]	-	-	-	-	GO:0000785//chromatin;GO:0005634//nucleus	GO:0000976//transcription regulatory region sequence-specific DNA binding;GO:0000978//RNA polymerase II core promoter proximal region sequence-specific DNA binding;GO:0000981//RNA polymerase II transcription factor activity, sequence-specific DNA binding;GO:0000987//core promoter proximal region sequence-specific DNA binding;GO:0003677//DNA binding;GO:0003700//transcription factor activity, seque…	GO:0003180//aortic valve morphogenesis;GO:0003274//endocardial cushion fusion;GO:0006355//regulation of transcription, DNA-templated;GO:0006357//regulation of transcription from RNA polymerase II promoter;GO:0010614//negative regulation of cardiac muscle hypertrophy;GO:0010628//positive regulation of gene expression;GO:0010629//negative regulation of gene expression;GO:0035481//positive regulatio…
MSTRG.6861	14	20	10	50	31	42	1	5	6	4	4	6	0.6	0.76	0.3	0.89	0.78	0.93	0.03	0.28	0.31	0.2	0.08	0.18	0.71	0.18	-1.9798	6.26396e-06	7.07754e-05	--	-	-	-	-	-	-	-	-
ENSGALG00000016584	42	93	84	17	18	16	6	4	7	8	7	13	1.36	2.42	2.81	0.52	0.58	0.62	0.27	0.17	0.32	0.3	0.26	0.38	1.385	0.283333	-2.2893	6.32743e-06	7.13907e-05	EGFL6	EGF like domain multiple 6 [Source:HGNC Symbol;Acc:HGNC:3235]	-	-	-	-	GO:0005604//basement membrane;GO:0031012//extracellular matrix	GO:0005178//integrin binding;GO:0005509//calcium ion binding	GO:0010811//positive regulation of cell-substrate adhesion;GO:0030198//extracellular matrix organization
MSTRG.5184	84	101	54	49	37	48	28	12	8	20	16	28	5.91	5.53	3.77	3.47	2.55	4.27	2.76	1.2	0.81	1.7	1.3	1.81	4.25	1.59667	-1.4124	6.43964e-06	7.25064e-05	--	XP_040535065.1 uncharacterized protein LOC121111492 [Gallus gallus]	-	-	-	-	-	-	-
MSTRG.30813	32	4	15	20	0	9	0	0	0	0	0	0	0.41	0.04	0.19	0.26	0	0.14	0	0	0	0	0	0	0.173333	0.001	-7.4374	6.44156e-06	7.25064e-05	ERVW-1	AAM52407.1 female expressed transcript 1 [Gallus gallus]	-	-	-	-	-	-	-
MSTRG.23552	7	4	6	37	45	36	1	2	1	2	2	1	0.13	0.06	0.12	0.71	0.88	0.86	0.03	0.05	0.03	0.04	0.04	0.02	0.46	0.035	-3.7162	6.47257e-06	7.27178e-05	--	-	-	-	-	-	-	-	-
MSTRG.2591	44	32	24	32	24	14	58	48	42	44	56	45	1.06	0.62	0.6	0.77	0.59	0.42	1.97	1.48	1.41	1.22	1.54	1	0.676667	1.43667	1.0862	6.50927e-06	7.30611e-05	--	XP_031408161.1 LOW QUALITY PROTEIN: uncharacterized protein LOC116216278 [Meleagris gallopavo]	-	-	-	-	-	-	-
MSTRG.29126	60	93	84	68	28	72	15	27	20	9	17	32	2.46	3.07	3.55	2.77	1.16	3.63	0.87	1.42	1.14	0.42	0.8	1.21	2.77333	0.976667	-1.5057	6.56523e-06	7.35504e-05	--	XP_031459766.1 L-gulonolactone oxidase-like [Phasianus colchicus]	-	-	-	-	-	-	-
MSTRG.1162	26	45	40	24	42	22	8	7	12	9	8	18	0.31	0.43	0.49	0.28	0.5	0.32	0.13	0.11	0.2	0.12	0.11	0.2	0.388333	0.145	-1.4212	6.59916e-06	7.37914e-05	--	-	-	-	-	-	-	-	-
MSTRG.13565	58	77	62	69	66	76	19	17	23	25	33	54	1.51	1.61	1.66	1.78	1.74	2.43	0.7	0.57	0.83	0.75	0.98	1.3	1.78833	0.855	-1.0646	6.64423e-06	7.42256e-05	--	-	-	-	-	-	-	-	-
MSTRG.23559	76	62	60	33	53	32	12	10	20	8	16	31	1.16	0.77	0.95	0.5	0.82	0.6	0.26	0.2	0.43	0.14	0.28	0.44	0.8	0.291667	-1.4557	6.65172e-06	7.42744e-05	--	-	-	-	-	-	-	-	-
MSTRG.29992	67	79	75	98	104	114	28	34	23	25	44	56	1.11	1.12	1.49	1.5	1.64	2.56	0.53	0.62	0.39	0.44	0.77	0.78	1.57	0.588333	-1.4161	6.71857e-06	7.49154e-05	--	-	-	-	-	-	-	-	-
MSTRG.27372	87	99	98	34	21	25	5	6	6	16	19	19	1.41	1.3	1.64	0.55	0.35	0.5	0.11	0.12	0.14	0.3	0.35	0.28	0.958333	0.216667	-2.1451	6.80968e-06	7.57892e-05	--	-	-	-	-	-	-	-	-
MSTRG.25675	60	53	66	64	82	77	16	22	25	29	27	43	2.17	1.55	2.48	2.31	3.02	3.44	0.81	1.03	1.26	1.21	1.12	1.44	2.495	1.145	-1.1237	7.14289e-06	7.90905e-05	--	-	-	-	-	-	-	-	-
MSTRG.26629	190	184	211	76	102	99	32	29	41	56	60	86	4.89	3.64	5.43	2.49	2.85	3.66	1.26	1.11	1.39	1.7	1.75	1.99	3.82667	1.53333	-1.3194	7.17433e-06	7.93418e-05	--	-	-	-	-	-	-	-	-
MSTRG.30100	1	2	0	0	0	0	4	4	10	7	10	12	0.09	0.14	0	0	0	0	0.49	0.44	1.2	0.69	0.99	0.95	0.0383333	0.793333	4.3713	7.62043e-06	8.37543e-05	--	XP_040530165.1 uncharacterized protein LOC121111084 [Gallus gallus]	-	-	-	-	-	-	-
MSTRG.11307	29	56	45	36	53	37	15	15	11	13	21	20	0.45	0.69	0.71	0.55	0.83	0.7	0.33	0.3	0.24	0.23	0.37	0.28	0.655	0.291667	-1.1672	7.90073e-06	8.64754e-05	--	-	-	-	-	-	-	-	-
MSTRG.2296	35	43	33	15	15	8	2	1	4	6	7	4	2.61	2.02	2.1	0.86	1.11	0.69	0.18	0.1	0.3	0.41	0.58	0.32	1.565	0.315	-2.3127	7.98697e-06	8.72587e-05	--	XP_024999090.2 uncharacterized protein LOC112530264 [Gallus gallus]	-	-	-	-	-	-	-
MSTRG.23703	42	59	39	44	83	61	10	18	18	22	20	28	0.68	0.77	0.65	0.71	1.36	1.22	0.23	0.37	0.41	0.41	0.37	0.42	0.898333	0.368333	-1.2862	8.0573e-06	8.79462e-05	--	-	-	-	-	-	-	-	-
MSTRG.21594	0	0	0	0	0	0	4	8	4	4	8	1	0	0	0	0	0	0	0.52	0.94	0.51	0.42	0.84	0.09	0.001	0.553333	9.112	8.21153e-06	8.94654e-05	--	-	-	-	-	-	-	-	-
ENSGALG00000047968	203	472	360	449	574	326	172	170	141	119	173	153	2.22	4.18	4.08	4.89	6.39	4.4	2.66	2.39	2.16	1.5	2.17	1.55	4.36	2.07167	-1.0735	8.26478e-06	9.00044e-05	pol	XP_028649172.1 uncharacterized protein LOC114645493 [Erpetoichthys calabaricus]	-	-	-	-	-	GO:0003676//nucleic acid binding;GO:0003723//RNA binding;GO:0003887//DNA-directed DNA polymerase activity;GO:0004190//aspartic-type endopeptidase activity;GO:0004523//RNA-DNA hybrid ribonuclease activity;GO:0016787//hydrolase activity	GO:0006310//DNA recombination;GO:0006508//proteolysis;GO:0015074//DNA integration;GO:0044260//cellular macromolecule metabolic process;GO:0046718//viral entry into host cell;GO:0071897//DNA biosynthetic process;GO:0090502//RNA phosphodiester bond hydrolysis, endonucleolytic
MSTRG.27586	87	123	83	99	135	134	27	29	42	47	47	82	1.27	1.48	1.26	1.44	2	2.39	0.55	0.55	0.86	0.78	0.79	1.11	1.64	0.773333	-1.0845	8.29791e-06	9.02412e-05	--	-	-	-	-	-	-	-	-
MSTRG.7207	30	29	31	64	83	79	8	12	6	14	11	25	0.81	0.54	0.66	2.42	2	2.74	0.19	0.27	0.22	0.28	0.29	0.61	1.52833	0.31	-2.3016	8.39687e-06	9.12223e-05	--	EOB05311.1 hypothetical protein Anapl_05439, partial [Anas platyrhynchos]	-	-	-	-	-	-	-
MSTRG.6609	126	156	127	218	209	254	61	66	51	59	54	127	1.55	1.53	1.75	2.51	2.41	3.4	1.05	1.1	0.85	0.94	0.86	1.56	2.19167	1.06	-1.048	8.39963e-06	9.12223e-05	--	-	-	-	-	-	-	-	-
MSTRG.18089	37	23	40	21	33	17	4	8	9	5	6	13	0.67	0.33	0.74	0.38	0.6	0.38	0.1	0.18	0.23	0.1	0.12	0.22	0.516667	0.158333	-1.7063	8.65814e-06	9.36023e-05	--	-	-	-	-	-	-	-	-
ENSGALG00000000654	13	21	29	19	16	22	23	31	39	52	28	54	0.54	0.71	1.25	0.79	0.68	1.13	1.35	1.66	2.26	2.49	1.34	2.08	0.85	1.86333	1.1324	8.69119e-06	9.39169e-05	TMED6	transmembrane p24 trafficking protein 6 [Source:NCBI gene;Acc:101750075]	-	-	-	-	-	-	-
MSTRG.6708	30	44	25	80	151	123	11	15	16	13	12	24	0.39	0.45	0.34	1.03	2.04	1.99	0.2	0.25	0.27	0.18	0.19	0.29	1.04	0.23	-2.1769	8.96413e-06	9.65155e-05	--	-	-	-	-	-	-	-	-
MSTRG.20457	16	24	13	30	16	21	3	1	5	5	2	9	0.25	0.31	0.21	0.47	0.26	0.41	0.07	0.02	0.11	0.09	0.04	0.13	0.318333	0.0766667	-2.0539	9.15264e-06	9.82339e-05	--	-	-	-	-	-	-	-	-
ENSGALG00000047357	74	81	129	64	77	58	19	24	29	29	19	58	1.12	0.99	2.01	0.96	1.18	1.08	0.41	0.47	0.61	0.5	0.33	0.81	1.22333	0.521667	-1.2296	9.5866e-06	0.000102246	RRH	XP_003640998.2 opsin-5 [Gallus gallus]	-	-	-	-	GO:0005887//integral component of plasma membrane;GO:0016020//membrane;GO:0016021//integral component of membrane	GO:0004930//G-protein coupled receptor activity;GO:0008020//G-protein coupled photoreceptor activity;GO:0009881//photoreceptor activity	GO:0007186//G-protein coupled receptor signaling pathway;GO:0007602//phototransduction;GO:0009584//detection of visible light;GO:0018298//protein-chromophore linkage;GO:0050896//response to stimulus;GO:0071482//cellular response to light stimulus
MSTRG.22690	97	112	87	267	193	214	23	25	44	69	49	75	0.82	0.76	0.76	2.24	1.65	2.23	0.27	0.27	0.52	0.67	0.47	0.59	1.41	0.465	-1.6004	9.68752e-06	0.000103229	--	KFP52854.1 hypothetical protein N323_12817, partial [Cathartes aura]	-	-	-	-	-	-	-
ENSGALG00000052043	85	108	83	44	81	39	18	13	16	32	27	47	1.75	1.8	1.77	0.9	1.69	0.99	0.52	0.34	0.46	0.76	0.64	0.89	1.48333	0.601667	-1.3018	9.72086e-06	0.000103492	--	XP_004936253.2 protein Dok-7 isoform X1 [Gallus gallus]	-	-	-	-	-	GO:0019901//protein kinase binding	GO:0007528//neuromuscular junction development;GO:0061098//positive regulation of protein tyrosine kinase activity
MSTRG.23434	22	35	23	49	65	54	10	14	6	10	5	15	0.9	1.18	0.87	1.96	2.2	2.58	0.51	0.76	0.33	0.52	0.26	0.53	1.615	0.485	-1.7355	9.74348e-06	0.000103604	--	-	-	-	-	-	-	-	-
MSTRG.15734	5	6	0	1	1	6	9	14	7	17	16	17	0.19	0.19	0	0.05	0.06	0.28	0.51	0.66	0.36	0.76	0.71	0.61	0.128333	0.601667	2.2291	9.75467e-06	0.00010362	SHISA8	XP_006026850.1 protein shisa-7 [Alligator sinensis]	-	-	-	-	-	-	-
MSTRG.29597	89	101	156	137	48	95	14	10	22	43	39	53	2.24	2.09	4.03	3.43	1.23	2.85	0.42	0.26	0.72	1.19	1.04	1.11	2.645	0.79	-1.7433	1.01487e-05	0.000107421	--	-	-	-	-	-	-	-	-
MSTRG.8116	164	237	166	198	345	233	82	59	82	93	42	146	0.86	1.01	0.91	1.04	1.85	1.52	0.61	0.4	0.6	0.56	0.25	0.71	1.19833	0.521667	-1.1998	1.03138e-05	0.000109024	--	EOA97032.1 hypothetical protein Anapl_17450, partial [Anas platyrhynchos]	-	-	-	-	-	-	-
MSTRG.25716	195	249	247	195	169	197	63	93	60	13	23	69	1.68	1.73	2.19	1.67	1.47	2.09	0.77	1.03	0.72	0.13	0.23	0.55	1.805	0.571667	-1.6588	1.03969e-05	0.000109708	--	GFU89680.1 histone-lysine N-methyltransferase SETMAR [Trichonephila clavipes]	-	-	-	-	-	-	-
MSTRG.5808	2	1	0	1	2	0	8	17	9	2	4	27	0.03	0.01	0	0.02	0.03	0	0.19	0.36	0.21	0.04	0.08	0.41	0.015	0.215	3.8413	1.04278e-05	0.000109984	--	-	-	-	-	-	-	-	-
MSTRG.22723	18	18	11	17	47	18	2	4	4	0	2	7	0.52	0.42	0.33	0.49	1.37	0.64	0.08	0.15	0.16	0	0.07	0.19	0.628333	0.108333	-2.5361	1.05978e-05	0.000111629	--	-	-	-	-	-	-	-	-
MSTRG.21374	6	10	14	55	20	41	3	3	2	2	4	2	0.29	0.36	0.64	2.47	0.89	2.25	0.19	0.17	0.12	0.1	0.21	0.08	1.15	0.145	-2.9875	1.07003e-05	0.00011256	TRIM27	XP_046760847.1 E3 ubiquitin-protein ligase TRIM39-like isoform X3 [Gallus gallus]	-	-	-	-	-	-	-
ENSGALG00000050619	14	18	10	26	32	34	44	45	47	39	52	52	0.76	0.81	0.51	1.42	1.75	2.1	3.3	3.19	3.38	2.39	3.18	2.5	1.225	2.99	1.2874	1.11674e-05	0.000116904	SOCS2	suppressor of cytokine signaling 2 [Source:NCBI gene;Acc:395219]	Environmental Information Processing;Organismal Systems;Organismal Systems;Organismal Systems;Human Diseases	Signal transduction;Endocrine system;Endocrine system;Endocrine system;Endocrine and metabolic disease	ko04630//JAK-STAT signaling pathway;ko04910//Insulin signaling pathway;ko04935//Growth hormone synthesis, secretion and action;ko04917//Prolactin signaling pathway;ko04930//Type II diabetes mellitus	K04695;K04695;K04695;K04695;K04695	GO:0005737//cytoplasm	GO:0005131//growth hormone receptor binding;GO:0005159//insulin-like growth factor receptor binding;GO:0008269//JAK pathway signal transduction adaptor activity	GO:0001558//regulation of cell growth;GO:0032355//response to estradiol;GO:0032870//cellular response to hormone stimulus;GO:0035556//intracellular signal transduction;GO:0040014//regulation of multicellular organism growth;GO:0040015//negative regulation of multicellular organism growth;GO:0045666//positive regulation of neuron differentiation;GO:0046426//negative regulation of JAK-STAT cascade;…
MSTRG.12819	14	14	30	125	150	134	7	17	7	5	8	15	0.28	0.22	0.61	2.44	2.99	3.24	0.19	0.43	0.19	0.11	0.18	0.27	1.63	0.228333	-2.8357	1.12119e-05	0.000117318	--	-	-	-	-	-	-	-	-
ENSGALG00000015623	89	149	193	117	166	170	38	65	55	46	45	100	1.5	2.02	3.35	1.95	2.83	3.52	0.9	1.4	1.29	0.89	0.87	1.55	2.52833	1.15	-1.1366	1.13304e-05	0.000118337	HGFAC	coagulation factor XII [Source:NCBI gene;Acc:422876]	-	-	-	-	GO:0005576//extracellular region;GO:0005737//cytoplasm;GO:0005791//rough endoplasmic reticulum	GO:0004252//serine-type endopeptidase activity;GO:0005509//calcium ion binding	GO:0006508//proteolysis;GO:0007596//blood coagulation
ENSGALG00000015822	20	13	18	16	21	9	25	36	23	39	33	26	0.42	0.23	0.37	0.35	0.49	0.26	0.76	1.06	0.7	1.01	0.87	0.54	0.353333	0.823333	1.2204	1.16051e-05	0.000121006	Map3k7cl	MAP3K7 C-terminal like [Source:NCBI gene;Acc:418487]	-	-	-	-	-	-	-
MSTRG.21311	38	42	39	45	77	37	7	8	5	16	10	33	2.6	2.32	2.76	3.07	5.35	3.11	0.68	0.75	0.45	1.27	0.8	2.09	3.20167	1.00667	-1.6692	1.16967e-05	0.000121854	--	-	-	-	-	-	-	-	-
MSTRG.30678	95	124	106	32	55	34	17	17	21	18	26	31	5.08	5.39	5.86	1.73	2.99	2.25	1.25	1.18	1.53	1.1	1.62	1.52	3.88333	1.36667	-1.5066	1.18214e-05	0.000122726	--	-	-	-	-	-	-	-	-
MSTRG.3590	77	68	62	82	130	98	29	29	27	39	34	46	1.17	0.84	0.98	1.24	2.01	1.84	0.62	0.57	0.57	0.68	0.59	0.65	1.34667	0.613333	-1.1346	1.20134e-05	0.000124495	--	XP_048796730.1 transmembrane protein 170B isoform X1 [Lagopus muta]	-	-	-	-	-	-	-
ENSGALG00000024272	608	21	15	69	213	110	23	9	5	4	11	10	37.46	1.04	0.95	4.22	13.31	8.35	2	0.71	0.43	0.28	0.78	0.57	10.8883	0.795	-3.7757	1.20182e-05	0.000124495	S100A12	S100 calcium binding protein A12 [Source:NCBI gene;Acc:426356]	-	-	-	-	GO:0005615//extracellular space;GO:0005634//nucleus;GO:0005737//cytoplasm	GO:0005509//calcium ion binding;GO:0046872//metal ion binding;GO:0048306//calcium-dependent protein binding;GO:0050786//RAGE receptor binding	GO:0006805//xenobiotic metabolic process;GO:0031640//killing of cells of other organism;GO:0043123//positive regulation of I-kappaB kinase/NF-kappaB signaling;GO:0050832//defense response to fungus
MSTRG.12224	4	3	3	16	4	20	0	0	0	0	0	0	0.19	0.11	0.14	0.74	0.19	1.15	0	0	0	0	0	0	0.42	0.001	-8.7142	1.20737e-05	0.000124961	--	-	-	-	-	-	-	-	-
ENSGALG00000009603	17	18	15	17	12	14	25	25	20	31	26	30	0.56	0.48	0.51	0.56	0.4	0.57	1.16	1.06	0.92	1.17	0.98	0.91	0.513333	1.03333	1.0093	1.24865e-05	0.00012873	PRL	prolactin-like protein [Source:NCBI gene;Acc:417800]	Environmental Information Processing;Environmental Information Processing;Environmental Information Processing;Environmental Information Processing;Organismal Systems	Signal transduction;Signaling molecules and interaction;Signaling molecules and interaction;Signal transduction;Endocrine system	ko04151//PI3K-Akt signaling pathway;ko04080//Neuroactive ligand-receptor interaction;ko04060//Cytokine-cytokine receptor interaction;ko04630//JAK-STAT signaling pathway;ko04917//Prolactin signaling pathway	K05439;K05439;K05439;K05439;K05439	GO:0005576//extracellular region	GO:0005179//hormone activity	-
MSTRG.20088	93	108	129	106	222	132	44	43	43	54	37	84	4.08	3.82	5.84	4.62	9.87	7.13	2.72	2.42	2.62	2.72	1.86	3.4	5.89333	2.62333	-1.1677	1.26608e-05	0.000130357	--	-	-	-	-	-	-	-	-
MSTRG.30620	21	46	33	14	19	21	35	36	67	53	44	49	1.97	3.42	3.09	1.26	1.76	2.38	4.49	4.18	8.56	5.63	4.65	4.14	2.31333	5.275	1.1892	1.27764e-05	0.000131376	--	XP_031446238.1 uncharacterized protein LOC116227211 [Phasianus colchicus]	-	-	-	-	-	-	-
MSTRG.30389	31	21	30	24	25	15	2	5	5	7	7	14	0.7	0.38	0.69	0.54	0.56	0.42	0.06	0.15	0.14	0.18	0.17	0.28	0.548333	0.163333	-1.7472	1.31461e-05	0.00013477	--	-	-	-	-	-	-	-	-
MSTRG.11898	46	44	33	11	14	12	3	4	4	3	3	11	0.48	0.37	0.36	0.11	0.15	0.15	0.04	0.05	0.06	0.04	0.04	0.11	0.27	0.0566667	-2.2524	1.34717e-05	0.00013793	--	-	-	-	-	-	-	-	-
MSTRG.28245	29	50	57	72	82	64	15	12	13	11	10	42	0.37	0.51	0.75	0.91	1.06	1	0.27	0.2	0.23	0.16	0.15	0.49	0.766667	0.25	-1.6167	1.38574e-05	0.000141635	--	-	-	-	-	-	-	-	-
MSTRG.15211	31	30	44	18	24	33	5	10	2	9	9	14	0.32	0.25	0.47	0.18	0.25	0.42	0.07	0.13	0.03	0.11	0.11	0.13	0.315	0.0966667	-1.7043	1.38847e-05	0.000141853	--	-	-	-	-	-	-	-	-
ENSGALG00000023886	35	54	52	37	51	40	21	11	13	19	18	24	0.34	0.42	0.52	0.35	0.5	0.47	0.29	0.14	0.17	0.21	0.2	0.21	0.433333	0.203333	-1.0916	1.40099e-05	0.000142887	ZNF804A	zinc finger protein 804A [Source:NCBI gene;Acc:423994]	-	-	-	-	GO:0005634//nucleus;GO:0005737//cytoplasm;GO:0005886//plasma membrane;GO:0030426//growth cone;GO:0043025//neuronal cell body;GO:0043197//dendritic spine;GO:0043198//dendritic shaft;GO:0098794//postsynapse;GO:1901588//dendritic microtubule	GO:0046872//metal ion binding	GO:0010628//positive regulation of gene expression;GO:0010975//regulation of neuron projection development;GO:0010976//positive regulation of neuron projection development
MSTRG.30918	19	51	23	24	19	12	64	34	59	42	39	46	0.18	0.39	0.22	0.23	0.18	0.14	0.86	0.41	0.77	0.45	0.42	0.4	0.223333	0.551667	1.3046	1.42298e-05	0.000144804	gag-pol	XP_048786336.1 uncharacterized protein LOC125686416 isoform X3 [Lagopus muta]	-	-	-	-	-	-	-
MSTRG.26989	12	20	23	37	40	41	4	5	5	7	8	11	0.13	0.16	0.23	0.37	0.4	0.49	0.06	0.06	0.08	0.08	0.09	0.1	0.296667	0.0783333	-1.9211	1.42344e-05	0.000144804	--	-	-	-	-	-	-	-	-
MSTRG.30650	61	38	37	38	71	60	10	18	20	9	9	25	1.62	0.81	1.03	1.02	1.95	1.99	0.4	0.63	0.72	0.28	0.28	0.6	1.40333	0.485	-1.5328	1.44099e-05	0.000146463	--	XP_040512811.1 wiskott-Aldrich syndrome protein family member 1-like isoform X2 [Gallus gallus]	-	-	-	-	-	-	-
MSTRG.30476	194	52	52	43	21	14	7	8	11	11	6	15	10.56	2.31	2.94	2.31	1.16	0.97	0.51	0.54	0.86	0.66	0.4	0.78	3.375	0.625	-2.433	1.47194e-05	0.000148973	--	XP_046790381.1 uncharacterized protein LOC124417691 isoform X1 [Gallus gallus]	-	-	-	-	-	-	-
ENSGALG00000053798	2	5	6	4	2	0	24	7	15	9	14	11	0.02	0.06	0.1	0.07	0.03	0	0.51	0.14	0.32	0.16	0.24	0.15	0.0466667	0.253333	2.4406	1.48957e-05	0.000150551	pol	XP_031318227.1 uncharacterized protein LOC116156322 [Camelus dromedarius]	-	-	-	-	-	GO:0003676//nucleic acid binding;GO:0003723//RNA binding;GO:0003887//DNA-directed DNA polymerase activity;GO:0003964//RNA-directed DNA polymerase activity;GO:0004190//aspartic-type endopeptidase activity;GO:0004519//endonuclease activity;GO:0004523//RNA-DNA hybrid ribonuclease activity;GO:0016740//transferase activity;GO:0016779//nucleotidyltransferase activity;GO:0016787//hydrolase activity	GO:0006278//RNA-dependent DNA replication;GO:0006310//DNA recombination;GO:0006508//proteolysis;GO:0044260//cellular macromolecule metabolic process;GO:0046718//viral entry into host cell;GO:0071897//DNA biosynthetic process;GO:0090305//nucleic acid phosphodiester bond hydrolysis;GO:0090502//RNA phosphodiester bond hydrolysis, endonucleolytic
MSTRG.17879	32	24	31	29	46	43	8	12	11	12	7	13	0.43	0.26	0.43	0.39	0.63	0.72	0.15	0.21	0.21	0.19	0.11	0.16	0.476667	0.171667	-1.4734	1.49122e-05	0.000150604	--	-	-	-	-	-	-	-	-
MSTRG.12643	36	29	26	79	163	95	14	9	16	13	14	20	1.59	1.03	1.19	3.47	7.31	5.17	0.87	0.51	0.98	0.66	0.71	0.82	3.29333	0.758333	-2.1186	1.50058e-05	0.000151421	--	XP_021243487.1 uncharacterized protein LOC110394125 isoform X4 [Numida meleagris]	-	-	-	-	-	-	-
MSTRG.5981	25	51	31	31	30	23	8	9	10	14	9	17	0.61	0.66	0.58	0.56	0.45	0.53	0.19	0.31	0.22	0.39	0.17	0.29	0.565	0.261667	-1.1105	1.54273e-05	0.000154885	--	-	-	-	-	-	-	-	-
MSTRG.27708	90	138	144	70	198	105	22	32	46	45	57	71	1.29	1.59	2.2	1.02	2.96	1.93	0.46	0.66	0.87	0.74	0.92	0.95	1.83167	0.766667	-1.2565	1.56224e-05	0.000156579	--	-	-	-	-	-	-	-	-
MSTRG.5812	36	43	20	23	18	33	7	5	5	3	6	18	0.88	0.84	0.51	0.56	0.43	0.97	0.23	0.15	0.17	0.08	0.15	0.4	0.698333	0.196667	-1.8282	1.56346e-05	0.000156636	--	XP_040535065.1 uncharacterized protein LOC121111492 [Gallus gallus]	-	-	-	-	-	-	-
MSTRG.25016	35	34	48	62	27	44	7	8	10	5	8	30	0.49	0.44	0.69	0.93	0.38	0.87	0.14	0.15	0.2	0.08	0.13	0.39	0.633333	0.181667	-1.8017	1.64478e-05	0.00016368	--	XP_021246192.1 sine oculis-binding protein homolog isoform X3 [Numida meleagris]	-	-	-	-	-	-	-
MSTRG.26148	36	49	27	39	48	37	12	16	10	15	15	24	0.8	0.87	0.62	0.86	1.08	1.01	0.37	0.45	0.31	0.38	0.38	0.49	0.873333	0.396667	-1.1386	1.64963e-05	0.000163957	--	-	-	-	-	-	-	-	-
MSTRG.26494	37	43	27	24	33	33	13	6	14	11	9	14	1.07	1	0.81	0.69	0.97	1.17	0.53	0.22	0.56	0.36	0.3	0.37	0.951667	0.39	-1.287	1.66096e-05	0.000164876	--	-	-	-	-	-	-	-	-
MSTRG.18990	205	262	187	192	137	203	61	102	69	23	31	82	3.97	3.9	3.67	3.72	2.73	4.76	1.66	2.62	2.06	0.4	0.5	1.48	3.79167	1.45333	-1.3835	1.75406e-05	0.000173394	--	PNF27880.1 hypothetical protein B7P43_G08308 [Cryptotermes secundus]	-	-	-	-	-	-	-
ENSGALG00000051445	62	96	58	161	111	93	28	38	23	25	24	63	1.07	1.35	1.04	2.78	1.95	1.99	0.68	0.86	0.55	0.49	0.47	1.01	1.69667	0.676667	-1.3262	1.83742e-05	0.000180509	Ranbp2	XP_025010427.1 nuclear pore complex protein Nup153-like isoform X2 [Gallus gallus]	Human Diseases;Genetic Information Processing	Neurodegenerative disease;Translation	ko05014//Amyotrophic lateral sclerosis;ko03013//Nucleocytoplasmic transport	K12172;K12172	-	-	GO:0006606//protein import into nucleus;GO:0046907//intracellular transport
ENSGALG00000009400	80	154	98	89	105	133	36	31	36	46	43	91	1.03	1.6	1.3	1.14	1.37	2.11	0.65	0.51	0.64	0.68	0.63	1.08	1.425	0.698333	-1.029	1.88001e-05	0.000183874	SLC8A3	solute carrier family 8 member A3 [Source:NCBI gene;Acc:395759]	Environmental Information Processing;Human Diseases;Environmental Information Processing;Organismal Systems;Organismal Systems;Environmental Information Processing;Human Diseases;Organismal Systems;Organismal Systems;Human Diseases;Organismal Systems;Organismal Systems	Signal transduction;Cardiovascular disease;Signal transduction;Sensory system;Circulatory system;Signal transduction;Cardiovascular disease;Digestive system;Circulatory system;Cardiovascular disease;Excretory system;Digestive system	ko04020//Calcium signaling pathway;ko05414//Dilated cardiomyopathy;ko04022//cGMP-PKG signaling pathway;ko04740//Olfactory transduction;ko04261//Adrenergic signaling in cardiomyocytes;ko04371//Apelin signaling pathway;ko05410//Hypertrophic cardiomyopathy;ko04974//Protein digestion and absorption;ko04260//Cardiac muscle contraction;ko05412//Arrhythmogenic right ventricular cardiomyopathy;ko04961//E…	K05849;K05849;K05849;K05849;K05849;K05849;K05849;K05849;K05849;K05849;K05849;K05849	GO:0005741//mitochondrial outer membrane;GO:0005789//endoplasmic reticulum membrane;GO:0005887//integral component of plasma membrane;GO:0014069//postsynaptic density;GO:0016020//membrane;GO:0016021//integral component of membrane;GO:0031226//intrinsic component of plasma membrane;GO:0031594//neuromuscular junction;GO:0042383//sarcolemma;GO:0043679//axon terminus;GO:0045202//synapse;GO:0048471//p…	GO:0005432//calcium:sodium antiporter activity;GO:0015368//calcium:cation antiporter activity;GO:0099580//ion antiporter activity involved in regulation of postsynaptic membrane potential	GO:0002244//hematopoietic progenitor cell differentiation;GO:0006816//calcium ion transport;GO:0006851//mitochondrial calcium ion transport;GO:0006874//cellular calcium ion homeostasis;GO:0007154//cell communication;GO:0007611//learning or memory;GO:0007612//learning;GO:0007613//memory;GO:0014819//regulation of skeletal muscle contraction;GO:0030001//metal ion transport;GO:0035725//sodium ion tra…
ENSGALG00000005360	97	39	62	40	37	12	64	68	85	162	222	138	1.27	0.41	0.84	0.52	0.49	0.19	1.18	1.14	1.55	2.44	3.33	1.67	0.62	1.885	1.6042	1.88018e-05	0.000183874	CA4	carbonic anhydrase 4 [Source:NCBI gene;Acc:417647]	Metabolism;Organismal Systems;Metabolism	Global and overview maps;Excretory system;Energy metabolism	ko01100//Metabolic pathways;ko04964//Proximal tubule bicarbonate reclamation;ko00910//Nitrogen metabolism	K18246;K18246;K18246	GO:0005791//rough endoplasmic reticulum;GO:0005793//endoplasmic reticulum-Golgi intermediate compartment;GO:0005794//Golgi apparatus;GO:0005802//trans-Golgi network;GO:0005886//plasma membrane;GO:0009986//cell surface;GO:0016020//membrane;GO:0016324//apical plasma membrane;GO:0030658//transport vesicle membrane;GO:0030667//secretory granule membrane;GO:0031225//anchored component of membrane;GO:0…	GO:0004089//carbonate dehydratase activity;GO:0008270//zinc ion binding	GO:0015701//bicarbonate transport
MSTRG.30592	210	225	200	182	197	143	97	81	82	40	47	117	2.76	2.39	2.72	2.38	2.63	2.31	1.79	1.37	1.5	0.61	0.71	1.43	2.53167	1.235	-1.0356	1.88555e-05	0.000184324	PDE1A	POI20620.1 hypothetical protein CIB84_015632, partial [Bambusicola thoracicus]	-	-	-	-	-	-	-
ENSGALG00000048373	54	69	102	153	137	120	32	33	27	47	31	52	1.86	1.97	3.76	5.26	4.85	5.15	1.57	1.38	1.36	1.82	1.2	1.74	3.80833	1.51167	-1.333	1.90437e-05	0.000185781	sptssb	serine palmitoyltransferase small subunit B-like [Source:NCBI gene;Acc:100859315]	-	-	-	-	GO:0005783//endoplasmic reticulum;GO:0005789//endoplasmic reticulum membrane;GO:0016020//membrane;GO:0016021//integral component of membrane;GO:0017059//serine C-palmitoyltransferase complex	GO:0004758//serine C-palmitoyltransferase activity	GO:0006665//sphingolipid metabolic process;GO:0007029//endoplasmic reticulum organization;GO:0046513//ceramide biosynthetic process;GO:1904220//regulation of serine C-palmitoyltransferase activity
MSTRG.11768	20	30	26	49	32	27	6	1	3	7	6	20	0.62	0.75	0.83	1.51	1.01	1.03	0.26	0.04	0.13	0.25	0.21	0.57	0.958333	0.243333	-1.9776	1.90961e-05	0.000186216	--	-	-	-	-	-	-	-	-
ENSGALG00000034436	337	1063	629	81	85	54	34	53	24	36	58	36	6.89	17.54	13.29	1.65	1.76	1.36	0.98	1.39	0.68	0.85	1.36	0.68	7.08167	0.99	-2.8386	1.91537e-05	0.000186702	CEL	carboxyl ester lipase [Source:NCBI gene;Acc:417165]	Metabolism;Organismal Systems;Metabolism;Organismal Systems;Metabolism	Global and overview maps;Digestive system;Lipid metabolism;Digestive system;Lipid metabolism	ko01100//Metabolic pathways;ko04972//Pancreatic secretion;ko00561//Glycerolipid metabolism;ko04975//Fat digestion and absorption;ko00100//Steroid biosynthesis	K12298;K12298;K12298;K12298;K12298	-	GO:0016788//hydrolase activity, acting on ester bonds	GO:0006629//lipid metabolic process;GO:0006707//cholesterol catabolic process;GO:0030157//pancreatic juice secretion;GO:0046514//ceramide catabolic process
MSTRG.20074	32	44	35	37	62	35	13	11	11	4	9	27	1.21	1.34	1.37	1.39	2.38	1.63	0.69	0.53	0.58	0.17	0.39	0.94	1.55333	0.55	-1.4979	1.96078e-05	0.000190426	eys	XP_052535277.1 protein eyes shut homolog [Tympanuchus pallidicinctus]	-	-	-	-	-	-	-
MSTRG.14151	187	241	157	95	45	49	246	259	230	232	242	267	1.52	1.58	1.32	0.76	0.37	0.49	2.81	2.7	2.59	2.16	2.25	2	1.00667	2.41833	1.2644	1.9755e-05	0.000191542	gag-pro-pol	XP_048793969.1 uncharacterized protein LOC125690064 [Lagopus muta]	-	-	-	-	-	-	-
MSTRG.19443	106	121	147	218	117	158	43	45	51	50	49	116	3.42	3.16	4.91	7	3.82	6.3	1.97	1.86	2.3	1.84	1.8	3.47	4.76833	2.20667	-1.1116	1.9853e-05	0.000192414	--	XP_040553447.1 uncharacterized protein LOC121113149 isoform X2 [Gallus gallus]	-	-	-	-	-	-	-
ENSGALG00000012123	18	18	11	9	9	10	18	25	17	22	30	27	0.26	0.24	0.18	0.16	0.14	0.21	0.38	0.48	0.34	0.37	0.49	0.38	0.198333	0.406667	1.0359	2.00824e-05	0.0001944	PAX6	paired box 6 [Source:NCBI gene;Acc:395943]	Cellular Processes;Human Diseases	Cellular community - eukaryotes;Endocrine and metabolic disease	ko04550//Signaling pathways regulating pluripotency of stem cells;ko04950//Maturity onset diabetes of the young	K08031;K08031	GO:0000785//chromatin;GO:0005634//nucleus;GO:0005654//nucleoplasm;GO:0005737//cytoplasm;GO:0005829//cytosol	GO:0000976//transcription regulatory region sequence-specific DNA binding;GO:0000978//RNA polymerase II core promoter proximal region sequence-specific DNA binding;GO:0000979//RNA polymerase II core promoter sequence-specific DNA binding;GO:0000981//RNA polymerase II transcription factor activity, sequence-specific DNA binding;GO:0001221//transcription cofactor binding;GO:0001227//transcriptional…	GO:0000122//negative regulation of transcription from RNA polymerase II promoter;GO:0000132//establishment of mitotic spindle orientation;GO:0001568//blood vessel development;GO:0001709//cell fate determination;GO:0001764//neuron migration;GO:0001933//negative regulation of protein phosphorylation;GO:0002052//positive regulation of neuroblast proliferation;GO:0002088//lens development in camera-t…
MSTRG.30324	269	392	346	269	292	236	139	123	78	71	73	246	2.88	3.51	4.08	2.71	3.12	3.08	2.06	1.65	1.16	0.86	0.87	2.34	3.23	1.49	-1.1162	2.01543e-05	0.000194931	--	XP_040509516.1 uncharacterized protein LOC101748894 isoform X2 [Gallus gallus]	-	-	-	-	-	-	-
ENSGALG00000044569	49	105	76	66	38	19	10	21	3	20	16	15	2.68	4.64	4.29	3.61	2.14	1.28	0.8	1.48	0.25	1.23	1.01	0.78	3.10667	0.925	-1.7478	2.04909e-05	0.000197951	CLEC2D	uncharacterized LOC101747901 [Source:NCBI gene;Acc:101747901]	-	-	-	-	-	-	-
ENSGALG00000006819	166	263	284	245	411	334	115	96	79	127	116	192	1.75	2.24	3.1	2.62	4.53	4.42	1.75	1.27	1.18	1.43	1.4	1.87	3.11	1.48333	-1.0681	2.09935e-05	0.000202231	AGBL1	ATP/GTP binding protein like 1 [Source:NCBI gene;Acc:427507]	-	-	-	-	-	GO:0004181//metallocarboxypeptidase activity;GO:0008270//zinc ion binding	GO:0006508//proteolysis
MSTRG.25723	26	37	41	31	42	32	9	13	10	15	8	21	0.45	0.51	0.73	0.53	0.73	0.68	0.22	0.29	0.24	0.3	0.16	0.33	0.605	0.256667	-1.237	2.14081e-05	0.000206058	--	-	-	-	-	-	-	-	-
MSTRG.28706	84	105	71	145	261	190	42	31	42	42	43	71	1.37	1.38	1.2	2.35	4.31	3.81	0.97	0.65	0.95	0.79	0.8	1.07	2.40333	0.871667	-1.4632	2.22002e-05	0.000212564	--	-	-	-	-	-	-	-	-
MSTRG.30802	0	0	0	0	1	0	5	3	4	3	11	3	0	0	0	0	0.06	0	0.4	0.21	0.31	0.19	0.7	0.16	0.01	0.328333	5.0371	2.24401e-05	0.000214688	ev-2	XP_046783525.1 uncharacterized protein LOC124418174 [Gallus gallus]	-	-	-	-	-	-	-
MSTRG.9057	27	28	25	19	40	25	7	2	7	2	8	16	0.62	0.52	0.59	0.43	0.93	0.71	0.23	0.06	0.22	0.05	0.21	0.34	0.633333	0.185	-1.7754	2.28124e-05	0.000217988	--	-	-	-	-	-	-	-	-
ENSGALG00000000048	35	24	34	20	29	16	49	42	44	40	52	37	0.62	0.34	0.61	0.33	0.55	0.38	1.28	0.98	1.16	0.85	1.1	0.63	0.471667	1	1.0842	2.30954e-05	0.000220249	ATP6V1A	V-type proton ATPase catalytic subunit A-like [Source:NCBI gene;Acc:776719]	Metabolism;Human Diseases;Cellular Processes;Human Diseases;Environmental Information Processing;Metabolism;Organismal Systems;Human Diseases;Human Diseases;Organismal Systems	Global and overview maps;Infectious disease: viral;Transport and catabolism;Immune disease;Signal transduction;Energy metabolism;Nervous system;Infectious disease: bacterial;Infectious disease: bacterial;Excretory system	ko01100//Metabolic pathways;ko05165//Human papillomavirus infection;ko04145//Phagosome;ko05323//Rheumatoid arthritis;ko04150//mTOR signaling pathway;ko00190//Oxidative phosphorylation;ko04721//Synaptic vesicle cycle;ko05120//Epithelial cell signaling in Helicobacter pylori infection;ko05110//Vibrio cholerae infection;ko04966//Collecting duct acid secretion	K02145;K02145;K02145;K02145;K02145;K02145;K02145;K02145;K02145;K02145	GO:0033180//proton-transporting V-type ATPase, V1 domain	GO:0005524//ATP binding;GO:0046961//proton-transporting ATPase activity, rotational mechanism	GO:0046034//ATP metabolic process;GO:1902600//hydrogen ion transmembrane transport
MSTRG.19408	33	33	29	18	33	12	4	5	11	4	4	12	0.64	0.52	0.58	0.35	0.65	0.29	0.11	0.12	0.3	0.09	0.09	0.22	0.505	0.155	-1.704	2.31495e-05	0.000220499	--	-	-	-	-	-	-	-	-
MSTRG.6233	82	99	120	116	186	147	28	26	48	44	50	87	0.41	0.4	0.62	0.57	0.92	0.88	0.19	0.17	0.33	0.24	0.28	0.39	0.633333	0.266667	-1.2479	2.32582e-05	0.000221358	--	EOB07483.1 hypothetical protein Anapl_02032 [Anas platyrhynchos]	-	-	-	-	-	-	-
MSTRG.4323	64	70	61	67	105	77	27	21	22	40	28	49	1.08	0.95	1.06	1.12	1.79	1.6	0.64	0.45	0.52	0.77	0.54	0.76	1.26667	0.613333	-1.0463	2.36454e-05	0.000224863	--	-	-	-	-	-	-	-	-
ENSGALG00000036160	56	101	67	114	98	111	24	21	35	32	28	69	1.44	2.09	1.78	2.91	2.55	3.51	0.87	0.69	1.25	0.94	0.82	1.63	2.38	1.03333	-1.2037	2.38722e-05	0.000226657	BOLL	boule homolog, RNA binding protein [Source:NCBI gene;Acc:424061]	-	-	-	-	-	GO:0003729//mRNA binding;GO:0005515//protein binding	-
MSTRG.1946	19	8	19	12	18	13	2	1	4	3	3	3	0.49	0.17	0.51	0.31	0.47	0.41	0.07	0.03	0.14	0.09	0.09	0.07	0.393333	0.0816667	-2.2679	2.40222e-05	0.00022799	--	-	-	-	-	-	-	-	-
ENSGALG00000021341	35	46	38	86	59	73	11	15	17	20	19	31	0.51	0.54	0.57	1.25	0.88	1.32	0.23	0.28	0.35	0.34	0.32	0.42	0.845	0.323333	-1.3859	2.416e-05	0.000229116	ADAM20	ADAM metallopeptidase domain 20 [Source:NCBI gene;Acc:404294]	-	-	-	-	-	GO:0004222//metalloendopeptidase activity;GO:0008237//metallopeptidase activity	GO:0006508//proteolysis
ENSGALG00000006290	4	1	1	10	1	7	10	9	14	21	19	36	0.08	0.02	0.02	0.21	0.02	0.18	0.29	0.24	0.4	0.5	0.45	0.69	0.0883333	0.428333	2.2777	2.45394e-05	0.00023225	HS3ST4	heparan sulfate-glucosamine 3-sulfotransferase 4 [Source:NCBI gene;Acc:427674]	-	-	-	-	-	GO:0008146//sulfotransferase activity	-
MSTRG.30133	18	24	19	13	16	9	7	0	3	1	2	4	1.72	1.86	1.82	1.22	1.49	1.01	0.91	0	0.46	0.13	0.17	0.34	1.52	0.335	-2.1818	2.48669e-05	0.000234976	--	XP_040535065.1 uncharacterized protein LOC121111492 [Gallus gallus]	-	-	-	-	-	-	-
MSTRG.9044	14	24	15	22	36	25	4	4	6	3	4	12	0.41	0.57	0.45	0.64	1.07	0.9	0.17	0.15	0.24	0.1	0.13	0.32	0.673333	0.185	-1.8638	2.57871e-05	0.000242423	--	XP_048796730.1 transmembrane protein 170B isoform X1 [Lagopus muta]	-	-	-	-	-	-	-
MSTRG.25373	24	25	20	90	116	102	10	10	9	14	11	21	0.25	0.21	0.2	0.9	1.09	1.21	0.15	0.13	0.12	0.16	0.13	0.2	0.643333	0.148333	-2.1167	2.69684e-05	0.000252129	--	POI25662.1 hypothetical protein CIB84_010588 [Bambusicola thoracicus]	-	-	-	-	-	-	-
MSTRG.20351	142	133	169	216	228	213	30	37	55	84	105	105	5.63	4.25	6.92	8.51	9.17	10.4	1.68	1.88	3.03	3.82	4.76	3.84	7.48	3.16833	-1.2393	2.71665e-05	0.000253881	--	-	-	-	-	-	-	-	-
MSTRG.13599	278	337	282	111	97	147	57	67	49	41	32	137	2.72	2.67	2.85	1.08	0.96	1.77	0.79	0.84	0.67	0.46	0.36	1.24	2.00833	0.726667	-1.4666	2.733e-05	0.000255309	--	-	-	-	-	-	-	-	-
ENSGALG00000049450	25	10	4	24	14	9	47	21	37	62	30	32	2.88	0.93	0.48	2.75	1.64	1.28	7.65	3.11	5.94	8.21	3.96	3.41	1.66	5.38	1.6964	2.7614e-05	0.000257557	IGLC1	immunoglobulin lambda like polypeptide 1 [Source:HGNC Symbol;Acc:HGNC:5870]	-	-	-	-	-	-	-
MSTRG.29168	27	42	41	158	79	139	7	6	14	19	18	37	0.35	0.45	0.55	2.04	1.04	2.22	0.13	0.1	0.26	0.29	0.27	0.45	1.10833	0.25	-2.1484	2.80153e-05	0.000260993	--	-	-	-	-	-	-	-	-
MSTRG.28761	82	91	79	148	146	149	38	40	38	51	41	71	1.26	1.09	1.28	2.28	2.11	2.69	0.82	0.76	0.78	0.86	0.68	0.98	1.785	0.813333	-1.134	2.80862e-05	0.000261551	--	PKU31929.1 rna-directed dna polymerase from mobile element jockey- hypothetical protein [Limosa lapponica baueri]	-	-	-	-	-	-	-
MSTRG.28494	113	119	186	156	119	132	43	41	37	61	55	121	1.39	1.16	2.36	2.16	1.58	2.25	0.74	0.63	0.64	0.88	0.75	1.37	1.81667	0.835	-1.1214	2.82065e-05	0.000262466	--	-	-	-	-	-	-	-	-
ENSGALG00000011970	62	82	56	44	36	37	29	18	12	17	15	19	0.77	0.83	0.72	0.55	0.46	0.57	0.51	0.29	0.21	0.24	0.21	0.22	0.65	0.28	-1.215	2.82184e-05	0.000262474	CHADL	chondroadherin-like [Source:NCBI gene;Acc:417998]	-	-	-	-	-	GO:0005515//protein binding;GO:0005518//collagen binding;GO:0098633//collagen fibril binding	GO:0032331//negative regulation of chondrocyte differentiation;GO:1904027//negative regulation of collagen fibril organization
MSTRG.4322	74	86	52	27	25	22	91	68	96	114	105	70	2.98	2.79	2.16	1.06	1.01	1.07	5.17	3.49	5.32	5.24	4.81	2.6	1.845	4.43833	1.2664	2.84893e-05	0.00026489	env	XP_040511164.1 uncharacterized protein LOC107053122 isoform X2 [Gallus gallus]	-	-	-	-	-	-	-
ENSGALG00000051102	65	91	68	34	68	43	16	8	16	35	22	31	1.83	2.07	1.98	0.95	1.94	1.49	0.64	0.29	0.63	1.13	0.71	0.81	1.71	0.701667	-1.2851	2.92992e-05	0.000271677	CD163	XP_024998901.1 antigen WC1.1 isoform X3 [Gallus gallus]	-	-	-	-	GO:0005886//plasma membrane;GO:0016020//membrane	GO:0004252//serine-type endopeptidase activity;GO:0005044//scavenger receptor activity	GO:0006897//endocytosis;GO:0031638//zymogen activation
MSTRG.19038	30	56	44	57	231	136	18	8	17	25	19	26	0.47	0.69	0.68	0.86	3.57	2.58	0.39	0.18	0.37	0.48	0.38	0.41	1.475	0.368333	-2.0016	2.94023e-05	0.000272527	--	-	-	-	-	-	-	-	-
MSTRG.27615	11	13	9	17	11	11	2	3	1	3	1	2	0.45	0.43	0.38	0.69	0.46	0.56	0.12	0.16	0.06	0.14	0.05	0.08	0.495	0.101667	-2.2836	3.0387e-05	0.000280888	--	-	-	-	-	-	-	-	-
MSTRG.29900	19	24	22	38	26	33	4	6	8	13	8	7	0.44	0.42	0.51	0.88	0.54	0.96	0.11	0.19	0.24	0.34	0.2	0.14	0.625	0.203333	-1.62	3.06858e-05	0.00028343	--	-	-	-	-	-	-	-	-
MSTRG.19831	88	142	180	147	104	148	49	31	41	59	40	107	0.9	1.17	1.9	1.49	1.08	1.86	0.71	0.41	0.58	0.69	0.47	1.01	1.4	0.645	-1.1181	3.10647e-05	0.000286374	--	XP_046795747.1 uncharacterized protein LOC101749895 isoform X1 [Gallus gallus]	-	-	-	-	-	-	-
MSTRG.7796	111	122	129	266	280	249	45	45	58	68	68	126	1.3	1.16	1.57	3.11	3.34	3.61	0.75	0.68	0.95	0.92	0.92	1.37	2.34833	0.931667	-1.3338	3.10963e-05	0.000286412	--	-	-	-	-	-	-	-	-
MSTRG.24597	93	134	199	235	359	305	43	77	54	68	46	136	0.83	0.96	1.83	2.08	3.24	3.34	0.54	0.88	0.67	0.69	0.47	1.12	2.04667	0.728333	-1.4906	3.11143e-05	0.000286412	--	-	-	-	-	-	-	-	-
MSTRG.15665	183	201	219	240	373	316	84	67	80	116	105	195	1.01	0.9	1.25	1.32	2.1	2.16	0.66	0.48	0.62	0.74	0.67	1	1.45667	0.695	-1.0676	3.23473e-05	0.000296587	--	XP_048796730.1 transmembrane protein 170B isoform X1 [Lagopus muta]	-	-	-	-	-	-	-
MSTRG.30694	32	43	31	19	32	26	4	9	8	17	9	14	0.86	0.91	0.85	0.5	0.86	0.84	0.15	0.31	0.29	0.53	0.28	0.35	0.803333	0.318333	-1.3355	3.28434e-05	0.00030021	--	XP_040512831.1 uncharacterized protein LOC121108762 isoform X1 [Gallus gallus]	-	-	-	-	-	-	-
MSTRG.13972	81	82	55	149	153	167	21	48	25	28	30	66	1.33	1.09	0.94	2.44	2.55	3.39	0.49	1.01	0.57	0.53	0.57	1	1.95667	0.695	-1.4933	3.2861e-05	0.000300256	--	-	-	-	-	-	-	-	-
MSTRG.27757	152	234	294	379	383	365	79	116	110	104	87	219	0.84	1.05	1.68	2.09	2.15	2.49	0.62	0.83	0.85	0.66	0.55	1.12	1.71667	0.771667	-1.1536	3.29191e-05	0.000300555	--	-	-	-	-	-	-	-	-
MSTRG.30724	1	2	0	16	71	68	0	0	0	0	1	1	0.04	0.06	0	0.71	3.19	3.69	0	0	0	0	0.05	0.05	1.28167	0.0166667	-6.2649	3.30626e-05	0.00030175	--	-	-	-	-	-	-	-	-
MSTRG.16033	64	92	73	34	30	27	15	18	18	8	9	21	0.85	0.84	0.94	0.35	0.24	0.27	0.17	0.19	0.2	0.11	0.18	0.18	0.581667	0.171667	-1.7606	3.38033e-05	0.000307566	--	RLV96818.1 hypothetical protein DV515_00012403 [Chloebia gouldiae]	-	-	-	-	-	-	-
ENSGALG00000029862	72	69	67	71	111	95	27	21	18	31	34	63	1.57	1.21	1.51	1.54	2.46	2.55	0.83	0.59	0.55	0.78	0.85	1.27	1.80667	0.811667	-1.1544	3.44423e-05	0.000312901	PLB1	XP_021247623.1 phospholipase B1, membrane-associated [Numida meleagris]	Metabolism;Metabolism;Metabolism;Metabolism;Metabolism;Metabolism;Organismal Systems	Global and overview maps;Lipid metabolism;Lipid metabolism;Lipid metabolism;Lipid metabolism;Lipid metabolism;Digestive system	ko01100//Metabolic pathways;ko00564//Glycerophospholipid metabolism;ko00590//Arachidonic acid metabolism;ko00565//Ether lipid metabolism;ko00591//Linoleic acid metabolism;ko00592//alpha-Linolenic acid metabolism;ko04977//Vitamin digestion and absorption	K14621;K14621;K14621;K14621;K14621;K14621;K14621	GO:0016020//membrane;GO:0016021//integral component of membrane;GO:0031526//brush border membrane	GO:0004620//phospholipase activity;GO:0004622//lysophospholipase activity;GO:0004623//phospholipase A2 activity;GO:0015643//toxic substance binding;GO:0016788//hydrolase activity, acting on ester bonds;GO:0050253//retinyl-palmitate esterase activity	GO:0006644//phospholipid metabolic process;GO:0030153//bacteriocin immunity;GO:0042572//retinol metabolic process
MSTRG.23121	20	17	25	18	29	22	4	5	5	9	7	8	0.6	0.41	0.78	0.54	1.37	1.24	0.17	0.19	0.21	0.31	0.24	0.22	0.823333	0.223333	-1.8823	3.46698e-05	0.000314848	--	KAJ7413728.1 hypothetical protein WISP_88630 [Willisornis vidua]	-	-	-	-	-	-	-
MSTRG.4006	31	26	20	19	17	18	4	9	3	6	5	11	1.45	0.98	0.96	0.88	0.8	1.04	0.26	0.54	0.19	0.32	0.27	0.47	1.01833	0.341667	-1.5755	3.46968e-05	0.000314972	--	XP_040514922.1 uncharacterized protein LOC107050336 isoform X4 [Gallus gallus]	-	-	-	-	-	-	-
MSTRG.25652	208	326	410	178	187	192	68	56	77	119	115	182	1.92	2.58	4.28	1.65	1.8	2.35	0.98	0.74	1.02	1.22	1.28	1.68	2.43	1.15333	-1.0751	3.49031e-05	0.000316604	--	-	-	-	-	-	-	-	-
MSTRG.30369	114	194	115	84	130	58	29	43	31	56	32	86	4.85	6.67	5.05	3.56	5.6	3.04	1.74	2.36	1.82	2.74	1.56	3.39	4.795	2.26833	-1.0799	3.50452e-05	0.000317771	--	XP_052558769.1 uncharacterized protein LOC128090444 [Tympanuchus pallidicinctus]	-	-	-	-	-	-	-
MSTRG.2829	22	39	41	29	30	27	10	12	9	12	11	15	0.39	0.55	0.74	0.51	0.53	0.58	0.25	0.27	0.22	0.24	0.22	0.24	0.55	0.24	-1.1964	3.52599e-05	0.000319597	--	-	-	-	-	-	-	-	-
ENSGALG00000052882	27	30	15	15	8	9	4	0	3	2	5	3	0.67	0.59	0.38	0.37	0.2	0.26	0.13	0	0.12	0.05	0.14	0.06	0.411667	0.0833333	-2.3045	3.56891e-05	0.000323117	--	uncharacterized LOC100857299 [Source:NCBI gene;Acc:100857299]	-	-	-	-	-	-	-
MSTRG.10908	225	157	132	1	2	0	0	0	0	0	0	1	3.62	2.04	2.19	0.02	0.03	0	0	0	0	0	0	0.01	1.31667	0.00166667	-9.6257	3.6006e-05	0.000325615	--	-	-	-	-	-	-	-	-
MSTRG.19615	99	79	96	66	86	73	37	25	27	13	25	62	1.33	0.86	1.33	0.88	1.17	1.21	0.7	0.43	0.5	0.2	0.38	0.77	1.13	0.496667	-1.186	3.79266e-05	0.000340652	--	-	-	-	-	-	-	-	-
MSTRG.17203	95	87	96	79	201	96	210	230	191	116	120	547	0.35	0.29	0.33	0.27	0.83	0.57	1	1.07	0.98	0.44	0.5	1.84	0.44	0.971667	1.143	3.80273e-05	0.000341396	--	XP_037267229.1 acid-sensing ion channel 2-like [Falco rusticolus]	-	-	-	-	-	-	-
MSTRG.7546	72	79	77	26	82	52	10	16	18	31	14	39	0.77	0.69	0.86	0.28	0.9	0.69	0.15	0.22	0.27	0.38	0.17	0.39	0.698333	0.263333	-1.407	3.84816e-05	0.000344985	--	-	-	-	-	-	-	-	-
MSTRG.8134	120	166	151	130	289	181	35	34	84	69	65	99	0.9	1.01	1.18	0.97	2.21	1.68	0.37	0.33	0.88	0.6	0.56	0.69	1.325	0.571667	-1.2127	3.8499e-05	0.000345012	--	-	-	-	-	-	-	-	-
ENSGALG00000011347	377	1082	652	408	453	188	1061	1019	682	787	775	838	6.93	16.05	12.38	7.45	8.45	4.26	27.53	24.04	17.43	16.62	16.31	14.23	9.25333	19.36	1.065	3.90644e-05	0.000349683	IHH	indian hedgehog [Source:NCBI gene;Acc:395801]	Human Diseases;Environmental Information Processing	Cancer: overview;Signal transduction	ko05205//Proteoglycans in cancer;ko04340//Hedgehog signaling pathway	K11989;K11989	GO:0005576//extracellular region;GO:0005615//extracellular space;GO:0005886//plasma membrane;GO:0016020//membrane;GO:0031012//extracellular matrix	GO:0005113//patched binding;GO:0005509//calcium ion binding;GO:0008233//peptidase activity;GO:0016787//hydrolase activity;GO:0046872//metal ion binding	GO:0001501//skeletal system development;GO:0001503//ossification;GO:0001569//patterning of blood vessels;GO:0001649//osteoblast differentiation;GO:0001708//cell fate specification;GO:0001763//morphogenesis of a branching structure;GO:0001944//vasculature development;GO:0001947//heart looping;GO:0002053//positive regulation of mesenchymal cell proliferation;GO:0003382//epithelial cell morphogenesi…
ENSGALG00000006421	59	46	45	43	29	36	15	19	14	10	18	24	1.36	0.86	1.08	0.99	0.68	1.03	0.49	0.56	0.45	0.27	0.48	0.51	1	0.46	-1.1203	3.9602e-05	0.000353887	SLC16A12	solute carrier family 16 member 12 [Source:NCBI gene;Acc:423791]	-	-	-	-	GO:0005886//plasma membrane;GO:0005887//integral component of plasma membrane;GO:0016323//basolateral plasma membrane	GO:0005308//creatine transmembrane transporter activity;GO:0022857//transmembrane transporter activity	GO:0015881//creatine transport;GO:0055085//transmembrane transport
MSTRG.29198	37	58	36	35	51	42	15	18	13	18	16	29	0.9	1.14	0.9	0.84	1.25	1.25	0.51	0.56	0.44	0.5	0.44	0.65	1.04667	0.516667	-1.0185	3.97911e-05	0.000355252	--	-	-	-	-	-	-	-	-
ENSGALG00000030888	28	32	31	22	43	29	9	10	6	10	16	13	0.92	0.85	1.06	0.72	1.44	1.18	0.42	0.42	0.28	0.38	0.6	0.4	1.02833	0.416667	-1.3033	3.98338e-05	0.0003555	CMKLR1	G protein-coupled receptor 33 (gene/pseudogene) [Source:HGNC Symbol;Acc:HGNC:4489]	-	-	-	-	GO:0005886//plasma membrane;GO:0016020//membrane;GO:0016021//integral component of membrane	GO:0004875//complement receptor activity;GO:0004930//G-protein coupled receptor activity;GO:0004982//N-formyl peptide receptor activity	GO:0002430//complement receptor mediated signaling pathway;GO:0006954//inflammatory response;GO:0007165//signal transduction;GO:0007186//G-protein coupled receptor signaling pathway;GO:0007200//phospholipase C-activating G-protein coupled receptor signaling pathway;GO:0007204//positive regulation of cytosolic calcium ion concentration
ENSGALG00000049772	6	8	12	8	12	5	26	40	16	14	27	12	0.12	0.12	0.24	0.16	0.23	0.12	0.7	0.96	0.41	0.3	0.58	0.2	0.165	0.525	1.6699	4.08772e-05	0.000363312	pol	XP_015731928.1 uncharacterized protein LOC107320518 [Coturnix japonica]	-	-	-	-	-	GO:0003676//nucleic acid binding;GO:0004523//RNA-DNA hybrid ribonuclease activity	GO:0015074//DNA integration;GO:0090502//RNA phosphodiester bond hydrolysis, endonucleolytic
MSTRG.8055	5	3	3	36	46	52	1	1	1	3	2	3	0.06	0.03	0.04	0.46	0.6	0.82	0.02	0.02	0.02	0.04	0.03	0.04	0.335	0.0283333	-3.5636	4.33157e-05	0.00038273	--	-	-	-	-	-	-	-	-
MSTRG.8001	86	39	49	29	69	61	11	16	19	15	20	30	0.82	0.3	0.48	0.27	0.66	0.71	0.15	0.19	0.25	0.16	0.22	0.26	0.54	0.205	-1.3973	4.37697e-05	0.000386278	--	-	-	-	-	-	-	-	-
MSTRG.31406	73	94	69	124	129	145	21	38	31	31	35	82	0.44	0.46	0.43	0.74	0.79	1.07	0.18	0.29	0.26	0.21	0.24	0.46	0.655	0.273333	-1.2608	4.43383e-05	0.000390703	--	XP_040512163.1 uncharacterized protein LOC101748033 [Gallus gallus]	-	-	-	-	-	-	-
MSTRG.22492	52	78	112	40	101	65	23	29	22	32	17	37	1.52	1.85	3.42	1.14	2.95	2.3	0.93	1.08	0.9	1.05	0.56	0.98	2.19667	0.916667	-1.2608	4.45433e-05	0.000392231	--	-	-	-	-	-	-	-	-
ENSGALG00000044709	1	0	0	1	1	1	6	5	8	3	6	10	0.03	0	0	0.04	0.05	0.04	0.28	0.22	0.39	0.13	0.24	0.32	0.0266667	0.263333	3.3038	4.48614e-05	0.000394887	--	platelet glycoprotein VI-like [Source:NCBI gene;Acc:100857615]	-	-	-	-	-	-	-
ENSGALG00000048939	77	110	51	168	160	137	30	40	18	14	13	75	1.36	1.56	0.93	2.94	2.86	2.98	0.75	0.9	0.44	0.28	0.27	1.23	2.105	0.645	-1.7064	4.52411e-05	0.0003972	Ranbp2	XP_025010426.1 nuclear pore complex protein Nup153-like isoform X1 [Gallus gallus]	Human Diseases;Genetic Information Processing	Neurodegenerative disease;Translation	ko05014//Amyotrophic lateral sclerosis;ko03013//Nucleocytoplasmic transport	K12172;K12172	-	-	GO:0006606//protein import into nucleus;GO:0046907//intracellular transport
ENSGALG00000014762	177	291	232	351	365	342	89	77	96	115	88	266	4.59	6.09	6.22	9.05	9.61	10.93	3.26	2.56	3.46	3.43	2.61	6.38	7.74833	3.61667	-1.0992	4.53113e-05	0.000397669	AKAP7	XP_031444793.1 uncharacterized protein LOC116226189 [Phasianus colchicus]	-	-	-	-	GO:0005829//cytosol	GO:0034237//protein kinase A regulatory subunit binding	GO:0010738//regulation of protein kinase A signaling
ENSGALG00000038532	5	10	1	3	7	4	10	9	11	16	15	18	0.15	0.29	0.04	0.1	0.12	0.14	0.47	0.41	0.4	0.69	0.64	0.6	0.14	0.535	1.9341	4.55585e-05	0.000399103	--	GCF48944.1 hypothetical protein parPi_0009455 [Paroedura picta]	-	-	-	-	-	GO:0003779//actin binding;GO:0005515//protein binding;GO:0051015//actin filament binding	GO:0051017//actin filament bundle assembly
MSTRG.6812	44	51	74	295	419	280	13	32	36	46	24	71	0.41	0.38	0.71	2.71	3.92	3.18	0.17	0.38	0.46	0.49	0.25	0.61	1.885	0.393333	-2.2607	4.58725e-05	0.000401705	--	-	-	-	-	-	-	-	-
MSTRG.14158	132	141	154	241	159	169	14	42	81	46	60	102	0.97	1.01	1.34	1.85	1.75	2.09	0.24	0.53	0.94	0.35	0.65	0.87	1.50167	0.596667	-1.3316	4.63001e-05	0.000404287	--	-	-	-	-	-	-	-	-
ENSGALG00000015332	30	42	39	35	44	37	6	7	7	23	6	24	0.89	1.01	1.2	1.04	1.33	1.36	0.25	0.27	0.29	0.79	0.2	0.66	1.13833	0.41	-1.4732	4.7915e-05	0.000416982	CPLX1	complexin 1 [Source:NCBI gene;Acc:427286]	Organismal Systems	Nervous system	ko04721//Synaptic vesicle cycle	K15294	GO:0031201//SNARE complex;GO:0098793//presynapse;GO:0098794//postsynapse	GO:0005326//neurotransmitter transporter activity;GO:0019905//syntaxin binding	GO:0006836//neurotransmitter transport;GO:0016079//synaptic vesicle exocytosis;GO:0030073//insulin secretion;GO:0031630//regulation of synaptic vesicle fusion to presynaptic membrane
MSTRG.13645	557	701	762	1049	933	1119	304	288	365	348	320	701	5.41	5.49	7.64	10.35	9.21	13.42	3.92	3.39	4.81	3.8	3.64	6.15	8.58667	4.285	-1.0028	4.93725e-05	0.000428099	--	-	-	-	-	-	-	-	-
ENSGALG00000000909	13	13	6	2	1	3	20	18	13	20	16	21	0.2	0.16	0.09	0.03	0.02	0.06	0.43	0.35	0.27	0.35	0.28	0.29	0.0933333	0.328333	1.8147	4.98471e-05	0.000431742	GFAP	glial fibrillary acidic protein [Source:NCBI gene;Acc:419969]	Environmental Information Processing	Signal transduction	ko04630//JAK-STAT signaling pathway	K05640	GO:0005737//cytoplasm;GO:0005856//cytoskeleton;GO:0005882//intermediate filament;GO:0016020//membrane;GO:0042995//cell projection;GO:0044297//cell body;GO:0045111//intermediate filament cytoskeleton;GO:0097386//glial cell projection;GO:0097449//astrocyte projection;GO:0097450//astrocyte end-foot	GO:0005200//structural constituent of cytoskeleton;GO:0042802//identical protein binding	GO:0006886//intracellular protein transport;GO:0010467//gene expression;GO:0010625//positive regulation of Schwann cell proliferation;GO:0010977//negative regulation of neuron projection development;GO:0014002//astrocyte development;GO:0030198//extracellular matrix organization;GO:0031102//neuron projection regeneration;GO:0045103//intermediate filament-based process;GO:0045109//intermediate fila…
MSTRG.27493	12	16	15	33	111	67	8	2	3	6	3	14	0.11	0.12	0.14	0.3	1.02	0.75	0.1	0.02	0.04	0.06	0.03	0.12	0.406667	0.0616667	-2.7213	5.00021e-05	0.000432927	--	-	-	-	-	-	-	-	-
MSTRG.13458	39	53	62	55	102	85	18	19	20	16	14	46	0.36	0.39	0.59	0.5	0.95	0.96	0.23	0.22	0.26	0.17	0.15	0.39	0.625	0.236667	-1.401	5.02779e-05	0.000435097	--	-	-	-	-	-	-	-	-
MSTRG.18803	17	22	38	16	25	19	5	4	4	4	7	13	0.3	0.31	0.7	0.28	0.45	0.41	0.13	0.09	0.1	0.08	0.14	0.21	0.408333	0.125	-1.7078	5.04728e-05	0.000436526	--	KGL80878.1 hypothetical protein N309_05167, partial [Tinamus guttatus]	-	-	-	-	-	-	-
MSTRG.20600	97	36	26	360	208	246	24	18	31	35	39	37	1.56	0.54	0.49	5.56	3.5	4.83	0.7	0.44	0.78	0.74	0.83	0.6	2.74667	0.681667	-2.0105	5.0963e-05	0.000440285	gag-pol	XP_040523331.1 uncharacterized protein LOC121110272 isoform X2 [Gallus gallus]	-	-	-	-	-	-	-
ENSGALG00000026395	29	47	23	47	50	25	15	6	13	10	11	19	0.55	0.72	0.45	0.89	0.96	0.59	0.4	0.15	0.34	0.22	0.24	0.33	0.693333	0.28	-1.3081	5.12672e-05	0.000442138	TRABD2A	TraB domain containing 2A [Source:NCBI gene;Acc:427288]	-	-	-	-	GO:0005887//integral component of plasma membrane;GO:0031301//integral component of organelle membrane	GO:0004175//endopeptidase activity;GO:0004222//metalloendopeptidase activity;GO:0017147//Wnt-protein binding	GO:0006508//proteolysis;GO:0030178//negative regulation of Wnt signaling pathway
MSTRG.27443	61	86	65	17	38	10	7	9	0	7	3	18	2.03	2	1.94	0.58	1.16	0.36	0.31	0.33	0	0.23	0.1	0.55	1.345	0.253333	-2.4085	5.19855e-05	0.000447655	--	-	-	-	-	-	-	-	-
MSTRG.30716	55	92	60	15	38	26	5	13	15	16	7	15	1.59	2.13	1.78	0.44	1.12	0.91	0.22	0.49	0.59	0.53	0.23	0.39	1.32833	0.408333	-1.7018	5.21153e-05	0.00044861	--	XP_046762031.1 uncharacterized protein LOC124417574 isoform X2 [Gallus gallus]	-	-	-	-	-	-	-
MSTRG.6783	96	83	129	79	153	104	29	35	41	54	41	76	1.4	0.98	1.94	1.14	2.26	1.87	0.6	0.65	0.83	0.9	0.68	1.02	1.59833	0.78	-1.035	5.32305e-05	0.00045703	--	-	-	-	-	-	-	-	-
ENSGALG00000047838	38	34	36	10	12	11	5	5	2	3	6	7	0.75	0.53	0.75	0.2	0.23	0.27	0.14	0.13	0.06	0.07	0.13	0.13	0.455	0.11	-2.0484	5.37272e-05	0.000460818	--	immunoglobulin-like receptor [Source:NCBI gene;Acc:425238]	-	-	-	-	-	-	-
MSTRG.14513	20	8	18	2	2	3	0	0	0	1	0	0	0.98	0.32	0.91	0.1	0.1	0.18	0	0	0	0.06	0	0	0.431667	0.01	-5.4318	5.4033e-05	0.000463021	--	XP_048781683.1 high mobility group protein HMG-I/HMG-Y isoform X1 [Lagopus muta]	-	-	-	-	-	-	-
MSTRG.22939	31	51	49	37	59	38	8	6	25	5	13	20	0.49	0.67	0.76	0.61	1	0.74	0.19	0.13	0.57	0.1	0.24	0.3	0.711667	0.255	-1.4807	5.40424e-05	0.000463021	--	-	-	-	-	-	-	-	-
MSTRG.30201	97	133	57	97	46	70	41	20	14	35	27	41	2.55	2.83	1.56	2.54	1.23	2.27	1.53	0.68	0.53	1.06	0.8	0.99	2.16333	0.931667	-1.2154	5.45448e-05	0.000466988	--	XP_040535065.1 uncharacterized protein LOC121111492 [Gallus gallus]	-	-	-	-	-	-	-
MSTRG.7516	16	12	17	5	23	14	0	4	1	1	4	3	0.33	0.2	0.37	0.1	0.49	0.36	0	0.11	0.03	0.02	0.1	0.06	0.308333	0.0533333	-2.5314	5.48674e-05	0.000469412	--	-	-	-	-	-	-	-	-
ENSGALG00000049840	42	39	32	6	7	9	3	2	2	5	0	0	1.45	1.09	1.14	0.21	0.24	0.38	0.15	0.09	0.1	0.2	0	0	0.751667	0.09	-3.0621	5.53645e-05	0.000473155	Sowahd	sosondowah ankyrin repeat domain family member D [Source:NCBI gene;Acc:101750537]	-	-	-	-	-	GO:0005515//protein binding	-
MSTRG.8480	36	46	40	54	73	71	19	15	14	14	5	32	0.4	0.42	0.46	0.6	0.83	0.98	0.3	0.22	0.22	0.18	0.06	0.33	0.615	0.218333	-1.4941	5.72775e-05	0.000487576	--	-	-	-	-	-	-	-	-
MSTRG.28313	80	103	66	117	160	143	34	31	45	23	41	74	1.08	1.15	0.92	1.61	2.12	2.42	0.65	0.53	0.84	0.38	0.6	0.97	1.55	0.661667	-1.2281	5.74633e-05	0.000488808	--	-	-	-	-	-	-	-	-
ENSGALG00000016761	18	6	6	16	53	10	3	2	1	3	1	1	0.48	0.13	0.17	0.43	1.44	0.33	0.11	0.07	0.04	0.09	0.03	0.02	0.496667	0.06	-3.0492	5.79071e-05	0.000492231	LYG2	lysozyme g2 [Source:NCBI gene;Acc:395708]	-	-	-	-	-	GO:0003796//lysozyme activity	GO:0009253//peptidoglycan catabolic process;GO:0016998//cell wall macromolecule catabolic process
ENSGALG00000053140	15	30	20	11	9	4	25	36	32	23	24	37	0.16	0.26	0.23	0.12	0.1	0.05	0.39	0.5	0.49	0.29	0.3	0.37	0.153333	0.39	1.3468	6.02487e-05	0.000509586	NDRG2	protein NDRG2-like [Source:NCBI gene;Acc:112533501]	-	-	-	-	-	-	-
MSTRG.26414	7	7	5	12	26	20	2	1	0	0	1	3	0.37	0.34	0.27	0.66	1.43	1.2	0.12	0.05	0	0	0.05	0.17	0.711667	0.065	-3.4527	6.08029e-05	0.00051336	--	-	-	-	-	-	-	-	-
MSTRG.22015	40	34	36	38	79	38	10	6	18	7	11	27	0.39	0.27	0.37	0.37	0.79	0.46	0.14	0.08	0.25	0.08	0.12	0.25	0.441667	0.153333	-1.5263	6.1198e-05	0.000516147	--	-	-	-	-	-	-	-	-
ENSGALG00000041938	61	106	82	142	125	110	30	39	28	55	48	68	1.82	2.56	2.53	4.22	3.79	4.05	1.27	1.5	1.17	1.89	1.64	1.88	3.16167	1.55833	-1.0207	6.14297e-05	0.000517733	MEI4	meiotic double-stranded break formation protein 4 [Source:HGNC Symbol;Acc:HGNC:43638]	-	-	-	-	GO:0000800//lateral element	-	GO:0006310//DNA recombination;GO:0007129//synapsis;GO:0007283//spermatogenesis;GO:0042138//meiotic DNA double-strand break formation;GO:0048477//oogenesis;GO:0051321//meiotic cell cycle
MSTRG.19271	27	28	26	44	146	95	8	3	6	19	16	18	0.19	0.22	0.29	0.63	1.04	1.15	0.18	0.03	0.06	0.15	0.13	0.12	0.586667	0.111667	-2.3933	6.1697e-05	0.000519618	--	-	-	-	-	-	-	-	-
MSTRG.30842	148	304	241	80	111	80	275	296	243	318	328	190	4.54	7.52	7.64	2.43	3.45	3.03	11.9	11.66	10.34	11.21	11.5	5.38	4.76833	10.3317	1.1155	6.19803e-05	0.000521635	gag	XP_040511191.1 uncharacterized protein LOC121108213 [Gallus gallus]	-	-	-	-	-	-	-
ENSGALG00000031205	45	46	27	37	58	35	15	10	16	22	10	19	1.68	1.39	1.04	1.38	2.2	1.61	0.79	0.48	0.83	0.95	0.43	0.66	1.55	0.69	-1.1676	6.31531e-05	0.000530192	GNGT2	G protein subunit gamma transducin 2 [Source:NCBI gene;Acc:100859179]	Human Diseases;Environmental Information Processing;Human Diseases;Environmental Information Processing;Human Diseases;Human Diseases;Organismal Systems;Human Diseases;Organismal Systems;Environmental Information Processing;Organismal Systems;Organismal Systems;Organismal Systems;Organismal Systems;Organismal Systems;Organismal Systems;Human Diseases;Organismal Systems	Cancer: overview;Signal transduction;Infectious disease: viral;Signal transduction;Infectious disease: viral;Infectious disease: viral;Immune system;Substance dependence;Nervous system;Signal transduction;Endocrine system;Nervous system;Nervous system;Nervous system;Nervous system;Environmental adaptation;Substance dependence;Nervous system	ko05200//Pathways in cancer;ko04151//PI3K-Akt signaling pathway;ko05163//Human cytomegalovirus infection;ko04014//Ras signaling pathway;ko05170//Human immunodeficiency virus 1 infection;ko05167//Kaposi sarcoma-associated herpesvirus infection;ko04062//Chemokine signaling pathway;ko05034//Alcoholism;ko04723//Retrograde endocannabinoid signaling;ko04371//Apelin signaling pathway;ko04926//Relaxin si…	K04549;K04549;K04549;K04549;K04549;K04549;K04549;K04549;K04549;K04549;K04549;K04549;K04549;K04549;K04549;K04549;K04549;K04549	GO:0005834//heterotrimeric G-protein complex	GO:0003924//GTPase activity;GO:0031681//G-protein beta-subunit binding	GO:0007186//G-protein coupled receptor signaling pathway
MSTRG.11459	51	50	44	84	76	50	15	22	17	8	19	44	1.6	1.27	1.43	2.62	2.42	1.94	0.67	0.89	0.74	0.29	0.68	1.28	1.88	0.758333	-1.3098	6.43387e-05	0.000539194	--	XP_048796730.1 transmembrane protein 170B isoform X1 [Lagopus muta]	-	-	-	-	-	-	-
MSTRG.5470	18	108	88	32	40	37	80	92	83	151	160	95	0.13	0.61	0.64	0.22	0.28	0.32	0.79	0.83	0.81	1.22	1.29	0.62	0.366667	0.926667	1.3376	6.44723e-05	0.000540123	--	KFO87955.1 hypothetical protein N320_07842, partial [Buceros rhinoceros silvestris]	-	-	-	-	-	-	-
MSTRG.19043	0	0	0	0	0	0	2	4	3	4	3	3	0	0	0	0	0	0	0.12	0.23	0.18	0.2	0.15	0.12	0.001	0.166667	7.3808	6.46074e-05	0.000540874	--	-	-	-	-	-	-	-	-
MSTRG.24270	17	19	37	34	81	49	7	12	8	8	6	16	0.26	0.26	0.59	0.53	1.24	1.01	0.14	0.28	0.18	0.15	0.11	0.24	0.648333	0.183333	-1.8223	6.51464e-05	0.000545002	--	KFP25501.1 hypothetical protein N325_04379, partial [Colius striatus]	-	-	-	-	-	-	-
MSTRG.27928	49	61	58	54	86	72	26	27	18	24	25	43	0.54	0.55	0.67	0.6	0.97	0.99	0.41	0.39	0.28	0.31	0.32	0.44	0.72	0.358333	-1.0067	6.6287e-05	0.000552795	--	-	-	-	-	-	-	-	-
MSTRG.774	1	1	3	93	35	44	1	0	0	3	0	0	0.02	0.01	0.05	1.48	0.57	0.87	0.02	0	0	0.06	0	0	0.5	0.0133333	-5.2288	6.779e-05	0.000563202	--	-	-	-	-	-	-	-	-
MSTRG.30149	25	88	16	29	14	19	6	1	0	9	4	0	1.22	3.39	0.82	1.23	0.63	1.19	0.34	0.04	0	0.42	0.21	0	1.41333	0.168333	-3.0697	6.78495e-05	0.000563454	--	XP_040535065.1 uncharacterized protein LOC121111492 [Gallus gallus]	-	-	-	-	-	-	-
MSTRG.25010	44	74	88	33	48	46	9	16	14	19	14	43	0.34	0.47	0.71	0.26	0.38	0.44	0.1	0.16	0.15	0.17	0.12	0.31	0.433333	0.168333	-1.3642	6.82303e-05	0.000566221	--	-	-	-	-	-	-	-	-
ENSGALG00000013072	212	71	79	87	84	65	108	144	172	189	205	213	5.07	1.37	1.95	2.07	2.04	1.92	3.65	4.43	5.73	5.2	5.62	4.71	2.40333	4.89	1.0248	6.89716e-05	0.000571177	AKR1B10	aldo-keto reductase family 1 member B10 [Source:NCBI gene;Acc:395338]	Metabolism;Metabolism;Metabolism;Metabolism;Metabolism;Metabolism	Global and overview maps;Lipid metabolism;Carbohydrate metabolism;Carbohydrate metabolism;Metabolism of cofactors and vitamins;Carbohydrate metabolism	ko01100//Metabolic pathways;ko00561//Glycerolipid metabolism;ko00051//Fructose and mannose metabolism;ko00052//Galactose metabolism;ko00790//Folate biosynthesis;ko00040//Pentose and glucuronate interconversions	K00011;K00011;K00011;K00011;K00011;K00011	-	GO:0016491//oxidoreductase activity;GO:0047834//D-threo-aldose 1-dehydrogenase activity	-
MSTRG.30202	66	63	29	17	11	32	11	0	0	7	3	6	4.88	3.74	2.19	1.23	0.85	2.88	1.16	0	0	0.56	0.22	0.37	2.62833	0.385	-2.7712	6.91207e-05	0.000572213	--	XP_040535065.1 uncharacterized protein LOC121111492 [Gallus gallus]	-	-	-	-	-	-	-
ENSGALG00000038043	180	120	108	72	54	44	170	143	155	163	167	157	2.73	1.47	1.69	1.09	0.83	0.82	3.64	2.79	3.27	2.84	2.9	2.2	1.43833	2.94	1.0314	6.95878e-05	0.000575679	HECTD2	HECT domain E3 ubiquitin protein ligase 2 [Source:NCBI gene;Acc:427031]	-	-	-	-	-	GO:0004842//ubiquitin-protein transferase activity	-
ENSGALG00000044506	118	209	99	149	111	109	38	74	39	27	18	82	4.17	6	3.62	5.25	3.99	4.77	1.9	3.36	1.91	1.09	0.74	2.68	4.63333	1.94667	-1.251	7.00014e-05	0.000578102	--	XP_003643322.3 zinc finger protein 501-like [Gallus gallus]	Human Diseases	Infectious disease: viral	ko05168//Herpes simplex virus 1 infection	K09228	-	GO:0000978//RNA polymerase II core promoter proximal region sequence-specific DNA binding;GO:0000981//RNA polymerase II transcription factor activity, sequence-specific DNA binding	GO:0006357//regulation of transcription from RNA polymerase II promoter
MSTRG.5876	102	117	97	95	189	118	28	56	49	59	34	76	1.3	1.21	1.28	1.21	2.45	1.86	0.5	0.92	0.87	0.87	0.5	0.9	1.55167	0.76	-1.0297	7.00368e-05	0.000578187	--	-	-	-	-	-	-	-	-
ENSGALG00000053378	8	31	6	6	4	5	37	26	25	19	29	20	0.19	0.6	0.15	0.14	0.1	0.15	1.25	0.8	0.83	0.52	0.79	0.44	0.221667	0.771667	1.7996	7.06454e-05	0.000582806	X-element\ORF2	PKU43598.1 rna-directed dna polymerase from mobile element jockey- hypothetical protein [Limosa lapponica baueri]	Genetic Information Processing	Translation	ko03008//Ribosome biogenesis in eukaryotes	K14530	-	-	-
ENSGALG00000014225	59	110	108	47	76	66	14	35	34	23	18	48	0.96	1.45	1.82	0.76	1.26	1.33	0.32	0.73	0.77	0.43	0.34	0.72	1.26333	0.551667	-1.1954	7.32467e-05	0.000602594	KCTD8	potassium channel tetramerization domain containing 8 [Source:NCBI gene;Acc:770600]	-	-	-	-	GO:0043235//receptor complex	GO:0005515//protein binding	GO:0008277//regulation of G-protein coupled receptor protein signaling pathway;GO:0051260//protein homooligomerization
MSTRG.17775	99	126	117	167	188	191	52	63	55	55	45	109	1.68	1.74	1.93	2.97	3.36	4.09	1.26	1.37	1.32	1.06	0.88	1.74	2.62833	1.27167	-1.0474	7.36474e-05	0.000605681	--	-	-	-	-	-	-	-	-
ENSGALG00000053886	882	1102	761	93	149	88	76	95	53	57	52	109	9.29	9.37	8.28	0.98	1.59	1.15	1.14	1.28	0.77	0.69	0.63	1.06	5.11	0.928333	-2.4606	7.45408e-05	0.000611702	gag	XP_025005009.1 uncharacterized protein LOC112532140 [Gallus gallus]	-	-	-	-	GO:0016020//membrane;GO:0016021//integral component of membrane	GO:0003676//nucleic acid binding;GO:0004190//aspartic-type endopeptidase activity;GO:0008270//zinc ion binding;GO:0016787//hydrolase activity;GO:0046872//metal ion binding	GO:0006508//proteolysis;GO:0016032//viral process
MSTRG.802	3	8	3	69	23	55	2	2	3	1	3	3	0.16	0.29	0.07	1.74	0.48	1.37	0.03	0.08	0.04	0.01	0.03	0.07	0.685	0.0433333	-3.9826	7.64188e-05	0.000623823	--	-	-	-	-	-	-	-	-
MSTRG.11796	43	49	69	31	31	39	9	7	16	18	20	23	0.73	0.67	1.21	0.52	0.53	0.81	0.21	0.15	0.38	0.35	0.39	0.36	0.745	0.306667	-1.2806	7.79265e-05	0.00063451	--	-	-	-	-	-	-	-	-
ENSGALG00000005223	55	56	49	46	75	78	27	24	12	9	11	34	1.03	0.84	0.95	0.86	1.42	1.8	0.72	0.58	0.31	0.19	0.24	0.59	1.15	0.438333	-1.3915	7.82875e-05	0.000636578	ADCYAP1R1	ADCYAP receptor type I [Source:NCBI gene;Acc:420386]	Environmental Information Processing;Environmental Information Processing;Organismal Systems;Organismal Systems;Organismal Systems	Signaling molecules and interaction;Signal transduction;Environmental adaptation;Endocrine system;Endocrine system	ko04080//Neuroactive ligand-receptor interaction;ko04024//cAMP signaling pathway;ko04713//Circadian entrainment;ko04911//Insulin secretion;ko04924//Renin secretion	K04587;K04587;K04587;K04587;K04587	GO:0016020//membrane;GO:0016021//integral component of membrane;GO:0043231//intracellular membrane-bounded organelle;GO:0043235//receptor complex	GO:0004888//transmembrane signaling receptor activity;GO:0004930//G-protein coupled receptor activity;GO:0004999//vasoactive intestinal polypeptide receptor activity	GO:0007166//cell surface receptor signaling pathway;GO:0007186//G-protein coupled receptor signaling pathway
MSTRG.6011	5	12	12	15	17	10	1	3	2	2	2	2	0.16	0.32	0.41	0.49	0.57	0.41	0.05	0.13	0.09	0.08	0.08	0.06	0.393333	0.0816667	-2.2679	8.06983e-05	0.000653055	--	-	-	-	-	-	-	-	-
ENSGALG00000053626	32	14	6	8	6	2	0	1	1	0	0	1	0.86	0.3	0.16	0.21	0.16	0.07	0	0.03	0.04	0	0	0.02	0.293333	0.015	-4.2895	8.08069e-05	0.000653585	--	natural cytotoxicity triggering receptor 1-like [Source:NCBI gene;Acc:107050390]	-	-	-	-	-	-	-
MSTRG.8773	30	32	19	24	28	19	6	4	2	10	8	18	0.35	0.3	0.22	0.28	0.32	0.26	0.1	0.06	0.03	0.14	0.1	0.2	0.288333	0.105	-1.4573	8.08187e-05	0.000653585	--	XP_040550071.1 uncharacterized protein LOC121108760 isoform X2 [Gallus gallus]	-	-	-	-	-	-	-
MSTRG.28435	27	36	24	12	19	15	5	4	5	7	9	9	0.59	0.63	0.54	0.26	0.42	0.4	0.15	0.11	0.15	0.18	0.23	0.18	0.473333	0.166667	-1.5059	8.38223e-05	0.00067512	--	-	-	-	-	-	-	-	-
MSTRG.11507	81	91	123	33	82	53	14	25	21	11	14	57	0.61	0.55	0.95	0.25	0.62	0.49	0.15	0.24	0.22	0.09	0.12	0.4	0.578333	0.203333	-1.5081	8.71838e-05	0.000699588	--	XP_046779323.1 uncharacterized protein LOC124416949 [Gallus gallus]	-	-	-	-	-	-	-
MSTRG.2777	58	96	94	189	130	193	35	45	35	36	34	81	0.63	0.86	1.08	2.08	1.46	2.62	0.54	0.63	0.54	0.46	0.43	0.84	1.455	0.573333	-1.3436	8.91707e-05	0.000713611	--	-	-	-	-	-	-	-	-
MSTRG.10370	268	404	373	223	618	407	141	158	151	149	132	273	3.74	4.26	4.76	2.28	8.6	6.27	2.31	2.25	2.12	1.65	1.41	2.63	4.985	2.06167	-1.2738	8.99313e-05	0.000718483	--	XP_048796730.1 transmembrane protein 170B isoform X1 [Lagopus muta]	-	-	-	-	-	-	-
MSTRG.23587	12	32	17	14	11	8	1	6	1	4	3	3	0.29	0.62	0.42	0.33	0.27	0.24	0.03	0.18	0.03	0.11	0.08	0.07	0.361667	0.0833333	-2.1177	9.02342e-05	0.000720662	--	-	-	-	-	-	-	-	-
MSTRG.6361	160	236	261	372	491	327	120	77	108	113	73	217	1.15	1.37	1.94	2.66	3.58	2.9	1.22	0.71	1.08	0.93	0.6	1.44	2.26667	0.996667	-1.1854	9.06779e-05	0.000723962	--	-	-	-	-	-	-	-	-
MSTRG.26106	80	90	97	134	187	108	41	44	31	54	52	75	4.08	3.7	5.11	6.79	9.67	6.78	2.95	2.88	2.2	3.16	3.03	3.53	6.02167	2.95833	-1.0254	9.08835e-05	0.000725117	--	-	-	-	-	-	-	-	-
MSTRG.2994	7	3	5	45	36	29	55	68	81	89	111	51	0.06	0.02	0.04	0.37	0.3	0.3	0.64	0.72	0.93	0.85	1.05	0.39	0.181667	0.763333	2.071	9.11082e-05	0.000726666	--	-	-	-	-	-	-	-	-
MSTRG.20330	14	15	15	13	13	8	4	1	3	3	4	2	0.26	0.22	0.28	0.24	0.24	0.18	0.1	0.02	0.08	0.06	0.08	0.03	0.236667	0.0616667	-1.9403	9.26874e-05	0.000737283	--	XP_031408119.1 LOW QUALITY PROTEIN: myelin transcription factor 1-like protein [Meleagris gallopavo]	-	-	-	-	-	-	-
MSTRG.10914	35	63	85	41	63	55	17	18	23	20	21	37	0.53	0.8	1.46	0.67	1.1	1.08	0.4	0.31	0.5	0.33	0.42	0.54	0.94	0.416667	-1.1738	9.28584e-05	0.000738397	--	-	-	-	-	-	-	-	-
MSTRG.27184	56	71	68	29	57	22	18	14	16	19	17	26	0.49	0.5	0.61	0.25	0.5	0.24	0.22	0.16	0.19	0.19	0.17	0.21	0.431667	0.19	-1.1839	9.35679e-05	0.000742797	--	-	-	-	-	-	-	-	-
ENSGALG00000035569	5	24	33	13	20	13	2	3	5	2	2	6	0.11	0.42	0.77	0.29	0.46	0.36	0.06	0.09	0.16	0.05	0.05	0.13	0.401667	0.09	-2.158	9.48909e-05	0.000752295	MC2R	melanocortin 2 receptor [Source:NCBI gene;Acc:428516]	Environmental Information Processing;Environmental Information Processing;Human Diseases;Organismal Systems;Organismal Systems	Signaling molecules and interaction;Signal transduction;Endocrine and metabolic disease;Endocrine system;Endocrine system	ko04080//Neuroactive ligand-receptor interaction;ko04024//cAMP signaling pathway;ko04934//Cushing syndrome;ko04925//Aldosterone synthesis and secretion;ko04927//Cortisol synthesis and secretion	K04200;K04200;K04200;K04200;K04200	GO:0016021//integral component of membrane	GO:0004930//G-protein coupled receptor activity;GO:0004977//melanocortin receptor activity;GO:0004978//corticotropin receptor activity	GO:0007186//G-protein coupled receptor signaling pathway;GO:0007189//adenylate cyclase-activating G-protein coupled receptor signaling pathway
MSTRG.24552	19	32	29	42	19	21	0	1	4	6	14	10	0.48	0.65	0.76	1.06	0.49	0.65	0	0.03	0.14	0.17	0.41	0.23	0.681667	0.163333	-2.0612	9.49874e-05	0.000752809	--	-	-	-	-	-	-	-	-
MSTRG.3437	47	62	66	31	67	43	11	21	15	20	23	38	0.62	0.66	0.89	0.4	0.89	0.69	0.2	0.35	0.27	0.3	0.34	0.46	0.691667	0.32	-1.112	9.56227e-05	0.000756835	--	-	-	-	-	-	-	-	-
MSTRG.30704	1	0	2	20	75	46	0	0	0	0	0	2	0.04	0	0.08	0.71	2.67	2	0	0	0	0	0	0.08	0.916667	0.0133333	-6.1033	9.64987e-05	0.000761741	--	-	-	-	-	-	-	-	-
ENSGALG00000004163	3	3	2	2	5	2	5	8	9	13	5	18	0.08	0.07	0.06	0.05	0.14	0.07	0.19	0.28	0.34	0.4	0.15	0.45	0.0783333	0.301667	1.9453	0.000100349	0.000787428	NPHS2	NPHS2, podocin [Source:NCBI gene;Acc:424422]	-	-	-	-	GO:0005886//plasma membrane;GO:0005911//cell-cell junction;GO:0016020//membrane;GO:0031235//intrinsic component of the cytoplasmic side of the plasma membrane;GO:0032991//macromolecular complex;GO:0036057//slit diaphragm;GO:0045121//membrane raft	-	GO:0031532//actin cytoskeleton reorganization;GO:0072249//metanephric glomerular visceral epithelial cell development
ENSGALG00000052022	42	40	33	35	24	20	13	0	8	10	13	12	1.02	0.79	0.83	0.85	0.59	0.6	0.44	0	0.26	0.29	0.37	0.28	0.78	0.273333	-1.5128	0.000104236	0.000812833	--	uncharacterized LOC107051826 [Source:NCBI gene;Acc:107051826]	-	-	-	-	-	-	-
ENSGALG00000009574	50	87	62	119	85	62	21	35	20	24	27	62	2.01	2.83	2.58	4.76	3.47	3.07	1.19	1.81	1.12	1.11	1.24	2.31	3.12	1.46333	-1.0923	0.000104448	0.000814224	IL12A	interleukin 12A [Source:NCBI gene;Acc:407090]	Human Diseases;Human Diseases;Human Diseases;Human Diseases;Environmental Information Processing;Human Diseases;Human Diseases;Human Diseases;Human Diseases;Environmental Information Processing;Human Diseases;Human Diseases;Human Diseases;Human Diseases;Human Diseases;Human Diseases;Organismal Systems;Organismal Systems;Organismal Systems;Human Diseases;Organismal Systems;Human Diseases;Human Dis…	Cancer: overview;Infectious disease: viral;Infectious disease: bacterial;Infectious disease: viral;Signaling molecules and interaction;Cardiovascular disease;Infectious disease: parasitic;Infectious disease: viral;Infectious disease: parasitic;Signal transduction;Immune disease;Endocrine and metabolic disease;Infectious disease: viral;Infectious disease: parasitic;Infectious disease: parasitic;In…	ko05200//Pathways in cancer;ko05171//Coronavirus disease - COVID-19;ko05152//Tuberculosis;ko05168//Herpes simplex virus 1 infection;ko04060//Cytokine-cytokine receptor interaction;ko05417//Lipid and atherosclerosis;ko05146//Amoebiasis;ko05164//Influenza A;ko05140//Leishmaniasis;ko04630//JAK-STAT signaling pathway;ko05330//Allograft rejection;ko04936//Alcoholic liver disease;ko05162//Measles;ko051…	K05406;K05406;K05406;K05406;K05406;K05406;K05406;K05406;K05406;K05406;K05406;K05406;K05406;K05406;K05406;K05406;K05406;K05406;K05406;K05406;K05406;K05406;K05406;K05406;K05406	GO:0005576//extracellular region;GO:0005615//extracellular space;GO:0043514//interleukin-12 complex	GO:0005125//cytokine activity;GO:0005143//interleukin-12 receptor binding;GO:0008083//growth factor activity;GO:0042163//interleukin-12 beta subunit binding;GO:0045513//interleukin-27 binding;GO:0046982//protein heterodimerization activity	GO:0001916//positive regulation of T cell mediated cytotoxicity;GO:0002860//positive regulation of natural killer cell mediated cytotoxicity directed against tumor cell target;GO:0006955//immune response;GO:0009615//response to virus;GO:0010224//response to UV-B;GO:0016477//cell migration;GO:0032496//response to lipopolysaccharide;GO:0032700//negative regulation of interleukin-17 production;GO:00…
MSTRG.30512	15	23	11	10	4	8	15	32	22	19	30	24	0.36	0.46	0.28	0.24	0.09	0.25	0.52	1	0.75	0.53	0.85	0.56	0.28	0.701667	1.3254	0.0001048	0.000816162	--	XP_040535060.1 uncharacterized protein LOC121111491 [Gallus gallus]	-	-	-	-	-	-	-
ENSGALG00000049342	156	175	194	458	273	393	82	95	82	63	84	193	3.96	3.58	5.09	11.56	7.04	12.31	2.94	3.1	2.89	1.85	2.43	4.52	7.25667	2.955	-1.2961	0.000106527	0.000828259	TNFSF13B	XP_009563416.1 PREDICTED: tumor necrosis factor ligand superfamily member 13B [Cuculus canorus]	Environmental Information Processing;Environmental Information Processing;Human Diseases;Organismal Systems	Signaling molecules and interaction;Signal transduction;Immune disease;Immune system	ko04060//Cytokine-cytokine receptor interaction;ko04064//NF-kappa B signaling pathway;ko05323//Rheumatoid arthritis;ko04672//Intestinal immune network for IgA production	K05476;K05476;K05476;K05476	GO:0005615//extracellular space;GO:0016020//membrane	GO:0005164//tumor necrosis factor receptor binding;GO:0005515//protein binding;GO:0048018//receptor agonist activity	GO:0006955//immune response;GO:0007165//signal transduction;GO:0030890//positive regulation of B cell proliferation
MSTRG.30692	0	3	3	36	61	38	2	0	0	1	1	0	0	0.11	0.11	1.57	2.96	2.43	0.13	0	0	0.05	0.05	0	1.19667	0.0383333	-4.9643	0.000107466	0.000834742	--	-	-	-	-	-	-	-	-
MSTRG.23317	27	25	25	156	71	136	5	12	16	19	17	21	1.36	0.93	1.27	7.36	3.57	8.1	0.33	0.91	1.12	1.09	0.91	0.95	3.765	0.885	-2.0889	0.000109611	0.000848905	--	-	-	-	-	-	-	-	-
MSTRG.8673	40	55	44	33	27	40	9	20	15	12	8	26	1	1.11	1.14	0.82	0.69	1.24	0.32	0.64	0.52	0.35	0.23	0.6	1	0.443333	-1.1735	0.000109839	0.000850398	--	POI29722.1 hypothetical protein CIB84_006528, partial [Bambusicola thoracicus]	-	-	-	-	-	-	-
MSTRG.21002	61	65	50	49	30	14	83	85	74	88	62	57	2.7	2.33	2.29	2.16	1.35	0.76	5.19	4.83	4.56	4.48	3.15	2.33	1.93167	4.09	1.0823	0.000110707	0.00085656	--	XP_014749364.1 PREDICTED: protein phosphatase 1 regulatory subunit 35 [Sturnus vulgaris]	-	-	-	-	-	-	-
MSTRG.9934	5	0	1	276	160	214	0	2	3	5	1	3	0.05	0	0.01	2.8	1.66	2.7	0	0.03	0.04	0.06	0.01	0.03	1.20333	0.0283333	-5.4084	0.000112942	0.000870732	--	-	-	-	-	-	-	-	-
ENSGALG00000045414	71	132	87	165	166	137	31	38	48	44	44	105	1.45	2.17	1.83	3.34	3.44	3.44	0.89	0.99	1.36	1.03	1.03	1.98	2.61167	1.21333	-1.106	0.000116598	0.000894858	RNF17	XP_015134927.1 RING finger protein 17 isoform X1 [Gallus gallus]	-	-	-	-	-	-	-
MSTRG.16788	29	27	32	30	56	32	7	10	12	13	8	22	0.58	0.43	0.65	0.59	1.13	0.79	0.2	0.25	0.34	0.3	0.19	0.41	0.695	0.281667	-1.303	0.000116974	0.000897167	--	-	-	-	-	-	-	-	-
MSTRG.6883	412	547	439	886	1108	1053	221	233	239	287	268	539	2.42	2.56	2.85	4.68	6.74	7.39	1.7	1.48	1.63	1.51	1.42	2.47	4.44	1.70167	-1.3836	0.000117255	0.000898449	--	-	-	-	-	-	-	-	-
MSTRG.14885	105	165	195	125	245	132	63	62	52	57	37	128	0.62	0.79	1.19	0.73	1.47	0.96	0.53	0.47	0.43	0.39	0.25	0.7	0.96	0.461667	-1.0562	0.000117881	0.000902838	--	-	-	-	-	-	-	-	-
MSTRG.27446	140	166	127	307	312	341	59	84	60	107	61	147	0.71	0.66	0.64	1.54	1.59	2.12	0.44	0.54	0.45	0.71	0.38	0.73	1.21	0.541667	-1.1595	0.000117903	0.000902838	--	XP_048796730.1 transmembrane protein 170B isoform X1 [Lagopus muta]	-	-	-	-	-	-	-
ENSGALG00000000115	5	3	8	11	9	6	11	8	22	26	15	23	0.25	0.12	0.41	0.55	0.46	0.37	0.78	0.51	1.53	1.49	0.86	1.06	0.36	1.03833	1.5282	0.00011798	0.000903131	HEP21	hen egg protein 21 kDa [Source:NCBI gene;Acc:395192]	-	-	-	-	-	-	-
MSTRG.1942	4	4	7	1	2	3	12	11	9	8	5	35	0.04	0.03	0.07	0.01	0.02	0.04	0.16	0.14	0.12	0.09	0.06	0.31	0.035	0.146667	2.0671	0.000118893	0.000909245	--	-	-	-	-	-	-	-	-
ENSGALG00000027260	93	137	147	122	166	139	50	21	45	68	38	107	3.42	4.07	5.59	4.46	6.2	6.3	2.6	0.99	2.3	2.87	1.6	3.64	5.00667	2.33333	-1.1015	0.00012	0.000915649	MC3R	melanocortin 3 receptor [Source:NCBI gene;Acc:100857164]	Environmental Information Processing	Signaling molecules and interaction	ko04080//Neuroactive ligand-receptor interaction	K04201	GO:0016021//integral component of membrane	GO:0004930//G-protein coupled receptor activity;GO:0004977//melanocortin receptor activity;GO:0004980//melanocyte-stimulating hormone receptor activity;GO:0042923//neuropeptide binding	GO:0007186//G-protein coupled receptor signaling pathway;GO:0007189//adenylate cyclase-activating G-protein coupled receptor signaling pathway;GO:0032922//circadian regulation of gene expression;GO:0045475//locomotor rhythm;GO:0060259//regulation of feeding behavior
MSTRG.29881	77	61	58	69	180	98	24	20	17	38	39	49	1.41	0.91	1.11	1.25	3.33	2.21	0.61	0.47	0.43	0.79	0.81	0.82	1.70333	0.655	-1.3788	0.00012037	0.000918176	--	-	-	-	-	-	-	-	-
MSTRG.25347	11	14	9	16	14	29	0	3	2	2	1	8	0.49	0.5	0.41	0.7	0.63	1.58	0	0.17	0.12	0.1	0.05	0.33	0.718333	0.128333	-2.4848	0.000120667	0.000920146	--	-	-	-	-	-	-	-	-
MSTRG.13315	141	208	207	46	430	221	38	30	53	56	54	132	1.76	2.1	2.67	0.57	5.45	3.4	0.67	0.48	0.92	0.8	0.77	1.52	2.65833	0.86	-1.6281	0.000121875	0.00092829	--	-	-	-	-	-	-	-	-
MSTRG.4102	17	24	16	10	7	15	2	1	4	6	0	3	0.71	0.81	0.69	0.42	0.3	0.77	0.12	0.05	0.23	0.29	0	0.12	0.616667	0.135	-2.1915	0.000121891	0.00092829	--	-	-	-	-	-	-	-	-
MSTRG.25602	65	89	131	243	389	269	30	67	27	31	26	124	1.11	1.23	2.32	4.13	6.76	5.67	0.73	1.47	0.64	0.61	0.51	1.96	3.53667	0.986667	-1.8418	0.000122791	0.000934551	--	-	-	-	-	-	-	-	-
ENSGALG00000037632	0	0	0	2	1	2	7	2	5	18	3	14	0	0	0	0.04	0.02	0.05	0.18	0.05	0.13	0.38	0.06	0.24	0.0183333	0.173333	3.241	0.000123079	0.000936439	NKX2-1	NK2 homeobox 1 [Source:NCBI gene;Acc:395322]	-	-	-	-	GO:0005634//nucleus;GO:0005667//transcription factor complex	GO:0000976//transcription regulatory region sequence-specific DNA binding;GO:0000977//RNA polymerase II regulatory region sequence-specific DNA binding;GO:0000978//RNA polymerase II core promoter proximal region sequence-specific DNA binding;GO:0000981//RNA polymerase II transcription factor activity, sequence-specific DNA binding;GO:0001161//intronic transcription regulatory region sequence-spec…	GO:0000122//negative regulation of transcription from RNA polymerase II promoter;GO:0001764//neuron migration;GO:0006355//regulation of transcription, DNA-templated;GO:0006357//regulation of transcription from RNA polymerase II promoter;GO:0006644//phospholipid metabolic process;GO:0007389//pattern specification process;GO:0007411//axon guidance;GO:0007420//brain development;GO:0007492//endoderm …
MSTRG.29357	31	47	33	139	95	103	17	20	20	11	17	37	0.47	0.58	0.52	2.1	1.47	1.93	0.37	0.39	0.42	0.19	0.3	0.52	1.17833	0.365	-1.6908	0.000123293	0.00093777	--	-	-	-	-	-	-	-	-
MSTRG.7880	25	49	57	44	53	33	7	17	9	14	16	33	0.46	0.73	1.08	0.8	0.99	0.75	0.18	0.4	0.23	0.3	0.34	0.56	0.801667	0.335	-1.2588	0.000123732	0.000940502	--	-	-	-	-	-	-	-	-
ENSGALG00000049483	4	1	4	5	5	6	13	7	9	13	8	27	0.05	0.01	0.05	0.06	0.06	0.09	0.22	0.11	0.15	0.18	0.11	0.3	0.0533333	0.178333	1.7415	0.000124316	0.00094344	--	uncharacterized LOC107057578 [Source:NCBI gene;Acc:107057578]	-	-	-	-	-	-	-
MSTRG.5674	38	76	37	2	4	2	137	119	129	141	154	124	0.39	0.71	0.45	0.03	0.06	0.04	1.99	1.52	1.83	1.72	1.84	1.2	0.28	1.68333	2.5878	0.000125327	0.000949598	--	XP_040513495.1 uncharacterized protein LOC121109025 isoform X2 [Gallus gallus]	-	-	-	-	-	-	-
MSTRG.26385	132	226	168	101	81	83	35	30	51	47	41	110	1.62	2.24	2.13	1.23	1.01	1.25	0.61	0.47	0.87	0.66	0.58	1.25	1.58	0.74	-1.0943	0.000125659	0.000951507	--	-	-	-	-	-	-	-	-
MSTRG.26835	117	254	174	108	92	69	25	58	27	50	41	101	2.86	5.02	4.39	2.67	2.33	2.1	0.86	1.82	0.91	1.41	1.16	2.29	3.22833	1.40833	-1.1968	0.000128807	0.000972555	--	XP_040530935.1 uncharacterized protein LOC121111201 [Gallus gallus]	-	-	-	-	-	-	-
MSTRG.7809	81	83	90	257	105	218	30	45	34	29	33	94	0.84	0.69	0.96	2.68	1.11	2.8	0.45	0.61	0.5	0.35	0.39	0.9	1.51333	0.533333	-1.5046	0.000129315	0.000976079	--	-	-	-	-	-	-	-	-
MSTRG.27071	94	112	48	58	60	43	26	19	26	36	14	40	7.41	7.16	3.93	4.58	4.76	4.15	2.91	1.97	2.89	3.21	1.31	2.9	5.33167	2.53167	-1.0745	0.000130766	0.000986096	--	XP_040535065.1 uncharacterized protein LOC121111492 [Gallus gallus]	-	-	-	-	-	-	-
MSTRG.18759	13	22	29	37	33	23	3	9	3	10	7	14	0.38	0.51	0.87	1.06	0.97	0.82	0.12	0.33	0.12	0.33	0.23	0.37	0.768333	0.25	-1.6198	0.000131613	0.000991878	--	-	-	-	-	-	-	-	-
ENSGALG00000054746	12	18	10	9	7	5	15	21	16	15	27	20	0.88	1.06	0.76	0.65	0.52	0.45	1.55	1.97	1.63	1.26	2.26	1.35	0.72	1.67	1.2138	0.000131881	0.000992925	--	XP_027657067.1 Fanconi anemia core complex-associated protein 100 [Falco cherrug]	Genetic Information Processing	Replication and repair	ko03460//Fanconi anemia pathway	K10993	-	-	-
MSTRG.24025	44	64	50	79	93	83	17	17	28	16	19	55	0.77	0.9	0.9	1.37	1.65	1.79	0.42	0.38	0.68	0.32	0.38	0.89	1.23	0.511667	-1.2654	0.000132349	0.000995304	--	-	-	-	-	-	-	-	-
ENSGALG00000043480	16	17	7	11	10	13	0	2	3	5	1	3	0.33	0.28	0.14	0.22	0.21	0.31	0	0.05	0.09	0.12	0.02	0.06	0.248333	0.0566667	-2.1317	0.000138545	0.00103621	GPM6A	glycoprotein M6A [Source:NCBI gene;Acc:422569]	-	-	-	-	GO:0005886//plasma membrane;GO:0016020//membrane;GO:0016021//integral component of membrane;GO:0044295//axonal growth cone	-	GO:0001764//neuron migration;GO:0003407//neural retina development;GO:0009617//response to bacterium;GO:0048812//neuron projection morphogenesis;GO:0048863//stem cell differentiation
MSTRG.9260	15	30	20	58	75	67	1	13	8	5	12	17	0.28	0.45	0.39	1.08	1.42	1.55	0.03	0.31	0.21	0.11	0.26	0.29	0.861667	0.201667	-2.0952	0.000140402	0.00104878	--	-	-	-	-	-	-	-	-
MSTRG.11240	158	173	230	154	338	270	52	84	79	95	82	173	1.51	1.33	2.27	1.46	3.27	3.18	0.7	1.03	1.05	1.04	0.9	1.53	2.17	1.04167	-1.0588	0.000142288	0.00106087	--	XP_046759040.1 uncharacterized protein LOC419335 [Gallus gallus]	-	-	-	-	-	-	-
MSTRG.28648	23	45	33	16	7	8	5	1	5	4	2	7	0.31	0.49	0.46	0.22	0.1	0.13	0.1	0.02	0.09	0.06	0.03	0.09	0.285	0.065	-2.1325	0.000144356	0.00107494	--	-	-	-	-	-	-	-	-
ENSGALG00000017217	22	50	44	18	28	10	64	70	45	51	66	31	0.59	1.1	1.25	0.48	0.77	0.35	2.47	2.46	1.74	1.61	2.09	0.78	0.756667	1.85833	1.2963	0.0001493	0.00110932	VSTM5	V-set and transmembrane domain containing 5 [Source:NCBI gene;Acc:100859821]	-	-	-	-	GO:0005886//plasma membrane;GO:0016021//integral component of membrane;GO:0030424//axon;GO:0030425//dendrite	-	GO:0021517//ventral spinal cord development;GO:0046847//filopodium assembly;GO:0051260//protein homooligomerization;GO:1904891//positive regulation of excitatory synapse assembly
MSTRG.11514	35	42	38	83	65	88	19	8	17	25	17	29	0.69	0.67	0.78	1.64	1.31	2.15	0.53	0.2	0.47	0.57	0.39	0.53	1.20667	0.448333	-1.4284	0.000151251	0.00112141	--	-	-	-	-	-	-	-	-
MSTRG.23988	19	29	17	38	42	40	6	14	10	5	6	13	0.4	0.5	0.37	0.8	0.91	1.05	0.18	0.38	0.3	0.12	0.15	0.26	0.671667	0.231667	-1.5357	0.000157068	0.00116016	--	-	-	-	-	-	-	-	-
MSTRG.18764	24	31	16	288	179	204	13	23	20	21	21	30	0.35	0.34	0.22	3.65	2.34	3.16	0.26	0.43	0.42	0.34	0.32	0.41	1.67667	0.363333	-2.2062	0.000157393	0.0011622	--	-	-	-	-	-	-	-	-
MSTRG.25048	53	56	90	25	62	45	10	14	17	16	29	31	0.88	0.75	1.54	0.41	1.04	0.92	0.23	0.3	0.39	0.3	0.55	0.47	0.923333	0.373333	-1.3064	0.000159253	0.00117447	--	XP_052542924.1 lipoma-preferred partner isoform X2 [Tympanuchus pallidicinctus]	-	-	-	-	-	-	-
MSTRG.10064	53	63	54	52	165	90	19	26	23	29	17	46	1.24	1.19	1.3	1.21	3.91	2.59	0.63	0.78	0.75	0.78	0.46	0.99	1.90667	0.731667	-1.3818	0.000160946	0.00118559	--	-	-	-	-	-	-	-	-
MSTRG.28958	2	0	1	12	4	6	20	32	16	9	8	31	0.04	0	0.02	0.23	0.08	0.14	0.54	0.79	0.43	0.2	0.18	0.55	0.085	0.448333	2.399	0.000160959	0.00118559	--	-	-	-	-	-	-	-	-
MSTRG.7476	96	109	88	80	77	65	17	23	38	57	46	59	0.69	0.65	0.66	0.81	0.71	0.73	0.17	0.24	0.35	0.48	0.38	0.4	0.708333	0.336667	-1.0731	0.000161639	0.00118968	--	EOB07429.1 hypothetical protein Anapl_03599 [Anas platyrhynchos]	-	-	-	-	-	-	-
MSTRG.30372	23	20	29	19	24	22	7	2	4	7	5	17	0.96	0.67	1.23	0.8	1	1.13	0.4	0.13	0.24	0.31	0.22	0.63	0.965	0.321667	-1.585	0.000162458	0.00119367	--	-	-	-	-	-	-	-	-
MSTRG.21891	4	5	5	5	2	4	4	7	13	17	12	15	0.22	0.22	0.28	0.27	0.11	0.27	0.31	0.49	0.99	1.07	0.76	0.76	0.228333	0.73	1.6768	0.000167757	0.00122541	--	XP_003644006.5 interleukin-23 subunit alpha [Gallus gallus]	-	-	-	-	-	-	-
MSTRG.18800	36	57	53	64	94	61	21	22	14	24	21	45	0.34	0.44	0.52	0.6	0.9	0.71	0.28	0.27	0.18	0.26	0.23	0.39	0.585	0.268333	-1.1244	0.000168979	0.00123207	--	-	-	-	-	-	-	-	-
MSTRG.25015	21	23	16	19	4	14	4	6	1	0	2	3	0.58	0.51	0.46	0.52	0.11	0.48	0.16	0.21	0.04	0	0.06	0.08	0.443333	0.0916667	-2.2739	0.000170498	0.00124162	--	-	-	-	-	-	-	-	-
MSTRG.21688	23	23	25	34	42	52	6	13	7	6	7	21	0.39	0.31	0.44	0.57	0.72	1.09	0.14	0.28	0.16	0.12	0.14	0.33	0.586667	0.195	-1.5891	0.000172951	0.0012564	--	XP_040550741.1 serine/arginine repetitive matrix protein 1-like isoform X1 [Gallus gallus]	-	-	-	-	-	-	-
MSTRG.28329	47	42	57	0	0	1	0	0	1	0	1	0	1.17	0.84	1.46	0	0	0.03	0	0	0.03	0	0.03	0	0.583333	0.01	-5.8662	0.000181222	0.00131328	--	-	-	-	-	-	-	-	-
MSTRG.2075	3	2	1	3	0	3	7	7	10	5	12	6	0.23	0.12	0.08	0.23	0	0.28	0.73	0.69	1.07	0.44	1.03	0.42	0.156667	0.73	2.2202	0.000182462	0.00132025	--	-	-	-	-	-	-	-	-
MSTRG.9757	98	116	123	172	318	236	43	63	57	50	64	119	1.31	1.24	1.68	2.23	4.29	3.83	0.79	1.04	1.03	0.75	0.96	1.44	2.43	1.00167	-1.2786	0.000184473	0.00133172	--	-	-	-	-	-	-	-	-
ENSGALG00000049185	12	19	14	22	31	16	3	5	4	6	7	8	0.54	0.69	0.65	0.99	1.42	0.89	0.19	0.29	0.25	0.31	0.36	0.33	0.863333	0.288333	-1.5822	0.000188263	0.00135522	Obscn	XP_025004036.1 obscurin isoform X20 [Gallus gallus]	-	-	-	-	GO:0005615//extracellular space	GO:0003823//antigen binding;GO:0005102//receptor binding;GO:0097367//carbohydrate derivative binding	GO:0001867//complement activation, lectin pathway
MSTRG.9582	154	211	165	535	559	529	69	85	111	143	107	202	0.91	1.01	1.01	3.15	3.36	3.86	0.58	0.65	0.92	0.97	0.73	1.11	2.21667	0.826667	-1.423	0.000188751	0.00135791	--	XP_040525300.1 uncharacterized protein LOC101748689 isoform X2 [Gallus gallus]	-	-	-	-	-	-	-
MSTRG.2568	21	34	48	99	142	86	7	18	17	24	16	31	0.24	0.32	0.58	1.15	1.68	1.24	0.12	0.27	0.28	0.32	0.21	0.33	0.868333	0.255	-1.7678	0.000189186	0.00136021	--	-	-	-	-	-	-	-	-
MSTRG.18183	32	43	53	31	57	38	16	16	13	16	12	30	0.69	0.74	1.17	0.66	1.24	1	0.48	0.44	0.39	0.39	0.29	0.59	0.916667	0.43	-1.0921	0.000190544	0.00136957	--	-	-	-	-	-	-	-	-
MSTRG.30042	72	69	36	64	94	71	20	33	22	24	20	49	3.13	2.42	1.64	2.83	4.17	3.91	1.22	1.88	1.38	1.21	1	2.05	3.01667	1.45667	-1.0503	0.000190928	0.0013711	--	-	-	-	-	-	-	-	-
MSTRG.11136	9	4	2	33	52	33	1	0	1	4	2	5	0.12	0.04	0.03	0.43	0.7	0.54	0.02	0	0.02	0.06	0.03	0.06	0.31	0.0316667	-3.2912	0.000191855	0.00137666	--	-	-	-	-	-	-	-	-
MSTRG.24569	9	10	6	10	21	13	0	1	0	4	1	4	0.25	0.22	0.17	0.27	0.58	0.44	0	0.04	0	0.13	0.03	0.1	0.321667	0.05	-2.6856	0.00019197	0.0013769	--	-	-	-	-	-	-	-	-
MSTRG.11988	311	188	163	68	111	56	23	44	48	39	66	63	10.54	5.14	5.71	2.29	3.82	2.34	1.1	1.91	2.26	1.52	2.56	1.97	4.97333	1.88667	-1.3984	0.000192374	0.00137939	--	XP_040519122.1 uncharacterized protein LOC420770 [Gallus gallus]	-	-	-	-	-	-	-
MSTRG.3588	105	194	177	6	37	17	10	18	14	3	8	23	1.9	2.83	3.3	0.11	0.68	0.38	0.26	0.42	0.35	0.06	0.17	0.38	1.53333	0.273333	-2.4879	0.000193503	0.00138665	--	-	-	-	-	-	-	-	-
MSTRG.5068	17	12	19	25	18	20	41	64	29	19	19	66	0.12	0.07	0.14	0.18	0.13	0.18	0.42	0.6	0.29	0.16	0.16	0.44	0.136667	0.345	1.3359	0.000193647	0.00138684	--	-	-	-	-	-	-	-	-
MSTRG.5678	69	83	57	82	67	73	20	36	19	5	9	46	1.28	1.25	1.1	1.52	1.28	1.67	0.54	0.86	0.5	0.11	0.19	0.79	1.35	0.498333	-1.4378	0.000201439	0.00143401	--	XP_040513495.1 uncharacterized protein LOC121109025 isoform X2 [Gallus gallus]	-	-	-	-	-	-	-
MSTRG.30375	49	29	13	22	40	12	6	4	4	12	8	9	1.03	0.49	0.29	0.46	0.85	0.31	0.19	0.11	0.13	0.29	0.19	0.18	0.571667	0.181667	-1.6539	0.000206003	0.00146278	--	-	-	-	-	-	-	-	-
MSTRG.13651	19	24	34	18	19	12	14	30	28	47	49	53	0.52	0.53	0.96	0.48	0.52	0.4	0.54	1.05	1.07	1.49	1.55	1.34	0.568333	1.17333	1.0458	0.000206142	0.00146311	--	-	-	-	-	-	-	-	-
MSTRG.16199	22	40	26	6	18	9	7	4	0	3	4	2	0.28	0.41	0.34	0.08	0.24	0.14	0.12	0.07	0	0.04	0.06	0.03	0.248333	0.0533333	-2.2192	0.000206503	0.00146479	--	-	-	-	-	-	-	-	-
MSTRG.29622	0	0	0	0	0	0	2	1	2	6	3	5	0	0	0	0	0	0	0.16	0.07	0.16	0.4	0.2	0.27	0.001	0.21	7.7142	0.000207748	0.00147275	--	-	-	-	-	-	-	-	-
MSTRG.22413	10	7	10	33	17	31	1	2	4	3	6	3	0.23	0.13	0.23	0.74	0.39	0.86	0.03	0.06	0.13	0.08	0.15	0.06	0.43	0.085	-2.3388	0.000208027	0.00147385	--	-	-	-	-	-	-	-	-
ENSGALG00000045668	32	74	80	58	68	62	12	21	26	27	14	46	0.51	0.84	1.21	0.86	1.01	1.08	0.31	0.45	0.54	0.49	0.22	0.62	0.918333	0.438333	-1.067	0.000208435	0.00147586	KCNU1	XP_015152916.1 potassium channel subfamily U member 1 [Gallus gallus]	Environmental Information Processing;Organismal Systems;Organismal Systems	Signal transduction;Circulatory system;Endocrine system	ko04022//cGMP-PKG signaling pathway;ko04270//Vascular smooth muscle contraction;ko04911//Insulin secretion	K05274;K05274;K05274	GO:0005886//plasma membrane;GO:0016020//membrane;GO:0016021//integral component of membrane	GO:0005267//potassium channel activity	GO:0006811//ion transport;GO:0006813//potassium ion transport;GO:0022414//reproductive process;GO:0071805//potassium ion transmembrane transport
MSTRG.14061	0	10	3	1	2	3	7	8	13	12	14	10	0	0.6	0.23	0.07	0.15	0.28	0.74	0.77	1.35	1.03	1.2	0.69	0.221667	0.963333	2.1196	0.000209722	0.00148365	--	-	-	-	-	-	-	-	-
MSTRG.25069	153	194	244	30	42	33	24	18	24	28	29	41	3.13	3.37	5.07	0.53	0.88	0.79	0.73	0.43	0.62	0.7	0.7	0.68	2.295	0.643333	-1.8349	0.000211473	0.0014947	--	-	-	-	-	-	-	-	-
MSTRG.12025	1	1	0	177	66	102	0	2	1	0	1	2	0.01	0	0	1.05	0.4	0.75	0	0.02	0.01	0	0.01	0.01	0.368333	0.00833333	-5.466	0.000212297	0.00149964	--	KFR17144.1 hypothetical protein N306_06118, partial [Opisthocomus hoazin]	-	-	-	-	-	-	-
ENSGALG00000008303	3	2	0	0	0	1	9	3	4	9	5	8	0.09	0.05	0	0	0	0.04	0.38	0.11	0.17	0.31	0.17	0.22	0.03	0.226667	2.9175	0.000217017	0.00152967	LHX5	LIM homeobox 5 [Source:NCBI gene;Acc:771259]	Cellular Processes	Cellular community - eukaryotes	ko04550//Signaling pathways regulating pluripotency of stem cells	K18493	-	GO:0000981//RNA polymerase II transcription factor activity, sequence-specific DNA binding;GO:0003677//DNA binding;GO:1990837//sequence-specific double-stranded DNA binding	GO:0006355//regulation of transcription, DNA-templated;GO:0007267//cell-cell signaling;GO:0021527//spinal cord association neuron differentiation;GO:0021549//cerebellum development;GO:0021702//cerebellar Purkinje cell differentiation;GO:0021766//hippocampus development;GO:0021846//cell proliferation in forebrain;GO:0021879//forebrain neuron differentiation;GO:0021937//cerebellar Purkinje cell-gra…
MSTRG.25535	2	3	7	12	17	6	16	10	21	21	28	30	0.05	0.06	0.17	0.28	0.4	0.17	0.52	0.3	0.67	0.56	0.74	0.64	0.188333	0.571667	1.6019	0.000217064	0.00152967	--	-	-	-	-	-	-	-	-
MSTRG.26003	176	247	160	125	92	119	59	72	49	15	34	86	2.33	2.64	2.19	1.65	1.24	1.94	1.1	1.22	0.9	0.23	0.52	1.05	1.99833	0.836667	-1.2561	0.000217131	0.00152969	SETMAR	PNF23675.1 Mariner Mos1 transposase [Cryptotermes secundus]	-	-	-	-	-	-	-
ENSGALG00000003138	6	14	7	7	8	10	18	17	9	20	16	19	0.14	0.27	0.17	0.16	0.19	0.29	0.6	0.51	0.29	0.54	0.43	0.41	0.203333	0.463333	1.1882	0.000217474	0.00153166	OXTR	oxytocin receptor [Source:NCBI gene;Acc:429211]	Environmental Information Processing;Environmental Information Processing;Environmental Information Processing;Organismal Systems	Signaling molecules and interaction;Signal transduction;Signal transduction;Endocrine system	ko04080//Neuroactive ligand-receptor interaction;ko04020//Calcium signaling pathway;ko04024//cAMP signaling pathway;ko04921//Oxytocin signaling pathway	K04229;K04229;K04229;K04229	GO:0005886//plasma membrane;GO:0005887//integral component of plasma membrane;GO:0016020//membrane;GO:0016021//integral component of membrane	GO:0004930//G-protein coupled receptor activity;GO:0004990//oxytocin receptor activity;GO:0005000//vasopressin receptor activity;GO:0042277//peptide binding	GO:0001992//regulation of systemic arterial blood pressure by vasopressin;GO:0007165//signal transduction;GO:0007186//G-protein coupled receptor signaling pathway;GO:0045777//positive regulation of blood pressure;GO:0045907//positive regulation of vasoconstriction;GO:0060137//maternal process involved in parturition
MSTRG.16220	21	29	13	2	6	6	0	0	2	2	2	0	1.44	1.6	0.92	0.14	0.42	0.51	0	0	0.19	0.16	0.16	0	0.838333	0.085	-3.302	0.000221049	0.00155407	--	XP_042687834.1 zinc finger and BTB domain-containing protein 44 isoform X4 [Centrocercus urophasianus]	-	-	-	-	-	-	-
MSTRG.7050	11	5	8	17	15	16	21	18	23	18	24	41	0.55	0.21	0.4	0.87	0.77	1.03	1.51	1.21	1.69	1.09	1.45	1.94	0.638333	1.48167	1.2148	0.000221735	0.00155706	--	-	-	-	-	-	-	-	-
MSTRG.11079	10	19	20	11	9	11	17	16	18	37	31	25	0.15	0.23	0.31	0.17	0.14	0.21	0.36	0.31	0.38	0.64	0.54	0.35	0.201667	0.43	1.0924	0.000223006	0.00156367	--	-	-	-	-	-	-	-	-
MSTRG.21371	2	0	1	31	20	21	65	50	75	134	148	93	0.07	0	0.03	1.04	0.69	0.88	3.11	2.17	3.53	5.21	5.74	2.91	0.451667	3.77833	3.0644	0.000223605	0.00156741	Trim75	XP_046790033.1 butyrophilin subfamily 2 member A1 isoform X1 [Gallus gallus]	-	-	-	-	-	-	-
MSTRG.28484	275	68	50	6	13	12	7	11	7	5	0	10	8.99	1.8	1.7	0.2	0.44	0.48	0.33	0.47	0.3	0.18	0	0.3	2.26833	0.263333	-3.1067	0.000224494	0.00157225	--	XP_046790381.1 uncharacterized protein LOC124417691 isoform X1 [Gallus gallus]	-	-	-	-	-	-	-
MSTRG.21416	3	1	1	0	1	3	4	5	6	8	7	10	0.06	0.02	0.02	0	0.02	0.07	0.11	0.13	0.16	0.19	0.16	0.18	0.0316667	0.155	2.2912	0.000225358	0.00157784	--	XP_046760823.1 leukocyte immunoglobulin-like receptor subfamily B member 1 isoform X4 [Gallus gallus]	-	-	-	-	-	-	-
ENSGALG00000035854	17	27	31	21	18	20	5	6	10	6	5	13	0.25	0.32	0.47	0.31	0.27	0.36	0.1	0.11	0.2	0.1	0.08	0.18	0.33	0.128333	-1.3626	0.000226549	0.00158524	COL6A6	XP_025003257.1 collagen alpha-6(VI) chain isoform X1 [Gallus gallus]	Environmental Information Processing;Human Diseases;Cellular Processes;Environmental Information Processing;Organismal Systems	Signal transduction;Infectious disease: viral;Cellular community - eukaryotes;Signaling molecules and interaction;Digestive system	ko04151//PI3K-Akt signaling pathway;ko05165//Human papillomavirus infection;ko04510//Focal adhesion;ko04512//ECM-receptor interaction;ko04974//Protein digestion and absorption	K06238;K06238;K06238;K06238;K06238	GO:0005581//collagen trimer	GO:0004867//serine-type endopeptidase inhibitor activity	GO:0010951//negative regulation of endopeptidase activity
MSTRG.30351	15	49	25	28	47	15	0	4	9	8	12	11	0.39	1.02	0.67	0.72	1.25	0.5	0	0.15	0.33	0.24	0.35	0.26	0.758333	0.221667	-1.7744	0.000230103	0.00160586	--	-	-	-	-	-	-	-	-
ENSGALG00000044547	3	4	7	2	12	2	14	17	12	9	13	15	0.05	0.05	0.11	0.03	0.27	0.04	0.31	0.34	0.26	0.17	0.24	0.22	0.0916667	0.256667	1.4854	0.000231618	0.00161501	IGHV5-10-1	XP_015154655.1 spidroin-1-like [Gallus gallus]	Environmental Information Processing;Environmental Information Processing;Human Diseases;Human Diseases;Human Diseases;Human Diseases;Human Diseases;Cellular Processes;Human Diseases;Environmental Information Processing;Organismal Systems;Environmental Information Processing;Human Diseases;Organismal Systems;Organismal Systems;Human Diseases;Human Diseases;Human Diseases;Organismal Systems;Human …	Signal transduction;Signal transduction;Infectious disease: viral;Infectious disease: viral;Infectious disease: bacterial;Cancer: overview;Infectious disease: bacterial;Transport and catabolism;Infectious disease: bacterial;Signal transduction;Immune system;Signal transduction;Immune disease;Immune system;Immune system;Infectious disease: parasitic;Cardiovascular disease;Immune disease;Immune sys…	ko04151//PI3K-Akt signaling pathway;ko04020//Calcium signaling pathway;ko05169//Epstein-Barr virus infection;ko05171//Coronavirus disease - COVID-19;ko05130//Pathogenic Escherichia coli infection;ko05202//Transcriptional misregulation in cancer;ko05152//Tuberculosis;ko04145//Phagosome;ko05135//Yersinia infection;ko04072//Phospholipase D signaling pathway;ko04613//Neutrophil extracellular trap for…	K06856;K06856;K06856;K06856;K06856;K06856;K06856;K06856;K06856;K06856;K06856;K06856;K06856;K06856;K06856;K06856;K06856;K06856;K06856;K06856;K06856;K06856;K06856;K06856;K06856;K06856;K06856;K06856;K06856;K06856	GO:0009897//external side of plasma membrane;GO:0042571//immunoglobulin complex, circulating	GO:0003823//antigen binding;GO:0034987//immunoglobulin receptor binding	GO:0006910//phagocytosis, recognition;GO:0006911//phagocytosis, engulfment;GO:0006958//complement activation, classical pathway;GO:0042742//defense response to bacterium;GO:0045087//innate immune response;GO:0050853//B cell receptor signaling pathway;GO:0050871//positive regulation of B cell activation
MSTRG.19409	41	48	28	52	36	39	14	23	16	5	8	17	1.81	1.71	1.28	2.28	1.61	2.12	0.87	1.31	0.98	0.25	0.4	0.69	1.80167	0.75	-1.2644	0.000232228	0.00161879	--	-	-	-	-	-	-	-	-
MSTRG.9514	19	16	19	26	32	26	8	7	6	3	10	9	0.55	0.22	0.73	0.82	1.22	1.09	0.32	0.33	0.4	0.11	0.45	0.27	0.771667	0.313333	-1.3003	0.000236775	0.00164662	RNF123	XP_013856176.1 PREDICTED: E3 ubiquitin-protein ligase RNF123-like, partial [Austrofundulus limnaeus]	-	-	-	-	-	-	-
MSTRG.25804	8	21	22	31	21	25	7	4	4	7	4	10	0.14	0.29	0.39	0.53	0.37	0.53	0.17	0.09	0.1	0.14	0.08	0.16	0.375	0.123333	-1.6043	0.000237486	0.00165013	--	XP_048786376.1 uncharacterized protein LOC125686441 [Lagopus muta]	-	-	-	-	-	-	-
MSTRG.30125	41	57	47	41	54	32	0	15	17	17	19	26	2.81	3.1	3.32	2.76	3.73	2.68	0	1.29	1.56	1.35	1.45	1.66	3.06667	1.21833	-1.3318	0.000240023	0.00166435	--	-	-	-	-	-	-	-	-
ENSGALG00000034126	27	45	46	52	29	39	15	14	12	16	14	28	1.18	1.57	2.08	2.29	1.24	2.12	0.88	0.72	0.7	0.73	0.72	1.06	1.74667	0.801667	-1.1235	0.000242281	0.00167853	--	keratin-associated protein 21-1-like [Source:NCBI gene;Acc:107055128]	-	-	-	-	-	-	-
MSTRG.18891	127	171	163	132	77	110	44	44	58	88	58	86	4.95	5.35	6.59	4.47	3.44	4.73	0.87	1.13	1.8	2.76	1.55	1.52	4.92167	1.605	-1.6166	0.000243625	0.00168601	--	-	-	-	-	-	-	-	-
MSTRG.30702	34	46	28	30	48	38	11	11	9	5	18	29	2.47	2.73	2.15	2.18	3.58	3.43	1.19	1.01	0.88	0.42	1.5	1.97	2.75667	1.16167	-1.2467	0.000243643	0.00168601	--	XP_040541185.1 uncharacterized protein LOC107050047 isoform X2 [Gallus gallus]	-	-	-	-	-	-	-
ENSGALG00000028602	35	11	17	21	16	12	2	5	4	7	5	6	0.67	0.15	0.32	0.3	0.35	0.21	0.04	0.2	0.08	0.26	0.08	0.08	0.333333	0.123333	-1.4344	0.000245593	0.00169753	HMP19	HMP19 protein [Source:NCBI gene;Acc:416212]	-	-	-	-	GO:0005794//Golgi apparatus;GO:0016021//integral component of membrane;GO:0030659//cytoplasmic vesicle membrane;GO:0032585//multivesicular body membrane;GO:1990674//Golgi cis cisterna membrane	GO:0032051//clathrin light chain binding	GO:0007212//dopamine receptor signaling pathway;GO:0048268//clathrin coat assembly
MSTRG.4196	94	144	83	269	139	181	44	47	44	57	66	109	0.9	1.11	0.8	2.56	1.34	2.13	0.6	0.58	0.59	0.63	0.73	0.97	1.47333	0.683333	-1.1084	0.000245986	0.00169975	--	-	-	-	-	-	-	-	-
ENSGALG00000046517	5	26	9	18	14	9	26	19	26	17	37	28	0.07	0.32	0.14	0.26	0.21	0.17	0.55	0.36	0.55	0.29	0.65	0.39	0.195	0.465	1.2538	0.000247371	0.00170733	pol	XP_031318227.1 uncharacterized protein LOC116156322 [Camelus dromedarius]	-	-	-	-	-	GO:0003676//nucleic acid binding;GO:0003723//RNA binding;GO:0003887//DNA-directed DNA polymerase activity;GO:0004190//aspartic-type endopeptidase activity;GO:0004523//RNA-DNA hybrid ribonuclease activity;GO:0016787//hydrolase activity	GO:0006310//DNA recombination;GO:0006508//proteolysis;GO:0044260//cellular macromolecule metabolic process;GO:0046718//viral entry into host cell;GO:0071897//DNA biosynthetic process;GO:0090502//RNA phosphodiester bond hydrolysis, endonucleolytic
MSTRG.23987	39	41	37	41	91	51	13	17	18	17	15	33	0.64	0.54	0.63	0.67	1.52	1.03	0.3	0.36	0.41	0.32	0.28	0.5	0.838333	0.361667	-1.2129	0.000250379	0.00172509	--	-	-	-	-	-	-	-	-
MSTRG.8290	253	466	507	200	217	213	115	92	95	93	98	275	0.87	1.3	1.81	0.69	0.76	0.91	0.56	0.41	0.46	0.37	0.39	0.88	1.05667	0.511667	-1.0462	0.000254751	0.00175166	--	-	-	-	-	-	-	-	-
ENSGALG00000039116	27	12	9	5	4	2	31	40	20	15	14	65	1.84	0.7	0.64	0.35	0.28	0.19	3.06	3.51	1.93	1.2	1.08	4.16	0.666667	2.49	1.9011	0.000256597	0.00176283	ARL2BP	ADP-ribosylation factor-like protein 2-binding protein [Source:NCBI gene;Acc:112533280]	-	-	-	-	-	-	-
MSTRG.9325	6	6	10	6	15	9	20	35	16	12	13	23	0.2	0.17	0.35	0.2	0.52	0.38	0.96	1.53	0.76	0.47	0.51	0.72	0.303333	0.825	1.4435	0.000257295	0.00176711	--	XP_040512831.1 uncharacterized protein LOC121108762 isoform X1 [Gallus gallus]	-	-	-	-	-	-	-
MSTRG.1882	3	7	7	68	500	239	4	10	6	10	7	15	0.02	0.05	0.06	0.54	4.08	2.37	0.05	0.1	0.07	0.09	0.06	0.11	1.18667	0.08	-3.8908	0.000260744	0.00178667	--	-	-	-	-	-	-	-	-
MSTRG.23430	54	65	79	64	36	59	19	19	22	15	30	47	1.29	1.32	2.07	1.87	0.99	2.04	0.61	0.49	0.71	0.47	0.8	0.95	1.59667	0.671667	-1.2492	0.000262102	0.00179391	--	-	-	-	-	-	-	-	-
MSTRG.9932	22	28	29	54	73	79	9	12	10	10	12	31	0.3	0.31	0.41	0.73	1.01	1.33	0.17	0.21	0.19	0.16	0.19	0.39	0.681667	0.218333	-1.6425	0.000263635	0.00180129	--	-	-	-	-	-	-	-	-
MSTRG.23756	22	59	64	24	31	36	4	12	9	14	9	27	0.16	0.35	0.48	0.17	0.23	0.32	0.04	0.11	0.09	0.12	0.08	0.18	0.285	0.103333	-1.4637	0.000268499	0.00182822	--	-	-	-	-	-	-	-	-
ENSGALG00000032415	56	38	26	36	28	23	9	10	17	13	5	18	0.5	0.27	0.24	0.32	0.25	0.25	0.11	0.11	0.21	0.13	0.05	0.15	0.305	0.126667	-1.2678	0.000270727	0.00184234	SEZ6L	seizure related 6 homolog like [Source:NCBI gene;Acc:416906]	-	-	-	-	-	-	-
MSTRG.19152	18	20	46	22	38	27	13	7	4	8	6	13	0.17	0.15	0.44	0.2	0.35	0.31	0.17	0.08	0.05	0.08	0.06	0.11	0.27	0.0916667	-1.5585	0.000271527	0.00184725	--	-	-	-	-	-	-	-	-
MSTRG.26206	15	11	12	21	21	21	0	5	4	6	4	7	0.37	0.22	0.31	0.51	0.52	0.64	0	0.16	0.14	0.17	0.11	0.16	0.428333	0.123333	-1.7962	0.000272235	0.00185153	--	-	-	-	-	-	-	-	-
ENSGALG00000012576	22	23	27	17	6	9	26	32	22	29	33	35	0.35	0.3	0.44	0.27	0.1	0.18	0.58	0.67	0.49	0.54	0.61	0.51	0.273333	0.566667	1.0518	0.000272553	0.00185264	RASEF	RAS and EF-hand domain containing [Source:NCBI gene;Acc:427451]	-	-	-	-	GO:0005829//cytosol;GO:0048471//perinuclear region of cytoplasm	GO:0003924//GTPase activity;GO:0005509//calcium ion binding;GO:0005525//GTP binding;GO:0019003//GDP binding;GO:0042802//identical protein binding	-
MSTRG.3210	7	8	2	34	20	27	1	3	2	0	0	4	0.34	0.31	0.1	1.63	0.98	1.6	0.07	0.19	0.13	0	0	0.18	0.826667	0.095	-3.1213	0.000275629	0.00187141	--	XP_021240913.1 synaptotagmin-1 isoform X2 [Numida meleagris]	-	-	-	-	-	-	-
MSTRG.26512	12	11	5	9	4	8	0	1	1	1	1	2	0.41	0.31	0.2	0.3	0.15	0.33	0	0.05	0.1	0.04	0.08	0.07	0.283333	0.0566667	-2.3219	0.000276142	0.00187331	--	-	-	-	-	-	-	-	-
MSTRG.6423	1	2	0	3	2	3	6	8	8	6	6	7	0.05	0.08	0	0.14	0.1	0.18	0.41	0.5	0.54	0.33	0.33	0.31	0.0916667	0.403333	2.1375	0.000278845	0.00188893	CEACAM20	XP_040510210.1 immunoglobulin superfamily member 1 isoform X3 [Gallus gallus]	-	-	-	-	-	-	-
MSTRG.27134	43	71	50	72	98	70	16	19	31	27	40	36	0.46	0.62	0.56	0.77	1.07	0.93	0.24	0.26	0.47	0.33	0.49	0.36	0.735	0.358333	-1.0364	0.000283262	0.00191287	--	-	-	-	-	-	-	-	-
MSTRG.16332	56	72	39	78	89	64	24	11	30	30	18	46	0.83	0.86	0.6	1.15	1.34	1.17	0.5	0.21	0.62	0.51	0.31	0.63	0.991667	0.463333	-1.0978	0.000283723	0.00191543	--	-	-	-	-	-	-	-	-
MSTRG.3518	0	0	0	3	20	7	33	18	37	42	37	26	0	0	0	0.05	0.34	0.14	0.78	0.39	0.86	0.81	0.71	0.4	0.0883333	0.658333	2.8978	0.000284906	0.00192233	--	-	-	-	-	-	-	-	-
ENSGALG00000049435	12	20	3	5	4	5	15	13	19	18	31	17	0.34	0.48	0.08	0.15	0.12	0.18	0.62	0.5	0.79	0.62	1.06	0.48	0.225	0.678333	1.5921	0.000286914	0.00193423	--	PKU41653.1 rna-directed dna polymerase from mobile element jockey-like [Limosa lapponica baueri]	-	-	-	-	-	-	-
ENSGALG00000010722	154	192	121	62	79	58	43	54	34	38	39	54	5.07	5.11	4.06	2.05	2.54	2.36	2.02	2.28	1.55	1.4	1.41	1.66	3.53167	1.72	-1.0379	0.000288905	0.00194435	--	Schwann cell-specific EGF-like repeat autocrine factor [Source:NCBI gene;Acc:395159]	-	-	-	-	GO:0005576//extracellular region;GO:0009986//cell surface	GO:0005102//receptor binding	GO:0048856//anatomical structure development
ENSGALG00000023742	37	54	39	85	75	60	25	21	15	29	25	21	0.5	0.58	0.54	1.13	1.02	0.99	0.47	0.36	0.28	0.45	0.38	0.26	0.793333	0.366667	-1.1135	0.000291507	0.00196075	AHR2	aryl hydrocarbon receptor 2 [Source:NCBI gene;Acc:424033]	-	-	-	-	GO:0005634//nucleus;GO:0005667//transcription factor complex;GO:0005737//cytoplasm;GO:0034751//aryl hydrocarbon receptor complex	GO:0000976//transcription regulatory region sequence-specific DNA binding;GO:0001046//core promoter sequence-specific DNA binding;GO:0003700//transcription factor activity, sequence-specific DNA binding;GO:0004879//RNA polymerase II transcription factor activity, ligand-activated sequence-specific DNA binding;GO:0005515//protein binding;GO:0043425//bHLH transcription factor binding;GO:0046982//pr…	GO:0006355//regulation of transcription, DNA-templated;GO:0006357//regulation of transcription from RNA polymerase II promoter;GO:0006805//xenobiotic metabolic process;GO:0009410//response to xenobiotic stimulus;GO:0014070//response to organic cyclic compound;GO:0030522//intracellular receptor signaling pathway;GO:0045893//positive regulation of transcription, DNA-templated;GO:0048511//rhythmic p…
MSTRG.28297	13	5	7	0	13	2	0	0	0	0	0	0	0.81	0.25	0.45	0	0.83	0.15	0	0	0	0	0	0	0.415	0.001	-8.697	0.000291746	0.0019618	--	-	-	-	-	-	-	-	-
MSTRG.11244	32	43	54	1	4	0	0	0	0	0	0	3	0.66	0.71	1.11	0.02	0.08	0	0	0	0	0	0	0.06	0.43	0.01	-5.4263	0.000295569	0.00198358	--	-	-	-	-	-	-	-	-
MSTRG.7124	26	69	48	6	38	0	0	3	3	0	0	6	0.46	0.98	0.89	0.1	0.69	0	0	0.07	0.07	0	0	0.11	0.52	0.0416667	-3.6415	0.00029593	0.00198544	--	XP_040538417.1 PHD finger protein 7-like isoform X5 [Gallus gallus]	-	-	-	-	-	-	-
MSTRG.24563	3	0	0	7	8	9	15	20	20	18	6	57	0.07	0	0	0.15	0.18	0.24	0.46	0.56	0.61	0.45	0.15	1.16	0.106667	0.565	2.4051	0.000299721	0.0020024	--	-	-	-	-	-	-	-	-
MSTRG.24497	36	45	37	126	131	106	14	26	23	18	28	39	0.53	0.53	0.59	1.75	1.85	1.83	0.3	0.49	0.47	0.3	0.47	0.53	1.18	0.426667	-1.4676	0.000303256	0.00202488	--	-	-	-	-	-	-	-	-
MSTRG.6803	177	189	154	273	77	138	44	66	78	72	68	111	4.53	3.9	4.1	7.08	2.04	4.44	1.57	2.12	2.71	2.05	1.93	2.58	4.34833	2.16	-1.0094	0.000303635	0.00202628	--	-	-	-	-	-	-	-	-
MSTRG.29925	26	52	46	31	13	40	11	9	10	11	9	20	0.32	0.52	0.58	0.38	0.16	0.61	0.19	0.14	0.17	0.16	0.13	0.23	0.428333	0.17	-1.3332	0.000306274	0.00204217	--	-	-	-	-	-	-	-	-
MSTRG.12628	10	14	2	14	72	40	3	4	2	1	5	5	0.35	0.26	0.04	0.42	1.92	1	0.25	0.22	0.12	0.07	0.22	0.18	0.665	0.176667	-1.9123	0.000306815	0.0020452	--	-	-	-	-	-	-	-	-
MSTRG.1648	2	3	2	119	156	124	1	2	4	5	0	7	0.03	0.04	0.03	1.76	2.35	2.27	0.02	0.04	0.08	0.09	0	0.1	1.08	0.055	-4.2955	0.000307831	0.0020514	--	-	-	-	-	-	-	-	-
MSTRG.26172	17	22	16	7	17	13	4	3	4	3	3	8	0.98	0.95	0.94	0.17	0.81	0.9	0.29	0.1	0.14	0.09	0.09	0.25	0.791667	0.16	-2.3068	0.000309193	0.00205932	--	-	-	-	-	-	-	-	-
MSTRG.27130	5	13	13	9	8	12	1	1	2	3	1	3	0.25	0.52	0.66	0.44	0.4	0.73	0.07	0.06	0.14	0.17	0.06	0.14	0.5	0.106667	-2.2288	0.000311737	0.00207221	--	-	-	-	-	-	-	-	-
ENSGALG00000044146	37	45	41	18	14	12	8	7	7	7	4	14	1.5	1.48	1.72	0.73	0.58	0.6	0.46	0.37	0.4	0.33	0.19	0.53	1.10167	0.38	-1.5356	0.000312024	0.00207347	PNP	purine nucleoside phosphorylase [Source:NCBI gene;Acc:769958]	Metabolism;Metabolism;Metabolism	Global and overview maps;Nucleotide metabolism;Metabolism of cofactors and vitamins	ko01100//Metabolic pathways;ko00230//Purine metabolism;ko00760//Nicotinate and nicotinamide metabolism	K03783;K03783;K03783	-	GO:0003824//catalytic activity;GO:0004731//purine-nucleoside phosphorylase activity	GO:0006139//nucleobase-containing compound metabolic process;GO:0009116//nucleoside metabolic process
MSTRG.18362	51	78	66	73	163	83	20	24	28	34	36	61	0.78	0.96	1.04	1.11	2.52	1.56	0.43	0.47	0.59	0.6	0.63	0.86	1.32833	0.596667	-1.1546	0.000313923	0.00208266	--	XP_046771180.1 uncharacterized protein LOC124417879 [Gallus gallus]	-	-	-	-	-	-	-
MSTRG.30651	29	37	21	9	10	7	44	34	26	34	26	49	0.63	0.65	0.47	0.19	0.22	0.19	1.35	0.95	0.79	0.85	0.65	0.99	0.391667	0.93	1.2476	0.000321886	0.00212955	--	XP_040550071.1 uncharacterized protein LOC121108760 isoform X2 [Gallus gallus]	-	-	-	-	-	-	-
MSTRG.22743	16	19	25	22	17	22	5	9	5	3	8	10	0.33	0.32	0.54	0.45	0.36	0.56	0.15	0.24	0.14	0.07	0.19	0.19	0.426667	0.163333	-1.3853	0.00032338	0.00213824	--	-	-	-	-	-	-	-	-
MSTRG.23374	11	22	24	17	4	8	2	1	1	6	3	2	0.5	0.81	1.13	0.77	0.19	0.45	0.13	0.06	0.06	0.31	0.16	0.08	0.641667	0.133333	-2.2668	0.000330693	0.00217993	--	-	-	-	-	-	-	-	-
MSTRG.15828	24	28	26	36	21	18	11	9	5	7	9	16	0.85	0.81	0.96	1.27	0.75	0.8	0.56	0.39	0.23	0.28	0.36	0.52	0.906667	0.39	-1.2171	0.00033338	0.00219582	--	XP_040530678.1 uncharacterized protein LOC121111144, partial [Gallus gallus]	-	-	-	-	-	-	-
MSTRG.12425	0	0	0	3	2	4	7	11	5	4	6	19	0	0	0	0.12	0.08	0.18	0.36	0.51	0.26	0.17	0.25	0.64	0.0633333	0.365	2.5269	0.000334337	0.0022009	--	-	-	-	-	-	-	-	-
MSTRG.3406	41	57	45	71	87	74	33	25	22	21	21	27	0.37	0.42	0.42	0.63	0.79	0.83	0.42	0.29	0.28	0.22	0.21	0.22	0.576667	0.273333	-1.0771	0.000337427	0.00221817	--	POI18831.1 hypothetical protein CIB84_017424, partial [Bambusicola thoracicus]	-	-	-	-	-	-	-
MSTRG.18894	16	32	33	23	26	18	13	7	7	7	3	11	0.43	0.69	0.91	0.61	0.7	0.59	0.49	0.24	0.26	0.21	0.09	0.27	0.655	0.26	-1.333	0.000339326	0.00223004	--	-	-	-	-	-	-	-	-
MSTRG.3137	9	0	0	38	6	22	0	0	0	0	0	0	0.36	0	0	1.52	0.24	1.09	0	0	0	0	0	0	0.535	0.001	-9.0634	0.000342648	0.00224939	--	-	-	-	-	-	-	-	-
ENSGALG00000050313	33	57	67	9	40	24	9	13	6	5	11	18	0.57	0.8	1.2	0.16	0.71	0.51	0.22	0.29	0.15	0.1	0.22	0.29	0.658333	0.211667	-1.637	0.00034284	0.00225003	PKHD1	XP_025004983.1 fibrocystin isoform X7 [Gallus gallus]	-	-	-	-	-	-	GO:0010824//regulation of centrosome duplication
ENSGALG00000054210	3	0	0	4	6	5	8	12	10	12	18	7	0.18	0	0	0.24	0.36	0.37	0.66	0.84	0.76	0.76	1.16	0.35	0.191667	0.755	1.9779	0.000345575	0.00226423	AKR1B10	XP_015141718.1 aldose reductase isoform X1 [Gallus gallus]	Metabolism;Metabolism;Metabolism;Metabolism;Metabolism;Metabolism	Global and overview maps;Lipid metabolism;Carbohydrate metabolism;Carbohydrate metabolism;Metabolism of cofactors and vitamins;Carbohydrate metabolism	ko01100//Metabolic pathways;ko00561//Glycerolipid metabolism;ko00051//Fructose and mannose metabolism;ko00052//Galactose metabolism;ko00790//Folate biosynthesis;ko00040//Pentose and glucuronate interconversions	K00011;K00011;K00011;K00011;K00011;K00011	-	GO:0016491//oxidoreductase activity;GO:0047834//D-threo-aldose 1-dehydrogenase activity	-
MSTRG.24214	63	60	36	74	57	85	16	26	22	31	20	44	0.99	0.76	0.58	1.15	0.91	1.64	0.35	0.52	0.48	0.56	0.36	0.64	1.005	0.485	-1.0511	0.000349329	0.00228447	--	-	-	-	-	-	-	-	-
MSTRG.30403	18	28	47	33	44	8	2	8	8	6	4	17	0.46	0.57	1.23	0.84	1.13	0.26	0.08	0.25	0.27	0.16	0.11	0.39	0.748333	0.21	-1.8333	0.00035312	0.00230604	--	XP_046793620.1 serine/arginine repetitive matrix protein 1-like, partial [Gallus gallus]	-	-	-	-	-	-	-
ENSGALG00000034889	25	12	14	32	19	38	32	25	44	74	68	48	0.62	0.24	0.36	0.78	0.48	1.16	1.12	0.79	1.51	2.1	1.92	1.09	0.606667	1.42167	1.2286	0.000355353	0.00231872	OTX2	orthodenticle homeobox 2 [Source:NCBI gene;Acc:395191]	-	-	-	-	GO:0005634//nucleus;GO:0030426//growth cone;GO:0032991//macromolecular complex	GO:0000978//RNA polymerase II core promoter proximal region sequence-specific DNA binding;GO:0000981//RNA polymerase II transcription factor activity, sequence-specific DNA binding;GO:0001228//transcriptional activator activity, RNA polymerase II transcription regulatory region sequence-specific binding;GO:0003677//DNA binding;GO:0003700//transcription factor activity, sequence-specific DNA bindi…	GO:0006355//regulation of transcription, DNA-templated;GO:0007275//multicellular organism development;GO:0007411//axon guidance;GO:0045944//positive regulation of transcription from RNA polymerase II promoter;GO:0065003//macromolecular complex assembly;GO:0071542//dopaminergic neuron differentiation
ENSGALG00000001035	10	8	10	25	24	24	21	34	20	47	39	49	0.26	0.17	0.27	0.64	0.63	0.76	0.76	1.12	0.72	1.39	1.15	1.17	0.455	1.05167	1.2087	0.000357052	0.00232845	RORB	nuclear receptor subfamily 1, group D, member 1 [Source:NCBI gene;Acc:431047]	Organismal Systems	Environmental adaptation	ko04710//Circadian rhythm	K08533	GO:0005634//nucleus	GO:0003677//DNA binding;GO:0003700//transcription factor activity, sequence-specific DNA binding;GO:0004879//RNA polymerase II transcription factor activity, ligand-activated sequence-specific DNA binding;GO:0008270//zinc ion binding;GO:0043565//sequence-specific DNA binding	GO:0006355//regulation of transcription, DNA-templated
ENSGALG00000045947	332	480	280	1187	1264	1113	178	210	207	208	196	394	3.6	4.2	3.13	12.77	13.88	14.85	2.72	2.92	3.13	2.59	2.43	3.94	8.73833	2.955	-1.5642	0.000365334	0.00237667	RANBP2	XP_031413330.1 E3 SUMO-protein ligase RanBP2-like, partial [Meleagris gallopavo]	Human Diseases;Genetic Information Processing	Neurodegenerative disease;Translation	ko05014//Amyotrophic lateral sclerosis;ko03013//Nucleocytoplasmic transport	K12172;K12172	GO:0005643//nuclear pore;GO:0005737//cytoplasm	GO:0005096//GTPase activator activity;GO:0005515//protein binding	GO:0006607//NLS-bearing protein import into nucleus;GO:0050790//regulation of catalytic activity
MSTRG.26510	3	5	2	2	0	0	5	10	9	6	7	7	0.18	0.19	0.08	0.1	0	0	0.38	0.67	0.64	0.36	0.39	0.33	0.0916667	0.461667	2.3324	0.000367283	0.0023887	arhgap32	KFQ29403.1 Rho GTPase-activating protein 32, partial [Merops nubicus]	-	-	-	-	-	-	-
MSTRG.18649	27	33	55	18	22	29	9	8	12	11	9	14	0.94	0.93	1.98	0.62	0.78	1.25	0.44	0.36	0.58	0.44	0.36	0.45	1.08333	0.438333	-1.3054	0.000371094	0.00240887	--	-	-	-	-	-	-	-	-
MSTRG.19155	22	22	23	27	25	28	4	8	5	11	10	17	0.32	0.26	0.35	0.39	0.37	0.5	0.08	0.15	0.1	0.18	0.17	0.23	0.365	0.151667	-1.267	0.000373994	0.00242372	--	-	-	-	-	-	-	-	-
MSTRG.26227	20	22	40	45	55	42	8	8	15	10	12	23	0.43	0.39	0.9	0.97	1.21	1.12	0.25	0.22	0.44	0.24	0.3	0.46	0.836667	0.318333	-1.3941	0.000378102	0.00244635	--	-	-	-	-	-	-	-	-
ENSGALG00000054682	28	52	57	56	63	66	23	18	17	26	22	31	0.46	0.7	0.97	0.92	1.05	1.34	0.54	0.38	0.39	0.49	0.42	0.48	0.906667	0.45	-1.0106	0.000381942	0.00246572	A2ML1	XP_031467389.1 alpha-2-macroglobulin-like protein 1 [Phasianus colchicus]	-	-	-	-	-	-	-
MSTRG.26862	38	43	78	53	70	46	22	18	20	14	23	39	1.46	1.33	3.09	2.02	2.72	2.17	1.19	0.89	1.07	0.62	1.01	1.38	2.13167	1.02667	-1.054	0.00038354	0.00247413	--	-	-	-	-	-	-	-	-
MSTRG.15197	39	28	28	22	28	26	14	7	2	13	6	16	0.81	0.47	0.6	0.45	0.58	0.66	0.41	0.19	0.07	0.31	0.14	0.31	0.595	0.238333	-1.3199	0.000383727	0.00247466	--	XP_040506987.1 uncharacterized protein LOC121107352 [Gallus gallus]	-	-	-	-	-	-	-
MSTRG.10292	4	2	6	46	140	126	0	5	0	0	0	0	0.22	0.07	0.33	2.44	7.58	8.3	0	0.31	0	0	0	0	3.15667	0.0516667	-5.933	0.000384036	0.00247599	--	-	-	-	-	-	-	-	-
ENSGALG00000006091	36	46	72	55	41	53	10	25	15	24	21	33	0.66	0.68	1.37	1	0.77	1.21	0.27	0.59	0.39	0.51	0.44	0.57	0.948333	0.461667	-1.0385	0.000389481	0.00250905	HFM1	XP_025008937.1 probable ATP-dependent DNA helicase HFM1 [Gallus gallus]	-	-	-	-	GO:0005634//nucleus	GO:0003678//DNA helicase activity	GO:0000712//resolution of meiotic recombination intermediates;GO:0032508//DNA duplex unwinding
MSTRG.26014	24	34	21	28	33	20	10	8	3	12	9	19	0.47	0.54	0.43	0.55	0.66	0.49	0.28	0.2	0.08	0.27	0.2	0.35	0.523333	0.23	-1.1861	0.000393558	0.00253052	--	-	-	-	-	-	-	-	-
MSTRG.9754	29	44	44	28	31	34	2	17	16	12	13	19	0.82	1.01	1.26	0.8	0.9	1.18	0.08	0.62	0.63	0.36	0.45	0.45	0.995	0.431667	-1.2048	0.000399489	0.00256242	--	-	-	-	-	-	-	-	-
MSTRG.25091	33	42	38	47	46	59	14	17	15	17	23	30	0.48	0.49	0.57	0.68	0.68	1.05	0.29	0.32	0.3	0.28	0.38	0.4	0.658333	0.328333	-1.0037	0.000400451	0.0025672	--	-	-	-	-	-	-	-	-
MSTRG.15554	11	10	7	31	40	27	2	5	4	1	4	9	0.18	0.13	0.12	0.5	0.66	0.54	0.05	0.1	0.09	0.02	0.07	0.14	0.355	0.0783333	-2.1801	0.000403174	0.00258049	--	-	-	-	-	-	-	-	-
ENSGALG00000048673	20	28	7	12	6	10	1	0	5	3	1	4	0.7	0.77	0.24	0.41	0.22	0.44	0.07	0	0.24	0.13	0.05	0.14	0.463333	0.105	-2.1417	0.000403408	0.00258129	OR14A16	XP_015128070.1 olfactory receptor 14A16-like [Gallus gallus]	Organismal Systems	Sensory system	ko04740//Olfactory transduction	K04257	GO:0005886//plasma membrane;GO:0016020//membrane;GO:0016021//integral component of membrane	GO:0004930//G-protein coupled receptor activity;GO:0004984//olfactory receptor activity;GO:0005549//odorant binding	GO:0007165//signal transduction;GO:0007186//G-protein coupled receptor signaling pathway;GO:0007608//sensory perception of smell;GO:0050896//response to stimulus;GO:0050911//detection of chemical stimulus involved in sensory perception of smell
MSTRG.25854	25	32	33	27	21	20	5	10	6	16	12	12	0.44	0.46	0.61	0.48	0.38	0.44	0.13	0.23	0.15	0.33	0.24	0.2	0.468333	0.213333	-1.1344	0.000405646	0.00259422	--	-	-	-	-	-	-	-	-
MSTRG.29169	11	33	35	28	16	33	4	4	10	6	9	14	0.13	0.31	0.43	0.33	0.19	0.48	0.07	0.06	0.16	0.08	0.12	0.15	0.311667	0.106667	-1.5469	0.000409016	0.00261225	--	-	-	-	-	-	-	-	-
MSTRG.23314	31	46	18	43	40	24	15	6	11	12	7	22	3.42	4.1	2.05	4.72	4.48	3.26	2.34	0.85	1.69	1.52	0.88	2.24	3.67167	1.58667	-1.2104	0.000409814	0.0026162	--	-	-	-	-	-	-	-	-
MSTRG.16786	32	39	29	65	112	73	21	8	24	14	12	23	0.18	0.18	0.17	0.37	0.65	0.52	0.17	0.06	0.19	0.09	0.08	0.12	0.345	0.118333	-1.5437	0.00041263	0.00263039	PKP1	KAJ7427985.1 hypothetical protein WISP_02302 [Willisornis vidua]	-	-	-	-	-	-	-
MSTRG.3427	314	609	420	92	164	79	553	628	510	752	758	447	20.69	32.4	28.6	6.02	10.96	6.42	51.46	53.12	46.75	56.94	57.2	27.22	17.515	48.7817	1.4777	0.000417836	0.0026605	--	-	-	-	-	-	-	-	-
MSTRG.2496	18	17	27	96	35	46	7	10	5	10	10	21	0.48	0.37	0.75	2.56	0.95	1.52	0.26	0.34	0.19	0.31	0.31	0.52	1.105	0.321667	-1.7804	0.000420398	0.00267271	--	-	-	-	-	-	-	-	-
MSTRG.22222	13	10	25	18	8	16	0	2	4	2	1	9	0.41	0.25	0.82	0.56	0.26	0.62	0	0.08	0.18	0.07	0.04	0.26	0.486667	0.105	-2.2125	0.000429586	0.00272606	--	-	-	-	-	-	-	-	-
ENSGALG00000049870	26	21	35	30	39	25	8	12	8	11	7	21	0.79	0.52	1.1	0.91	1.21	0.94	0.35	0.47	0.34	0.39	0.24	0.59	0.911667	0.396667	-1.2006	0.000432586	0.00274144	EYS	XP_025005006.1 protein eyes shut homolog isoform X2 [Gallus gallus]	-	-	-	-	-	-	-
ENSGALG00000002082	32	30	35	51	68	55	9	15	20	18	19	22	0.54	0.41	0.61	0.86	1.17	1.15	0.22	0.33	0.47	0.35	0.37	0.34	0.79	0.346667	-1.1883	0.000441237	0.00279106	AMPD1	adenosine monophosphate deaminase 1 [Source:NCBI gene;Acc:772125]	Metabolism;Metabolism	Global and overview maps;Nucleotide metabolism	ko01100//Metabolic pathways;ko00230//Purine metabolism	K01490;K01490	-	GO:0003876//AMP deaminase activity;GO:0019239//deaminase activity;GO:0042802//identical protein binding	GO:0009168//purine ribonucleoside monophosphate biosynthetic process;GO:0032263//GMP salvage;GO:0032264//IMP salvage
MSTRG.19016	7	11	18	5	2	1	0	0	0	1	0	1	0.47	0.59	1.24	0.33	0.13	0.08	0	0	0	0.08	0	0.06	0.473333	0.0233333	-4.3424	0.000444524	0.00280961	--	-	-	-	-	-	-	-	-
MSTRG.17607	13	16	16	37	38	31	32	38	40	44	41	74	0.29	0.33	0.35	0.75	0.77	0.77	1.15	1.08	1.19	1.16	0.9	1.4	0.543333	1.14667	1.0775	0.000450633	0.00284067	--	-	-	-	-	-	-	-	-
MSTRG.20598	23	7	8	264	106	140	6	5	19	8	2	12	0.12	0.03	0.04	1.41	0.58	0.93	0.04	0.03	0.14	0.05	0.01	0.06	0.518333	0.055	-3.2364	0.000451666	0.00284567	--	XP_015140547.3 uncharacterized protein LOC107053163 isoform X1 [Gallus gallus]	-	-	-	-	-	-	-
MSTRG.5553	0	1	0	0	0	0	4	6	2	1	5	2	0	0.01	0	0	0	0	0.09	0.13	0.05	0.02	0.09	0.03	0.00166667	0.0683333	5.3576	0.000460314	0.00288792	--	-	-	-	-	-	-	-	-
MSTRG.15215	32	33	51	25	52	27	12	12	4	10	16	26	0.35	0.27	0.59	0.3	0.54	0.33	0.19	0.18	0.05	0.12	0.2	0.29	0.396667	0.171667	-1.2083	0.000469791	0.0029404	--	-	-	-	-	-	-	-	-
MSTRG.10874	38	30	53	97	62	73	17	15	22	26	23	28	1.53	0.8	1.65	4.7	2.65	4.22	0.79	0.72	1.12	1.2	0.82	1.02	2.59167	0.945	-1.4555	0.000470408	0.00294348	--	-	-	-	-	-	-	-	-
MSTRG.19941	233	117	91	11	5	9	9	5	12	9	14	13	1.55	0.63	0.63	0.07	0.03	0.07	0.08	0.04	0.11	0.07	0.11	0.08	0.496667	0.0816667	-2.6045	0.000472781	0.00295482	--	-	-	-	-	-	-	-	-
MSTRG.3220	370	118	90	59	52	55	29	26	36	25	34	53	3.83	0.99	0.96	0.61	0.55	0.7	0.42	0.35	0.52	0.3	0.4	0.51	1.27333	0.416667	-1.6116	0.000479436	0.0029921	--	-	-	-	-	-	-	-	-
MSTRG.24412	107	119	91	105	242	177	48	45	43	49	36	119	1.47	1.3	1.27	1.44	3.64	3.18	1.04	0.86	0.88	0.79	0.55	1.59	2.05	0.951667	-1.1071	0.00049126	0.00305388	--	-	-	-	-	-	-	-	-
MSTRG.23661	29	25	46	43	40	37	11	15	19	9	16	14	0.62	0.43	1.01	0.91	0.86	0.97	0.33	0.41	0.56	0.22	0.39	0.28	0.8	0.365	-1.1321	0.000498504	0.00309244	--	-	-	-	-	-	-	-	-
MSTRG.27234	3	3	2	41	12	29	0	1	0	3	2	1	0.08	0.07	0.06	1.12	0.34	0.98	0	0.04	0	0.09	0.06	0.03	0.441667	0.0366667	-3.5904	0.000513335	0.00317286	--	-	-	-	-	-	-	-	-
ENSGALG00000034308	15	37	23	16	21	19	8	2	8	10	6	9	0.85	1.66	1.3	0.87	1.21	1.31	0.66	0.18	0.59	0.64	0.39	0.48	1.2	0.49	-1.2922	0.00051534	0.00318337	--	scale keratin-like [Source:NCBI gene;Acc:425362]	-	-	-	-	GO:0005882//intermediate filament	GO:0005200//structural constituent of cytoskeleton	-
MSTRG.25523	21	22	54	46	39	29	12	13	5	12	8	22	0.33	0.28	0.87	0.71	0.62	0.56	0.26	0.26	0.11	0.22	0.14	0.32	0.561667	0.218333	-1.3632	0.00051987	0.00320658	--	-	-	-	-	-	-	-	-
ENSGALG00000005808	333	201	162	83	145	93	60	66	51	65	77	95	6.86	3.34	3.45	1.7	3.03	2.36	1.75	1.75	1.46	1.54	1.82	1.81	3.45667	1.68833	-1.0338	0.000522184	0.00321835	KREMEN1	kringle containing transmembrane protein 1 [Source:NCBI gene;Acc:416920]	-	-	-	-	-	-	GO:0016055//Wnt signaling pathway
MSTRG.7526	130	201	259	359	381	386	101	116	89	119	102	212	2.3	2.87	4.73	6.3	6.83	8.4	2.52	2.63	2.19	2.42	2.06	3.46	5.23833	2.54667	-1.0405	0.00052947	0.00325903	--	-	-	-	-	-	-	-	-
MSTRG.14911	900	1438	1322	1511	2692	2099	641	521	634	542	489	1505	6.79	8.76	10.31	11.33	20.61	19.51	6.83	5.05	6.65	4.7	4.22	10.49	12.885	6.32333	-1.0269	0.00053516	0.0032881	--	XP_046795499.1 secretogranin-1 isoform X1 [Gallus gallus]	-	-	-	-	-	-	-
MSTRG.8178	40	44	59	39	63	62	19	8	12	24	11	42	0.87	0.55	0.82	0.24	1.07	0.9	0.4	0.22	0.1	0.27	0.08	0.4	0.741667	0.245	-1.598	0.000535665	0.00329036	--	-	-	-	-	-	-	-	-
MSTRG.17767	9	11	7	4	8	6	0	1	0	2	2	1	0.2	0.19	0.16	0.09	0.18	0.16	0	0.03	0	0.05	0.05	0.02	0.163333	0.025	-2.7078	0.000545135	0.00334334	--	-	-	-	-	-	-	-	-
MSTRG.26387	30	55	44	47	29	28	18	13	11	7	14	30	0.55	0.82	0.84	0.86	0.54	0.64	0.47	0.31	0.28	0.15	0.3	0.51	0.708333	0.336667	-1.0731	0.000547904	0.00335859	--	KFW62980.1 hypothetical protein AS28_07678, partial [Pygoscelis adeliae]	-	-	-	-	-	-	-
MSTRG.14559	10	14	9	29	26	32	5	7	4	2	2	8	0.43	0.48	0.4	1.23	1.13	1.69	0.3	0.38	0.24	0.1	0.1	0.32	0.893333	0.24	-1.8962	0.000552758	0.00338312	--	-	-	-	-	-	-	-	-
MSTRG.4653	32	30	42	66	33	50	20	8	16	3	13	18	0.5	0.38	0.68	1.03	0.53	0.97	0.45	0.16	0.35	0.05	0.23	0.26	0.681667	0.25	-1.4471	0.000558867	0.00341611	--	KFW66494.1 hypothetical protein AS28_02215, partial [Pygoscelis adeliae]	-	-	-	-	-	-	-
ENSGALG00000048686	33	28	31	24	32	25	10	12	9	3	17	15	1.43	0.98	1.39	1.03	1.41	1.33	0.61	0.67	0.54	0.15	0.84	0.6	1.26167	0.568333	-1.1505	0.000559508	0.00341915	CERKL	XP_015145040.1 ceramide kinase-like protein isoform X2 [Gallus gallus]	-	-	-	-	-	GO:0003951//NAD+ kinase activity;GO:0016301//kinase activity	GO:0016310//phosphorylation
ENSGALG00000047285	3	4	1	24	151	3	4	1	1	1	3	1	0.19	0.21	0.07	1.52	9.76	0.24	0.36	0.08	0.09	0.07	0.22	0.06	1.99833	0.146667	-3.7682	0.000564103	0.00344457	BD7	avian beta-defensin 7 [Source:NCBI gene;Acc:407777]	Human Diseases;Organismal Systems;Organismal Systems	Infectious disease: bacterial;Immune system;Immune system	ko05150//Staphylococcus aureus infection;ko04621//NOD-like receptor signaling pathway;ko04657//IL-17 signaling pathway	K21100;K21100;K21100	GO:0005576//extracellular region;GO:0005615//extracellular space	GO:0031731//CCR6 chemokine receptor binding;GO:0042056//chemoattractant activity	GO:0006952//defense response;GO:0042742//defense response to bacterium;GO:0050829//defense response to Gram-negative bacterium;GO:0050918//positive chemotaxis;GO:0060326//cell chemotaxis
MSTRG.10474	34	27	39	68	84	52	17	19	11	15	6	32	1.45	0.93	1.72	2.89	3.64	2.74	1.03	1.04	0.65	0.74	0.29	1.26	2.22833	0.835	-1.4161	0.000564279	0.00344477	--	-	-	-	-	-	-	-	-
MSTRG.21257	1	1	0	2	1	0	5	5	2	4	5	9	0.1	0.06	0	0.13	0.08	0	0.49	0.48	0.25	0.36	0.42	0.66	0.0616667	0.443333	2.8458	0.000570102	0.0034714	--	XP_046760740.1 platelet glycoprotein VI isoform X1, partial [Gallus gallus]	-	-	-	-	-	-	-
MSTRG.18481	67	90	58	138	170	138	38	27	41	30	38	84	1.08	1.04	0.79	1.55	2.35	2.41	0.67	0.46	0.69	0.43	0.38	1.01	1.53667	0.606667	-1.3408	0.000574671	0.0034972	--	RMC12495.1 hypothetical protein DUI87_10013 [Hirundo rustica rustica]	-	-	-	-	-	-	-
MSTRG.15192	1	0	0	0	1	0	3	1	3	6	3	7	0.04	0	0	0	0.04	0	0.18	0.05	0.18	0.29	0.15	0.28	0.0133333	0.188333	3.8202	0.00058058	0.00352978	--	-	-	-	-	-	-	-	-
MSTRG.6896	34	75	43	44	14	30	68	43	61	114	64	52	0.47	0.83	0.61	0.6	0.2	0.51	1.32	0.76	1.17	1.81	1.01	0.66	0.536667	1.12167	1.0635	0.000585337	0.00355434	foxc2-a	XP_001231599.5 forkhead box protein L1 [Gallus gallus]	-	-	-	-	-	-	-
ENSGALG00000012911	92	148	116	49	72	42	20	24	38	31	52	33	2.11	2.74	2.75	1.12	1.68	1.19	0.65	0.71	1.21	0.82	1.37	0.7	1.93167	0.91	-1.0859	0.000585366	0.00355434	SYT10	synaptotagmin 10 [Source:NCBI gene;Acc:418129]	-	-	-	-	GO:0016020//membrane;GO:0016021//integral component of membrane	-	GO:0017158//regulation of calcium ion-dependent exocytosis
ENSGALG00000013101	5	1	0	6	3	7	6	12	17	11	10	13	0.18	0.03	0	0.26	0.13	0.35	0.28	0.66	0.97	0.55	0.44	0.48	0.158333	0.563333	1.831	0.000588743	0.00357124	Mog	ABA02515.1 MHC class IV antigen, partial [Gallus gallus]	-	-	-	-	-	-	-
MSTRG.26480	27	29	25	11	17	12	5	1	8	4	10	5	0.83	0.72	0.79	0.33	0.53	0.45	0.22	0.04	0.34	0.14	0.35	0.14	0.608333	0.205	-1.5692	0.000591692	0.00358634	--	-	-	-	-	-	-	-	-
MSTRG.18526	37	27	36	56	51	56	11	4	13	27	18	18	0.9	0.48	0.77	1.31	1.72	1.92	0.3	0.15	0.35	0.72	0.4	0.42	1.18333	0.39	-1.6013	0.000606484	0.00366945	--	-	-	-	-	-	-	-	-
MSTRG.27009	16	17	11	12	59	34	6	3	6	4	9	6	0.55	0.48	0.39	0.41	2.07	1.45	0.29	0.13	0.29	0.16	0.36	0.19	0.891667	0.236667	-1.9136	0.000611235	0.00369726	--	-	-	-	-	-	-	-	-
ENSGALG00000010139	13	7	5	9	4	9	8	13	17	14	18	23	0.37	0.16	0.15	0.25	0.11	0.31	0.32	0.47	0.66	0.45	0.58	0.6	0.225	0.513333	1.19	0.000620128	0.00374688	SSTR1	somatostatin receptor 1 [Source:NCBI gene;Acc:771648]	Environmental Information Processing;Environmental Information Processing;Organismal Systems	Signaling molecules and interaction;Signal transduction;Endocrine system	ko04080//Neuroactive ligand-receptor interaction;ko04024//cAMP signaling pathway;ko04935//Growth hormone synthesis, secretion and action	K04217;K04217;K04217	GO:0005886//plasma membrane;GO:0016020//membrane;GO:0016021//integral component of membrane	GO:0004930//G-protein coupled receptor activity;GO:0004994//somatostatin receptor activity	GO:0007186//G-protein coupled receptor signaling pathway;GO:0007215//glutamate receptor signaling pathway;GO:0007218//neuropeptide signaling pathway;GO:1990830//cellular response to leukemia inhibitory factor
MSTRG.5208	1	2	0	35	140	99	3	4	2	4	4	3	0.02	0.04	0	0.87	3.54	3.04	0.11	0.13	0.07	0.11	0.11	0.07	1.25167	0.1	-3.6458	0.000626959	0.00378083	--	-	-	-	-	-	-	-	-
ENSGALG00000035539	1	3	3	2	1	3	6	11	3	6	6	11	0.03	0.07	0.09	0.06	0.03	0.11	0.25	0.41	0.12	0.2	0.2	0.29	0.065	0.245	1.9143	0.000639573	0.00384223	HOXC4	homeobox C4 [Source:NCBI gene;Acc:107055411]	-	-	-	-	GO:0005634//nucleus	GO:0000981//RNA polymerase II transcription factor activity, sequence-specific DNA binding;GO:0003677//DNA binding;GO:0003700//transcription factor activity, sequence-specific DNA binding	GO:0006355//regulation of transcription, DNA-templated
MSTRG.25968	26	29	17	20	9	14	5	4	6	7	8	7	0.88	0.79	0.59	0.67	0.31	0.58	0.24	0.17	0.28	0.27	0.31	0.22	0.636667	0.248333	-1.3583	0.000639792	0.00384223	--	-	-	-	-	-	-	-	-
MSTRG.24323	0	4	1	22	6	16	0	0	0	0	0	1	0	0.17	0.05	1.14	0.32	1.02	0	0	0	0	0	0.05	0.45	0.00833333	-5.7549	0.000639971	0.00384223	--	-	-	-	-	-	-	-	-
MSTRG.24641	30	43	21	49	54	51	12	9	11	15	9	35	0.44	0.51	0.32	0.72	0.81	0.93	0.25	0.17	0.23	0.25	0.15	0.48	0.621667	0.255	-1.2856	0.000642633	0.00385288	--	-	-	-	-	-	-	-	-
ENSGALG00000016388	53	103	84	57	22	35	15	12	24	26	9	32	1.07	1.67	1.75	1.14	0.45	0.87	0.43	0.31	0.67	0.6	0.21	0.59	1.15833	0.468333	-1.3064	0.000645761	0.00386979	KLHL34	kelch like family member 34 [Source:NCBI gene;Acc:418604]	-	-	-	-	-	GO:0005515//protein binding	-
MSTRG.20508	3	1	2	1	2	0	8	2	7	5	6	9	0.13	0.04	0.09	0.04	0.09	0	0.51	0.12	0.44	0.26	0.31	0.37	0.065	0.335	2.3656	0.000645804	0.00386979	--	-	-	-	-	-	-	-	-
MSTRG.26781	24	48	37	57	78	75	12	16	23	12	14	36	0.55	0.87	0.86	1.28	1.79	2.09	0.4	0.46	0.71	0.32	0.35	0.75	1.24	0.498333	-1.3152	0.000645941	0.00386979	--	-	-	-	-	-	-	-	-
ENSGALG00000012917	662	477	407	193	173	110	99	108	110	123	140	152	8.89	5.17	5.65	2.58	2.36	1.82	1.88	1.86	2.06	1.9	2.15	1.89	4.41167	1.95667	-1.1729	0.000650833	0.00389615	CDH6	cadherin 6 [Source:NCBI gene;Acc:414842]	-	-	-	-	GO:0005654//nucleoplasm;GO:0005886//plasma membrane;GO:0005912//adherens junction;GO:0016020//membrane;GO:0016021//integral component of membrane;GO:0016342//catenin complex;GO:0030054//cell junction	GO:0005509//calcium ion binding;GO:0045296//cadherin binding;GO:0046872//metal ion binding	GO:0000902//cell morphogenesis;GO:0007043//cell-cell junction assembly;GO:0007155//cell adhesion;GO:0007156//homophilic cell adhesion via plasma membrane adhesion molecules;GO:0007219//Notch signaling pathway;GO:0016339//calcium-dependent cell-cell adhesion via plasma membrane cell adhesion molecules;GO:0034332//adherens junction organization;GO:0098609//cell-cell adhesion;GO:0098742//cell-cell a…
MSTRG.29567	43	59	59	35	38	32	14	8	16	29	20	28	2.65	2.94	3.74	2.15	2.38	2.41	1.14	0.58	1.37	2.03	1.41	1.53	2.71167	1.34333	-1.0134	0.000662087	0.00395755	--	-	-	-	-	-	-	-	-
MSTRG.16266	33	32	51	38	34	38	17	9	10	15	22	23	1.03	0.85	1.7	1.2	1.13	1.45	0.68	0.35	0.44	0.51	0.78	0.65	1.22667	0.568333	-1.1099	0.000669097	0.00399042	--	EOA98606.1 hypothetical protein Anapl_09475 [Anas platyrhynchos]	-	-	-	-	-	-	-
MSTRG.7999	5	17	13	8	53	25	4	4	1	6	2	5	0.34	0.94	0.92	0.55	3.7	2.12	0.39	0.35	0.1	0.47	0.16	0.32	1.42833	0.298333	-2.2593	0.000675359	0.00402373	--	-	-	-	-	-	-	-	-
MSTRG.7562	16	8	10	13	13	17	1	1	4	4	2	7	0.44	0.18	0.28	0.35	0.36	0.57	0.04	0.04	0.15	0.13	0.06	0.18	0.363333	0.1	-1.8613	0.000680218	0.00404357	--	-	-	-	-	-	-	-	-
MSTRG.6238	12	15	11	6	2	2	18	13	11	11	25	33	0.25	0.25	0.24	0.12	0.04	0.05	0.53	0.35	0.32	0.26	0.59	0.63	0.158333	0.446667	1.4962	0.000681479	0.00404803	--	-	-	-	-	-	-	-	-
MSTRG.26601	10	5	16	22	19	15	1	0	5	4	1	6	0.51	0.21	0.84	1.11	0.98	0.94	0.07	0	0.35	0.23	0.06	0.28	0.765	0.165	-2.213	0.000683005	0.00405405	--	-	-	-	-	-	-	-	-
MSTRG.7354	44	46	30	15	18	28	12	8	2	11	8	17	0.76	0.64	0.53	0.25	0.3	0.6	0.3	0.18	0.05	0.22	0.15	0.27	0.513333	0.195	-1.3964	0.000690071	0.00408681	--	XP_031411089.1 uncharacterized protein LOC116217079 [Meleagris gallopavo]	-	-	-	-	-	-	-
ENSGALG00000042705	24	26	14	7	9	7	25	32	21	25	19	29	0.75	0.65	0.45	0.22	0.28	0.27	1.1	1.28	0.91	0.89	0.68	0.83	0.436667	0.948333	1.1189	0.000703751	0.00415748	KCNK3	potassium two pore domain channel subfamily K member 3 [Source:NCBI gene;Acc:428382]	Human Diseases;Organismal Systems;Organismal Systems	Endocrine and metabolic disease;Endocrine system;Endocrine system	ko04934//Cushing syndrome;ko04925//Aldosterone synthesis and secretion;ko04927//Cortisol synthesis and secretion	K04914;K04914;K04914	GO:0005886//plasma membrane;GO:0016020//membrane;GO:0016021//integral component of membrane	GO:0005216//ion channel activity;GO:0005252//open rectifier potassium channel activity;GO:0005267//potassium channel activity;GO:0022841//potassium ion leak channel activity;GO:0044548//S100 protein binding	GO:0034220//ion transmembrane transport;GO:0071805//potassium ion transmembrane transport
MSTRG.10602	5	8	8	8	7	6	0	3	0	1	1	0	0.23	0.3	0.38	0.37	0.33	0.34	0	0.18	0	0.05	0.05	0	0.325	0.0466667	-2.8	0.000710313	0.00419104	--	XP_040543560.1 uncharacterized protein LOC772381 isoform X2 [Gallus gallus]	-	-	-	-	-	-	-
ENSGALG00000029195	219	405	439	167	119	144	90	80	82	64	74	192	3.44	5.14	7.13	2.61	1.9	2.79	2	1.61	1.79	1.16	1.33	2.79	3.835	1.78	-1.1073	0.000714317	0.00421127	STK32A	serine/threonine kinase 32A [Source:NCBI gene;Acc:416351]	-	-	-	-	-	GO:0004672//protein kinase activity;GO:0005524//ATP binding	GO:0006468//protein phosphorylation
MSTRG.15797	59	88	60	91	157	98	30	39	33	34	28	73	0.4	0.48	0.42	0.61	1.07	0.81	0.28	0.34	0.31	0.26	0.21	0.45	0.631667	0.308333	-1.0347	0.000727335	0.00427874	--	KFQ59812.1 hypothetical protein N334_05654, partial [Pelecanus crispus]	-	-	-	-	-	-	-
ENSGALG00000003073	169	92	92	52	44	35	23	28	32	30	22	34	2.01	0.93	1.14	0.64	0.56	0.51	0.41	0.44	0.56	0.42	0.31	0.4	0.965	0.423333	-1.1887	0.000744435	0.00436637	RHOBTB1	Rho related BTB domain containing 1 [Source:NCBI gene;Acc:423664]	Genetic Information Processing	Folding, sorting and degradation	ko04120//Ubiquitin mediated proteolysis	K07868	-	GO:0003924//GTPase activity;GO:0005515//protein binding;GO:0005525//GTP binding	-
MSTRG.5526	17	22	32	12	24	22	4	10	4	5	5	14	0.35	0.39	0.77	0.24	0.53	0.6	0.14	0.25	0.11	0.11	0.12	0.25	0.48	0.163333	-1.5552	0.000744964	0.00436816	--	-	-	-	-	-	-	-	-
MSTRG.9547	17	20	14	30	43	29	8	4	11	4	8	12	0.29	0.28	0.25	0.52	0.76	0.62	0.2	0.09	0.27	0.08	0.16	0.19	0.453333	0.165	-1.4581	0.000758279	0.00443663	--	XP_019476912.1 arrestin domain-containing protein 1 [Meleagris gallopavo]	-	-	-	-	-	-	-
MSTRG.25605	7	0	3	35	12	30	0	0	2	0	2	0	0.07	0	0.03	0.36	0.13	0.38	0	0	0.03	0	0.02	0	0.161667	0.00833333	-4.278	0.000759416	0.00444219	--	-	-	-	-	-	-	-	-
ENSGALG00000012442	114	146	172	74	40	47	42	24	33	35	21	52	2.49	2.57	3.88	1.6	0.88	1.26	1.29	0.67	1	0.88	0.52	1.05	2.11333	0.901667	-1.2289	0.000765054	0.00446419	MFNG	MFNG O-fucosylpeptide 3-beta-N-acetylglucosaminyltransferase [Source:NCBI gene;Acc:418042]	Human Diseases;Environmental Information Processing;Metabolism	Infectious disease: viral;Signal transduction;Glycan biosynthesis and metabolism	ko05165//Human papillomavirus infection;ko04330//Notch signaling pathway;ko00514//Other types of O-glycan biosynthesis	K05948;K05948;K05948	GO:0016020//membrane	GO:0016757//transferase activity, transferring glycosyl groups;GO:0033829//O-fucosylpeptide 3-beta-N-acetylglucosaminyltransferase activity	GO:0002315//marginal zone B cell differentiation;GO:0008593//regulation of Notch signaling pathway;GO:0032092//positive regulation of protein binding;GO:0045747//positive regulation of Notch signaling pathway
MSTRG.27730	10	11	10	19	23	17	14	16	22	30	43	43	0.17	0.15	0.18	0.32	0.4	0.36	0.34	0.35	0.52	0.59	0.84	0.68	0.263333	0.553333	1.0713	0.000767954	0.00447782	--	-	-	-	-	-	-	-	-
[truncated: 512 more rows]

## Sheet: Sheet2
id	LSW1_count	LSW2_count	LSW3_count	LSW4_count	LSW5_count	LSW6_count	HSW1_count	HSW2_count	HSW3_count	HSW4_count	HSW5_count	HSW6_count	p-value	FC-value	LSW_mean	HSW_mean	log2(fc)	PValue	FDR	Symbol	Description	KEGG_A_class	KEGG_B_class	Pathway	K_ID	GO Component	GO Function	GO Process
[truncated: 1,728 more rows]

[truncated: 2 more sheets: Sheet3, Sheet4]
