# Supplementary material for: Integrative Transcriptome Analysis Across Follicles Highlights Key Regulatory Pathways in Low and High-Egg-Laying Hens
Source: Animals (Basel). 2025 Nov 15;15(22):3300. doi: 10.3390/ani15223300 (PMC12649194; doi:10.3390/ani15223300)
Supplement: Supplementary file 1 [file animals-15-03300-s001.zip › Table_S9_Heatmap_LSY-vs-HSY.filter.xlsx]

## Sheet: Sheet1
id	LSY1_count	LSY2_count	LSY3_count	LSY4_count	LSY5_count	LSY6_count	HSY1_count	HSY2_count	HSY3_count	HSY4_count	HSY5_count	HSY6_count	LSY1_fpkm	LSY2_fpkm	LSY3_fpkm	LSY4_fpkm	LSY5_fpkm	LSY6_fpkm	HSY1_fpkm	HSY2_fpkm	HSY3_fpkm	HSY4_fpkm	HSY5_fpkm	HSY6_fpkm	LSY_mean	HSY_mean	log2(fc)	PValue	FDR	Symbol	Description	KEGG_A_class	KEGG_B_class	Pathway	K_ID	GO Component	GO Function	GO Process
ENSGALG00000014337	28	17	24	17	35	23	689	560	670	504	401	346	0.23	0.21	0.24	0.23	0.27	0.19	6.27	5.46	5.34	4.8	4.32	4.62	0.228333	5.135	4.4912	1.00874e-143	2.37337e-139	NWD2	NACHT and WD repeat domain containing 2 [Source:NCBI gene;Acc:428789]	-	-	-	-	-	GO:0005515//protein binding	-
ENSGALG00000039205	709	371	767	355	826	724	17	19	12	17	7	14	18.94	14.41	24.4	15.35	20.54	18.76	0.48	0.59	0.31	0.53	0.26	0.61	18.7333	0.463333	-5.3374	5.68757e-129	6.69086e-125	cct3	T-complex protein 1 subunit gamma-like [Source:NCBI gene;Acc:101751456]	-	-	-	-	-	GO:0005524//ATP binding;GO:0016887//ATPase activity;GO:0051082//unfolded protein binding	GO:0006457//protein folding
MSTRG.10294	96	46	101	51	127	141	938	717	1056	884	711	501	1.15	0.8	1.45	0.98	1.42	1.65	12.14	9.95	11.98	12.02	10.94	9.54	1.24167	11.095	3.1596	1.73813e-101	1.36316e-97	--	XP_050182622.1 transforming growth factor beta regulator 1-like [Myiozetetes cayanensis]	-	-	-	-	-	-	-
ENSGALG00000031593	503	286	413	362	629	589	1345	1654	2000	1893	1762	1198	32.63	26.98	31.9	37.99	37.98	37.08	95.26	125.53	124.43	140.87	148.56	124.92	34.0933	126.595	1.8927	8.71027e-86	5.12338e-82	TMSB15B	thymosin beta 15B [Source:NCBI gene;Acc:100502566]	-	-	-	-	GO:0005737//cytoplasm;GO:0005856//cytoskeleton	GO:0003779//actin binding;GO:0003785//actin monomer binding	GO:0007015//actin filament organization;GO:0030334//regulation of cell migration;GO:0042989//sequestering of actin monomers
ENSGALG00000047380	190	35	166	75	155	145	1364	1232	1522	1145	983	776	3.27	0.89	3.42	2.09	2.5	2.42	25.64	24.84	25.16	22.67	22.01	21.53	2.43167	23.6417	3.2813	4.50557e-52	2.12014e-48	MR1	MHC class I polypeptide-related sequence A [Source:NCBI gene;Acc:417067]	Human Diseases;Human Diseases;Cellular Processes;Human Diseases;Cellular Processes;Human Diseases;Human Diseases;Human Diseases;Human Diseases;Human Diseases;Environmental Information Processing;Cellular Processes;Human Diseases;Human Diseases;Human Diseases;Organismal Systems;Human Diseases;Human Diseases	Infectious disease: viral;Infectious disease: viral;Transport and catabolism;Infectious disease: viral;Transport and catabolism;Infectious disease: viral;Infectious disease: viral;Infectious disease: viral;Cancer: overview;Infectious disease: viral;Signaling molecules and interaction;Cell growth and death;Cardiovascular disease;Immune disease;Immune disease;Immune system;Endocrine and metabolic d…	ko05165//Human papillomavirus infection;ko05169//Epstein-Barr virus infection;ko04144//Endocytosis;ko05168//Herpes simplex virus 1 infection;ko04145//Phagosome;ko05163//Human cytomegalovirus infection;ko05166//Human T-cell leukemia virus 1 infection;ko05170//Human immunodeficiency virus 1 infection;ko05203//Viral carcinogenesis;ko05167//Kaposi sarcoma-associated herpesvirus infection;ko04514//Cel…	K06751;K06751;K06751;K06751;K06751;K06751;K06751;K06751;K06751;K06751;K06751;K06751;K06751;K06751;K06751;K06751;K06751;K06751	-	-	-
MSTRG.9866	55	35	22	19	30	34	335	227	287	263	293	182	0.38	0.35	0.18	0.21	0.19	0.23	2.52	1.83	1.89	2.08	2.63	2.01	0.256667	2.16	3.0731	2.7948e-48	1.09593e-44	--	XP_048790360.1 uncharacterized protein LOC125688369 [Lagopus muta]	-	-	-	-	-	-	-
MSTRG.30624	2759	2106	1789	1686	2752	3258	8097	6485	9886	8042	7178	4709	46.15	51.22	35.63	45.61	42.85	52.87	147.86	126.9	158.6	154.31	156.05	126.61	45.7217	145.055	1.6657	6.93671e-47	2.33153e-43	env	CAA42505.1 pol, partial [Gallus gallus]	-	-	-	-	-	-	-
MSTRG.30660	16	11	24	5	24	13	119	141	131	124	113	89	0.22	0.22	0.4	0.11	0.31	0.18	1.81	2.31	1.76	1.99	2.06	2	0.24	1.98833	3.0505	2.24925e-46	6.61505e-43	--	XP_040513250.1 syntaxin-4-like isoform X1, partial [Gallus gallus]	-	-	-	-	-	-	-
MSTRG.17464	543	396	484	480	948	1145	21	58	26	40	61	40	8.14	9.07	8.66	11.52	13.7	17.32	0.33	0.94	0.4	0.73	1.34	0.96	11.4017	0.783333	-3.8635	1.92604e-45	5.03509e-42	--	-	-	-	-	-	-	-	-
MSTRG.5353	353	248	218	161	187	237	1863	1484	1901	1460	1186	918	2.27	2.32	1.67	1.68	1.12	1.48	13.09	11.18	11.74	10.78	9.92	9.5	1.75667	11.035	2.6512	1.12663e-44	2.65074e-41	--	KFW78634.1 hypothetical protein N305_14283, partial [Manacus vitellinus]	-	-	-	-	-	-	-
ENSGALG00000048294	712	653	442	331	660	748	3091	2255	3837	2947	2737	1952	28.4	37.85	20.98	21.33	24.52	28.96	134.63	105.25	146.81	134.88	141.89	125.18	27.0067	131.44	2.283	2.86486e-44	6.12768e-41	gag	XP_015137376.2 endogenous retrovirus group K member 113 Gag polyprotein-like [Gallus gallus]	-	-	-	-	-	GO:0003676//nucleic acid binding;GO:0008270//zinc ion binding;GO:0046872//metal ion binding	GO:0016032//viral process
ENSGALG00000049871	847	863	472	676	1246	989	5082	3567	5411	5275	4702	2938	17.5	25.93	11.6	22.58	23.97	19.83	114.63	86.21	107.22	125.04	126.28	97.59	20.235	109.495	2.4359	1.79011e-43	3.5098e-40	gag-pol	AGL81188.1 gag and reverse transcriptase polyprotein precursor [Gallus gallus]	-	-	-	-	-	GO:0003676//nucleic acid binding;GO:0003677//DNA binding;GO:0003964//RNA-directed DNA polymerase activity;GO:0004518//nuclease activity;GO:0004519//endonuclease activity;GO:0004523//RNA-DNA hybrid ribonuclease activity;GO:0008270//zinc ion binding;GO:0016740//transferase activity;GO:0016779//nucleotidyltransferase activity;GO:0016787//hydrolase activity;GO:0035613//RNA stem-loop binding;GO:004687…	GO:0006278//RNA-dependent DNA replication;GO:0015074//DNA integration;GO:0044260//cellular macromolecule metabolic process;GO:0090305//nucleic acid phosphodiester bond hydrolysis;GO:0090502//RNA phosphodiester bond hydrolysis, endonucleolytic
MSTRG.9304	5	5	4	3	9	4	143	130	186	128	84	54	0.11	0.17	0.11	0.11	0.19	0.09	3.58	3.49	4.09	3.37	2.5	1.99	0.13	3.17	4.6079	1.21068e-40	2.19115e-37	--	-	-	-	-	-	-	-	-
ENSGALG00000010160	134	49	124	84	164	140	353	362	428	346	281	247	3.72	1.85	3.84	3.53	3.97	3.53	10.11	11.02	10.7	10.32	9.5	10.33	3.40667	10.33	1.6004	8.09988e-40	1.36124e-36	DMRT1	doublesex and mab-3 related transcription factor 1 [Source:HGNC Symbol;Acc:HGNC:2934]	-	-	-	-	GO:0005634//nucleus;GO:0005737//cytoplasm	GO:0000977//RNA polymerase II regulatory region sequence-specific DNA binding;GO:0000978//RNA polymerase II core promoter proximal region sequence-specific DNA binding;GO:0000981//RNA polymerase II transcription factor activity, sequence-specific DNA binding;GO:0000987//core promoter proximal region sequence-specific DNA binding;GO:0001228//transcriptional activator activity, RNA polymerase II tr…	GO:0000122//negative regulation of transcription from RNA polymerase II promoter;GO:0000902//cell morphogenesis;GO:0002176//male germ cell proliferation;GO:0003006//developmental process involved in reproduction;GO:0006355//regulation of transcription, DNA-templated;GO:0006357//regulation of transcription from RNA polymerase II promoter;GO:0007281//germ cell development;GO:0007283//spermatogenesi…
ENSGALG00000047540	490	221	718	364	757	799	0	0	0	0	0	0	6.93	4.54	12.1	8.34	9.97	10.97	0	0	0	0	0	0	8.80833	0.001	-13.1047	9.24511e-40	1.45013e-36	pol	XP_014810274.1 PREDICTED: uncharacterized protein LOC106895380 [Calidris pugnax]	-	-	-	-	-	GO:0003676//nucleic acid binding;GO:0004523//RNA-DNA hybrid ribonuclease activity	GO:0015074//DNA integration;GO:0044260//cellular macromolecule metabolic process;GO:0090502//RNA phosphodiester bond hydrolysis, endonucleolytic
MSTRG.22618	1296	1191	751	690	1113	1374	5308	4016	5664	5665	5174	3225	16.25	19.7	9.13	10.25	8.66	12.61	58.24	49.46	59.65	67.2	66.73	53.33	12.7667	59.1017	2.2108	1.26515e-39	1.86041e-36	ERVK-18	AGL81185.1 gag and reverse transcriptase polyprotein precursor [Gallus gallus]	-	-	-	-	-	-	-
ENSGALG00000045540	807	640	696	438	1015	981	2088	2086	2691	2038	1632	1217	36.49	42.08	37.47	32.03	42.72	43.06	103.12	110.43	116.74	105.79	95.98	88.51	38.975	103.428	1.408	3.56126e-39	4.65496e-36	CLEC2D	C-type lectin domain family 2 member D-like 5 [Source:NCBI gene;Acc:776458]	-	-	-	-	-	-	-
MSTRG.19518	39	22	23	25	27	37	147	135	153	118	108	86	1.28	1.03	0.89	1.32	0.8	1.18	5.23	5.11	4.76	4.4	4.49	4.46	1.08333	4.74167	2.1299	9.8005e-39	1.21361e-35	--	-	-	-	-	-	-	-	-
MSTRG.3	414	317	251	164	309	329	1310	1238	1592	1164	981	786	3.23	3.31	2.27	2.07	2.21	2.44	11.52	12.32	12.53	10.55	10.22	10.54	2.58833	11.28	2.1237	1.0165e-36	1.19581e-33	--	XP_046765484.1 translation initiation factor IF-2 isoform X3 [Gallus gallus]	-	-	-	-	-	-	-
MSTRG.9891	12	5	8	5	10	25	154	121	156	204	143	70	0.5	0.27	0.41	0.32	0.4	0.98	6.89	5.8	6.1	9.58	7.61	4.58	0.48	6.76	3.8159	1.9643e-36	2.20076e-33	--	XP_048786363.1 uncharacterized protein LOC125686435 [Lagopus muta]	-	-	-	-	-	-	-
ENSGALG00000001655	1044	774	839	695	1257	1135	1955	2004	2418	2164	1768	1171	63.11	68.06	60.36	67.95	70.7	66.56	129.01	141.68	140.1	150.1	139	113.78	66.1233	135.612	1.0362	3.02048e-36	3.23026e-33	SPCS1	signal peptidase complex subunit 1 [Source:NCBI gene;Acc:415899]	Genetic Information Processing	Folding, sorting and degradation	ko03060//Protein export	K12946	GO:0005787//signal peptidase complex;GO:0016021//integral component of membrane	GO:0043022//ribosome binding	GO:0006465//signal peptide processing
ENSGALG00000050052	29	26	4	27	30	38	317	212	300	286	309	201	0.55	0.73	0.1	0.83	0.53	0.72	6.68	4.79	5.57	6.35	7.76	6.23	0.576667	6.23	3.4334	1.0106e-35	1.0338e-32	gag-pol	AGL81188.1 gag and reverse transcriptase polyprotein precursor [Gallus gallus]	-	-	-	-	-	GO:0003676//nucleic acid binding;GO:0003677//DNA binding;GO:0003964//RNA-directed DNA polymerase activity;GO:0004518//nuclease activity;GO:0004519//endonuclease activity;GO:0004523//RNA-DNA hybrid ribonuclease activity;GO:0008270//zinc ion binding;GO:0016740//transferase activity;GO:0016779//nucleotidyltransferase activity;GO:0016787//hydrolase activity;GO:0035613//RNA stem-loop binding;GO:004687…	GO:0006278//RNA-dependent DNA replication;GO:0015074//DNA integration;GO:0044260//cellular macromolecule metabolic process;GO:0090305//nucleic acid phosphodiester bond hydrolysis;GO:0090502//RNA phosphodiester bond hydrolysis, endonucleolytic
ENSGALG00000044734	11	3	7	6	0	0	186	189	143	135	170	110	0.26	0.1	0.21	0.22	0	0	4.68	5.09	3.15	3.56	5.11	4.06	0.131667	4.275	5.021	2.75046e-35	2.69636e-32	pol	XP_015731928.1 uncharacterized protein LOC107320518 [Coturnix japonica]	-	-	-	-	-	GO:0003676//nucleic acid binding;GO:0004523//RNA-DNA hybrid ribonuclease activity	GO:0015074//DNA integration;GO:0044260//cellular macromolecule metabolic process;GO:0090502//RNA phosphodiester bond hydrolysis, endonucleolytic
MSTRG.25784	499	306	491	250	554	422	83	115	99	140	86	79	13.81	12.51	16.23	10.71	14.2	11.23	2.56	3.66	2.63	4.53	3.19	3.46	13.115	3.33833	-1.974	6.98495e-35	6.57368e-32	--	-	-	-	-	-	-	-	-
MSTRG.30324	173	86	189	199	404	369	6	18	8	20	11	11	2.12	1.57	2.88	3.84	4.56	4.3	0.09	0.3	0.08	0.28	0.16	0.22	3.21167	0.188333	-4.092	1.32962e-34	1.2032e-31	--	XP_040509516.1 uncharacterized protein LOC101748894 isoform X2 [Gallus gallus]	-	-	-	-	-	-	-
MSTRG.20598	175	638	114	305	622	334	3	2	5	4	8	1	1.12	5.96	0.87	3.17	3.72	2.08	0.02	0.02	0.03	0.03	0.07	0.01	2.82	0.03	-6.5546	1.76803e-34	1.54067e-31	--	XP_015140547.3 uncharacterized protein LOC107053163 isoform X1 [Gallus gallus]	-	-	-	-	-	-	-
ENSGALG00000053931	289	187	297	115	233	279	0	3	18	8	14	8	5.01	4.7	6.11	3.23	3.75	4.68	0	0.06	0.29	0.16	0.31	0.24	4.58	0.176667	-4.6962	5.08464e-34	4.27255e-31	gag-pol	XP_014810274.1 PREDICTED: uncharacterized protein LOC106895380 [Calidris pugnax]	-	-	-	-	-	GO:0003676//nucleic acid binding;GO:0004523//RNA-DNA hybrid ribonuclease activity	GO:0015074//DNA integration;GO:0044260//cellular macromolecule metabolic process;GO:0090502//RNA phosphodiester bond hydrolysis, endonucleolytic
ENSGALG00000054732	222	168	164	65	126	175	1	4	0	4	1	2	6.9	7.6	6.07	3.27	3.65	5.28	0.03	0.15	0	0.14	0.04	0.1	5.46167	0.0766667	-6.1546	1.68897e-33	1.37028e-30	Mrgprd	POI24796.1 hypothetical protein CIB84_011453 [Bambusicola thoracicus]	-	-	-	-	GO:0016020//membrane;GO:0016021//integral component of membrane	GO:0004930//G-protein coupled receptor activity	GO:0007165//signal transduction;GO:0007186//G-protein coupled receptor signaling pathway
ENSGALG00000048465	222	123	170	163	272	280	69	59	72	79	51	45	3.66	2.95	3.34	4.35	4.17	4.48	1.24	1.14	1.14	1.49	1.09	1.19	3.825	1.215	-1.6545	5.53437e-33	4.34042e-30	--	XP_025001655.1 zinc finger protein 665-like, partial [Gallus gallus]	Human Diseases	Infectious disease: viral	ko05168//Herpes simplex virus 1 infection	K09228	-	-	-
MSTRG.15805	272	76	112	489	852	372	1	4	2	2	2	4	1.86	0.76	0.91	5.42	5.44	2.47	0.01	0.03	0.01	0.02	0.02	0.04	2.81	0.0216667	-7.0189	1.21911e-32	9.25267e-30	--	PKU40660.1 hypothetical protein llap_9027 [Limosa lapponica baueri]	-	-	-	-	-	-	-
ENSGALG00000046616	1176	1240	910	958	2052	1420	236	348	240	300	303	261	18.1	27.75	16.68	23.85	29.4	21.21	3.97	6.27	3.54	5.3	6.06	6.46	22.8317	5.26667	-2.1161	9.04972e-32	6.6538e-29	CHGB	chromogranin B [Source:NCBI gene;Acc:421312]	-	-	-	-	GO:0030141//secretory granule	-	-
MSTRG.24893	2018	1261	1396	850	1710	1863	4424	3405	5783	4813	4155	2645	37.3	33.91	30.72	25.43	29.42	33.42	89.28	73.65	102.54	102.08	99.84	78.6	31.7	90.9983	1.5214	2.15733e-31	1.53811e-28	gag	XP_046772630.1 microtubule-associated protein 9 isoform X6 [Gallus gallus]	-	-	-	-	-	-	-
MSTRG.20600	262	539	234	241	577	275	31	12	25	23	20	5	5.49	16.43	6	7.8	10.93	5.56	0.59	0.26	0.45	0.47	0.53	0.1	8.70167	0.4	-4.4432	1.71567e-30	1.18725e-27	gag-pol	XP_040523331.1 uncharacterized protein LOC121110272 isoform X2 [Gallus gallus]	-	-	-	-	-	-	-
ENSGALG00000010078	50	30	41	42	65	64	149	156	143	131	121	105	0.6	0.42	0.85	1.26	0.93	0.83	1.92	2.16	1.68	1.85	1.83	1.75	0.815	1.865	1.1943	4.89031e-30	3.28741e-27	GLP1R	glucagon like peptide 1 receptor [Source:NCBI gene;Acc:428573]	Environmental Information Processing;Environmental Information Processing;Organismal Systems	Signaling molecules and interaction;Signal transduction;Endocrine system	ko04080//Neuroactive ligand-receptor interaction;ko04024//cAMP signaling pathway;ko04911//Insulin secretion	K04581;K04581;K04581	GO:0005886//plasma membrane;GO:0005887//integral component of plasma membrane;GO:0016020//membrane;GO:0016021//integral component of membrane	GO:0004888//transmembrane signaling receptor activity;GO:0004930//G-protein coupled receptor activity;GO:0004967//glucagon receptor activity;GO:0008528//G-protein coupled peptide receptor activity;GO:0017046//peptide hormone binding;GO:0038023//signaling receptor activity;GO:0044508//glucagon-like peptide 1 receptor activity	GO:0007165//signal transduction;GO:0007166//cell surface receptor signaling pathway;GO:0007186//G-protein coupled receptor signaling pathway;GO:0007188//adenylate cyclase-modulating G-protein coupled receptor signaling pathway;GO:0007189//adenylate cyclase-activating G-protein coupled receptor signaling pathway;GO:0007204//positive regulation of cytosolic calcium ion concentration;GO:0007611//lea…
ENSGALG00000051289	77	34	47	31	33	61	248	170	285	225	246	153	1.15	0.74	0.83	0.75	0.46	0.88	4.03	2.96	4.07	3.84	4.76	3.66	0.801667	3.88667	2.2775	6.22437e-30	4.06797e-27	IGHV5-10-1	XP_015154655.1 spidroin-1-like [Gallus gallus]	Environmental Information Processing;Environmental Information Processing;Human Diseases;Human Diseases;Human Diseases;Human Diseases;Human Diseases;Cellular Processes;Human Diseases;Environmental Information Processing;Organismal Systems;Environmental Information Processing;Human Diseases;Organismal Systems;Organismal Systems;Human Diseases;Human Diseases;Human Diseases;Organismal Systems;Human …	Signal transduction;Signal transduction;Infectious disease: viral;Infectious disease: viral;Infectious disease: bacterial;Cancer: overview;Infectious disease: bacterial;Transport and catabolism;Infectious disease: bacterial;Signal transduction;Immune system;Signal transduction;Immune disease;Immune system;Immune system;Infectious disease: parasitic;Cardiovascular disease;Immune disease;Immune sys…	ko04151//PI3K-Akt signaling pathway;ko04020//Calcium signaling pathway;ko05169//Epstein-Barr virus infection;ko05171//Coronavirus disease - COVID-19;ko05130//Pathogenic Escherichia coli infection;ko05202//Transcriptional misregulation in cancer;ko05152//Tuberculosis;ko04145//Phagosome;ko05135//Yersinia infection;ko04072//Phospholipase D signaling pathway;ko04613//Neutrophil extracellular trap for…	K06856;K06856;K06856;K06856;K06856;K06856;K06856;K06856;K06856;K06856;K06856;K06856;K06856;K06856;K06856;K06856;K06856;K06856;K06856;K06856;K06856;K06856;K06856;K06856;K06856;K06856;K06856;K06856;K06856;K06856	GO:0009897//external side of plasma membrane;GO:0042571//immunoglobulin complex, circulating	GO:0003823//antigen binding;GO:0034987//immunoglobulin receptor binding	GO:0006910//phagocytosis, recognition;GO:0006911//phagocytosis, engulfment;GO:0006958//complement activation, classical pathway;GO:0042742//defense response to bacterium;GO:0045087//innate immune response;GO:0050853//B cell receptor signaling pathway;GO:0050871//positive regulation of B cell activation
MSTRG.30552	30	20	26	4	12	8	215	168	289	297	213	176	0.96	0.74	0.84	0.12	0.42	0.17	5.65	4.34	6.89	7.12	6.74	6.82	0.541667	6.26	3.5307	1.44797e-29	9.20749e-27	--	XP_040511021.1 uncharacterized protein LOC121106483 [Gallus gallus]	-	-	-	-	-	-	-
ENSGALG00000002637	413	288	188	244	259	356	1616	1344	1989	1237	1086	723	27.75	28.14	15.04	26.52	16.2	23.21	118.54	105.65	128.17	95.35	94.84	78.09	22.81	103.44	2.1811	2.05976e-29	1.27532e-26	RBP7	retinol binding protein 7 [Source:NCBI gene;Acc:419447]	-	-	-	-	-	GO:0005501//retinoid binding;GO:0008289//lipid binding	-
ENSGALG00000052108	64	35	58	37	65	102	239	166	257	240	192	131	0.95	0.76	1.01	0.88	0.89	1.45	3.84	2.86	3.63	4.05	3.67	3.1	0.99	3.525	1.8321	2.40858e-28	1.45305e-25	pol	XP_031756329.1 uncharacterized protein LOC101735039 [Xenopus tropicalis]	-	-	-	-	-	GO:0003676//nucleic acid binding;GO:0003723//RNA binding;GO:0003887//DNA-directed DNA polymerase activity;GO:0004190//aspartic-type endopeptidase activity;GO:0004523//RNA-DNA hybrid ribonuclease activity;GO:0016787//hydrolase activity	GO:0006310//DNA recombination;GO:0006508//proteolysis;GO:0015074//DNA integration;GO:0044260//cellular macromolecule metabolic process;GO:0046718//viral entry into host cell;GO:0071897//DNA biosynthetic process;GO:0090502//RNA phosphodiester bond hydrolysis, endonucleolytic
MSTRG.21330	551	427	387	258	474	493	1351	1171	1644	1564	1234	737	6.87	7.74	5.74	5.2	5.5	5.96	18.39	17.08	19.66	22.36	20	14.77	6.16833	18.71	1.6009	4.66186e-28	2.74211e-25	gag-pro-pol	XP_046768297.1 endogenous retrovirus group K member 10 Gag polyprotein-like [Gallus gallus]	-	-	-	-	-	-	-
MSTRG.30803	117	125	54	64	143	143	555	437	615	574	566	292	1.38	2.15	0.76	1.22	1.58	1.64	7.17	6.05	6.99	7.8	8.71	5.57	1.455	7.04833	2.2763	1.31066e-27	7.52129e-25	pol	AGL81188.1 gag and reverse transcriptase polyprotein precursor [Gallus gallus]	-	-	-	-	-	-	-
ENSGALG00000047834	331	209	185	120	224	223	785	666	828	640	651	461	9	8.26	5.99	5.28	5.67	5.89	23.27	21.17	21.58	19.96	23	20.12	6.68167	21.5167	1.6872	2.41154e-27	1.35092e-24	--	XP_021238701.1 uncharacterized protein LOC110391220 [Numida meleagris]	-	-	-	-	-	-	-
MSTRG.19656	0	0	0	0	0	1	117	124	187	129	156	132	0	0	0	0	0	0.04	5.38	6.11	7.55	6.23	8.54	8.93	0.00666667	7.12333	10.0614	3.94535e-27	2.15875e-24	--	-	-	-	-	-	-	-	-
MSTRG.21272	12	11	4	14	27	20	164	88	138	149	156	67	0.64	0.85	0.26	1.16	1.31	1.01	9.29	5.35	6.84	8.84	10.55	5.57	0.871667	7.74	3.1505	3.46249e-26	1.81314e-23	gag-pol	XP_040511164.1 uncharacterized protein LOC107053122 isoform X2 [Gallus gallus]	-	-	-	-	-	-	-
MSTRG.32383	482	343	338	279	407	591	1322	1061	1381	1061	1109	600	2.78	2.88	2.32	2.61	2.19	3.31	8.34	7.17	7.65	7.03	8.33	5.57	2.68167	7.34833	1.4543	3.46783e-26	1.81314e-23	--	PKU43598.1 rna-directed dna polymerase from mobile element jockey- hypothetical protein [Limosa lapponica baueri]	-	-	-	-	-	-	-
MSTRG.30327	190	91	146	153	327	265	11	33	10	29	20	19	3.43	2.28	3.88	8.43	10.34	7.3	0.46	1.65	0.46	1.07	1.43	1.51	5.94333	1.09667	-2.4381	7.53494e-26	3.85396e-23	--	XP_040530678.1 uncharacterized protein LOC121111144, partial [Gallus gallus]	-	-	-	-	-	-	-
ENSGALG00000028560	84	23	53	41	37	52	253	186	290	246	178	146	3.37	1.34	2.53	2.66	1.38	2.02	11.07	8.72	11.15	11.31	9.27	9.41	2.21667	10.155	2.1957	3.37037e-25	1.68719e-22	OC3	osteocalcin-like protein OC3 [Source:NCBI gene;Acc:417943]	-	-	-	-	GO:0005576//extracellular region	GO:0005509//calcium ion binding	GO:0032571//response to vitamin K;GO:0060348//bone development;GO:1900076//regulation of cellular response to insulin stimulus
ENSGALG00000030025	53	33	14	28	18	32	207	292	376	462	249	142	3.32	3.01	1.05	2.84	1.05	1.95	14.17	21.42	22.61	33.23	20.29	14.31	2.20333	21.005	3.253	5.14953e-25	2.52413e-22	FABP4	fatty acid binding protein 4 [Source:NCBI gene;Acc:374165]	Organismal Systems;Organismal Systems	Endocrine system;Endocrine system	ko03320//PPAR signaling pathway;ko04923//Regulation of lipolysis in adipocytes	K08753;K08753	GO:0005634//nucleus;GO:0005737//cytoplasm	GO:0005324//long-chain fatty acid transporter activity;GO:0005504//fatty acid binding;GO:0008289//lipid binding;GO:0036041//long-chain fatty acid binding;GO:0051427//hormone receptor binding	GO:0006469//negative regulation of protein kinase activity;GO:0009617//response to bacterium;GO:0015909//long-chain fatty acid transport;GO:0042632//cholesterol homeostasis;GO:0045892//negative regulation of transcription, DNA-templated;GO:0050727//regulation of inflammatory response;GO:0050729//positive regulation of inflammatory response;GO:0050872//white fat cell differentiation;GO:0071285//ce…
ENSGALG00000005360	110	65	66	46	53	71	284	237	402	521	426	340	1.73	1.49	1.24	1.17	0.78	1.08	4.88	4.36	6.07	9.4	8.71	8.6	1.24833	7.00333	2.488	7.3984e-25	3.55244e-22	CA4	carbonic anhydrase 4 [Source:NCBI gene;Acc:417647]	Metabolism;Organismal Systems;Metabolism	Global and overview maps;Excretory system;Energy metabolism	ko01100//Metabolic pathways;ko04964//Proximal tubule bicarbonate reclamation;ko00910//Nitrogen metabolism	K18246;K18246;K18246	GO:0005791//rough endoplasmic reticulum;GO:0005793//endoplasmic reticulum-Golgi intermediate compartment;GO:0005794//Golgi apparatus;GO:0005802//trans-Golgi network;GO:0005886//plasma membrane;GO:0009986//cell surface;GO:0016020//membrane;GO:0016324//apical plasma membrane;GO:0030658//transport vesicle membrane;GO:0030667//secretory granule membrane;GO:0031225//anchored component of membrane;GO:0…	GO:0004089//carbonate dehydratase activity;GO:0008270//zinc ion binding	GO:0015701//bicarbonate transport
MSTRG.30779	628	410	538	338	559	635	1148	1084	1183	1031	1035	628	21.39	20.28	21.81	18.61	17.72	20.97	42.67	43.19	38.63	40.25	45.82	34.36	20.13	40.82	1.0199	1.73294e-24	8.15451e-22	--	XP_048795793.1 uncharacterized protein LOC125690993 [Lagopus muta]	-	-	-	-	-	-	-
ENSGALG00000046681	75	91	41	42	62	46	338	293	462	343	331	233	1.1	1.92	0.71	1	0.85	0.65	5.37	4.98	6.45	5.73	6.25	5.44	1.03833	5.70333	2.4575	1.95238e-24	9.00696e-22	pol	XP_031756329.1 uncharacterized protein LOC101735039 [Xenopus tropicalis]	-	-	-	-	-	GO:0003676//nucleic acid binding;GO:0003723//RNA binding;GO:0003887//DNA-directed DNA polymerase activity;GO:0004190//aspartic-type endopeptidase activity;GO:0004523//RNA-DNA hybrid ribonuclease activity;GO:0016787//hydrolase activity	GO:0006310//DNA recombination;GO:0006508//proteolysis;GO:0015074//DNA integration;GO:0044260//cellular macromolecule metabolic process;GO:0046718//viral entry into host cell;GO:0071897//DNA biosynthetic process;GO:0090502//RNA phosphodiester bond hydrolysis, endonucleolytic
MSTRG.17463	77	46	58	35	68	101	3	0	6	0	6	2	2.2	1.91	1.96	1.61	1.8	2.78	0.09	0	0.15	0	0.22	0.08	2.04333	0.09	-4.5049	2.04332e-24	9.24522e-22	--	-	-	-	-	-	-	-	-
ENSGALG00000010785	142	105	125	85	221	195	288	316	347	299	244	217	2.34	2.46	2.51	2.28	3.49	3.18	5.25	6.08	5.67	5.77	5.26	5.81	2.71	5.64	1.0574	3.92006e-24	1.74021e-21	ACOT11	acyl-CoA thioesterase 11 [Source:NCBI gene;Acc:429108]	-	-	-	-	GO:0005829//cytosol	GO:0008289//lipid binding;GO:0016790//thiolester hydrolase activity	-
ENSGALG00000004740	394	246	346	317	635	562	174	181	200	183	164	136	8.99	8.14	9.48	11.49	13.28	12.53	4.37	4.79	4.28	4.8	4.79	4.83	10.6517	4.64333	-1.1978	4.72719e-24	2.05966e-21	TMOD2	tropomodulin 2 [Source:NCBI gene;Acc:415422]	-	-	-	-	-	GO:0005523//tropomyosin binding	GO:0051694//pointed-end actin filament capping
ENSGALG00000036836	311	157	203	224	335	252	52	88	105	74	69	68	7.56	5.55	5.88	8.81	7.58	5.95	1.38	2.5	2.45	2.06	2.18	2.66	6.88833	2.205	-1.6434	8.18498e-24	3.50139e-21	SOSTDC1	sclerostin domain containing 1 [Source:NCBI gene;Acc:378800]	-	-	-	-	GO:0005576//extracellular region;GO:0005615//extracellular space	GO:0036122//BMP binding;GO:0098821//BMP receptor activity	GO:0007389//pattern specification process;GO:0010454//negative regulation of cell fate commitment;GO:0016055//Wnt signaling pathway;GO:0030178//negative regulation of Wnt signaling pathway;GO:0030509//BMP signaling pathway;GO:0030514//negative regulation of BMP signaling pathway;GO:0045662//negative regulation of myoblast differentiation;GO:0090090//negative regulation of canonical Wnt signaling …
MSTRG.39	206	45	186	64	105	144	933	848	1089	974	603	353	9.75	3.13	10.54	4.86	4.57	6.5	48.22	46.99	49.58	53.13	37.1	26.86	6.55833	43.6467	2.7345	1.20672e-23	4.981e-21	--	-	-	-	-	-	-	-	-
MSTRG.4322	97	44	48	29	46	53	251	173	302	278	236	141	4.66	3.09	2.74	2.29	2.07	2.47	13.18	9.71	13.95	15.36	14.77	10.91	2.88667	12.98	2.1688	2.5633e-23	1.03933e-20	env	XP_040511164.1 uncharacterized protein LOC107053122 isoform X2 [Gallus gallus]	-	-	-	-	-	-	-
ENSGALG00000050840	1283	690	1068	701	1389	1136	383	491	558	496	505	423	12.63	9.88	12.52	11.16	12.73	10.85	4.12	5.66	5.27	5.6	6.46	6.69	11.6283	5.63333	-1.0456	2.65243e-23	1.0401e-20	APCDD1	APC down-regulated 1 [Source:NCBI gene;Acc:426765]	-	-	-	-	GO:0005886//plasma membrane;GO:0005887//integral component of plasma membrane	GO:0017147//Wnt-protein binding;GO:0042802//identical protein binding	GO:0030178//negative regulation of Wnt signaling pathway
ENSGALG00000032231	253	162	193	102	174	182	487	435	651	519	489	322	2.16	2.01	1.96	1.4	1.37	1.49	4.53	4.33	5.32	5.09	5.42	4.41	1.73167	4.85	1.4858	1.5712e-22	5.77611e-20	C4	complement 4 [Source:NCBI gene;Acc:426611]	Human Diseases;Human Diseases;Human Diseases;Human Diseases;Organismal Systems;Human Diseases	Infectious disease: viral;Immune disease;Infectious disease: bacterial;Endocrine and metabolic disease;Immune system;Infectious disease: bacterial	ko05171//Coronavirus disease - COVID-19;ko05322//Systemic lupus erythematosus;ko05150//Staphylococcus aureus infection;ko04936//Alcoholic liver disease;ko04610//Complement and coagulation cascades;ko05133//Pertussis	K03989;K03989;K03989;K03989;K03989;K03989	GO:0005576//extracellular region;GO:0005615//extracellular space	GO:0004866//endopeptidase inhibitor activity;GO:0005515//protein binding	-
MSTRG.12420	1	0	0	0	0	1	137	96	158	115	99	62	0.01	0	0	0	0	0.01	1.73	1.3	1.75	1.53	1.49	1.15	0.00333333	1.49167	8.8057	2.10346e-22	7.61389e-20	--	-	-	-	-	-	-	-	-
ENSGALG00000048430	49	39	47	16	57	48	166	128	157	150	153	84	1.05	1.21	1.2	0.55	1.13	1	3.87	3.2	3.22	3.68	4.25	2.89	1.02333	3.51833	1.7816	2.26488e-22	8.07395e-20	ppp4cb	extensin-like [Source:NCBI gene;Acc:101748916]	Organismal Systems	Endocrine system	ko04922//Glucagon signaling pathway	K15423	-	GO:0016787//hydrolase activity	-
MSTRG.16100	583	340	555	319	532	620	859	805	1177	992	878	684	15.86	12.95	16.3	13.06	13.7	17.4	28.24	25.87	31.75	32.91	33.17	31.55	14.8783	30.5817	1.0395	4.29663e-22	1.50882e-19	--	KQL60719.1 Fibronectin type III domain-containing protein 5 [Amazona aestiva]	-	-	-	-	-	-	-
MSTRG.3518	0	0	0	0	0	0	56	49	71	71	60	32	0	0	0	0	0	0	1.23	1.16	1.37	1.64	1.57	1.04	0.001	1.335	10.3826	4.92147e-22	1.70283e-19	--	-	-	-	-	-	-	-	-
ENSGALG00000030512	658	409	486	300	492	531	153	157	194	187	158	172	22.09	19.96	19.42	16.29	15.37	17.3	5.61	6.17	6.25	7.2	6.89	9.28	18.405	6.9	-1.4154	8.93583e-22	3.00346e-19	PLA2G3	protein interacting with cyclin A1 [Source:NCBI gene;Acc:100858782]	Metabolism;Environmental Information Processing;Organismal Systems;Metabolism;Organismal Systems;Metabolism;Metabolism;Organismal Systems;Metabolism;Metabolism	Global and overview maps;Signal transduction;Circulatory system;Lipid metabolism;Digestive system;Lipid metabolism;Lipid metabolism;Digestive system;Lipid metabolism;Lipid metabolism	ko01100//Metabolic pathways;ko04014//Ras signaling pathway;ko04270//Vascular smooth muscle contraction;ko00564//Glycerophospholipid metabolism;ko04972//Pancreatic secretion;ko00590//Arachidonic acid metabolism;ko00565//Ether lipid metabolism;ko04975//Fat digestion and absorption;ko00591//Linoleic acid metabolism;ko00592//alpha-Linolenic acid metabolism	K01047;K01047;K01047;K01047;K01047;K01047;K01047;K01047;K01047;K01047	-	GO:0004623//phospholipase A2 activity	GO:0006644//phospholipid metabolic process;GO:0050482//arachidonic acid secretion
MSTRG.5640	0	0	1	0	0	0	63	75	106	96	58	47	0	0	0.02	0	0	0	1.19	1.52	1.77	1.91	1.31	1.31	0.00333333	1.50167	8.8154	1.11125e-21	3.68247e-19	--	-	-	-	-	-	-	-	-
ENSGALG00000016478	675	361	436	306	348	641	1469	1105	1624	1459	1177	880	15.88	12.35	12.22	11.65	7.62	14.64	37.74	30.42	36.65	39.39	36	33.29	12.3933	35.5817	1.5216	2.79232e-21	9.12468e-19	MATN3	matrilin 3 [Source:NCBI gene;Acc:395954]	-	-	-	-	GO:0005576//extracellular region;GO:0031012//extracellular matrix	GO:0005509//calcium ion binding	GO:0030198//extracellular matrix organization;GO:0051216//cartilage development
MSTRG.8293	601	413	495	307	552	557	1101	1037	1267	1131	953	571	4.16	4.16	4.08	3.43	3.55	3.74	8.32	8.4	8.41	8.98	8.57	6.35	3.85333	8.17167	1.0845	2.89523e-21	9.33137e-19	pol	XP_048786334.1 uncharacterized protein LOC125686416 isoform X1 [Lagopus muta]	-	-	-	-	-	-	-
ENSGALG00000027483	242	123	169	180	239	329	532	610	664	705	521	295	12.67	9.37	10.54	15.25	11.65	16.72	30.42	37.37	33.35	42.35	35.46	24.83	12.7	33.9633	1.4191	4.92434e-21	1.54626e-18	GLRX	glutaredoxin [Source:NCBI gene;Acc:396069]	-	-	-	-	GO:0005634//nucleus;GO:0005737//cytoplasm	GO:0004362//glutathione-disulfide reductase activity;GO:0047485//protein N-terminus binding;GO:0097573//glutathione oxidoreductase activity	GO:0045838//positive regulation of membrane potential;GO:2000651//positive regulation of sodium ion transmembrane transporter activity
ENSGALG00000014793	18	3	12	10	1	10	110	93	132	99	62	69	0.25	0.06	0.19	0.23	0.01	0.12	1.64	1.48	1.68	1.51	1.09	1.5	0.143333	1.48333	3.3714	4.92899e-21	1.54626e-18	DLGAP1	discs, large (Drosophila) homolog-associated protein 1-like [Source:NCBI gene;Acc:100859693]	Organismal Systems	Nervous system	ko04724//Glutamatergic synapse	K15008	GO:0014069//postsynaptic density;GO:0045202//synapse	-	GO:0007268//synaptic transmission;GO:0023052//signaling
ENSGALG00000008439	224	60	180	98	136	161	443	442	554	723	527	400	4.29	1.67	4.15	3.03	2.43	3.05	9.36	9.87	10.26	15.69	13.07	12.11	3.10333	11.7267	1.9179	6.85467e-21	2.12206e-18	CD36	CD36 molecule [Source:NCBI gene;Acc:417730]	Cellular Processes;Human Diseases;Human Diseases;Organismal Systems;Environmental Information Processing;Human Diseases;Environmental Information Processing;Organismal Systems;Organismal Systems;Human Diseases;Organismal Systems;Organismal Systems	Transport and catabolism;Cardiovascular disease;Cardiovascular disease;Immune system;Signal transduction;Endocrine and metabolic disease;Signaling molecules and interaction;Endocrine system;Endocrine system;Infectious disease: parasitic;Digestive system;Digestive system	ko04145//Phagosome;ko05417//Lipid and atherosclerosis;ko05415//Diabetic cardiomyopathy;ko04640//Hematopoietic cell lineage;ko04152//AMPK signaling pathway;ko04931//Insulin resistance;ko04512//ECM-receptor interaction;ko03320//PPAR signaling pathway;ko04920//Adipocytokine signaling pathway;ko05144//Malaria;ko04979//Cholesterol metabolism;ko04975//Fat digestion and absorption	K06259;K06259;K06259;K06259;K06259;K06259;K06259;K06259;K06259;K06259;K06259;K06259	GO:0005794//Golgi apparatus;GO:0005886//plasma membrane;GO:0009897//external side of plasma membrane;GO:0009986//cell surface;GO:0016020//membrane;GO:0031526//brush border membrane;GO:0043235//receptor complex;GO:0045121//membrane raft;GO:0045177//apical part of cell;GO:0071944//cell periphery	GO:0001540//beta-amyloid binding;GO:0005041//low-density lipoprotein receptor activity;GO:0005044//scavenger receptor activity;GO:0005324//long-chain fatty acid transporter activity;GO:0008035//high-density lipoprotein particle binding;GO:0008289//lipid binding;GO:0015636//short-chain fatty acid uptake transporter activity;GO:0030169//low-density lipoprotein particle binding;GO:0035325//Toll-like…	GO:0000122//negative regulation of transcription from RNA polymerase II promoter;GO:0001954//positive regulation of cell-matrix adhesion;GO:0006898//receptor-mediated endocytosis;GO:0006910//phagocytosis, recognition;GO:0006955//immune response;GO:0007166//cell surface receptor signaling pathway;GO:0007204//positive regulation of cytosolic calcium ion concentration;GO:0007263//nitric oxide mediat…
MSTRG.18990	59	31	36	46	102	124	4	2	0	3	3	2	1.44	1.08	0.92	1.8	2.25	2.77	0.11	0.04	0	0.08	0.04	0.06	1.71	0.055	-4.9584	7.49979e-21	2.29162e-18	--	PNF27880.1 hypothetical protein B7P43_G08308 [Cryptotermes secundus]	-	-	-	-	-	-	-
MSTRG.21708	52	73	43	27	52	35	211	348	316	273	203	162	0.55	1.12	0.53	0.52	0.59	0.42	2.49	4.28	3.14	3.26	2.77	2.67	0.621667	3.10167	2.3188	2.01973e-20	5.8667e-18	--	-	-	-	-	-	-	-	-
MSTRG.21299	1	3	0	6	6	5	42	33	78	55	48	37	0.04	0.15	0	0.34	0.19	0.17	1.55	1.3	2.56	2.16	2.15	2.03	0.148333	1.95833	3.7227	2.76294e-20	7.92761e-18	--	XP_040510359.1 V-set and transmembrane domain-containing protein 1-like [Gallus gallus]	-	-	-	-	-	-	-
MSTRG.30491	349	205	215	139	262	226	82	39	47	61	46	24	3.28	2.8	2.4	2.11	2.29	2.06	0.84	0.43	0.42	0.66	0.57	0.36	2.49	0.546667	-2.1874	3.14345e-20	8.80465e-18	gag-pol	XP_040542129.2 endogenous retrovirus group K member 8 Gag polyprotein isoform X2 [Gallus gallus]	-	-	-	-	-	-	-
MSTRG.27733	0	0	0	0	1	0	52	48	69	79	94	48	0	0	0	0	0.01	0	0.5	0.5	0.59	0.8	1.08	0.68	0.00166667	0.691667	8.697	3.3092e-20	9.15987e-18	--	-	-	-	-	-	-	-	-
ENSGALG00000038241	27	9	13	3	5	5	218	193	138	181	115	57	1.93	0.94	1.11	0.35	0.33	0.35	17.05	16.18	9.48	14.88	10.71	6.56	0.835	12.4767	3.9013	4.05817e-20	1.11024e-17	CARTPT	CART prepropeptide [Source:NCBI gene;Acc:100858488]	-	-	-	-	GO:0005615//extracellular space;GO:0030141//secretory granule	GO:0005184//neuropeptide hormone activity	GO:0001678//cellular glucose homeostasis;GO:0007186//G-protein coupled receptor signaling pathway;GO:0008343//adult feeding behavior;GO:0009267//cellular response to starvation;GO:0032099//negative regulation of appetite;GO:0032812//positive regulation of epinephrine secretion;GO:0043410//positive regulation of MAPK cascade;GO:0045777//positive regulation of blood pressure;GO:0045779//negative re…
ENSGALG00000054746	16	6	12	5	11	17	61	46	59	52	53	35	1.4	0.77	1.25	0.71	0.9	1.45	5.85	4.73	4.97	5.24	6.05	4.94	1.08	5.29667	2.2941	8.41696e-20	2.22511e-17	--	XP_027657067.1 Fanconi anemia core complex-associated protein 100 [Falco cherrug]	Genetic Information Processing	Replication and repair	ko03460//Fanconi anemia pathway	K10993	-	-	-
MSTRG.3331	4131	2881	3204	2159	3489	3772	8118	6658	8327	6635	6102	3985	32.35	32.81	29.88	27.35	25.44	28.67	69.42	61.01	62.55	59.61	62.12	50.17	29.4167	60.8133	1.0478	1.04661e-19	2.73607e-17	Tf2-2	XP_048786334.1 uncharacterized protein LOC125686416 isoform X1 [Lagopus muta]	-	-	-	-	-	-	-
ENSGALG00000037888	280	190	326	274	469	447	728	566	789	646	597	499	7.41	7.32	10.33	11.78	11.49	11.46	21	17.54	20.08	19.64	20.58	21.24	9.965	20.0133	1.006	1.18669e-19	3.06819e-17	TBXA2R	thromboxane A2 receptor [Source:NCBI gene;Acc:100857635]	Environmental Information Processing;Environmental Information Processing;Organismal Systems	Signaling molecules and interaction;Signal transduction;Immune system	ko04080//Neuroactive ligand-receptor interaction;ko04020//Calcium signaling pathway;ko04611//Platelet activation	K04264;K04264;K04264	GO:0005886//plasma membrane;GO:0016020//membrane;GO:0016021//integral component of membrane;GO:0016607//nuclear speck	GO:0004930//G-protein coupled receptor activity;GO:0004960//thromboxane receptor activity;GO:0004961//thromboxane A2 receptor activity	GO:0006954//inflammatory response;GO:0007165//signal transduction;GO:0007186//G-protein coupled receptor signaling pathway;GO:0007189//adenylate cyclase-activating G-protein coupled receptor signaling pathway;GO:0007204//positive regulation of cytosolic calcium ion concentration;GO:0019229//regulation of vasoconstriction;GO:0019932//second-messenger-mediated signaling;GO:0032496//response to lipo…
MSTRG.11293	3	0	2	3	4	5	37	36	57	31	54	26	0.07	0	0.05	0.11	0.08	0.11	0.88	0.92	1.19	0.78	1.53	0.91	0.07	1.035	3.8861	1.73976e-19	4.38394e-17	--	PKU47477.1 hypothetical protein llap_2217 [Limosa lapponica baueri]	-	-	-	-	-	-	-
MSTRG.20083	54	30	34	30	54	65	2	9	5	4	5	2	0.94	0.73	0.72	0.85	0.91	1.1	0.04	0.21	0.09	0.08	0.13	0.07	0.875	0.103333	-3.082	1.76088e-19	4.38394e-17	--	XP_021238999.1 uncharacterized protein LOC110391435 [Numida meleagris]	-	-	-	-	-	-	-
MSTRG.27655	111	25	101	112	210	133	0	2	1	0	0	1	1.56	0.51	1.69	2.54	2.74	1.81	0	0.03	0.01	0	0	0.02	1.80833	0.01	-7.4985	1.77012e-19	4.38394e-17	amos	XP_040560078.1 pancreas transcription factor 1 subunit alpha-like [Gallus gallus]	-	-	-	-	-	-	-
MSTRG.28424	28	27	30	26	31	23	89	85	105	74	82	65	1.16	1.62	1.47	1.74	1.19	0.92	4.01	4.1	4.16	3.5	4.4	4.31	1.35	4.08	1.5956	2.24758e-19	5.39602e-17	--	-	-	-	-	-	-	-	-
ENSGALG00000019756	75	30	45	48	52	62	159	142	160	156	136	81	4.99	2.9	3.57	5.17	3.22	4	11.56	11.06	10.22	11.91	11.77	8.67	3.975	10.865	1.4507	2.57203e-19	6.1126e-17	MLANA	melan-A [Source:NCBI gene;Acc:769648]	-	-	-	-	GO:0005789//endoplasmic reticulum membrane;GO:0005794//Golgi apparatus;GO:0005802//trans-Golgi network;GO:0042470//melanosome	-	-
ENSGALG00000053886	405	196	456	105	131	183	25	20	43	20	18	14	5.12	3.6	6.86	2.15	1.54	2.24	0.34	0.29	0.52	0.29	0.29	0.29	3.585	0.336667	-3.4126	2.6157e-19	6.15423e-17	gag	XP_025005009.1 uncharacterized protein LOC112532140 [Gallus gallus]	-	-	-	-	GO:0016020//membrane;GO:0016021//integral component of membrane	GO:0003676//nucleic acid binding;GO:0004190//aspartic-type endopeptidase activity;GO:0008270//zinc ion binding;GO:0016787//hydrolase activity;GO:0046872//metal ion binding	GO:0006508//proteolysis;GO:0016032//viral process
ENSGALG00000034303	218	110	187	147	214	284	399	337	495	411	419	253	5.35	3.93	5.47	5.84	4.89	6.77	10.7	9.68	11.66	11.58	13.38	9.99	5.375	11.165	1.0546	4.28377e-19	9.78528e-17	C1orf115	chromosome 3 open reading frame, human C1orf115 [Source:NCBI gene;Acc:421341]	-	-	-	-	-	-	-
MSTRG.4413	4	0	1	0	0	0	58	57	52	56	44	35	0.09	0	0.03	0	0	0	1.39	1.46	1.09	1.41	1.25	1.23	0.02	1.305	6.0279	7.34429e-19	1.65901e-16	--	-	-	-	-	-	-	-	-
ENSGALG00000053682	412	270	309	198	301	392	635	596	858	830	650	472	13.15	13.4	12.22	10.77	9.92	13.36	26.63	26.46	31.44	36.25	32.87	28.77	12.1367	30.4033	1.3249	7.40375e-19	1.65901e-16	Mr1	MHC-like class I Y [Source:NCBI gene;Acc:768350]	Human Diseases;Human Diseases;Cellular Processes;Human Diseases;Cellular Processes;Human Diseases;Human Diseases;Human Diseases;Human Diseases;Human Diseases;Environmental Information Processing;Cellular Processes;Human Diseases;Human Diseases;Human Diseases;Organismal Systems;Human Diseases;Human Diseases	Infectious disease: viral;Infectious disease: viral;Transport and catabolism;Infectious disease: viral;Transport and catabolism;Infectious disease: viral;Infectious disease: viral;Infectious disease: viral;Cancer: overview;Infectious disease: viral;Signaling molecules and interaction;Cell growth and death;Cardiovascular disease;Immune disease;Immune disease;Immune system;Endocrine and metabolic d…	ko05165//Human papillomavirus infection;ko05169//Epstein-Barr virus infection;ko04144//Endocytosis;ko05168//Herpes simplex virus 1 infection;ko04145//Phagosome;ko05163//Human cytomegalovirus infection;ko05166//Human T-cell leukemia virus 1 infection;ko05170//Human immunodeficiency virus 1 infection;ko05203//Viral carcinogenesis;ko05167//Kaposi sarcoma-associated herpesvirus infection;ko04514//Cel…	K06751;K06751;K06751;K06751;K06751;K06751;K06751;K06751;K06751;K06751;K06751;K06751;K06751;K06751;K06751;K06751;K06751;K06751	-	-	-
MSTRG.17466	43	32	45	50	126	146	4	5	4	5	7	4	1.42	1.54	1.77	2.67	3.88	4.68	0.14	0.19	0.13	0.19	0.3	0.21	2.66	0.193333	-3.7823	9.48181e-19	2.1046e-16	--	-	-	-	-	-	-	-	-
ENSGALG00000047718	67	40	51	33	71	85	137	105	173	143	144	101	1.84	1.6	1.68	1.46	1.83	2.28	4.13	3.39	4.58	4.53	5.17	4.47	1.78167	4.37833	1.2972	9.69256e-19	2.13128e-16	pol	XP_014810274.1 PREDICTED: uncharacterized protein LOC106895380 [Calidris pugnax]	-	-	-	-	-	-	-
MSTRG.30661	0	0	0	0	0	0	30	46	48	39	29	25	0	0	0	0	0	0	0.81	1.28	1.1	1.07	0.92	0.98	0.001	1.02667	10.0038	1.02898e-18	2.24166e-16	--	-	-	-	-	-	-	-	-
MSTRG.14805	62	22	46	30	63	84	160	139	225	158	156	84	3.51	1.81	3.1	2.74	3.32	4.61	9.88	9.2	12.2	10.25	11.47	7.64	3.18167	10.1067	1.6675	1.0845e-18	2.34092e-16	--	XP_040544367.1 uncharacterized protein LOC121111963 isoform X3 [Gallus gallus]	-	-	-	-	-	-	-
MSTRG.21331	2	4	5	3	2	5	46	31	43	50	44	21	0.09	0.22	0.23	0.19	0.09	0.2	2.1	1.5	1.7	2.36	2.36	1.4	0.17	1.90333	3.4849	1.58678e-18	3.39398e-16	pol	CAA42505.1 pol, partial [Gallus gallus]	-	-	-	-	-	-	-
MSTRG.21274	23	8	9	5	20	12	83	47	88	92	70	40	1.78	0.93	0.81	0.67	1.43	0.88	7.09	4.33	6.59	8.23	7.09	5.01	1.08333	6.39	2.5603	2.05387e-18	4.31824e-16	gag	XP_040523492.2 endogenous retrovirus group K member 10 Gag polyprotein-like isoform X2 [Gallus gallus]	-	-	-	-	-	-	-
ENSGALG00000009826	303	215	282	266	458	361	130	132	143	142	155	129	6.07	6.26	6.73	8.62	8.54	7.02	2.84	3.09	2.75	3.26	4.04	4.16	7.20667	3.35667	-1.1023	2.05561e-18	4.31824e-16	CLGN	calmegin [Source:NCBI gene;Acc:422447]	-	-	-	-	GO:0005783//endoplasmic reticulum	GO:0005509//calcium ion binding;GO:0005515//protein binding;GO:0044183//protein binding involved in protein folding;GO:0051082//unfolded protein binding	GO:0006457//protein folding;GO:0007338//single fertilization;GO:0007339//binding of sperm to zona pellucida;GO:0065003//macromolecular complex assembly
MSTRG.30516	377	248	303	179	275	303	836	649	724	649	530	443	3.94	3.74	3.82	3.01	2.66	3.07	9.51	7.88	7.26	7.77	7.2	7.42	3.37333	7.84	1.2167	3.05227e-18	6.29945e-16	ERVK-25	XP_048786334.1 uncharacterized protein LOC125686416 isoform X1 [Lagopus muta]	-	-	-	-	-	-	-
MSTRG.24891	525	468	360	331	512	666	1239	1046	1336	904	1067	696	8.2	10.62	6.7	8.37	7.45	10.1	21.12	19.11	20.01	16.19	21.65	17.48	8.57333	19.26	1.1677	4.67797e-18	9.48822e-16	gag-pol	XP_040505827.1 uncharacterized protein LOC121107139 [Gallus gallus]	-	-	-	-	-	-	-
ENSGALG00000011991	300	169	315	223	342	361	116	95	154	150	122	95	11.13	9.12	13.92	13.39	11.82	13	4.7	4.13	5.48	6.39	5.89	5.67	12.0633	5.37667	-1.1658	5.31929e-18	1.0517e-15	MYOZ2	myozenin 2 [Source:NCBI gene;Acc:422682]	-	-	-	-	GO:0015629//actin cytoskeleton;GO:0030018//Z disc	GO:0003779//actin binding;GO:0031433//telethonin binding	GO:0000122//negative regulation of transcription from RNA polymerase II promoter;GO:0007519//skeletal muscle tissue development;GO:0043503//skeletal muscle fiber adaptation;GO:0045214//sarcomere organization;GO:0070885//negative regulation of calcineurin-NFAT signaling cascade
MSTRG.30959	9533	9049	5472	5346	8821	10252	24747	16884	28743	23898	21785	14628	60.16	83.04	41.12	54.57	51.82	62.78	170.51	124.66	173.97	173.02	178.69	148.39	58.915	161.54	1.4552	5.46421e-18	1.07135e-15	pol	XP_040523492.2 endogenous retrovirus group K member 10 Gag polyprotein-like isoform X2 [Gallus gallus]	-	-	-	-	-	-	-
ENSGALG00000045131	37	27	26	11	27	41	96	79	104	78	93	65	0.92	0.98	0.78	0.43	0.61	0.99	2.59	2.27	2.46	2.22	2.99	2.58	0.785	2.51833	1.6817	6.36347e-18	1.23735e-15	pol	XP_031318227.1 uncharacterized protein LOC116156322 [Camelus dromedarius]	-	-	-	-	-	GO:0004190//aspartic-type endopeptidase activity;GO:0016787//hydrolase activity	GO:0006508//proteolysis
ENSGALG00000046517	23	15	14	10	25	32	81	60	86	53	63	56	0.41	0.41	0.3	0.29	0.43	0.56	1.6	1.26	1.49	1.11	1.48	1.63	0.4	1.42833	1.8363	6.5788e-18	1.26874e-15	pol	XP_031318227.1 uncharacterized protein LOC116156322 [Camelus dromedarius]	-	-	-	-	-	GO:0003676//nucleic acid binding;GO:0003723//RNA binding;GO:0003887//DNA-directed DNA polymerase activity;GO:0004190//aspartic-type endopeptidase activity;GO:0004523//RNA-DNA hybrid ribonuclease activity;GO:0016787//hydrolase activity	GO:0006310//DNA recombination;GO:0006508//proteolysis;GO:0044260//cellular macromolecule metabolic process;GO:0046718//viral entry into host cell;GO:0071897//DNA biosynthetic process;GO:0090502//RNA phosphodiester bond hydrolysis, endonucleolytic
ENSGALG00000011680	334	157	290	195	344	266	97	117	138	107	95	107	4.41	2.78	4.39	4.16	4.34	3.45	1.31	1.79	1.65	1.6	1.66	2.17	3.92167	1.69667	-1.2088	6.88151e-18	1.31633e-15	EPHA5	EPH receptor A5 [Source:NCBI gene;Acc:395997]	Organismal Systems	Development and regeneration	ko04360//Axon guidance	K05106	GO:0005887//integral component of plasma membrane;GO:0016021//integral component of membrane	GO:0004672//protein kinase activity;GO:0004713//protein tyrosine kinase activity;GO:0005003//ephrin receptor activity;GO:0005515//protein binding;GO:0005524//ATP binding	GO:0006468//protein phosphorylation;GO:0007169//transmembrane receptor protein tyrosine kinase signaling pathway
MSTRG.26254	0	0	0	0	1	0	46	55	56	60	38	21	0	0	0	0	0.02	0	1.01	1.29	1.08	1.38	0.99	0.68	0.00333333	1.07167	8.3287	7.13649e-18	1.35409e-15	--	-	-	-	-	-	-	-	-
ENSGALG00000032986	21	16	19	15	17	27	72	53	98	69	53	50	0.19	0.2	0.2	0.22	0.14	0.23	0.69	0.55	0.82	0.7	0.61	0.71	0.196667	0.68	1.7898	1.24238e-17	2.33845e-15	CFTR	cystic fibrosis transmembrane conductance regulator [Source:NCBI gene;Acc:100049619]	Environmental Information Processing;Cellular Processes;Environmental Information Processing;Organismal Systems;Organismal Systems;Organismal Systems;Human Diseases;Environmental Information Processing	Signal transduction;Cellular community - eukaryotes;Signal transduction;Digestive system;Digestive system;Digestive system;Infectious disease: bacterial;Membrane transport	ko04024//cAMP signaling pathway;ko04530//Tight junction;ko04152//AMPK signaling pathway;ko04972//Pancreatic secretion;ko04971//Gastric acid secretion;ko04976//Bile secretion;ko05110//Vibrio cholerae infection;ko02010//ABC transporters	K05031;K05031;K05031;K05031;K05031;K05031;K05031;K05031	GO:0005737//cytoplasm;GO:0005768//endosome;GO:0005769//early endosome;GO:0005783//endoplasmic reticulum;GO:0005789//endoplasmic reticulum membrane;GO:0005829//cytosol;GO:0005886//plasma membrane;GO:0005887//integral component of plasma membrane;GO:0009986//cell surface;GO:0010008//endosome membrane;GO:0016020//membrane;GO:0016021//integral component of membrane;GO:0016324//apical plasma membrane;…	GO:0000166//nucleotide binding;GO:0005254//chloride channel activity;GO:0005260//channel-conductance-controlling ATPase activity;GO:0005524//ATP binding;GO:0015106//bicarbonate transmembrane transporter activity;GO:0015108//chloride transmembrane transporter activity;GO:0016853//isomerase activity;GO:0016887//ATPase activity;GO:0019869//chloride channel inhibitor activity;GO:0019899//enzyme bindi…	GO:0006695//cholesterol biosynthetic process;GO:0006811//ion transport;GO:0006821//chloride transport;GO:0006904//vesicle docking involved in exocytosis;GO:0015701//bicarbonate transport;GO:0030301//cholesterol transport;GO:0034220//ion transmembrane transport;GO:0034976//response to endoplasmic reticulum stress;GO:0035377//transepithelial water transport;GO:0035774//positive regulation of insuli…
ENSGALG00000047721	254	131	193	38	78	85	10	10	10	8	14	5	3.39	2.53	3.07	0.82	0.97	1.1	0.15	0.16	0.13	0.13	0.24	0.11	1.98	0.153333	-3.6908	2.52518e-17	4.71527e-15	--	XP_025001747.1 LOW QUALITY PROTEIN: zinc finger protein 91-like [Gallus gallus]	-	-	-	-	GO:0005634//nucleus	GO:0000978//RNA polymerase II core promoter proximal region sequence-specific DNA binding;GO:0000981//RNA polymerase II transcription factor activity, sequence-specific DNA binding	GO:0006357//regulation of transcription from RNA polymerase II promoter
ENSGALG00000023626	916	552	888	382	639	943	1822	1513	2921	1850	1641	1316	14.16	12.41	16.35	9.56	9.2	14.15	30.76	27.37	43.32	32.82	32.98	32.71	12.6383	33.3267	1.3989	3.74932e-17	6.89173e-15	NTN1	netrin 1 [Source:NCBI gene;Acc:396389]	Organismal Systems;Organismal Systems	Development and regeneration;Development and regeneration	ko04360//Axon guidance;ko04361//Axon regeneration	K06843;K06843	GO:0005576//extracellular region;GO:0005604//basement membrane;GO:0005654//nucleoplasm;GO:0005737//cytoplasm;GO:0005829//cytosol;GO:0015629//actin cytoskeleton	GO:0005515//protein binding	GO:0001764//neuron migration;GO:0007097//nuclear migration;GO:0007409//axonogenesis;GO:0007411//axon guidance;GO:0008284//positive regulation of cell proliferation;GO:0030334//regulation of cell migration;GO:0030517//negative regulation of axon extension;GO:0033564//anterior/posterior axon guidance;GO:0042472//inner ear morphogenesis;GO:0045773//positive regulation of axon extension;GO:0051963//r…
ENSGALG00000015322	135	127	116	101	169	174	342	309	332	314	228	173	1.3	1.78	1.33	1.57	1.51	1.63	3.6	3.48	3.07	3.47	2.85	2.68	1.52	3.19167	1.0702	4.16006e-17	7.52907e-15	IMPG2	interphotoreceptor matrix proteoglycan 2 [Source:NCBI gene;Acc:418393]	-	-	-	-	GO:0033165//interphotoreceptor matrix;GO:0043235//receptor complex	GO:0005201//extracellular matrix structural constituent;GO:0005540//hyaluronic acid binding;GO:0008201//heparin binding	GO:0007601//visual perception;GO:0008104//protein localization;GO:0030198//extracellular matrix organization;GO:0060042//retina morphogenesis in camera-type eye
MSTRG.5670	22	7	26	1	5	3	177	181	179	174	131	98	0.45	0.21	0.63	0.03	0.09	0.06	3.93	4.33	3.49	4.05	3.47	3.2	0.245	3.745	3.9341	4.52274e-17	8.06143e-15	--	XP_040513491.1 uncharacterized protein LOC101750591 [Gallus gallus]	-	-	-	-	-	-	-
ENSGALG00000050548	947	679	834	0	0	0	0	0	0	0	0	0	32.17	33.58	33.74	0	0	0	0	0	0	0	0	0	16.5817	0.001	-14.0173	5.71794e-17	1.01152e-14	bioC	putative methyltransferase DDB_G0268948 [Source:NCBI gene;Acc:107048987]	-	-	-	-	-	GO:0008168//methyltransferase activity	-
ENSGALG00000036286	805	470	538	458	647	1037	1677	1152	1837	1300	1356	916	14.48	12.29	11.52	13.33	10.83	18.1	32.93	24.24	31.69	26.82	31.7	26.48	13.425	28.9767	1.11	5.91454e-17	1.03309e-14	Hhipl1	HHIP like 1 [Source:NCBI gene;Acc:423448]	-	-	-	-	GO:0016020//membrane	GO:0003824//catalytic activity;GO:0005044//scavenger receptor activity	-
ENSGALG00000029819	117	63	95	98	162	183	289	218	335	283	241	169	2.67	2.09	2.59	3.62	3.45	4.06	7.21	5.83	7.34	7.42	7.16	6.21	3.08	6.86167	1.1556	5.9277e-17	1.03309e-14	SCG2	secretogranin II [Source:NCBI gene;Acc:101750767]	-	-	-	-	GO:0005615//extracellular space;GO:0030141//secretory granule;GO:0031045//dense core granule	GO:0005125//cytokine activity;GO:0042056//chemoattractant activity	GO:0000165//MAPK cascade;GO:0001525//angiogenesis;GO:0001938//positive regulation of endothelial cell proliferation;GO:0035556//intracellular signal transduction;GO:0048245//eosinophil chemotaxis;GO:0050918//positive chemotaxis;GO:0050930//induction of positive chemotaxis;GO:2000352//negative regulation of endothelial cell apoptotic process;GO:2001237//negative regulation of extrinsic apoptotic s…
ENSGALG00000007168	94	81	78	61	99	92	31	27	33	31	22	23	1.45	1.77	1.41	1.52	1.39	1.35	0.51	0.48	0.48	0.54	0.43	0.56	1.48167	0.5	-1.5672	7.2737e-17	1.25835e-14	CFAP20DC	chromosome 12 open reading frame, human C3orf67 [Source:NCBI gene;Acc:416070]	-	-	-	-	-	-	-
MSTRG.30961	49	34	63	40	71	83	175	148	135	190	134	94	0.81	0.82	1.25	1.09	1.1	1.35	3.2	2.89	2.16	3.65	2.91	2.52	1.07	2.88833	1.4326	8.6915e-17	1.45031e-14	pol	XP_048818449.1 uncharacterized protein LOC125701044 [Lagopus muta]	-	-	-	-	-	-	-
ENSGALG00000050627	56	11	27	25	74	90	0	0	0	0	0	0	1.41	0.39	0.81	1.04	1.74	2.22	0	0	0	0	0	0	1.26833	0.001	-10.3087	1.52108e-16	2.46814e-14	--	endogenous retrovirus group K member 8 Gag polyprotein-like [Source:NCBI gene;Acc:112531388]	-	-	-	-	-	GO:0003676//nucleic acid binding;GO:0008270//zinc ion binding	GO:0016032//viral process
ENSGALG00000012377	154	107	135	150	216	194	60	71	81	81	52	44	2.95	3.72	2.95	4.86	4.35	3.83	0.97	1.24	1.15	1.38	1.01	1.53	3.77667	1.21333	-1.6381	2.25405e-16	3.63242e-14	HNMT	histamine N-methyltransferase [Source:NCBI gene;Acc:424298]	Metabolism;Metabolism	Global and overview maps;Amino acid metabolism	ko01100//Metabolic pathways;ko00340//Histidine metabolism	K00546;K00546	GO:0005654//nucleoplasm;GO:0005737//cytoplasm;GO:0005813//centrosome;GO:0005829//cytosol	GO:0008170//N-methyltransferase activity;GO:0046539//histamine N-methyltransferase activity	GO:0001692//histamine metabolic process;GO:0001695//histamine catabolic process;GO:0032259//methylation
MSTRG.26743	119	74	82	83	145	129	20	29	24	18	22	40	1.37	1.23	1.13	1.55	1.56	1.45	0.26	0.39	0.26	0.24	0.33	0.74	1.38167	0.37	-1.9008	3.19958e-16	5.08647e-14	--	XP_046795499.1 secretogranin-1 isoform X1 [Gallus gallus]	-	-	-	-	-	-	-
MSTRG.21710	22	10	20	10	14	12	53	55	80	68	48	36	0.83	0.55	0.9	0.61	0.49	0.44	2.19	2.44	2.91	2.96	2.36	2.19	0.636667	2.50833	1.9781	3.35697e-16	5.29087e-14	--	-	-	-	-	-	-	-	-
ENSGALG00000050937	42	28	37	15	46	55	108	141	135	134	102	54	4.02	3.9	4.22	2.32	4.1	5.11	11.3	15.8	12.4	14.73	12.7	8.32	3.945	12.5417	1.6686	4.31339e-16	6.72089e-14	UXT	ubiquitously expressed prefoldin like chaperone [Source:NCBI gene;Acc:112530998]	-	-	-	-	-	-	-
ENSGALG00000041604	91	60	66	35	47	92	193	153	257	214	162	147	2.75	2.64	2.38	1.71	1.32	2.7	6.38	5.42	7.46	7.43	6.37	7.15	2.25	6.70167	1.5746	5.03904e-16	7.79991e-14	NPTXR	neuronal pentraxin receptor [Source:NCBI gene;Acc:427902]	-	-	-	-	-	-	-
MSTRG.5678	28	27	30	32	57	49	0	0	0	1	0	0	0.63	0.86	0.81	1.15	1.19	1.07	0	0	0	0.03	0	0	0.951667	0.005	-7.5724	6.99014e-16	1.07493e-13	--	XP_040513495.1 uncharacterized protein LOC121109025 isoform X2 [Gallus gallus]	-	-	-	-	-	-	-
MSTRG.21799	324	212	307	182	412	436	673	682	718	750	547	326	4.47	4.26	5.05	4.06	5.29	5.84	10.15	11.02	9.51	11.88	9.82	7.24	4.82833	9.93667	1.0412	8.07371e-16	1.21768e-13	FRMD8P1	XP_046790352.1 LOW QUALITY PROTEIN: FERM domain-containing protein 8 isoform X1 [Gallus gallus]	-	-	-	-	-	-	-
MSTRG.5675	3	0	6	0	0	0	27	52	45	38	31	33	0.14	0	0.35	0	0	0	1.38	2.82	1.98	2.03	1.86	2.42	0.0816667	2.08167	4.6718	8.54571e-16	1.27255e-13	--	KFP15501.1 hypothetical protein Z169_02539, partial [Egretta garzetta]	-	-	-	-	-	-	-
ENSGALG00000040432	19	9	20	9	22	27	69	52	112	53	64	45	0.17	0.12	0.21	0.13	0.18	0.23	0.67	0.54	0.95	0.54	0.74	0.64	0.173333	0.68	1.972	8.63089e-16	1.27715e-13	PAPPA2	pappalysin 2 [Source:NCBI gene;Acc:429071]	-	-	-	-	-	GO:0008237//metallopeptidase activity;GO:0008270//zinc ion binding	GO:0006508//proteolysis;GO:0060349//bone morphogenesis
MSTRG.14302	29	30	32	19	46	74	146	113	214	102	106	103	0.85	1.3	1.13	0.9	1.27	2.13	4.7	3.9	6.07	3.46	4.07	4.91	1.26333	4.51833	1.8386	1.08065e-15	1.5891e-13	gag	XP_040523744.1 uncharacterized protein LOC121110362 isoform X3 [Gallus gallus]	-	-	-	-	-	-	-
ENSGALG00000003554	55	41	48	47	101	95	172	132	160	141	124	134	1.72	1.9	1.77	2.44	2.96	2.85	5.9	4.88	4.78	5.11	5.12	6.85	2.27333	5.44	1.2588	1.52181e-15	2.20302e-13	OPTC	opticin [Source:NCBI gene;Acc:395130]	-	-	-	-	GO:0031012//extracellular matrix	GO:0005515//protein binding	-
MSTRG.30517	565	414	390	247	446	537	1100	960	1017	980	806	568	42.16	44.91	34.61	29.86	30.98	38.89	89.6	83.83	72.8	83.9	78.19	68.08	36.9017	79.4	1.1055	1.52623e-15	2.20302e-13	--	XP_040535060.1 uncharacterized protein LOC121111491 [Gallus gallus]	-	-	-	-	-	-	-
MSTRG.14281	0	0	0	0	0	0	22	22	27	24	18	25	0	0	0	0	0	0	0.87	0.93	0.94	1	0.85	1.46	0.001	1.00833	9.9778	1.55666e-15	2.23323e-13	--	-	-	-	-	-	-	-	-
ENSGALG00000009173	353	273	301	182	336	291	137	120	132	122	123	114	5	5.62	5.08	4.17	4.43	4	2.12	1.99	1.79	1.98	2.27	2.6	4.71667	2.125	-1.1503	1.84323e-15	2.62834e-13	GFRA1	GDNF family receptor alpha 1 [Source:NCBI gene;Acc:395994]	-	-	-	-	GO:0005886//plasma membrane;GO:0009897//external side of plasma membrane;GO:0016020//membrane;GO:0031225//anchored component of membrane;GO:0043235//receptor complex	GO:0038023//signaling receptor activity	GO:0007399//nervous system development
ENSGALG00000007382	108	60	98	48	95	127	197	196	205	220	189	114	3.37	2.78	3.63	2.39	2.77	3.99	6.72	7.23	6.31	7.89	7.81	5.67	3.155	6.93833	1.1369	2.07909e-15	2.9468e-13	CDA	cytidine deaminase [Source:NCBI gene;Acc:771849]	Metabolism;Metabolism;Metabolism	Global and overview maps;Nucleotide metabolism;Xenobiotics biodegradation and metabolism	ko01100//Metabolic pathways;ko00240//Pyrimidine metabolism;ko00983//Drug metabolism - other enzymes	K01489;K01489;K01489	GO:0005829//cytosol	GO:0001882//nucleoside binding;GO:0003824//catalytic activity;GO:0004126//cytidine deaminase activity;GO:0008270//zinc ion binding;GO:0016787//hydrolase activity;GO:0042802//identical protein binding;GO:0042803//protein homodimerization activity	GO:0009972//cytidine deamination;GO:0030308//negative regulation of cell growth;GO:0044206//UMP salvage;GO:0045980//negative regulation of nucleotide metabolic process
ENSGALG00000009792	104	40	122	78	127	118	224	199	231	210	208	160	4.23	2.36	5.89	5.12	4.8	4.64	9.92	9.46	9.01	9.83	10.97	10.43	4.50667	9.93667	1.1407	2.09801e-15	2.95581e-13	--	uncharacterized LOC422442 [Source:NCBI gene;Acc:422442]	-	-	-	-	GO:0016021//integral component of membrane	-	-
MSTRG.5672	19	23	0	1	1	15	1061	931	1161	879	658	427	0.36	0.79	0	0.05	0.01	0.35	14.09	13.31	13.93	12.32	10.46	8.65	0.26	12.1267	5.5435	2.18664e-15	3.04422e-13	gag	XP_046761090.1 uncharacterized protein LOC107057342 [Gallus gallus]	-	-	-	-	-	-	-
MSTRG.31084	4260	3387	2729	1770	2684	2947	9110	6920	10302	8900	8348	5149	129.62	142.38	100.23	80.74	68.81	79.32	292.76	242.93	294.78	299.93	322.92	249.69	100.183	283.835	1.5024	2.38945e-15	3.30699e-13	ERVK-18	AGL81185.1 gag and reverse transcriptase polyprotein precursor [Gallus gallus]	-	-	-	-	-	-	-
MSTRG.14151	195	133	209	64	119	154	479	400	596	458	447	302	1.89	1.88	2.42	1	1.08	1.45	5.08	4.55	5.56	5.11	5.65	4.72	1.62	5.11167	1.6578	2.42572e-15	3.33757e-13	gag-pro-pol	XP_048793969.1 uncharacterized protein LOC125690064 [Lagopus muta]	-	-	-	-	-	-	-
ENSGALG00000048671	259	235	178	151	266	247	72	86	109	105	85	68	6.81	8.99	5.57	6.42	6.51	6.3	2.07	2.65	2.75	3.17	2.91	2.87	6.76667	2.73667	-1.306	2.49058e-15	3.40688e-13	TRIM25	E3 ubiquitin/ISG15 ligase TRIM25-like [Source:NCBI gene;Acc:416147]	Environmental Information Processing;Human Diseases;Organismal Systems	Signal transduction;Infectious disease: viral;Immune system	ko04064//NF-kappa B signaling pathway;ko05164//Influenza A;ko04622//RIG-I-like receptor signaling pathway	K10652;K10652;K10652	-	GO:0008270//zinc ion binding;GO:0046872//metal ion binding	-
ENSGALG00000049343	122	69	29	29	104	57	0	0	5	5	0	0	3.5	2.9	1	1.34	2.77	1.6	0	0	0.13	0.16	0	0	2.185	0.0483333	-5.4985	3.93472e-15	5.29006e-13	--	uncharacterized LOC107049357 [Source:NCBI gene;Acc:107049357]	-	-	-	-	-	-	GO:0016032//viral process
ENSGALG00000054995	3118	3004	2722	1890	3371	3257	6139	5360	8747	5706	5876	3764	43.26	60.61	44.97	42.43	43.54	43.85	92.99	87.01	116.39	90.81	105.97	83.94	46.4433	96.185	1.0503	4.08125e-15	5.45589e-13	pol	XP_031756329.1 uncharacterized protein LOC101735039 [Xenopus tropicalis]	-	-	-	-	-	GO:0003676//nucleic acid binding;GO:0003723//RNA binding;GO:0003887//DNA-directed DNA polymerase activity;GO:0004190//aspartic-type endopeptidase activity;GO:0004523//RNA-DNA hybrid ribonuclease activity;GO:0016787//hydrolase activity	GO:0006310//DNA recombination;GO:0006508//proteolysis;GO:0015074//DNA integration;GO:0044260//cellular macromolecule metabolic process;GO:0046718//viral entry into host cell;GO:0071897//DNA biosynthetic process;GO:0090502//RNA phosphodiester bond hydrolysis, endonucleolytic
MSTRG.5683	7	0	6	1	0	1	52	34	51	46	30	23	0.52	0	0.57	0.12	0	0.04	4.35	3.06	3.73	4.1	3.01	2.79	0.208333	3.50667	4.0731	5.2821e-15	6.98186e-13	--	XP_040560470.1 uncharacterized protein LOC100857685 isoform X1 [Gallus gallus]	-	-	-	-	-	-	-
ENSGALG00000006992	7768	2721	6148	2381	3451	7354	12668	13991	27841	17620	23990	12236	135.63	69.08	127.81	67.26	56.09	124.61	241.51	285.84	466.29	352.97	544.49	343.45	96.7467	372.425	1.9447	5.84485e-15	7.59765e-13	MMP9	matrix metallopeptidase 9 [Source:NCBI gene;Acc:395387]	Human Diseases;Human Diseases;Human Diseases;Human Diseases;Human Diseases;Human Diseases;Human Diseases;Human Diseases;Organismal Systems;Organismal Systems;Organismal Systems;Environmental Information Processing;Human Diseases;Human Diseases;Organismal Systems;Human Diseases	Cancer: overview;Cancer: overview;Cardiovascular disease;Cancer: overview;Cardiovascular disease;Infectious disease: viral;Cancer: overview;Cardiovascular disease;Immune system;Endocrine system;Endocrine system;Signal transduction;Cancer: specific types;Drug resistance: antineoplastic;Immune system;Cancer: specific types	ko05200//Pathways in cancer;ko05202//Transcriptional misregulation in cancer;ko05417//Lipid and atherosclerosis;ko05205//Proteoglycans in cancer;ko05415//Diabetic cardiomyopathy;ko05161//Hepatitis B;ko05206//MicroRNAs in cancer;ko05418//Fluid shear stress and atherosclerosis;ko04670//Leukocyte transendothelial migration;ko04926//Relaxin signaling pathway;ko04915//Estrogen signaling pathway;ko0466…	K01403;K01403;K01403;K01403;K01403;K01403;K01403;K01403;K01403;K01403;K01403;K01403;K01403;K01403;K01403;K01403	GO:0005615//extracellular space;GO:0031012//extracellular matrix	GO:0004175//endopeptidase activity;GO:0004222//metalloendopeptidase activity;GO:0008233//peptidase activity;GO:0008237//metallopeptidase activity;GO:0008270//zinc ion binding;GO:0042802//identical protein binding	GO:0001501//skeletal system development;GO:0001503//ossification;GO:0001934//positive regulation of protein phosphorylation;GO:0006508//proteolysis;GO:0030198//extracellular matrix organization;GO:0030335//positive regulation of cell migration;GO:0030574//collagen catabolic process;GO:0034614//cellular response to reactive oxygen species;GO:0035987//endodermal cell differentiation;GO:0043065//pos…
MSTRG.2969	136	65	94	70	112	86	27	38	38	32	34	21	1.55	1.07	1.28	1.35	1.23	1	0.3	0.52	0.42	0.41	0.5	0.4	1.24667	0.425	-1.5525	7.65695e-15	9.8444e-13	--	-	-	-	-	-	-	-	-
ENSGALG00000048560	48	28	39	24	49	59	103	77	152	113	112	64	1.34	1.13	1.3	1.09	1.26	1.58	3.14	2.52	4.05	3.59	4.05	2.84	1.28333	3.365	1.3907	7.92241e-15	1.01304e-12	--	XP_031318227.1 uncharacterized protein LOC116156322 [Camelus dromedarius]	-	-	-	-	-	GO:0003676//nucleic acid binding;GO:0004523//RNA-DNA hybrid ribonuclease activity	GO:0044260//cellular macromolecule metabolic process;GO:0090502//RNA phosphodiester bond hydrolysis, endonucleolytic
MSTRG.14216	147	173	66	10	22	30	0	0	0	0	0	0	0.52	0.9	0.28	0.05	0.07	0.1	0	0	0	0	0	0	0.32	0.001	-8.3219	9.89608e-15	1.24511e-12	--	-	-	-	-	-	-	-	-
ENSGALG00000020788	311	147	259	279	520	398	147	122	142	108	96	96	2.53	1.74	2.51	3.67	3.94	3.14	1.31	1.16	1.11	1.01	1.02	1.26	2.92167	1.145	-1.3514	1.15653e-14	1.43973e-12	CCDC141	coiled-coil domain containing 141 [Source:NCBI gene;Acc:770766]	-	-	-	-	GO:0005737//cytoplasm;GO:0005813//centrosome;GO:0005886//plasma membrane	GO:0005515//protein binding	GO:0007155//cell adhesion;GO:0007411//axon guidance;GO:0021799//cerebral cortex radially oriented cell migration;GO:0051642//centrosome localization
MSTRG.30812	136	82	125	65	121	150	213	243	328	291	229	135	1.19	1.05	1.3	0.92	0.99	1.27	2.03	2.48	2.76	2.92	2.61	1.9	1.12	2.45	1.1293	1.27809e-14	1.58268e-12	gag-pro-pol	RMC03372.1 hypothetical protein DUI87_20569 [Hirundo rustica rustica]	-	-	-	-	-	-	-
ENSGALG00000040755	1838	1020	1615	796	1347	2023	2516	2486	3814	3024	2899	2243	38.7	31.23	40.48	27.11	26.4	41.33	57.83	61.24	77.02	73.04	79.33	75.91	34.2083	70.7283	1.0479	1.69076e-14	2.07189e-12	ANGPT4	angiopoietin 4 [Source:NCBI gene;Acc:771763]	Environmental Information Processing;Environmental Information Processing;Environmental Information Processing;Environmental Information Processing;Environmental Information Processing	Signal transduction;Signal transduction;Signal transduction;Signal transduction;Signal transduction	ko04151//PI3K-Akt signaling pathway;ko04010//MAPK signaling pathway;ko04014//Ras signaling pathway;ko04015//Rap1 signaling pathway;ko04066//HIF-1 signaling pathway	K05467;K05467;K05467;K05467;K05467	GO:0005615//extracellular space	GO:0030297//transmembrane receptor protein tyrosine kinase activator activity;GO:0030971//receptor tyrosine kinase binding	GO:0001525//angiogenesis;GO:0007219//Notch signaling pathway;GO:0010595//positive regulation of endothelial cell migration;GO:0016525//negative regulation of angiogenesis;GO:0043066//negative regulation of apoptotic process;GO:0043536//positive regulation of blood vessel endothelial cell migration;GO:0043537//negative regulation of blood vessel endothelial cell migration;GO:0045766//positive regu…
MSTRG.11239	44	23	8	76	139	99	0	0	0	0	1	0	0.55	0.42	0.12	1.55	1.63	1.21	0	0	0	0	0.02	0	0.913333	0.00333333	-8.098	1.70959e-14	2.0841e-12	--	-	-	-	-	-	-	-	-
MSTRG.9696	2	0	0	0	2	2	23	62	23	34	53	51	0.06	0	0	0	0.05	0.06	0.73	2.12	0.64	1.14	2.01	2.39	0.0283333	1.505	5.7311	1.86581e-14	2.26282e-12	--	-	-	-	-	-	-	-	-
ENSGALG00000001204	316	177	296	283	584	460	121	153	131	140	132	125	10.7	8.72	11.94	15.2	18.18	15.23	4.7	6.04	4.28	5.41	5.97	6.77	13.3283	5.52833	-1.2696	1.88665e-14	2.26474e-12	ENKD1	enkurin domain containing 1 [Source:NCBI gene;Acc:415643]	-	-	-	-	GO:0005881//cytoplasmic microtubule;GO:0015630//microtubule cytoskeleton	-	-
ENSGALG00000000667	615	181	369	261	591	549	947	1082	1561	997	1802	717	9.87	4.22	7.05	6.77	8.83	8.55	16.59	20.31	24.02	18.35	37.57	18.49	7.54833	22.555	1.5792	2.48687e-14	2.95511e-12	EDN2	endothelin 2 [Source:NCBI gene;Acc:419559]	Environmental Information Processing;Environmental Information Processing;Organismal Systems;Organismal Systems	Signaling molecules and interaction;Signal transduction;Circulatory system;Endocrine system	ko04080//Neuroactive ligand-receptor interaction;ko04024//cAMP signaling pathway;ko04270//Vascular smooth muscle contraction;ko04924//Renin secretion	K16367;K16367;K16367;K16367	GO:0005576//extracellular region;GO:0005615//extracellular space	GO:0005179//hormone activity;GO:0031708//endothelin B receptor binding	GO:0001516//prostaglandin biosynthetic process;GO:0001525//angiogenesis;GO:0001659//temperature homeostasis;GO:0001944//vasculature development;GO:0002690//positive regulation of leukocyte chemotaxis;GO:0003100//regulation of systemic arterial blood pressure by endothelin;GO:0007204//positive regulation of cytosolic calcium ion concentration;GO:0008284//positive regulation of cell proliferation;G…
MSTRG.30361	7	10	10	5	17	10	31	52	61	44	32	41	0.37	0.94	0.78	0.5	0.99	0.64	2.03	3.62	3.58	3.16	2.59	3.88	0.703333	3.14333	2.16	3.23581e-14	3.76892e-12	--	XP_046793620.1 serine/arginine repetitive matrix protein 1-like, partial [Gallus gallus]	-	-	-	-	-	-	-
MSTRG.2994	21	24	14	26	42	57	89	104	127	98	81	77	0.21	0.35	0.17	0.42	0.39	0.55	0.97	1.21	1.21	1.12	1.05	1.23	0.348333	1.13167	1.6999	3.50909e-14	4.0274e-12	--	-	-	-	-	-	-	-	-
ENSGALG00000003829	77	65	86	56	112	77	29	31	26	19	29	11	2.21	2.72	2.95	2.61	3	2.15	0.91	1.04	0.72	0.63	1.08	0.51	2.60667	0.815	-1.6773	4.37548e-14	4.97325e-12	HPCAL4	hippocalcin like 4 [Source:NCBI gene;Acc:419676]	-	-	-	-	-	GO:0005246//calcium channel regulator activity;GO:0005509//calcium ion binding	GO:0007165//signal transduction
MSTRG.24880	613	410	555	264	378	468	1116	1040	1300	995	972	707	3.96	3.85	4.27	2.75	2.27	2.93	7.87	7.86	8.05	7.37	8.16	7.34	3.33833	7.775	1.2197	5.16291e-14	5.81211e-12	ev-2	XP_040511191.1 uncharacterized protein LOC121108213 [Gallus gallus]	-	-	-	-	-	-	-
MSTRG.14217	123	185	128	44	87	82	12	19	23	12	11	6	2.14	4.17	3.06	1.81	2.44	3.11	0.41	0.61	0.64	0.19	0.33	0.17	2.78833	0.391667	-2.8317	7.90723e-14	8.73433e-12	--	-	-	-	-	-	-	-	-
MSTRG.31947	70	20	44	98	206	104	9	10	10	10	9	7	0.72	0.3	0.54	1.64	1.99	1.04	0.1	0.12	0.1	0.11	0.12	0.11	1.03833	0.11	-3.2387	8.69718e-14	9.51755e-12	--	KFV72086.1 hypothetical protein N308_05504, partial [Struthio camelus australis]	-	-	-	-	-	-	-
ENSGALG00000052452	50	21	37	22	42	40	0	0	0	0	0	2	3.36	2.04	2.95	2.36	2.64	2.62	0	0	0	0	0	0.18	2.66167	0.03	-6.4712	9.09353e-14	9.90521e-12	--	NP_998743.1 thyroid hormone responsive spot 14 beta [Gallus gallus]	-	-	-	-	GO:0005634//nucleus;GO:0005737//cytoplasm;GO:0005829//cytosol	-	GO:0046890//regulation of lipid biosynthetic process
ENSGALG00000040463	41	32	42	50	96	100	9	12	11	8	14	11	2.73	3.1	3.33	5.39	5.96	6.47	0.66	0.94	0.7	0.61	1.21	1.18	4.49667	0.883333	-2.3478	9.8364e-14	1.06161e-11	CABP7	calcium binding protein 7 [Source:NCBI gene;Acc:770960]	-	-	-	-	GO:0032588//trans-Golgi network membrane	GO:0005509//calcium ion binding	-
MSTRG.21298	173	133	99	102	193	234	431	306	525	482	311	204	3.22	3.59	2.2	3.07	3.33	4.22	8.73	6.65	9.34	10.27	7.49	6.09	3.27167	8.095	1.307	1.03144e-13	1.10812e-11	ERVK-18	CAA42505.1 pol, partial [Gallus gallus]	-	-	-	-	-	-	-
ENSGALG00000001084	39	17	33	11	30	39	74	64	109	96	77	53	0.45	0.27	0.44	0.2	0.31	0.42	0.91	0.83	1.2	1.24	1.13	0.99	0.348333	1.05	1.5918	1.13357e-13	1.20138e-11	ATP8B3	ATPase phospholipid transporting 8B3 [Source:NCBI gene;Acc:428328]	-	-	-	-	GO:0001669//acrosomal vesicle;GO:0016021//integral component of membrane	GO:0000166//nucleotide binding;GO:0000287//magnesium ion binding;GO:0005215//transporter activity;GO:0005524//ATP binding	GO:0007339//binding of sperm to zona pellucida;GO:0015914//phospholipid transport;GO:0045332//phospholipid translocation
ENSGALG00000005031	46	23	50	23	57	44	115	71	114	99	99	72	0.63	0.46	0.82	0.51	0.73	0.59	1.73	1.15	1.51	1.57	1.78	1.6	0.623333	1.55667	1.3204	1.44534e-13	1.51138e-11	DRP2	dystrophin related protein 2 [Source:NCBI gene;Acc:422193]	-	-	-	-	-	GO:0005515//protein binding;GO:0008270//zinc ion binding	-
MSTRG.25045	177	101	141	62	122	152	344	259	369	285	287	167	1.2	0.99	1.17	0.68	0.77	1.01	2.59	2.06	2.4	2.21	2.53	1.82	0.97	2.26833	1.2256	1.53411e-13	1.5971e-11	BRD2	XP_004941449.2 tripartite motif-containing protein 66 isoform X3 [Gallus gallus]	-	-	-	-	-	-	-
MSTRG.7856	0	1	0	0	0	0	23	30	41	22	19	12	0	0.04	0	0	0	0	0.67	0.92	1.03	0.67	0.64	0.5	0.00666667	0.738333	6.7912	1.62611e-13	1.68542e-11	pol	XP_048786363.1 uncharacterized protein LOC125686435 [Lagopus muta]	-	-	-	-	-	-	-
ENSGALG00000013072	113	51	108	65	107	111	151	214	365	381	261	173	3.25	2.13	3.7	3.02	2.86	3.1	4.74	7.2	10.06	12.56	9.75	7.99	3.01	8.71667	1.534	1.8017e-13	1.85111e-11	AKR1B10	aldo-keto reductase family 1 member B10 [Source:NCBI gene;Acc:395338]	Metabolism;Metabolism;Metabolism;Metabolism;Metabolism;Metabolism	Global and overview maps;Lipid metabolism;Carbohydrate metabolism;Carbohydrate metabolism;Metabolism of cofactors and vitamins;Carbohydrate metabolism	ko01100//Metabolic pathways;ko00561//Glycerolipid metabolism;ko00051//Fructose and mannose metabolism;ko00052//Galactose metabolism;ko00790//Folate biosynthesis;ko00040//Pentose and glucuronate interconversions	K00011;K00011;K00011;K00011;K00011;K00011	-	GO:0016491//oxidoreductase activity;GO:0047834//D-threo-aldose 1-dehydrogenase activity	-
MSTRG.27350	4	3	6	14	6	10	54	38	59	59	34	27	0.1	0.11	0.18	0.58	0.14	0.25	1.5	1.13	1.43	1.72	1.12	1.1	0.226667	1.33333	2.5564	1.88976e-13	1.93314e-11	--	-	-	-	-	-	-	-	-
ENSGALG00000006776	249	112	200	232	293	436	656	469	756	635	516	436	6.84	4.47	6.54	10.31	7.49	11.62	19.67	15.07	19.91	20.01	18.42	19.25	7.87833	18.7217	1.2487	1.96992e-13	2.00642e-11	KLHDC8B	kelch domain containing 8B [Source:NCBI gene;Acc:416054]	-	-	-	-	GO:0005737//cytoplasm;GO:0005829//cytosol;GO:0030496//midbody;GO:0045171//intercellular bridge	GO:0005515//protein binding	GO:0098813//nuclear chromosome segregation;GO:1902410//mitotic cytokinetic process
ENSGALG00000017271	10	7	12	18	22	26	44	50	75	68	50	50	0.21	0.22	0.3	0.62	0.43	0.53	1.02	1.24	1.52	1.65	1.38	1.7	0.385	1.41833	1.8813	2.09564e-13	2.12479e-11	ANO2	anoctamin 2 [Source:HGNC Symbol;Acc:HGNC:1183]	Organismal Systems	Sensory system	ko04740//Olfactory transduction	K19497	GO:0005886//plasma membrane;GO:0016020//membrane;GO:0016021//integral component of membrane	GO:0005229//intracellular calcium activated chloride channel activity;GO:0005254//chloride channel activity;GO:0042802//identical protein binding	GO:0006821//chloride transport;GO:0055085//transmembrane transport;GO:1902476//chloride transmembrane transport
ENSGALG00000052879	58	41	69	38	92	102	16	14	25	8	22	12	0.82	0.85	1.17	0.87	1.22	1.41	0.25	0.23	0.35	0.13	0.41	0.28	1.05667	0.275	-1.942	2.32251e-13	2.32528e-11	ZNF621	XP_025001630.1 zinc finger protein 135-like isoform X1 [Gallus gallus]	-	-	-	-	-	GO:0000978//RNA polymerase II core promoter proximal region sequence-specific DNA binding;GO:0000981//RNA polymerase II transcription factor activity, sequence-specific DNA binding;GO:0046872//metal ion binding	GO:0006355//regulation of transcription, DNA-templated;GO:0006357//regulation of transcription from RNA polymerase II promoter
ENSGALG00000041833	47	40	51	47	86	68	7	15	8	8	16	16	1.6	1.97	2.06	2.58	2.72	2.24	0.26	0.6	0.26	0.31	0.71	0.87	2.195	0.501667	-2.1294	2.51835e-13	2.50007e-11	FGL1	XP_015151377.1 fibrinogen-like protein 1-like protein [Gallus gallus]	-	-	-	-	GO:0005615//extracellular space	-	-
ENSGALG00000007268	232	195	132	216	294	428	62	92	92	66	71	78	2.57	3.13	1.74	3.86	3.03	4.59	0.75	1.19	0.98	0.84	1.02	1.39	3.15333	1.02833	-1.6166	2.94282e-13	2.90919e-11	CADPS	calcium dependent secretion activator [Source:NCBI gene;Acc:416075]	-	-	-	-	GO:0031410//cytoplasmic vesicle	GO:0019901//protein kinase binding	GO:0016050//vesicle organization;GO:0016079//synaptic vesicle exocytosis;GO:0016082//synaptic vesicle priming;GO:0050432//catecholamine secretion;GO:0099525//presynaptic dense core granule exocytosis;GO:1990504//dense core granule exocytosis
MSTRG.30554	8	11	6	0	2	1	61	36	74	82	60	50	0.33	0.67	0.3	0	0.08	0.04	2.8	1.76	2.97	3.94	3.25	3.34	0.236667	3.01	3.6688	3.70968e-13	3.59182e-11	--	XP_040513076.1 uncharacterized protein LOC121106500 isoform X3 [Gallus gallus]	-	-	-	-	-	-	-
MSTRG.28541	41	22	41	82	144	103	2	0	2	3	6	8	0.42	0.33	0.5	1.35	1.36	1.02	0.02	0	0.02	0.04	0.08	0.13	0.83	0.0483333	-4.102	3.93944e-13	3.79865e-11	--	-	-	-	-	-	-	-	-
MSTRG.3138	20	37	9	19	27	34	0	0	0	0	0	0	0.91	2.44	0.49	1.39	1.14	1.5	0	0	0	0	0	0	1.31167	0.001	-10.3572	4.10877e-13	3.94576e-11	--	-	-	-	-	-	-	-	-
MSTRG.13599	53	14	53	61	77	49	5	9	1	5	1	4	0.62	0.24	0.74	1.16	0.84	0.56	0.06	0.12	0.01	0.07	0.02	0.08	0.693333	0.06	-3.5305	4.80949e-13	4.56281e-11	--	-	-	-	-	-	-	-	-
MSTRG.22825	25	5	43	114	215	161	1	1	2	3	1	3	0.76	0.22	1.55	5.58	6.05	4.72	0.03	0.04	0.06	0.1	0.04	0.15	3.14667	0.07	-5.4903	5.87402e-13	5.48428e-11	--	-	-	-	-	-	-	-	-
ENSGALG00000003578	22459	15631	17533	10423	15462	24635	38391	29211	51552	35699	34212	24864	117.25	118.62	109.01	88.03	75.09	124.79	219.01	178.51	258.51	213.95	232.37	209.04	105.465	218.565	1.0513	6.78585e-13	6.26108e-11	FN1	fibronectin 1 [Source:NCBI gene;Acc:396133]	Human Diseases;Environmental Information Processing;Human Diseases;Human Diseases;Cellular Processes;Cellular Processes;Human Diseases;Human Diseases;Human Diseases;Environmental Information Processing;Human Diseases;Human Diseases	Cancer: overview;Signal transduction;Infectious disease: viral;Infectious disease: bacterial;Cell motility;Cellular community - eukaryotes;Cancer: overview;Infectious disease: parasitic;Endocrine and metabolic disease;Signaling molecules and interaction;Cancer: specific types;Infectious disease: bacterial	ko05200//Pathways in cancer;ko04151//PI3K-Akt signaling pathway;ko05165//Human papillomavirus infection;ko05135//Yersinia infection;ko04810//Regulation of actin cytoskeleton;ko04510//Focal adhesion;ko05205//Proteoglycans in cancer;ko05146//Amoebiasis;ko04933//AGE-RAGE signaling pathway in diabetic complications;ko04512//ECM-receptor interaction;ko05222//Small cell lung cancer;ko05100//Bacterial i…	K05717;K05717;K05717;K05717;K05717;K05717;K05717;K05717;K05717;K05717;K05717;K05717	GO:0005576//extracellular region;GO:0005577//fibrinogen complex;GO:0005604//basement membrane;GO:0005615//extracellular space;GO:0005793//endoplasmic reticulum-Golgi intermediate compartment;GO:0016324//apical plasma membrane;GO:0031012//extracellular matrix;GO:0070062//extracellular exosome	GO:0002020//protease binding;GO:0005102//receptor binding;GO:0005178//integrin binding;GO:0005515//protein binding;GO:0008022//protein C-terminus binding;GO:0016504//peptidase activator activity;GO:0019899//enzyme binding;GO:0042802//identical protein binding;GO:0043394//proteoglycan binding;GO:0051087//chaperone binding	GO:0001932//regulation of protein phosphorylation;GO:0007044//cell-substrate junction assembly;GO:0007155//cell adhesion;GO:0007160//cell-matrix adhesion;GO:0007161//calcium-independent cell-matrix adhesion;GO:0007229//integrin-mediated signaling pathway;GO:0008284//positive regulation of cell proliferation;GO:0010628//positive regulation of gene expression;GO:0014068//positive regulation of phos…
ENSGALG00000033090	102	37	85	50	124	113	164	152	269	207	231	130	1.76	0.94	1.76	1.42	2.02	1.9	3.18	3.09	4.47	4.18	5.21	3.68	1.63333	3.96833	1.2807	7.71425e-13	7.06229e-11	VDR	vitamin D (1,25- dihydroxyvitamin D3) receptor [Source:NCBI gene;Acc:395988]	Human Diseases;Human Diseases;Organismal Systems;Organismal Systems;Organismal Systems	Infectious disease: bacterial;Cancer: overview;Endocrine system;Excretory system;Digestive system	ko05152//Tuberculosis;ko05207//Chemical carcinogenesis - receptor activation;ko04928//Parathyroid hormone synthesis, secretion and action;ko04961//Endocrine and other factor-regulated calcium reabsorption;ko04978//Mineral absorption	K08539;K08539;K08539;K08539;K08539	GO:0005634//nucleus;GO:0005654//nucleoplasm;GO:0005829//cytosol;GO:0043235//receptor complex;GO:0090575//RNA polymerase II transcription factor complex	GO:0003677//DNA binding;GO:0003700//transcription factor activity, sequence-specific DNA binding;GO:0004879//RNA polymerase II transcription factor activity, ligand-activated sequence-specific DNA binding;GO:0008270//zinc ion binding;GO:0038186//lithocholic acid receptor activity;GO:0043565//sequence-specific DNA binding;GO:0046965//retinoid X receptor binding;GO:0070644//vitamin D response eleme…	GO:0000122//negative regulation of transcription from RNA polymerase II promoter;GO:0000902//cell morphogenesis;GO:0001501//skeletal system development;GO:0006355//regulation of transcription, DNA-templated;GO:0006816//calcium ion transport;GO:0006874//cellular calcium ion homeostasis;GO:0008285//negative regulation of cell proliferation;GO:0009887//organ morphogenesis;GO:0010628//positive regula…
ENSGALG00000051781	52	68	35	31	59	66	9	3	9	2	11	8	2	3.81	1.61	1.95	2.11	2.45	0.39	0.14	0.35	0.1	0.53	0.47	2.32167	0.33	-2.8146	9.19484e-13	8.32062e-11	gag-pol	XP_014810274.1 PREDICTED: uncharacterized protein LOC106895380 [Calidris pugnax]	-	-	-	-	-	GO:0003676//nucleic acid binding;GO:0004523//RNA-DNA hybrid ribonuclease activity	GO:0044260//cellular macromolecule metabolic process;GO:0090502//RNA phosphodiester bond hydrolysis, endonucleolytic
MSTRG.30553	24	11	29	2	5	6	87	91	128	183	140	96	0.56	0.37	0.79	0.07	0.1	0.14	2.18	2.44	2.82	4.82	4.18	3.53	0.338333	3.32833	3.2983	9.58433e-13	8.63985e-11	--	XP_040513085.1 uncharacterized protein LOC121108883 [Gallus gallus]	-	-	-	-	-	-	-
ENSGALG00000038399	85	15	56	74	115	121	284	191	459	274	416	218	0.8	0.19	0.62	1.1	0.99	1.07	2.97	2.11	4.2	2.93	5.08	3.37	0.795	3.44333	2.1148	1.02136e-12	9.13707e-11	PLEKHA6	pleckstrin homology domain containing A6 [Source:NCBI gene;Acc:419821]	-	-	-	-	-	-	-
ENSGALG00000029072	74	51	70	29	48	84	153	115	203	143	135	133	1.15	1.15	1.48	0.76	0.79	1.31	2.67	2.09	3.1	2.57	2.76	3.37	1.10667	2.76	1.3184	1.03941e-12	9.26337e-11	NTN3	netrin 1 [Source:NCBI gene;Acc:396387]	Organismal Systems;Organismal Systems	Development and regeneration;Development and regeneration	ko04360//Axon guidance;ko04361//Axon regeneration	K06843;K06843	GO:0005576//extracellular region;GO:0005794//Golgi apparatus	GO:0005102//receptor binding;GO:0005515//protein binding	-
ENSGALG00000052158	287	145	283	459	707	1006	2520	1974	2081	1765	1790	1033	3.78	2.77	4.43	9.78	8.66	12.85	36.22	30.4	26.27	26.65	30.63	21.87	7.045	28.6733	2.025	1.13757e-12	1.00619e-10	pol	XP_028649172.1 uncharacterized protein LOC114645493 [Erpetoichthys calabaricus]	-	-	-	-	-	GO:0003676//nucleic acid binding;GO:0003723//RNA binding;GO:0003887//DNA-directed DNA polymerase activity;GO:0004190//aspartic-type endopeptidase activity;GO:0004523//RNA-DNA hybrid ribonuclease activity;GO:0016787//hydrolase activity	GO:0006310//DNA recombination;GO:0006508//proteolysis;GO:0015074//DNA integration;GO:0044260//cellular macromolecule metabolic process;GO:0046718//viral entry into host cell;GO:0071897//DNA biosynthetic process;GO:0090502//RNA phosphodiester bond hydrolysis, endonucleolytic
MSTRG.9570	22	12	28	68	120	69	0	3	2	2	3	1	0.25	0.19	0.38	1.55	1.49	0.72	0	0.04	0.02	0.02	0.04	0.02	0.763333	0.0233333	-5.0318	1.21873e-12	1.07395e-10	--	XP_048822427.1 uncharacterized protein LOC125702761 [Lagopus muta]	-	-	-	-	-	-	-
ENSGALG00000007038	739	591	949	235	511	341	137	141	174	125	121	105	9.67	11.23	14.39	5.77	5.86	3.68	1.97	2.14	2.09	1.62	2.11	1.88	8.43333	1.96833	-2.0991	1.41816e-12	1.23123e-10	ASTN2	astrotactin 2 [Source:NCBI gene;Acc:417242]	-	-	-	-	GO:0005768//endosome;GO:0016021//integral component of membrane;GO:0060187//cell pole	GO:0005509//calcium ion binding;GO:0005515//protein binding;GO:0043533//inositol 1,3,4,5 tetrakisphosphate binding	GO:2000009//negative regulation of protein localization to cell surface
ENSGALG00000030324	479	186	287	170	197	320	814	695	929	643	545	461	7.68	4.34	5.48	4.41	2.94	4.98	14.25	13.04	14.29	11.83	11.36	11.88	4.97167	12.775	1.3615	1.83824e-12	1.57273e-10	ELAPOR2	KIAA1324 like [Source:NCBI gene;Acc:418645]	-	-	-	-	-	-	GO:0030513//positive regulation of BMP signaling pathway
MSTRG.21332	1129	775	626	548	1002	1416	2385	1834	2537	3017	2004	1060	38	37.97	25.11	29.87	31.4	46.28	87.67	72.24	81.93	116.56	87.73	57.4	34.7717	83.9217	1.2711	1.95056e-12	1.65678e-10	env	XP_040511164.1 uncharacterized protein LOC107053122 isoform X2 [Gallus gallus]	-	-	-	-	-	-	-
ENSGALG00000030376	1555	721	986	699	809	1451	2082	1990	2539	1998	1947	1484	27.41	18.26	20.91	19.58	13.21	25.02	40.34	41.12	42.56	40.24	43.95	41	20.7317	41.535	1.0025	2.04719e-12	1.72022e-10	DHRS3	dehydrogenase/reductase 3 [Source:NCBI gene;Acc:419480]	Metabolism;Metabolism	Global and overview maps;Metabolism of cofactors and vitamins	ko01100//Metabolic pathways;ko00830//Retinol metabolism	K11146;K11146	GO:0005811//lipid particle	GO:0004745//retinol dehydrogenase activity;GO:0016491//oxidoreductase activity;GO:0016616//oxidoreductase activity, acting on the CH-OH group of donors, NAD or NADP as acceptor	GO:0001523//retinoid metabolic process;GO:0003151//outflow tract morphogenesis;GO:0030278//regulation of ossification;GO:0042572//retinol metabolic process;GO:0048385//regulation of retinoic acid receptor signaling pathway;GO:0048387//negative regulation of retinoic acid receptor signaling pathway;GO:0060021//palate development;GO:0060349//bone morphogenesis;GO:0060411//cardiac septum morphogenes…
ENSGALG00000007837	106	91	103	85	173	149	23	41	47	44	48	46	2.86	3.57	3.31	3.71	4.34	3.9	0.68	1.29	1.22	1.36	1.68	1.99	3.615	1.37	-1.3998	2.18093e-12	1.82608e-10	KAZALD1	Kazal type serine peptidase inhibitor domain 1 [Source:NCBI gene;Acc:423856]	-	-	-	-	GO:0005576//extracellular region;GO:0005614//interstitial matrix;GO:0031012//extracellular matrix	GO:0005515//protein binding;GO:0005520//insulin-like growth factor binding	GO:0001558//regulation of cell growth;GO:0030198//extracellular matrix organization
ENSGALG00000053674	70	30	68	34	56	26	297	190	223	179	111	99	1.82	1.14	2.11	1.43	1.36	0.66	8.44	5.79	5.57	5.35	3.76	4.14	1.42	5.50833	1.9557	2.29644e-12	1.91598e-10	gag-pol	XP_021257629.1 uncharacterized protein LOC110401160 [Numida meleagris]	-	-	-	-	-	GO:0003676//nucleic acid binding;GO:0003964//RNA-directed DNA polymerase activity;GO:0004518//nuclease activity;GO:0004519//endonuclease activity;GO:0004523//RNA-DNA hybrid ribonuclease activity;GO:0008270//zinc ion binding;GO:0016740//transferase activity;GO:0016779//nucleotidyltransferase activity;GO:0016787//hydrolase activity;GO:0035613//RNA stem-loop binding;GO:0046872//metal ion binding	GO:0006278//RNA-dependent DNA replication;GO:0015074//DNA integration;GO:0090305//nucleic acid phosphodiester bond hydrolysis;GO:0090502//RNA phosphodiester bond hydrolysis, endonucleolytic
MSTRG.11782	49	21	59	173	374	206	4	7	10	12	8	12	1.34	0.83	1.92	7.64	9.51	5.46	0.12	0.22	0.26	0.38	0.28	0.53	4.45	0.298333	-3.8988	2.32738e-12	1.93493e-10	--	-	-	-	-	-	-	-	-
ENSGALG00000043768	65804	47749	65221	34130	56866	62120	32213	24647	32010	29191	17516	16779	2736.17	2886.94	3228.98	2295.7	2200.91	2506.44	1462.41	1199.03	1276.58	1392.49	946.66	1121.52	2642.52	1233.12	-1.0996	2.64208e-12	2.15843e-10	MT-ND2	NADH-ubiquinone oxidoreductase chain 2 [Source:UniProtKB/Swiss-Prot;Acc:P18937]	Metabolism;Human Diseases;Human Diseases;Human Diseases;Human Diseases;Human Diseases;Human Diseases;Organismal Systems;Human Diseases;Human Diseases;Organismal Systems;Metabolism	Global and overview maps;Neurodegenerative disease;Neurodegenerative disease;Neurodegenerative disease;Neurodegenerative disease;Neurodegenerative disease;Neurodegenerative disease;Environmental adaptation;Cancer: overview;Cardiovascular disease;Nervous system;Energy metabolism	ko01100//Metabolic pathways;ko05022//Pathways of neurodegeneration - multiple diseases;ko05014//Amyotrophic lateral sclerosis;ko05010//Alzheimer disease;ko05016//Huntington disease;ko05020//Prion disease;ko05012//Parkinson disease;ko04714//Thermogenesis;ko05208//Chemical carcinogenesis - reactive oxygen species;ko05415//Diabetic cardiomyopathy;ko04723//Retrograde endocannabinoid signaling;ko00190…	K03879;K03879;K03879;K03879;K03879;K03879;K03879;K03879;K03879;K03879;K03879;K03879	GO:0005739//mitochondrion;GO:0005743//mitochondrial inner membrane;GO:0005747//mitochondrial respiratory chain complex I;GO:0016020//membrane;GO:0016021//integral component of membrane;GO:0070469//respiratory chain	GO:0008137//NADH dehydrogenase (ubiquinone) activity	GO:0006120//mitochondrial electron transport, NADH to ubiquinone;GO:0032981//mitochondrial respiratory chain complex I assembly;GO:0072593//reactive oxygen species metabolic process
ENSGALG00000053792	11	8	6	10	3	14	36	37	50	44	49	25	0.37	0.41	0.23	0.52	0.09	0.47	1.34	1.46	1.61	1.7	2.16	1.35	0.348333	1.60333	2.2025	2.76574e-12	2.25164e-10	--	XP_025002048.1 platelet glycoprotein VI-like, partial [Gallus gallus]	-	-	-	-	GO:0016020//membrane;GO:0016021//integral component of membrane	-	-
ENSGALG00000026460	49	30	54	58	77	69	9	11	14	16	10	19	0.59	0.64	0.91	1.13	0.96	1	0.11	0.17	0.16	0.24	0.18	0.41	0.871667	0.211667	-2.042	2.81808e-12	2.28634e-10	myoM	Rho guanine nucleotide exchange factor (GEF) 1 [Source:NCBI gene;Acc:424241]	-	-	-	-	GO:0005737//cytoplasm	GO:0005085//guanyl-nucleotide exchange factor activity	GO:0050790//regulation of catalytic activity
MSTRG.30776	384	276	292	144	208	344	108	89	104	103	87	45	14.69	15.37	13.28	8.89	7.42	12.79	4.5	3.97	3.83	4.52	4.35	2.78	12.0733	3.99167	-1.5968	3.34639e-12	2.68716e-10	--	XP_048792923.1 uncharacterized protein LOC125689585 [Lagopus muta]	-	-	-	-	-	-	-
ENSGALG00000013293	553	207	558	404	764	892	1178	1060	1760	1166	1053	906	19.33	10.52	23.22	22.84	24.86	30.25	44.96	43.35	59	46.76	47.84	50.91	21.8367	48.8033	1.1602	4.05131e-12	3.23116e-10	GLDN	gliomedin [Source:NCBI gene;Acc:427523]	-	-	-	-	GO:0005615//extracellular space;GO:0005886//plasma membrane;GO:0009986//cell surface	GO:0086080//protein binding involved in heterotypic cell-cell adhesion	GO:0032528//microvillus organization;GO:0045162//clustering of voltage-gated sodium channels
ENSGALG00000011858	141	94	157	136	277	211	56	83	68	71	61	62	1.98	1.92	2.63	3.09	3.62	2.88	0.86	1.36	0.92	1.14	1.11	1.4	2.68667	1.13167	-1.2474	4.08225e-12	3.24361e-10	KCNH5	potassium voltage-gated channel subfamily H member 5 [Source:NCBI gene;Acc:423514]	-	-	-	-	GO:0009986//cell surface;GO:0016020//membrane	GO:0005216//ion channel activity;GO:0005249//voltage-gated potassium channel activity	GO:0006811//ion transport;GO:0006813//potassium ion transport;GO:0010389//regulation of G2/M transition of mitotic cell cycle;GO:0055085//transmembrane transport
ENSGALG00000009512	14688	8661	8328	5165	6079	10292	23318	20908	30432	24479	20664	14901	354.2	303.96	238.47	201.6	135.93	239.84	613.59	587.71	702.84	676	647.6	576.4	245.667	634.023	1.3678	4.79433e-12	3.77261e-10	TFPI2	tissue factor pathway inhibitor 2 [Source:NCBI gene;Acc:420561]	-	-	-	-	GO:0005576//extracellular region	GO:0004867//serine-type endopeptidase inhibitor activity;GO:0030414//peptidase inhibitor activity	GO:0010466//negative regulation of peptidase activity
ENSGALG00000022875	71	27	40	28	49	72	71	135	159	139	159	119	1.11	0.61	0.74	0.7	0.71	1.08	1.2	2.45	2.36	2.47	3.21	2.96	0.825	2.44167	1.5654	8.14181e-12	6.19937e-10	Mog	myelin oligodendrocyte glycoprotein [Source:NCBI gene;Acc:421050]	-	-	-	-	-	-	-
MSTRG.10963	117	45	44	116	216	117	8	22	4	7	14	17	1.77	0.99	0.79	2.84	3.04	1.72	0.13	0.39	0.06	0.12	0.28	0.41	1.85833	0.231667	-3.0039	9.44378e-12	7.09882e-10	--	-	-	-	-	-	-	-	-
MSTRG.30620	1	3	5	3	8	7	20	48	51	45	31	13	0.11	0.49	0.69	0.58	0.84	0.7	2.43	6.25	5.41	5.66	4.49	2.38	0.568333	4.43667	2.9647	1.09748e-11	8.19727e-10	--	XP_031446238.1 uncharacterized protein LOC116227211 [Phasianus colchicus]	-	-	-	-	-	-	-
MSTRG.17465	21	11	17	9	35	40	0	0	0	0	1	0	0.88	0.67	0.85	0.61	1.36	1.62	0	0	0	0	0.05	0	0.998333	0.00833333	-6.9045	1.2789e-11	9.43262e-10	--	KFW65580.1 hypothetical protein AS28_03392, partial [Pygoscelis adeliae]	-	-	-	-	-	-	-
ENSGALG00000047314	143	109	108	190	236	311	405	396	505	578	459	327	2.69	3.01	2.57	10.44	8.19	10.94	17.4	18.24	19.27	26.05	23.58	20.86	6.30667	20.9	1.7286	1.3046e-11	9.59204e-10	YF5	MHC class I antigen YF5 [Source:NCBI gene;Acc:427746]	Human Diseases;Human Diseases;Cellular Processes;Human Diseases;Cellular Processes;Human Diseases;Human Diseases;Human Diseases;Human Diseases;Human Diseases;Environmental Information Processing;Cellular Processes;Human Diseases;Human Diseases;Human Diseases;Organismal Systems;Human Diseases;Human Diseases	Infectious disease: viral;Infectious disease: viral;Transport and catabolism;Infectious disease: viral;Transport and catabolism;Infectious disease: viral;Infectious disease: viral;Infectious disease: viral;Cancer: overview;Infectious disease: viral;Signaling molecules and interaction;Cell growth and death;Cardiovascular disease;Immune disease;Immune disease;Immune system;Endocrine and metabolic d…	ko05165//Human papillomavirus infection;ko05169//Epstein-Barr virus infection;ko04144//Endocytosis;ko05168//Herpes simplex virus 1 infection;ko04145//Phagosome;ko05163//Human cytomegalovirus infection;ko05166//Human T-cell leukemia virus 1 infection;ko05170//Human immunodeficiency virus 1 infection;ko05203//Viral carcinogenesis;ko05167//Kaposi sarcoma-associated herpesvirus infection;ko04514//Cel…	K06751;K06751;K06751;K06751;K06751;K06751;K06751;K06751;K06751;K06751;K06751;K06751;K06751;K06751;K06751;K06751;K06751;K06751	-	-	-
MSTRG.29385	962	681	661	399	575	770	1636	1398	1744	1361	1342	942	6.48	6.66	5.3	4.34	3.61	5.03	12.03	11.01	11.26	10.51	11.74	10.2	5.23667	11.125	1.0871	1.32829e-11	9.73582e-10	ERVK-10	XP_048786332.1 uncharacterized protein LOC125686414 isoform X1 [Lagopus muta]	-	-	-	-	-	-	-
ENSGALG00000050634	80	26	76	47	121	127	180	180	201	320	239	161	1.62	0.76	1.83	1.52	2.33	2.53	4.03	4.34	3.97	7.54	6.36	5.33	1.765	5.26167	1.5759	1.42139e-11	1.03537e-09	CYP2G1	cytochrome P450 2G1-like [Source:NCBI gene;Acc:112530469]	-	-	-	-	-	GO:0004497//monooxygenase activity;GO:0005506//iron ion binding;GO:0016705//oxidoreductase activity, acting on paired donors, with incorporation or reduction of molecular oxygen;GO:0016712//oxidoreductase activity, acting on paired donors, with incorporation or reduction of molecular oxygen, reduced flavin or flavoprotein as one donor, and incorporation of one atom of oxygen;GO:0020037//heme bind…	-
MSTRG.26001	72	35	63	78	154	100	4	11	5	8	21	16	1.31	0.92	1.35	2.31	2.61	1.8	0.06	0.23	0.07	0.16	0.5	0.48	1.71667	0.25	-2.7796	1.54059e-11	1.11873e-09	--	-	-	-	-	-	-	-	-
MSTRG.1380	386	149	261	477	905	531	42	127	67	77	67	106	10.91	6.13	8.79	21.82	23.82	14.57	1.3	4.2	1.82	2.5	2.46	4.82	14.34	2.85	-2.331	1.66083e-11	1.19865e-09	--	-	-	-	-	-	-	-	-
ENSGALG00000039587	96	50	75	60	190	122	9	35	17	26	17	22	3.3	2.5	3.07	3.34	6.08	4.07	0.34	1.41	0.56	1.01	0.76	1.19	3.72667	0.878333	-2.085	1.70251e-11	1.22497e-09	SYNDIG1	synapse differentiation inducing 1 [Source:NCBI gene;Acc:416717]	-	-	-	-	GO:0005887//integral component of plasma membrane;GO:0014069//postsynaptic density;GO:0016021//integral component of membrane;GO:0030672//synaptic vesicle membrane;GO:0031901//early endosome membrane;GO:0043231//intracellular membrane-bounded organelle;GO:0098839//postsynaptic density membrane	GO:0035254//glutamate receptor binding;GO:0042803//protein homodimerization activity	GO:0006886//intracellular protein transport;GO:0051965//positive regulation of synapse assembly
ENSGALG00000047196	99	62	28	45	76	73	18	8	9	16	16	7	2.17	1.96	0.73	1.58	1.54	1.54	0.43	0.19	0.19	0.39	0.46	0.26	1.58667	0.32	-2.3099	1.7476e-11	1.25358e-09	pol	XP_013026164.1 PREDICTED: endogenous retrovirus group K member 18 Pol protein-like, partial [Anser cygnoides domesticus]	-	-	-	-	-	GO:0003964//RNA-directed DNA polymerase activity;GO:0004190//aspartic-type endopeptidase activity;GO:0016787//hydrolase activity;GO:0035613//RNA stem-loop binding	GO:0006278//RNA-dependent DNA replication;GO:0006508//proteolysis
ENSGALG00000000820	127	72	92	103	183	181	36	63	62	46	50	44	1.76	1.45	1.52	2.31	2.37	2.44	0.55	1.02	0.83	0.73	0.9	0.98	1.975	0.835	-1.242	1.77427e-11	1.26885e-09	HTR1D	5-hydroxytryptamine (serotonin) receptor 1D, G protein-coupled [Source:NCBI gene;Acc:769107]	Environmental Information Processing;Environmental Information Processing;Organismal Systems;Organismal Systems	Signaling molecules and interaction;Signal transduction;Nervous system;Sensory system	ko04080//Neuroactive ligand-receptor interaction;ko04024//cAMP signaling pathway;ko04726//Serotonergic synapse;ko04742//Taste transduction	K04153;K04153;K04153;K04153	GO:0005887//integral component of plasma membrane;GO:0016021//integral component of membrane	GO:0004930//G-protein coupled receptor activity;GO:0004993//G-protein coupled serotonin receptor activity;GO:0051378//serotonin binding	GO:0006939//smooth muscle contraction;GO:0007186//G-protein coupled receptor signaling pathway;GO:0007268//synaptic transmission;GO:0009636//response to toxic substance;GO:0040012//regulation of locomotion;GO:0042310//vasoconstriction;GO:0050795//regulation of behavior
ENSGALG00000016580	45	25	36	22	14	22	157	92	114	110	83	68	1.33	1.08	1.27	1.05	0.39	0.63	5.08	3.19	3.24	3.74	3.2	3.24	0.958333	3.615	1.9154	1.93689e-11	1.38094e-09	SCARA5	scavenger receptor class A, member 5 (putative) [Source:NCBI gene;Acc:771061]	-	-	-	-	GO:0005887//integral component of plasma membrane;GO:0009986//cell surface;GO:0016020//membrane	GO:0005044//scavenger receptor activity;GO:0070287//ferritin receptor activity	GO:0006879//cellular iron ion homeostasis;GO:0006897//endocytosis;GO:0034605//cellular response to heat;GO:0034755//iron ion transmembrane transport;GO:0070207//protein homotrimerization
ENSGALG00000034505	21	9	20	12	19	23	65	39	54	50	44	33	0.6	0.37	0.68	0.55	0.5	0.63	2.02	1.3	1.47	1.63	1.62	1.51	0.555	1.59167	1.52	2.05561e-11	1.46116e-09	CDKN2A	cyclin-dependent kinase inhibitor 2A (melanoma, p16, inhibits CDK4) [Source:NCBI gene;Acc:395077]	-	-	-	-	-	-	-
ENSGALG00000001559	26433	14175	18674	11696	13496	29568	45623	38394	55676	41955	39309	24550	829.31	646.66	697.59	593.6	394.13	900.18	1562.8	1409.32	1675.38	1510.1	1603	1238.15	676.912	1499.79	1.1477	2.6016e-11	1.82718e-09	ZP3	zona pellucida sperm-binding protein 3 [Source:NCBI gene;Acc:378906]	-	-	-	-	GO:0005576//extracellular region;GO:0005615//extracellular space;GO:0005886//plasma membrane;GO:0016020//membrane;GO:0016021//integral component of membrane;GO:0031012//extracellular matrix;GO:0045177//apical part of cell	GO:0032190//acrosin binding;GO:0035804//structural constituent of egg coat;GO:0042802//identical protein binding	GO:0007338//single fertilization;GO:0007339//binding of sperm to zona pellucida;GO:0032570//response to progesterone;GO:0033574//response to testosterone;GO:0035803//egg coat formation;GO:2000344//positive regulation of acrosome reaction
MSTRG.29456	76	38	108	37	102	71	197	161	207	164	144	107	1.23	0.89	2.08	0.97	1.53	1.11	3.47	3.04	3.2	3.04	3.02	2.78	1.30167	3.09167	1.248	2.76383e-11	1.92389e-09	--	XP_048814486.1 uncharacterized protein LOC125699214 isoform X7 [Lagopus muta]	-	-	-	-	-	-	-
MSTRG.7402	13	10	13	8	21	34	72	38	90	65	39	59	0.29	0.33	0.35	0.29	0.43	0.74	1.77	1.01	1.93	1.69	1.13	2.12	0.405	1.60833	1.9896	2.84642e-11	1.97553e-09	--	XP_025010486.2 proline-rich transmembrane protein 3 isoform X1 [Gallus gallus]	-	-	-	-	-	-	-
MSTRG.12358	35	12	14	29	55	64	5	4	3	3	1	2	0.42	0.21	0.2	0.56	0.61	0.75	0.07	0.06	0.03	0.04	0.02	0.04	0.458333	0.0433333	-3.4028	3.00554e-11	2.07373e-09	--	XP_031409115.1 protein mono-ADP-ribosyltransferase PARP14-like [Meleagris gallopavo]	-	-	-	-	-	-	-
ENSGALG00000009405	48	9	32	25	26	50	98	90	107	72	106	67	0.62	0.17	0.57	0.47	0.32	0.58	1.36	1.37	1.33	1.06	1.79	1.49	0.455	1.4	1.6215	3.19602e-11	2.1923e-09	GRIA2	glutamate ionotropic receptor AMPA type subunit 2 [Source:NCBI gene;Acc:414894]	Human Diseases;Human Diseases;Environmental Information Processing;Human Diseases;Environmental Information Processing;Human Diseases;Organismal Systems;Organismal Systems;Organismal Systems;Organismal Systems;Organismal Systems;Organismal Systems;Human Diseases;Human Diseases;Human Diseases	Neurodegenerative disease;Neurodegenerative disease;Signaling molecules and interaction;Neurodegenerative disease;Signal transduction;Neurodegenerative disease;Nervous system;Nervous system;Nervous system;Environmental adaptation;Nervous system;Nervous system;Substance dependence;Substance dependence;Substance dependence	ko05022//Pathways of neurodegeneration - multiple diseases;ko05014//Amyotrophic lateral sclerosis;ko04080//Neuroactive ligand-receptor interaction;ko05016//Huntington disease;ko04024//cAMP signaling pathway;ko05017//Spinocerebellar ataxia;ko04723//Retrograde endocannabinoid signaling;ko04728//Dopaminergic synapse;ko04724//Glutamatergic synapse;ko04713//Circadian entrainment;ko04730//Long-term dep…	K05198;K05198;K05198;K05198;K05198;K05198;K05198;K05198;K05198;K05198;K05198;K05198;K05198;K05198;K05198	GO:0016020//membrane	GO:0004970//ionotropic glutamate receptor activity;GO:0005216//ion channel activity;GO:0015276//ligand-gated ion channel activity;GO:0038023//signaling receptor activity	GO:0006811//ion transport;GO:0035235//ionotropic glutamate receptor signaling pathway
MSTRG.14752	2	3	5	10	6	10	38	45	41	37	23	18	0.23	0.5	0.66	1.76	0.62	1.08	4.7	5.94	4.45	4.79	3.39	3.24	0.808333	4.41833	2.4505	3.36422e-11	2.2943e-09	--	-	-	-	-	-	-	-	-
ENSGALG00000005631	40	51	55	35	40	53	94	108	127	127	128	87	0.31	0.58	0.51	0.44	0.29	0.4	0.8	0.99	0.96	1.14	1.3	1.1	0.421667	1.04833	1.3139	3.53811e-11	2.39209e-09	TRPM2	transient receptor potential cation channel subfamily M member 2 [Source:NCBI gene;Acc:424835]	Organismal Systems;Organismal Systems	Immune system;Endocrine system	ko04621//NOD-like receptor signaling pathway;ko04921//Oxytocin signaling pathway	K04977;K04977	GO:0005764//lysosome;GO:0005765//lysosomal membrane;GO:0005886//plasma membrane;GO:0005887//integral component of plasma membrane;GO:0016020//membrane;GO:0016021//integral component of membrane;GO:0030659//cytoplasmic vesicle membrane	GO:0005216//ion channel activity;GO:0005261//cation channel activity;GO:0005384//manganese ion transmembrane transporter activity;GO:0005509//calcium ion binding;GO:0015278//calcium-release channel activity;GO:0047631//ADP-ribose diphosphatase activity;GO:0072571//mono-ADP-D-ribose binding;GO:0099604//ligand-gated calcium channel activity	GO:0001659//temperature homeostasis;GO:0002407//dendritic cell chemotaxis;GO:0006811//ion transport;GO:0006812//cation transport;GO:0006828//manganese ion transport;GO:0006979//response to oxidative stress;GO:0009408//response to heat;GO:0014074//response to purine-containing compound;GO:0033194//response to hydroperoxide;GO:0034220//ion transmembrane transport;GO:0035584//calcium-mediated signal…
ENSGALG00000016498	9	2	7	3	1	4	29	28	101	30	84	23	0.26	0.08	0.24	0.14	0.03	0.11	0.91	0.94	2.78	0.99	3.14	1.06	0.143333	1.63667	3.5133	3.5868e-11	2.41806e-09	MFSD2B	major facilitator superfamily domain containing 2B [Source:NCBI gene;Acc:428656]	-	-	-	-	GO:0005887//integral component of plasma membrane;GO:0016021//integral component of membrane	GO:0015293//symporter activity;GO:0046624//sphingolipid transporter activity	GO:0006869//lipid transport;GO:0008643//carbohydrate transport
MSTRG.27710	0	0	0	0	0	0	15	15	24	16	9	5	0	0	0	0	0	0	0.35	0.37	0.49	0.39	0.25	0.17	0.001	0.336667	8.3952	3.6506e-11	2.45404e-09	--	-	-	-	-	-	-	-	-
ENSGALG00000005204	315	85	264	129	223	222	502	440	599	465	432	285	9.56	3.75	9.54	6.33	6.3	6.54	16.63	15.62	17.43	16.2	17.04	13.9	7.00333	16.1367	1.2042	3.90486e-11	2.60265e-09	GSTT1	glutathione S-transferase theta 1-like [Source:NCBI gene;Acc:769847]	Metabolism;Human Diseases;Human Diseases;Human Diseases;Human Diseases;Human Diseases;Organismal Systems;Human Diseases;Metabolism;Metabolism;Metabolism;Metabolism;Human Diseases	Global and overview maps;Cancer: overview;Cancer: overview;Cancer: overview;Cancer: specific types;Cardiovascular disease;Aging;Drug resistance: antineoplastic;Xenobiotics biodegradation and metabolism;Metabolism of other amino acids;Xenobiotics biodegradation and metabolism;Xenobiotics biodegradation and metabolism;Cancer: overview	ko01100//Metabolic pathways;ko05200//Pathways in cancer;ko05208//Chemical carcinogenesis - reactive oxygen species;ko05207//Chemical carcinogenesis - receptor activation;ko05225//Hepatocellular carcinoma;ko05418//Fluid shear stress and atherosclerosis;ko04212//Longevity regulating pathway - worm;ko01524//Platinum drug resistance;ko00983//Drug metabolism - other enzymes;ko00480//Glutathione metabo…	K00799;K00799;K00799;K00799;K00799;K00799;K00799;K00799;K00799;K00799;K00799;K00799;K00799	-	GO:0005515//protein binding	GO:0006749//glutathione metabolic process
ENSGALG00000005401	131	53	140	116	188	315	433	299	640	409	402	336	3.45	2.03	4.39	4.94	4.6	8.04	12.44	9.2	16.15	12.35	13.75	14.21	4.575	13.0167	1.5085	4.59995e-11	3.03158e-09	WNT9A	Wnt family member 9A [Source:NCBI gene;Acc:395829]	Human Diseases;Human Diseases;Human Diseases;Human Diseases;Human Diseases;Human Diseases;Environmental Information Processing;Environmental Information Processing;Environmental Information Processing;Human Diseases;Human Diseases;Human Diseases;Cellular Processes;Organismal Systems;Human Diseases	Cancer: overview;Neurodegenerative disease;Infectious disease: viral;Neurodegenerative disease;Cancer: overview;Cancer: specific types;Signal transduction;Signal transduction;Signal transduction;Endocrine and metabolic disease;Cancer: specific types;Cancer: specific types;Cellular community - eukaryotes;Endocrine system;Cancer: specific types	ko05200//Pathways in cancer;ko05022//Pathways of neurodegeneration - multiple diseases;ko05165//Human papillomavirus infection;ko05010//Alzheimer disease;ko05205//Proteoglycans in cancer;ko05225//Hepatocellular carcinoma;ko04310//Wnt signaling pathway;ko04390//Hippo signaling pathway;ko04150//mTOR signaling pathway;ko04934//Cushing syndrome;ko05226//Gastric cancer;ko05224//Breast cancer;ko04550//…	K01064;K01064;K01064;K01064;K01064;K01064;K01064;K01064;K01064;K01064;K01064;K01064;K01064;K01064;K01064	GO:0005576//extracellular region	GO:0005102//receptor binding;GO:0048018//receptor agonist activity	GO:0007275//multicellular organism development;GO:0008285//negative regulation of cell proliferation;GO:0016055//Wnt signaling pathway;GO:0060070//canonical Wnt signaling pathway
MSTRG.9913	4	6	9	8	25	20	46	92	47	47	72	39	0.04	0.1	0.12	0.14	0.26	0.21	0.55	1.18	0.49	0.59	1.03	0.69	0.145	0.755	2.3804	4.74605e-11	3.11045e-09	--	-	-	-	-	-	-	-	-
MSTRG.25716	26	8	25	41	103	129	0	4	1	0	3	1	0.27	0.12	0.31	0.68	0.99	1.29	0	0.05	0.01	0	0.04	0.02	0.61	0.02	-4.9307	4.86647e-11	3.18051e-09	--	GFU89680.1 histone-lysine N-methyltransferase SETMAR [Trichonephila clavipes]	-	-	-	-	-	-	-
MSTRG.29778	87	36	92	105	235	152	8	25	8	10	22	23	0.81	0.49	1.02	1.58	2.03	1.37	0.08	0.27	0.07	0.11	0.27	0.34	1.21667	0.19	-2.6789	5.87301e-11	3.78576e-09	--	XP_052661100.1 cytoskeleton-associated protein 5-like [Harpia harpyja]	-	-	-	-	-	-	-
ENSGALG00000009266	35	22	6	54	78	107	4	0	2	1	3	2	0.54	0.49	0.11	1.35	1.12	1.6	0.07	0	0.03	0.02	0.06	0.05	0.868333	0.0383333	-4.5016	5.92477e-11	3.80869e-09	FGA	fibrinogen alpha chain [Source:NCBI gene;Acc:396307]	Human Diseases;Organismal Systems;Organismal Systems;Organismal Systems	Infectious disease: viral;Immune system;Immune system;Immune system	ko05171//Coronavirus disease - COVID-19;ko04613//Neutrophil extracellular trap formation;ko04611//Platelet activation;ko04610//Complement and coagulation cascades	K03903;K03903;K03903;K03903	GO:0005577//fibrinogen complex;GO:0005938//cell cortex;GO:0045202//synapse	GO:0005102//receptor binding	GO:0007596//blood coagulation;GO:0030168//platelet activation;GO:0051258//protein polymerization
ENSGALG00000048325	85	59	62	28	46	58	128	141	165	133	131	101	1.86	1.88	1.62	1	0.94	1.22	3.01	3.6	3.43	3.35	3.73	3.52	1.42	3.44	1.2765	6.48261e-11	4.12224e-09	GBP	guanylate binding protein [Source:NCBI gene;Acc:395366]	Organismal Systems	Immune system	ko04621//NOD-like receptor signaling pathway	K20899	-	GO:0003924//GTPase activity;GO:0005525//GTP binding	-
MSTRG.8179	45	21	15	99	204	87	2	6	1	4	6	6	0.8	0.54	0.32	2.84	3.36	1.5	0.04	0.12	0.02	0.08	0.14	0.17	1.56	0.095	-4.0375	7.21435e-11	4.51434e-09	--	-	-	-	-	-	-	-	-
MSTRG.20260	46	9	40	24	46	20	1	0	1	1	3	4	0.42	0.12	0.43	0.35	0.39	0.18	0.01	0	0.01	0.01	0.04	0.05	0.315	0.02	-3.9773	8.10329e-11	5.0123e-09	--	-	-	-	-	-	-	-	-
ENSGALG00000005077	103	73	83	41	58	93	135	163	255	246	211	140	0.64	0.64	0.58	0.39	0.34	0.54	0.87	1.14	1.53	1.74	1.71	1.41	0.521667	1.4	1.4242	9.24444e-11	5.66415e-09	F8	coagulation factor VIII [Source:NCBI gene;Acc:422199]	-	-	-	-	-	GO:0005507//copper ion binding;GO:0016491//oxidoreductase activity	-
MSTRG.5674	24	3	32	0	5	3	290	249	267	246	205	184	0.35	0.08	0.49	0	0.08	0.06	3.86	3.65	3.41	3.52	3.3	3.62	0.176667	3.56	4.3328	1.05307e-10	6.40222e-09	--	XP_040513495.1 uncharacterized protein LOC121109025 isoform X2 [Gallus gallus]	-	-	-	-	-	-	-
MSTRG.8747	37	20	36	64	159	76	0	6	1	6	4	8	0.6	0.47	0.7	1.68	2.4	1.2	0	0.11	0.02	0.11	0.08	0.21	1.175	0.0883333	-3.7336	1.09177e-10	6.58643e-09	--	-	-	-	-	-	-	-	-
MSTRG.19249	32	11	32	50	114	63	3	4	0	2	2	7	0.31	0.23	0.32	0.64	0.84	0.48	0.03	0.05	0	0.02	0.04	0.12	0.47	0.0433333	-3.4391	1.19151e-10	7.07928e-09	--	-	-	-	-	-	-	-	-
ENSGALG00000026152	575	415	393	172	338	370	803	840	1113	1046	922	703	12.54	13.16	10.21	6.06	6.86	7.83	19.13	21.44	23.29	26.18	26.15	24.66	9.44333	23.475	1.3138	1.28405e-10	7.57171e-09	GBP2	guanylate-binding protein 4-like [Source:NCBI gene;Acc:415922]	Organismal Systems	Immune system	ko04621//NOD-like receptor signaling pathway	K20899	-	GO:0003924//GTPase activity;GO:0005525//GTP binding	-
MSTRG.13096	3	3	2	0	0	0	29	23	26	31	16	9	0.21	0.27	0.15	0	0	0	1.99	1.65	1.56	2.21	1.32	0.93	0.105	1.61	3.9386	1.33041e-10	7.80597e-09	--	-	-	-	-	-	-	-	-
ENSGALG00000052853	2	1	0	5	6	7	19	21	25	28	30	19	0.04	0.03	0	0.17	0.11	0.14	0.43	0.5	0.49	0.66	0.78	0.63	0.0816667	0.581667	2.8324	1.3483e-10	7.89123e-09	--	XP_010725873.2 IgGFc-binding protein-like [Meleagris gallopavo]	-	-	-	-	-	-	-
MSTRG.6638	0	1	0	0	0	0	7	31	11	18	17	26	0	0.07	0	0	0	0	0.35	1.66	0.48	0.95	1.01	1.92	0.0116667	1.06167	6.5078	1.819e-10	1.05154e-08	--	-	-	-	-	-	-	-	-
ENSGALG00000050611	1960	1510	1266	660	896	1189	3622	2749	4691	3796	3469	2321	40.51	45.38	31.15	22.08	17.23	23.84	81.7	66.46	92.95	89.98	93.16	77.07	30.0317	83.5533	1.4762	1.92038e-10	1.10202e-08	gag-pol	AGL81188.1 gag and reverse transcriptase polyprotein precursor [Gallus gallus]	-	-	-	-	-	GO:0003676//nucleic acid binding;GO:0003677//DNA binding;GO:0003964//RNA-directed DNA polymerase activity;GO:0004518//nuclease activity;GO:0004519//endonuclease activity;GO:0004523//RNA-DNA hybrid ribonuclease activity;GO:0008270//zinc ion binding;GO:0016740//transferase activity;GO:0016779//nucleotidyltransferase activity;GO:0016787//hydrolase activity;GO:0035613//RNA stem-loop binding;GO:004687…	GO:0006278//RNA-dependent DNA replication;GO:0015074//DNA integration;GO:0044260//cellular macromolecule metabolic process;GO:0090305//nucleic acid phosphodiester bond hydrolysis;GO:0090502//RNA phosphodiester bond hydrolysis, endonucleolytic
ENSGALG00000053164	2857	2220	1583	1091	1721	1887	4490	3428	6035	4737	4611	3324	59.02	66.69	38.93	36.45	33.1	37.83	101.29	82.87	119.58	112.27	123.83	110.41	45.3367	108.375	1.2573	2.11074e-10	1.19955e-08	gag-pol	AGL81188.1 gag and reverse transcriptase polyprotein precursor [Gallus gallus]	-	-	-	-	-	GO:0003676//nucleic acid binding;GO:0003677//DNA binding;GO:0003964//RNA-directed DNA polymerase activity;GO:0004518//nuclease activity;GO:0004519//endonuclease activity;GO:0004523//RNA-DNA hybrid ribonuclease activity;GO:0008270//zinc ion binding;GO:0016740//transferase activity;GO:0016779//nucleotidyltransferase activity;GO:0016787//hydrolase activity;GO:0035613//RNA stem-loop binding;GO:004687…	GO:0006278//RNA-dependent DNA replication;GO:0015074//DNA integration;GO:0044260//cellular macromolecule metabolic process;GO:0090305//nucleic acid phosphodiester bond hydrolysis;GO:0090502//RNA phosphodiester bond hydrolysis, endonucleolytic
ENSGALG00000015453	45	28	27	8	19	40	118	109	135	112	67	49	0.57	0.52	0.41	0.16	0.22	0.49	1.63	1.62	1.64	1.63	1.1	1	0.395	1.43667	1.8628	2.17003e-10	1.23028e-08	STYXL2	dual specificity phosphatase 27 (putative) [Source:NCBI gene;Acc:418444]	-	-	-	-	-	GO:0008138//protein tyrosine/serine/threonine phosphatase activity;GO:0016791//phosphatase activity	GO:0006470//protein dephosphorylation;GO:0016311//dephosphorylation
ENSGALG00000052387	1418	788	1333	193	307	318	75	64	117	87	87	43	20.06	16.2	22.46	4.41	4.05	4.37	1.15	1.05	1.59	1.41	1.59	0.97	11.925	1.29333	-3.2048	2.40342e-10	1.34945e-08	pol	XP_014810274.1 PREDICTED: uncharacterized protein LOC106895380 [Calidris pugnax]	-	-	-	-	-	GO:0003676//nucleic acid binding;GO:0004523//RNA-DNA hybrid ribonuclease activity	GO:0015074//DNA integration;GO:0044260//cellular macromolecule metabolic process;GO:0090502//RNA phosphodiester bond hydrolysis, endonucleolytic
MSTRG.30842	308	169	285	96	140	169	613	658	668	527	473	324	11.32	9.03	12.47	5.7	4.8	6.03	24.63	28.31	23.56	22.24	22.63	19.14	8.225	23.4183	1.5096	2.58016e-10	1.43366e-08	gag	XP_040511191.1 uncharacterized protein LOC121108213 [Gallus gallus]	-	-	-	-	-	-	-
MSTRG.31085	6027	5252	3825	2400	3738	4323	11914	8318	12612	11109	10093	6887	48.36	60.96	36.61	30.82	27.56	33.31	103.78	77.77	96.61	101.6	104.7	88.64	39.6033	95.5167	1.2701	2.75343e-10	1.51716e-08	ERVK-18	AGL81185.1 gag and reverse transcriptase polyprotein precursor [Gallus gallus]	-	-	-	-	-	-	-
ENSGALG00000048920	47	4	58	71	99	141	5	5	6	5	5	8	1.39	0.19	2.02	3.39	2.69	4	0.15	0.18	0.17	0.18	0.18	0.39	2.28	0.208333	-3.4521	2.98228e-10	1.63842e-08	--	uncharacterized LOC107051510 [Source:NCBI gene;Acc:107051510]	-	-	-	-	-	-	-
MSTRG.6365	181	79	153	63	134	117	239	282	266	248	200	176	4.51	2.86	4.54	2.54	3.11	2.83	6.51	8.22	6.36	7.09	6.48	7.05	3.39833	6.95167	1.0325	2.99496e-10	1.63873e-08	--	XP_042731778.1 uncharacterized protein LOC122182496 isoform X2 [Lagopus leucura]	-	-	-	-	-	-	-
ENSGALG00000027484	183	114	148	45	87	91	364	327	351	332	322	220	10.88	9.9	10.49	4.24	4.73	5.23	23.83	22.9	20.06	22.81	25.04	21.22	7.57833	22.6433	1.5791	3.07918e-10	1.6809e-08	C20orf85	chromosome 20 open reading frame, human C20orf85 [Source:NCBI gene;Acc:419321]	-	-	-	-	-	-	-
MSTRG.5690	88	64	39	20	40	26	173	162	257	199	152	121	4.05	4.29	2.15	1.51	1.7	1.16	8.68	8.71	11.33	10.49	9.08	8.96	2.47667	9.54167	1.9458	3.16442e-10	1.71946e-08	--	AAS77858.1 thyroid hormone responsive spot 14 beta 2 [Gallus gallus]	-	-	-	-	-	-	-
ENSGALG00000040120	31	18	22	17	30	32	47	57	55	84	69	50	1.47	1.3	1.25	1.26	1.35	1.51	2.5	3.28	2.54	4.7	4.32	3.84	1.35667	3.53	1.3796	3.25301e-10	1.76352e-08	GLYATL3	glycine N-acyltransferase-like protein 3 [Source:NCBI gene;Acc:107049269]	-	-	-	-	GO:0005739//mitochondrion	GO:0008080//N-acetyltransferase activity;GO:0047961//glycine N-acyltransferase activity	-
MSTRG.23551	18	15	12	40	69	27	2	1	0	1	2	0	0.33	0.39	0.26	1.17	1.16	0.47	0.04	0.02	0	0.02	0.05	0	0.63	0.0216667	-4.8618	3.28358e-10	1.776e-08	--	-	-	-	-	-	-	-	-
MSTRG.25859	22	16	16	10	14	21	59	42	58	52	50	23	0.09	0.09	0.08	0.07	0.05	0.08	0.26	0.2	0.22	0.24	0.26	0.15	0.0766667	0.221667	1.5317	3.34952e-10	1.80751e-08	--	XP_047915729.1 uncharacterized protein LOC106038767 [Anser cygnoides]	-	-	-	-	-	-	-
MSTRG.26508	20	3	9	11	22	28	0	0	0	0	0	0	1.78	0.41	0.93	1.63	1.78	2.42	0	0	0	0	0	0	1.49167	0.001	-10.5427	3.62047e-10	1.94481e-08	--	POI24913.1 hypothetical protein CIB84_011337, partial [Bambusicola thoracicus]	-	-	-	-	-	-	-
ENSGALG00000009400	76	60	79	54	118	88	30	37	38	30	31	37	1.18	1.35	1.45	1.35	1.7	1.32	0.51	0.67	0.56	0.53	0.62	0.92	1.39167	0.635	-1.132	3.64079e-10	1.95127e-08	SLC8A3	solute carrier family 8 member A3 [Source:NCBI gene;Acc:395759]	Environmental Information Processing;Human Diseases;Environmental Information Processing;Organismal Systems;Organismal Systems;Environmental Information Processing;Human Diseases;Organismal Systems;Organismal Systems;Human Diseases;Organismal Systems;Organismal Systems	Signal transduction;Cardiovascular disease;Signal transduction;Sensory system;Circulatory system;Signal transduction;Cardiovascular disease;Digestive system;Circulatory system;Cardiovascular disease;Excretory system;Digestive system	ko04020//Calcium signaling pathway;ko05414//Dilated cardiomyopathy;ko04022//cGMP-PKG signaling pathway;ko04740//Olfactory transduction;ko04261//Adrenergic signaling in cardiomyocytes;ko04371//Apelin signaling pathway;ko05410//Hypertrophic cardiomyopathy;ko04974//Protein digestion and absorption;ko04260//Cardiac muscle contraction;ko05412//Arrhythmogenic right ventricular cardiomyopathy;ko04961//E…	K05849;K05849;K05849;K05849;K05849;K05849;K05849;K05849;K05849;K05849;K05849;K05849	GO:0005741//mitochondrial outer membrane;GO:0005789//endoplasmic reticulum membrane;GO:0005887//integral component of plasma membrane;GO:0014069//postsynaptic density;GO:0016020//membrane;GO:0016021//integral component of membrane;GO:0031226//intrinsic component of plasma membrane;GO:0031594//neuromuscular junction;GO:0042383//sarcolemma;GO:0043679//axon terminus;GO:0045202//synapse;GO:0048471//p…	GO:0005432//calcium:sodium antiporter activity;GO:0015368//calcium:cation antiporter activity;GO:0099580//ion antiporter activity involved in regulation of postsynaptic membrane potential	GO:0002244//hematopoietic progenitor cell differentiation;GO:0006816//calcium ion transport;GO:0006851//mitochondrial calcium ion transport;GO:0006874//cellular calcium ion homeostasis;GO:0007154//cell communication;GO:0007611//learning or memory;GO:0007612//learning;GO:0007613//memory;GO:0014819//regulation of skeletal muscle contraction;GO:0030001//metal ion transport;GO:0035725//sodium ion tra…
MSTRG.4933	83	102	50	50	81	92	177	187	272	275	194	115	2.22	3.97	1.61	2.17	2.01	2.4	5.18	5.86	7	8.44	6.76	4.94	2.39667	6.36333	1.4088	3.9513e-10	2.10331e-08	gag-pro-pol	XP_021259922.1 LOW QUALITY PROTEIN: uncharacterized protein LOC110402288 [Numida meleagris]	-	-	-	-	-	-	-
ENSGALG00000048625	70	108	53	56	123	130	16	25	36	30	17	7	0.85	1.91	0.77	1.1	1.39	1.54	0.21	0.36	0.42	0.42	0.27	0.14	1.26	0.303333	-2.0544	4.20017e-10	2.22071e-08	Wrap53	XP_029862638.1 telomerase Cajal body protein 1 [Aquila chrysaetos chrysaetos]	-	-	-	-	GO:0015030//Cajal body	GO:0003723//RNA binding	GO:0030576//Cajal body organization
ENSGALG00000031094	72	43	60	28	67	52	92	87	179	147	122	97	1.67	1.45	1.65	1.05	1.44	1.17	2.32	2.35	3.97	3.9	3.67	3.61	1.405	3.30333	1.2334	4.39191e-10	2.31688e-08	EDA2R	ectodysplasin A2 receptor [Source:NCBI gene;Acc:422166]	Environmental Information Processing;Environmental Information Processing	Signaling molecules and interaction;Signal transduction	ko04060//Cytokine-cytokine receptor interaction;ko04064//NF-kappa B signaling pathway	K05163;K05163	GO:0005887//integral component of plasma membrane	GO:0005031//tumor necrosis factor-activated receptor activity;GO:0005515//protein binding	GO:0033209//tumor necrosis factor-mediated signaling pathway
ENSGALG00000032184	3775	1895	1942	1644	1776	4697	6817	5373	9048	5987	5617	3657	56.05	40.68	34.18	40.06	24.41	67.4	109.99	92.51	128.05	101.28	108.5	87.4	43.7967	104.622	1.2563	6.20236e-10	3.2002e-08	CSPG5	chondroitin sulfate proteoglycan 5 [Source:NCBI gene;Acc:395466]	-	-	-	-	-	-	GO:0007399//nervous system development
ENSGALG00000039990	918	391	601	922	1460	2028	169	195	297	435	342	178	6.38	3.88	5.13	10.14	9.3	13.14	1.2	1.55	2.03	3.37	3.07	2.1	7.995	2.22	-1.8485	6.51106e-10	3.34481e-08	TNC	tenascin C [Source:NCBI gene;Acc:396440]	Environmental Information Processing;Human Diseases;Cellular Processes;Human Diseases;Environmental Information Processing	Signal transduction;Infectious disease: viral;Cellular community - eukaryotes;Cancer: overview;Signaling molecules and interaction	ko04151//PI3K-Akt signaling pathway;ko05165//Human papillomavirus infection;ko04510//Focal adhesion;ko05206//MicroRNAs in cancer;ko04512//ECM-receptor interaction	K06252;K06252;K06252;K06252;K06252	GO:0005576//extracellular region;GO:0005604//basement membrane;GO:0005614//interstitial matrix	GO:0005515//protein binding;GO:0045545//syndecan binding	GO:0001558//regulation of cell growth;GO:0002009//morphogenesis of an epithelium;GO:0007155//cell adhesion;GO:0007528//neuromuscular junction development;GO:0008284//positive regulation of cell proliferation;GO:0009611//response to wounding;GO:0010628//positive regulation of gene expression;GO:0014012//peripheral nervous system axon regeneration;GO:0030155//regulation of cell adhesion;GO:0042127/…
MSTRG.26057	18	5	22	46	67	37	1	3	2	1	2	1	0.46	0.17	0.72	1.75	1.47	0.85	0.03	0.08	0.05	0.03	0.06	0.04	0.903333	0.0483333	-4.2242	7.3976e-10	3.75109e-08	--	-	-	-	-	-	-	-	-
ENSGALG00000031754	125	81	67	78	87	120	33	31	49	43	42	26	1.67	1.57	1.06	1.68	1.08	1.55	0.48	0.48	0.63	0.66	0.73	0.56	1.435	0.59	-1.2823	7.84502e-10	3.93556e-08	KCNG2	potassium voltage-gated channel modifier subfamily G member 2 [Source:NCBI gene;Acc:395902]	-	-	-	-	GO:0008076//voltage-gated potassium channel complex;GO:0016020//membrane;GO:0016021//integral component of membrane	GO:0005216//ion channel activity;GO:0005244//voltage-gated ion channel activity;GO:0005249//voltage-gated potassium channel activity;GO:0005267//potassium channel activity;GO:0005515//protein binding	GO:0006811//ion transport;GO:0006813//potassium ion transport;GO:0034765//regulation of ion transmembrane transport;GO:0051260//protein homooligomerization;GO:0055085//transmembrane transport;GO:0071805//potassium ion transmembrane transport
MSTRG.21626	51	4	40	424	572	675	4	2	3	5	8	7	0.29	0.03	0.27	3.87	3	3.69	0.03	0.02	0.02	0.03	0.06	0.06	1.85833	0.0366667	-5.6634	8.29559e-10	4.13514e-08	--	XP_052529297.1 uncharacterized protein LOC128076048 isoform X1 [Tympanuchus pallidicinctus]	-	-	-	-	-	-	-
ENSGALG00000051660	16	12	16	9	11	12	32	45	58	44	29	25	0.22	0.24	0.26	0.2	0.14	0.16	0.48	0.72	0.76	0.69	0.51	0.55	0.203333	0.618333	1.6045	9.62889e-10	4.73951e-08	ATP6V1B2	V-type proton ATPase subunit B, kidney isoform-like [Source:NCBI gene;Acc:107049680]	Metabolism;Human Diseases;Cellular Processes;Human Diseases;Environmental Information Processing;Metabolism;Organismal Systems;Human Diseases;Human Diseases;Organismal Systems	Global and overview maps;Infectious disease: viral;Transport and catabolism;Immune disease;Signal transduction;Energy metabolism;Nervous system;Infectious disease: bacterial;Infectious disease: bacterial;Excretory system	ko01100//Metabolic pathways;ko05165//Human papillomavirus infection;ko04145//Phagosome;ko05323//Rheumatoid arthritis;ko04150//mTOR signaling pathway;ko00190//Oxidative phosphorylation;ko04721//Synaptic vesicle cycle;ko05120//Epithelial cell signaling in Helicobacter pylori infection;ko05110//Vibrio cholerae infection;ko04966//Collecting duct acid secretion	K02147;K02147;K02147;K02147;K02147;K02147;K02147;K02147;K02147;K02147	GO:0016020//membrane;GO:0016021//integral component of membrane	GO:0005524//ATP binding	GO:0006811//ion transport
MSTRG.5470	104	93	85	61	91	99	243	196	242	206	127	110	0.88	1.14	0.85	0.83	0.71	0.81	2.23	1.93	1.96	1.99	1.39	1.49	0.87	1.83167	1.0741	1.03073e-09	5.03132e-08	--	KFO87955.1 hypothetical protein N320_07842, partial [Buceros rhinoceros silvestris]	-	-	-	-	-	-	-
ENSGALG00000053173	345	299	94	151	228	275	23	26	50	22	47	0	4.54	5.72	1.47	3.22	2.8	3.52	0.33	0.4	0.63	0.34	0.81	0	3.545	0.418333	-3.0831	1.05323e-09	5.09505e-08	pol	XP_028649172.1 uncharacterized protein LOC114645493 [Erpetoichthys calabaricus]	-	-	-	-	-	GO:0003676//nucleic acid binding;GO:0003723//RNA binding;GO:0003887//DNA-directed DNA polymerase activity;GO:0004190//aspartic-type endopeptidase activity;GO:0004523//RNA-DNA hybrid ribonuclease activity;GO:0016787//hydrolase activity	GO:0006310//DNA recombination;GO:0006508//proteolysis;GO:0015074//DNA integration;GO:0044260//cellular macromolecule metabolic process;GO:0046718//viral entry into host cell;GO:0071897//DNA biosynthetic process;GO:0090502//RNA phosphodiester bond hydrolysis, endonucleolytic
ENSGALG00000049474	58	61	50	25	70	88	127	140	123	110	120	92	0.83	1.25	0.84	0.58	0.93	1.21	1.97	2.32	1.67	1.78	2.21	2.09	0.94	2.00667	1.0941	1.15389e-09	5.55189e-08	pol	XP_014810274.1 PREDICTED: uncharacterized protein LOC106895380 [Calidris pugnax]	-	-	-	-	-	GO:0003676//nucleic acid binding;GO:0004523//RNA-DNA hybrid ribonuclease activity	GO:0015074//DNA integration;GO:0044260//cellular macromolecule metabolic process;GO:0090502//RNA phosphodiester bond hydrolysis, endonucleolytic
ENSGALG00000017216	188	32	40	37	18	122	402	296	621	331	557	210	4.8	1.19	1.22	1.53	0.43	3.02	11.21	8.84	15.21	9.7	18.49	8.62	2.03167	12.0117	2.5637	1.21615e-09	5.81575e-08	SLC5A7	high affinity choline transporter 1-like [Source:NCBI gene;Acc:428094]	Organismal Systems;Human Diseases	Nervous system;Cancer: overview	ko04725//Cholinergic synapse;ko05231//Choline metabolism in cancer	K14387;K14387	GO:0016020//membrane	GO:0022857//transmembrane transporter activity	GO:0055085//transmembrane transport
ENSGALG00000015167	263	99	147	297	296	487	75	79	90	86	80	71	1.26	0.69	0.85	2.33	1.32	2.26	0.39	0.44	0.42	0.47	0.5	0.55	1.45167	0.461667	-1.6528	1.2504e-09	5.96743e-08	PRUNE2	prune homolog 2 [Source:NCBI gene;Acc:768768]	-	-	-	-	GO:0005654//nucleoplasm;GO:0005730//nucleolus;GO:0005737//cytoplasm;GO:0005794//Golgi apparatus;GO:0005829//cytosol	GO:0016462//pyrophosphatase activity	-
MSTRG.18067	63	18	66	74	169	79	7	13	9	4	10	19	0.72	0.3	0.9	1.37	1.8	0.88	0.09	0.17	0.1	0.05	0.15	0.35	0.995	0.151667	-2.7138	1.34046e-09	6.35853e-08	--	XP_048796730.1 transmembrane protein 170B isoform X1 [Lagopus muta]	-	-	-	-	-	-	-
MSTRG.20601	6	41	14	35	79	27	1	0	1	2	0	1	0.36	3.67	1.04	3.48	4.52	1.61	0.08	0	0.07	0.16	0	0.11	2.44667	0.07	-5.1273	1.37348e-09	6.48898e-08	--	XP_031408122.1 uncharacterized protein LOC104910013 [Meleagris gallopavo]	-	-	-	-	-	-	-
MSTRG.18819	59	5	48	66	153	60	1	10	1	5	3	4	2.07	0.25	2	3.74	4.99	2.04	0.04	0.41	0.03	0.2	0.14	0.23	2.515	0.175	-3.8451	1.38268e-09	6.51938e-08	--	-	-	-	-	-	-	-	-
ENSGALG00000048432	113	88	105	49	107	128	240	165	291	211	202	104	3.06	3.49	3.4	2.17	2.7	3.38	7.13	5.25	7.58	6.58	7.14	4.56	3.03333	6.37333	1.0711	1.62176e-09	7.52601e-08	--	XP_021238701.1 uncharacterized protein LOC110391220 [Numida meleagris]	-	-	-	-	-	-	-
MSTRG.9175	21	14	24	7	21	18	60	37	51	47	54	31	0.22	0.21	0.3	0.12	0.2	0.18	0.68	0.45	0.51	0.56	0.73	0.52	0.205	0.575	1.4879	1.73291e-09	8.00104e-08	--	-	-	-	-	-	-	-	-
MSTRG.21275	6902	6113	4410	3131	5260	5812	12194	9106	14111	11910	10684	6609	313.87	404.22	238.77	230.33	222.67	256.49	605.45	484.48	615.49	621.37	631.5	483.1	277.725	573.565	1.0463	1.92245e-09	8.74882e-08	ev-2	XP_046783525.1 uncharacterized protein LOC124418174 [Gallus gallus]	-	-	-	-	-	-	-
ENSGALG00000049810	90	99	47	32	48	55	6	1	11	11	15	2	3.58	5.74	2.23	2.05	1.76	2.14	0.26	0.06	0.41	0.51	0.77	0.11	2.91667	0.353333	-3.0452	2.0455e-09	9.23732e-08	ERVK-8	RMB99531.1 hypothetical protein DUI87_24268 [Hirundo rustica rustica]	-	-	-	-	-	GO:0003964//RNA-directed DNA polymerase activity;GO:0035613//RNA stem-loop binding	GO:0006278//RNA-dependent DNA replication
ENSGALG00000001130	1123	839	1393	1109	2281	1690	411	656	693	592	777	572	15.15	16.45	22.37	24.2	28.64	22.12	6.05	10.35	8.97	9.16	13.62	12.4	21.4883	10.0917	-1.0904	2.13119e-09	9.60587e-08	GALNT17	Williams-Beuren syndrome chromosome region 17 [Source:NCBI gene;Acc:417480]	Metabolism;Metabolism;Metabolism	Global and overview maps;Glycan biosynthesis and metabolism;Glycan biosynthesis and metabolism	ko01100//Metabolic pathways;ko00514//Other types of O-glycan biosynthesis;ko00512//Mucin type O-glycan biosynthesis	K00710;K00710;K00710	-	-	-
ENSGALG00000032937	70	37	28	81	167	104	8	16	11	23	4	13	1.01	0.76	0.5	1.86	2.17	1.44	0.13	0.27	0.16	0.37	0.07	0.29	1.29	0.215	-2.585	2.15036e-09	9.66258e-08	DLGAP2	DLG associated protein 2 [Source:NCBI gene;Acc:421903]	-	-	-	-	-	-	GO:0007270//neuron-neuron synaptic transmission;GO:0023052//signaling
MSTRG.24459	47	22	31	13	18	31	103	84	114	103	50	46	0.79	0.53	0.62	0.35	0.28	0.5	1.88	1.64	1.83	1.97	1.09	1.24	0.511667	1.60833	1.6523	2.15199e-09	9.66258e-08	--	XP_001234832.4 multiple epidermal growth factor-like domains protein 9 [Gallus gallus]	-	-	-	-	-	-	-
MSTRG.19557	99	36	77	106	271	164	10	28	12	16	27	29	0.68	0.36	0.63	1.18	1.74	1.1	0.08	0.23	0.08	0.13	0.24	0.32	0.948333	0.18	-2.3974	2.22337e-09	9.94514e-08	--	-	-	-	-	-	-	-	-
MSTRG.8448	55	17	39	125	265	115	7	8	8	9	11	17	0.67	0.28	0.59	2.39	2.98	1.42	0.12	0.11	0.09	0.11	0.16	0.32	1.38833	0.151667	-3.1944	2.31151e-09	1.02785e-07	--	-	-	-	-	-	-	-	-
MSTRG.26315	18	7	25	9	14	16	33	44	51	51	37	38	0.19	0.11	0.32	0.16	0.14	0.17	0.39	0.55	0.52	0.63	0.52	0.65	0.181667	0.543333	1.5805	2.31537e-09	1.02785e-07	--	XP_042751148.1 androglobin [Lagopus leucura]	-	-	-	-	-	-	-
ENSGALG00000034806	21	13	17	12	18	29	29	48	56	71	56	45	0.51	0.45	0.49	0.47	0.4	0.68	0.84	1.64	1.55	2.34	2.16	2.24	0.5	1.795	1.844	2.36175e-09	1.04254e-07	slc7a6	solute carrier family 7 member 7 [Source:NCBI gene;Acc:420216]	-	-	-	-	GO:0016020//membrane	GO:0022857//transmembrane transporter activity	GO:0055085//transmembrane transport
ENSGALG00000002461	154	126	125	127	263	263	64	87	75	75	91	72	5.36	6.38	5.18	7.15	8.52	8.88	2.43	3.54	2.5	3	4.12	4.03	6.91167	3.27	-1.0797	2.47553e-09	1.08868e-07	MMP17	XP_015131123.1 matrix metalloproteinase-17 [Gallus gallus]	Organismal Systems	Endocrine system	ko04928//Parathyroid hormone synthesis, secretion and action	K07997	-	GO:0004222//metalloendopeptidase activity;GO:0008270//zinc ion binding	GO:0006508//proteolysis
ENSGALG00000031164	7	3	5	1	5	12	22	20	29	23	24	30	0.42	0.27	0.36	0.12	0.28	0.7	1.45	1.4	1.67	1.58	1.87	2.89	0.358333	1.81	2.3366	2.64296e-09	1.15369e-07	WFDC2	WAP four-disulfide core domain protein 2-like [Source:NCBI gene;Acc:100859272]	-	-	-	-	GO:0005576//extracellular region	GO:0004867//serine-type endopeptidase inhibitor activity;GO:0019828//aspartic-type endopeptidase inhibitor activity;GO:0030414//peptidase inhibitor activity	-
ENSGALG00000016384	19	8	10	7	4	14	37	40	54	33	33	22	0.23	0.14	0.14	0.14	0.05	0.16	0.49	0.57	0.63	0.46	0.52	0.43	0.143333	0.516667	1.8499	2.7959e-09	1.21369e-07	MYT1L	myelin transcription factor 1 like [Source:NCBI gene;Acc:421915]	-	-	-	-	GO:0005634//nucleus	GO:0001227//transcriptional repressor activity, RNA polymerase II transcription regulatory region sequence-specific binding;GO:0003700//transcription factor activity, sequence-specific DNA binding;GO:0008270//zinc ion binding	GO:0000122//negative regulation of transcription from RNA polymerase II promoter;GO:0006355//regulation of transcription, DNA-templated;GO:0006357//regulation of transcription from RNA polymerase II promoter;GO:0007399//nervous system development;GO:0030182//neuron differentiation;GO:0048663//neuron fate commitment;GO:0048665//neuron fate specification;GO:0048666//neuron development
ENSGALG00000028204	996	772	804	348	803	796	1317	1534	1988	1743	1383	958	78.38	88.34	75.33	44.3	58.82	60.78	113.15	141.23	150.05	157.36	141.46	121.19	67.6583	137.407	1.0221	2.85836e-09	1.23852e-07	GPX1	glutathione peroxidase 1 [Source:NCBI gene;Acc:100857115]	Metabolism;Human Diseases;Human Diseases;Human Diseases;Organismal Systems;Metabolism;Metabolism	Global and overview maps;Neurodegenerative disease;Neurodegenerative disease;Neurodegenerative disease;Endocrine system;Lipid metabolism;Metabolism of other amino acids	ko01100//Metabolic pathways;ko05022//Pathways of neurodegeneration - multiple diseases;ko05014//Amyotrophic lateral sclerosis;ko05016//Huntington disease;ko04918//Thyroid hormone synthesis;ko00590//Arachidonic acid metabolism;ko00480//Glutathione metabolism	K00432;K00432;K00432;K00432;K00432;K00432;K00432	GO:0005737//cytoplasm;GO:0005739//mitochondrion;GO:0005829//cytosol;GO:0097413//Lewy body	GO:0004602//glutathione peroxidase activity;GO:0017124//SH3 domain binding;GO:0047066//phospholipid-hydroperoxide glutathione peroxidase activity	GO:0006749//glutathione metabolic process;GO:0006979//response to oxidative stress;GO:0009650//UV protection;GO:0010269//response to selenium ion;GO:0019369//arachidonic acid metabolic process;GO:0019372//lipoxygenase pathway;GO:0033599//regulation of mammary gland epithelial cell proliferation;GO:0040029//regulation of gene expression, epigenetic;GO:0042542//response to hydrogen peroxide;GO:0042…
MSTRG.20542	15	29	14	10	44	55	0	4	0	1	1	2	0.29	0.81	0.32	0.31	0.79	1.03	0	0.09	0	0.02	0.03	0.06	0.591667	0.0333333	-4.1497	2.86795e-09	1.24039e-07	--	PNF28558.1 hypothetical protein B7P43_G12914 [Cryptotermes secundus]	-	-	-	-	-	-	-
ENSGALG00000028451	1172	595	993	482	1364	1312	1848	2034	2201	3254	1896	956	96.63	71.33	97.48	64.29	104.68	104.96	166.35	196.2	174.05	307.78	203.18	126.7	89.895	195.71	1.1224	3.01444e-09	1.29187e-07	MT4	metallothionein 4 [Source:NCBI gene;Acc:396212]	-	-	-	-	GO:0005634//nucleus;GO:0005737//cytoplasm	GO:0008270//zinc ion binding;GO:0046872//metal ion binding	GO:0006882//cellular zinc ion homeostasis;GO:0010273//detoxification of copper ion;GO:0032496//response to lipopolysaccharide;GO:0070555//response to interleukin-1;GO:0071276//cellular response to cadmium ion;GO:0071280//cellular response to copper ion;GO:0071294//cellular response to zinc ion
MSTRG.30435	0	0	0	0	0	0	6	20	15	9	7	6	0	0	0	0	0	0	0.94	3.14	1.97	1.38	1.17	1.26	0.001	1.64333	10.6824	3.04914e-09	1.302e-07	--	XP_015155919.1 ribonuclease H-like [Gallus gallus]	-	-	-	-	-	-	-
MSTRG.8116	53	3	53	86	195	116	8	6	6	3	8	8	0.34	0.03	0.4	0.88	1.15	0.71	0.06	0.04	0.03	0.02	0.07	0.09	0.585	0.0516667	-3.5011	3.75791e-09	1.57886e-07	--	EOA97032.1 hypothetical protein Anapl_17450, partial [Anas platyrhynchos]	-	-	-	-	-	-	-
ENSGALG00000004286	155	121	130	68	129	141	68	56	71	51	53	30	4.32	4.82	4.27	3.05	3.34	3.85	2.11	1.79	1.89	1.63	1.96	1.34	3.94167	1.78667	-1.1415	4.14915e-09	1.72269e-07	COL13A1	collagen type XIII alpha 1 chain [Source:NCBI gene;Acc:769037]	-	-	-	-	GO:0005581//collagen trimer;GO:0005615//extracellular space;GO:0005911//cell-cell junction;GO:0016020//membrane;GO:0016021//integral component of membrane;GO:0031012//extracellular matrix	GO:0005201//extracellular matrix structural constituent;GO:0008201//heparin binding	GO:0001501//skeletal system development;GO:0001763//morphogenesis of a branching structure;GO:0001958//endochondral ossification;GO:0007160//cell-matrix adhesion;GO:0030198//extracellular matrix organization;GO:0030199//collagen fibril organization;GO:0030903//notochord development;GO:0098609//cell-cell adhesion
MSTRG.22750	40	8	52	82	165	70	6	14	6	9	6	5	0.53	0.15	0.82	1.75	2.03	0.9	0.09	0.22	0.08	0.14	0.1	0.11	1.03	0.123333	-3.062	4.33987e-09	1.79452e-07	--	-	-	-	-	-	-	-	-
MSTRG.26780	82	6	96	72	164	83	410	307	358	290	318	249	2.67	0.18	3.67	3.56	4.54	2.69	13.25	10.42	9.93	9.57	12.35	11.68	2.885	11.2	1.9569	4.50261e-09	1.8553e-07	--	XP_040530935.1 uncharacterized protein LOC121111201 [Gallus gallus]	-	-	-	-	-	-	-
MSTRG.12158	104	128	71	4	8	8	1	1	1	2	1	0	1.76	3.15	1.43	0.11	0.13	0.13	0.02	0.02	0.02	0.04	0.02	0	1.11833	0.02	-5.8052	5.04275e-09	2.06341e-07	--	XP_021244117.1 uncharacterized protein LOC110394532 [Numida meleagris]	-	-	-	-	-	-	-
ENSGALG00000013846	473	222	540	300	678	502	128	216	223	215	224	181	3.06	2.09	4.16	3.15	4.08	3.15	0.9	1.64	1.38	1.59	1.88	1.89	3.28167	1.54667	-1.0853	5.10051e-09	2.08341e-07	ARFGEF3	ARFGEF family member 3 [Source:NCBI gene;Acc:421681]	-	-	-	-	-	GO:0005085//guanyl-nucleotide exchange factor activity	GO:0032012//regulation of ARF protein signal transduction
ENSGALG00000005502	123	65	68	80	112	167	51	37	47	42	35	42	2	1.54	1.32	2.11	1.7	2.64	0.91	0.7	0.73	0.78	0.74	1.1	1.885	0.826667	-1.1892	5.1566e-09	2.10268e-07	KCNG4	potassium voltage-gated channel modifier subfamily G member 4 [Source:NCBI gene;Acc:395901]	-	-	-	-	GO:0005654//nucleoplasm;GO:0005886//plasma membrane;GO:0008076//voltage-gated potassium channel complex;GO:0016020//membrane	GO:0005216//ion channel activity;GO:0005249//voltage-gated potassium channel activity;GO:0005251//delayed rectifier potassium channel activity;GO:0044325//ion channel binding	GO:0006811//ion transport;GO:0006813//potassium ion transport;GO:0051260//protein homooligomerization;GO:0055085//transmembrane transport;GO:0071805//potassium ion transmembrane transport
ENSGALG00000042454	14	12	21	20	46	15	54	81	89	54	50	46	0.38	0.48	0.69	0.86	1.16	0.37	1.61	2.62	2.22	1.58	1.8	2.04	0.656667	1.97833	1.5911	5.79436e-09	2.32248e-07	DCDC2	doublecortin domain containing 2 [Source:NCBI gene;Acc:420821]	-	-	-	-	GO:0005737//cytoplasm;GO:0005829//cytosol;GO:0005929//cilium;GO:0005930//axoneme;GO:0015630//microtubule cytoskeleton;GO:0034451//centriolar satellite;GO:0072686//mitotic spindle	-	GO:0007605//sensory perception of sound;GO:0030111//regulation of Wnt signaling pathway;GO:0035556//intracellular signal transduction;GO:0045880//positive regulation of smoothened signaling pathway;GO:0060271//cilium morphogenesis;GO:1902017//regulation of cilium assembly
ENSGALG00000051054	199	1	236	38	103	109	1	4	10	4	7	7	8.56	0.07	11.89	2.62	4.05	4.41	0.05	0.16	0.33	0.18	0.32	0.39	5.26667	0.238333	-4.4658	6.16455e-09	2.46666e-07	Mr1	class I histocompatibility antigen, F10 alpha chain-like [Source:NCBI gene;Acc:417056]	Human Diseases;Human Diseases;Cellular Processes;Human Diseases;Cellular Processes;Human Diseases;Human Diseases;Human Diseases;Human Diseases;Human Diseases;Environmental Information Processing;Cellular Processes;Human Diseases;Human Diseases;Human Diseases;Organismal Systems;Human Diseases;Human Diseases	Infectious disease: viral;Infectious disease: viral;Transport and catabolism;Infectious disease: viral;Transport and catabolism;Infectious disease: viral;Infectious disease: viral;Infectious disease: viral;Cancer: overview;Infectious disease: viral;Signaling molecules and interaction;Cell growth and death;Cardiovascular disease;Immune disease;Immune disease;Immune system;Endocrine and metabolic d…	ko05165//Human papillomavirus infection;ko05169//Epstein-Barr virus infection;ko04144//Endocytosis;ko05168//Herpes simplex virus 1 infection;ko04145//Phagosome;ko05163//Human cytomegalovirus infection;ko05166//Human T-cell leukemia virus 1 infection;ko05170//Human immunodeficiency virus 1 infection;ko05203//Viral carcinogenesis;ko05167//Kaposi sarcoma-associated herpesvirus infection;ko04514//Cel…	K06751;K06751;K06751;K06751;K06751;K06751;K06751;K06751;K06751;K06751;K06751;K06751;K06751;K06751;K06751;K06751;K06751;K06751	-	-	-
ENSGALG00000041344	67	33	54	49	77	101	100	106	261	209	177	93	1.68	1.21	1.62	1.99	1.8	2.46	2.74	3.12	6.29	6.03	5.78	3.76	1.79333	4.62	1.3652	6.55724e-09	2.61047e-07	FABP5	fatty acid binding protein 5 [Source:NCBI gene;Acc:420197]	Organismal Systems	Endocrine system	ko03320//PPAR signaling pathway	K08754	-	GO:0008289//lipid binding	-
MSTRG.30561	22	6	49	30	102	46	2	6	2	7	3	1	1.28	0.53	3.36	2.75	5.44	2.57	0.13	0.38	0.11	0.45	0.23	0.09	2.655	0.231667	-3.5186	6.93416e-09	2.74658e-07	--	XP_046760567.1 uncharacterized protein LOC101748894 isoform X3 [Gallus gallus]	-	-	-	-	-	-	-
MSTRG.2990	1	1	0	2	4	1	10	18	14	28	15	15	0.02	0.03	0	0.06	0.07	0.02	0.2	0.39	0.25	0.59	0.36	0.45	0.0333333	0.373333	3.4854	7.57648e-09	2.98592e-07	--	-	-	-	-	-	-	-	-
ENSGALG00000004759	1576	857	1364	1763	3397	2276	674	878	791	757	767	770	29.63	23.55	30.58	53.2	59.04	41.49	13.95	19.33	14.36	16.41	18.71	23.27	39.5817	17.6717	-1.1634	8.67023e-09	3.36622e-07	DHRS7B	dehydrogenase/reductase 7B [Source:NCBI gene;Acc:416499]	-	-	-	-	GO:0005634//nucleus;GO:0005667//transcription factor complex;GO:0005777//peroxisome;GO:0016020//membrane	GO:0003714//transcription corepressor activity;GO:0016491//oxidoreductase activity	GO:0006355//regulation of transcription, DNA-templated;GO:0006656//phosphatidylcholine biosynthetic process;GO:0006954//inflammatory response;GO:0008611//ether lipid biosynthetic process;GO:0010468//regulation of gene expression;GO:0030223//neutrophil differentiation;GO:0032091//negative regulation of protein binding;GO:0060612//adipose tissue development
MSTRG.23572	19	7	23	46	84	48	1	4	8	2	3	2	0.51	0.28	0.74	2.01	2.11	1.26	0.03	0.13	0.21	0.06	0.11	0.09	1.15167	0.105	-3.4553	1.01056e-08	3.85355e-07	--	-	-	-	-	-	-	-	-
MSTRG.27404	15	5	7	14	24	12	0	0	0	0	0	1	0.31	0.16	0.17	0.47	0.46	0.24	0	0	0	0	0	0.03	0.301667	0.005	-5.9149	1.09725e-08	4.1505e-07	--	-	-	-	-	-	-	-	-
ENSGALG00000050468	64	15	86	24	38	62	154	133	152	145	135	93	1.36	0.46	2.15	0.82	0.74	1.27	3.56	3.29	3.09	3.52	3.72	3.16	1.13333	3.39	1.5807	1.10328e-08	4.16145e-07	gag-pol	XP_014810274.1 PREDICTED: uncharacterized protein LOC106895380 [Calidris pugnax]	-	-	-	-	-	GO:0003676//nucleic acid binding;GO:0004523//RNA-DNA hybrid ribonuclease activity	GO:0015074//DNA integration;GO:0044260//cellular macromolecule metabolic process;GO:0090502//RNA phosphodiester bond hydrolysis, endonucleolytic
ENSGALG00000036412	149	222	131	80	156	104	56	47	49	47	35	28	3.55	7.73	3.72	3.07	3.48	2.4	1.46	1.31	1.12	1.29	1.09	1.06	3.99167	1.22167	-1.7081	1.14272e-08	4.29486e-07	TMEM108	transmembrane protein 108 [Source:NCBI gene;Acc:420692]	-	-	-	-	GO:0005769//early endosome;GO:0010008//endosome membrane;GO:0014069//postsynaptic density;GO:0030424//axon;GO:0036477//somatodendritic compartment	-	GO:0006898//receptor-mediated endocytosis;GO:0008090//retrograde axonal transport;GO:0021542//dentate gyrus development;GO:0031175//neuron projection development;GO:0051388//positive regulation of neurotrophin TRK receptor signaling pathway;GO:0097106//postsynaptic density organization;GO:0097484//dendrite extension;GO:0098815//modulation of excitatory postsynaptic potential;GO:1990416//cellular …
MSTRG.14845	294	94	218	256	551	322	37	117	30	43	66	72	4.95	2.3	4.37	6.97	8.63	5.26	0.68	2.3	0.48	0.83	1.44	1.95	5.41333	1.28	-2.0804	1.15088e-08	4.31176e-07	--	-	-	-	-	-	-	-	-
ENSGALG00000054402	281	94	285	287	729	523	68	125	97	100	95	107	6.92	3.11	8.23	11.6	16.89	12.57	1.64	3.44	2.06	2.62	2.97	3.95	9.88667	2.78	-1.8304	1.17321e-08	4.38779e-07	Jph2	junctophilin 2 [Source:NCBI gene;Acc:770867]	-	-	-	-	GO:0030314//junctional membrane complex	-	-
MSTRG.18725	116	77	89	190	309	258	50	36	48	43	61	48	1.81	1.75	1.65	4.8	4.49	3.91	0.85	0.66	0.72	0.77	1.24	1.2	3.06833	0.906667	-1.7588	1.20631e-08	4.49535e-07	--	-	-	-	-	-	-	-	-
ENSGALG00000049991	847	169	562	263	516	478	1378	1256	1037	1249	1008	644	11.14	3.24	8.8	5.61	6.32	6.1	19.8	19.34	13.09	18.87	17.25	13.63	6.86833	16.9967	1.3072	1.27003e-08	4.6983e-07	pol	XP_028649172.1 uncharacterized protein LOC114645493 [Erpetoichthys calabaricus]	-	-	-	-	-	GO:0003676//nucleic acid binding;GO:0003723//RNA binding;GO:0003887//DNA-directed DNA polymerase activity;GO:0004190//aspartic-type endopeptidase activity;GO:0004523//RNA-DNA hybrid ribonuclease activity;GO:0016787//hydrolase activity	GO:0006310//DNA recombination;GO:0006508//proteolysis;GO:0015074//DNA integration;GO:0044260//cellular macromolecule metabolic process;GO:0046718//viral entry into host cell;GO:0071897//DNA biosynthetic process;GO:0090502//RNA phosphodiester bond hydrolysis, endonucleolytic
ENSGALG00000051916	847	169	562	263	516	478	1378	1256	1037	1249	1008	644	11.14	3.24	8.8	5.61	6.32	6.1	19.8	19.34	13.09	18.87	17.25	13.63	6.86833	16.9967	1.3072	1.27003e-08	4.6983e-07	pol	XP_028649172.1 uncharacterized protein LOC114645493 [Erpetoichthys calabaricus]	-	-	-	-	-	GO:0003676//nucleic acid binding;GO:0003723//RNA binding;GO:0003887//DNA-directed DNA polymerase activity;GO:0004190//aspartic-type endopeptidase activity;GO:0004523//RNA-DNA hybrid ribonuclease activity;GO:0016787//hydrolase activity	GO:0006310//DNA recombination;GO:0006508//proteolysis;GO:0015074//DNA integration;GO:0044260//cellular macromolecule metabolic process;GO:0046718//viral entry into host cell;GO:0071897//DNA biosynthetic process;GO:0090502//RNA phosphodiester bond hydrolysis, endonucleolytic
MSTRG.1436	100	35	66	52	48	72	88	133	186	165	172	144	2.64	1.34	2.07	2.22	1.18	1.84	2.54	4.11	4.71	5	5.9	6.11	1.88167	4.72833	1.3293	1.32618e-08	4.8526e-07	H1-3	NP_001038138.1 histone H5 [Gallus gallus]	-	-	-	-	-	-	-
ENSGALG00000038364	2610	1095	2388	2168	2983	4980	4601	4465	8493	5440	5725	3828	57.62	35.15	62.77	77.42	61.3	106.68	110.9	115.32	179.82	137.77	164.27	135.84	66.8233	140.653	1.0737	1.4132e-08	5.14704e-07	CCN3	nephroblastoma overexpressed [Source:NCBI gene;Acc:396204]	-	-	-	-	GO:0005576//extracellular region;GO:0005737//cytoplasm;GO:0005921//gap junction;GO:0043231//intracellular membrane-bounded organelle	GO:0005112//Notch binding;GO:0005178//integrin binding;GO:0005515//protein binding;GO:0005520//insulin-like growth factor binding	GO:0001525//angiogenesis;GO:0002062//chondrocyte differentiation;GO:0007165//signal transduction;GO:0010761//fibroblast migration;GO:0010832//negative regulation of myotube differentiation;GO:0014909//smooth muscle cell migration;GO:0030308//negative regulation of cell growth;GO:0033627//cell adhesion mediated by integrin;GO:0035767//endothelial cell chemotaxis;GO:0044342//type B pancreatic cell …
ENSGALG00000013782	129	59	98	74	145	132	27	52	57	46	46	51	1.91	1.27	1.73	1.77	2	1.9	0.44	0.9	0.81	0.78	0.88	1.22	1.76333	0.838333	-1.0727	1.41762e-08	5.15515e-07	CDH7	cadherin 7 [Source:NCBI gene;Acc:374007]	-	-	-	-	GO:0005886//plasma membrane;GO:0016020//membrane	GO:0005509//calcium ion binding	GO:0007155//cell adhesion;GO:0007156//homophilic cell adhesion via plasma membrane adhesion molecules;GO:0098609//cell-cell adhesion
ENSGALG00000000048	44	26	48	22	61	42	84	61	97	116	87	56	0.98	0.85	1.25	0.8	1.21	0.9	2.03	1.63	2.06	2.96	2.55	1.95	0.998333	2.19667	1.1377	1.49183e-08	5.39998e-07	ATP6V1A	V-type proton ATPase catalytic subunit A-like [Source:NCBI gene;Acc:776719]	Metabolism;Human Diseases;Cellular Processes;Human Diseases;Environmental Information Processing;Metabolism;Organismal Systems;Human Diseases;Human Diseases;Organismal Systems	Global and overview maps;Infectious disease: viral;Transport and catabolism;Immune disease;Signal transduction;Energy metabolism;Nervous system;Infectious disease: bacterial;Infectious disease: bacterial;Excretory system	ko01100//Metabolic pathways;ko05165//Human papillomavirus infection;ko04145//Phagosome;ko05323//Rheumatoid arthritis;ko04150//mTOR signaling pathway;ko00190//Oxidative phosphorylation;ko04721//Synaptic vesicle cycle;ko05120//Epithelial cell signaling in Helicobacter pylori infection;ko05110//Vibrio cholerae infection;ko04966//Collecting duct acid secretion	K02145;K02145;K02145;K02145;K02145;K02145;K02145;K02145;K02145;K02145	GO:0033180//proton-transporting V-type ATPase, V1 domain	GO:0005524//ATP binding;GO:0046961//proton-transporting ATPase activity, rotational mechanism	GO:0046034//ATP metabolic process;GO:1902600//hydrogen ion transmembrane transport
ENSGALG00000002554	375	246	256	361	710	531	230	187	208	193	204	139	7.13	6.8	5.79	11.1	12.56	9.79	4.77	4.16	3.79	4.21	5.04	4.25	8.86167	4.37	-1.0199	1.65664e-08	5.90568e-07	TSPAN2	tetraspanin 2 [Source:NCBI gene;Acc:419889]	-	-	-	-	GO:0005654//nucleoplasm;GO:0005886//plasma membrane;GO:0016021//integral component of membrane;GO:0043209//myelin sheath	-	GO:0006954//inflammatory response;GO:0014002//astrocyte development;GO:0014005//microglia development;GO:0042552//myelination;GO:0048709//oligodendrocyte differentiation;GO:0061564//axon development
ENSGALG00000041932	61	10	10	16	9	64	114	108	365	119	303	81	1.33	0.32	0.26	0.56	0.18	1.35	2.7	2.75	7.59	2.97	8.56	2.83	0.666667	4.56667	2.7761	1.69267e-08	6.02499e-07	SLC5A5	solute carrier family 5 member 5 [Source:NCBI gene;Acc:431544]	Organismal Systems	Endocrine system	ko04918//Thyroid hormone synthesis	K14385	GO:0005634//nucleus;GO:0005886//plasma membrane;GO:0016020//membrane	GO:0015111//iodide transmembrane transporter activity;GO:0022857//transmembrane transporter activity	GO:0015705//iodide transport;GO:0055085//transmembrane transport;GO:0071320//cellular response to cAMP;GO:0071371//cellular response to gonadotropin stimulus;GO:1904200//iodide transmembrane transport
MSTRG.6742	13	4	26	20	61	30	2	0	0	2	2	1	0.44	0.2	1.06	1.11	1.94	0.99	0.07	0	0	0.08	0.09	0.05	0.956667	0.0483333	-4.3069	1.9087e-08	6.75306e-07	--	-	-	-	-	-	-	-	-
MSTRG.30586	145	74	114	112	218	187	189	223	256	222	207	159	5.22	1.48	3.78	9.04	13.83	9.36	7.59	20.24	12.68	14.1	20.14	18.76	7.11833	15.585	1.1305	2.12391e-08	7.43622e-07	--	XP_031448717.1 uncharacterized protein LOC116228742 [Phasianus colchicus]	-	-	-	-	-	-	-
MSTRG.18921	30	6	22	41	130	54	1	9	1	2	2	3	1.23	0.36	1.07	2.71	4.94	2.14	0.04	0.43	0.04	0.09	0.11	0.2	2.075	0.151667	-3.7741	2.19934e-08	7.66608e-07	--	-	-	-	-	-	-	-	-
ENSGALG00000016648	92	49	62	31	50	70	28	14	18	23	19	9	2	1.54	1.61	1.14	1.01	1.47	0.66	0.37	0.37	0.57	0.54	0.32	1.46167	0.471667	-1.6318	2.24838e-08	7.81387e-07	ARSD	arylsulfatase D [Source:NCBI gene;Acc:418658]	-	-	-	-	-	GO:0003824//catalytic activity;GO:0008484//sulfuric ester hydrolase activity	-
ENSGALG00000012080	29	11	19	9	5	16	56	44	67	48	44	35	0.53	0.29	0.45	0.27	0.09	0.31	1.12	0.94	1.17	1.01	1.04	1.03	0.323333	1.05167	1.7016	2.35238e-08	8.11537e-07	GPR141	XP_031445889.1 probable G-protein coupled receptor 141 [Phasianus colchicus]	-	-	-	-	GO:0016020//membrane;GO:0016021//integral component of membrane	GO:0004930//G-protein coupled receptor activity	GO:0007186//G-protein coupled receptor signaling pathway
ENSGALG00000000433	114	40	118	84	214	156	34	40	58	47	42	39	2.07	1.05	2.55	2.48	3.62	2.76	0.67	0.85	1.02	0.97	0.99	1.14	2.42167	0.94	-1.3653	2.38879e-08	8.19292e-07	TUBA4A	tubulin alpha 4a [Source:NCBI gene;Acc:100857247]	Human Diseases;Human Diseases;Human Diseases;Human Diseases;Human Diseases;Human Diseases;Cellular Processes;Human Diseases;Human Diseases;Cellular Processes;Cellular Processes;Cellular Processes	Neurodegenerative disease;Neurodegenerative disease;Neurodegenerative disease;Neurodegenerative disease;Infectious disease: bacterial;Infectious disease: bacterial;Transport and catabolism;Neurodegenerative disease;Neurodegenerative disease;Cellular community - eukaryotes;Cell growth and death;Cellular community - eukaryotes	ko05022//Pathways of neurodegeneration - multiple diseases;ko05014//Amyotrophic lateral sclerosis;ko05010//Alzheimer disease;ko05016//Huntington disease;ko05130//Pathogenic Escherichia coli infection;ko05132//Salmonella infection;ko04145//Phagosome;ko05020//Prion disease;ko05012//Parkinson disease;ko04530//Tight junction;ko04210//Apoptosis;ko04540//Gap junction	K07374;K07374;K07374;K07374;K07374;K07374;K07374;K07374;K07374;K07374;K07374;K07374	GO:0005874//microtubule	GO:0003924//GTPase activity;GO:0005200//structural constituent of cytoskeleton;GO:0005525//GTP binding	GO:0007017//microtubule-based process
MSTRG.26184	3155	1310	1970	849	1485	1778	3541	3315	4845	3776	3596	2383	23.48	14.18	17.46	10.22	10.29	12.84	28.77	28.86	34.58	32.24	34.79	28.51	14.745	31.2917	1.0856	2.45351e-08	8.37825e-07	DIO2	NP_001116120.1 thyroxine 5-deiodinase [Gallus gallus]	-	-	-	-	-	-	-
MSTRG.14872	16	4	19	24	36	21	0	1	3	1	2	1	0.3	0.11	0.42	0.72	0.62	0.38	0	0.02	0.05	0.02	0.05	0.03	0.425	0.0283333	-3.9069	2.63658e-08	8.94975e-07	--	EOB06855.1 hypothetical protein Anapl_16803 [Anas platyrhynchos]	-	-	-	-	-	-	-
ENSGALG00000001696	82	41	54	88	160	163	202	202	297	205	353	163	1.47	1.08	1.2	2.59	2.7	2.89	4.03	4.31	5.21	4.3	8.31	4.84	1.98833	5.16667	1.3777	2.70123e-08	9.1183e-07	SAG	S-antigen visual arrestin [Source:NCBI gene;Acc:768877]	Organismal Systems	Sensory system	ko04744//Phototransduction	K19627	GO:0001750//photoreceptor outer segment;GO:0001917//photoreceptor inner segment	GO:0002046//opsin binding;GO:0051219//phosphoprotein binding	GO:0007165//signal transduction
MSTRG.13942	94	84	55	60	156	90	21	43	24	34	33	29	1.07	1.4	0.75	1.11	1.66	1	0.26	0.57	0.26	0.45	0.49	0.53	1.165	0.426667	-1.4491	2.75585e-08	9.24961e-07	--	-	-	-	-	-	-	-	-
ENSGALG00000013640	364	194	244	101	165	263	490	440	718	460	532	304	18.16	14.24	14.3	8.21	7.79	12.86	26.08	25.05	33.83	25.81	33.63	23.84	12.5933	28.04	1.1548	2.92119e-08	9.72133e-07	MBP	myelin basic protein [Source:NCBI gene;Acc:396217]	-	-	-	-	GO:0005886//plasma membrane;GO:0016020//membrane;GO:0032991//macromolecular complex;GO:0033269//internode region of axon;GO:0042995//cell projection;GO:0043025//neuronal cell body;GO:0043209//myelin sheath;GO:0043218//compact myelin;GO:0071944//cell periphery	GO:0002020//protease binding;GO:0005516//calmodulin binding;GO:0019911//structural constituent of myelin sheath	GO:0000165//MAPK cascade;GO:0007605//sensory perception of sound;GO:0009636//response to toxic substance;GO:0032755//positive regulation of interleukin-6 production;GO:0034115//negative regulation of heterotypic cell-cell adhesion;GO:0035633//maintenance of blood-brain barrier;GO:0042552//myelination;GO:0061024//membrane organization;GO:1904685//positive regulation of metalloendopeptidase activit…
ENSGALG00000013294	19118	8202	18208	23015	32978	46216	56751	46945	79771	49832	48787	44222	253.78	159.83	291.93	471.62	405.37	583.69	830.1	715.31	1034.96	744.16	824.17	951.96	361.037	850.11	1.2355	2.92841e-08	9.7291e-07	CYP19A1	Gallus gallus cytochrome P450 family 19 subfamily A member 1 (CYP19A1), transcript variant 2, mRNA. [Source:RefSeq mRNA;Acc:NM_001364699]	Metabolism;Organismal Systems;Metabolism	Global and overview maps;Endocrine system;Lipid metabolism	ko01100//Metabolic pathways;ko04913//Ovarian steroidogenesis;ko00140//Steroid hormone biosynthesis	K07434;K07434;K07434	GO:0005783//endoplasmic reticulum	GO:0004497//monooxygenase activity;GO:0005506//iron ion binding;GO:0016705//oxidoreductase activity, acting on paired donors, with incorporation or reduction of molecular oxygen;GO:0020037//heme binding;GO:0070330//aromatase activity	GO:0006710//androgen catabolic process;GO:2000866//positive regulation of estradiol secretion
ENSGALG00000051187	124	60	153	57	162	169	223	212	328	306	223	132	2.66	1.87	3.91	1.98	3.23	3.52	5.22	5.32	6.75	7.53	6.22	4.55	2.86167	5.93167	1.0516	2.9318e-08	9.7291e-07	YJU2B	coiled-coil domain containing 130 [Source:HGNC Symbol;Acc:HGNC:28118]	-	-	-	-	GO:0005684//U2-type spliceosomal complex;GO:0071014//post-mRNA release spliceosomal complex	-	GO:0000398//mRNA splicing, via spliceosome;GO:0008380//RNA splicing;GO:0009615//response to virus
MSTRG.21160	22	0	21	18	35	27	0	0	1	0	0	0	1.26	0	1.39	1.67	1.84	1.49	0	0	0.05	0	0	0	1.275	0.00833333	-7.2574	3.05036e-08	1.00941e-06	--	-	-	-	-	-	-	-	-
MSTRG.14258	60	25	10	39	89	51	4	14	6	7	2	5	1.27	0.77	0.25	1.33	1.75	1.04	0.09	0.35	0.12	0.17	0.05	0.17	1.06833	0.158333	-2.7543	3.10446e-08	1.02156e-06	--	-	-	-	-	-	-	-	-
MSTRG.26962	15	11	14	10	19	27	33	35	48	39	34	30	0.4	0.42	0.44	0.43	0.47	0.69	0.96	1.09	1.22	1.19	1.17	1.28	0.475	1.15167	1.2777	3.26751e-08	1.07222e-06	--	TRZ24042.1 hypothetical protein HGM15179_003094, partial [Zosterops borbonicus]	-	-	-	-	-	-	-
MSTRG.19894	9	8	13	41	84	87	1	4	1	3	2	3	0.19	0.24	0.32	1.38	1.63	1.76	0.02	0.1	0.02	0.07	0.05	0.1	0.92	0.06	-3.9386	3.29449e-08	1.07806e-06	--	-	-	-	-	-	-	-	-
MSTRG.4268	27	6	23	59	103	66	6	5	1	3	6	5	0.51	0.17	0.52	1.82	1.83	1.22	0.12	0.11	0.02	0.07	0.15	0.15	1.01167	0.103333	-3.2914	3.34871e-08	1.09429e-06	--	PKU34199.1 hypothetical protein llap_15500 [Limosa lapponica baueri]	-	-	-	-	-	-	-
ENSGALG00000002234	41	31	38	20	29	61	107	66	96	82	89	49	0.72	0.79	0.79	0.57	0.47	1.03	2.04	1.35	1.61	1.64	2.02	1.38	0.728333	1.67333	1.2001	3.3651e-08	1.09812e-06	UNC13D	unc-13 homolog D [Source:NCBI gene;Acc:417369]	-	-	-	-	GO:0005764//lysosome;GO:0005829//cytosol;GO:0033093//Weibel-Palade body;GO:0043231//intracellular membrane-bounded organelle;GO:0070382//exocytic vesicle	GO:0031267//small GTPase binding	GO:0002432//granuloma formation;GO:0002467//germinal center formation;GO:0006909//phagocytosis;GO:0043304//regulation of mast cell degranulation;GO:0043320//natural killer cell degranulation;GO:0045921//positive regulation of exocytosis;GO:0051607//defense response to virus;GO:1900026//positive regulation of substrate adhesion-dependent cell spreading;GO:1903307//positive regulation of regulated …
MSTRG.30204	8	11	10	4	10	8	0	0	0	0	0	0	1	1.99	1.48	0.81	1.16	0.97	0	0	0	0	0	0	1.235	0.001	-10.2703	3.61433e-08	1.17132e-06	--	-	-	-	-	-	-	-	-
ENSGALG00000007993	248	128	174	188	359	283	107	151	115	109	129	89	4.36	2.9	3.85	6.17	6.84	5.4	1.8	2.89	2.05	1.92	2.91	2.54	4.92	2.35167	-1.065	3.90183e-08	1.25413e-06	DCX	doublecortin [Source:NCBI gene;Acc:374242]	-	-	-	-	GO:0005737//cytoplasm;GO:0005930//axoneme;GO:0042995//cell projection;GO:0043005//neuron projection	-	GO:0001764//neuron migration;GO:0007420//brain development;GO:0021766//hippocampus development;GO:0021819//layer formation in cerebral cortex;GO:0021860//pyramidal neuron development;GO:0021952//central nervous system projection neuron axonogenesis;GO:0035082//axoneme assembly;GO:0035556//intracellular signal transduction;GO:0042461//photoreceptor cell development;GO:0048675//axon extension;GO:00…
ENSGALG00000050619	19	25	15	17	38	27	61	56	88	51	39	39	1.15	2.34	1.04	1.79	2.26	1.72	4.12	4.22	5.46	3.85	3.32	3.84	1.71667	4.135	1.2683	3.915e-08	1.25664e-06	SOCS2	suppressor of cytokine signaling 2 [Source:NCBI gene;Acc:395219]	Environmental Information Processing;Organismal Systems;Organismal Systems;Organismal Systems;Human Diseases	Signal transduction;Endocrine system;Endocrine system;Endocrine system;Endocrine and metabolic disease	ko04630//JAK-STAT signaling pathway;ko04910//Insulin signaling pathway;ko04935//Growth hormone synthesis, secretion and action;ko04917//Prolactin signaling pathway;ko04930//Type II diabetes mellitus	K04695;K04695;K04695;K04695;K04695	GO:0005737//cytoplasm	GO:0005131//growth hormone receptor binding;GO:0005159//insulin-like growth factor receptor binding;GO:0008269//JAK pathway signal transduction adaptor activity	GO:0001558//regulation of cell growth;GO:0032355//response to estradiol;GO:0032870//cellular response to hormone stimulus;GO:0035556//intracellular signal transduction;GO:0040014//regulation of multicellular organism growth;GO:0040015//negative regulation of multicellular organism growth;GO:0045666//positive regulation of neuron differentiation;GO:0046426//negative regulation of JAK-STAT cascade;…
ENSGALG00000006329	188	155	165	240	485	359	86	129	122	91	94	100	5.2	6.28	5.38	10.68	12.25	9.57	2.61	4.06	3.17	2.81	3.35	4.37	8.22667	3.395	-1.2769	3.93536e-08	1.26146e-06	IL9	interleukin 9 [Source:NCBI gene;Acc:416307]	Environmental Information Processing;Environmental Information Processing;Human Diseases	Signaling molecules and interaction;Signal transduction;Immune disease	ko04060//Cytokine-cytokine receptor interaction;ko04630//JAK-STAT signaling pathway;ko05310//Asthma	K05432;K05432;K05432	-	-	-
MSTRG.18131	27	10	23	22	39	30	5	10	3	5	4	5	0.85	0.21	1.08	0.51	0.73	0.42	0.13	0.17	0.04	0.08	0.24	0.39	0.633333	0.175	-1.8556	4.07098e-08	1.29786e-06	--	-	-	-	-	-	-	-	-
ENSGALG00000053130	16	22	11	10	23	30	48	36	54	46	53	38	0.78	1.57	0.64	0.79	1.05	1.43	2.57	2.06	2.54	2.58	3.37	2.99	1.04333	2.685	1.3637	4.30461e-08	1.36585e-06	MYOZ3	myozenin 3 [Source:NCBI gene;Acc:416271]	-	-	-	-	GO:0030018//Z disc	-	-
MSTRG.6767	65	15	36	55	94	57	4	19	7	8	7	13	2.28	0.77	1.61	1.68	1.68	1.11	0.08	0.39	0.12	0.21	0.16	0.42	1.52167	0.23	-2.7259	4.44306e-08	1.40695e-06	--	-	-	-	-	-	-	-	-
ENSGALG00000049364	21	2	21	35	48	79	1	1	1	5	0	0	0.62	0.1	0.74	1.66	1.31	2.24	0.04	0.04	0.03	0.17	0	0	1.11167	0.0466667	-4.5742	5.39975e-08	1.6635e-06	--	uncharacterized LOC112530649 [Source:NCBI gene;Acc:112530649]	-	-	-	-	-	-	-
MSTRG.22357	161	44	153	164	318	172	13	51	17	48	31	42	2.28	0.9	2.58	3.77	4.19	2.37	0.2	0.84	0.23	0.78	0.56	0.96	2.68167	0.595	-2.1722	5.44651e-08	1.67292e-06	--	-	-	-	-	-	-	-	-
ENSGALG00000001433	148	93	147	169	320	227	74	103	78	83	73	68	4.89	4.34	5.82	9.16	10.07	7.28	2.56	4.06	2.36	3.08	3.07	3.58	6.92667	3.11833	-1.1514	5.83839e-08	1.77246e-06	B3GNTL1	UDP-GlcNAc:betaGal beta-1,3-N-acetylglucosaminyltransferase-like 1 [Source:NCBI gene;Acc:417333]	-	-	-	-	-	-	-
MSTRG.10474	21	4	9	40	67	42	0	0	0	3	2	0	1.08	0.3	0.55	3.32	3.2	2.09	0	0	0	0.18	0.13	0	1.75667	0.0516667	-5.0875	6.06004e-08	1.83145e-06	--	-	-	-	-	-	-	-	-
ENSGALG00000051018	38	25	30	13	16	19	65	60	72	62	60	41	0.41	0.39	0.39	0.23	0.16	0.2	0.77	0.76	0.75	0.77	0.84	0.71	0.296667	0.766667	1.3698	6.11259e-08	1.83909e-06	RAD51AP2	XP_019468828.1 RAD51-associated protein 2 [Meleagris gallopavo]	-	-	-	-	-	-	-
MSTRG.26238	51	1	98	25	48	16	1	2	1	0	2	3	1.45	0.04	3.31	1.14	1.27	0.44	0.03	0.06	0.03	0	0.08	0.14	1.275	0.0566667	-4.4919	6.44629e-08	1.92228e-06	--	-	-	-	-	-	-	-	-
MSTRG.1465	48	13	54	88	189	111	6	20	11	9	7	17	1.32	0.73	1.74	5.32	5.19	3.96	0.31	1.27	0.55	0.55	0.5	1.2	3.04333	0.73	-2.0597	6.6967e-08	1.99191e-06	--	-	-	-	-	-	-	-	-
MSTRG.8897	28	17	22	46	77	45	6	9	7	9	10	9	0.25	0.23	0.26	1.28	0.83	0.74	0.13	0.08	0.07	0.11	0.12	0.14	0.598333	0.108333	-2.4655	6.87322e-08	2.03926e-06	--	-	-	-	-	-	-	-	-
ENSGALG00000008945	336	187	198	191	224	329	478	346	917	489	782	295	7.1	5.71	4.84	6.39	4.29	6.61	11.46	8.58	19.17	11.99	22.05	10.18	5.82333	13.905	1.2557	7.06099e-08	2.08707e-06	NEXN	nexilin F-actin binding protein [Source:NCBI gene;Acc:424552]	-	-	-	-	GO:0005886//plasma membrane;GO:0015629//actin cytoskeleton	GO:0005515//protein binding;GO:0008307//structural constituent of muscle;GO:0051015//actin filament binding	GO:0007155//cell adhesion;GO:0007411//axon guidance;GO:0030334//regulation of cell migration;GO:0051493//regulation of cytoskeleton organization
MSTRG.2285	20	10	3	53	103	47	2	2	1	4	3	1	0.41	0.3	0.07	1.76	1.97	0.94	0.04	0.05	0.02	0.09	0.08	0.03	0.908333	0.0516667	-4.1359	7.15085e-08	2.11098e-06	--	PKU49368.1 hypothetical protein llap_407 [Limosa lapponica baueri]	-	-	-	-	-	-	-
ENSGALG00000030140	61	30	43	23	37	49	66	75	92	116	72	79	2.69	1.93	2.26	1.64	1.52	2.1	3.18	3.88	3.9	5.88	4.13	5.61	2.02333	4.43	1.1306	7.39687e-08	2.1727e-06	CCDC3	coiled-coil domain containing 3 [Source:NCBI gene;Acc:769832]	-	-	-	-	GO:0005576//extracellular region;GO:0005783//endoplasmic reticulum	-	GO:0010629//negative regulation of gene expression;GO:0010804//negative regulation of tumor necrosis factor-mediated signaling pathway;GO:0045600//positive regulation of fat cell differentiation;GO:0045833//negative regulation of lipid metabolic process;GO:0046889//positive regulation of lipid biosynthetic process;GO:0051055//negative regulation of lipid biosynthetic process
MSTRG.9658	58	4	108	120	318	171	8	16	11	8	19	14	0.46	0.05	1.02	1.53	2.34	1.31	0.07	0.15	0.08	0.07	0.2	0.18	1.11833	0.125	-3.1614	7.55701e-08	2.21421e-06	--	-	-	-	-	-	-	-	-
MSTRG.18055	260	104	310	149	233	286	110	108	135	110	101	75	1.64	0.95	2.33	1.52	1.37	1.75	0.76	0.8	0.82	0.8	0.83	0.76	1.59333	0.795	-1.003	7.69447e-08	2.24315e-06	--	-	-	-	-	-	-	-	-
MSTRG.30678	32	20	29	13	29	19	6	7	2	3	7	4	2.09	1.91	2.21	1.37	1.76	1.18	0.4	0.56	0.15	0.22	0.58	0.36	1.75333	0.378333	-2.2124	7.69716e-08	2.24315e-06	--	-	-	-	-	-	-	-	-
MSTRG.11522	19	3	19	30	40	22	2	3	2	1	3	1	0.37	0.09	0.44	0.95	0.73	0.42	0.04	0.07	0.04	0.02	0.08	0.03	0.5	0.0466667	-3.4215	8.04079e-08	2.33272e-06	--	-	-	-	-	-	-	-	-
ENSGALG00000007681	23	8	17	8	25	21	37	37	48	51	62	24	0.56	0.29	0.5	0.32	0.57	0.5	0.99	1.06	1.13	1.43	1.98	0.95	0.456667	1.25667	1.4604	8.25739e-08	2.38967e-06	HTR2B	5-hydroxytryptamine receptor 2B [Source:NCBI gene;Acc:395581]	Environmental Information Processing;Environmental Information Processing;Organismal Systems;Organismal Systems;Cellular Processes	Signaling molecules and interaction;Signal transduction;Sensory system;Nervous system;Cellular community - eukaryotes	ko04080//Neuroactive ligand-receptor interaction;ko04020//Calcium signaling pathway;ko04750//Inflammatory mediator regulation of TRP channels;ko04726//Serotonergic synapse;ko04540//Gap junction	K04157;K04157;K04157;K04157;K04157	GO:0005654//nucleoplasm;GO:0005737//cytoplasm;GO:0005886//plasma membrane;GO:0005887//integral component of plasma membrane;GO:0016020//membrane;GO:0016021//integral component of membrane;GO:0030054//cell junction;GO:0030425//dendrite;GO:0045202//synapse	GO:0001587//Gq/11-coupled serotonin receptor activity;GO:0001965//G-protein alpha-subunit binding;GO:0004930//G-protein coupled receptor activity;GO:0004993//G-protein coupled serotonin receptor activity;GO:0005096//GTPase activator activity;GO:0030594//neurotransmitter receptor activity;GO:0051378//serotonin binding	GO:0001755//neural crest cell migration;GO:0001819//positive regulation of cytokine production;GO:0001938//positive regulation of endothelial cell proliferation;GO:0002031//G-protein coupled receptor internalization;GO:0003007//heart morphogenesis;GO:0003300//cardiac muscle hypertrophy;GO:0006874//cellular calcium ion homeostasis;GO:0006939//smooth muscle contraction;GO:0007165//signal transducti…
MSTRG.13076	18	2	18	38	60	27	0	3	2	1	0	0	0.83	0.13	0.99	2.84	2.58	1.21	0	0.16	0.09	0.05	0	0	1.43	0.05	-4.8379	9.05198e-08	2.58152e-06	--	-	-	-	-	-	-	-	-
MSTRG.30780	58	17	37	15	14	27	120	78	134	74	70	55	0.89	0.38	0.68	0.37	0.2	0.4	2	1.39	1.97	1.3	1.39	1.36	0.486667	1.56833	1.6882	9.49277e-08	2.68444e-06	--	XP_025000333.2 uncharacterized protein LOC112530482 [Gallus gallus]	-	-	-	-	-	-	-
MSTRG.31595	13	5	6	6	8	13	29	29	20	33	22	21	0.06	0.03	0.03	0.04	0.03	0.06	0.15	0.16	0.09	0.18	0.13	0.16	0.0416667	0.145	1.7991	1.01633e-07	2.85348e-06	Snapc3	XP_025057046.1 snRNA-activating protein complex subunit 3 isoform X1 [Alligator sinensis]	-	-	-	-	-	-	-
ENSGALG00000042452	246	127	208	70	117	110	434	342	405	369	304	234	3.22	2.41	3.24	1.48	1.42	1.4	6.19	5.23	5.08	5.53	5.17	4.92	2.195	5.35333	1.2862	1.01756e-07	2.85353e-06	DPP4	dipeptidyl peptidase 4 [Source:NCBI gene;Acc:424187]	Organismal Systems	Digestive system	ko04974//Protein digestion and absorption	K01278	GO:0005886//plasma membrane;GO:0016020//membrane;GO:0016021//integral component of membrane;GO:0016324//apical plasma membrane;GO:0030054//cell junction;GO:0031258//lamellipodium membrane;GO:0042995//cell projection;GO:0045121//membrane raft	GO:0004252//serine-type endopeptidase activity;GO:0008236//serine-type peptidase activity;GO:0008239//dipeptidyl-peptidase activity;GO:0016787//hydrolase activity	GO:0006508//proteolysis;GO:0007155//cell adhesion
MSTRG.2164	5	4	8	2	5	0	20	31	29	31	19	9	0.44	0.47	0.76	0.27	0.36	0	1.73	2.91	2.21	2.87	1.96	1.23	0.383333	2.15167	2.4888	1.04012e-07	2.90987e-06	--	XP_040517474.1 uncharacterized protein LOC107055529 [Gallus gallus]	-	-	-	-	-	-	-
MSTRG.16234	27	4	29	129	308	148	0	2	2	2	10	8	0.46	0.1	0.58	3.52	4.83	2.42	0	0.04	0.03	0.04	0.22	0.22	1.985	0.0916667	-4.4366	1.04568e-07	2.92194e-06	--	-	-	-	-	-	-	-	-
MSTRG.30640	32	6	18	1	3	3	79	71	94	78	69	44	1.23	0.33	0.82	0.06	0.11	0.11	3.3	3.18	3.45	3.43	3.43	2.71	0.443333	3.25	2.874	1.0519e-07	2.93585e-06	--	XP_040512794.1 uncharacterized protein LOC107051353 isoform X1 [Gallus gallus]	-	-	-	-	-	-	-
MSTRG.23294	70	34	64	81	139	73	6	26	11	16	16	27	0.45	0.32	0.49	0.84	0.83	0.46	0.04	0.2	0.07	0.12	0.13	0.28	0.565	0.14	-2.0128	1.05707e-07	2.94677e-06	--	-	-	-	-	-	-	-	-
MSTRG.5680	0	40	70	13	20	19	246	484	414	327	561	355	0	0.31	0.44	0.11	0.1	0.1	1.4	2.95	2.07	1.96	3.81	2.98	0.176667	2.52833	3.8391	1.06315e-07	2.9602e-06	gag	XP_040505827.1 uncharacterized protein LOC121107139 [Gallus gallus]	-	-	-	-	-	-	-
MSTRG.26782	167	43	171	286	705	309	17	66	25	47	36	60	3.18	1.22	3.85	8.82	12.47	5.71	0.35	1.45	0.45	1.03	0.89	1.82	5.875	0.998333	-2.557	1.08121e-07	3.00338e-06	--	-	-	-	-	-	-	-	-
ENSGALG00000012020	382	91	405	239	367	351	91	113	100	104	109	129	2.22	0.77	2.78	2.25	2.01	2.01	0.57	0.77	0.55	0.69	0.82	1.19	2.00667	0.765	-1.3913	1.19094e-07	3.29265e-06	KIAA1549L	KIAA1549-like [Source:NCBI gene;Acc:421598]	-	-	-	-	-	-	-
ENSGALG00000009037	56	32	71	86	151	89	19	31	32	24	26	24	1.02	0.85	1.54	2.54	2.57	1.58	0.38	0.66	0.56	0.5	0.62	0.7	1.68333	0.57	-1.5623	1.22841e-07	3.38034e-06	SPTLC3	serine palmitoyltransferase long chain base subunit 3 [Source:NCBI gene;Acc:768538]	Metabolism;Environmental Information Processing;Metabolism	Global and overview maps;Signal transduction;Lipid metabolism	ko01100//Metabolic pathways;ko04071//Sphingolipid signaling pathway;ko00600//Sphingolipid metabolism	K00654;K00654;K00654	GO:0017059//serine C-palmitoyltransferase complex	GO:0003824//catalytic activity;GO:0004758//serine C-palmitoyltransferase activity;GO:0016740//transferase activity;GO:0030170//pyridoxal phosphate binding	GO:0009058//biosynthetic process;GO:0046512//sphingosine biosynthetic process;GO:0046520//sphingoid biosynthetic process
ENSGALG00000047941	522	237	275	211	256	855	886	782	2255	927	1761	545	21.16	13.97	13.27	13.83	9.66	33.62	39.2	37.08	87.65	43.1	92.76	35.51	17.585	55.8833	1.6681	1.25318e-07	3.43247e-06	--	XP_024998880.1 LOW QUALITY PROTEIN: digestive cysteine proteinase 1-like [Gallus gallus]	-	-	-	-	-	-	-
MSTRG.7493	66	24	53	22	47	20	6	13	6	9	9	8	1.06	0.56	1.01	0.57	0.7	0.31	0.11	0.24	0.09	0.17	0.19	0.21	0.701667	0.168333	-2.0595	1.29198e-07	3.52304e-06	--	KFW05006.1 hypothetical protein N327_00905, partial [Fulmarus glacialis]	-	-	-	-	-	-	-
MSTRG.30653	81	39	71	26	49	46	112	96	152	106	109	74	4.89	3.47	5.16	2.55	2.77	2.71	7.43	6.84	8.85	7.36	8.57	7.21	3.59167	7.71	1.1021	1.30434e-07	3.55191e-06	OSER1	XP_040550098.1 uncharacterized protein LOC121112485 [Gallus gallus]	-	-	-	-	-	-	-
ENSGALG00000023036	16	15	10	20	28	32	63	42	65	43	54	28	0.17	0.24	0.14	0.35	0.28	0.34	0.75	0.55	0.69	0.55	0.77	0.49	0.253333	0.633333	1.3219	1.32437e-07	3.60228e-06	FRMPD1	XP_015136283.1 FERM and PDZ domain-containing protein 1 isoform X2 [Gallus gallus]	-	-	-	-	GO:0005886//plasma membrane;GO:0005938//cell cortex	-	-
ENSGALG00000015140	147	57	124	79	102	101	28	55	43	39	45	40	2.43	1.38	2.43	2.1	1.6	1.61	0.52	1.1	0.68	0.74	1.02	1.09	1.925	0.858333	-1.1652	1.34758e-07	3.66118e-06	DSC1	desmocollin 1 [Source:NCBI gene;Acc:428527]	Human Diseases	Cardiovascular disease	ko05412//Arrhythmogenic right ventricular cardiomyopathy	K07601	GO:0005886//plasma membrane;GO:0016020//membrane	GO:0005509//calcium ion binding	GO:0007155//cell adhesion;GO:0007156//homophilic cell adhesion via plasma membrane adhesion molecules
MSTRG.21053	17	14	19	6	10	11	48	34	53	56	25	25	0.37	0.45	0.5	0.21	0.21	0.24	1.16	0.88	1.12	1.42	0.72	0.89	0.33	1.03167	1.6444	1.35068e-07	3.66538e-06	--	XP_040520385.2 uncharacterized protein LOC112530987 isoform X2 [Gallus gallus]	-	-	-	-	-	-	-
MSTRG.21002	54	28	54	27	69	62	101	98	125	130	85	42	2.87	2.17	3.42	2.32	3.42	3.2	5.87	6.1	6.38	7.93	5.88	3.59	2.9	5.95833	1.0389	1.38004e-07	3.73214e-06	--	XP_014749364.1 PREDICTED: protein phosphatase 1 regulatory subunit 35 [Sturnus vulgaris]	-	-	-	-	-	-	-
MSTRG.22429	220	77	207	122	209	127	70	58	73	60	59	74	1.69	0.86	1.89	1.5	1.47	0.94	0.56	0.52	0.54	0.52	0.58	0.9	1.39167	0.603333	-1.2058	1.38251e-07	3.73454e-06	--	-	-	-	-	-	-	-	-
MSTRG.11929	21	6	24	30	42	18	4	5	2	4	1	3	0.3	0.12	0.41	0.69	0.56	0.25	0.06	0.08	0.03	0.07	0.02	0.07	0.388333	0.055	-2.8198	1.39075e-07	3.75247e-06	--	-	-	-	-	-	-	-	-
MSTRG.27466	20	8	2	23	84	45	1	2	0	2	1	0	0.35	0.2	0.04	0.65	1.37	0.77	0.02	0.04	0	0.04	0.02	0	0.563333	0.02	-4.8159	1.50471e-07	4.0322e-06	--	-	-	-	-	-	-	-	-
MSTRG.23317	18	20	8	53	122	83	0	5	2	2	2	8	1.13	1.89	0.54	4.93	6.56	4.57	0	0.35	0.11	0.13	0.15	0.73	3.27	0.245	-3.7384	1.55702e-07	4.13939e-06	--	-	-	-	-	-	-	-	-
ENSGALG00000005739	1615	1070	1729	1645	3831	2641	705	1109	987	915	1065	886	13.65	13.15	17.4	22.5	30.15	21.67	6.51	10.97	8	8.87	11.7	12.04	19.7533	9.68167	-1.0288	1.57218e-07	4.17026e-06	SCD	stearoyl-CoA desaturase [Source:NCBI gene;Acc:395706]	Metabolism;Human Diseases;Environmental Information Processing;Organismal Systems;Organismal Systems;Metabolism;Metabolism	Global and overview maps;Endocrine and metabolic disease;Signal transduction;Aging;Endocrine system;Global and overview maps;Lipid metabolism	ko01100//Metabolic pathways;ko04936//Alcoholic liver disease;ko04152//AMPK signaling pathway;ko04212//Longevity regulating pathway - worm;ko03320//PPAR signaling pathway;ko01212//Fatty acid metabolism;ko01040//Biosynthesis of unsaturated fatty acids	K00507;K00507;K00507;K00507;K00507;K00507;K00507	-	GO:0016717//oxidoreductase activity, acting on paired donors, with oxidation of a pair of donors resulting in the reduction of molecular oxygen to two molecules of water	GO:0006629//lipid metabolic process
MSTRG.8208	78	33	98	80	175	150	24	39	22	26	42	29	1.06	0.65	1.59	1.76	2.22	1.98	0.36	0.62	0.29	0.41	0.74	0.63	1.54333	0.508333	-1.6022	1.59421e-07	4.22394e-06	--	PKU35646.1 egf-like repeat and discoidin i-like domain-containing protein 3 [Limosa lapponica baueri]	-	-	-	-	-	-	-
ENSGALG00000009268	99	65	69	203	365	249	14	60	36	37	31	37	1.94	1.86	1.61	6.45	6.67	4.74	0.3	1.38	0.68	0.83	0.79	1.17	3.87833	0.858333	-2.1758	1.60463e-07	4.24676e-06	FGG	fibrinogen gamma chain [Source:NCBI gene;Acc:395837]	Human Diseases;Organismal Systems;Human Diseases;Organismal Systems;Organismal Systems	Infectious disease: viral;Immune system;Infectious disease: bacterial;Immune system;Immune system	ko05171//Coronavirus disease - COVID-19;ko04613//Neutrophil extracellular trap formation;ko05150//Staphylococcus aureus infection;ko04611//Platelet activation;ko04610//Complement and coagulation cascades	K03905;K03905;K03905;K03905;K03905	GO:0005577//fibrinogen complex;GO:0005615//extracellular space;GO:0009897//external side of plasma membrane;GO:0009986//cell surface;GO:0031091//platelet alpha granule	GO:0005102//receptor binding;GO:0005198//structural molecule activity;GO:0050839//cell adhesion molecule binding	GO:0007160//cell-matrix adhesion;GO:0007596//blood coagulation;GO:0009306//protein secretion;GO:0030168//platelet activation;GO:0031639//plasminogen activation;GO:0034116//positive regulation of heterotypic cell-cell adhesion;GO:0034622//cellular macromolecular complex assembly;GO:0042730//fibrinolysis;GO:0045907//positive regulation of vasoconstriction;GO:0045921//positive regulation of exocytos…
ENSGALG00000035052	43	30	28	51	108	67	7	16	7	15	12	18	1.32	1.34	1.02	2.53	3.08	1.99	0.23	0.57	0.21	0.53	0.48	0.89	1.88	0.485	-1.9547	1.69111e-07	4.4656e-06	BMP3	bone morphogenetic protein 3 [Source:NCBI gene;Acc:422581]	Environmental Information Processing	Signaling molecules and interaction	ko04060//Cytokine-cytokine receptor interaction	K05496	GO:0005576//extracellular region;GO:0005615//extracellular space	GO:0005125//cytokine activity;GO:0008083//growth factor activity;GO:0070700//BMP receptor binding	GO:0001649//osteoblast differentiation;GO:0010862//positive regulation of pathway-restricted SMAD protein phosphorylation;GO:0060395//SMAD protein signal transduction
MSTRG.11768	9	6	13	16	45	28	1	1	2	1	0	3	0.33	0.32	0.58	0.96	1.56	1.01	0.04	0.04	0.07	0.04	0	0.18	0.793333	0.0616667	-3.6854	1.83378e-07	4.81532e-06	--	-	-	-	-	-	-	-	-
MSTRG.30394	35	19	28	37	47	34	5	15	4	4	6	11	0.89	0.68	0.84	1.51	1.1	0.84	0.15	0.45	0.09	0.11	0.19	0.44	0.976667	0.238333	-2.0349	1.85295e-07	4.85481e-06	--	XP_052558769.1 uncharacterized protein LOC128090444 [Tympanuchus pallidicinctus]	-	-	-	-	-	-	-
ENSGALG00000011046	1190	807	1039	1527	2882	2304	586	802	713	621	736	648	25.57	23.75	26.89	52.13	55.01	43.52	13.95	20.64	15.1	15.82	21.21	21.32	37.8117	18.0067	-1.0703	1.89519e-07	4.93252e-06	SNX10	sorting nexin 10 [Source:NCBI gene;Acc:420628]	-	-	-	-	GO:0005634//nucleus;GO:0005783//endoplasmic reticulum;GO:0005813//centrosome;GO:0016020//membrane;GO:0030141//secretory granule;GO:0031313//extrinsic component of endosome membrane;GO:0090651//apical cytoplasm	GO:0005545//1-phosphatidylinositol binding;GO:0035091//phosphatidylinositol binding;GO:0051117//ATPase binding	GO:0001696//gastric acid secretion;GO:0006886//intracellular protein transport;GO:0006897//endocytosis;GO:0007032//endosome organization;GO:0030316//osteoclast differentiation;GO:0035630//bone mineralization involved in bone maturation;GO:0045453//bone resorption;GO:0046849//bone remodeling;GO:0055074//calcium ion homeostasis;GO:0060271//cilium morphogenesis;GO:0061512//protein localization to ci…
MSTRG.18764	19	12	9	132	204	144	1	10	2	4	5	8	0.33	0.32	0.17	2.9	2.92	2.11	0.02	0.2	0.02	0.06	0.12	0.2	1.45833	0.103333	-3.8189	2.05946e-07	5.31303e-06	--	-	-	-	-	-	-	-	-
MSTRG.25436	126	44	94	83	243	163	32	52	37	36	51	42	1.04	0.53	0.93	1.11	1.87	1.31	0.29	0.5	0.29	0.34	0.55	0.56	1.13167	0.421667	-1.4243	2.21007e-07	5.65816e-06	--	-	-	-	-	-	-	-	-
MSTRG.8241	35	7	33	55	87	63	3	11	3	6	9	8	0.73	0.22	0.79	1.87	1.68	1.26	0.05	0.27	0.06	0.15	0.25	0.28	1.09167	0.176667	-2.6274	2.2675e-07	5.79889e-06	--	-	-	-	-	-	-	-	-
ENSGALG00000051550	988	867	1145	910	1997	1269	316	655	484	474	610	575	20.55	26.22	28.36	30.62	38.66	25.61	7.18	15.94	9.66	11.31	16.49	19.23	28.3367	13.3017	-1.0911	2.3303e-07	5.92728e-06	ARMH4	XP_009968429.2 armadillo-like helical domain-containing protein 4 isoform X3 [Tyto alba alba]	-	-	-	-	GO:0016020//membrane;GO:0016021//integral component of membrane	-	-
MSTRG.18929	68	31	50	80	154	72	8	24	12	10	26	21	1.07	0.71	0.93	2.03	2.25	1.1	0.14	0.44	0.18	0.18	0.53	0.53	1.34833	0.333333	-2.0161	2.40483e-07	6.10762e-06	--	-	-	-	-	-	-	-	-
MSTRG.9759	158	53	121	157	403	210	25	56	27	43	44	62	0.93	0.45	0.85	1.5	2.21	1.2	0.16	0.39	0.15	0.29	0.34	0.59	1.19	0.32	-1.8948	2.40969e-07	6.10939e-06	--	-	-	-	-	-	-	-	-
ENSGALG00000051871	17	7	14	7	8	11	31	35	38	29	24	17	0.53	0.32	0.52	0.35	0.23	0.33	1.06	1.28	1.14	1.04	0.98	0.86	0.38	1.06	1.48	2.472e-07	6.24717e-06	INHBC	inhibin beta C chain-like [Source:NCBI gene;Acc:107049250]	Environmental Information Processing;Cellular Processes;Environmental Information Processing	Signaling molecules and interaction;Cellular community - eukaryotes;Signal transduction	ko04060//Cytokine-cytokine receptor interaction;ko04550//Signaling pathways regulating pluripotency of stem cells;ko04350//TGF-beta signaling pathway	K22688;K22688;K22688	GO:0005576//extracellular region	GO:0005179//hormone activity;GO:0008083//growth factor activity	-
MSTRG.14807	140	11	170	20	59	40	331	322	394	371	381	232	9.59	1.1	13.86	2.22	3.76	2.66	24.74	25.79	25.87	29.14	33.91	25.53	5.53167	27.4967	2.3135	2.51826e-07	6.35045e-06	--	XP_040544432.1 uncharacterized protein LOC121111968 isoform X2 [Gallus gallus]	-	-	-	-	-	-	-
ENSGALG00000047771	152	72	58	74	154	136	180	198	297	186	275	115	3.64	2.51	1.66	2.87	3.44	3.16	4.71	5.55	6.83	5.12	8.57	4.43	2.88	5.86833	1.0269	2.62768e-07	6.59808e-06	PGF	placental growth factor [Source:NCBI gene;Acc:771832]	Human Diseases;Environmental Information Processing;Environmental Information Processing;Environmental Information Processing;Cellular Processes;Environmental Information Processing	Cancer: overview;Signal transduction;Signal transduction;Signal transduction;Cellular community - eukaryotes;Signal transduction	ko05200//Pathways in cancer;ko04151//PI3K-Akt signaling pathway;ko04010//MAPK signaling pathway;ko04014//Ras signaling pathway;ko04510//Focal adhesion;ko04015//Rap1 signaling pathway	K16859;K16859;K16859;K16859;K16859;K16859	GO:0016020//membrane	GO:0008083//growth factor activity	-
ENSGALG00000038043	176	151	108	83	112	123	324	231	308	269	206	176	3.21	4	2.34	2.45	1.9	2.18	6.45	4.93	5.38	5.63	4.88	5.16	2.68	5.405	1.0121	2.75459e-07	6.88736e-06	HECTD2	HECT domain E3 ubiquitin protein ligase 2 [Source:NCBI gene;Acc:427031]	-	-	-	-	-	GO:0004842//ubiquitin-protein transferase activity	-
ENSGALG00000051586	5	1	5	2	5	7	34	12	30	21	15	9	0.14	0.04	0.17	0.09	0.13	0.19	1.04	0.41	0.81	0.67	0.56	0.41	0.126667	0.65	2.3594	2.7729e-07	6.91843e-06	ITPRIP	inositol 1,4,5-trisphosphate receptor-interacting protein-like 1-like [Source:NCBI gene;Acc:101748830]	-	-	-	-	-	-	-
ENSGALG00000009032	314	172	260	326	807	421	118	165	127	112	147	158	7.55	6.03	7.45	12.61	18.02	9.83	3.11	4.66	2.93	3.08	4.61	6.14	10.2483	4.08833	-1.3258	2.83577e-07	7.05585e-06	PIF1	PIF1 5'-to-3' DNA helicase [Source:NCBI gene;Acc:429092]	-	-	-	-	GO:0000781//chromosome, telomeric region	GO:0000287//magnesium ion binding;GO:0003678//DNA helicase activity;GO:0005524//ATP binding;GO:0017116//single-stranded DNA-dependent ATP-dependent DNA helicase activity;GO:0033678//5'-3' DNA/RNA helicase activity;GO:0042162//telomeric DNA binding;GO:0043139//5'-3' DNA helicase activity	GO:0000723//telomere maintenance;GO:0006281//DNA repair;GO:0032204//regulation of telomere maintenance;GO:0032211//negative regulation of telomere maintenance via telomerase;GO:0051974//negative regulation of telomerase activity
ENSGALG00000013607	902	477	700	998	1664	1249	409	484	438	383	393	504	17.77	13.66	16.42	31.8	30.51	23.88	8.8	11.16	8.28	8.66	10.06	15.96	22.34	10.4867	-1.0911	2.83697e-07	7.05585e-06	FBXO5	F-box protein 5 [Source:NCBI gene;Acc:421642]	Cellular Processes	Cell growth and death	ko04114//Oocyte meiosis	K10292	GO:0005634//nucleus;GO:0005654//nucleoplasm;GO:0005737//cytoplasm;GO:0005819//spindle;GO:0072687//meiotic spindle	GO:0005515//protein binding;GO:0010997//anaphase-promoting complex binding;GO:0019901//protein kinase binding;GO:0046872//metal ion binding	GO:0001556//oocyte maturation;GO:0006275//regulation of DNA replication;GO:0007057//spindle assembly involved in female meiosis I;GO:0007088//regulation of mitotic nuclear division;GO:0007346//regulation of mitotic cell cycle;GO:0008284//positive regulation of cell proliferation;GO:0010948//negative regulation of cell cycle process;GO:0010971//positive regulation of G2/M transition of mitotic cel…
ENSGALG00000047164	77	43	88	23	38	51	157	139	163	149	101	82	1.09	0.88	1.49	0.54	0.5	0.69	2.42	2.3	2.21	2.42	1.86	1.86	0.865	2.17833	1.3325	2.85975e-07	7.09748e-06	pol	XP_014810274.1 PREDICTED: uncharacterized protein LOC106895380 [Calidris pugnax]	-	-	-	-	-	GO:0003676//nucleic acid binding;GO:0004523//RNA-DNA hybrid ribonuclease activity	GO:0015074//DNA integration;GO:0044260//cellular macromolecule metabolic process;GO:0090502//RNA phosphodiester bond hydrolysis, endonucleolytic
ENSGALG00000044940	23	5	7	22	43	54	84	88	143	71	92	48	0.78	0.25	0.28	1.2	1.35	1.77	3.09	3.47	4.63	2.75	4.03	2.6	0.938333	3.42833	1.8693	2.8663e-07	7.09897e-06	GCNT3	glucosaminyl (N-acetyl) transferase 3, mucin type [Source:HGNC Symbol;Acc:HGNC:4205]	Metabolism;Metabolism	Global and overview maps;Glycan biosynthesis and metabolism	ko01100//Metabolic pathways;ko00512//Mucin type O-glycan biosynthesis	K09662;K09662	GO:0000139//Golgi membrane;GO:0016020//membrane	GO:0008375//acetylglucosaminyltransferase activity;GO:0016740//transferase activity;GO:0016757//transferase activity, transferring glycosyl groups;GO:0047225//acetylgalactosaminyl-O-glycosyl-glycoprotein beta-1,6-N-acetylglucosaminyltransferase activity	GO:0048729//tissue morphogenesis;GO:0050892//intestinal absorption;GO:0060993//kidney morphogenesis
MSTRG.30918	59	58	55	17	38	40	149	61	187	181	181	87	0.66	0.95	0.74	0.31	0.4	0.44	1.84	0.81	2.03	2.34	2.65	1.58	0.583333	1.875	1.6845	2.89522e-07	7.13285e-06	gag-pol	XP_048786336.1 uncharacterized protein LOC125686416 isoform X3 [Lagopus muta]	-	-	-	-	-	-	-
MSTRG.25713	4	5	8	7	18	20	0	1	0	0	0	0	0.08	0.14	0.18	0.22	0.32	0.38	0	0.02	0	0	0	0	0.22	0.00333333	-6.0444	2.97279e-07	7.29931e-06	--	-	-	-	-	-	-	-	-
MSTRG.12155	70	64	56	29	68	52	18	32	16	19	19	16	1.43	1.9	1.36	0.96	1.29	1.03	0.4	0.76	0.31	0.44	0.5	0.52	1.32833	0.488333	-1.4437	2.97531e-07	7.29931e-06	--	XP_015710249.1 endogenous retrovirus group K member 113 Gag polyprotein-like [Coturnix japonica]	-	-	-	-	-	-	-
MSTRG.18818	245	100	172	289	648	342	39	107	49	65	69	103	1.6	0.95	1.34	3.05	3.93	2.16	0.28	0.82	0.31	0.49	0.59	1.08	2.17167	0.595	-1.8678	2.99675e-07	7.33035e-06	--	-	-	-	-	-	-	-	-
MSTRG.21296	404	346	288	146	371	452	796	601	798	889	650	311	16.09	20.07	13.65	9.39	13.75	17.47	34.63	28.03	30.52	40.64	33.66	19.95	15.07	31.2383	1.0516	3.02352e-07	7.38706e-06	gag	XP_046772630.1 microtubule-associated protein 9 isoform X6 [Gallus gallus]	-	-	-	-	-	-	-
ENSGALG00000010960	108	48	80	100	161	142	36	56	35	37	44	46	1.94	1.25	1.71	2.91	2.69	2.48	0.71	1.18	0.6	0.76	1.03	1.33	2.16333	0.935	-1.2102	3.03442e-07	7.40599e-06	GALNT3	polypeptide N-acetylgalactosaminyltransferase 3 [Source:NCBI gene;Acc:424177]	Metabolism;Metabolism;Metabolism	Global and overview maps;Glycan biosynthesis and metabolism;Glycan biosynthesis and metabolism	ko01100//Metabolic pathways;ko00514//Other types of O-glycan biosynthesis;ko00512//Mucin type O-glycan biosynthesis	K00710;K00710;K00710	GO:0005794//Golgi apparatus;GO:0048471//perinuclear region of cytoplasm	GO:0004653//polypeptide N-acetylgalactosaminyltransferase activity;GO:0005509//calcium ion binding;GO:0030145//manganese ion binding	GO:0006493//protein O-linked glycosylation;GO:0007283//spermatogenesis;GO:0018242//protein O-linked glycosylation via serine;GO:0018243//protein O-linked glycosylation via threonine
MSTRG.30853	25	18	18	9	24	27	56	39	57	40	31	33	0.5	0.52	0.43	0.29	0.45	0.52	1.22	0.91	1.09	0.92	0.81	1.06	0.451667	1.00167	1.1491	3.05766e-07	7.44727e-06	NEDD4L	AAM52407.1 female expressed transcript 1 [Gallus gallus]	-	-	-	-	-	-	-
ENSGALG00000041921	216	56	216	116	126	259	334	317	467	377	323	246	3.78	1.44	4.51	3.2	1.99	4.38	6.44	6.52	7.88	7.64	7.39	6.97	3.21667	7.14	1.1504	3.13449e-07	7.61077e-06	CWH43	cell wall biogenesis 43 C-terminal homolog [Source:NCBI gene;Acc:422763]	-	-	-	-	-	-	-
ENSGALG00000015150	177	89	98	61	50	122	318	214	338	244	194	152	3.77	2.76	2.48	2.1	0.99	2.52	7.39	5.33	6.9	5.96	5.37	5.2	2.43667	6.025	1.3061	3.14456e-07	7.61928e-06	RORB	RAR related orphan receptor B [Source:NCBI gene;Acc:395980]	Organismal Systems	Environmental adaptation	ko04710//Circadian rhythm	K08533	GO:0005634//nucleus;GO:0005654//nucleoplasm	GO:0000978//RNA polymerase II core promoter proximal region sequence-specific DNA binding;GO:0001228//transcriptional activator activity, RNA polymerase II transcription regulatory region sequence-specific binding;GO:0003677//DNA binding;GO:0003700//transcription factor activity, sequence-specific DNA binding;GO:0004879//RNA polymerase II transcription factor activity, ligand-activated sequence-s…	GO:0006355//regulation of transcription, DNA-templated;GO:0042462//eye photoreceptor cell development;GO:0042752//regulation of circadian rhythm;GO:0045668//negative regulation of osteoblast differentiation;GO:0045893//positive regulation of transcription, DNA-templated;GO:0045944//positive regulation of transcription from RNA polymerase II promoter;GO:0046548//retinal rod cell development;GO:004…
ENSGALG00000002710	399	302	477	470	1098	717	225	270	361	281	271	205	10.59	11.65	15.07	20.18	27.12	18.46	6.52	8.38	9.19	8.55	9.35	8.74	17.1783	8.455	-1.0227	3.15391e-07	7.62643e-06	IPMK	inositol polyphosphate multikinase [Source:NCBI gene;Acc:101751177]	Metabolism;Environmental Information Processing;Metabolism	Global and overview maps;Signal transduction;Carbohydrate metabolism	ko01100//Metabolic pathways;ko04070//Phosphatidylinositol signaling system;ko00562//Inositol phosphate metabolism	K00915;K00915;K00915	GO:0005654//nucleoplasm	GO:0000825//inositol tetrakisphosphate 6-kinase activity;GO:0008440//inositol-1,4,5-trisphosphate 3-kinase activity;GO:0016301//kinase activity;GO:0097243//flavonoid binding	GO:0032957//inositol trisphosphate metabolic process;GO:0032958//inositol phosphate biosynthetic process;GO:0070266//necroptotic process
ENSGALG00000001445	233	54	151	116	169	268	76	69	76	63	70	42	7.79	2.63	6.01	6.27	5.26	8.7	2.77	2.7	2.44	2.42	3.04	2.26	6.11	2.605	-1.2299	3.21151e-07	7.74246e-06	FABP6	fatty acid binding protein 6 [Source:NCBI gene;Acc:416154]	Organismal Systems	Endocrine system	ko03320//PPAR signaling pathway	K08755	-	GO:0008289//lipid binding	-
ENSGALG00000021039	20	16	18	15	17	22	45	26	55	57	36	32	0.25	0.29	0.27	0.3	0.2	0.27	0.62	0.38	0.66	0.82	0.59	0.64	0.263333	0.618333	1.2315	3.51938e-07	8.44938e-06	HKDC1	hexokinase domain containing 1 [Source:NCBI gene;Acc:423698]	Metabolism;Human Diseases;Organismal Systems;Environmental Information Processing;Metabolism;Human Diseases;Metabolism;Metabolism;Human Diseases;Organismal Systems;Metabolism;Metabolism;Metabolism;Metabolism	Global and overview maps;Infectious disease: bacterial;Endocrine system;Signal transduction;Global and overview maps;Cancer: overview;Carbohydrate metabolism;Carbohydrate metabolism;Endocrine and metabolic disease;Digestive system;Carbohydrate metabolism;Carbohydrate metabolism;Carbohydrate metabolism;Biosynthesis of other secondary metabolites	ko01100//Metabolic pathways;ko05131//Shigellosis;ko04910//Insulin signaling pathway;ko04066//HIF-1 signaling pathway;ko01200//Carbon metabolism;ko05230//Central carbon metabolism in cancer;ko00010//Glycolysis / Gluconeogenesis;ko00520//Amino sugar and nucleotide sugar metabolism;ko04930//Type II diabetes mellitus;ko04973//Carbohydrate digestion and absorption;ko00051//Fructose and mannose metabol…	K00844;K00844;K00844;K00844;K00844;K00844;K00844;K00844;K00844;K00844;K00844;K00844;K00844;K00844	GO:0005739//mitochondrion	GO:0004340//glucokinase activity;GO:0004396//hexokinase activity;GO:0005524//ATP binding;GO:0005536//glucose binding;GO:0016773//phosphotransferase activity, alcohol group as acceptor	GO:0001678//cellular glucose homeostasis;GO:0005975//carbohydrate metabolic process;GO:0006096//glycolytic process;GO:0051156//glucose 6-phosphate metabolic process
ENSGALG00000022536	16	10	11	8	13	15	28	28	40	29	47	18	0.58	0.53	0.47	0.47	0.44	0.53	1.11	1.19	1.39	1.2	2.21	1.05	0.503333	1.35833	1.4323	3.53738e-07	8.4753e-06	GPR142	G protein-coupled receptor 142 [Source:NCBI gene;Acc:112530026]	-	-	-	-	GO:0016021//integral component of membrane	GO:0004930//G-protein coupled receptor activity	GO:0007186//G-protein coupled receptor signaling pathway
ENSGALG00000013212	25	16	18	19	37	22	4	10	5	5	2	7	1.03	0.96	0.88	1.26	1.42	0.88	0.18	0.48	0.2	0.24	0.11	0.46	1.07167	0.278333	-1.945	3.66685e-07	8.75176e-06	TMEFF1	transmembrane protein with EGF-like and two follistatin-like domains 1 [Source:NCBI gene;Acc:420985]	-	-	-	-	-	GO:0005515//protein binding	-
MSTRG.16215	47	21	18	22	39	28	4	7	7	4	11	10	1.12	0.73	0.51	0.85	0.87	0.65	0.1	0.2	0.16	0.11	0.34	0.38	0.788333	0.215	-1.8745	3.66764e-07	8.75176e-06	--	-	-	-	-	-	-	-	-
MSTRG.29806	14	1	29	49	122	88	1	1	2	0	2	6	0.17	0.02	0.42	0.97	1.39	1.05	0.01	0.01	0.02	0	0.03	0.12	0.67	0.0316667	-4.4031	3.72396e-07	8.85024e-06	--	KFO88575.1 hypothetical protein N320_02870, partial [Buceros rhinoceros silvestris]	-	-	-	-	-	-	-
ENSGALG00000005936	310	195	192	429	867	557	161	169	153	126	145	133	6.76	6.07	4.84	15.22	18.04	12.22	3.57	4.38	3.04	3.06	3.98	4.71	10.525	3.79	-1.4736	3.77102e-07	8.95303e-06	AGTR2	angiotensin II receptor type 2 [Source:NCBI gene;Acc:428708]	Environmental Information Processing;Organismal Systems;Organismal Systems	Signaling molecules and interaction;Circulatory system;Endocrine system	ko04080//Neuroactive ligand-receptor interaction;ko04261//Adrenergic signaling in cardiomyocytes;ko04614//Renin-angiotensin system	K04167;K04167;K04167	GO:0005886//plasma membrane;GO:0016020//membrane;GO:0016021//integral component of membrane	GO:0004930//G-protein coupled receptor activity;GO:0004945//angiotensin type II receptor activity	GO:0001991//regulation of systemic arterial blood pressure by circulatory renin-angiotensin;GO:0002033//vasodilation by angiotensin involved in regulation of systemic arterial blood pressure;GO:0002035//brain renin-angiotensin system;GO:0006954//inflammatory response;GO:0007165//signal transduction;GO:0007166//cell surface receptor signaling pathway;GO:0007186//G-protein coupled receptor signalin…
ENSGALG00000017155	9	3	7	15	18	19	36	35	43	32	35	18	0.83	0.4	0.77	2.24	1.55	1.7	3.63	3.78	3.81	3.39	4.2	2.67	1.24833	3.58	1.52	3.83711e-07	9.08754e-06	C11orf87	chromosome 1 open reading frame, human C11orf87 [Source:NCBI gene;Acc:418964]	-	-	-	-	-	-	-
MSTRG.30177	31	13	27	9	24	17	54	29	64	75	68	35	1.53	0.91	1.6	0.68	1.09	0.81	2.88	1.65	3	4.24	4.32	2.8	1.10333	3.14833	1.5127	3.91685e-07	9.25257e-06	--	XP_046790079.1 leukocyte immunoglobulin-like receptor subfamily A member 2 isoform X1 [Gallus gallus]	-	-	-	-	-	-	-
MSTRG.24991	13	10	1	23	45	16	0	1	0	0	0	1	0.22	0.25	0.02	0.63	0.71	0.26	0	0.02	0	0	0	0.03	0.348333	0.00833333	-5.3854	4.23627e-07	9.87819e-06	--	-	-	-	-	-	-	-	-
ENSGALG00000009012	186	128	190	280	620	365	56	117	97	79	130	80	3.18	3.18	3.89	7.75	9.9	6.1	1.05	2.38	1.61	1.57	2.89	2.19	5.66667	1.94833	-1.5403	4.31211e-07	1.00252e-05	ZNF385B	zinc finger protein 385B [Source:NCBI gene;Acc:424124]	-	-	-	-	-	GO:0003676//nucleic acid binding;GO:0008270//zinc ion binding	-
MSTRG.3137	10	13	9	8	17	20	0	0	1	1	1	0	0.48	0.91	0.52	0.63	0.76	0.94	0	0	0.05	0.06	0.06	0	0.706667	0.0283333	-4.6405	4.36466e-07	1.01274e-05	--	-	-	-	-	-	-	-	-
MSTRG.23194	36	24	31	40	71	59	24	12	17	11	14	5	0.75	0.72	0.76	1.34	1.37	1.19	0.54	0.29	0.34	0.26	0.38	0.17	1.02167	0.33	-1.6304	4.45186e-07	1.03196e-05	--	-	-	-	-	-	-	-	-
ENSGALG00000032558	59	29	30	53	84	67	17	15	28	23	23	14	1.56	1.11	0.94	2.27	2.07	1.72	0.49	0.46	0.71	0.7	0.79	0.6	1.61167	0.625	-1.3666	4.75238e-07	1.09141e-05	INSC	inscuteable homolog (Drosophila) [Source:NCBI gene;Acc:423067]	-	-	-	-	GO:0005886//plasma membrane;GO:0005938//cell cortex;GO:0032991//macromolecular complex	GO:0005515//protein binding;GO:0019904//protein domain specific binding;GO:0030674//protein binding, bridging	GO:0008356//asymmetric cell division;GO:0031647//regulation of protein stability
MSTRG.27656	54	1	43	52	95	50	0	5	0	1	1	6	0.52	0.01	0.5	0.82	0.86	0.47	0	0.06	0	0.01	0.01	0.09	0.53	0.0283333	-4.2254	4.87232e-07	1.11731e-05	--	OXB75889.1 hypothetical protein H355_008533 [Colinus virginianus]	-	-	-	-	-	-	-
ENSGALG00000045026	109	58	83	70	139	94	19	53	28	40	29	42	3.68	2.86	3.32	3.81	4.33	3.06	0.7	2.08	0.9	1.54	1.28	2.29	3.51	1.465	-1.2606	4.93847e-07	1.12699e-05	--	EOB00520.1 Beta-keratin-related protein, partial [Anas platyrhynchos]	-	-	-	-	GO:0005882//intermediate filament	GO:0005200//structural constituent of cytoskeleton	GO:0007010//cytoskeleton organization
MSTRG.8001	220	66	28	17	21	15	3	6	3	6	5	8	2.51	1.09	0.38	0.31	0.22	0.17	0.04	0.08	0.03	0.08	0.07	0.15	0.78	0.075	-3.3785	5.34286e-07	1.20886e-05	--	-	-	-	-	-	-	-	-
ENSGALG00000011624	152	51	123	179	455	209	30	66	42	49	47	61	3.83	1.87	3.69	7.29	10.67	5.11	0.83	1.95	1.01	1.42	1.54	2.47	5.41	1.53667	-1.8158	5.67486e-07	1.27386e-05	PNLDC1	PARN like, ribonuclease domain containing 1 [Source:NCBI gene;Acc:428595]	Genetic Information Processing	Folding, sorting and degradation	ko03018//RNA degradation	K01148	GO:0005783//endoplasmic reticulum	GO:0003676//nucleic acid binding;GO:0004535//poly(A)-specific ribonuclease activity	GO:0000289//nuclear-transcribed mRNA poly(A) tail shortening
MSTRG.23447	63	40	69	115	231	173	17	36	21	23	34	35	0.43	0.4	0.57	1.28	1.48	1.16	0.13	0.29	0.14	0.18	0.3	0.39	0.886667	0.238333	-1.8954	5.76308e-07	1.29014e-05	--	-	-	-	-	-	-	-	-
ENSGALG00000015028	4282	1121	1312	981	444	4751	10192	8803	15586	8573	13552	5721	181.54	69.11	66.23	67.28	17.52	195.46	471.78	436.65	633.78	416.98	746.8	389.9	99.5233	515.982	2.3742	5.93508e-07	1.32612e-05	RLN3	relaxin 3 [Source:NCBI gene;Acc:427223]	Environmental Information Processing;Organismal Systems	Signaling molecules and interaction;Endocrine system	ko04080//Neuroactive ligand-receptor interaction;ko04926//Relaxin signaling pathway	K22000;K22000	GO:0005576//extracellular region	GO:0005179//hormone activity	-
ENSGALG00000031590	114	90	82	37	58	66	17	27	29	33	23	22	3.5	4.02	3	1.84	1.66	1.97	0.57	0.97	0.85	1.16	0.92	1.09	2.665	0.926667	-1.524	6.09676e-07	1.35709e-05	B3GAT2	beta-1,3-glucuronyltransferase 2 [Source:NCBI gene;Acc:428638]	Metabolism;Metabolism	Global and overview maps;Glycan biosynthesis and metabolism	ko01100//Metabolic pathways;ko00515//Mannose type O-glycan biosynthesis	K10157;K10157	GO:0016020//membrane	GO:0015018//galactosylgalactosylxylosylprotein 3-beta-glucuronosyltransferase activity	-
MSTRG.14591	116	58	222	14	22	7	988	806	853	984	784	468	1.3	0.95	2.94	0.25	0.22	0.07	12.03	10.52	9.13	12.59	11.37	8.39	0.955	10.6717	3.4821	6.43144e-07	1.41817e-05	ev-2	XP_040553485.1 uncharacterized protein LOC121110238 [Gallus gallus]	-	-	-	-	-	-	-
ENSGALG00000005400	49	29	33	54	123	86	2	21	9	15	11	17	0.82	0.74	0.82	1.89	2.66	1.64	0.05	0.44	0.19	0.29	0.34	0.49	1.42833	0.3	-2.2513	6.43821e-07	1.41833e-05	CACNA2D3	calcium voltage-gated channel auxiliary subunit alpha2delta 3 [Source:NCBI gene;Acc:415996]	Environmental Information Processing;Human Diseases;Organismal Systems;Organismal Systems;Human Diseases;Organismal Systems;Human Diseases	Signal transduction;Cardiovascular disease;Endocrine system;Circulatory system;Cardiovascular disease;Circulatory system;Cardiovascular disease	ko04010//MAPK signaling pathway;ko05414//Dilated cardiomyopathy;ko04921//Oxytocin signaling pathway;ko04261//Adrenergic signaling in cardiomyocytes;ko05410//Hypertrophic cardiomyopathy;ko04260//Cardiac muscle contraction;ko05412//Arrhythmogenic right ventricular cardiomyopathy	K04860;K04860;K04860;K04860;K04860;K04860;K04860	-	-	-
ENSGALG00000011242	164	92	78	56	32	125	283	229	390	243	391	133	0.99	0.81	0.56	0.55	0.18	0.73	1.86	1.62	2.25	1.68	3.06	1.29	0.636667	1.96	1.6222	6.60068e-07	1.45005e-05	OBSL1	obscurin like 1 [Source:NCBI gene;Acc:424198]	-	-	-	-	GO:0005737//cytoplasm;GO:0005794//Golgi apparatus;GO:0005813//centrosome;GO:0048471//perinuclear region of cytoplasm;GO:1990393//3M complex	GO:0005515//protein binding	GO:0000226//microtubule cytoskeleton organization;GO:0007030//Golgi organization;GO:0007088//regulation of mitotic nuclear division;GO:0034067//protein localization to Golgi apparatus;GO:0050775//positive regulation of dendrite morphogenesis
ENSGALG00000054397	8	6	4	3	3	2	20	21	25	18	19	8	0.6	0.66	0.36	0.36	0.21	0.15	1.64	1.85	1.8	1.55	1.86	0.97	0.39	1.61167	2.047	6.67094e-07	1.46412e-05	Mr1	XP_015157552.2 class I histocompatibility antigen, F10 alpha chain-like isoform X1 [Gallus gallus]	Human Diseases;Human Diseases;Cellular Processes;Human Diseases;Cellular Processes;Human Diseases;Human Diseases;Human Diseases;Human Diseases;Human Diseases;Environmental Information Processing;Cellular Processes;Human Diseases;Human Diseases;Human Diseases;Organismal Systems;Human Diseases;Human Diseases	Infectious disease: viral;Infectious disease: viral;Transport and catabolism;Infectious disease: viral;Transport and catabolism;Infectious disease: viral;Infectious disease: viral;Infectious disease: viral;Cancer: overview;Infectious disease: viral;Signaling molecules and interaction;Cell growth and death;Cardiovascular disease;Immune disease;Immune disease;Immune system;Endocrine and metabolic d…	ko05165//Human papillomavirus infection;ko05169//Epstein-Barr virus infection;ko04144//Endocytosis;ko05168//Herpes simplex virus 1 infection;ko04145//Phagosome;ko05163//Human cytomegalovirus infection;ko05166//Human T-cell leukemia virus 1 infection;ko05170//Human immunodeficiency virus 1 infection;ko05203//Viral carcinogenesis;ko05167//Kaposi sarcoma-associated herpesvirus infection;ko04514//Cel…	K06751;K06751;K06751;K06751;K06751;K06751;K06751;K06751;K06751;K06751;K06751;K06751;K06751;K06751;K06751;K06751;K06751;K06751	GO:0005615//extracellular space;GO:0009897//external side of plasma membrane	-	-
MSTRG.5841	19	19	27	16	29	25	52	54	54	49	42	23	0.73	1.06	1.23	0.99	1.04	0.93	2.18	2.42	1.99	2.16	2.09	1.42	0.996667	2.04333	1.0357	6.84764e-07	1.49732e-05	--	XP_046755278.1 translation initiation factor IF-2-like [Gallus gallus]	-	-	-	-	-	-	-
MSTRG.24309	15	10	9	12	19	11	0	1	0	0	0	3	0.35	0.34	0.25	0.45	0.41	0.25	0	0.03	0	0	0	0.11	0.341667	0.0233333	-3.8721	7.03487e-07	1.5354e-05	--	-	-	-	-	-	-	-	-
MSTRG.8433	84	40	93	145	345	201	43	50	50	34	32	36	0.3	0.21	0.4	0.85	1.16	0.71	0.17	0.21	0.17	0.14	0.15	0.21	0.605	0.175	-1.7896	7.10001e-07	1.54675e-05	--	-	-	-	-	-	-	-	-
MSTRG.12891	5	3	6	29	38	20	0	1	1	0	0	0	0.12	0.1	0.17	1.11	0.84	0.46	0	0.03	0.02	0	0	0	0.466667	0.00833333	-5.8074	7.27249e-07	1.57994e-05	--	-	-	-	-	-	-	-	-
MSTRG.31704	138	56	83	169	366	188	17	66	20	30	34	47	2.34	1.38	1.68	4.64	5.78	3.1	0.31	1.31	0.33	0.58	0.75	1.28	3.15333	0.76	-2.0528	7.37426e-07	1.59909e-05	--	-	-	-	-	-	-	-	-
MSTRG.31768	36	15	36	40	62	69	8	19	11	11	17	9	0.74	0.45	0.88	1.32	1.18	1.37	0.18	0.46	0.22	0.26	0.45	0.3	0.99	0.311667	-1.6674	7.42031e-07	1.60612e-05	--	XP_048804955.1 serine/threonine-protein kinase VRK1 isoform X1 [Lagopus muta]	-	-	-	-	-	-	-
ENSGALG00000052882	22	3	11	27	32	62	1	4	1	3	0	3	0.65	0.12	0.38	1.27	0.86	1.76	0.04	0.14	0.04	0.11	0	0.12	0.84	0.075	-3.4854	7.43335e-07	1.60746e-05	--	uncharacterized LOC100857299 [Source:NCBI gene;Acc:100857299]	-	-	-	-	-	-	-
MSTRG.133	146	170	104	126	192	173	79	77	69	91	63	64	1.31	2.21	1.11	1.82	1.6	1.5	0.77	0.81	0.59	0.93	0.73	0.92	1.59167	0.791667	-1.0076	7.48669e-07	1.61603e-05	PRKCB	OXB64332.1 hypothetical protein ASZ78_004965 [Callipepla squamata]	-	-	-	-	-	-	-
MSTRG.5969	27	24	11	26	61	25	6	10	6	8	5	3	0.62	0.81	0.3	0.97	1.31	0.56	0.15	0.27	0.13	0.21	0.15	0.11	0.761667	0.17	-2.1636	7.50953e-07	1.61799e-05	--	XP_052540247.1 beta-1,4-galactosyltransferase 5 isoform X1 [Tympanuchus pallidicinctus]	-	-	-	-	-	-	-
ENSGALG00000007269	45	17	29	10	25	17	2	5	4	6	6	5	1.39	0.77	1.07	0.5	0.72	0.51	0.07	0.18	0.12	0.21	0.24	0.25	0.826667	0.178333	-2.2127	7.63588e-07	1.6422e-05	GABRA3	gamma-aminobutyric acid type A receptor alpha3 subunit [Source:NCBI gene;Acc:422289]	Environmental Information Processing;Organismal Systems;Human Diseases;Organismal Systems;Organismal Systems;Human Diseases	Signaling molecules and interaction;Nervous system;Substance dependence;Nervous system;Sensory system;Substance dependence	ko04080//Neuroactive ligand-receptor interaction;ko04723//Retrograde endocannabinoid signaling;ko05032//Morphine addiction;ko04727//GABAergic synapse;ko04742//Taste transduction;ko05033//Nicotine addiction	K05175;K05175;K05175;K05175;K05175;K05175	GO:0016020//membrane;GO:0016021//integral component of membrane	GO:0004888//transmembrane signaling receptor activity;GO:0004890//GABA-A receptor activity;GO:0005216//ion channel activity;GO:0005230//extracellular ligand-gated ion channel activity	GO:0006811//ion transport;GO:0034220//ion transmembrane transport
ENSGALG00000016426	35	8	50	19	29	59	9	10	7	3	6	5	0.38	0.13	0.65	0.34	0.3	0.63	0.11	0.13	0.07	0.04	0.09	0.09	0.405	0.0883333	-2.1969	7.79473e-07	1.67178e-05	MAP3K15	mitogen-activated protein kinase kinase kinase 15 [Source:NCBI gene;Acc:418609]	-	-	-	-	-	GO:0004672//protein kinase activity;GO:0005524//ATP binding	GO:0000165//MAPK cascade;GO:0006468//protein phosphorylation
ENSGALG00000042647	9	3	13	6	10	13	24	19	29	30	35	17	0.15	0.07	0.25	0.16	0.15	0.21	0.43	0.36	0.45	0.56	0.74	0.44	0.165	0.496667	1.5898	7.89431e-07	1.6916e-05	CNGB1	XP_015147796.1 cyclic nucleotide-gated cation channel beta-1 isoform X1 [Gallus gallus]	Environmental Information Processing;Environmental Information Processing;Organismal Systems;Organismal Systems	Signal transduction;Signal transduction;Sensory system;Sensory system	ko04024//cAMP signaling pathway;ko04022//cGMP-PKG signaling pathway;ko04740//Olfactory transduction;ko04744//Phototransduction	K04952;K04952;K04952;K04952	GO:0016020//membrane;GO:0016021//integral component of membrane	GO:0005221//intracellular cyclic nucleotide activated cation channel activity;GO:0005222//intracellular cAMP activated cation channel activity;GO:0005223//intracellular cGMP activated cation channel activity;GO:0030553//cGMP binding	GO:0007601//visual perception;GO:0098655//cation transmembrane transport
ENSGALG00000044709	0	0	0	1	3	1	13	6	18	14	9	8	0	0	0	0.07	0.12	0.04	0.59	0.29	0.72	0.67	0.49	0.53	0.0383333	0.548333	3.8384	7.92428e-07	1.69647e-05	--	platelet glycoprotein VI-like [Source:NCBI gene;Acc:100857615]	-	-	-	-	-	-	-
ENSGALG00000036831	17	4	16	13	26	13	29	31	38	39	42	37	0.33	0.11	0.37	0.41	0.47	0.25	0.62	0.71	0.71	0.87	1.06	1.16	0.323333	0.855	1.4029	7.94724e-07	1.69984e-05	CYP2H1	cytochrome P450 2B4-like [Source:NCBI gene;Acc:101749846]	-	-	-	-	-	GO:0004497//monooxygenase activity;GO:0005506//iron ion binding;GO:0016705//oxidoreductase activity, acting on paired donors, with incorporation or reduction of molecular oxygen;GO:0016712//oxidoreductase activity, acting on paired donors, with incorporation or reduction of molecular oxygen, reduced flavin or flavoprotein as one donor, and incorporation of one atom of oxygen;GO:0020037//heme bind…	-
ENSGALG00000040549	77	70	59	29	61	83	150	99	185	121	135	74	1.93	2.55	1.76	1.18	1.42	2.02	4.12	2.91	4.48	3.49	4.4	2.98	1.81	3.73	1.0432	8.18935e-07	1.74212e-05	HTR7	5-hydroxytryptamine (serotonin) receptor 7, adenylate cyclase-coupled [Source:NCBI gene;Acc:423794]	Environmental Information Processing;Environmental Information Processing;Environmental Information Processing;Organismal Systems;Organismal Systems	Signaling molecules and interaction;Signal transduction;Signal transduction;Nervous system;Development and regeneration	ko04080//Neuroactive ligand-receptor interaction;ko04020//Calcium signaling pathway;ko04014//Ras signaling pathway;ko04726//Serotonergic synapse;ko04361//Axon regeneration	K04163;K04163;K04163;K04163;K04163	GO:0005886//plasma membrane;GO:0005887//integral component of plasma membrane;GO:0016020//membrane;GO:0016021//integral component of membrane;GO:0030425//dendrite;GO:0045202//synapse	GO:0004930//G-protein coupled receptor activity;GO:0004977//melanocortin receptor activity;GO:0004993//G-protein coupled serotonin receptor activity;GO:0030594//neurotransmitter receptor activity	GO:0006939//smooth muscle contraction;GO:0007165//signal transduction;GO:0007186//G-protein coupled receptor signaling pathway;GO:0007187//G-protein coupled receptor signaling pathway, coupled to cyclic nucleotide second messenger;GO:0007268//synaptic transmission;GO:0007623//circadian rhythm;GO:0042310//vasoconstriction
ENSGALG00000026613	13	9	21	7	14	13	21	41	72	68	38	19	1.23	1.23	2.36	1.07	1.23	1.19	2.16	4.52	6.51	7.36	4.66	2.88	1.385	4.68167	1.7571	8.27119e-07	1.75478e-05	S100A4	S100 calcium binding protein A4 [Source:HGNC Symbol;Acc:HGNC:10494]	-	-	-	-	GO:0005576//extracellular region;GO:0005634//nucleus;GO:0005737//cytoplasm;GO:0048471//perinuclear region of cytoplasm	GO:0005509//calcium ion binding;GO:0042802//identical protein binding;GO:0046914//transition metal ion binding;GO:0048306//calcium-dependent protein binding;GO:0050786//RAGE receptor binding	GO:0043123//positive regulation of I-kappaB kinase/NF-kappaB signaling
ENSGALG00000010812	276	42	278	99	187	83	15	43	30	55	35	35	0.8	0.18	0.96	0.47	0.51	0.23	0.05	0.15	0.08	0.18	0.13	0.16	0.525	0.125	-2.0704	8.36435e-07	1.77135e-05	RYR2	ryanodine receptor 2 [Source:NCBI gene;Acc:421508]	Human Diseases;Environmental Information Processing;Human Diseases;Environmental Information Processing;Human Diseases;Human Diseases;Organismal Systems;Organismal Systems;Environmental Information Processing;Organismal Systems;Human Diseases;Organismal Systems;Organismal Systems;Organismal Systems;Human Diseases	Neurodegenerative disease;Signal transduction;Neurodegenerative disease;Signal transduction;Cardiovascular disease;Cardiovascular disease;Endocrine system;Circulatory system;Signal transduction;Digestive system;Cardiovascular disease;Environmental adaptation;Circulatory system;Endocrine system;Cardiovascular disease	ko05022//Pathways of neurodegeneration - multiple diseases;ko04020//Calcium signaling pathway;ko05020//Prion disease;ko04024//cAMP signaling pathway;ko05415//Diabetic cardiomyopathy;ko05414//Dilated cardiomyopathy;ko04921//Oxytocin signaling pathway;ko04261//Adrenergic signaling in cardiomyocytes;ko04371//Apelin signaling pathway;ko04972//Pancreatic secretion;ko05410//Hypertrophic cardiomyopathy;…	K04962;K04962;K04962;K04962;K04962;K04962;K04962;K04962;K04962;K04962;K04962;K04962;K04962;K04962;K04962	GO:0005790//smooth endoplasmic reticulum;GO:0016020//membrane;GO:0016021//integral component of membrane;GO:0016529//sarcoplasmic reticulum;GO:0030017//sarcomere;GO:0030018//Z disc;GO:0032991//macromolecular complex;GO:0033017//sarcoplasmic reticulum membrane;GO:0034704//calcium channel complex	GO:0005216//ion channel activity;GO:0005219//ryanodine-sensitive calcium-release channel activity;GO:0005262//calcium channel activity;GO:0005509//calcium ion binding;GO:0005515//protein binding;GO:0005516//calmodulin binding;GO:0015278//calcium-release channel activity;GO:0019899//enzyme binding;GO:0019901//protein kinase binding;GO:0034236//protein kinase A catalytic subunit binding;GO:0034237/…	GO:0001666//response to hypoxia;GO:0002027//regulation of heart rate;GO:0003143//embryonic heart tube morphogenesis;GO:0003220//left ventricular cardiac muscle tissue morphogenesis;GO:0003300//cardiac muscle hypertrophy;GO:0005513//detection of calcium ion;GO:0006811//ion transport;GO:0006816//calcium ion transport;GO:0006874//cellular calcium ion homeostasis;GO:0010460//positive regulation of he…
ENSGALG00000007284	222	83	174	218	293	228	77	83	75	77	90	102	3.49	1.91	3.28	5.58	4.32	3.5	1.33	1.54	1.14	1.4	1.85	2.58	3.68	1.64	-1.166	8.45609e-07	1.78595e-05	SYP	synaptophysin [Source:NCBI gene;Acc:396359]	-	-	-	-	GO:0008021//synaptic vesicle;GO:0016020//membrane;GO:0016021//integral component of membrane;GO:0030672//synaptic vesicle membrane	-	-
ENSGALG00000034561	57	27	47	39	86	56	19	24	22	25	21	23	1.99	1.37	1.95	2.24	2.84	1.92	0.72	0.98	0.74	1	0.96	1.3	2.05167	0.95	-1.1108	8.95825e-07	1.87351e-05	C8orf34	chromosome 2 open reading frame, human C8orf34 [Source:NCBI gene;Acc:768864]	-	-	-	-	-	-	-
MSTRG.30399	63	9	74	19	31	29	4	10	2	6	3	7	1.73	0.35	2.42	0.85	0.79	0.76	0.12	0.33	0.06	0.2	0.12	0.32	1.15	0.191667	-2.585	8.98519e-07	1.87747e-05	--	XP_046793620.1 serine/arginine repetitive matrix protein 1-like, partial [Gallus gallus]	-	-	-	-	-	-	-
MSTRG.8617	34	5	28	34	70	27	0	8	2	7	4	2	1.07	0.23	1.05	1.74	2.06	0.83	0	0.3	0.06	0.25	0.16	0.1	1.16333	0.145	-3.0041	9.14957e-07	1.91012e-05	--	-	-	-	-	-	-	-	-
ENSGALG00000013409	314	155	149	162	146	568	529	542	1349	602	936	304	8.46	6.07	4.78	7.06	3.66	14.85	15.57	17.09	34.87	18.61	32.78	13.17	7.48	22.015	1.5574	9.41012e-07	1.95239e-05	Ctsr	XP_015153190.2 LOW QUALITY PROTEIN: digestive cysteine proteinase 1 [Gallus gallus]	-	-	-	-	-	GO:0008234//cysteine-type peptidase activity	GO:0006508//proteolysis
ENSGALG00000010762	58	36	52	84	132	110	19	41	30	25	29	21	2.04	1.84	2.18	4.78	4.32	3.76	0.73	1.69	1.01	1.01	1.33	1.19	3.15333	1.16	-1.4428	9.44625e-07	1.95644e-05	OPN3	opsin 3 [Source:NCBI gene;Acc:428582]	-	-	-	-	GO:0001750//photoreceptor outer segment;GO:0005737//cytoplasm;GO:0005886//plasma membrane;GO:0005887//integral component of plasma membrane;GO:0016020//membrane;GO:0016021//integral component of membrane	GO:0004930//G-protein coupled receptor activity;GO:0005502//11-cis retinal binding;GO:0005503//all-trans retinal binding;GO:0008020//G-protein coupled photoreceptor activity;GO:0009881//photoreceptor activity	GO:0007165//signal transduction;GO:0007186//G-protein coupled receptor signaling pathway;GO:0007601//visual perception;GO:0007602//phototransduction;GO:0009584//detection of visible light;GO:0009637//response to blue light;GO:0016037//light absorption;GO:0018298//protein-chromophore linkage;GO:0030216//keratinocyte differentiation;GO:0043066//negative regulation of apoptotic process;GO:0046326//p…
MSTRG.3671	10	2	16	71	90	60	1	3	4	1	2	5	0.13	0.04	0.26	1.54	1.13	0.78	0.01	0.05	0.05	0.02	0.03	0.11	0.646667	0.045	-3.845	9.48898e-07	1.96183e-05	--	-	-	-	-	-	-	-	-
ENSGALG00000043806	94	99	101	229	358	325	66	62	75	71	42	60	0.35	0.56	0.45	1.4	1.14	1.15	0.26	0.3	0.27	0.27	0.2	0.41	0.841667	0.285	-1.5623	9.55588e-07	1.97393e-05	DNAH10	dynein axonemal heavy chain 10 [Source:NCBI gene;Acc:416818]	Human Diseases;Human Diseases;Human Diseases	Neurodegenerative disease;Neurodegenerative disease;Neurodegenerative disease	ko05022//Pathways of neurodegeneration - multiple diseases;ko05014//Amyotrophic lateral sclerosis;ko05016//Huntington disease	K10408;K10408;K10408	GO:0030286//dynein complex	GO:0005524//ATP binding;GO:0008569//ATP-dependent microtubule motor activity, minus-end-directed	GO:0007018//microtubule-based movement
ENSGALG00000030436	3027	2160	2444	1400	3302	3254	1748	1561	1725	1198	813	558	372.57	386.58	358.17	278.75	378.3	388.64	234.9	224.79	203.64	169.16	130.06	110.4	360.502	178.825	-1.0115	1.00962e-06	2.07084e-05	ND3	NADH dehydrogenase subunit 3 [Source:NCBI gene;Acc:39116938]	Metabolism;Human Diseases;Human Diseases;Human Diseases;Human Diseases;Human Diseases;Human Diseases;Organismal Systems;Human Diseases;Human Diseases;Organismal Systems;Metabolism	Global and overview maps;Neurodegenerative disease;Neurodegenerative disease;Neurodegenerative disease;Neurodegenerative disease;Neurodegenerative disease;Neurodegenerative disease;Environmental adaptation;Cancer: overview;Cardiovascular disease;Nervous system;Energy metabolism	ko01100//Metabolic pathways;ko05022//Pathways of neurodegeneration - multiple diseases;ko05014//Amyotrophic lateral sclerosis;ko05010//Alzheimer disease;ko05016//Huntington disease;ko05020//Prion disease;ko05012//Parkinson disease;ko04714//Thermogenesis;ko05208//Chemical carcinogenesis - reactive oxygen species;ko05415//Diabetic cardiomyopathy;ko04723//Retrograde endocannabinoid signaling;ko00190…	K03880;K03880;K03880;K03880;K03880;K03880;K03880;K03880;K03880;K03880;K03880;K03880	GO:0005739//mitochondrion;GO:0005743//mitochondrial inner membrane;GO:0005747//mitochondrial respiratory chain complex I;GO:0016020//membrane;GO:0016021//integral component of membrane;GO:0031966//mitochondrial membrane;GO:0070469//respiratory chain	GO:0008137//NADH dehydrogenase (ubiquinone) activity	GO:0006120//mitochondrial electron transport, NADH to ubiquinone
MSTRG.2777	39	16	15	49	110	74	3	9	5	9	7	14	0.52	0.31	0.23	1.06	1.37	0.95	0.04	0.14	0.07	0.14	0.12	0.29	0.74	0.133333	-2.4725	1.02716e-06	2.09783e-05	--	-	-	-	-	-	-	-	-
ENSGALG00000049772	157	144	106	101	77	239	366	314	301	359	320	176	3.55	4.72	2.86	3.69	1.63	5.23	9.03	8.29	6.54	9.31	9.39	6.4	3.61333	8.16	1.1752	1.04501e-06	2.12874e-05	pol	XP_015731928.1 uncharacterized protein LOC107320518 [Coturnix japonica]	-	-	-	-	-	GO:0003676//nucleic acid binding;GO:0004523//RNA-DNA hybrid ribonuclease activity	GO:0015074//DNA integration;GO:0090502//RNA phosphodiester bond hydrolysis, endonucleolytic
ENSGALG00000042929	127	63	95	32	84	78	132	136	218	146	199	117	2.69	1.94	2.42	1.11	1.68	1.59	3.06	3.34	4.39	3.51	5.48	3.99	1.905	3.96167	1.0563	1.1007e-06	2.22868e-05	gjc1	gap junction gamma-1 protein-like [Source:NCBI gene;Acc:107049146]	-	-	-	-	GO:0005886//plasma membrane;GO:0005921//gap junction;GO:0005922//connexon complex;GO:0016020//membrane;GO:0016021//integral component of membrane;GO:0030054//cell junction	GO:0005243//gap junction channel activity	GO:0007154//cell communication;GO:0007267//cell-cell signaling;GO:0055085//transmembrane transport
ENSGALG00000054136	22	2	50	101	226	125	3	10	2	1	2	12	0.6	0.09	1.74	4.79	6.15	3.56	0.08	0.33	0.05	0.04	0.08	0.53	2.82167	0.185	-3.931	1.15218e-06	2.31103e-05	RANBP2	XP_010726561.1 ranBP2-like and GRIP domain-containing protein 4 isoform X1 [Meleagris gallopavo]	Human Diseases;Genetic Information Processing	Neurodegenerative disease;Translation	ko05014//Amyotrophic lateral sclerosis;ko03013//Nucleocytoplasmic transport	K12172;K12172	GO:0005643//nuclear pore;GO:0005737//cytoplasm	GO:0005096//GTPase activator activity;GO:0046872//metal ion binding	GO:0006607//NLS-bearing protein import into nucleus;GO:0050790//regulation of catalytic activity
ENSGALG00000005318	90	110	98	37	79	56	32	28	32	32	17	18	1.44	2.55	1.86	0.95	1.17	0.87	0.56	0.52	0.49	0.59	0.35	0.46	1.47333	0.495	-1.5736	1.16809e-06	2.33697e-05	OVCH2	ovochymase 1 [Source:NCBI gene;Acc:769290]	-	-	-	-	-	GO:0004252//serine-type endopeptidase activity	GO:0006508//proteolysis;GO:0009566//fertilization
MSTRG.8870	35	6	40	72	160	84	7	14	3	3	7	12	0.64	0.16	0.87	1.81	2.16	1.21	0.13	0.29	0.06	0.06	0.17	0.33	1.14167	0.173333	-2.7195	1.18638e-06	2.36752e-05	--	-	-	-	-	-	-	-	-
ENSGALG00000041730	71	37	43	93	92	161	23	18	41	36	22	15	2.09	1.53	1.5	4.39	2.5	4.53	0.73	0.62	1.12	1.23	0.85	0.69	2.75667	0.873333	-1.6583	1.22354e-06	2.43342e-05	GPR20	G protein-coupled receptor 20 [Source:NCBI gene;Acc:428381]	-	-	-	-	GO:0005829//cytosol;GO:0005886//plasma membrane;GO:0005887//integral component of plasma membrane;GO:0016021//integral component of membrane;GO:0043235//receptor complex	GO:0004930//G-protein coupled receptor activity	GO:0007186//G-protein coupled receptor signaling pathway
MSTRG.27396	18	11	7	55	87	42	2	5	1	4	4	6	0.6	0.56	0.29	2.89	3.13	1.4	0.09	0.22	0.04	0.16	0.19	0.34	1.47833	0.173333	-3.0924	1.23309e-06	2.45034e-05	--	-	-	-	-	-	-	-	-
ENSGALG00000013101	7	0	1	0	3	1	12	16	14	23	19	7	0.35	0	0.06	0.01	0.15	0.05	0.66	0.93	0.7	1.23	1.28	0.54	0.103333	0.89	3.1065	1.27713e-06	2.52084e-05	Mog	ABA02515.1 MHC class IV antigen, partial [Gallus gallus]	-	-	-	-	-	-	-
MSTRG.15950	2	2	4	1	3	1	12	13	16	19	12	5	0.18	0.26	0.43	0.15	0.25	0.09	1.18	1.37	1.38	1.96	1.4	0.72	0.226667	1.335	2.5582	1.33105e-06	2.62066e-05	--	KFO85844.1 hypothetical protein N320_12996, partial [Buceros rhinoceros silvestris]	-	-	-	-	-	-	-
MSTRG.2522	12	8	7	15	28	14	1	1	2	2	3	1	0.34	0.33	0.24	0.69	0.74	0.39	0.03	0.03	0.05	0.07	0.11	0.05	0.455	0.0566667	-3.0053	1.33964e-06	2.63538e-05	--	-	-	-	-	-	-	-	-
ENSGALG00000000400	37	9	36	76	150	99	4	9	10	10	11	17	0.71	0.29	1.09	2.18	2.78	1.65	0.14	0.28	0.25	0.35	0.39	0.68	1.45	0.348333	-2.0575	1.37608e-06	2.70253e-05	KCNC4	potassium voltage-gated channel, Shaw-related subfamily, member 4 [Source:NCBI gene;Acc:419806]	-	-	-	-	GO:0008076//voltage-gated potassium channel complex;GO:0016020//membrane;GO:0016021//integral component of membrane	GO:0005216//ion channel activity;GO:0005249//voltage-gated potassium channel activity;GO:0005515//protein binding	GO:0006811//ion transport;GO:0006813//potassium ion transport;GO:0051260//protein homooligomerization;GO:0055085//transmembrane transport
ENSGALG00000017134	458	293	333	557	965	751	224	286	322	233	246	242	7.21	6.71	6.24	14.18	14.14	11.47	3.85	5.27	4.86	4.21	5.03	6.12	9.99167	4.89	-1.0309	1.3855e-06	2.7165e-05	IFT88	intraflagellar transport 88 [Source:NCBI gene;Acc:418952]	-	-	-	-	GO:0005813//centrosome;GO:0005814//centriole;GO:0005929//cilium;GO:0030992//intraciliary transport particle B;GO:0036064//ciliary basal body	GO:0005515//protein binding	-
ENSGALG00000009624	73	27	45	32	65	57	22	22	13	23	25	15	1.41	0.76	1.03	1	1.17	1.07	0.46	0.5	0.24	0.51	0.63	0.47	1.07333	0.468333	-1.1965	1.3989e-06	2.73366e-05	FSIP1	fibrous sheath interacting protein 1 [Source:NCBI gene;Acc:423286]	-	-	-	-	-	-	-
MSTRG.31598	41	25	34	8	36	45	55	54	78	67	63	48	1.23	1.12	1.23	0.39	1.02	1.32	1.82	1.91	2.27	2.33	2.48	2.34	1.05167	2.19167	1.0594	1.47062e-06	2.85014e-05	--	XP_040512173.1 uncharacterized protein LOC101748308 [Gallus gallus]	-	-	-	-	-	-	-
MSTRG.10160	108	12	97	91	249	66	0	13	1	18	8	14	0.93	0.15	1	1.27	2.01	0.55	0	0.13	0.01	0.18	0.09	0.19	0.985	0.1	-3.3001	1.49295e-06	2.88392e-05	--	-	-	-	-	-	-	-	-
MSTRG.12820	51	22	34	87	120	87	4	25	10	9	9	19	0.85	0.54	0.65	2.36	1.92	1.44	0.07	0.47	0.17	0.16	0.19	0.51	1.29333	0.261667	-2.3053	1.58073e-06	3.03852e-05	--	-	-	-	-	-	-	-	-
ENSGALG00000033752	65	12	71	90	138	127	7	10	18	4	23	22	2.54	0.69	3.29	5.66	5.01	4.81	0.3	0.45	0.66	0.19	1.17	1.4	3.66667	0.695	-2.3994	1.60736e-06	3.08465e-05	--	-	-	-	-	-	-	-	-
MSTRG.30488	89	50	52	134	330	238	55	44	14	20	7	11	7.97	6.47	5.59	19.4	27.49	20.65	5.33	4.62	1.2	2.1	0.79	1.62	14.595	2.61	-2.4834	1.68617e-06	3.23003e-05	--	XP_046790381.1 uncharacterized protein LOC124417691 isoform X1 [Gallus gallus]	-	-	-	-	-	-	-
ENSGALG00000006819	86	41	58	120	290	151	19	42	32	36	33	35	1.05	0.75	0.72	2.47	3.45	1.88	0.21	0.59	0.37	0.45	0.55	0.71	1.72	0.48	-1.8413	1.69705e-06	3.24355e-05	AGBL1	ATP/GTP binding protein like 1 [Source:NCBI gene;Acc:427507]	-	-	-	-	-	GO:0004181//metallocarboxypeptidase activity;GO:0008270//zinc ion binding	GO:0006508//proteolysis
MSTRG.466	24	18	9	15	37	51	0	2	0	0	2	7	0.27	0.29	0.12	0.27	0.38	0.55	0	0.03	0	0	0.03	0.12	0.313333	0.03	-3.3847	1.71874e-06	3.28235e-05	--	XP_025005496.1 AP-1 complex subunit sigma-2 isoform X1 [Gallus gallus]	-	-	-	-	-	-	-
MSTRG.13099	2	0	2	2	1	0	5	19	7	11	18	24	0.02	0	0.03	0.03	0.01	0	0.06	0.24	0.07	0.14	0.25	0.41	0.015	0.195	3.7004	1.77415e-06	3.37175e-05	--	-	-	-	-	-	-	-	-
MSTRG.10371	100	38	63	198	445	239	19	41	14	35	38	42	2.64	1.38	1.89	8.08	10.76	5.88	0.61	1.42	0.35	1.01	1.16	1.67	5.105	1.03667	-2.3	1.86837e-06	3.53653e-05	--	XP_019473892.1 heat shock transcription factor, Y-linked-like, partial [Meleagris gallopavo]	-	-	-	-	-	-	-
MSTRG.27307	27	9	17	42	70	31	2	7	3	7	9	5	0.44	0.2	0.33	1.07	1.03	0.47	0.03	0.12	0.04	0.12	0.18	0.13	0.59	0.103333	-2.5134	1.88088e-06	3.55538e-05	--	-	-	-	-	-	-	-	-
MSTRG.19697	22	10	20	31	74	52	2	10	4	4	1	9	0.56	0.28	0.69	1.43	1.76	1.44	0.08	0.31	0.12	0.15	0.05	0.27	1.02667	0.163333	-2.6521	1.98284e-06	3.72621e-05	--	-	-	-	-	-	-	-	-
MSTRG.26826	4	3	3	2	6	8	25	12	23	15	13	10	0.28	0.26	0.25	0.23	0.42	0.51	1.88	0.98	1.54	1.23	1.22	1.13	0.325	1.33	2.0329	2.04086e-06	3.82304e-05	--	XP_046776772.1 uncharacterized protein LOC121106536 isoform X3 [Gallus gallus]	-	-	-	-	-	-	-
ENSGALG00000019543	44	38	42	32	37	48	24	15	16	21	11	8	1.98	2.5	2.26	2.34	1.56	2.11	1.19	0.79	0.69	1.09	0.64	0.58	2.125	0.83	-1.3563	2.04634e-06	3.83025e-05	OTULIN	family with sequence similarity 105, member B [Source:NCBI gene;Acc:427097]	-	-	-	-	GO:0005737//cytoplasm;GO:0071797//LUBAC complex	GO:0004843//thiol-dependent ubiquitin-specific protease activity;GO:0008234//cysteine-type peptidase activity	GO:0002040//sprouting angiogenesis;GO:0010803//regulation of tumor necrosis factor-mediated signaling pathway;GO:0032088//negative regulation of NF-kappaB transcription factor activity;GO:0045087//innate immune response;GO:0050728//negative regulation of inflammatory response;GO:0060828//regulation of canonical Wnt signaling pathway;GO:0070431//nucleotide-binding oligomerization domain containing…
MSTRG.2604	53	35	84	28	62	40	0	0	17	1	0	0	0.91	0.76	1.73	0.79	1	0.67	0	0	0.28	0.02	0	0	0.976667	0.05	-4.2879	2.16965e-06	4.02901e-05	--	-	-	-	-	-	-	-	-
ENSGALG00000028207	313	109	252	518	959	449	29	158	50	80	69	131	5.51	2.79	5.28	14.75	15.71	7.67	0.56	3.25	0.84	1.62	1.58	3.71	8.61833	1.92667	-2.1613	2.20822e-06	4.09095e-05	ZBBX	zinc finger B-box domain containing [Source:NCBI gene;Acc:771469]	-	-	-	-	-	-	-
ENSGALG00000039376	56	27	40	64	60	100	117	105	113	152	97	91	1.23	0.87	1.05	2.28	1.23	2.14	2.82	2.71	2.39	3.85	2.78	3.23	1.46667	2.96333	1.0147	2.2306e-06	4.12915e-05	DPT	dermatopontin [Source:NCBI gene;Acc:768904]	-	-	-	-	-	-	GO:0008285//negative regulation of cell proliferation;GO:0030199//collagen fibril organization
ENSGALG00000015404	836	490	708	1123	2007	1395	286	552	340	379	431	478	12.39	10.56	12.5	26.93	27.7	20.07	4.63	9.57	4.83	6.45	8.31	11.39	18.3583	7.53	-1.2857	2.2752e-06	4.20509e-05	KIF20A	kinesin family member 20A-like [Source:NCBI gene;Acc:430761]	-	-	-	-	GO:0005634//nucleus;GO:0005871//kinesin complex;GO:0005874//microtubule	GO:0000166//nucleotide binding;GO:0003777//microtubule motor activity;GO:0005524//ATP binding;GO:0008017//microtubule binding;GO:0016887//ATPase activity	GO:0007018//microtubule-based movement
MSTRG.12819	22	7	2	38	72	44	0	6	1	1	2	1	0.52	0.24	0.06	1.45	1.58	1.01	0	0.17	0.02	0.03	0.06	0.04	0.81	0.0533333	-3.9248	2.32522e-06	4.2908e-05	--	-	-	-	-	-	-	-	-
ENSGALG00000010293	15	5	12	15	20	22	41	25	31	45	34	29	0.67	0.32	0.64	1.08	0.83	0.95	2	1.31	1.33	2.31	1.97	2.08	0.748333	1.83333	1.2927	2.33903e-06	4.31291e-05	RBP	riboflavin binding protein [Source:NCBI gene;Acc:396449]	Cellular Processes;Human Diseases	Transport and catabolism;Drug resistance: antineoplastic	ko04144//Endocytosis;ko01523//Antifolate resistance	K13649;K13649	-	-	-
MSTRG.17972	3	1	4	24	29	27	0	0	0	0	1	0	0.09	0.04	0.14	1.09	0.78	0.76	0	0	0	0	0.04	0	0.483333	0.00666667	-6.1799	2.38938e-06	4.39199e-05	--	XP_048804955.1 serine/threonine-protein kinase VRK1 isoform X1 [Lagopus muta]	-	-	-	-	-	-	-
MSTRG.17979	22	0	45	28	54	31	1	3	2	1	5	2	0.44	0	1.08	0.91	1.01	0.61	0.02	0.07	0.04	0.02	0.13	0.06	0.675	0.0566667	-3.5743	2.41636e-06	4.43118e-05	--	-	-	-	-	-	-	-	-
MSTRG.22760	106	25	135	201	475	219	7	47	17	23	26	50	1.82	0.63	2.74	5.58	7.57	3.63	0.13	0.94	0.28	0.45	0.58	1.37	3.66167	0.625	-2.5506	2.47462e-06	4.52744e-05	--	KFZ60833.1 hypothetical protein N321_10580, partial [Antrostomus carolinensis]	-	-	-	-	-	-	-
MSTRG.29254	21	2	28	38	93	67	3	9	3	4	3	6	0.34	0.05	0.53	0.98	1.38	1.04	0.05	0.17	0.05	0.07	0.06	0.15	0.72	0.0916667	-2.9735	2.4789e-06	4.53174e-05	--	-	-	-	-	-	-	-	-
MSTRG.21087	201	119	205	67	110	147	47	69	92	60	46	36	7.02	6.63	7.61	3.66	3.07	4.66	1.85	2.84	3.34	2.51	1.61	1.39	5.44167	2.25667	-1.2699	2.51552e-06	4.58953e-05	--	XP_040548976.1 zinc finger protein 501-like isoform X3 [Gallus gallus]	-	-	-	-	-	-	-
MSTRG.22941	24	0	36	110	254	159	4	7	7	6	3	11	0.24	0	0.43	1.78	2.35	1.53	0.04	0.07	0.06	0.06	0.04	0.17	1.055	0.0733333	-3.8466	2.57095e-06	4.66019e-05	--	-	-	-	-	-	-	-	-
MSTRG.30713	162	77	122	44	103	97	3	38	12	11	35	23	5.31	3.62	4.66	2.35	2.95	2.72	0.08	1.14	0.39	0.37	1.39	1.15	3.60167	0.753333	-2.2573	2.60733e-06	4.70801e-05	--	XP_040512831.1 uncharacterized protein LOC121108762 isoform X1 [Gallus gallus]	-	-	-	-	-	-	-
ENSGALG00000042705	73	51	60	19	34	50	110	83	141	105	129	78	2.73	2.77	2.67	1.15	1.18	1.81	4.49	3.63	5.06	4.51	6.27	4.69	2.05167	4.775	1.2187	2.73728e-06	4.91624e-05	KCNK3	potassium two pore domain channel subfamily K member 3 [Source:NCBI gene;Acc:428382]	Human Diseases;Organismal Systems;Organismal Systems	Endocrine and metabolic disease;Endocrine system;Endocrine system	ko04934//Cushing syndrome;ko04925//Aldosterone synthesis and secretion;ko04927//Cortisol synthesis and secretion	K04914;K04914;K04914	GO:0005886//plasma membrane;GO:0016020//membrane;GO:0016021//integral component of membrane	GO:0005216//ion channel activity;GO:0005252//open rectifier potassium channel activity;GO:0005267//potassium channel activity;GO:0022841//potassium ion leak channel activity;GO:0044548//S100 protein binding	GO:0034220//ion transmembrane transport;GO:0071805//potassium ion transmembrane transport
MSTRG.21595	88	74	70	36	55	81	182	139	167	111	138	73	2.96	3.63	2.8	1.94	1.71	2.64	6.68	5.46	5.38	4.28	6.02	3.93	2.61333	5.29167	1.0178	2.76416e-06	4.96073e-05	--	XP_046790381.1 uncharacterized protein LOC124417691 isoform X1 [Gallus gallus]	-	-	-	-	-	-	-
MSTRG.28755	6	10	11	21	31	43	5	2	2	1	0	3	0.29	0.67	0.63	1.53	1.32	1.93	0.27	0.13	0.08	0.08	0	0.21	1.06167	0.128333	-3.0484	2.79494e-06	5.01215e-05	dut	RMB89222.1 hypothetical protein DUI87_34412 [Hirundo rustica rustica]	-	-	-	-	-	-	-
MSTRG.23467	23	13	14	12	36	10	4	4	1	2	5	3	0.39	0.32	0.28	0.33	0.57	0.16	0.07	0.08	0.02	0.04	0.11	0.08	0.341667	0.0666667	-2.3576	2.80179e-06	5.0206e-05	--	-	-	-	-	-	-	-	-
ENSGALG00000011040	8	2	16	26	53	35	3	2	2	3	2	2	0.06	0.02	0.14	0.32	0.37	0.26	0.02	0.02	0.02	0.03	0.02	0.02	0.195	0.0216667	-3.1699	2.82289e-06	5.04304e-05	SCN3A	sodium voltage-gated channel alpha subunit 3 [Source:NCBI gene;Acc:424180]	Organismal Systems	Sensory system	ko04742//Taste transduction	K04836	GO:0001518//voltage-gated sodium channel complex;GO:0005737//cytoplasm;GO:0005886//plasma membrane;GO:0016020//membrane	GO:0005216//ion channel activity;GO:0005248//voltage-gated sodium channel activity;GO:0005261//cation channel activity;GO:0005515//protein binding	GO:0006811//ion transport;GO:0006814//sodium ion transport;GO:0055085//transmembrane transport
ENSGALG00000035049	545	294	547	629	1172	935	244	366	289	255	356	303	15.97	12.66	19.05	30.35	32.4	27.66	8.17	12.91	8.36	9.12	14.07	14.44	23.015	11.1783	-1.0419	2.82592e-06	5.04463e-05	Tchp	trichoplein keratin filament binding [Source:NCBI gene;Acc:425209]	-	-	-	-	-	-	-
ENSGALG00000010392	260	170	211	335	643	373	100	159	140	130	97	159	4.82	4.58	4.63	10.07	11.16	6.77	1.95	3.42	2.44	2.69	2.32	4.8	7.005	2.93667	-1.2542	2.82971e-06	5.04757e-05	CCSER1	coiled-coil serine rich protein 1 [Source:NCBI gene;Acc:422518]	-	-	-	-	-	-	-
ENSGALG00000045634	55	21	49	13	22	35	66	76	84	73	76	60	1.28	0.71	1.36	0.49	0.48	0.79	1.68	2.07	1.88	1.95	2.3	2.25	0.851667	2.02167	1.2472	2.89035e-06	5.12852e-05	XKR5	XK related 5 [Source:NCBI gene;Acc:422039]	-	-	-	-	GO:0016021//integral component of membrane	-	-
ENSGALG00000016834	1373	720	1022	1224	2172	1485	374	697	478	493	678	708	10.04	7.65	8.9	14.47	14.78	10.53	2.98	5.96	3.35	4.13	6.44	8.32	11.0617	5.19667	-1.0899	2.98975e-06	5.27703e-05	MCF2L	MCF.2 cell line derived transforming sequence like [Source:NCBI gene;Acc:418748]	-	-	-	-	-	GO:0005085//guanyl-nucleotide exchange factor activity;GO:0005515//protein binding;GO:0035091//phosphatidylinositol binding	GO:0035556//intracellular signal transduction
MSTRG.4204	35	9	18	36	75	37	2	8	4	9	7	9	0.39	0.14	0.24	0.64	0.77	0.4	0.02	0.1	0.04	0.11	0.1	0.16	0.43	0.0883333	-2.2833	3.02166e-06	5.32537e-05	--	-	-	-	-	-	-	-	-
ENSGALG00000010180	6	7	11	3	12	7	22	18	25	28	21	14	0.11	0.18	0.23	0.09	0.2	0.13	0.43	0.38	0.43	0.58	0.49	0.4	0.156667	0.451667	1.5276	3.04434e-06	5.36132e-05	GLIS3	GLIS family zinc finger 3 [Source:NCBI gene;Acc:431643]	-	-	-	-	GO:0005634//nucleus	GO:0000977//RNA polymerase II regulatory region sequence-specific DNA binding;GO:0003677//DNA binding;GO:0046872//metal ion binding	GO:0006357//regulation of transcription from RNA polymerase II promoter
ENSGALG00000016563	386	172	229	113	145	230	456	352	596	419	464	263	7.72	5	5.46	3.66	2.7	4.47	9.96	8.24	11.44	9.62	12.07	8.46	4.835	9.965	1.0434	3.11167e-06	5.4717e-05	ASB9	ankyrin repeat and SOCS box containing 9 [Source:NCBI gene;Acc:418625]	-	-	-	-	-	GO:0005515//protein binding	GO:0016567//protein ubiquitination;GO:0035556//intracellular signal transduction;GO:0045732//positive regulation of protein catabolic process
MSTRG.26003	23	7	16	26	66	86	0	9	2	7	4	3	0.37	0.16	0.3	0.67	0.98	1.33	0	0.17	0.03	0.13	0.08	0.08	0.635	0.0816667	-2.9589	3.18565e-06	5.58094e-05	SETMAR	PNF23675.1 Mariner Mos1 transposase [Cryptotermes secundus]	-	-	-	-	-	-	-
ENSGALG00000035207	53	45	28	25	34	43	14	14	10	20	8	11	0.97	1.2	0.61	0.74	0.58	0.77	0.28	0.3	0.18	0.42	0.19	0.32	0.811667	0.281667	-1.5269	3.20444e-06	5.60551e-05	TDO2	tryptophan 2,3-dioxygenase [Source:NCBI gene;Acc:422409]	Metabolism;Metabolism	Global and overview maps;Amino acid metabolism	ko01100//Metabolic pathways;ko00380//Tryptophan metabolism	K00453;K00453	-	GO:0004833//tryptophan 2,3-dioxygenase activity;GO:0020037//heme binding;GO:0042802//identical protein binding;GO:0046872//metal ion binding	GO:0019441//tryptophan catabolic process to kynurenine;GO:0051289//protein homotetramerization
MSTRG.11724	6	1	6	35	70	35	0	1	1	0	2	1	0.2	0.03	0.15	0.96	1.01	0.54	0	0.02	0.02	0	0.05	0.03	0.481667	0.02	-4.59	3.28207e-06	5.71701e-05	--	-	-	-	-	-	-	-	-
MSTRG.27121	15	6	15	13	35	26	0	7	2	2	1	3	0.33	0.19	0.39	0.46	0.72	0.56	0	0.18	0.04	0.05	0.03	0.11	0.441667	0.0683333	-2.6923	3.28276e-06	5.71701e-05	--	XP_048804955.1 serine/threonine-protein kinase VRK1 isoform X1 [Lagopus muta]	-	-	-	-	-	-	-
MSTRG.22996	16	7	5	28	63	12	0	3	0	1	3	1	0.29	0.18	0.11	0.82	1.06	0.21	0	0.06	0	0.02	0.07	0.03	0.445	0.03	-3.8908	3.29739e-06	5.73823e-05	--	-	-	-	-	-	-	-	-
ENSGALG00000050833	61	40	35	14	37	39	80	67	103	88	69	50	1.53	1.47	1.05	0.57	0.87	0.95	2.17	1.95	2.47	2.52	2.25	2	1.07333	2.22667	1.0528	3.31784e-06	5.76105e-05	pol	XP_031318227.1 uncharacterized protein LOC116156322 [Camelus dromedarius]	-	-	-	-	-	GO:0004190//aspartic-type endopeptidase activity;GO:0016787//hydrolase activity	GO:0006508//proteolysis
MSTRG.29357	20	5	10	47	101	47	0	4	6	1	0	5	0.37	0.13	0.22	1.39	1.72	0.83	0	0.09	0.11	0.02	0	0.15	0.776667	0.0616667	-3.6547	3.45944e-06	5.9629e-05	--	-	-	-	-	-	-	-	-
MSTRG.1648	2	1	7	46	124	81	0	3	2	0	0	1	0.04	0.03	0.15	1.33	2.06	1.4	0	0.06	0.03	0	0	0.03	0.835	0.02	-5.3837	3.50223e-06	6.02784e-05	--	-	-	-	-	-	-	-	-
ENSGALG00000050009	31	16	19	7	26	25	52	39	55	34	35	32	1.1	0.81	0.8	0.39	0.84	0.83	1.99	1.61	1.85	1.38	1.6	1.81	0.795	1.70667	1.1022	3.50935e-06	6.03567e-05	--	PKU43598.1 rna-directed dna polymerase from mobile element jockey- hypothetical protein [Limosa lapponica baueri]	Genetic Information Processing	Translation	ko03008//Ribosome biogenesis in eukaryotes	K14530	-	-	-
ENSGALG00000001611	24	10	26	31	74	56	11	9	13	6	11	6	0.47	0.3	0.61	1.01	1.36	1.09	0.24	0.22	0.24	0.14	0.27	0.2	0.806667	0.218333	-1.8854	3.65258e-06	6.24314e-05	B3GAT1	beta-1,3-glucuronyltransferase 1 [Source:NCBI gene;Acc:373949]	Metabolism;Metabolism	Global and overview maps;Glycan biosynthesis and metabolism	ko01100//Metabolic pathways;ko00515//Mannose type O-glycan biosynthesis	K00735;K00735	GO:0016020//membrane;GO:0043231//intracellular membrane-bounded organelle	GO:0008499//UDP-galactose:beta-N-acetylglucosamine beta-1,3-galactosyltransferase activity;GO:0015018//galactosylgalactosylxylosylprotein 3-beta-glucuronosyltransferase activity	-
MSTRG.15157	46	12	41	59	59	34	3	18	4	6	9	10	0.81	0.31	0.86	1.69	0.97	0.58	0.06	0.37	0.07	0.12	0.21	0.28	0.87	0.185	-2.2335	3.65386e-06	6.24314e-05	--	-	-	-	-	-	-	-	-
MSTRG.29992	35	7	25	36	60	42	8	11	7	9	7	10	0.7	0.22	0.59	1.37	1.08	0.78	0.11	0.25	0.08	0.2	0.19	0.23	0.79	0.176667	-2.1608	3.69314e-06	6.29653e-05	--	-	-	-	-	-	-	-	-
MSTRG.23552	3	4	3	14	36	9	0	0	0	1	0	0	0.07	0.13	0.08	0.52	0.78	0.2	0	0	0	0.03	0	0	0.296667	0.005	-5.8908	3.69584e-06	6.29658e-05	--	-	-	-	-	-	-	-	-
ENSGALG00000026264	215	86	248	349	884	510	38	98	43	59	108	126	4.35	2.53	5.98	11.43	16.67	10.02	0.84	2.32	0.84	1.37	2.84	4.1	8.49667	2.05167	-2.0501	3.69892e-06	6.29726e-05	MAFA	MAF bZIP transcription factor A [Source:NCBI gene;Acc:395881]	Human Diseases;Human Diseases	Endocrine and metabolic disease;Endocrine and metabolic disease	ko04930//Type II diabetes mellitus;ko04950//Maturity onset diabetes of the young	K07595;K07595	GO:0005634//nucleus	GO:0000978//RNA polymerase II core promoter proximal region sequence-specific DNA binding;GO:0001228//transcriptional activator activity, RNA polymerase II transcription regulatory region sequence-specific binding;GO:0003677//DNA binding;GO:0003700//transcription factor activity, sequence-specific DNA binding;GO:1990837//sequence-specific double-stranded DNA binding	GO:0006355//regulation of transcription, DNA-templated;GO:0007263//nitric oxide mediated signal transduction;GO:0009749//response to glucose;GO:0030073//insulin secretion;GO:0045893//positive regulation of transcription, DNA-templated;GO:0045944//positive regulation of transcription from RNA polymerase II promoter
ENSGALG00000005043	102	38	77	33	61	79	107	101	227	128	164	76	1.67	0.9	1.5	0.87	0.93	1.25	1.91	1.93	3.56	2.4	3.49	2	1.18667	2.54833	1.1026	3.71294e-06	6.31656e-05	ACACB	acetyl-CoA carboxylase beta [Source:HGNC Symbol;Acc:HGNC:85]	Metabolism;Human Diseases;Organismal Systems;Environmental Information Processing;Human Diseases;Organismal Systems;Organismal Systems;Metabolism;Metabolism;Metabolism	Global and overview maps;Endocrine and metabolic disease;Endocrine system;Signal transduction;Endocrine and metabolic disease;Endocrine system;Endocrine system;Carbohydrate metabolism;Carbohydrate metabolism;Lipid metabolism	ko01100//Metabolic pathways;ko04936//Alcoholic liver disease;ko04910//Insulin signaling pathway;ko04152//AMPK signaling pathway;ko04931//Insulin resistance;ko04922//Glucagon signaling pathway;ko04920//Adipocytokine signaling pathway;ko00620//Pyruvate metabolism;ko00640//Propanoate metabolism;ko00061//Fatty acid biosynthesis	K01946;K01946;K01946;K01946;K01946;K01946;K01946;K01946;K01946;K01946	-	GO:0003989//acetyl-CoA carboxylase activity;GO:0005524//ATP binding;GO:0016874//ligase activity	GO:0006633//fatty acid biosynthetic process;GO:0044281//small molecule metabolic process
ENSGALG00000053184	157	37	115	316	629	322	30	72	42	61	54	62	4.21	1.45	3.64	13.6	15.73	8.45	0.93	2.36	1.09	1.95	1.9	2.63	7.84667	1.81	-2.1161	3.72609e-06	6.33325e-05	Mast2	XP_025008721.1 microtubule-associated serine/threonine-protein kinase 2 isoform X4 [Gallus gallus]	-	-	-	-	-	-	-
MSTRG.18307	116	44	76	139	277	162	12	49	17	26	38	45	0.8	0.44	0.62	1.55	1.77	1.08	0.09	0.39	0.11	0.2	0.34	0.5	1.04333	0.271667	-1.9413	3.72813e-06	6.33325e-05	--	-	-	-	-	-	-	-	-
MSTRG.29114	25	17	43	16	44	40	76	65	81	67	76	26	0.5	0.5	1.03	0.52	0.83	0.78	1.67	1.53	1.57	1.55	1.99	0.84	0.693333	1.525	1.1372	3.80063e-06	6.44246e-05	--	XP_015146759.2 coiled-coil domain-containing protein 17 isoform X4 [Gallus gallus]	-	-	-	-	-	-	-
MSTRG.20370	2	3	3	93	178	139	3	3	3	5	3	3	0.03	0.07	0.06	2.52	2.78	2.26	0.05	0.06	0.05	0.1	0.07	0.08	1.28667	0.0683333	-4.2349	3.8304e-06	6.48824e-05	--	-	-	-	-	-	-	-	-
MSTRG.28990	19	5	18	13	42	21	2	5	2	2	4	5	0.34	0.13	0.38	0.37	0.69	0.36	0.04	0.1	0.03	0.04	0.09	0.14	0.378333	0.0733333	-2.3671	3.88561e-06	6.56757e-05	--	-	-	-	-	-	-	-	-
MSTRG.24716	47	11	55	55	100	52	1	15	3	10	13	11	0.49	0.25	0.84	1.32	1.74	0.83	0.01	0.48	0.03	0.14	0.19	0.5	0.911667	0.225	-2.0186	3.95402e-06	6.65928e-05	--	OXB75049.1 hypothetical protein H355_001456 [Colinus virginianus]	-	-	-	-	-	-	-
ENSGALG00000005223	63	54	43	28	45	54	19	27	24	20	17	15	1.41	1.77	1.15	1.02	0.94	1.18	0.48	0.71	0.52	0.52	0.5	0.54	1.245	0.545	-1.1918	4.0994e-06	6.89425e-05	ADCYAP1R1	ADCYAP receptor type I [Source:NCBI gene;Acc:420386]	Environmental Information Processing;Environmental Information Processing;Organismal Systems;Organismal Systems;Organismal Systems	Signaling molecules and interaction;Signal transduction;Environmental adaptation;Endocrine system;Endocrine system	ko04080//Neuroactive ligand-receptor interaction;ko04024//cAMP signaling pathway;ko04713//Circadian entrainment;ko04911//Insulin secretion;ko04924//Renin secretion	K04587;K04587;K04587;K04587;K04587	GO:0016020//membrane;GO:0016021//integral component of membrane;GO:0043231//intracellular membrane-bounded organelle;GO:0043235//receptor complex	GO:0004888//transmembrane signaling receptor activity;GO:0004930//G-protein coupled receptor activity;GO:0004999//vasoactive intestinal polypeptide receptor activity	GO:0007166//cell surface receptor signaling pathway;GO:0007186//G-protein coupled receptor signaling pathway
MSTRG.9934	9	2	0	88	211	156	0	1	0	0	1	0	0.11	0.04	0	1.75	2.41	1.86	0	0.01	0	0	0.02	0	1.02833	0.005	-7.6842	4.12341e-06	6.9198e-05	--	-	-	-	-	-	-	-	-
MSTRG.25602	41	9	15	74	141	50	0	10	2	3	1	10	0.84	0.27	0.37	2.46	2.7	1	0	0.24	0.04	0.07	0.03	0.33	1.27333	0.118333	-3.4277	4.21329e-06	7.04051e-05	--	-	-	-	-	-	-	-	-
ENSGALG00000042664	340	313	245	184	135	392	115	139	136	127	92	77	10.75	14.39	9.23	9.41	3.97	12.03	3.97	5.14	4.13	4.61	3.78	3.91	9.96333	4.25667	-1.2269	4.25658e-06	7.09269e-05	CBLN1	cerebellin 1 precursor [Source:NCBI gene;Acc:771265]	-	-	-	-	GO:0005576//extracellular region;GO:0043083//synaptic cleft;GO:0045202//synapse;GO:0045211//postsynaptic membrane	GO:0005515//protein binding;GO:0042802//identical protein binding	GO:0007157//heterophilic cell-cell adhesion via plasma membrane cell adhesion molecules;GO:0009306//protein secretion;GO:0021707//cerebellar granule cell differentiation;GO:0050808//synapse organization;GO:0051965//positive regulation of synapse assembly;GO:0090394//negative regulation of excitatory postsynaptic potential;GO:0099558//maintenance of synapse structure;GO:1900454//positive regulatio…
ENSGALG00000011413	111	60	88	112	266	175	22	38	28	49	45	62	2.73	2.14	2.57	4.45	6.08	4.17	0.59	1.09	0.66	1.38	1.44	2.45	3.69	1.26833	-1.5407	4.26017e-06	7.09366e-05	CYP2J2	cytochrome P450, family 2, subfamily J, polypeptide 19 [Source:NCBI gene;Acc:424729]	Metabolism;Human Diseases;Organismal Systems;Organismal Systems;Metabolism;Organismal Systems;Metabolism	Global and overview maps;Cardiovascular disease;Sensory system;Nervous system;Lipid metabolism;Endocrine system;Lipid metabolism	ko01100//Metabolic pathways;ko05417//Lipid and atherosclerosis;ko04750//Inflammatory mediator regulation of TRP channels;ko04726//Serotonergic synapse;ko00590//Arachidonic acid metabolism;ko04913//Ovarian steroidogenesis;ko00591//Linoleic acid metabolism	K07418;K07418;K07418;K07418;K07418;K07418;K07418	-	GO:0004497//monooxygenase activity;GO:0005506//iron ion binding;GO:0016705//oxidoreductase activity, acting on paired donors, with incorporation or reduction of molecular oxygen;GO:0016712//oxidoreductase activity, acting on paired donors, with incorporation or reduction of molecular oxygen, reduced flavin or flavoprotein as one donor, and incorporation of one atom of oxygen;GO:0020037//heme bind…	-
MSTRG.6229	19	3	29	65	120	94	6	10	8	7	8	6	0.13	0.03	0.24	0.73	0.78	0.64	0.05	0.08	0.05	0.06	0.07	0.07	0.425	0.0633333	-2.7464	4.26479e-06	7.09633e-05	--	XP_035191389.1 uncharacterized protein LOC118171951 [Oxyura jamaicensis]	-	-	-	-	-	-	-
ENSGALG00000047313	17	19	17	10	26	42	48	28	62	69	55	41	0.44	0.73	0.55	0.42	0.63	1.08	1.42	0.89	1.61	2.15	1.93	1.83	0.641667	1.63833	1.3523	4.3003e-06	7.15035e-05	GLYATL3	glycine N-acyltransferase-like protein 3 [Source:NCBI gene;Acc:107050382]	-	-	-	-	GO:0005739//mitochondrion	GO:0008080//N-acetyltransferase activity;GO:0047961//glycine N-acyltransferase activity	-
ENSGALG00000005258	158	46	119	243	448	336	22	65	29	39	61	72	3.07	1.3	2.75	7.64	8.1	6.34	0.47	1.48	0.54	0.87	1.54	2.25	4.86667	1.19167	-2.03	4.39445e-06	7.28117e-05	SSTR5	somatostatin receptor 5 [Source:NCBI gene;Acc:427667]	Environmental Information Processing;Environmental Information Processing;Organismal Systems	Signaling molecules and interaction;Signal transduction;Endocrine system	ko04080//Neuroactive ligand-receptor interaction;ko04024//cAMP signaling pathway;ko04935//Growth hormone synthesis, secretion and action	K04221;K04221;K04221	GO:0005886//plasma membrane;GO:0016021//integral component of membrane	GO:0004930//G-protein coupled receptor activity;GO:0004994//somatostatin receptor activity	GO:0007186//G-protein coupled receptor signaling pathway;GO:0042593//glucose homeostasis;GO:0050796//regulation of insulin secretion
ENSGALG00000000585	139	104	88	130	207	288	59	65	107	86	72	43	5.08	5.53	3.83	7.69	7.04	10.21	2.35	2.78	3.75	3.61	3.42	2.53	6.56333	3.07333	-1.0946	4.42816e-06	7.33186e-05	MYL4	myosin, light chain 4, alkali; atrial, embryonic [Source:NCBI gene;Acc:396472]	Organismal Systems;Environmental Information Processing;Organismal Systems	Circulatory system;Signal transduction;Circulatory system	ko04261//Adrenergic signaling in cardiomyocytes;ko04371//Apelin signaling pathway;ko04260//Cardiac muscle contraction	K12750;K12750;K12750	-	GO:0005509//calcium ion binding	-
MSTRG.30807	15306	11081	12336	4874	7876	7902	24218	20868	25803	21138	16701	13276	174.48	183.66	167.43	89.87	83.56	87.41	301.41	278.3	282.11	276.43	247.45	243.27	131.068	271.495	1.0506	4.51856e-06	7.45009e-05	ev-2	XP_040511213.1 uncharacterized protein LOC112531967 isoform X1 [Gallus gallus]	-	-	-	-	-	-	-
ENSGALG00000015935	88	22	98	44	67	57	133	110	163	143	95	112	1.72	0.67	2.37	1.44	1.34	1.19	3.13	2.68	3.31	3.55	2.68	4.01	1.455	3.22667	1.149	4.63242e-06	7.61114e-05	SMYD1	SET and MYND domain containing 1 [Source:NCBI gene;Acc:373960]	Metabolism;Metabolism	Global and overview maps;Amino acid metabolism	ko01100//Metabolic pathways;ko00310//Lysine degradation	K11426;K11426	GO:0005634//nucleus;GO:0005737//cytoplasm	GO:0003714//transcription corepressor activity;GO:0005515//protein binding;GO:0018024//histone-lysine N-methyltransferase activity	GO:0006338//chromatin remodeling;GO:0007507//heart development;GO:0010831//positive regulation of myotube differentiation;GO:0034968//histone lysine methylation;GO:0035914//skeletal muscle cell differentiation;GO:0045663//positive regulation of myoblast differentiation;GO:0045892//negative regulation of transcription, DNA-templated
MSTRG.24419	54	16	15	2	2	1	0	0	0	0	0	0	1.15	0.5	0.38	0.07	0.04	0.02	0	0	0	0	0	0	0.36	0.001	-8.4919	4.77768e-06	7.82249e-05	--	-	-	-	-	-	-	-	-
ENSGALG00000029195	143	45	130	118	227	186	48	81	71	64	46	55	2.7	1.23	2.92	3.6	3.99	3.41	0.99	1.79	1.28	1.39	1.13	1.67	2.975	1.375	-1.1135	4.90896e-06	8.00958e-05	STK32A	serine/threonine kinase 32A [Source:NCBI gene;Acc:416351]	-	-	-	-	-	GO:0004672//protein kinase activity;GO:0005524//ATP binding	GO:0006468//protein phosphorylation
ENSGALG00000029393	32	84	55	2	17	5	0	5	0	1	0	0	0.84	3.21	1.72	0.09	0.42	0.13	0	0.15	0	0.03	0	0	1.06833	0.03	-5.1543	4.95659e-06	8.0705e-05	HOXC10	homeobox C10 [Source:NCBI gene;Acc:770471]	-	-	-	-	GO:0005654//nucleoplasm;GO:0016604//nuclear body	GO:0000977//RNA polymerase II regulatory region sequence-specific DNA binding;GO:0000981//RNA polymerase II transcription factor activity, sequence-specific DNA binding;GO:0001228//transcriptional activator activity, RNA polymerase II transcription regulatory region sequence-specific binding;GO:0003677//DNA binding;GO:1990837//sequence-specific double-stranded DNA binding	GO:0001501//skeletal system development;GO:0006355//regulation of transcription, DNA-templated;GO:0009952//anterior/posterior pattern specification;GO:0009954//proximal/distal pattern formation;GO:0021520//spinal cord motor neuron cell fate specification;GO:0030326//embryonic limb morphogenesis;GO:0045944//positive regulation of transcription from RNA polymerase II promoter;GO:0050905//neuromuscu…
ENSGALG00000003537	5718	3745	5858	6145	12014	8052	1451	3852	2593	2578	3546	3169	129.81	124.16	157.04	228.18	259.33	179.12	32.81	100.79	56.57	64.27	101.07	113.17	179.607	78.1133	-1.2012	4.96844e-06	8.08419e-05	SGK2	SGK2, serine/threonine kinase 2 [Source:NCBI gene;Acc:419166]	Environmental Information Processing;Environmental Information Processing	Signal transduction;Signal transduction	ko04151//PI3K-Akt signaling pathway;ko04068//FoxO signaling pathway	K13303;K13303	GO:0005654//nucleoplasm	GO:0004672//protein kinase activity;GO:0004674//protein serine/threonine kinase activity;GO:0005524//ATP binding;GO:0015459//potassium channel regulator activity	GO:0006468//protein phosphorylation
MSTRG.11294	20	19	10	11	20	35	4	6	4	3	3	6	0.94	1.25	0.58	0.94	0.98	1.94	0.26	0.38	0.19	0.16	0.22	0.44	1.105	0.275	-2.0065	4.97667e-06	8.08739e-05	--	-	-	-	-	-	-	-	-
ENSGALG00000012768	34	10	40	40	125	75	5	16	5	9	11	14	0.94	0.4	1.31	1.78	3.21	2.01	0.15	0.52	0.13	0.28	0.39	0.62	1.60833	0.348333	-2.207	5.00748e-06	8.13085e-05	GCM2	glial cells missing homolog 2 [Source:NCBI gene;Acc:428478]	Organismal Systems	Endocrine system	ko04928//Parathyroid hormone synthesis, secretion and action	K21598	GO:0005634//nucleus	GO:0000981//RNA polymerase II transcription factor activity, sequence-specific DNA binding;GO:0001228//transcriptional activator activity, RNA polymerase II transcription regulatory region sequence-specific binding;GO:0003677//DNA binding;GO:0043565//sequence-specific DNA binding;GO:1990837//sequence-specific double-stranded DNA binding	GO:0006355//regulation of transcription, DNA-templated;GO:0006366//transcription from RNA polymerase II promoter;GO:0006874//cellular calcium ion homeostasis;GO:0030643//cellular phosphate ion homeostasis;GO:0060017//parathyroid gland development
ENSGALG00000049433	25	7	22	4	10	15	33	26	52	44	35	38	0.43	0.18	0.45	0.11	0.16	0.25	0.62	0.52	0.86	0.87	0.78	1.05	0.263333	0.783333	1.5727	5.03843e-06	8.15297e-05	--	platelet glycoprotein VI-like [Source:NCBI gene;Acc:112531135]	-	-	-	-	-	-	-
MSTRG.7809	24	13	14	114	204	97	2	9	0	3	5	14	0.3	0.24	0.2	2.33	2.39	1.18	0.03	0.13	0	0.04	0.08	0.28	1.10667	0.0933333	-3.5677	5.17762e-06	8.35522e-05	--	-	-	-	-	-	-	-	-
MSTRG.23988	8	6	12	10	16	14	0	3	0	1	2	1	0.2	0.22	0.37	0.41	0.38	0.35	0	0.09	0	0.03	0.07	0.04	0.321667	0.0383333	-3.0689	5.22543e-06	8.42123e-05	--	-	-	-	-	-	-	-	-
ENSGALG00000010657	244	79	219	406	811	401	30	110	41	64	87	120	5.44	2.56	5.81	14.64	16.83	8.67	0.73	2.87	0.88	1.64	2.52	4.3	8.99167	2.15667	-2.0598	5.22569e-06	8.42123e-05	COL28A1	XP_025008328.1 collagen alpha-1(XXVIII) chain [Gallus gallus]	Organismal Systems	Digestive system	ko04974//Protein digestion and absorption	K23619	GO:0005581//collagen trimer	GO:0004867//serine-type endopeptidase inhibitor activity	GO:0010951//negative regulation of endopeptidase activity
ENSGALG00000049840	16	10	10	3	18	10	0	2	0	1	1	1	0.66	0.6	0.49	0.2	0.69	0.4	0	0.1	0	0.05	0.05	0.07	0.506667	0.045	-3.493	5.27746e-06	8.49304e-05	Sowahd	sosondowah ankyrin repeat domain family member D [Source:NCBI gene;Acc:101750537]	-	-	-	-	-	GO:0005515//protein binding	-
ENSGALG00000053543	180	124	203	51	108	116	271	239	356	286	257	212	4.13	4.14	5.55	1.89	2.31	2.59	6.8	6.42	7.84	7.54	7.67	7.83	3.435	7.35	1.0974	5.6548e-06	8.99569e-05	Lamb2	XP_015148809.1 laminin subunit beta-2 isoform X1 [Gallus gallus]	Human Diseases;Environmental Information Processing;Human Diseases;Cellular Processes;Human Diseases;Human Diseases;Environmental Information Processing;Human Diseases	Cancer: overview;Signal transduction;Infectious disease: viral;Cellular community - eukaryotes;Infectious disease: parasitic;Infectious disease: parasitic;Signaling molecules and interaction;Cancer: specific types	ko05200//Pathways in cancer;ko04151//PI3K-Akt signaling pathway;ko05165//Human papillomavirus infection;ko04510//Focal adhesion;ko05146//Amoebiasis;ko05145//Toxoplasmosis;ko04512//ECM-receptor interaction;ko05222//Small cell lung cancer	K06243;K06243;K06243;K06243;K06243;K06243;K06243;K06243	GO:0005886//plasma membrane	-	GO:0007528//neuromuscular junction development;GO:0009887//organ morphogenesis;GO:0009888//tissue development;GO:0043113//receptor clustering
ENSGALG00000006407	794	429	791	692	1549	916	335	499	442	446	397	473	28.86	18.59	33.31	45.08	58.56	35.54	10.65	20.57	13.46	16.93	18.35	28	36.6567	17.9933	-1.0266	5.686e-06	9.03921e-05	--	Gallus gallus death domain-containing tumor necrosis factor receptor superfamily member 23 (LOC378902), mRNA. [Source:RefSeq mRNA;Acc:NM_204386]	Human Diseases;Human Diseases;Environmental Information Processing;Human Diseases;Organismal Systems;Human Diseases;Cellular Processes;Cellular Processes;Cellular Processes;Environmental Information Processing	Infectious disease: bacterial;Infectious disease: bacterial;Signaling molecules and interaction;Cardiovascular disease;Immune system;Infectious disease: viral;Cell growth and death;Cell growth and death;Cell growth and death;Signaling molecules and interaction	ko05130//Pathogenic Escherichia coli infection;ko05132//Salmonella infection;ko04060//Cytokine-cytokine receptor interaction;ko05417//Lipid and atherosclerosis;ko04650//Natural killer cell mediated cytotoxicity;ko05164//Influenza A;ko04217//Necroptosis;ko04210//Apoptosis;ko04115//p53 signaling pathway;ko04061//Viral protein interaction with cytokine and cytokine receptor	K04722;K04722;K04722;K04722;K04722;K04722;K04722;K04722;K04722;K04722	GO:0016020//membrane	GO:0004888//transmembrane signaling receptor activity;GO:0005515//protein binding	GO:0006915//apoptotic process;GO:0006955//immune response;GO:0007165//signal transduction
MSTRG.30802	1	2	1	1	0	5	11	12	24	19	12	3	0.07	0.2	0.08	0.11	0	0.33	0.8	0.93	1.53	1.44	1.04	0.32	0.131667	1.01	2.9394	5.84724e-06	9.27673e-05	ev-2	XP_046783525.1 uncharacterized protein LOC124418174 [Gallus gallus]	-	-	-	-	-	-	-
MSTRG.21292	4	3	3	1	6	2	19	10	26	12	10	8	0.5	0.55	0.45	0.2	0.67	0.26	2.66	1.52	3.09	1.66	1.57	1.58	0.438333	2.01333	2.1995	5.92674e-06	9.36497e-05	gag-pro-pol	XP_031324972.1 uncharacterized protein LOC116157823 isoform X1 [Camelus dromedarius]	-	-	-	-	-	-	-
MSTRG.12690	24	3	16	15	57	37	3	4	2	5	6	3	1.14	0.21	0.9	1.15	2.52	1.7	0.16	0.22	0.09	0.27	0.37	0.23	1.27	0.223333	-2.5076	5.96108e-06	9.394e-05	--	-	-	-	-	-	-	-	-
MSTRG.4957	84	24	69	124	211	126	16	38	22	36	15	34	5.66	2.35	5.54	13.52	13.24	8.24	1.18	3	1.42	2.78	1.31	3.68	8.09167	2.22833	-1.8605	6.00292e-06	9.4536e-05	--	-	-	-	-	-	-	-	-
MSTRG.30905	0	0	0	0	0	0	5	7	3	5	6	3	0	0	0.08	0	0	0	0.75	1.1	0.34	0.84	1.19	0.68	0.0133333	0.816667	5.9366	6.0437e-06	9.4924e-05	--	XP_052553514.1 uncharacterized protein LOC128087697 [Tympanuchus pallidicinctus]	-	-	-	-	-	-	-
MSTRG.27171	27	4	33	111	231	123	3	10	2	7	16	11	0.15	0.03	0.22	0.99	1.18	0.66	0.02	0.06	0.01	0.04	0.11	0.1	0.538333	0.0566667	-3.2479	6.20349e-06	9.68961e-05	--	-	-	-	-	-	-	-	-
MSTRG.22386	25	15	43	63	152	90	3	17	5	7	17	13	0.17	0.15	0.35	0.69	0.96	0.59	0.02	0.13	0.03	0.05	0.15	0.14	0.485	0.0866667	-2.4844	6.3348e-06	9.87709e-05	--	-	-	-	-	-	-	-	-
MSTRG.8724	7	0	6	33	51	51	112	136	145	129	146	102	0.15	0	0.14	1.1	0.97	1.02	2.5	3.25	2.84	3.02	3.88	3.34	0.563333	3.13833	2.4779	6.64455e-06	0.000103054	--	XP_052535913.1 uncharacterized protein LOC128079065 isoform X1 [Tympanuchus pallidicinctus]	-	-	-	-	-	-	-
MSTRG.23427	631	123	675	479	955	479	53	229	87	113	165	198	5.04	1.43	6.42	6.19	7.1	3.71	0.46	2.14	0.67	1.03	1.71	2.54	4.98167	1.425	-1.8057	6.70202e-06	0.000103809	--	-	-	-	-	-	-	-	-
MSTRG.26354	9	2	11	3	13	14	16	25	27	24	21	24	0.22	0.07	0.33	0.12	0.3	0.34	0.43	0.73	0.64	0.68	0.68	0.96	0.23	0.686667	1.578	6.72853e-06	0.000104115	--	-	-	-	-	-	-	-	-
ENSGALG00000024138	39	9	62	66	176	92	2	25	6	8	15	9	1.66	0.56	3.15	4.55	6.98	3.8	0.09	1.25	0.25	0.39	0.83	0.62	3.45	0.571667	-2.5934	6.84626e-06	0.000105764	--	keratin [Source:NCBI gene;Acc:396480]	-	-	-	-	GO:0005882//intermediate filament	GO:0005200//structural constituent of cytoskeleton	-
MSTRG.14868	17	7	23	34	90	39	2	7	5	12	3	4	0.8	0.47	1.29	2.91	4.53	1.89	0.11	0.43	0.22	0.71	0.2	0.37	1.98167	0.34	-2.5431	6.88483e-06	0.000106221	--	-	-	-	-	-	-	-	-
ENSGALG00000052643	23	19	15	6	29	29	27	47	62	55	41	30	1.09	1.44	0.88	0.46	1.29	1.34	1.58	2.55	2.75	3.15	2.39	2.34	1.08333	2.46	1.1832	6.96821e-06	0.000107193	C15orf48	chromosome 15 open reading frame 48 [Source:HGNC Symbol;Acc:HGNC:29898]	-	-	-	-	GO:0005634//nucleus;GO:0005751//mitochondrial respiratory chain complex IV;GO:0016020//membrane;GO:0016021//integral component of membrane	-	GO:0009617//response to bacterium
MSTRG.27443	34	9	26	5	18	8	0	3	2	2	1	3	1.18	0.52	1.13	0.28	0.58	0.29	0	0.17	0.07	0.11	0.06	0.17	0.663333	0.0966667	-2.7786	7.00838e-06	0.000107633	--	-	-	-	-	-	-	-	-
ENSGALG00000007358	56	19	73	76	194	129	11	16	21	19	25	34	0.69	0.35	1.07	1.52	2.23	1.55	0.15	0.23	0.25	0.27	0.4	0.68	1.235	0.33	-1.904	7.03728e-06	0.000107861	CILP	cartilage intermediate layer protein [Source:NCBI gene;Acc:415533]	-	-	-	-	GO:0005615//extracellular space	-	GO:0010629//negative regulation of gene expression;GO:0043569//negative regulation of insulin-like growth factor receptor signaling pathway;GO:0060392//negative regulation of SMAD protein import into nucleus;GO:0071560//cellular response to transforming growth factor beta stimulus
ENSGALG00000051286	39	26	86	29	38	68	9	3	27	11	8	13	0.71	0.68	1.86	0.85	0.65	1.2	0.19	0.06	0.47	0.22	0.19	0.39	0.991667	0.253333	-1.9688	7.1468e-06	0.000109188	PCDHB15	XP_015148990.2 protocadherin beta-15 [Gallus gallus]	-	-	-	-	GO:0005886//plasma membrane;GO:0005887//integral component of plasma membrane;GO:0016020//membrane;GO:0016021//integral component of membrane	GO:0005509//calcium ion binding	GO:0007155//cell adhesion;GO:0007156//homophilic cell adhesion via plasma membrane adhesion molecules
MSTRG.14843	60	17	62	131	266	152	9	37	12	16	20	28	1.1	0.45	1.35	3.88	4.53	2.7	0.18	0.79	0.21	0.34	0.48	0.82	2.335	0.47	-2.3127	7.24206e-06	0.000110286	--	-	-	-	-	-	-	-	-
MSTRG.18526	15	8	14	28	38	13	3	5	0	2	5	2	0.55	0.35	0.62	1.16	0.93	0.36	0.08	0.19	0	0.1	0.15	0.08	0.661667	0.1	-2.7261	7.24843e-06	0.000110311	--	-	-	-	-	-	-	-	-
ENSGALG00000049807	1101	967	641	381	592	749	1755	1239	2007	1579	1484	954	19.57	25	13.57	10.97	9.79	12.92	34.08	25.78	34.22	32.21	34.28	27.25	15.3033	31.3033	1.0325	7.31788e-06	0.000111088	gag-pol	AGL81188.1 gag and reverse transcriptase polyprotein precursor [Gallus gallus]	-	-	-	-	-	GO:0003676//nucleic acid binding;GO:0003677//DNA binding;GO:0003964//RNA-directed DNA polymerase activity;GO:0004518//nuclease activity;GO:0004519//endonuclease activity;GO:0004523//RNA-DNA hybrid ribonuclease activity;GO:0008270//zinc ion binding;GO:0016740//transferase activity;GO:0016779//nucleotidyltransferase activity;GO:0016787//hydrolase activity;GO:0035613//RNA stem-loop binding;GO:004687…	GO:0006278//RNA-dependent DNA replication;GO:0015074//DNA integration;GO:0044260//cellular macromolecule metabolic process;GO:0090305//nucleic acid phosphodiester bond hydrolysis;GO:0090502//RNA phosphodiester bond hydrolysis, endonucleolytic
MSTRG.18119	20	5	25	50	129	59	2	10	2	4	10	6	0.27	0.1	0.4	1.1	1.63	0.78	0.03	0.16	0.03	0.06	0.18	0.13	0.713333	0.0983333	-2.8588	7.31834e-06	0.000111088	--	-	-	-	-	-	-	-	-
MSTRG.27564	54	21	25	27	98	62	4	17	5	5	20	9	0.69	0.41	0.36	0.55	1.08	0.74	0.05	0.25	0.06	0.08	0.33	0.17	0.638333	0.156667	-2.0266	7.36635e-06	0.000111744	--	XP_046795499.1 secretogranin-1 isoform X1 [Gallus gallus]	-	-	-	-	-	-	-
MSTRG.29126	16	3	5	20	33	30	3	0	1	2	3	0	0.79	0.21	0.29	1.59	1.51	1.43	0.16	0	0.05	0.11	0.19	0	0.97	0.085	-3.5125	7.48463e-06	0.000113267	--	XP_031459766.1 L-gulonolactone oxidase-like [Phasianus colchicus]	-	-	-	-	-	-	-
ENSGALG00000009308	26	29	11	36	49	47	3	8	7	6	7	14	0.6	0.97	0.3	1.34	1.05	1.05	0.08	0.21	0.15	0.16	0.21	0.52	0.885	0.221667	-1.9973	7.48597e-06	0.000113267	CNIH3	cornichon family AMPA receptor auxiliary protein 3 [Source:NCBI gene;Acc:421323]	-	-	-	-	-	-	GO:0016192//vesicle-mediated transport;GO:2000311//regulation of alpha-amino-3-hydroxy-5-methyl-4-isoxazole propionate selective glutamate receptor activity
MSTRG.2209	85	30	91	90	188	152	17	39	44	45	45	27	0.61	0.31	0.78	1.05	1.26	1.06	0.13	0.33	0.3	0.37	0.42	0.31	0.845	0.31	-1.4467	7.57683e-06	0.000114347	--	EOB05311.1 hypothetical protein Anapl_05439, partial [Anas platyrhynchos]	-	-	-	-	-	-	-
ENSGALG00000002645	433	236	434	593	1138	670	54	248	130	161	195	231	7.18	5.69	8.57	15.91	17.57	10.78	0.98	4.81	2.07	3.06	4.2	6.16	10.95	3.54667	-1.6264	7.63083e-06	0.000115015	PIWIL1	piwi like RNA-mediated gene silencing 1 [Source:NCBI gene;Acc:416804]	Organismal Systems	Development and regeneration	ko04320//Dorso-ventral axis formation	K02156	GO:0005634//nucleus;GO:0005737//cytoplasm;GO:0033391//chromatoid body;GO:0043186//P granule;GO:0097433//dense body	GO:0003676//nucleic acid binding;GO:0003723//RNA binding;GO:0003727//single-stranded RNA binding;GO:0003729//mRNA binding;GO:0004518//nuclease activity;GO:0004519//endonuclease activity;GO:0004521//endoribonuclease activity;GO:0005515//protein binding;GO:0016787//hydrolase activity;GO:0019901//protein kinase binding;GO:0034584//piRNA binding;GO:0046872//metal ion binding	GO:0006417//regulation of translation;GO:0007283//spermatogenesis;GO:0007286//spermatid development;GO:0010529//negative regulation of transposition;GO:0030154//cell differentiation;GO:0031047//gene silencing by RNA;GO:0034587//piRNA metabolic process;GO:0035093//spermatogenesis, exchange of chromosomal proteins;GO:0051321//meiotic cell cycle;GO:0090305//nucleic acid phosphodiester bond hydrolysi…
ENSGALG00000037193	967	543	930	1183	2490	1828	522	660	662	555	617	578	8.26	6.93	9.42	16.13	19.62	14.94	4.84	6.53	5.39	5.33	6.79	7.86	12.55	6.12333	-1.0353	7.72899e-06	0.000116197	HECW1	HECT, C2 and WW domain containing E3 ubiquitin protein ligase 1 [Source:NCBI gene;Acc:420774]	-	-	-	-	GO:0005829//cytosol	GO:0004842//ubiquitin-protein transferase activity;GO:0005515//protein binding	-
MSTRG.28201	237	50	184	155	375	202	13	77	25	42	46	72	3.51	1.08	3.25	3.72	5.17	2.91	0.21	1.34	0.36	0.71	0.89	1.72	3.27333	0.871667	-1.9089	7.76135e-06	0.000116534	--	-	-	-	-	-	-	-	-
ENSGALG00000011635	171	51	146	252	501	327	29	82	33	41	77	76	5.17	2.24	5.26	12.33	14.11	9.6	0.96	2.9	0.96	1.42	3.03	3.7	8.11833	2.16167	-1.909	7.80567e-06	0.000116976	TFCP2L1	transcription factor CP2 like 1 [Source:NCBI gene;Acc:424238]	-	-	-	-	GO:0005634//nucleus;GO:0005737//cytoplasm;GO:0016020//membrane	GO:0000977//RNA polymerase II regulatory region sequence-specific DNA binding;GO:0000978//RNA polymerase II core promoter proximal region sequence-specific DNA binding;GO:0003700//transcription factor activity, sequence-specific DNA binding;GO:1990837//sequence-specific double-stranded DNA binding	GO:0000122//negative regulation of transcription from RNA polymerase II promoter;GO:0000902//cell morphogenesis;GO:0002070//epithelial cell maturation;GO:0006357//regulation of transcription from RNA polymerase II promoter;GO:0007028//cytoplasm organization;GO:0007431//salivary gland development;GO:0008340//determination of adult lifespan;GO:0045927//positive regulation of growth
MSTRG.25373	9	3	7	29	80	52	0	3	2	3	4	2	0.11	0.06	0.11	0.59	0.92	0.63	0	0.04	0.02	0.04	0.05	0.04	0.403333	0.0316667	-3.6709	7.87013e-06	0.000117717	--	POI25662.1 hypothetical protein CIB84_010588 [Bambusicola thoracicus]	-	-	-	-	-	-	-
MSTRG.2946	29	9	4	1	0	0	57	48	146	67	114	40	0.35	0.16	0.06	0.02	0	0	0.75	0.68	1.68	0.92	1.78	0.77	0.0983333	1.09667	3.4793	7.88731e-06	0.000117899	--	KFV11046.1 hypothetical protein N340_02955, partial [Tauraco erythrolophus]	-	-	-	-	-	-	-
MSTRG.30551	0	0	0	0	0	0	9	4	4	13	6	1	0	0	0	0	0	0	0.73	0.35	0.29	1.13	0.61	0.16	0.001	0.545	9.0901	7.92113e-06	0.000118329	--	XP_040513078.1 uncharacterized protein LOC121106500 isoform X4 [Gallus gallus]	-	-	-	-	-	-	-
MSTRG.30178	50	36	58	55	110	82	27	39	18	26	31	22	1.32	1.4	1.84	2.37	2.73	2.11	0.78	1.2	0.46	0.79	1.07	0.96	1.96167	0.876667	-1.162	8.01838e-06	0.000119252	--	-	-	-	-	-	-	-	-
ENSGALG00000005086	651	598	437	139	320	319	1404	1075	1389	993	869	602	11.58	15.47	9.25	4	5.3	5.51	27.26	22.37	23.69	20.26	20.09	17.21	8.51833	21.8133	1.3566	8.33926e-06	0.000123478	PLAU	plasminogen activator, urokinase [Source:NCBI gene;Acc:396424]	Human Diseases;Human Diseases;Environmental Information Processing;Human Diseases;Human Diseases;Organismal Systems	Cancer: overview;Cancer: overview;Signal transduction;Cancer: overview;Cancer: specific types;Immune system	ko05202//Transcriptional misregulation in cancer;ko05205//Proteoglycans in cancer;ko04064//NF-kappa B signaling pathway;ko05206//MicroRNAs in cancer;ko05215//Prostate cancer;ko04610//Complement and coagulation cascades	K01348;K01348;K01348;K01348;K01348;K01348	-	GO:0004252//serine-type endopeptidase activity;GO:0008236//serine-type peptidase activity	GO:0006508//proteolysis;GO:0031639//plasminogen activation
MSTRG.26981	26	6	35	31	55	30	7	12	4	5	5	8	0.48	0.16	0.76	0.9	0.94	0.53	0.14	0.25	0.07	0.11	0.12	0.23	0.628333	0.153333	-2.0349	8.37255e-06	0.00012348	--	XP_046799304.1 uncharacterized protein LOC112532614 [Gallus gallus]	-	-	-	-	-	-	-
ENSGALG00000008960	101	73	143	114	224	161	28	54	22	21	64	58	3.49	3.66	5.88	6.36	7.19	5.39	1.05	2.18	0.73	0.83	2.87	3.22	5.32833	1.81333	-1.555	8.38262e-06	0.000123498	KCNK12	potassium two pore domain channel subfamily K member 12 [Source:NCBI gene;Acc:428554]	-	-	-	-	GO:0016020//membrane;GO:0016021//integral component of membrane	GO:0005267//potassium channel activity	GO:0071805//potassium ion transmembrane transport
MSTRG.24232	29	18	21	41	66	31	9	13	6	3	9	12	0.28	0.26	0.25	0.65	0.6	0.3	0.1	0.15	0.06	0.03	0.11	0.19	0.39	0.106667	-1.8704	8.57066e-06	0.000126189	--	XP_048797637.1 Kv channel-interacting protein 4 isoform X2 [Lagopus muta]	-	-	-	-	-	-	-
MSTRG.29762	88	21	84	123	260	158	14	41	22	19	28	41	0.73	0.25	0.83	1.65	2.01	1.27	0.13	0.4	0.18	0.18	0.3	0.55	1.12333	0.29	-1.9537	8.5877e-06	0.000126282	--	-	-	-	-	-	-	-	-
MSTRG.26019	34	10	33	51	82	67	9	12	11	11	19	11	0.45	0.19	0.52	1.09	1.01	0.86	0.13	0.19	0.14	0.17	0.33	0.23	0.686667	0.198333	-1.7917	8.6541e-06	0.000127179	Slc24a4	XP_004941933.1 sodium/potassium/calcium exchanger 4 isoform X2 [Gallus gallus]	-	-	-	-	-	-	-
ENSGALG00000014943	392	274	369	469	943	621	94	269	226	183	236	220	7.84	8.26	8.91	15.18	17.56	12.11	2.11	6.3	4.34	4.19	6.16	7.09	11.6433	5.03167	-1.2104	8.67899e-06	0.00012739	FAM169A	family with sequence similarity 169 member A [Source:NCBI gene;Acc:431595]	-	-	-	-	-	-	-
MSTRG.26693	22	6	6	46	81	43	4	5	6	1	5	5	0.39	0.16	0.13	1.33	1.35	0.75	0.08	0.1	0.1	0.02	0.12	0.14	0.685	0.0933333	-2.8756	8.67927e-06	0.00012739	--	XP_042674215.1 AT-rich interactive domain-containing protein 5B [Centrocercus urophasianus]	-	-	-	-	-	-	-
ENSGALG00000009528	1001	500	798	1136	2043	1520	338	659	502	498	528	534	17.12	13.67	18.71	32.87	41.25	28.48	6.91	14.65	10.1	11.57	14.69	16.51	25.35	12.405	-1.0311	8.71316e-06	0.000127807	TMEM192	transmembrane protein 192 [Source:NCBI gene;Acc:107053202]	-	-	-	-	GO:0005654//nucleoplasm;GO:0005764//lysosome;GO:0005765//lysosomal membrane;GO:0005768//endosome;GO:0005770//late endosome;GO:0048471//perinuclear region of cytoplasm	GO:0042803//protein homodimerization activity	-
ENSGALG00000054770	2809	1318	1214	741	612	1485	3219	2612	5109	2855	4379	1964	51.08	34.85	26.28	21.8	10.36	26.2	63.9	55.57	89.1	59.55	103.49	57.41	28.4283	71.5033	1.3307	8.77404e-06	0.00012854	INHA	inhibin alpha subunit [Source:NCBI gene;Acc:424197]	Environmental Information Processing	Signaling molecules and interaction	ko04060//Cytokine-cytokine receptor interaction	K05500	GO:0034673//inhibin-betaglycan-ActRII complex;GO:0043512//inhibin A complex	GO:0005102//receptor binding;GO:0008083//growth factor activity	GO:0042127//regulation of cell proliferation;GO:0042541//hemoglobin biosynthetic process;GO:0051726//regulation of cell cycle
ENSGALG00000016262	105	138	120	61	105	85	36	41	42	40	47	48	2.18	4.17	2.97	2.05	2.03	1.71	0.82	1	0.84	0.95	1.27	1.6	2.51833	1.08	-1.2214	8.87994e-06	0.000129527	XK	X-linked Kx blood group [Source:NCBI gene;Acc:427991]	-	-	-	-	GO:0005886//plasma membrane;GO:0016021//integral component of membrane	-	GO:0006874//cellular calcium ion homeostasis;GO:0008361//regulation of cell size;GO:0010961//cellular magnesium ion homeostasis;GO:0031133//regulation of axon diameter;GO:0042552//myelination;GO:0048741//skeletal muscle fiber development
MSTRG.14451	17	7	16	1616	2674	2839	30	33	58	28	35	25	0.02	0.01	0.02	2.58	2.46	2.72	0.03	0.04	0.05	0.03	0.04	0.04	1.30167	0.0383333	-5.0856	9.11595e-06	0.000132559	X-element\ORF2	AAA49027.1 reverse transcriptase, partial [Gallus gallus]	-	-	-	-	-	-	-
ENSGALG00000005853	58	22	43	98	176	97	7	23	12	19	26	24	1.01	0.54	0.92	2.71	2.81	1.61	0.13	0.47	0.19	0.37	0.57	0.68	1.6	0.401667	-1.994	9.19274e-06	0.000133593	HTR2C	5-hydroxytryptamine receptor 2C [Source:NCBI gene;Acc:428707]	Environmental Information Processing;Environmental Information Processing;Organismal Systems;Organismal Systems;Cellular Processes	Signaling molecules and interaction;Signal transduction;Sensory system;Nervous system;Cellular community - eukaryotes	ko04080//Neuroactive ligand-receptor interaction;ko04020//Calcium signaling pathway;ko04750//Inflammatory mediator regulation of TRP channels;ko04726//Serotonergic synapse;ko04540//Gap junction	K04157;K04157;K04157;K04157;K04157	GO:0005886//plasma membrane;GO:0005887//integral component of plasma membrane;GO:0016021//integral component of membrane	GO:0001587//Gq/11-coupled serotonin receptor activity;GO:0004930//G-protein coupled receptor activity;GO:0004993//G-protein coupled serotonin receptor activity;GO:0042802//identical protein binding;GO:0051378//serotonin binding;GO:0071886//1-(4-iodo-2,5-dimethoxyphenyl)propan-2-amine binding	GO:0001662//behavioral fear response;GO:0006874//cellular calcium ion homeostasis;GO:0007186//G-protein coupled receptor signaling pathway;GO:0007208//phospholipase C-activating serotonin receptor signaling pathway;GO:0007626//locomotory behavior;GO:0007631//feeding behavior;GO:0010513//positive regulation of phosphatidylinositol biosynthetic process;GO:0019934//cGMP-mediated signaling;GO:0031644…
ENSGALG00000009805	344	230	299	373	880	631	126	246	206	182	246	174	9.69	9.42	10.03	17	23.08	17.26	3.88	8.11	5.57	5.88	9.01	7.88	14.4133	6.72167	-1.1005	9.23271e-06	0.000133926	PPM1H	protein phosphatase, Mg2+/Mn2+ dependent 1H [Source:NCBI gene;Acc:771760]	-	-	-	-	GO:0005634//nucleus;GO:0005654//nucleoplasm;GO:0005737//cytoplasm;GO:0045202//synapse	GO:0004721//phosphoprotein phosphatase activity;GO:0004722//protein serine/threonine phosphatase activity;GO:0016791//phosphatase activity;GO:0042802//identical protein binding	GO:0006470//protein dephosphorylation
MSTRG.23384	41	18	51	17	17	22	65	88	87	59	52	55	0.63	0.4	0.93	0.42	0.24	0.33	1.08	1.57	1.27	1.03	1.03	1.35	0.491667	1.22167	1.3131	9.27519e-06	0.000134376	--	-	-	-	-	-	-	-	-
ENSGALG00000043909	5	0	7	1	3	5	2	14	78	39	23	22	0.29	0	0.49	0.09	0.16	0.28	0.13	0.95	4.36	2.61	1.74	2.06	0.218333	1.975	3.1772	9.46421e-06	0.00013661	--	microseminoprotein, beta- [Source:NCBI gene;Acc:101750594]	-	-	-	-	-	-	-
ENSGALG00000006964	16	14	15	12	17	26	45	30	30	37	52	24	0.35	0.44	0.39	0.42	0.35	0.55	1.07	0.77	0.63	0.93	1.48	0.84	0.416667	0.953333	1.1941	9.5256e-06	0.000137261	SDR42E2	short chain dehydrogenase/reductase family 42E, member 2 [Source:NCBI gene;Acc:416618]	-	-	-	-	-	GO:0003854//3-beta-hydroxy-delta5-steroid dehydrogenase activity;GO:0016616//oxidoreductase activity, acting on the CH-OH group of donors, NAD or NADP as acceptor	GO:0006694//steroid biosynthetic process
MSTRG.18344	18	9	25	26	60	38	2	12	4	7	7	6	0.66	0.6	0.87	1.33	1.79	1.12	0.06	0.24	0.1	0.23	0.23	0.31	1.06167	0.195	-2.4448	9.5826e-06	0.000137811	--	-	-	-	-	-	-	-	-
MSTRG.1527	77	8	92	141	281	221	20	46	11	23	25	17	0.87	0.13	1.25	2.6	2.99	2.45	0.26	0.62	0.12	0.31	0.38	0.32	1.715	0.335	-2.356	9.6993e-06	0.000139319	--	PKU48130.1 hypothetical protein llap_1601 [Limosa lapponica baueri]	-	-	-	-	-	-	-
MSTRG.27611	27	10	12	23	82	38	6	8	5	7	9	5	0.71	0.7	0.28	1.13	2.39	1.4	0.29	0.34	0.15	0.16	0.49	0.25	1.10167	0.28	-1.9762	9.71664e-06	0.000139398	--	XP_009460484.1 PREDICTED: bifunctional purine biosynthesis protein PURH [Nipponia nippon]	-	-	-	-	-	-	-
MSTRG.25010	14	2	16	17	46	28	2	4	0	2	4	2	0.13	0.03	0.18	0.26	0.4	0.25	0.02	0.04	0	0.02	0.05	0.03	0.208333	0.0266667	-2.9658	9.81177e-06	0.000140421	--	-	-	-	-	-	-	-	-
ENSGALG00000015494	10	12	8	5	10	13	1	2	0	0	1	1	0.39	0.68	0.37	0.32	0.37	0.49	0.04	0.09	0	0	0.05	0.06	0.436667	0.04	-3.4485	9.96052e-06	0.000142117	HTR1F	5-hydroxytryptamine receptor 1F [Source:NCBI gene;Acc:427963]	Environmental Information Processing;Environmental Information Processing;Organismal Systems;Organismal Systems	Signaling molecules and interaction;Signal transduction;Nervous system;Sensory system	ko04080//Neuroactive ligand-receptor interaction;ko04024//cAMP signaling pathway;ko04726//Serotonergic synapse;ko04742//Taste transduction	K04153;K04153;K04153;K04153	GO:0005886//plasma membrane;GO:0005887//integral component of plasma membrane;GO:0016020//membrane;GO:0016021//integral component of membrane;GO:0030425//dendrite;GO:0045202//synapse	GO:0004930//G-protein coupled receptor activity;GO:0004993//G-protein coupled serotonin receptor activity;GO:0030594//neurotransmitter receptor activity;GO:0051378//serotonin binding	GO:0007165//signal transduction;GO:0007186//G-protein coupled receptor signaling pathway;GO:0007187//G-protein coupled receptor signaling pathway, coupled to cyclic nucleotide second messenger;GO:0007193//adenylate cyclase-inhibiting G-protein coupled receptor signaling pathway;GO:0007198//adenylate cyclase-inhibiting serotonin receptor signaling pathway;GO:0007268//synaptic transmission
MSTRG.3260	15	1	21	9	12	5	0	0	0	1	1	0	0.26	0.03	0.44	0.25	0.2	0.08	0	0	0	0.02	0.02	0	0.21	0.00666667	-4.9773	1.01178e-05	0.000144099	--	-	-	-	-	-	-	-	-
MSTRG.30320	26	14	14	6	26	20	0	3	4	0	6	4	1.45	1.16	0.93	0.5	1.37	1.06	0	0.22	0.2	0	0.44	0.4	1.07833	0.21	-2.3603	1.03625e-05	0.000146696	--	-	-	-	-	-	-	-	-
MSTRG.20221	40	7	47	47	109	54	1	9	2	4	9	15	0.4	0.1	0.56	0.77	1.02	0.53	0.01	0.11	0.02	0.05	0.12	0.24	0.563333	0.0916667	-2.6195	1.13596e-05	0.000160041	Csmd1	XP_027757887.1 CUB and sushi domain-containing protein 1-like, partial [Empidonax traillii]	-	-	-	-	-	-	-
MSTRG.24008	15	6	5	21	29	21	39	32	43	44	40	42	0.28	0.17	0.11	0.64	0.51	0.39	0.81	0.71	0.78	0.96	0.99	1.28	0.35	0.921667	1.3969	1.1419e-05	0.000160686	--	-	-	-	-	-	-	-	-
MSTRG.19673	37	9	53	48	62	64	2	18	6	13	9	11	0.68	0.24	1.18	1.48	1.11	1.18	0.04	0.4	0.11	0.29	0.21	0.33	0.978333	0.23	-2.0887	1.1462e-05	0.000161098	--	-	-	-	-	-	-	-	-
ENSGALG00000016556	92	57	60	904	1609	1661	19	62	56	79	40	67	0.54	0.49	0.42	8.65	8.86	9.54	0.12	0.43	0.32	0.54	0.31	0.64	4.75	0.393333	-3.5941	1.15936e-05	0.000162659	GVINP1	GTPase, very large interferon inducible pseudogene 1 [Source:NCBI gene;Acc:428660]	-	-	-	-	-	GO:0005525//GTP binding	-
MSTRG.31046	980	760	914	204	477	499	1844	1770	2114	1615	1362	782	20.74	23.39	23.04	6.98	9.41	10.26	42.64	43.85	42.93	39.24	37.5	26.62	15.6367	38.7967	1.311	1.16677e-05	0.000163208	gag	XP_040505827.1 uncharacterized protein LOC121107139 [Gallus gallus]	-	-	-	-	-	-	-
MSTRG.18097	20	9	29	8	40	25	8	5	5	4	3	6	0.39	0.26	0.68	0.26	0.74	0.48	0.17	0.12	0.09	0.09	0.08	0.19	0.468333	0.123333	-1.925	1.17076e-05	0.00016367	--	-	-	-	-	-	-	-	-
MSTRG.11852	10	2	13	36	59	23	0	4	1	3	1	3	0.14	0.03	0.19	0.83	0.82	0.29	0	0.09	0.02	0.06	0.02	0.06	0.383333	0.0416667	-3.2016	1.18626e-05	0.000165542	--	-	-	-	-	-	-	-	-
MSTRG.30643	96	38	92	93	167	144	54	50	50	54	43	45	0.89	0.6	1.07	1.72	1.71	1.56	0.59	0.55	0.45	0.57	0.52	0.67	1.25833	0.558333	-1.1723	1.2343e-05	0.00017123	Jph2	XP_040506830.1 junctophilin-2 isoform X2 [Gallus gallus]	-	-	-	-	-	-	-
ENSGALG00000049341	341	44	363	13	18	27	1858	1441	1377	1277	1300	735	4.48	0.85	5.68	0.27	0.22	0.34	26.71	22.2	17.38	19.29	22.24	15.55	1.97333	20.5617	3.3813	1.2552e-05	0.000173719	pol	XP_028649172.1 uncharacterized protein LOC114645493 [Erpetoichthys calabaricus]	-	-	-	-	-	GO:0003676//nucleic acid binding;GO:0003723//RNA binding;GO:0003887//DNA-directed DNA polymerase activity;GO:0004190//aspartic-type endopeptidase activity;GO:0004523//RNA-DNA hybrid ribonuclease activity;GO:0016787//hydrolase activity	GO:0006310//DNA recombination;GO:0006508//proteolysis;GO:0015074//DNA integration;GO:0044260//cellular macromolecule metabolic process;GO:0046718//viral entry into host cell;GO:0071897//DNA biosynthetic process;GO:0090502//RNA phosphodiester bond hydrolysis, endonucleolytic
ENSGALG00000044851	37	28	38	39	98	54	17	22	28	16	23	11	0.55	0.61	0.68	0.94	1.37	0.78	0.28	0.39	0.4	0.27	0.45	0.26	0.821667	0.341667	-1.266	1.25725e-05	0.000173902	ITIH6	inter-alpha-trypsin inhibitor heavy chain family member 6 [Source:NCBI gene;Acc:430871]	-	-	-	-	-	GO:0004867//serine-type endopeptidase inhibitor activity	GO:0010951//negative regulation of endopeptidase activity;GO:0030212//hyaluronan metabolic process
MSTRG.27934	85	24	86	205	347	222	21	46	26	35	35	48	1.03	0.41	1.32	4.25	4.3	2.93	0.2	0.49	0.24	0.36	0.41	0.67	2.37333	0.395	-2.587	1.28481e-05	0.000177297	--	-	-	-	-	-	-	-	-
MSTRG.29794	25	11	22	39	67	54	9	15	9	1	7	7	0.57	0.37	0.6	1.44	1.42	1.2	0.22	0.4	0.2	0.03	0.21	0.26	0.933333	0.22	-2.0849	1.32154e-05	0.000181726	--	-	-	-	-	-	-	-	-
ENSGALG00000011281	1293	709	1018	1555	2833	1667	647	894	617	602	673	714	22.51	17.94	21.1	43.78	45.9	28.16	12.3	18.21	10.3	12.02	15.23	19.98	29.8983	14.6733	-1.0269	1.3312e-05	0.00018284	SGO1	shugoshin 1 [Source:NCBI gene;Acc:420650]	Cellular Processes	Cell growth and death	ko04114//Oocyte meiosis	K11580	GO:0000775//chromosome, centromeric region;GO:0005634//nucleus	-	GO:0045132//meiotic chromosome segregation;GO:0071962//mitotic sister chromatid cohesion, centromeric
ENSGALG00000006323	64	6	3	175	52	90	5	4	19	3	5	1	2.39	0.33	0.13	10.57	1.81	3.26	0.2	0.17	0.68	0.13	0.24	0.06	3.08167	0.246667	-3.6431	1.33945e-05	0.000183652	LECT2	leukocyte cell derived chemotaxin 2 [Source:NCBI gene;Acc:396471]	-	-	-	-	-	-	-
ENSGALG00000026808	6	3	3	3	2	14	17	14	59	18	60	8	0.32	0.24	0.19	0.26	0.1	0.73	1	0.88	3.05	1.11	4.21	0.69	0.306667	1.82333	2.5718	1.3931e-05	0.000189461	TMEM72	transmembrane protein 72 [Source:HGNC Symbol;Acc:HGNC:31658]	-	-	-	-	GO:0016020//membrane;GO:0016021//integral component of membrane	-	-
MSTRG.7198	28	11	35	83	126	66	5	19	9	16	13	9	0.18	0.1	0.26	0.84	0.73	0.4	0.03	0.14	0.05	0.11	0.11	0.09	0.418333	0.0883333	-2.2436	1.42643e-05	0.000193195	--	-	-	-	-	-	-	-	-
MSTRG.23179	24	22	20	4	13	2	49	49	86	58	40	47	0.57	0.69	0.39	0.11	0.33	0.03	1.33	1.15	1.58	1.52	1.1	1.36	0.353333	1.34	1.9231	1.47746e-05	0.000199207	--	XP_040557674.1 protein artemis isoform X1 [Gallus gallus]	-	-	-	-	-	-	-
ENSGALG00000037156	215	132	177	273	485	394	109	178	145	116	119	107	7.03	6.27	6.89	14.43	14.75	12.49	3.89	6.81	4.54	4.35	5.05	5.62	10.31	5.04333	-1.0316	1.48659e-05	0.000200166	gyaR	uncharacterized LOC420807 [Source:NCBI gene;Acc:420807]	-	-	-	-	GO:0005829//cytosol	GO:0016491//oxidoreductase activity;GO:0016616//oxidoreductase activity, acting on the CH-OH group of donors, NAD or NADP as acceptor;GO:0016618//hydroxypyruvate reductase activity;GO:0030267//glyoxylate reductase (NADP) activity;GO:0051287//NAD binding	-
MSTRG.26626	11	0	7	11	21	7	0	1	0	0	0	0	1.06	0	0.8	1.71	1.88	0.65	0	0.11	0	0	0	0	1.01667	0.0183333	-5.7932	1.49055e-05	0.000200468	--	-	-	-	-	-	-	-	-
MSTRG.30592	22	10	65	62	170	81	6	14	7	9	0	16	0.35	0.22	1.22	1.59	2.49	1.24	0.1	0.25	0.11	0.17	0	0.41	1.185	0.173333	-2.7733	1.51617e-05	0.000203109	PDE1A	POI20620.1 hypothetical protein CIB84_015632, partial [Bambusicola thoracicus]	-	-	-	-	-	-	-
ENSGALG00000050834	5	0	5	17	9	23	0	0	0	0	0	0	0.15	0	0.16	0.79	0.25	0.66	0	0	0	0	0	0	0.335	0.001	-8.388	1.55456e-05	0.000207698	--	uncharacterized LOC112530660 [Source:NCBI gene;Acc:112530660]	-	-	-	-	-	-	-
ENSGALG00000049073	70	49	43	31	51	31	100	102	120	93	97	42	1.02	1.03	0.74	0.73	0.68	0.43	1.58	1.73	1.67	1.55	1.83	0.99	0.771667	1.55833	1.014	1.55688e-05	0.000207773	pol	XP_031756329.1 uncharacterized protein LOC101735039 [Xenopus tropicalis]	-	-	-	-	-	GO:0003676//nucleic acid binding;GO:0003723//RNA binding;GO:0003887//DNA-directed DNA polymerase activity;GO:0004190//aspartic-type endopeptidase activity;GO:0004523//RNA-DNA hybrid ribonuclease activity;GO:0016787//hydrolase activity	GO:0006310//DNA recombination;GO:0006508//proteolysis;GO:0015074//DNA integration;GO:0044260//cellular macromolecule metabolic process;GO:0046718//viral entry into host cell;GO:0071897//DNA biosynthetic process;GO:0090502//RNA phosphodiester bond hydrolysis, endonucleolytic
MSTRG.30621	13	18	11	18	17	12	0	4	2	3	5	3	0.3	0.63	0.32	0.7	0.38	0.28	0	0.11	0.05	0.07	0.16	0.12	0.435	0.085	-2.3555	1.57254e-05	0.000209506	--	XP_038023357.1 uncharacterized protein LOC113841595 [Anas platyrhynchos]	-	-	-	-	-	-	-
MSTRG.7280	16	11	5	18	26	36	3	4	1	1	2	6	0.32	0.32	0.12	0.58	0.49	0.7	0.07	0.09	0.02	0.02	0.05	0.19	0.421667	0.0733333	-2.5236	1.58081e-05	0.00021037	--	-	-	-	-	-	-	-	-
MSTRG.8777	0	2	1	0	1	3	5	10	9	18	14	5	0	0.05	0.02	0	0.02	0.05	0.09	0.2	0.15	0.35	0.31	0.14	0.0233333	0.206667	3.1468	1.59449e-05	0.00021195	--	-	-	-	-	-	-	-	-
MSTRG.23561	148	47	107	360	667	344	35	93	42	68	48	75	3.22	1.49	2.77	12.66	13.5	7.26	0.83	2.37	0.88	1.7	1.36	2.62	6.81667	1.62667	-2.0671	1.62355e-05	0.000214963	--	-	-	-	-	-	-	-	-
MSTRG.16718	19	8	26	18	39	51	54	58	57	64	63	32	0.51	0.31	0.83	0.78	0.97	1.32	1.58	1.81	1.46	1.96	2.19	1.37	0.786667	1.72833	1.1356	1.62603e-05	0.000215171	CXCR3	XP_004948361.3 atypical chemokine receptor 1 [Gallus gallus]	-	-	-	-	-	-	-
MSTRG.1854	48	4	15	80	208	81	7	0	0	0	0	0	0.29	0.04	0.11	0.73	1.09	0.45	0.05	0	0	0	0	0	0.451667	0.00833333	-5.7602	1.63582e-05	0.0002161	--	PKU46701.1 hypothetical protein llap_3018 [Limosa lapponica baueri]	-	-	-	-	-	-	-
MSTRG.2599	54	9	35	57	126	41	1	10	6	15	8	14	1.02	0.19	0.89	1.73	2.13	0.75	0.01	0.14	0.07	0.24	0.13	0.27	1.11833	0.143333	-2.9639	1.64557e-05	0.000216901	--	-	-	-	-	-	-	-	-
ENSGALG00000044661	30	29	28	43	97	70	8	20	16	10	8	22	1.18	1.66	1.31	2.73	3.55	2.67	0.34	0.92	0.6	0.45	0.41	1.39	2.18333	0.685	-1.6724	1.67312e-05	0.000219795	BDMD1	cathepsin G [Source:NCBI gene;Acc:426049]	Environmental Information Processing;Organismal Systems;Human Diseases;Human Diseases;Cellular Processes;Organismal Systems	Signaling molecules and interaction;Immune system;Infectious disease: parasitic;Immune disease;Transport and catabolism;Endocrine system	ko04080//Neuroactive ligand-receptor interaction;ko04613//Neutrophil extracellular trap formation;ko05146//Amoebiasis;ko05322//Systemic lupus erythematosus;ko04142//Lysosome;ko04614//Renin-angiotensin system	K01319;K01319;K01319;K01319;K01319;K01319	-	GO:0004252//serine-type endopeptidase activity	GO:0006508//proteolysis
ENSGALG00000046729	41	18	33	17	47	81	72	57	94	87	78	55	0.9	0.57	0.86	0.6	0.96	1.73	1.73	1.46	1.98	2.19	2.23	1.94	0.936667	1.92167	1.0368	1.68995e-05	0.000221757	Cd209d	macrophage mannose receptor 1-like [Source:NCBI gene;Acc:107049166]	-	-	-	-	-	-	-
MSTRG.20121	123	40	108	107	191	177	13	54	34	47	42	51	2.57	1.21	2.68	3.61	3.71	3.58	0.3	1.32	0.68	1.12	1.14	1.71	2.89333	1.045	-1.4692	1.72687e-05	0.000225722	--	-	-	-	-	-	-	-	-
ENSGALG00000051283	30	27	26	9	12	29	60	57	54	48	54	32	0.58	0.75	0.59	0.28	0.21	0.54	1.25	1.27	0.99	1.05	1.34	0.98	0.491667	1.14667	1.2217	1.76358e-05	0.00022988	AVD	avidin-related protein 6-like [Source:NCBI gene;Acc:426220]	-	-	-	-	-	GO:0009374//biotin binding	-
MSTRG.22458	109	22	116	45	93	60	17	30	22	35	19	24	2.68	0.79	3.4	1.79	2.13	1.43	0.46	0.86	0.52	0.99	0.61	0.95	2.03667	0.731667	-1.477	1.79456e-05	0.000232887	--	-	-	-	-	-	-	-	-
ENSGALG00000003838	31	23	25	16	32	30	14	8	8	14	11	3	0.98	1.04	0.94	0.81	0.96	0.91	0.48	0.29	0.24	0.5	0.45	0.16	0.94	0.353333	-1.4116	1.79855e-05	0.000233276	CYRIA	protein FAM49A-like [Source:NCBI gene;Acc:419677]	-	-	-	-	-	GO:0031267//small GTPase binding	GO:0030833//regulation of actin filament polymerization
MSTRG.16479	173	80	177	38	53	72	252	221	340	301	245	163	3.86	2.59	4.82	1.41	1.13	1.6	6.47	6.25	7.99	8.32	7.63	6.6	2.56833	7.21	1.4892	1.80356e-05	0.000233797	--	-	-	-	-	-	-	-	-
ENSGALG00000033700	4	1	5	3	2	3	10	15	9	21	17	7	0.21	0.08	0.32	0.26	0.1	0.15	0.58	0.93	0.46	1.28	1.18	0.6	0.186667	0.838333	2.1671	1.8321e-05	0.000236714	CA3A	carbonic anhydrase 3A [Source:NCBI gene;Acc:420208]	Metabolism;Metabolism	Global and overview maps;Energy metabolism	ko01100//Metabolic pathways;ko00910//Nitrogen metabolism	K01672;K01672	GO:0005737//cytoplasm	GO:0004089//carbonate dehydratase activity;GO:0008270//zinc ion binding	-
MSTRG.8150	14	10	21	20	43	42	2	7	7	4	7	9	0.28	0.29	0.5	0.65	0.8	0.82	0.04	0.16	0.13	0.09	0.18	0.29	0.556667	0.148333	-1.908	1.87736e-05	0.000241897	--	-	-	-	-	-	-	-	-
ENSGALG00000043027	28	11	12	35	30	56	9	6	7	10	6	7	0.35	0.2	0.18	0.71	0.35	0.68	0.12	0.09	0.08	0.14	0.1	0.14	0.411667	0.111667	-1.8823	1.88301e-05	0.000242299	HEPHL1	hephaestin like 1 [Source:NCBI gene;Acc:418998]	-	-	-	-	-	GO:0004322//ferroxidase activity;GO:0005507//copper ion binding;GO:0016491//oxidoreductase activity	GO:0006879//cellular iron ion homeostasis
ENSGALG00000008072	2500	1611	2287	3396	6622	4985	876	1643	1295	1276	2035	1444	22.88	21.44	24.92	50.27	56.41	44.27	8.75	17.59	11.37	13.4	24.21	21.24	36.6983	16.0933	-1.1893	1.89471e-05	0.000243599	CHRDL1	chordin like 1 [Source:NCBI gene;Acc:373985]	-	-	-	-	GO:0005576//extracellular region	GO:0005515//protein binding;GO:0036122//BMP binding;GO:0050431//transforming growth factor beta binding	GO:0000578//embryonic axis specification;GO:0001654//eye development;GO:0030509//BMP signaling pathway;GO:0030514//negative regulation of BMP signaling pathway;GO:0048167//regulation of synaptic plasticity;GO:0060074//synapse maturation;GO:0097113//AMPA glutamate receptor clustering
MSTRG.28419	1	0	5	2	4	2	9	13	7	11	17	19	0.03	0	0.19	0.1	0.12	0.06	0.31	0.48	0.21	0.4	0.7	0.97	0.0833333	0.511667	2.6182	1.90597e-05	0.00024478	--	-	-	-	-	-	-	-	-
ENSGALG00000013616	84	48	50	18	38	53	112	118	154	78	75	73	2.76	2.29	1.95	0.96	1.16	1.69	4.01	4.53	4.85	2.94	3.2	3.85	1.80167	3.89667	1.1129	1.95418e-05	0.000250153	OPRM1	opioid receptor mu 1 [Source:NCBI gene;Acc:421644]	Environmental Information Processing;Organismal Systems;Human Diseases	Signaling molecules and interaction;Endocrine system;Substance dependence	ko04080//Neuroactive ligand-receptor interaction;ko04915//Estrogen signaling pathway;ko05032//Morphine addiction	K04215;K04215;K04215	GO:0005886//plasma membrane;GO:0005887//integral component of plasma membrane;GO:0016020//membrane;GO:0016021//integral component of membrane;GO:0030424//axon;GO:0043005//neuron projection;GO:0043204//perikaryon	GO:0001965//G-protein alpha-subunit binding;GO:0004930//G-protein coupled receptor activity;GO:0004979//beta-endorphin receptor activity;GO:0004985//opioid receptor activity;GO:0031681//G-protein beta-subunit binding;GO:0038047//morphine receptor activity;GO:0042277//peptide binding;GO:0042923//neuropeptide binding	GO:0007165//signal transduction;GO:0007186//G-protein coupled receptor signaling pathway;GO:0007218//neuropeptide signaling pathway;GO:0019233//sensory perception of pain;GO:0032100//positive regulation of appetite;GO:0038003//opioid receptor signaling pathway;GO:0048149//behavioral response to ethanol;GO:0061358//negative regulation of Wnt protein secretion;GO:0071315//cellular response to morph…
ENSGALG00000029446	929	454	839	1153	2441	1482	289	681	394	445	452	524	29.04	20.61	31.18	58.21	71.01	44.88	9.91	25.01	11.87	16	18.39	26.42	42.4883	17.9333	-1.2444	1.97075e-05	0.000251863	STIMATE	transmembrane protein 110-like [Source:NCBI gene;Acc:419112]	-	-	-	-	-	-	-
MSTRG.22681	159	51	139	187	360	203	25	68	58	65	44	81	2.05	0.96	2.14	3.91	4.33	2.54	0.35	1.03	0.72	0.96	0.74	1.68	2.655	0.913333	-1.5395	1.97423e-05	0.000252033	--	-	-	-	-	-	-	-	-
MSTRG.16407	162	19	168	117	133	65	12	25	19	9	38	37	1.83	0.32	2.26	2.15	1.4	0.71	0.15	0.33	0.21	0.12	0.56	0.67	1.445	0.34	-2.0875	2.02471e-05	0.000257639	Alg9	XP_009327816.1 PREDICTED: alpha-1,2-mannosyltransferase ALG9 [Pygoscelis adeliae]	-	-	-	-	-	-	-
ENSGALG00000007593	720	370	707	757	1584	919	284	459	352	383	369	450	8.29	6.18	9.63	14.03	16.89	10.2	3.56	6.15	3.86	5.04	5.49	8.32	10.87	5.40333	-1.0084	2.02598e-05	0.000257661	JAKMIP2	janus kinase and microtubule interacting protein 2 [Source:NCBI gene;Acc:416352]	-	-	-	-	GO:0005794//Golgi apparatus	GO:0008017//microtubule binding;GO:0019900//kinase binding	-
ENSGALG00000035230	166	190	111	35	62	59	25	25	22	30	26	37	0.72	1.2	0.58	0.25	0.25	0.25	0.12	0.13	0.09	0.15	0.15	0.26	0.541667	0.15	-1.8524	2.03158e-05	0.000258233	CSMD1	CUB and Sushi multiple domains 1 [Source:NCBI gene;Acc:421899]	-	-	-	-	-	-	GO:0001964//startle response;GO:0007613//memory;GO:0008584//male gonad development;GO:0008585//female gonad development;GO:0035846//oviduct epithelium development;GO:0042593//glucose homeostasis;GO:1990708//conditioned place preference
ENSGALG00000000619	809	735	551	202	245	363	1552	1221	1783	1220	1103	856	11.79	15.52	9.56	4.76	3.32	5.13	24.68	20.79	24.87	20.37	20.87	19.99	8.34667	21.9283	1.3935	2.04749e-05	0.000259694	ANGPTL4	angiopoietin like 4 [Source:NCBI gene;Acc:769087]	Organismal Systems;Organismal Systems	Endocrine system;Digestive system	ko03320//PPAR signaling pathway;ko04979//Cholesterol metabolism	K08767;K08767	GO:0005576//extracellular region;GO:0005615//extracellular space	GO:0004857//enzyme inhibitor activity;GO:0042802//identical protein binding	GO:0001525//angiogenesis;GO:0043066//negative regulation of apoptotic process;GO:0043335//protein unfolding;GO:0051005//negative regulation of lipoprotein lipase activity;GO:0070328//triglyceride homeostasis;GO:2000352//negative regulation of endothelial cell apoptotic process
MSTRG.12889	5	6	4	7	14	35	0	0	1	1	1	0	0.1	0.18	0.1	0.23	0.27	0.7	0	0	0.02	0.02	0.03	0	0.263333	0.0116667	-4.4964	2.0577e-05	0.00026067	--	XP_048781683.1 high mobility group protein HMG-I/HMG-Y isoform X1 [Lagopus muta]	-	-	-	-	-	-	-
MSTRG.28577	33	8	22	14	46	24	1	11	3	5	7	5	0.48	0.15	0.49	0.44	0.56	0.28	0.01	0.24	0.06	0.05	0.09	0.07	0.4	0.0866667	-2.2065	2.06478e-05	0.000261325	--	-	-	-	-	-	-	-	-
MSTRG.24150	69	24	96	127	255	152	13	49	17	34	23	36	2.51	1.13	4.25	7.36	8.37	4.86	0.49	2.03	0.56	1.35	1.03	1.91	4.74667	1.22833	-1.9502	2.0856e-05	0.000263251	--	XP_046795499.1 secretogranin-1 isoform X1 [Gallus gallus]	-	-	-	-	-	-	-
MSTRG.26835	55	16	53	39	120	47	15	28	15	14	13	18	1.63	0.66	1.85	1.86	3.33	1.36	0.48	0.96	0.42	0.48	0.49	0.86	1.78167	0.615	-1.5346	2.12296e-05	0.000266964	--	XP_040530935.1 uncharacterized protein LOC121111201 [Gallus gallus]	-	-	-	-	-	-	-
MSTRG.30100	1	0	0	1	0	0	9	3	5	9	10	4	0.1	0	0	0.17	0	0	1.02	0.36	0.5	1.07	1.34	0.66	0.045	0.825	4.1964	2.165e-05	0.000271092	--	XP_040530165.1 uncharacterized protein LOC121111084 [Gallus gallus]	-	-	-	-	-	-	-
MSTRG.8436	16	6	8	39	97	53	2	7	2	6	3	7	0.13	0.07	0.08	0.52	0.74	0.42	0.01	0.07	0.02	0.06	0.03	0.09	0.326667	0.0466667	-2.8074	2.19353e-05	0.000274372	--	-	-	-	-	-	-	-	-
MSTRG.28155	20	19	19	27	70	37	5	15	7	11	11	5	0.62	0.77	0.63	1.23	1.69	0.84	0.14	0.33	0.21	0.31	0.27	0.15	0.963333	0.235	-2.0354	2.20953e-05	0.000275933	--	-	-	-	-	-	-	-	-
ENSGALG00000007028	34	14	27	51	111	58	7	18	10	14	10	16	0.52	0.26	0.45	1.1	1.37	0.76	0.12	0.29	0.17	0.26	0.25	0.47	0.743333	0.26	-1.5155	2.2123e-05	0.000276105	Cnksr2	connector enhancer of kinase suppressor of ras 2-like [Source:NCBI gene;Acc:101749809]	-	-	-	-	GO:0005737//cytoplasm;GO:0016020//membrane	GO:0005515//protein binding	GO:0009966//regulation of signal transduction
ENSGALG00000049478	4	3	3	0	0	0	18	9	17	13	5	22	0.07	0.09	0.06	0	0	0	0.34	0.18	0.29	0.26	0.12	0.62	0.0366667	0.301667	3.0404	2.21647e-05	0.000276213	PCDHGA2	XP_015149050.1 protocadherin gamma-A5-like [Gallus gallus]	-	-	-	-	GO:0005886//plasma membrane;GO:0005887//integral component of plasma membrane;GO:0016020//membrane;GO:0016021//integral component of membrane	GO:0005509//calcium ion binding	GO:0007155//cell adhesion;GO:0007156//homophilic cell adhesion via plasma membrane adhesion molecules
ENSGALG00000049210	12	13	13	8	15	21	31	25	32	41	30	16	0.2	0.33	0.27	0.23	0.25	0.35	0.58	0.5	0.53	0.82	0.68	0.45	0.271667	0.593333	1.127	2.22264e-05	0.000276692	X-element\ORF2	RMC03475.1 hypothetical protein DUI87_20674 [Hirundo rustica rustica]	-	-	-	-	-	GO:0003824//catalytic activity	-
MSTRG.11145	7	4	6	5	13	14	35	13	23	18	21	20	0.3	0.25	0.31	0.35	0.52	0.58	1.63	0.65	0.94	0.88	1.17	1.37	0.385	1.10667	1.5233	2.25092e-05	0.000279914	--	-	-	-	-	-	-	-	-
MSTRG.8117	84	24	71	140	343	169	2	34	13	19	36	30	0.8	0.34	0.81	2.17	3.07	1.58	0.02	0.39	0.12	0.21	0.44	0.46	1.46167	0.273333	-2.4189	2.26317e-05	0.000280844	--	-	-	-	-	-	-	-	-
ENSGALG00000013720	230	115	198	288	504	318	89	163	113	118	119	120	5.42	3.95	5.6	11.07	10.93	7.25	2.26	4.47	2.51	3.13	3.76	4.6	7.37	3.455	-1.093	2.28085e-05	0.000282738	FBXO15	F-box protein 15 [Source:NCBI gene;Acc:421017]	-	-	-	-	-	GO:0005515//protein binding	-
MSTRG.21594	1	0	0	0	0	1	4	7	10	8	26	1	0.12	0	0	0	0	0.11	0.48	0.9	1.06	1.01	3.73	0.18	0.0383333	1.22667	5	2.29491e-05	0.000283883	--	-	-	-	-	-	-	-	-
ENSGALG00000026395	10	6	22	20	32	27	2	7	6	4	4	4	0.23	0.2	0.6	0.74	0.68	0.6	0.05	0.19	0.13	0.1	0.12	0.15	0.508333	0.123333	-2.0432	2.3028e-05	0.00028471	TRABD2A	TraB domain containing 2A [Source:NCBI gene;Acc:427288]	-	-	-	-	GO:0005887//integral component of plasma membrane;GO:0031301//integral component of organelle membrane	GO:0004175//endopeptidase activity;GO:0004222//metalloendopeptidase activity;GO:0017147//Wnt-protein binding	GO:0006508//proteolysis;GO:0030178//negative regulation of Wnt signaling pathway
MSTRG.26989	16	3	9	9	23	20	1	3	1	1	0	4	0.2	0.05	0.12	0.17	0.26	0.23	0.01	0.04	0.01	0.02	0	0.09	0.171667	0.0283333	-2.599	2.4495e-05	0.000300478	--	-	-	-	-	-	-	-	-
MSTRG.30711	55	23	45	22	42	33	4	18	6	8	12	16	1.07	0.64	1.04	0.68	0.77	0.62	0.09	0.4	0.12	0.18	0.3	0.51	0.803333	0.266667	-1.591	2.45815e-05	0.000301086	--	XP_040541185.1 uncharacterized protein LOC107050047 isoform X2 [Gallus gallus]	-	-	-	-	-	-	-
ENSGALG00000003464	17	19	21	19	33	30	4	7	12	6	12	7	0.26	0.42	0.38	0.47	0.47	0.45	0.07	0.13	0.18	0.11	0.24	0.17	0.408333	0.15	-1.4448	2.49413e-05	0.000304209	Ttc25	tetratricopeptide repeat domain 25 [Source:NCBI gene;Acc:100857899]	-	-	-	-	-	GO:0005515//protein binding	-
MSTRG.4590	3825	3812	3987	1531	1887	3041	6795	6674	7768	6515	5756	3771	46.95	68.04	58.27	30.39	21.55	36.22	91.06	95.83	91.44	91.74	91.82	74.4	43.57	89.3817	1.0366	2.50835e-05	0.000305785	ev-2	XP_040505827.1 uncharacterized protein LOC121107139 [Gallus gallus]	-	-	-	-	-	-	-
MSTRG.30608	17	31	25	15	27	40	31	50	88	76	68	43	0.23	0.63	0.42	0.33	0.35	0.53	0.47	0.81	1.17	1.21	1.23	0.95	0.415	0.973333	1.2298	2.53046e-05	0.000308001	--	XP_014812387.1 PREDICTED: uncharacterized protein LOC106896715 [Calidris pugnax]	-	-	-	-	-	-	-
MSTRG.10874	19	13	11	33	70	34	3	8	6	11	4	7	1.07	1.08	0.78	3.18	3.83	2.07	0.15	0.39	0.31	0.6	0.27	0.41	2.00167	0.355	-2.4953	2.5367e-05	0.000308601	--	-	-	-	-	-	-	-	-
ENSGALG00000001662	76	20	71	116	222	136	7	32	9	21	37	27	0.71	0.28	0.81	1.77	1.95	1.24	0.07	0.35	0.08	0.22	0.44	0.41	1.12667	0.261667	-2.1063	2.54895e-05	0.000309452	ATP10B	ATPase phospholipid transporting 10B (putative) [Source:NCBI gene;Acc:416159]	-	-	-	-	GO:0005783//endoplasmic reticulum;GO:0016020//membrane;GO:0016021//integral component of membrane;GO:0031902//late endosome membrane;GO:1990531//Lem3p-Dnf1p complex	GO:0000166//nucleotide binding;GO:0000287//magnesium ion binding;GO:0005215//transporter activity;GO:0005524//ATP binding	GO:0015914//phospholipid transport;GO:0097212//lysosomal membrane organization
MSTRG.21376	0	0	0	0	3	2	10	10	13	6	6	5	0	0	0	0	0.29	0.2	1.12	1.2	1.26	0.7	0.8	0.82	0.0816667	0.983333	3.5899	2.56487e-05	0.000310902	--	XP_046760773.1 uncharacterized protein LOC121107837 isoform X6 [Gallus gallus]	-	-	-	-	-	-	-
ENSGALG00000014673	20	10	10	23	14	21	34	30	47	38	32	27	0.64	0.45	0.37	1.14	0.4	0.65	1.17	1.08	1.41	1.34	1.35	1.36	0.608333	1.285	1.0788	2.58422e-05	0.000312617	RFESD	Rieske Fe-S domain containing [Source:NCBI gene;Acc:427118]	-	-	-	-	-	GO:0008942//nitrite reductase [NAD(P)H] activity;GO:0046872//metal ion binding;GO:0051536//iron-sulfur cluster binding;GO:0051537//2 iron, 2 sulfur cluster binding	GO:0042128//nitrate assimilation
MSTRG.7738	51	1	63	143	382	200	3	11	4	9	10	19	0.28	0.01	0.43	1.3	2.01	1.1	0.02	0.07	0.02	0.06	0.07	0.18	0.855	0.07	-3.6105	2.6324e-05	0.000318106	--	-	-	-	-	-	-	-	-
ENSGALG00000007909	207	98	154	196	377	243	85	120	78	86	102	110	2.57	1.77	2.27	3.93	4.35	2.92	1.15	1.74	0.93	1.22	1.64	2.19	2.96833	1.47833	-1.0057	2.68108e-05	0.000322993	IQCH	IQ motif containing H [Source:NCBI gene;Acc:415554]	-	-	-	-	-	GO:0005515//protein binding	-
MSTRG.24503	46	15	42	89	173	92	5	29	7	16	16	18	0.49	0.23	0.54	1.55	1.73	0.96	0.06	0.36	0.07	0.2	0.22	0.31	0.916667	0.203333	-2.1726	2.69198e-05	0.00032414	--	KFW03277.1 hypothetical protein N326_07593, partial [Eurypyga helias]	-	-	-	-	-	-	-
ENSGALG00000050064	10	11	9	13	23	24	3	6	2	0	4	3	0.2	0.32	0.22	0.42	0.43	0.47	0.07	0.14	0.04	0	0.11	0.1	0.343333	0.0766667	-2.1629	2.70803e-05	0.000325739	Gabrr3	XP_015153516.1 gamma-aminobutyric acid receptor subunit rho-3 [Gallus gallus]	Environmental Information Processing;Organismal Systems;Human Diseases;Organismal Systems;Human Diseases	Signaling molecules and interaction;Nervous system;Substance dependence;Nervous system;Substance dependence	ko04080//Neuroactive ligand-receptor interaction;ko04723//Retrograde endocannabinoid signaling;ko05032//Morphine addiction;ko04727//GABAergic synapse;ko05033//Nicotine addiction	K05190;K05190;K05190;K05190;K05190	GO:0005886//plasma membrane;GO:0005887//integral component of plasma membrane;GO:0016020//membrane;GO:0016021//integral component of membrane;GO:0030054//cell junction;GO:0034707//chloride channel complex;GO:0043005//neuron projection;GO:0045202//synapse;GO:0045211//postsynaptic membrane;GO:1902711//GABA-A receptor complex	GO:0004888//transmembrane signaling receptor activity;GO:0004890//GABA-A receptor activity;GO:0005216//ion channel activity;GO:0005254//chloride channel activity;GO:0030594//neurotransmitter receptor activity	GO:0006811//ion transport;GO:0006821//chloride transport;GO:0007165//signal transduction;GO:0007268//synaptic transmission;GO:0034220//ion transmembrane transport;GO:0042391//regulation of membrane potential;GO:0050877//neurological system process;GO:1902476//chloride transmembrane transport
MSTRG.6011	4	2	5	5	13	7	0	0	0	0	0	1	0.16	0.12	0.24	0.32	0.48	0.27	0	0	0	0	0	0.06	0.265	0.01	-4.7279	2.71115e-05	0.000325947	--	-	-	-	-	-	-	-	-
ENSGALG00000001959	160	81	135	234	376	282	64	103	64	76	81	97	4.44	3.11	4.22	9.99	9.52	7.37	1.93	3.32	1.72	2.28	2.81	4.07	6.44167	2.68833	-1.2607	2.75223e-05	0.000330044	HENMT1	HEN1 methyltransferase homolog 1 [Source:NCBI gene;Acc:429055]	-	-	-	-	GO:0005634//nucleus;GO:0005737//cytoplasm;GO:0043186//P granule	GO:0003723//RNA binding;GO:0008168//methyltransferase activity;GO:0008171//O-methyltransferase activity;GO:0008173//RNA methyltransferase activity;GO:0016740//transferase activity;GO:0046872//metal ion binding;GO:0090486//small RNA 2'-O-methyltransferase	GO:0001510//RNA methylation;GO:0030422//production of siRNA involved in RNA interference;GO:0031047//gene silencing by RNA;GO:0032259//methylation;GO:0034587//piRNA metabolic process
MSTRG.6174	43	33	30	34	54	69	28	22	21	18	21	14	1.04	1.16	0.86	1.33	1.22	1.62	0.74	0.62	0.49	0.5	0.66	0.55	1.205	0.593333	-1.0221	2.75547e-05	0.000330263	--	-	-	-	-	-	-	-	-
MSTRG.22514	14	4	9	14	27	13	0	5	3	1	2	1	0.23	0.09	0.17	0.36	0.4	0.2	0	0.09	0.05	0.02	0.04	0.03	0.241667	0.0383333	-2.6563	2.78759e-05	0.000333434	--	-	-	-	-	-	-	-	-
MSTRG.8185	63	15	79	158	306	182	6	42	12	15	24	34	0.81	0.28	1.2	3.26	3.66	2.26	0.09	0.63	0.15	0.22	0.4	0.7	1.91167	0.365	-2.3889	2.79912e-05	0.000334406	--	-	-	-	-	-	-	-	-
MSTRG.7832	16	0	30	13	30	7	0	2	0	0	1	0	0.19	0	0.43	0.25	0.33	0.08	0	0.03	0	0	0.02	0	0.213333	0.00833333	-4.6781	2.82638e-05	0.000337045	--	-	-	-	-	-	-	-	-
MSTRG.2798	42	10	25	34	84	44	4	19	9	10	13	7	0.48	0.16	0.34	0.62	0.88	0.48	0.05	0.25	0.1	0.13	0.19	0.13	0.493333	0.141667	-1.8001	2.84493e-05	0.000338572	--	-	-	-	-	-	-	-	-
MSTRG.23892	27	8	13	24	36	31	0	5	0	3	4	8	0.54	0.23	0.31	0.78	0.67	0.6	0	0.12	0	0.07	0.1	0.26	0.521667	0.0916667	-2.5087	2.86397e-05	0.000340493	--	-	-	-	-	-	-	-	-
MSTRG.2377	329	282	196	150	161	188	626	386	602	353	427	303	7.92	9.89	5.62	5.83	3.61	4.4	16.47	10.89	13.91	9.76	13.38	11.72	6.21167	12.6883	1.0305	2.89737e-05	0.000344116	--	XP_048785577.1 uncharacterized protein LOC125686015 [Lagopus muta]	-	-	-	-	-	-	-
MSTRG.18150	19	8	22	26	67	33	5	12	7	5	6	8	0.39	0.24	0.54	0.87	1.28	0.66	0.11	0.29	0.14	0.12	0.16	0.27	0.663333	0.181667	-1.8684	2.90108e-05	0.000344209	--	-	-	-	-	-	-	-	-
MSTRG.6627	30	5	14	27	41	34	1	6	5	5	9	6	0.4	0.11	0.23	0.55	0.51	0.45	0.02	0.09	0.06	0.07	0.16	0.15	0.375	0.0916667	-2.0324	2.95841e-05	0.000349425	--	-	-	-	-	-	-	-	-
ENSGALG00000043583	354	166	270	473	773	555	215	205	249	215	174	157	3.78	2.58	3.44	8.18	7.69	5.75	2.51	2.56	2.55	2.64	2.42	2.7	5.23667	2.56333	-1.0306	3.04677e-05	0.000358064	SCG3	secretogranin III [Source:NCBI gene;Acc:415424]	-	-	-	-	-	-	-
MSTRG.17902	33	18	28	64	116	83	9	24	16	16	13	17	0.19	0.15	0.19	0.59	0.61	0.46	0.06	0.16	0.09	0.1	0.1	0.15	0.365	0.11	-1.7304	3.2492e-05	0.000378659	--	-	-	-	-	-	-	-	-
MSTRG.25572	22	6	21	38	67	47	2	10	6	3	10	8	0.32	0.13	0.36	0.89	0.9	0.66	0.03	0.17	0.08	0.05	0.19	0.19	0.543333	0.118333	-2.199	3.25968e-05	0.000379484	--	-	-	-	-	-	-	-	-
ENSGALG00000008602	111	34	66	134	285	153	3	36	7	14	30	41	2.13	0.96	1.53	4.21	5.08	2.84	0.06	0.8	0.14	0.3	0.77	1.25	2.79167	0.553333	-2.3349	3.27148e-05	0.000380482	SLC39A12	solute carrier family 39 member 12 [Source:NCBI gene;Acc:420514]	-	-	-	-	GO:0005886//plasma membrane;GO:0016020//membrane;GO:0048471//perinuclear region of cytoplasm	GO:0005385//zinc ion transmembrane transporter activity;GO:0046873//metal ion transmembrane transporter activity	GO:0007165//signal transduction;GO:0010975//regulation of neuron projection development;GO:0030001//metal ion transport;GO:0031113//regulation of microtubule polymerization;GO:0055085//transmembrane transport;GO:0071578//zinc II ion transmembrane import
MSTRG.29142	393	247	390	533	1272	887	158	251	183	201	339	235	3.02	2.76	3.57	6.63	9.1	6.61	1.33	2.26	1.35	1.77	3.39	2.9	5.28167	2.16667	-1.2855	3.29144e-05	0.000382614	TMEM275	XP_031457737.1 transmembrane protein 275 [Phasianus colchicus]	-	-	-	-	-	-	-
ENSGALG00000053730	21	7	11	7	3	11	25	27	37	23	32	19	0.77	0.37	0.48	0.41	0.12	0.42	1.03	1.18	1.32	0.99	1.57	1.13	0.428333	1.20333	1.4902	3.33917e-05	0.000387397	X-element\ORF2	PKU41653.1 rna-directed dna polymerase from mobile element jockey-like [Limosa lapponica baueri]	-	-	-	-	-	-	-
MSTRG.7781	9	8	1	12	26	13	0	0	0	2	1	0	0.11	0.14	0.01	0.24	0.3	0.16	0	0	0	0.03	0.02	0	0.16	0.00833333	-4.263	3.35915e-05	0.00038933	--	KFV14947.1 hypothetical protein N339_02630, partial [Pterocles gutturalis]	-	-	-	-	-	-	-
ENSGALG00000014913	18	10	9	7	7	7	21	23	28	24	24	19	0.1	0.08	0.06	0.06	0.03	0.04	0.12	0.14	0.14	0.15	0.17	0.16	0.0616667	0.146667	1.25	3.38224e-05	0.00039162	ROS1	ROS proto-oncogene 1, receptor tyrosine kinase [Source:NCBI gene;Acc:396192]	Environmental Information Processing	Signal transduction	ko04013//MAPK signaling pathway - fly	K05088	GO:0009986//cell surface;GO:0016020//membrane;GO:0048471//perinuclear region of cytoplasm	GO:0004672//protein kinase activity;GO:0004713//protein tyrosine kinase activity;GO:0004714//transmembrane receptor protein tyrosine kinase activity;GO:0005515//protein binding;GO:0005524//ATP binding;GO:0019903//protein phosphatase binding	GO:0002066//columnar/cuboidal epithelial cell development;GO:0006468//protein phosphorylation;GO:0007165//signal transduction;GO:0007169//transmembrane receptor protein tyrosine kinase signaling pathway;GO:0007283//spermatogenesis;GO:0010467//gene expression;GO:0010629//negative regulation of gene expression;GO:0010966//regulation of phosphate transport;GO:0030154//cell differentiation;GO:0038083…
ENSGALG00000012595	393	183	319	436	816	539	112	231	154	143	200	229	3.28	2.34	3.24	5.99	6.58	4.59	1.02	2.31	1.23	1.42	2.24	3.11	4.33667	1.88833	-1.1995	3.40146e-05	0.000393458	AGTPBP1	ATP/GTP binding protein 1 [Source:NCBI gene;Acc:427460]	-	-	-	-	GO:0005634//nucleus;GO:0005730//nucleolus;GO:0005737//cytoplasm;GO:0005739//mitochondrion;GO:0005829//cytosol;GO:0030424//axon;GO:0043231//intracellular membrane-bounded organelle;GO:1904115//axon cytoplasm	GO:0004181//metallocarboxypeptidase activity;GO:0008270//zinc ion binding;GO:0015631//tubulin binding	GO:0001754//eye photoreceptor cell differentiation;GO:0006508//proteolysis;GO:0007005//mitochondrion organization;GO:0007628//adult walking behavior;GO:0008285//negative regulation of cell proliferation;GO:0021549//cerebellum development;GO:0021680//cerebellar Purkinje cell layer development;GO:0021702//cerebellar Purkinje cell differentiation;GO:0021772//olfactory bulb development;GO:0021954//ce…
MSTRG.20150	64	35	49	55	100	69	17	41	31	29	26	30	0.5	0.4	0.45	0.69	0.72	0.52	0.14	0.37	0.23	0.26	0.26	0.37	0.546667	0.271667	-1.0088	3.51743e-05	0.000402716	--	-	-	-	-	-	-	-	-
MSTRG.3823	23	5	24	28	99	46	2	8	5	3	7	11	0.24	0.08	0.3	0.48	0.97	0.47	0.02	0.1	0.05	0.04	0.1	0.19	0.423333	0.0833333	-2.3448	3.55718e-05	0.000406278	--	-	-	-	-	-	-	-	-
MSTRG.28484	58	40	32	6	26	21	6	8	12	5	9	2	2.27	2.28	1.48	0.4	0.95	0.79	0.28	0.37	0.47	0.25	0.45	0.15	1.36167	0.328333	-2.0521	3.58592e-05	0.000409164	--	XP_046790381.1 uncharacterized protein LOC124417691 isoform X1 [Gallus gallus]	-	-	-	-	-	-	-
MSTRG.13799	1	0	0	0	0	1	6	9	4	6	6	4	0.06	0	0	0	0	0.06	0.42	0.67	0.25	0.44	0.5	0.41	0.02	0.448333	4.4865	3.63393e-05	0.000413239	--	-	-	-	-	-	-	-	-
ENSGALG00000041407	2360	1341	2140	2931	6187	3388	1018	1808	1200	1337	1278	1452	35.02	28.94	37.82	70.37	85.47	48.79	16.5	31.39	17.08	22.76	24.65	34.64	51.0683	24.5033	-1.0595	3.66416e-05	0.000415846	--	uncharacterized LOC420748 [Source:NCBI gene;Acc:420748]	-	-	-	-	-	-	-
MSTRG.30010	1	1	2	15	26	11	0	0	0	0	0	0	0.05	0.07	0.12	1.23	1.23	0.54	0	0	0	0	0	0	0.54	0.001	-9.0768	3.67936e-05	0.000417195	--	-	-	-	-	-	-	-	-
ENSGALG00000006804	149	68	133	187	325	207	19	93	33	51	53	73	3.03	2.02	3.18	5.96	5.99	4.08	0.43	2.22	0.66	1.2	1.38	2.34	4.04333	1.37167	-1.5596	3.68381e-05	0.0004174	ODF2L	outer dense fiber of sperm tails 2 like [Source:NCBI gene;Acc:424524]	-	-	-	-	GO:0005813//centrosome;GO:0034451//centriolar satellite;GO:0036064//ciliary basal body	-	GO:1902018//negative regulation of cilium assembly
MSTRG.3210	9	2	1	10	33	11	0	1	0	0	1	0	0.52	0.17	0.07	0.94	1.78	0.62	0	0.07	0	0	0.08	0	0.683333	0.025	-4.7726	3.70779e-05	0.000419005	--	XP_021240913.1 synaptotagmin-1 isoform X2 [Numida meleagris]	-	-	-	-	-	-	-
MSTRG.8794	230	128	201	4	12	4	2	9	14	4	4	3	3.74	3.03	3.89	0.11	0.18	0.06	0.04	0.17	0.22	0.07	0.08	0.08	1.835	0.11	-4.0602	3.71903e-05	0.000419469	--	XP_046762156.1 vegetative cell wall protein gp1-like [Gallus gallus]	-	-	-	-	-	-	-
MSTRG.28366	89	14	95	66	141	41	3	14	11	23	11	27	0.56	0.13	0.72	0.68	0.83	0.25	0.02	0.1	0.07	0.17	0.09	0.27	0.528333	0.12	-2.1384	3.72573e-05	0.000420024	--	-	-	-	-	-	-	-	-
MSTRG.27179	8	3	8	8	30	5	0	0	1	1	1	0	0.19	0.14	0.29	0.41	0.73	0.12	0	0	0.03	0.04	0.04	0	0.313333	0.0183333	-4.0952	3.81859e-05	0.000428439	--	XP_031411089.1 uncharacterized protein LOC116217079 [Meleagris gallopavo]	-	-	-	-	-	-	-
MSTRG.3975	56	44	51	74	216	144	5	37	14	19	31	31	1.3	1.48	1.41	2.78	4.66	3.24	0.13	1	0.31	0.51	0.93	1.16	2.47833	0.673333	-1.88	3.84867e-05	0.000431403	--	KAF1487017.1 Otoconin-90, partial [Megadyptes antipodes antipodes]	-	-	-	-	-	-	-
MSTRG.9582	63	23	48	164	406	284	16	38	32	27	46	34	0.45	0.24	0.41	1.89	2.69	1.96	0.12	0.32	0.22	0.22	0.43	0.39	1.27333	0.283333	-2.168	3.88378e-05	0.000434718	--	XP_040525300.1 uncharacterized protein LOC101748689 isoform X2 [Gallus gallus]	-	-	-	-	-	-	-
MSTRG.9168	4	0	9	25	67	38	1	2	3	1	0	1	0.1	0	0.27	1.01	1.55	0.92	0.03	0.06	0.08	0.03	0	0.04	0.641667	0.04	-4.0038	3.92131e-05	0.000437669	--	-	-	-	-	-	-	-	-
MSTRG.11924	15	4	11	14	27	16	1	4	1	3	1	5	0.61	0.24	0.53	0.92	1.02	0.63	0.04	0.19	0.04	0.14	0.05	0.32	0.658333	0.13	-2.3403	3.95181e-05	0.000440237	--	-	-	-	-	-	-	-	-
MSTRG.834	110	49	82	34	45	102	135	144	169	182	145	62	9.71	6.21	8.57	4.82	3.72	8.72	12.96	14.78	14.23	18.32	16.59	8.75	6.95833	14.2717	1.0363	3.97973e-05	0.000442928	--	-	-	-	-	-	-	-	-
MSTRG.28242	17	2	25	12	26	11	1	4	2	1	4	2	0.3	0.05	0.53	0.32	0.43	0.14	0.02	0.06	0.04	0.02	0.08	0.04	0.295	0.0433333	-2.7672	3.99157e-05	0.000443617	--	-	-	-	-	-	-	-	-
MSTRG.2186	60	19	36	26	45	28	2	11	2	8	6	17	0.82	0.36	0.55	0.61	0.58	0.36	0.03	0.18	0.03	0.13	0.1	0.38	0.546667	0.141667	-1.9482	4.05782e-05	0.000449705	--	XP_047909708.1 uncharacterized protein LOC125180947 [Anser cygnoides]	-	-	-	-	-	-	-
MSTRG.22476	46	15	2	5	14	14	1	0	3	2	2	0	0.78	0.39	0.05	0.16	0.22	0.25	0.02	0	0.06	0.04	0.05	0	0.308333	0.0283333	-3.4439	4.07735e-05	0.00045102	--	XP_035758069.1 uncharacterized protein LOC118453089 isoform X3 [Egretta garzetta]	-	-	-	-	-	-	-
MSTRG.8545	208	91	134	235	473	379	30	114	51	62	101	97	1.87	1.19	1.43	3.42	3.96	3.3	0.29	1.2	0.44	0.64	1.18	1.4	2.52833	0.858333	-1.5586	4.09657e-05	0.000452933	--	-	-	-	-	-	-	-	-
MSTRG.29669	14	4	6	8	17	5	1	1	0	0	1	1	0.4	0.16	0.2	0.37	0.45	0.13	0.03	0.03	0	0	0.04	0.05	0.285	0.025	-3.511	4.17035e-05	0.000458602	--	-	-	-	-	-	-	-	-
ENSGALG00000007853	742	340	566	875	1595	1071	186	443	300	302	306	454	10.18	6.78	9.25	19.42	20.37	14.26	2.79	7.11	3.95	4.75	5.46	10.01	13.3767	5.67833	-1.2362	4.17123e-05	0.000458602	PAPOLG	poly(A) polymerase gamma [Source:NCBI gene;Acc:100857196]	Genetic Information Processing	Translation	ko03015//mRNA surveillance pathway	K14376	GO:0005634//nucleus;GO:0005654//nucleoplasm;GO:0005829//cytosol;GO:0016604//nuclear body	GO:0003723//RNA binding;GO:0004652//polynucleotide adenylyltransferase activity;GO:0016779//nucleotidyltransferase activity;GO:0046872//metal ion binding	GO:0031123//RNA 3'-end processing;GO:0043631//RNA polyadenylation
MSTRG.22232	30	5	25	53	137	52	4	13	3	10	4	12	2.12	0.57	2.06	6.05	8.94	3.37	0.29	1.18	0.2	0.82	0.35	1.29	3.85167	0.688333	-2.4843	4.21801e-05	0.000463312	--	-	-	-	-	-	-	-	-
ENSGALG00000053626	13	2	6	8	20	14	3	0	1	0	1	0	0.42	0.09	0.21	0.42	0.59	0.43	0.11	0	0.04	0	0.05	0	0.36	0.0333333	-3.433	4.28151e-05	0.000469192	--	natural cytotoxicity triggering receptor 1-like [Source:NCBI gene;Acc:107050390]	-	-	-	-	-	-	-
MSTRG.15313	201	36	169	220	643	242	8	75	31	35	62	74	1.31	0.34	1.31	2.31	3.87	1.52	0.06	0.57	0.19	0.26	0.53	0.78	1.77667	0.398333	-2.1571	4.29612e-05	0.000470573	--	-	-	-	-	-	-	-	-
MSTRG.22811	4	3	4	0	1	1	8	11	10	11	10	21	0.08	0.08	0.08	0	0.02	0.02	0.16	0.21	0.15	0.22	0.25	0.65	0.0466667	0.273333	2.5502	4.33348e-05	0.000473563	--	-	-	-	-	-	-	-	-
MSTRG.2852	60	29	73	17	36	30	13	10	19	12	8	16	1.31	0.91	1.91	0.6	0.73	0.65	0.31	0.25	0.41	0.3	0.23	0.57	1.01833	0.345	-1.5615	4.3545e-05	0.000475197	env	AQY16371.1 envelope protein [Gallus gallus]	-	-	-	-	-	-	-
ENSGALG00000044942	10	1	20	50	118	69	0	6	2	0	6	4	0.54	0.08	1.23	4.29	5.77	3.5	0	0.35	0.1	0	0.42	0.33	2.56833	0.2	-3.6828	4.36829e-05	0.000476261	Ranbp2	XP_025002443.1 E3 SUMO-protein ligase RanBP2-like isoform X20 [Gallus gallus]	Human Diseases;Genetic Information Processing	Neurodegenerative disease;Translation	ko05014//Amyotrophic lateral sclerosis;ko03013//Nucleocytoplasmic transport	K12172;K12172	-	GO:0005515//protein binding	-
MSTRG.1941	239	47	101	131	298	172	11	81	27	34	44	57	1.17	0.32	0.58	1.01	1.33	0.81	0.06	0.46	0.13	0.19	0.27	0.45	0.87	0.26	-1.7425	4.40396e-05	0.000479706	--	-	-	-	-	-	-	-	-
MSTRG.17977	50	11	31	82	188	86	3	12	10	13	19	22	1.55	0.49	1.14	4.1	5.41	2.58	0.1	0.43	0.3	0.46	0.76	1.09	2.545	0.523333	-2.2819	4.44049e-05	0.000483014	--	-	-	-	-	-	-	-	-
MSTRG.30587	0	0	0	0	0	0	5	4	5	4	6	1	0	0	0	0	0	0	0.74	0.64	0.65	0.63	1.06	0.22	0.001	0.656667	9.359	4.52123e-05	0.000490768	--	XP_040550586.1 uncharacterized protein LOC121112708 [Gallus gallus]	-	-	-	-	-	-	-
ENSGALG00000047946	656	896	421	0	11	11	15	11	5	5	11	14	9.28	18.43	7.1	0	0.14	0.15	0.24	0.18	0.07	0.09	0.2	0.33	5.85	0.185	-4.9828	4.52502e-05	0.000490847	pol	XP_014810274.1 PREDICTED: uncharacterized protein LOC106895380 [Calidris pugnax]	-	-	-	-	-	GO:0003676//nucleic acid binding;GO:0004523//RNA-DNA hybrid ribonuclease activity	GO:0015074//DNA integration;GO:0044260//cellular macromolecule metabolic process;GO:0090502//RNA phosphodiester bond hydrolysis, endonucleolytic
MSTRG.9855	44	10	27	41	90	21	6	12	7	17	4	8	0.65	0.24	0.5	1.05	1.27	0.31	0.11	0.21	0.09	0.29	0.07	0.21	0.67	0.163333	-2.0363	4.57577e-05	0.000495667	--	-	-	-	-	-	-	-	-
MSTRG.774	0	1	2	68	94	130	1	0	0	0	1	0	0	0.03	0.05	2.12	1.68	2.43	0.02	0	0	0	0.03	0	1.05167	0.00833333	-6.9796	4.60232e-05	0.000497498	--	-	-	-	-	-	-	-	-
MSTRG.5671	35	0	49	0	3	0	440	454	476	433	401	214	0.55	0	0.92	0	0.05	0	7.53	8.34	7.16	7.79	8.17	5.38	0.253333	7.395	4.8674	4.60325e-05	0.000497498	gag	XP_046761090.1 uncharacterized protein LOC107057342 [Gallus gallus]	-	-	-	-	-	-	-
MSTRG.6211	6	3	10	34	46	27	2	0	0	4	4	1	0.1	0.15	0.52	0.89	0.81	0.49	0.04	0	0	0.14	0.09	0.03	0.493333	0.05	-3.3026	4.61214e-05	0.00049823	--	-	-	-	-	-	-	-	-
MSTRG.6579	317	95	270	447	791	426	41	149	54	87	133	155	0.93	0.4	0.94	2.11	2.15	1.21	0.13	0.51	0.15	0.29	0.51	0.73	1.29	0.386667	-1.7382	4.63552e-05	0.000500525	--	-	-	-	-	-	-	-	-
MSTRG.30665	22	18	16	5	26	17	5	9	4	2	2	3	1.07	1.92	0.92	0.39	2.52	1.58	0.76	1.4	0.51	0.32	0.36	0.67	1.4	0.67	-1.0632	4.69218e-05	0.000505484	--	XP_015706171.1 mucin-3B-like [Coturnix japonica]	-	-	-	-	-	-	-
MSTRG.15932	59	32	56	69	159	133	17	38	21	33	39	28	1.76	1.36	1.88	3.46	4.48	3.84	0.6	1.29	0.61	1.19	1.52	1.38	2.79667	1.09833	-1.3484	4.71008e-05	0.000507179	--	XP_040390907.1 translation initiation factor IF-2-like isoform X1 [Cygnus olor]	-	-	-	-	-	-	-
ENSGALG00000049342	81	17	63	192	305	197	39	35	32	41	35	32	2.48	0.76	2.28	9.47	8.67	5.84	1.28	1.25	0.94	1.43	1.4	1.56	4.91667	1.31	-1.9081	4.7428e-05	0.000510003	TNFSF13B	XP_009563416.1 PREDICTED: tumor necrosis factor ligand superfamily member 13B [Cuculus canorus]	Environmental Information Processing;Environmental Information Processing;Human Diseases;Organismal Systems	Signaling molecules and interaction;Signal transduction;Immune disease;Immune system	ko04060//Cytokine-cytokine receptor interaction;ko04064//NF-kappa B signaling pathway;ko05323//Rheumatoid arthritis;ko04672//Intestinal immune network for IgA production	K05476;K05476;K05476;K05476	GO:0005615//extracellular space;GO:0016020//membrane	GO:0005164//tumor necrosis factor receptor binding;GO:0005515//protein binding;GO:0048018//receptor agonist activity	GO:0006955//immune response;GO:0007165//signal transduction;GO:0030890//positive regulation of B cell proliferation
ENSGALG00000044146	16	2	9	7	14	10	0	2	0	0	0	2	0.78	0.14	0.52	0.55	0.64	0.47	0	0.11	0	0	0	0.16	0.516667	0.045	-3.5212	4.85699e-05	0.000519906	PNP	purine nucleoside phosphorylase [Source:NCBI gene;Acc:769958]	Metabolism;Metabolism;Metabolism	Global and overview maps;Nucleotide metabolism;Metabolism of cofactors and vitamins	ko01100//Metabolic pathways;ko00230//Purine metabolism;ko00760//Nicotinate and nicotinamide metabolism	K03783;K03783;K03783	-	GO:0003824//catalytic activity;GO:0004731//purine-nucleoside phosphorylase activity	GO:0006139//nucleobase-containing compound metabolic process;GO:0009116//nucleoside metabolic process
MSTRG.16219	11	4	15	8	20	9	20	38	31	29	19	18	0.47	0.25	0.77	0.56	0.8	0.38	0.94	1.92	1.28	1.43	1.06	1.25	0.538333	1.31333	1.2867	4.8624e-05	0.000520248	--	-	-	-	-	-	-	-	-
MSTRG.17423	70	20	71	73	168	86	9	42	8	16	22	24	1.24	0.51	1.49	2.09	2.76	1.48	0.17	0.87	0.14	0.32	0.51	0.68	1.595	0.448333	-1.8309	4.92717e-05	0.000526699	Znf385b	POI22357.1 hypothetical protein CIB84_013896, partial [Bambusicola thoracicus]	-	-	-	-	-	-	-
MSTRG.3483	32	15	28	27	51	50	6	22	9	9	16	5	0.72	0.49	0.75	0.98	1.06	1.09	0.15	0.58	0.19	0.23	0.47	0.18	0.848333	0.3	-1.4997	4.95198e-05	0.000529111	--	-	-	-	-	-	-	-	-
ENSGALG00000047588	18	3	27	16	30	12	29	45	68	40	47	30	0.43	0.1	0.78	0.64	0.67	0.29	0.78	1.28	1.59	1.11	1.49	1.2	0.485	1.24167	1.3562	5.12837e-05	0.000544988	gag-pol	XP_014810274.1 PREDICTED: uncharacterized protein LOC106895380 [Calidris pugnax]	-	-	-	-	-	-	-
MSTRG.16194	20	6	28	23	63	37	1	5	5	13	5	7	0.21	0.1	0.36	0.43	0.61	0.37	0.02	0.06	0.08	0.17	0.09	0.13	0.346667	0.0916667	-1.9191	5.13448e-05	0.000545391	--	POI23202.1 hypothetical protein CIB84_013049 [Bambusicola thoracicus]	-	-	-	-	-	-	-
ENSGALG00000007112	101	51	119	161	272	188	57	75	58	48	60	64	1.62	1.22	2.27	4.05	4.15	2.99	0.94	1.4	0.92	0.91	1.26	1.56	2.71667	1.165	-1.2215	5.13951e-05	0.000545432	LINS1	ceramide synthase 3 [Source:NCBI gene;Acc:426648]	-	-	-	-	-	-	GO:0050890//cognition
MSTRG.15516	29	19	23	22	50	44	6	15	5	6	16	12	0.35	0.33	0.33	0.43	0.56	0.52	0.08	0.21	0.06	0.08	0.25	0.23	0.42	0.151667	-1.4695	5.16452e-05	0.000547592	--	XP_025006024.2 uncharacterized protein LOC112532354 [Gallus gallus]	-	-	-	-	-	-	-
ENSGALG00000001857	445	225	339	573	1085	713	60	263	157	198	268	189	6.66	4.9	6.04	13.88	15.12	10.36	0.98	4.61	2.25	3.4	5.21	4.55	9.49333	3.5	-1.4396	5.22641e-05	0.000553158	C1QTNF12	family with sequence similarity 132 member A [Source:NCBI gene;Acc:419422]	-	-	-	-	GO:0005576//extracellular region;GO:0005615//extracellular space	GO:0005179//hormone activity;GO:0005515//protein binding	GO:0010906//regulation of glucose metabolic process;GO:0035774//positive regulation of insulin secretion involved in cellular response to glucose stimulus;GO:0045721//negative regulation of gluconeogenesis;GO:0046324//regulation of glucose import;GO:0046326//positive regulation of glucose import;GO:0046628//positive regulation of insulin receptor signaling pathway;GO:0050728//negative regulation …
MSTRG.22797	92	20	88	105	217	82	8	44	11	32	17	29	1.01	0.32	1.16	1.88	2.21	0.88	0.1	0.57	0.12	0.41	0.25	0.51	1.24333	0.326667	-1.9283	5.23664e-05	0.000553918	--	-	-	-	-	-	-	-	-
MSTRG.22531	49	13	33	79	171	92	7	31	6	12	15	17	0.63	0.25	0.52	2.06	2.64	1.4	0.12	0.65	0.08	0.23	0.36	0.48	1.25	0.32	-1.9658	5.24156e-05	0.00055396	--	KAF1515231.1 hypothetical protein FQV20_0005502, partial [Eudyptula albosignata]	-	-	-	-	-	-	-
MSTRG.30609	65	8	124	63	128	113	112	362	159	204	320	288	2.46	0.42	5.58	3.85	4.51	4.13	4.61	16.01	5.76	8.85	15.71	17.47	3.49167	11.4017	1.7073	5.27178e-05	0.000556708	--	XP_010711279.2 LOW QUALITY PROTEIN: uncharacterized protein LOC104911559 [Meleagris gallopavo]	-	-	-	-	-	-	-
ENSGALG00000044727	6	2	2	18	30	26	1	2	1	1	1	0	0.17	0.08	0.07	0.81	0.78	0.7	0.03	0.07	0.03	0.03	0.04	0	0.435	0.0333333	-3.706	5.36668e-05	0.00056593	ANKRD34B	ankyrin repeat domain 34B [Source:NCBI gene;Acc:431626]	-	-	-	-	-	GO:0005515//protein binding	-
ENSGALG00000046008	63	35	42	109	227	174	22	41	39	31	30	36	1.79	1.44	1.42	5	5.99	4.79	0.68	1.36	1.06	1.01	1.11	1.64	3.405	1.14333	-1.5744	5.37114e-05	0.00056593	RSPH3	radial spoke 3 homolog [Source:NCBI gene;Acc:421663]	-	-	-	-	-	-	-
ENSGALG00000013173	747	273	528	1044	1999	960	260	395	308	331	303	421	16.46	8.75	13.85	37.21	40.99	20.52	6.25	10.18	6.51	8.37	8.68	14.91	22.9633	9.15	-1.3275	5.37368e-05	0.000565934	PYROXD1	pyridine nucleotide-disulphide oxidoreductase domain 1 [Source:NCBI gene;Acc:418191]	-	-	-	-	GO:0005634//nucleus;GO:0005737//cytoplasm;GO:0030017//sarcomere	GO:0016491//oxidoreductase activity;GO:0050660//flavin adenine dinucleotide binding	GO:0034599//cellular response to oxidative stress
ENSGALG00000004538	269	73	307	377	709	369	61	137	65	93	127	145	3.3	1.3	4.48	7.47	8.09	4.39	0.82	1.96	0.76	1.31	2.02	2.88	4.83833	1.625	-1.5741	5.43793e-05	0.000571177	TNN	tenascin N [Source:NCBI gene;Acc:424435]	Environmental Information Processing;Human Diseases;Cellular Processes;Human Diseases;Environmental Information Processing	Signal transduction;Infectious disease: viral;Cellular community - eukaryotes;Cancer: overview;Signaling molecules and interaction	ko04151//PI3K-Akt signaling pathway;ko05165//Human papillomavirus infection;ko04510//Focal adhesion;ko05206//MicroRNAs in cancer;ko04512//ECM-receptor interaction	K06252;K06252;K06252;K06252;K06252	GO:0009986//cell surface;GO:0031012//extracellular matrix;GO:0043005//neuron projection;GO:0043025//neuronal cell body;GO:0097442//CA3 pyramidal cell dendrite;GO:1990026//hippocampal mossy fiber expansion	GO:0005178//integrin binding;GO:0005515//protein binding;GO:0042802//identical protein binding	GO:0002076//osteoblast development;GO:0007160//cell-matrix adhesion;GO:0007409//axonogenesis;GO:0010976//positive regulation of neuron projection development;GO:0030155//regulation of cell adhesion;GO:0030334//regulation of cell migration;GO:0033689//negative regulation of osteoblast proliferation;GO:0045668//negative regulation of osteoblast differentiation;GO:1903010//regulation of bone develop…
ENSGALG00000026698	39	14	38	24	64	42	6	12	5	5	20	13	1.34	0.7	1.56	1.34	2.05	1.41	0.23	0.48	0.17	0.2	0.9	0.72	1.4	0.45	-1.6374	5.48794e-05	0.000575916	FEV	FEV, ETS transcription factor [Source:NCBI gene;Acc:100857480]	Human Diseases	Cancer: overview	ko05202//Transcriptional misregulation in cancer	K09437	GO:0005634//nucleus;GO:0016607//nuclear speck	GO:0003700//transcription factor activity, sequence-specific DNA binding;GO:0043565//sequence-specific DNA binding;GO:1990837//sequence-specific double-stranded DNA binding	GO:0006355//regulation of transcription, DNA-templated;GO:0010628//positive regulation of gene expression;GO:0042551//neuron maturation;GO:0048665//neuron fate specification
ENSGALG00000032282	187	88	136	27	43	47	22	38	20	26	27	11	2.58	1.76	2.23	0.6	0.55	0.63	0.33	0.61	0.26	0.41	0.48	0.24	1.39167	0.388333	-1.8414	5.53738e-05	0.000580069	CALB1	calbindin 1 [Source:NCBI gene;Acc:396519]	-	-	-	-	GO:0005634//nucleus;GO:0005737//cytoplasm;GO:0005829//cytosol;GO:0012506//vesicle membrane;GO:0030424//axon;GO:0030425//dendrite;GO:0043005//neuron projection;GO:0043025//neuronal cell body;GO:0043195//terminal bouton;GO:0043197//dendritic spine;GO:0044297//cell body;GO:0045202//synapse;GO:0045211//postsynaptic membrane	GO:0005499//vitamin D binding;GO:0005509//calcium ion binding;GO:0008270//zinc ion binding;GO:0046872//metal ion binding;GO:0099534//calcium ion binding involved in regulation of presynaptic cytosolic calcium levels;GO:0099567//calcium ion binding involved in regulation of postsynaptic cytosolic calcium levels	GO:0006816//calcium ion transport;GO:0006874//cellular calcium ion homeostasis;GO:0007614//short-term memory;GO:0007616//long-term memory;GO:0007626//locomotory behavior;GO:0010842//retina layer formation;GO:0019233//sensory perception of pain;GO:0035502//metanephric part of ureteric bud development;GO:0051480//regulation of cytosolic calcium ion concentration;GO:0055074//calcium ion homeostasis;…
MSTRG.2065	28	22	43	27	85	50	8	20	19	13	19	15	0.42	0.48	0.77	0.65	1.19	0.73	0.13	0.35	0.27	0.22	0.37	0.36	0.706667	0.283333	-1.3185	5.59281e-05	0.000585025	--	-	-	-	-	-	-	-	-
ENSGALG00000005657	20	7	10	32	35	58	4	4	6	8	8	6	0.34	0.17	0.2	1.04	0.66	1.18	0.09	0.08	0.13	0.19	0.28	0.21	0.598333	0.163333	-1.8731	5.59596e-05	0.000585025	CRHR2	corticotropin releasing hormone receptor 2 [Source:NCBI gene;Acc:395105]	Environmental Information Processing;Environmental Information Processing;Human Diseases	Signaling molecules and interaction;Signal transduction;Endocrine and metabolic disease	ko04080//Neuroactive ligand-receptor interaction;ko04024//cAMP signaling pathway;ko04934//Cushing syndrome	K04579;K04579;K04579	GO:0016020//membrane;GO:0016021//integral component of membrane	GO:0004888//transmembrane signaling receptor activity;GO:0004930//G-protein coupled receptor activity	GO:0007166//cell surface receptor signaling pathway;GO:0007186//G-protein coupled receptor signaling pathway
MSTRG.2075	6	5	2	2	5	12	20	22	20	19	8	11	0.55	0.67	0.22	0.3	0.43	1.07	2.01	2.37	1.73	2	0.96	1.63	0.54	1.78333	1.7235	5.59733e-05	0.000585025	--	-	-	-	-	-	-	-	-
ENSGALG00000049427	127	86	111	188	366	253	87	76	88	94	83	74	3.14	3.09	3.26	7.51	8.41	6.06	2.34	2.2	2.08	2.66	2.66	2.94	5.245	2.48	-1.0806	5.59961e-05	0.000585025	RELT	RELT tumor necrosis factor receptor [Source:NCBI gene;Acc:419067]	Environmental Information Processing	Signaling molecules and interaction	ko04060//Cytokine-cytokine receptor interaction	K05156	GO:0005654//nucleoplasm	-	GO:0006915//apoptotic process
MSTRG.6378	0	0	1	0	0	0	4	5	4	5	5	3	0	0	0.04	0	0	0	0.15	0.2	0.13	0.19	0.22	0.16	0.00666667	0.175	4.7142	5.74923e-05	0.000597209	--	-	-	-	-	-	-	-	-
MSTRG.53	97	37	53	47	80	138	41	42	31	38	31	14	5.5	3.07	3.59	4.35	4.19	7.57	2.55	2.79	1.66	2.46	2.29	1.3	4.71167	2.175	-1.1152	5.78526e-05	0.000600157	--	-	-	-	-	-	-	-	-
MSTRG.3600	17	10	4	46	102	73	9	4	4	8	7	6	0.22	0.18	0.06	0.94	1.2	0.9	0.12	0.06	0.05	0.12	0.12	0.12	0.583333	0.0983333	-2.5686	5.87908e-05	0.000607479	--	-	-	-	-	-	-	-	-
MSTRG.22690	36	38	22	73	132	118	2	20	13	8	29	15	0.36	0.56	0.27	1.2	1.25	1.16	0.02	0.24	0.13	0.09	0.38	0.24	0.8	0.183333	-2.1255	5.95471e-05	0.000614215	--	KFP52854.1 hypothetical protein N323_12817, partial [Cathartes aura]	-	-	-	-	-	-	-
MSTRG.14559	3	3	8	9	32	28	2	1	0	0	1	2	0.15	0.22	0.49	0.75	1.53	1.4	0.11	0.06	0	0	0.07	0.17	0.756667	0.0683333	-3.469	5.96586e-05	0.000614826	--	-	-	-	-	-	-	-	-
MSTRG.14129	79	38	62	55	123	80	21	53	27	39	29	30	1.81	1.27	1.69	2.04	2.62	1.78	0.52	1.42	0.59	1.02	0.86	1.1	1.86833	0.918333	-1.0247	6.00644e-05	0.000617859	--	-	-	-	-	-	-	-	-
MSTRG.30258	20	12	31	28	79	56	0	10	5	2	7	13	0.31	0.28	0.6	0.75	1.17	1.01	0	0.22	0.08	0.05	0.19	0.41	0.686667	0.158333	-2.1166	6.05257e-05	0.000621745	--	-	-	-	-	-	-	-	-
MSTRG.27523	42	9	31	27	83	40	4	10	7	6	13	16	0.44	0.14	0.39	0.46	0.81	0.41	0.05	0.12	0.07	0.07	0.18	0.27	0.441667	0.126667	-1.8019	6.06667e-05	0.00062276	--	-	-	-	-	-	-	-	-
MSTRG.7735	18	8	29	48	117	58	2	12	5	10	7	13	0.38	0.26	0.66	1.48	2.13	1.14	0.05	0.29	0.11	0.21	0.19	0.47	1.00833	0.22	-2.1964	6.12791e-05	0.000628498	--	XP_046795499.1 secretogranin-1 isoform X1 [Gallus gallus]	-	-	-	-	-	-	-
MSTRG.26309	23	15	33	26	52	50	3	16	5	11	5	14	0.51	0.59	0.87	0.99	1.12	1.13	0.07	0.46	0.07	0.27	0.13	0.43	0.868333	0.238333	-1.8653	6.15221e-05	0.000630166	--	-	-	-	-	-	-	-	-
ENSGALG00000026578	625	237	569	646	1325	888	171	335	247	253	311	377	9.78	5.39	10.6	16.36	19.31	13.49	2.92	6.14	3.71	4.54	6.33	9.49	12.4883	5.52167	-1.1774	6.1604e-05	0.00063073	Meioc	uncharacterized LOC769510 [Source:NCBI gene;Acc:769510]	-	-	-	-	-	-	GO:0051321//meiotic cell cycle
MSTRG.26012	12	7	4	13	21	22	0	4	0	2	0	3	0.31	0.27	0.12	0.54	0.51	0.56	0	0.12	0	0.06	0	0.13	0.385	0.0516667	-2.8976	6.19413e-05	0.000633908	--	XP_025006552.1 serine/threonine-protein kinase VRK1 isoform X4 [Gallus gallus]	-	-	-	-	-	-	-
ENSGALG00000046336	37	16	33	12	13	10	2	0	10	2	5	2	1.26	0.81	1.35	0.67	0.4	0.33	0.06	0	0.32	0.07	0.22	0.11	0.803333	0.13	-2.6275	6.22703e-05	0.000636168	--	XP_025001952.1 LOW QUALITY PROTEIN: zinc finger protein 501-like, partial [Gallus gallus]	-	-	-	-	GO:0005634//nucleus	GO:0000978//RNA polymerase II core promoter proximal region sequence-specific DNA binding;GO:0000981//RNA polymerase II transcription factor activity, sequence-specific DNA binding	GO:0006357//regulation of transcription from RNA polymerase II promoter
MSTRG.23429	9	2	6	11	15	11	0	1	1	0	2	1	0.19	0.06	0.15	0.38	0.3	0.23	0	0.02	0.02	0	0.06	0.03	0.218333	0.0216667	-3.333	6.34604e-05	0.000646922	--	-	-	-	-	-	-	-	-
MSTRG.27757	71	16	63	141	375	124	14	37	17	18	34	36	0.47	0.15	0.5	1.52	2.32	0.8	0.1	0.29	0.11	0.14	0.29	0.38	0.96	0.218333	-2.1365	6.37226e-05	0.000649074	--	-	-	-	-	-	-	-	-
MSTRG.17996	27	3	35	20	45	41	0	9	3	3	9	4	0.39	0.06	0.6	0.47	0.61	0.58	0	0.15	0.04	0.05	0.17	0.09	0.451667	0.0833333	-2.4383	6.37267e-05	0.000649074	--	-	-	-	-	-	-	-	-
ENSGALG00000010032	54	15	47	103	189	109	14	28	16	21	22	30	0.67	0.27	0.69	2.07	2.18	1.31	0.19	0.41	0.19	0.3	0.35	0.6	1.19833	0.34	-1.8174	6.49008e-05	0.000659605	PLB1	XP_010705095.1 phospholipase B1, membrane-associated [Meleagris gallopavo]	Metabolism;Metabolism;Metabolism;Metabolism;Metabolism;Metabolism;Organismal Systems	Global and overview maps;Lipid metabolism;Lipid metabolism;Lipid metabolism;Lipid metabolism;Lipid metabolism;Digestive system	ko01100//Metabolic pathways;ko00564//Glycerophospholipid metabolism;ko00590//Arachidonic acid metabolism;ko00565//Ether lipid metabolism;ko00591//Linoleic acid metabolism;ko00592//alpha-Linolenic acid metabolism;ko04977//Vitamin digestion and absorption	K14621;K14621;K14621;K14621;K14621;K14621;K14621	GO:0005886//plasma membrane;GO:0016020//membrane;GO:0016021//integral component of membrane;GO:0016324//apical plasma membrane;GO:0031526//brush border membrane	GO:0004620//phospholipase activity;GO:0004622//lysophospholipase activity;GO:0004623//phospholipase A2 activity;GO:0004806//triglyceride lipase activity;GO:0016298//lipase activity;GO:0016787//hydrolase activity;GO:0016788//hydrolase activity, acting on ester bonds;GO:0050253//retinyl-palmitate esterase activity	GO:0006629//lipid metabolic process;GO:0006644//phospholipid metabolic process;GO:0042572//retinol metabolic process
ENSGALG00000011320	420	239	402	491	979	729	177	267	249	222	261	305	8.13	6.71	10.13	17.65	21.62	16.81	3.93	6.11	4.67	5.24	7.05	10.18	13.5083	6.19667	-1.1243	6.51914e-05	0.000662273	TMCC3	transmembrane and coiled-coil domain family 3 [Source:NCBI gene;Acc:417905]	-	-	-	-	GO:0005783//endoplasmic reticulum	GO:0042802//identical protein binding;GO:0071889//14-3-3 protein binding	-
MSTRG.7262	105	20	32	90	241	102	10	33	15	27	20	31	1.54	0.43	0.56	2.13	3.28	1.45	0.17	0.56	0.21	0.45	0.37	0.74	1.565	0.416667	-1.9092	6.54483e-05	0.00066406	--	-	-	-	-	-	-	-	-
MSTRG.18787	200	56	242	244	547	273	36	106	51	77	71	114	2.28	0.93	3.29	4.5	5.81	3.02	0.45	1.41	0.56	1.01	1.05	2.09	3.305	1.095	-1.5937	6.64765e-05	0.000672311	--	XP_052542924.1 lipoma-preferred partner isoform X2 [Tympanuchus pallidicinctus]	-	-	-	-	-	-	-
ENSGALG00000047383	106	57	54	25	34	49	146	95	167	117	108	71	1.67	1.31	1.01	0.64	0.5	0.75	2.51	1.75	2.53	2.12	2.21	1.8	0.98	2.15333	1.1357	6.66866e-05	0.000673565	CCN5	WNT1 inducible signaling pathway protein 2 [Source:NCBI gene;Acc:419192]	-	-	-	-	GO:0005576//extracellular region	GO:0005515//protein binding;GO:0005520//insulin-like growth factor binding	GO:0007165//signal transduction
MSTRG.28391	21	2	18	30	84	21	2	5	7	2	7	4	0.69	0.1	0.7	1.59	2.56	0.67	0.07	0.19	0.22	0.08	0.3	0.21	1.05167	0.178333	-2.56	6.69464e-05	0.000675432	--	-	-	-	-	-	-	-	-
ENSGALG00000044674	2	2	3	1	0	8	20	9	14	14	9	8	0.07	0.11	0.13	0.08	0	0.27	0.76	0.38	0.47	0.56	0.4	0.43	0.11	0.5	2.1844	6.81628e-05	0.000685918	pol	XP_031528157.1 uncharacterized protein LOC116277668 [Vicugna pacos]	-	-	-	-	-	GO:0004190//aspartic-type endopeptidase activity;GO:0016787//hydrolase activity	GO:0006508//proteolysis
MSTRG.30476	32	2	32	18	45	38	6	5	10	3	9	5	2.08	0.21	2.46	1.9	2.75	2.42	0.46	0.4	0.61	0.25	0.74	0.54	1.97	0.5	-1.9782	6.84362e-05	0.000688105	--	XP_046790381.1 uncharacterized protein LOC124417691 isoform X1 [Gallus gallus]	-	-	-	-	-	-	-
MSTRG.8206	0	1	0	3	2	1	4	9	27	9	16	3	0	0.02	0	0.08	0.03	0.02	0.07	0.17	0.42	0.17	0.34	0.08	0.025	0.208333	3.0589	6.89525e-05	0.000692403	--	PKU36785.1 hypothetical protein llap_12911 [Limosa lapponica baueri]	-	-	-	-	-	-	-
ENSGALG00000043080	542	231	534	579	1183	828	186	355	304	297	329	299	15.02	9.33	17.62	26.02	30.54	22.3	5.62	11.51	8.1	9.47	11.88	13.35	20.1383	9.98833	-1.0116	6.94698e-05	0.000696119	CCDC85A	coiled-coil domain containing 85A [Source:NCBI gene;Acc:421205]	-	-	-	-	GO:0005912//adherens junction	-	-
ENSGALG00000030858	171	60	181	253	687	377	46	98	60	72	105	106	4.7	2.57	5.99	11.56	17.47	9.91	1.48	2.9	1.42	2.15	3.46	4.65	8.7	2.67667	-1.7006	7.00288e-05	0.000700825	FRMD5	FERM domain containing 5 [Source:NCBI gene;Acc:415576]	-	-	-	-	GO:0005856//cytoskeleton;GO:0005912//adherens junction	GO:0005178//integrin binding;GO:0008092//cytoskeletal protein binding;GO:0019901//protein kinase binding	GO:0030334//regulation of cell migration;GO:0045785//positive regulation of cell adhesion;GO:2000146//negative regulation of cell motility
MSTRG.19831	111	16	30	70	184	58	2	27	9	19	14	19	1.36	0.29	0.44	1.39	2.1	0.69	0.03	0.39	0.11	0.27	0.22	0.37	1.045	0.231667	-2.1734	7.15943e-05	0.000714667	--	XP_046795747.1 uncharacterized protein LOC101749895 isoform X1 [Gallus gallus]	-	-	-	-	-	-	-
ENSGALG00000006190	610	237	273	760	1101	1421	318	253	295	297	322	215	13.46	7.6	7.12	26.73	22.2	30.45	7.71	6.42	6.24	7.46	9.17	7.56	17.9267	7.42667	-1.2713	7.16958e-05	0.000715377	FHL1	four and a half LIM domains 1 [Source:NCBI gene;Acc:770787]	-	-	-	-	GO:0005634//nucleus;GO:0005737//cytoplasm;GO:0005829//cytosol;GO:0005886//plasma membrane	GO:0044325//ion channel binding;GO:0046872//metal ion binding	GO:0003254//regulation of membrane depolarization;GO:0007517//muscle organ development;GO:0010972//negative regulation of G2/M transition of mitotic cell cycle;GO:0030308//negative regulation of cell growth;GO:0043268//positive regulation of potassium ion transport;GO:1901016//regulation of potassium ion transmembrane transporter activity;GO:2000134//negative regulation of G1/S transition of mito…
MSTRG.21146	6	4	5	3	6	4	0	0	0	0	0	1	0.52	0.49	0.53	0.41	0.47	0.33	0	0	0	0	0	0.13	0.458333	0.0216667	-4.4028	7.22587e-05	0.000720078	--	-	-	-	-	-	-	-	-
MSTRG.17971	2	0	5	6	27	16	0	0	0	0	0	0	0.06	0	0.19	0.31	0.81	0.5	0	0	0	0	0	0	0.311667	0.001	-8.2839	7.2417e-05	0.000721349	--	-	-	-	-	-	-	-	-
ENSGALG00000031768	39	18	26	160	299	188	4	33	8	11	12	32	1.18	0.79	0.94	7.81	8.41	5.53	0.13	1.17	0.23	0.38	0.47	1.56	4.11	0.656667	-2.6459	7.31454e-05	0.000727373	SPO11	SPO11, initiator of meiotic double stranded breaks [Source:NCBI gene;Acc:768915]	-	-	-	-	GO:0000781//chromosome, telomeric region;GO:0005694//chromosome	GO:0003677//DNA binding;GO:0003824//catalytic activity;GO:0003918//DNA topoisomerase type II (ATP-hydrolyzing) activity;GO:0005524//ATP binding	GO:0001541//ovarian follicle development;GO:0006259//DNA metabolic process;GO:0007129//synapsis;GO:0007130//synaptonemal complex assembly;GO:0007131//reciprocal meiotic recombination;GO:0007141//male meiosis I;GO:0007286//spermatid development;GO:0034502//protein localization to chromosome;GO:0042138//meiotic DNA double-strand break formation;GO:0045141//meiotic telomere clustering;GO:0048477//oo…
ENSGALG00000005971	322	173	344	445	868	617	207	261	235	190	191	205	4.5	3.51	5.72	10.05	11.29	8.36	3.16	4.27	3.15	3.04	3.47	4.6	7.23833	3.615	-1.0017	7.35114e-05	0.000730704	RIC3	RIC3 acetylcholine receptor chaperone [Source:NCBI gene;Acc:423059]	-	-	-	-	-	-	GO:2000010//positive regulation of protein localization to cell surface
MSTRG.6334	116	19	133	173	445	231	18	56	25	33	51	60	0.77	0.19	1.05	1.85	2.73	1.5	0.13	0.44	0.16	0.26	0.44	0.65	1.34833	0.346667	-1.9596	7.40441e-05	0.000734783	--	-	-	-	-	-	-	-	-
MSTRG.20442	295	177	248	371	807	554	73	206	95	136	163	189	3.32	2.9	3.32	6.76	8.46	6.05	0.9	2.71	1.03	1.76	2.39	3.42	5.135	2.035	-1.3353	7.4078e-05	0.000734783	--	-	-	-	-	-	-	-	-
MSTRG.27880	13	2	2	8	17	5	0	0	0	0	1	1	0.35	0.08	0.06	0.35	0.42	0.13	0	0	0	0	0.03	0.04	0.231667	0.0116667	-4.3116	7.49556e-05	0.00074255	--	-	-	-	-	-	-	-	-
ENSGALG00000019231	36	16	22	10	16	14	48	37	62	52	29	24	0.62	0.4	0.6	0.5	0.36	0.23	1.01	0.74	1.22	1.02	0.64	0.82	0.451667	0.908333	1.008	7.70946e-05	0.0007599	CD200R1	CD200 receptor 1 [Source:NCBI gene;Acc:768673]	-	-	-	-	GO:0005576//extracellular region;GO:0009897//external side of plasma membrane;GO:0016020//membrane;GO:0016021//integral component of membrane	GO:0038023//signaling receptor activity	-
MSTRG.6771	6	1	1	25	61	21	0	1	0	1	2	1	0.12	0.05	0.02	1.36	1.96	0.67	0	0.02	0	0.02	0.05	0.03	0.696667	0.02	-5.1224	7.95636e-05	0.000781291	--	-	-	-	-	-	-	-	-
MSTRG.21288	0	0	1	3	4	2	9	8	17	8	7	6	0	0	0.15	0.51	0.46	0.26	1.05	1.02	1.78	1.02	1.01	1	0.23	1.14667	2.3177	8.01835e-05	0.000785966	--	XP_040549464.2 LOW QUALITY PROTEIN: V-set and transmembrane domain-containing protein 1 isoform X2 [Gallus gallus]	-	-	-	-	-	-	-
MSTRG.14840	781	234	818	895	2465	1367	52	370	168	191	268	320	5.82	2.53	7.25	10.78	17.09	9.88	0.43	3.22	1.2	1.63	2.59	3.83	8.89167	2.15	-2.0481	8.02631e-05	0.000786191	tdrd5	XP_046800626.1 tudor domain-containing protein 5 isoform X2 [Gallus gallus]	-	-	-	-	-	-	-
MSTRG.9468	0	0	0	0	0	0	3	8	3	3	3	3	0	0	0	0	0	0	0.45	1.29	0.4	0.48	0.54	0.67	0.001	0.638333	9.3182	8.1074e-05	0.000793143	--	XP_040535060.1 uncharacterized protein LOC121111491 [Gallus gallus]	-	-	-	-	-	-	-
MSTRG.30650	51	29	20	20	42	27	5	17	20	11	9	7	1.66	1.37	0.78	1.02	1.25	0.84	0.17	0.63	0.61	0.41	0.37	0.36	1.15333	0.425	-1.4403	8.12458e-05	0.000794493	--	XP_040512811.1 wiskott-Aldrich syndrome protein family member 1-like isoform X2 [Gallus gallus]	-	-	-	-	-	-	-
MSTRG.23082	97	38	126	143	329	163	34	66	32	42	35	67	0.73	0.42	1.19	1.76	2.22	1.17	0.29	0.62	0.22	0.38	0.36	0.83	1.24833	0.45	-1.472	8.14512e-05	0.000796171	--	POI27007.1 hypothetical protein CIB84_009243, partial [Bambusicola thoracicus]	-	-	-	-	-	-	-
MSTRG.3323	26	17	25	32	47	42	11	11	12	19	15	11	0.3	0.29	0.35	0.6	0.51	0.47	0.14	0.15	0.13	0.25	0.23	0.21	0.42	0.185	-1.1829	8.41585e-05	0.000815855	--	-	-	-	-	-	-	-	-
MSTRG.29893	9	2	11	10	30	13	0	2	0	2	0	3	0.14	0.04	0.21	0.26	0.44	0.2	0	0.04	0	0.04	0	0.07	0.215	0.025	-3.1043	8.42881e-05	0.000816427	--	-	-	-	-	-	-	-	-
MSTRG.26102	27	14	12	39	59	44	3	14	7	10	6	11	1.17	0.94	0.69	1.63	1.42	1.1	0.08	0.42	0.17	0.3	0.2	0.46	1.15833	0.271667	-2.0921	8.43215e-05	0.000816427	--	-	-	-	-	-	-	-	-
MSTRG.16191	382	70	399	518	1209	698	27	145	63	76	133	152	1.01	0.27	1.25	2.21	2.97	1.79	0.08	0.45	0.16	0.23	0.46	0.64	1.58333	0.336667	-2.2336	8.46607e-05	0.000819179	--	XP_040525300.1 uncharacterized protein LOC101748689 isoform X2 [Gallus gallus]	-	-	-	-	-	-	-
ENSGALG00000015737	69	15	23	316	475	787	2058	1162	2224	2028	1936	1453	0.71	0.22	0.28	5.23	4.52	7.81	22.98	13.9	21.81	23.79	25.73	23.88	3.12833	22.015	2.815	8.73398e-05	0.000840957	NCAM2	neural cell adhesion molecule 2 [Source:NCBI gene;Acc:427968]	Human Diseases;Environmental Information Processing	Neurodegenerative disease;Signaling molecules and interaction	ko05020//Prion disease;ko04514//Cell adhesion molecules	K06491;K06491	GO:0005886//plasma membrane;GO:0016020//membrane;GO:0016021//integral component of membrane;GO:0016604//nuclear body;GO:0030424//axon;GO:0043005//neuron projection	GO:0005515//protein binding;GO:0042802//identical protein binding	GO:0007155//cell adhesion
MSTRG.22726	33	11	26	40	81	45	9	20	8	9	16	9	0.54	0.26	0.51	1.07	1.24	0.72	0.16	0.39	0.13	0.17	0.34	0.24	0.723333	0.238333	-1.6017	8.79413e-05	0.000845559	--	-	-	-	-	-	-	-	-
ENSGALG00000005601	159	59	111	270	548	333	55	80	62	62	80	103	0.64	0.31	0.54	1.6	2.03	1.47	0.22	0.34	0.22	0.62	0.38	0.61	1.09833	0.398333	-1.4633	8.84974e-05	0.000849517	DNAH12	dynein, axonemal, heavy chain 12 [Source:NCBI gene;Acc:416004]	Human Diseases;Human Diseases;Human Diseases	Neurodegenerative disease;Neurodegenerative disease;Neurodegenerative disease	ko05022//Pathways of neurodegeneration - multiple diseases;ko05014//Amyotrophic lateral sclerosis;ko05016//Huntington disease	K10408;K10408;K10408	GO:0030286//dynein complex	GO:0005524//ATP binding;GO:0008569//ATP-dependent microtubule motor activity, minus-end-directed;GO:0045505//dynein intermediate chain binding;GO:0051959//dynein light intermediate chain binding	GO:0007018//microtubule-based movement
ENSGALG00000047224	9	1	12	7	11	28	2	0	1	2	0	1	0.11	0.02	0.18	0.14	0.13	0.34	0.03	0	0.01	0.03	0	0.02	0.153333	0.015	-3.3536	8.9056e-05	0.000853835	--	XP_031461922.1 LOW QUALITY PROTEIN: zinc finger protein 154-like [Phasianus colchicus]	Human Diseases	Infectious disease: viral	ko05168//Herpes simplex virus 1 infection	K09228	GO:0005634//nucleus	GO:0000978//RNA polymerase II core promoter proximal region sequence-specific DNA binding;GO:0000981//RNA polymerase II transcription factor activity, sequence-specific DNA binding	GO:0006357//regulation of transcription from RNA polymerase II promoter
MSTRG.21416	5	4	1	3	8	6	16	14	12	22	11	8	0.12	0.14	0.03	0.11	0.18	0.14	0.4	0.39	0.26	0.58	0.33	0.31	0.12	0.378333	1.6566	8.98853e-05	0.000858985	--	XP_046760823.1 leukocyte immunoglobulin-like receptor subfamily B member 1 isoform X4 [Gallus gallus]	-	-	-	-	-	-	-
ENSGALG00000014466	22	7	27	6	11	23	31	33	44	42	29	29	0.63	0.29	0.92	0.28	0.29	0.64	0.96	1.1	1.2	1.37	1.07	1.33	0.508333	1.17167	1.2047	9.06044e-05	0.000864709	PIANP	PILR alpha associated neural protein [Source:NCBI gene;Acc:418282]	-	-	-	-	-	-	GO:0050776//regulation of immune response
MSTRG.17957	19	3	14	32	41	20	0	8	0	0	0	1	0.31	0.07	0.28	0.79	0.61	0.31	0	0.15	0	0	0	0.03	0.395	0.03	-3.7188	9.11194e-05	0.000867958	--	-	-	-	-	-	-	-	-
ENSGALG00000040959	4360	2990	2359	1161	1328	2389	7232	4974	6071	5330	4080	3197	182.86	181.95	117.9	78.82	51.84	96.67	331.26	244.05	243.96	256.3	222.15	215.17	118.34	252.148	1.0913	9.22308e-05	0.000877943	GRP	gastrin releasing peptide [Source:NCBI gene;Acc:425213]	Environmental Information Processing	Signaling molecules and interaction	ko04080//Neuroactive ligand-receptor interaction	K05224	-	GO:0005184//neuropeptide hormone activity	GO:0007218//neuropeptide signaling pathway;GO:0035176//social behavior;GO:0036343//psychomotor behavior;GO:0043207//response to external biotic stimulus;GO:1900738//positive regulation of phospholipase C-activating G-protein coupled receptor signaling pathway
MSTRG.802	2	2	1	22	70	36	2	0	0	2	0	0	0.13	0.03	0.01	0.97	1.78	1	0.03	0	0	0.1	0	0	0.653333	0.0216667	-4.9143	9.22796e-05	0.000877943	--	-	-	-	-	-	-	-	-
ENSGALG00000006833	6	3	3	40	53	52	5	3	3	3	3	1	0.09	0.06	0.05	0.96	0.73	0.75	0.08	0.05	0.04	0.05	0.06	0.02	0.44	0.05	-3.1375	9.36065e-05	0.000887696	ITIH2	inter-alpha-trypsin inhibitor heavy chain 2 [Source:NCBI gene;Acc:419110]	-	-	-	-	-	GO:0004867//serine-type endopeptidase inhibitor activity;GO:0005540//hyaluronic acid binding	GO:0030212//hyaluronan metabolic process
MSTRG.23940	55	26	17	58	143	89	4	21	4	7	15	23	0.69	0.47	0.25	1.17	1.66	1.08	0.05	0.31	0.05	0.1	0.24	0.46	0.886667	0.201667	-2.1364	9.47547e-05	0.000897302	--	-	-	-	-	-	-	-	-
ENSGALG00000012396	10	9	7	7	15	12	22	19	35	18	16	19	0.39	0.51	0.33	0.45	0.55	0.46	0.95	0.87	1.32	0.81	0.82	1.2	0.448333	0.995	1.1501	9.5399e-05	0.000900702	PTGER2	prostaglandin E receptor 2 [Source:NCBI gene;Acc:100034745]	Human Diseases;Environmental Information Processing;Human Diseases;Environmental Information Processing;Organismal Systems;Organismal Systems	Cancer: overview;Signaling molecules and interaction;Infectious disease: viral;Signal transduction;Sensory system;Endocrine system	ko05200//Pathways in cancer;ko04080//Neuroactive ligand-receptor interaction;ko05163//Human cytomegalovirus infection;ko04024//cAMP signaling pathway;ko04750//Inflammatory mediator regulation of TRP channels;ko04924//Renin secretion	K04259;K04259;K04259;K04259;K04259;K04259	GO:0016021//integral component of membrane	GO:0004930//G-protein coupled receptor activity;GO:0004957//prostaglandin E receptor activity	GO:0007186//G-protein coupled receptor signaling pathway;GO:0007189//adenylate cyclase-activating G-protein coupled receptor signaling pathway;GO:0032496//response to lipopolysaccharide;GO:0032570//response to progesterone;GO:0042127//regulation of cell proliferation;GO:0071380//cellular response to prostaglandin E stimulus
MSTRG.7572	23	6	4	33	52	40	1	6	2	2	3	8	0.24	0.09	0.05	0.55	0.5	0.4	0.01	0.07	0.02	0.02	0.04	0.13	0.305	0.0483333	-2.6577	9.68547e-05	0.000912964	--	-	-	-	-	-	-	-	-
MSTRG.29570	143	46	149	205	505	271	29	97	50	45	77	77	2.29	1.07	2.86	5.3	7.49	4.18	0.5	1.84	0.77	0.83	1.58	2	3.865	1.25333	-1.6247	9.69307e-05	0.000912964	--	XP_048810344.1 nicotinamide/nicotinic acid mononucleotide adenylyltransferase 3 isoform X1 [Lagopus muta]	-	-	-	-	-	-	-
ENSGALG00000031274	28	7	27	11	12	27	47	32	43	35	35	40	0.34	0.12	0.39	0.22	0.14	0.32	0.63	0.46	0.5	0.49	0.55	0.78	0.255	0.568333	1.1562	9.77275e-05	0.000919365	SLC4A8	solute carrier family 4 member 8 [Source:NCBI gene;Acc:425441]	-	-	-	-	GO:0005886//plasma membrane;GO:0016020//membrane;GO:0016021//integral component of membrane;GO:0030425//dendrite;GO:0032809//neuronal cell body membrane;GO:0042734//presynaptic membrane;GO:0043005//neuron projection;GO:0098793//presynapse	GO:0005452//inorganic anion exchanger activity;GO:0008509//anion transmembrane transporter activity;GO:0008510//sodium:bicarbonate symporter activity;GO:0015081//sodium ion transmembrane transporter activity;GO:0015106//bicarbonate transmembrane transporter activity;GO:0015108//chloride transmembrane transporter activity	GO:0006820//anion transport;GO:0015701//bicarbonate transport;GO:0035725//sodium ion transmembrane transport;GO:0042391//regulation of membrane potential;GO:0050804//modulation of synaptic transmission;GO:0051453//regulation of intracellular pH;GO:1902476//chloride transmembrane transport;GO:2000302//positive regulation of synaptic vesicle exocytosis
MSTRG.23430	24	7	19	23	50	23	2	12	3	5	0	6	0.79	0.34	0.7	1.29	1.7	0.75	0.07	0.41	0.1	0.15	0	0.31	0.928333	0.173333	-2.4211	9.81221e-05	0.00092234	--	-	-	-	-	-	-	-	-
ENSGALG00000002886	23	10	26	16	51	43	5	6	1	3	14	8	0.65	0.41	0.88	0.73	1.34	1.18	0.15	0.2	0.03	0.1	0.51	0.36	0.865	0.225	-1.9428	9.92661e-05	0.000930862	NKX2-5	NK2 homeobox 5 [Source:NCBI gene;Acc:396073]	-	-	-	-	GO:0005634//nucleus;GO:0005667//transcription factor complex;GO:0005737//cytoplasm;GO:0032991//macromolecular complex;GO:0032993//protein-DNA complex;GO:0090575//RNA polymerase II transcription factor complex	GO:0000976//transcription regulatory region sequence-specific DNA binding;GO:0000978//RNA polymerase II core promoter proximal region sequence-specific DNA binding;GO:0000981//RNA polymerase II transcription factor activity, sequence-specific DNA binding;GO:0001216//bacterial-type RNA polymerase transcriptional activator activity, sequence-specific DNA binding;GO:0001228//transcriptional activato…	GO:0000122//negative regulation of transcription from RNA polymerase II promoter;GO:0001570//vasculogenesis;GO:0001947//heart looping;GO:0003007//heart morphogenesis;GO:0003148//outflow tract septum morphogenesis;GO:0003151//outflow tract morphogenesis;GO:0003161//cardiac conduction system development;GO:0003162//atrioventricular node development;GO:0003166//bundle of His development;GO:0003168//…
ENSGALG00000028357	81	27	69	123	211	137	12	34	24	33	41	44	0.81	0.39	0.82	1.99	1.96	1.33	0.13	0.4	0.23	0.38	0.53	0.71	1.21667	0.396667	-1.6169	0.000100289	0.000939042	MRC1	macrophage mannose receptor 1-like [Source:NCBI gene;Acc:428421]	Human Diseases;Cellular Processes	Infectious disease: bacterial;Transport and catabolism	ko05152//Tuberculosis;ko04145//Phagosome	K06560;K06560	-	-	-
MSTRG.29450	90	31	62	71	154	88	3	35	14	13	29	32	0.98	0.48	0.81	1.25	1.56	0.93	0.04	0.45	0.14	0.17	0.41	0.56	1.00167	0.295	-1.7636	0.000100959	0.000943732	--	-	-	-	-	-	-	-	-
ENSGALG00000009301	30	10	35	44	100	57	6	12	9	8	17	18	0.93	0.45	1.29	2.21	2.89	1.72	0.2	0.44	0.27	0.28	0.69	0.9	1.58167	0.463333	-1.7713	0.000103022	0.00096255	CHRNA1	cholinergic receptor nicotinic alpha 1 subunit [Source:NCBI gene;Acc:395608]	Environmental Information Processing	Signaling molecules and interaction	ko04080//Neuroactive ligand-receptor interaction	K04803	GO:0005886//plasma membrane;GO:0005892//acetylcholine-gated channel complex;GO:0009986//cell surface;GO:0016020//membrane;GO:0016021//integral component of membrane;GO:0031594//neuromuscular junction;GO:0045211//postsynaptic membrane	GO:0004888//transmembrane signaling receptor activity;GO:0005216//ion channel activity;GO:0005230//extracellular ligand-gated ion channel activity;GO:0015464//acetylcholine receptor activity;GO:0022848//acetylcholine-gated cation channel activity;GO:0042166//acetylcholine binding;GO:1904315//transmitter-gated ion channel activity involved in regulation of postsynaptic membrane potential	GO:0003009//skeletal muscle contraction;GO:0006811//ion transport;GO:0007274//neuromuscular synaptic transmission;GO:0007528//neuromuscular junction development;GO:0019228//neuronal action potential;GO:0034220//ion transmembrane transport;GO:0042391//regulation of membrane potential;GO:0046716//muscle cell cellular homeostasis;GO:0048630//skeletal muscle tissue growth;GO:0050881//musculoskeletal …
MSTRG.19288	26	14	25	21	42	35	6	13	5	14	5	13	0.34	0.27	0.39	0.45	0.51	0.45	0.09	0.2	0.06	0.21	0.09	0.28	0.401667	0.155	-1.3737	0.000103065	0.00096255	--	XP_046771026.1 secretogranin-1 isoform X1 [Gallus gallus]	-	-	-	-	-	-	-
MSTRG.19280	17	6	10	20	55	29	4	9	1	6	2	4	0.29	0.15	0.21	0.56	0.89	0.49	0.08	0.18	0.02	0.12	0.05	0.11	0.431667	0.0933333	-2.2095	0.000103511	0.000965664	--	-	-	-	-	-	-	-	-
MSTRG.25015	6	0	5	5	13	6	0	0	0	0	0	0	0.2	0	0.2	0.27	0.4	0.19	0	0	0	0	0	0	0.21	0.001	-7.7142	0.000104793	0.000976466	--	-	-	-	-	-	-	-	-
MSTRG.30335	6	0	12	21	66	24	0	0	0	3	1	2	0.13	0	0.33	0.81	1.47	0.56	0	0	0	0.08	0.03	0.08	0.55	0.0316667	-4.1184	0.000105675	0.000982735	--	XP_040509516.1 uncharacterized protein LOC101748894 isoform X2 [Gallus gallus]	-	-	-	-	-	-	-
MSTRG.29365	116	12	173	27	81	23	5	13	10	7	15	24	1.1	0.17	1.95	0.41	0.72	0.21	0.05	0.14	0.09	0.08	0.18	0.37	0.76	0.151667	-2.3251	0.000107073	0.000994953	--	KAJ7409613.1 hypothetical protein BTVI_56043 [Pitangus sulphuratus]	-	-	-	-	-	-	-
MSTRG.21628	4	2	5	1	5	5	10	11	21	10	12	7	0.21	0.15	0.27	0.09	0.24	0.25	0.53	0.64	0.96	0.53	0.74	0.52	0.201667	0.653333	1.6958	0.000107674	0.000998958	POL	CAA42505.1 pol, partial [Gallus gallus]	-	-	-	-	-	-	-
MSTRG.18956	46	8	59	61	142	84	7	31	8	18	20	9	0.7	0.18	1.07	1.5	2	1.24	0.12	0.55	0.12	0.31	0.39	0.22	1.115	0.285	-1.968	0.000107863	0.00100015	--	-	-	-	-	-	-	-	-
MSTRG.11210	8	37	13	20	12	31	0	8	0	0	0	0	0.13	0.84	0.24	0.5	0.17	0.47	0	0.15	0	0	0	0	0.391667	0.025	-3.9696	0.000107887	0.00100015	--	-	-	-	-	-	-	-	-
ENSGALG00000034111	62	24	86	99	254	148	25	48	28	25	43	36	2.19	1.23	3.61	5.65	8.34	5.07	0.96	1.98	0.95	1.01	1.97	2.04	4.34833	1.485	-1.55	0.000108948	0.00100839	FOXF1	forkhead box F1 [Source:NCBI gene;Acc:395624]	-	-	-	-	GO:0005634//nucleus	GO:0000976//transcription regulatory region sequence-specific DNA binding;GO:0000977//RNA polymerase II regulatory region sequence-specific DNA binding;GO:0000978//RNA polymerase II core promoter proximal region sequence-specific DNA binding;GO:0001228//transcriptional activator activity, RNA polymerase II transcription regulatory region sequence-specific binding;GO:0003677//DNA binding;GO:000370…	GO:0000122//negative regulation of transcription from RNA polymerase II promoter;GO:0001568//blood vessel development;GO:0001570//vasculogenesis;GO:0001756//somitogenesis;GO:0001763//morphogenesis of a branching structure;GO:0002053//positive regulation of mesenchymal cell proliferation;GO:0003197//endocardial cushion development;GO:0003214//cardiac left ventricle morphogenesis;GO:0006355//regula…
ENSGALG00000052892	20	17	10	35	54	62	103	38	114	95	72	59	0.57	0.7	0.34	1.61	1.42	1.71	3.19	1.26	3.1	3.09	2.65	2.69	1.05833	2.66333	1.3314	0.000109492	0.0010116	Prox2	XP_015143172.1 prospero homeobox protein 2 [Gallus gallus]	-	-	-	-	GO:0005634//nucleus	GO:0000978//RNA polymerase II core promoter proximal region sequence-specific DNA binding;GO:0000981//RNA polymerase II transcription factor activity, sequence-specific DNA binding	GO:0006355//regulation of transcription, DNA-templated;GO:0006357//regulation of transcription from RNA polymerase II promoter
MSTRG.2787	70	13	79	61	119	74	13	33	20	16	20	30	1.11	0.3	1.49	1.56	1.75	1.14	0.22	0.61	0.3	0.29	0.41	0.76	1.225	0.431667	-1.5048	0.00010951	0.0010116	--	-	-	-	-	-	-	-	-
ENSGALG00000038936	31	9	21	4	5	9	1	0	3	2	3	1	0.64	0.27	0.52	0.13	0.1	0.18	0.02	0	0.06	0.05	0.08	0.03	0.306667	0.04	-2.9386	0.000109771	0.00101362	TMEM182	transmembrane protein 182 [Source:NCBI gene;Acc:418721]	-	-	-	-	GO:0016021//integral component of membrane	-	GO:0014906//myotube cell development involved in skeletal muscle regeneration;GO:0014908//myotube differentiation involved in skeletal muscle regeneration;GO:0045662//negative regulation of myoblast differentiation;GO:1901740//negative regulation of myoblast fusion
MSTRG.11157	5	3	3	12	31	13	0	0	0	1	1	2	0.09	0.08	0.07	0.3	0.49	0.22	0	0	0	0.02	0.02	0.06	0.208333	0.0166667	-3.6439	0.000110416	0.00101877	--	-	-	-	-	-	-	-	-
ENSGALG00000040021	10	6	14	13	25	30	1	4	6	0	4	5	0.2	0.17	0.33	0.41	0.46	0.57	0.02	0.09	0.11	0	0.1	0.16	0.356667	0.08	-2.1565	0.000113119	0.00103923	HOXA11	homeobox A11 [Source:NCBI gene;Acc:395327]	Human Diseases	Cancer: overview	ko05202//Transcriptional misregulation in cancer	K21951	GO:0005634//nucleus;GO:0005654//nucleoplasm;GO:0005667//transcription factor complex;GO:0032991//macromolecular complex;GO:0032993//protein-DNA complex	GO:0000978//RNA polymerase II core promoter proximal region sequence-specific DNA binding;GO:0000981//RNA polymerase II transcription factor activity, sequence-specific DNA binding;GO:0003677//DNA binding;GO:1990837//sequence-specific double-stranded DNA binding	GO:0001501//skeletal system development;GO:0001656//metanephros development;GO:0001658//branching involved in ureteric bud morphogenesis;GO:0001759//organ induction;GO:0006355//regulation of transcription, DNA-templated;GO:0006357//regulation of transcription from RNA polymerase II promoter;GO:0007283//spermatogenesis;GO:0007338//single fertilization;GO:0007501//mesodermal cell fate specification…
ENSGALG00000049520	4	1	0	0	4	4	15	10	10	5	10	9	0.1	0.04	0	0	0.09	0.1	0.41	0.3	0.24	0.14	0.33	0.37	0.055	0.298333	2.4394	0.000113769	0.00104439	pol	XP_031756329.1 uncharacterized protein LOC101735039 [Xenopus tropicalis]	-	-	-	-	-	GO:0004190//aspartic-type endopeptidase activity;GO:0016787//hydrolase activity	GO:0006508//proteolysis
MSTRG.22059	58	5	101	109	287	163	3	39	6	14	16	26	0.76	0.12	1.77	2.52	3.96	2.22	0.07	1.04	0.12	0.31	0.46	0.95	1.89167	0.491667	-1.9439	0.000114604	0.00105082	--	POI24597.1 hypothetical protein CIB84_011654 [Bambusicola thoracicus]	-	-	-	-	-	-	-
MSTRG.22502	8	10	8	39	87	56	2	10	4	6	7	5	0.15	0.27	0.18	1.18	1.52	1.02	0.04	0.22	0.07	0.13	0.17	0.15	0.72	0.13	-2.4695	0.000115751	0.00105927	--	-	-	-	-	-	-	-	-
MSTRG.47	23	2	34	57	101	47	0	17	2	4	2	5	1.7	0.31	2.45	6.94	8.24	4.04	0	1.55	0.16	0.41	0.27	0.77	3.94667	0.526667	-2.9057	0.000116774	0.00106697	--	XP_040535065.1 uncharacterized protein LOC121111492 [Gallus gallus]	-	-	-	-	-	-	-
ENSGALG00000005004	351	156	373	413	817	645	145	224	218	202	238	221	8.46	5.47	10.7	16.1	18.32	15.08	3.81	6.31	5.04	5.58	7.45	8.56	12.355	6.125	-1.0123	0.000117407	0.00107234	SAMD8	sterile alpha motif domain containing 8 [Source:NCBI gene;Acc:428946]	-	-	-	-	GO:0005783//endoplasmic reticulum;GO:0005829//cytosol;GO:0030176//integral component of endoplasmic reticulum membrane	GO:0005515//protein binding	GO:0046513//ceramide biosynthetic process;GO:2000303//regulation of ceramide biosynthetic process
MSTRG.5681	106	0	80	0	6	0	1463	986	1405	1167	739	510	0.52	0	0.46	0	0.03	0	7.81	5.64	6.59	6.54	4.69	4.01	0.168333	5.88	5.1264	0.000117709	0.00107426	gag	XP_040505827.1 uncharacterized protein LOC121107139 [Gallus gallus]	-	-	-	-	-	-	-
MSTRG.28313	28	9	20	37	90	67	3	14	6	6	14	12	0.49	0.19	0.39	0.96	1.27	1.09	0.04	0.26	0.07	0.12	0.33	0.35	0.731667	0.195	-1.9077	0.000118246	0.00107791	--	-	-	-	-	-	-	-	-
MSTRG.9274	12	6	8	20	37	32	2	8	1	1	1	5	0.15	0.11	0.12	0.4	0.43	0.39	0.03	0.12	0.01	0.01	0.02	0.1	0.266667	0.0483333	-2.4639	0.000120405	0.00109632	--	XP_048817886.1 ankyrin repeat and SAM domain-containing protein 3 isoform X1 [Lagopus muta]	-	-	-	-	-	-	-
MSTRG.8588	26	7	19	27	69	48	4	9	8	2	5	14	0.66	0.28	0.59	1	1.45	1.01	0.12	0.23	0.19	0.08	0.13	0.51	0.831667	0.21	-1.9856	0.000121189	0.00110218	--	-	-	-	-	-	-	-	-
ENSGALG00000044506	17	9	43	36	110	78	0	9	2	15	5	11	0.72	0.55	2.19	2.51	4.36	3.23	0	0.45	0.09	0.72	0.27	0.73	2.26	0.376667	-2.585	0.000122415	0.00111204	--	XP_003643322.3 zinc finger protein 501-like [Gallus gallus]	Human Diseases	Infectious disease: viral	ko05168//Herpes simplex virus 1 infection	K09228	-	GO:0000978//RNA polymerase II core promoter proximal region sequence-specific DNA binding;GO:0000981//RNA polymerase II transcription factor activity, sequence-specific DNA binding	GO:0006357//regulation of transcription from RNA polymerase II promoter
MSTRG.22198	84	39	42	77	127	112	2	31	8	24	30	25	1.02	0.69	0.61	1.51	1.43	1.32	0.03	0.44	0.09	0.33	0.47	0.49	1.09667	0.308333	-1.8306	0.000124748	0.00113061	--	-	-	-	-	-	-	-	-
ENSGALG00000042177	10	10	8	5	7	12	14	19	20	28	22	17	0.39	0.57	0.37	0.32	0.26	0.46	0.6	0.87	0.75	1.26	1.13	1.08	0.395	0.948333	1.2635	0.000125947	0.0011406	GPR182	G protein-coupled receptor 182 [Source:NCBI gene;Acc:100858910]	-	-	-	-	GO:0016021//integral component of membrane	GO:0004930//G-protein coupled receptor activity	GO:0007186//G-protein coupled receptor signaling pathway
MSTRG.23374	5	1	9	9	29	10	0	1	2	0	0	1	0.27	0.08	0.59	0.8	1.48	0.53	0	0.06	0.11	0	0	0.09	0.625	0.0433333	-3.8503	0.000126554	0.00114469	--	-	-	-	-	-	-	-	-
MSTRG.21630	37	21	10	4	11	9	51	46	53	46	29	36	2.31	1.92	0.78	0.43	0.62	0.56	3.48	3.43	3.18	3.31	2.34	3.66	1.10333	3.23333	1.5512	0.000127636	0.00115279	gag	XP_040523492.2 endogenous retrovirus group K member 10 Gag polyprotein-like isoform X2 [Gallus gallus]	-	-	-	-	-	-	-
MSTRG.12156	29	44	23	2	5	8	1	0	0	2	2	4	1.56	3.45	1.48	0.17	0.25	0.42	0.06	0	0	0.12	0.14	0.35	1.22167	0.111667	-3.4516	0.000127969	0.00115491	--	XP_021244117.1 uncharacterized protein LOC110394532 [Numida meleagris]	-	-	-	-	-	-	-
MSTRG.24597	64	21	31	88	168	65	2	25	2	14	7	23	0.68	0.33	0.39	1.52	1.67	0.67	0.02	0.31	0.02	0.17	0.1	0.39	0.876667	0.168333	-2.3807	0.000128314	0.00115714	--	-	-	-	-	-	-	-	-
MSTRG.29470	98	18	99	164	329	186	22	48	27	38	50	49	0.76	0.23	0.91	2.07	2.36	1.39	0.19	0.42	0.2	0.35	0.5	0.61	1.28667	0.378333	-1.7659	0.000131667	0.00118194	--	OPJ79307.1 hypothetical protein AV530_005184 [Patagioenas fasciata monilis]	-	-	-	-	-	-	-
MSTRG.8723	38	35	24	14	24	39	54	42	54	77	80	41	0.36	0.48	0.27	0.21	0.21	0.35	0.56	0.47	0.49	0.84	0.99	0.63	0.313333	0.663333	1.082	0.000132148	0.0011858	--	XP_015732740.1 uncharacterized protein LOC107320921 isoform X2 [Coturnix japonica]	-	-	-	-	-	-	-
ENSGALG00000005217	289	178	219	365	674	604	141	223	142	171	196	174	4.25	3.8	3.83	8.68	9.22	8.62	2.26	3.84	2	2.88	3.74	4.11	6.4	3.13833	-1.0281	0.000132198	0.0011858	MOGAT1	monoacylglycerol O-acyltransferase 1 [Source:NCBI gene;Acc:424811]	Metabolism;Metabolism	Global and overview maps;Lipid metabolism	ko01100//Metabolic pathways;ko00561//Glycerolipid metabolism	K14458;K14458	GO:0005783//endoplasmic reticulum;GO:0016020//membrane	GO:0003846//2-acylglycerol O-acyltransferase activity;GO:0004144//diacylglycerol O-acyltransferase activity;GO:0016747//transferase activity, transferring acyl groups other than amino-acyl groups	GO:0006651//diacylglycerol biosynthetic process
MSTRG.11854	312	100	338	465	912	570	64	188	89	134	175	185	2.01	0.94	2.59	4.84	5.46	3.56	0.45	1.42	0.55	0.99	1.46	1.91	3.23333	1.13	-1.5167	0.000132627	0.00118853	--	XP_021242067.1 uncharacterized protein LOC110393494 [Numida meleagris]	-	-	-	-	-	-	-
MSTRG.2530	3	1	3	10	24	17	0	0	2	0	0	0	0.2	0.1	0.24	1.08	1.48	1.1	0	0	0.13	0	0	0	0.7	0.0216667	-5.0138	0.000134149	0.00119918	--	-	-	-	-	-	-	-	-
MSTRG.29597	35	18	22	69	96	55	4	23	11	11	14	16	0.99	0.81	0.69	3.16	2.57	1.57	0.1	0.78	0.27	0.36	0.56	0.61	1.63167	0.446667	-1.8691	0.000134963	0.00120528	--	-	-	-	-	-	-	-	-
ENSGALG00000053198	36	27	20	5	10	12	63	72	61	51	51	23	1.39	1.51	0.91	0.31	0.36	0.45	2.66	3.25	2.25	2.26	2.56	1.43	0.821667	2.40167	1.5474	0.000135998	0.00121387	filip1l	filamin A interacting protein 1 like [Source:NCBI gene;Acc:769163]	-	-	-	-	-	-	-
MSTRG.2656	36	1	41	16	39	13	1	2	0	2	8	3	0.33	0.01	0.42	0.22	0.31	0.11	0.01	0.03	0	0.03	0.09	0.05	0.233333	0.035	-2.737	0.000136069	0.00121404	--	POI30389.1 hypothetical protein CIB84_005861 [Bambusicola thoracicus]	-	-	-	-	-	-	-
ENSGALG00000003925	24	18	24	64	74	54	7	19	10	10	13	17	0.35	0.38	0.41	1.5	1	0.76	0.11	0.32	0.15	0.17	0.25	0.4	0.733333	0.233333	-1.6521	0.000139651	0.00124317	MYPN	myopalladin [Source:NCBI gene;Acc:423684]	-	-	-	-	GO:0030018//Z disc;GO:0031674//I band	GO:0008092//cytoskeletal protein binding;GO:0017124//SH3 domain binding;GO:0051371//muscle alpha-actinin binding	GO:0045214//sarcomere organization
MSTRG.18181	5	0	2	29	54	37	0	3	1	1	1	1	0.05	0	0.02	1.44	1.34	0.81	0	0.16	0.01	0.09	0.11	0.02	0.61	0.065	-3.2303	0.000140515	0.00124945	--	-	-	-	-	-	-	-	-
MSTRG.27098	56	25	53	43	96	54	9	32	6	14	23	21	1.97	1.28	2.22	2.45	3.15	1.85	0.35	1.32	0.2	0.57	1.05	1.19	2.15333	0.78	-1.465	0.000140938	0.00125274	--	-	-	-	-	-	-	-	-
MSTRG.26385	29	6	74	40	85	67	2	15	8	4	15	15	0.43	0.13	1.3	0.95	1.16	0.96	0.03	0.26	0.11	0.07	0.29	0.36	0.821667	0.186667	-2.1381	0.000141327	0.00125524	--	-	-	-	-	-	-	-	-
MSTRG.27493	4	1	1	19	47	19	1	0	1	1	1	1	0.04	0.02	0.01	0.33	0.47	0.2	0.01	0	0.01	0.01	0.01	0.02	0.178333	0.01	-4.1565	0.000142117	0.00126131	--	-	-	-	-	-	-	-	-
ENSGALG00000045907	6	4	5	13	18	21	30	27	33	32	20	16	0.27	0.25	0.26	0.9	0.72	0.88	1.42	1.36	1.37	1.55	1.13	1.12	0.546667	1.325	1.2773	0.000142856	0.00126639	--	XP_014812225.1 PREDICTED: uncharacterized protein LOC106896623 [Calidris pugnax]	-	-	-	-	-	GO:0003676//nucleic acid binding	GO:0015074//DNA integration
ENSGALG00000000616	43	22	52	24	72	79	65	63	118	171	73	72	1.35	1.01	1.95	1.22	2.11	2.41	2.23	2.32	3.56	6.17	2.99	3.64	1.675	3.485	1.057	0.000142905	0.00126639	ELF3	E74 like ETS transcription factor 3 [Source:NCBI gene;Acc:421177]	-	-	-	-	GO:0005634//nucleus;GO:0005654//nucleoplasm;GO:0005794//Golgi apparatus;GO:0005829//cytosol	GO:0000978//RNA polymerase II core promoter proximal region sequence-specific DNA binding;GO:0001228//transcriptional activator activity, RNA polymerase II transcription regulatory region sequence-specific binding;GO:0003677//DNA binding;GO:0003700//transcription factor activity, sequence-specific DNA binding;GO:0043565//sequence-specific DNA binding;GO:1990837//sequence-specific double-stranded …	GO:0006355//regulation of transcription, DNA-templated;GO:0006366//transcription from RNA polymerase II promoter;GO:0006954//inflammatory response;GO:0009653//anatomical structure morphogenesis;GO:0030198//extracellular matrix organization;GO:0030855//epithelial cell differentiation;GO:0045892//negative regulation of transcription, DNA-templated;GO:0045944//positive regulation of transcription fr…
ENSGALG00000022696	120	43	95	16	26	51	155	111	217	184	140	92	6.35	3.31	5.99	1.37	1.28	2.62	8.96	6.88	11.02	11.18	9.63	7.83	3.48667	9.25	1.4076	0.000143615	0.0012722	KCNE3	potassium voltage-gated channel subfamily E regulatory subunit 3 [Source:NCBI gene;Acc:428105]	Organismal Systems	Digestive system	ko04974//Protein digestion and absorption	K04897	GO:0005737//cytoplasm;GO:0005886//plasma membrane;GO:0008076//voltage-gated potassium channel complex;GO:0016020//membrane;GO:0030425//dendrite;GO:0031982//vesicle;GO:0032809//neuronal cell body membrane;GO:0043204//perikaryon;GO:0045121//membrane raft;GO:1990794//basolateral part of cell	GO:0005249//voltage-gated potassium channel activity;GO:0015459//potassium channel regulator activity	GO:0006811//ion transport;GO:0006813//potassium ion transport;GO:0006814//sodium ion transport;GO:0030644//cellular chloride ion homeostasis;GO:0071805//potassium ion transmembrane transport;GO:0086091//regulation of heart rate by cardiac conduction;GO:1902260//negative regulation of delayed rectifier potassium channel activity;GO:1903765//negative regulation of potassium ion export across plasma…
ENSGALG00000009884	104	28	85	183	335	175	20	65	30	44	46	50	1.71	0.69	1.6	4.65	5.08	2.83	0.39	1.21	0.43	0.84	0.97	1.34	2.76	0.863333	-1.6767	0.000144263	0.00127698	SYT14	synaptotagmin 14 [Source:NCBI gene;Acc:428566]	-	-	-	-	-	-	-
ENSGALG00000012298	51	17	41	63	136	94	25	31	31	28	20	14	1.4	0.67	1.33	2.78	3.46	2.51	0.75	1	0.82	0.88	0.71	0.61	2.025	0.795	-1.3489	0.000144421	0.00127773	SLC39A8	solute carrier family 39 member 8 [Source:NCBI gene;Acc:430411]	Human Diseases;Human Diseases;Cellular Processes	Neurodegenerative disease;Neurodegenerative disease;Cell growth and death	ko05010//Alzheimer disease;ko05012//Parkinson disease;ko04216//Ferroptosis	K14714;K14714;K14714	GO:0005765//lysosomal membrane;GO:0005886//plasma membrane;GO:0005887//integral component of plasma membrane;GO:0016020//membrane;GO:0016021//integral component of membrane;GO:0016323//basolateral plasma membrane;GO:0016324//apical plasma membrane;GO:0031090//organelle membrane	GO:0005381//iron ion transmembrane transporter activity;GO:0005384//manganese ion transmembrane transporter activity;GO:0005385//zinc ion transmembrane transporter activity;GO:0015086//cadmium ion transmembrane transporter activity;GO:0015106//bicarbonate transmembrane transporter activity;GO:0015296//anion:cation symporter activity;GO:0046873//metal ion transmembrane transporter activity;GO:0097…	GO:0006351//transcription, DNA-templated;GO:0006355//regulation of transcription, DNA-templated;GO:0006487//protein N-linked glycosylation;GO:0006525//arginine metabolic process;GO:0006829//zinc II ion transport;GO:0006876//cellular cadmium ion homeostasis;GO:0006882//cellular zinc ion homeostasis;GO:0015698//inorganic anion transport;GO:0015701//bicarbonate transport;GO:0030001//metal ion transp…
MSTRG.23271	17	8	12	12	53	31	0	8	4	4	5	6	0.68	0.46	0.57	0.77	1.97	1.2	0	0.37	0.15	0.18	0.26	0.38	0.941667	0.223333	-2.076	0.000144456	0.00127773	--	-	-	-	-	-	-	-	-
ENSGALG00000007959	6	2	6	2	4	4	16	4	14	25	19	9	0.08	0.04	0.1	0.05	0.05	0.05	0.25	0.07	0.19	0.4	0.35	0.2	0.0616667	0.243333	1.9804	0.000149203	0.00131064	SLC26A3	solute carrier family 26 member 3 [Source:NCBI gene;Acc:417700]	Organismal Systems;Organismal Systems	Digestive system;Digestive system	ko04972//Pancreatic secretion;ko04978//Mineral absorption	K14078;K14078	GO:0005887//integral component of plasma membrane;GO:0016020//membrane;GO:0016021//integral component of membrane;GO:0097225//sperm midpiece	GO:0008271//secondary active sulfate transmembrane transporter activity;GO:0015106//bicarbonate transmembrane transporter activity;GO:0015108//chloride transmembrane transporter activity;GO:0015116//sulfate transmembrane transporter activity;GO:0015301//anion:anion antiporter activity	GO:0006821//chloride transport;GO:0008272//sulfate transport;GO:0015701//bicarbonate transport;GO:0048240//sperm capacitation;GO:0051454//intracellular pH elevation;GO:0055085//transmembrane transport;GO:0060081//membrane hyperpolarization;GO:0071320//cellular response to cAMP
MSTRG.8183	102	25	84	241	473	261	28	77	21	27	47	59	2.13	0.76	2.09	8.14	9.19	5.29	0.64	1.88	0.42	0.65	1.28	1.98	4.6	1.14167	-2.0105	0.000149993	0.00131632	--	-	-	-	-	-	-	-	-
ENSGALG00000054278	4	0	3	0	0	2	6	10	11	7	7	9	0.08	0	0.07	0	0	0.03	0.13	0.25	0.24	0.18	0.19	0.31	0.03	0.216667	2.8524	0.000150706	0.00132208	AI2	PKU41653.1 rna-directed dna polymerase from mobile element jockey-like [Limosa lapponica baueri]	-	-	-	-	-	-	-
ENSGALG00000047495	5	1	2	0	0	1	7	5	25	6	18	6	0.29	0.08	0.14	0	0	0.06	0.44	0.34	1.39	0.4	1.35	0.56	0.095	0.746667	2.9745	0.000152168	0.00133241	LRRC10	leucine rich repeat containing 10 [Source:HGNC Symbol;Acc:HGNC:20264]	-	-	-	-	GO:0005634//nucleus;GO:0005739//mitochondrion;GO:0005856//cytoskeleton;GO:0030016//myofibril;GO:0030017//sarcomere	GO:0003779//actin binding;GO:0005515//protein binding;GO:0051393//alpha-actinin binding	GO:0055013//cardiac muscle cell development
MSTRG.29178	32	25	26	14	43	34	12	5	12	9	21	6	0.31	0.34	0.27	0.22	0.4	0.32	0.13	0.05	0.12	0.09	0.23	0.08	0.31	0.116667	-1.4099	0.000152802	0.00133616	--	-	-	-	-	-	-	-	-
MSTRG.19047	87	48	85	212	417	330	24	68	34	49	59	73	0.86	0.66	0.96	3.31	3.78	3.12	0.25	0.83	0.34	0.53	0.75	1.16	2.115	0.643333	-1.717	0.000152937	0.00133616	--	-	-	-	-	-	-	-	-
ENSGALG00000049208	74	7	89	42	64	95	16	24	15	23	22	15	2.2	0.3	3.15	2.01	1.79	2.75	0.51	0.85	0.44	0.78	0.85	0.7	2.03333	0.688333	-1.5627	0.000153004	0.00133616	MR1	XP_015150524.2 class I histocompatibility antigen, F10 alpha chain isoform X1 [Gallus gallus]	Human Diseases;Human Diseases;Cellular Processes;Human Diseases;Cellular Processes;Human Diseases;Human Diseases;Human Diseases;Human Diseases;Human Diseases;Environmental Information Processing;Cellular Processes;Human Diseases;Human Diseases;Human Diseases;Organismal Systems;Human Diseases;Human Diseases	Infectious disease: viral;Infectious disease: viral;Transport and catabolism;Infectious disease: viral;Transport and catabolism;Infectious disease: viral;Infectious disease: viral;Infectious disease: viral;Cancer: overview;Infectious disease: viral;Signaling molecules and interaction;Cell growth and death;Cardiovascular disease;Immune disease;Immune disease;Immune system;Endocrine and metabolic d…	ko05165//Human papillomavirus infection;ko05169//Epstein-Barr virus infection;ko04144//Endocytosis;ko05168//Herpes simplex virus 1 infection;ko04145//Phagosome;ko05163//Human cytomegalovirus infection;ko05166//Human T-cell leukemia virus 1 infection;ko05170//Human immunodeficiency virus 1 infection;ko05203//Viral carcinogenesis;ko05167//Kaposi sarcoma-associated herpesvirus infection;ko04514//Cel…	K06751;K06751;K06751;K06751;K06751;K06751;K06751;K06751;K06751;K06751;K06751;K06751;K06751;K06751;K06751;K06751;K06751;K06751	GO:0005615//extracellular space;GO:0009897//external side of plasma membrane;GO:0016020//membrane;GO:0016021//integral component of membrane	-	-
MSTRG.12643	7	4	12	26	29	31	1	7	2	5	3	1	0.37	0.31	0.76	2.23	1.43	1.6	0.06	0.43	0.1	0.3	0.21	0.09	1.11667	0.198333	-2.4932	0.000153049	0.00133616	--	XP_021243487.1 uncharacterized protein LOC110394125 isoform X4 [Numida meleagris]	-	-	-	-	-	-	-
ENSGALG00000044569	21	6	33	18	42	51	10	9	13	7	4	9	1.38	0.58	2.59	1.92	2.55	3.27	0.71	0.71	0.79	0.54	0.35	0.95	2.04833	0.675	-1.6015	0.000155117	0.0013507	CLEC2D	uncharacterized LOC101747901 [Source:NCBI gene;Acc:101747901]	-	-	-	-	-	-	-
MSTRG.15040	4	2	3	12	21	15	0	0	1	1	1	1	0.11	0.08	0.1	0.53	0.54	0.4	0	0	0.03	0.03	0.04	0.04	0.293333	0.0233333	-3.6521	0.00015558	0.00135396	--	XP_041569250.1 uncharacterized protein LOC116807594 [Taeniopygia guttata]	-	-	-	-	-	-	-
MSTRG.29140	83	19	70	171	325	178	11	60	21	25	21	46	1.38	0.42	1.24	3.55	4.8	2.57	0.2	1.14	0.24	0.74	0.76	1.03	2.32667	0.685	-1.7641	0.000155903	0.00135554	--	-	-	-	-	-	-	-	-
ENSGALG00000037856	428	126	314	416	907	634	65	187	91	176	142	237	4.36	1.89	3.84	6.72	8.72	6.12	0.75	2.12	0.92	2.09	1.76	3.77	5.275	1.90167	-1.4719	0.000159715	0.00138306	CHL1	cell adhesion molecule L1 like [Source:NCBI gene;Acc:416102]	-	-	-	-	GO:0005886//plasma membrane;GO:0030425//dendrite;GO:0045177//apical part of cell	GO:0002020//protease binding;GO:0005515//protein binding	GO:0001764//neuron migration;GO:0007155//cell adhesion;GO:0007411//axon guidance;GO:0008344//adult locomotory behavior;GO:0031175//neuron projection development;GO:0035640//exploration behavior;GO:0043524//negative regulation of neuron apoptotic process;GO:0050890//cognition
MSTRG.12490	68	81	45	30	51	41	20	18	19	30	23	19	0.66	1.14	0.52	0.47	0.46	0.38	0.21	0.2	0.18	0.33	0.29	0.29	0.605	0.25	-1.275	0.000159813	0.0013834	--	-	-	-	-	-	-	-	-
ENSGALG00000015198	23	13	16	25	65	37	7	10	9	7	11	13	0.5	0.41	0.41	0.87	1.31	0.78	0.17	0.25	0.19	0.17	0.31	0.45	0.713333	0.256667	-1.4747	0.000160366	0.00138767	NOL4	nucleolar protein 4 like [Source:NCBI gene;Acc:769466]	-	-	-	-	GO:0005730//nucleolus	-	-
ENSGALG00000012297	51	15	48	68	143	97	8	27	11	9	20	30	0.64	0.27	0.71	1.37	1.67	1.18	0.11	0.4	0.13	0.13	0.32	0.61	0.973333	0.283333	-1.7804	0.000160791	0.00138982	GRM1	glutamate metabotropic receptor 1 [Source:NCBI gene;Acc:421614]	Human Diseases;Environmental Information Processing;Environmental Information Processing;Environmental Information Processing;Human Diseases;Organismal Systems;Environmental Information Processing;Organismal Systems;Organismal Systems;Cellular Processes;Organismal Systems;Organismal Systems;Organismal Systems	Neurodegenerative disease;Signaling molecules and interaction;Signal transduction;Signal transduction;Neurodegenerative disease;Nervous system;Signal transduction;Endocrine system;Nervous system;Cellular community - eukaryotes;Nervous system;Nervous system;Sensory system	ko05022//Pathways of neurodegeneration - multiple diseases;ko04080//Neuroactive ligand-receptor interaction;ko04020//Calcium signaling pathway;ko04072//Phospholipase D signaling pathway;ko05017//Spinocerebellar ataxia;ko04723//Retrograde endocannabinoid signaling;ko04068//FoxO signaling pathway;ko04915//Estrogen signaling pathway;ko04724//Glutamatergic synapse;ko04540//Gap junction;ko04730//Long-…	K04603;K04603;K04603;K04603;K04603;K04603;K04603;K04603;K04603;K04603;K04603;K04603;K04603	GO:0005634//nucleus;GO:0005887//integral component of plasma membrane;GO:0014069//postsynaptic density;GO:0016021//integral component of membrane;GO:0030425//dendrite;GO:0038037//G-protein coupled receptor dimeric complex;GO:0038038//G-protein coupled receptor homodimeric complex;GO:0043005//neuron projection	GO:0004930//G-protein coupled receptor activity;GO:0008066//glutamate receptor activity;GO:0099583//neurotransmitter receptor activity involved in regulation of postsynaptic cytosolic calcium levels	GO:0007186//G-protein coupled receptor signaling pathway;GO:0007216//G-protein coupled glutamate receptor signaling pathway;GO:0007626//locomotory behavior;GO:0019233//sensory perception of pain;GO:0043410//positive regulation of MAPK cascade;GO:0051482//positive regulation of cytosolic calcium ion concentration involved in phospholipase C-activating G-protein coupled signaling pathway;GO:0051930…
ENSGALG00000012100	580	162	460	645	1368	715	98	359	154	181	216	282	11.04	4.48	10.42	19.86	24.23	13.2	2.04	7.99	2.81	3.95	5.34	8.63	13.8717	5.12667	-1.436	0.000161508	0.00139423	CFAP221	cilia and flagella associated protein 221 [Source:NCBI gene;Acc:424272]	-	-	-	-	GO:0005929//cilium;GO:0036126//sperm flagellum	GO:0005516//calmodulin binding	GO:0003341//cilium movement;GO:0044458//motile cilium assembly;GO:0060271//cilium morphogenesis;GO:0090660//cerebrospinal fluid circulation
MSTRG.31601	10	12	10	6	15	22	33	20	33	32	26	13	0.72	1.16	0.82	0.67	0.97	1.46	2.47	1.62	2.19	2.51	2.34	1.44	0.966667	2.095	1.1159	0.000161538	0.00139423	--	XP_040512173.1 uncharacterized protein LOC101748308 [Gallus gallus]	-	-	-	-	-	-	-
MSTRG.8285	15	10	13	41	80	37	5	15	2	4	9	2	0.44	0.43	0.46	1.95	2.19	1.06	0.16	0.52	0.06	0.14	0.34	0.1	1.08833	0.22	-2.3065	0.000162874	0.00140351	--	-	-	-	-	-	-	-	-
ENSGALG00000043209	32	20	31	59	118	79	20	22	28	16	16	19	0.31	0.27	0.35	0.93	1.05	0.74	0.19	0.23	0.25	0.18	0.19	0.3	0.608333	0.223333	-1.4457	0.000163134	0.00140389	ADGRB2	adhesion G protein-coupled receptor B2 [Source:NCBI gene;Acc:426163]	-	-	-	-	GO:0005886//plasma membrane;GO:0005887//integral component of plasma membrane;GO:0016020//membrane;GO:0016021//integral component of membrane	GO:0004888//transmembrane signaling receptor activity;GO:0004930//G-protein coupled receptor activity	GO:0007166//cell surface receptor signaling pathway;GO:0007186//G-protein coupled receptor signaling pathway;GO:0016525//negative regulation of angiogenesis;GO:0033173//calcineurin-NFAT signaling cascade
MSTRG.21371	0	0	1	20	17	19	57	66	59	62	49	46	0	0	0.05	1.31	0.64	0.75	2.53	3.14	2.29	2.89	2.59	3.01	0.458333	2.74167	2.5806	0.000167887	0.0014378	Trim75	XP_046790033.1 butyrophilin subfamily 2 member A1 isoform X1 [Gallus gallus]	-	-	-	-	-	-	-
MSTRG.2882	46	9	44	94	126	87	4	27	6	8	16	21	1.12	0.32	1.27	3.7	2.85	2.05	0.11	0.77	0.14	0.22	0.51	0.82	1.885	0.428333	-2.1378	0.00016793	0.0014378	--	-	-	-	-	-	-	-	-
ENSGALG00000012089	1935	1146	2149	2299	5838	2961	402	1457	693	885	1172	1306	40.38	34.78	53.4	77.62	113.41	59.97	9.16	35.58	13.87	21.19	31.79	43.82	63.26	25.9017	-1.2882	0.000173409	0.00147878	--	XP_015143406.1 uncharacterized protein C14orf37 homolog isoform X2 [Gallus gallus]	-	-	-	-	-	-	-
MSTRG.22015	10	7	8	15	35	17	0	3	2	4	1	6	0.12	0.12	0.11	0.29	0.39	0.2	0	0.04	0.02	0.05	0.02	0.11	0.205	0.04	-2.3576	0.00017427	0.00148505	--	-	-	-	-	-	-	-	-
ENSGALG00000006809	16	7	17	15	24	23	6	2	8	8	3	6	0.25	0.16	0.31	0.38	0.35	0.35	0.1	0.04	0.12	0.14	0.06	0.15	0.3	0.101667	-1.5611	0.000174728	0.00148842	POU2AF1	POU class 2 associating factor 1 [Source:NCBI gene;Acc:373994]	-	-	-	-	GO:0090575//RNA polymerase II transcription factor complex	GO:0003713//transcription coactivator activity	GO:0045944//positive regulation of transcription from RNA polymerase II promoter
MSTRG.25636	45	18	28	67	134	70	10	16	10	19	18	27	1.03	0.58	0.8	2.78	3.11	1.75	0.26	0.43	0.2	0.51	0.5	1	1.675	0.483333	-1.7931	0.000175055	0.00149066	--	XP_052542924.1 lipoma-preferred partner isoform X2 [Tympanuchus pallidicinctus]	-	-	-	-	-	-	-
MSTRG.25615	28	9	22	33	44	27	4	15	5	7	7	11	0.54	0.3	0.51	1.1	0.89	0.63	0.1	0.41	0.11	0.18	0.23	0.37	0.661667	0.233333	-1.5037	0.000177471	0.00150796	--	-	-	-	-	-	-	-	-
ENSGALG00000005824	7	6	8	5	9	5	0	1	1	1	0	1	0.11	0.14	0.15	0.13	0.13	0.08	0	0.02	0.02	0.02	0	0.03	0.123333	0.015	-3.0395	0.000178248	0.00151292	SUSD2	sushi domain containing 2 [Source:NCBI gene;Acc:416922]	-	-	-	-	GO:0005886//plasma membrane	-	GO:0051782//negative regulation of cell division;GO:1902807//negative regulation of cell cycle G1/S phase transition
ENSGALG00000010639	54	22	39	64	111	82	14	24	13	20	33	26	0.37	0.22	0.31	0.7	0.7	0.54	0.1	0.19	0.08	0.16	0.29	0.28	0.473333	0.183333	-1.3684	0.000178707	0.00151523	EML5	echinoderm microtubule associated protein like 5 [Source:NCBI gene;Acc:423400]	-	-	-	-	-	GO:0005515//protein binding	-
MSTRG.26280	124	36	68	269	717	367	36	100	42	56	57	66	2.31	0.97	1.52	8.33	12.6	6.68	0.74	2.2	0.75	1.2	1.43	1.96	5.40167	1.38	-1.9687	0.000178795	0.00151538	--	POI30669.1 hypothetical protein CIB84_005580 [Bambusicola thoracicus]	-	-	-	-	-	-	-
ENSGALG00000039116	10	26	7	5	1	11	1	2	1	0	0	0	0.86	3.12	0.68	0.63	0.09	0.91	0.11	0.23	0.09	0	0	0	1.04833	0.0716667	-3.8707	0.000180152	0.00152528	ARL2BP	ADP-ribosylation factor-like protein 2-binding protein [Source:NCBI gene;Acc:112533280]	-	-	-	-	-	-	-
ENSGALG00000015010	127	95	103	204	403	233	39	108	43	57	72	88	1.71	1.86	1.64	4.43	5.03	3.03	0.58	1.69	0.55	0.88	1.26	1.9	2.95	1.14333	-1.3675	0.000180158	0.00152528	NSG1	neuron specific gene family member 1 [Source:NCBI gene;Acc:395251]	-	-	-	-	GO:0005764//lysosome;GO:0005768//endosome;GO:0005770//late endosome;GO:0005783//endoplasmic reticulum;GO:0005794//Golgi apparatus;GO:0010008//endosome membrane;GO:0016020//membrane;GO:0016021//integral component of membrane;GO:0016328//lateral plasma membrane;GO:0030425//dendrite;GO:0030659//cytoplasmic vesicle membrane;GO:0031410//cytoplasmic vesicle;GO:0031901//early endosome membrane;GO:003190…	GO:0032051//clathrin light chain binding	GO:0001881//receptor recycling;GO:0006915//apoptotic process;GO:0007212//dopamine receptor signaling pathway;GO:0016197//endosomal transport;GO:0042982//amyloid precursor protein metabolic process;GO:0048268//clathrin coat assembly
MSTRG.19440	46	20	11	11	27	10	2	7	1	7	5	5	0.82	0.52	0.23	0.32	0.45	0.17	0.04	0.15	0.02	0.14	0.12	0.14	0.418333	0.101667	-2.0408	0.000180668	0.0015274	--	-	-	-	-	-	-	-	-
ENSGALG00000014918	29	12	17	39	55	48	8	8	10	11	15	14	0.46	0.27	0.32	0.99	0.8	0.73	0.14	0.15	0.15	0.2	0.31	0.35	0.595	0.216667	-1.4574	0.000180793	0.00152791	RFX6	regulatory factor X6 [Source:NCBI gene;Acc:421737]	Human Diseases	Endocrine and metabolic disease	ko04950//Maturity onset diabetes of the young	K19521	GO:0005634//nucleus	GO:0000976//transcription regulatory region sequence-specific DNA binding;GO:0000977//RNA polymerase II regulatory region sequence-specific DNA binding;GO:0001228//transcriptional activator activity, RNA polymerase II transcription regulatory region sequence-specific binding;GO:0003677//DNA binding;GO:0003700//transcription factor activity, sequence-specific DNA binding	GO:0003309//type B pancreatic cell differentiation;GO:0003310//pancreatic A cell differentiation;GO:0003311//pancreatic D cell differentiation;GO:0006355//regulation of transcription, DNA-templated;GO:0031018//endocrine pancreas development;GO:0035774//positive regulation of insulin secretion involved in cellular response to glucose stimulus;GO:0042593//glucose homeostasis;GO:0045893//positive re…
MSTRG.21159	6	0	11	7	12	13	0	0	0	0	2	0	0.3	0	0.71	0.58	0.59	0.66	0	0	0	0	0.14	0	0.473333	0.0233333	-4.3424	0.000182885	0.00154337	--	-	-	-	-	-	-	-	-
ENSGALG00000041266	329	46	116	524	668	1300	66	52	117	140	124	58	9.58	1.87	3.87	25.53	18.2	35.96	2.02	1.65	3.15	4.8	4.73	2.73	15.835	3.18	-2.316	0.000183333	0.00154604	CNN1	calponin 1 [Source:NCBI gene;Acc:396522]	-	-	-	-	GO:0005856//cytoskeleton;GO:0005884//actin filament	GO:0003779//actin binding;GO:0005515//protein binding;GO:0005516//calmodulin binding;GO:0008093//cytoskeletal adaptor activity;GO:0051015//actin filament binding	GO:0031032//actomyosin structure organization;GO:0051764//actin crosslink formation;GO:1904706//negative regulation of vascular smooth muscle cell proliferation
ENSGALG00000038964	33	20	35	56	76	60	6	23	17	12	20	20	0.46	0.39	0.57	1.24	0.96	0.79	0.09	0.36	0.22	0.18	0.36	0.44	0.735	0.275	-1.4183	0.000183626	0.00154796	Cldn15	claudin 15 [Source:NCBI gene;Acc:424768]	Human Diseases;Cellular Processes;Environmental Information Processing;Human Diseases;Organismal Systems	Infectious disease: bacterial;Cellular community - eukaryotes;Signaling molecules and interaction;Infectious disease: viral;Immune system	ko05130//Pathogenic Escherichia coli infection;ko04530//Tight junction;ko04514//Cell adhesion molecules;ko05160//Hepatitis C;ko04670//Leukocyte transendothelial migration	K06087;K06087;K06087;K06087;K06087	GO:0005923//bicellular tight junction;GO:0016021//integral component of membrane	GO:0005198//structural molecule activity	-
ENSGALG00000044889	146	67	151	382	625	330	40	123	68	55	100	103	2.82	1.88	3.47	11.94	11.24	6.19	0.84	2.78	1.26	1.22	2.51	3.2	6.25667	1.96833	-1.6684	0.000183974	0.00154951	FYB2	chromosome 8 C1orf168 homolog [Source:NCBI gene;Acc:424668]	-	-	-	-	GO:0001772//immunological synapse;GO:0005886//plasma membrane;GO:0045121//membrane raft	GO:0005515//protein binding	GO:0007229//integrin-mediated signaling pathway;GO:0033627//cell adhesion mediated by integrin;GO:0050852//T cell receptor signaling pathway
MSTRG.18427	36	25	21	78	108	67	6	20	10	11	11	27	0.59	0.6	0.41	2.08	1.66	1.07	0.11	0.39	0.16	0.21	0.24	0.72	1.06833	0.305	-1.8085	0.000185075	0.00155627	--	XP_046795062.1 uncharacterized protein LOC107052934 isoform X3 [Gallus gallus]	-	-	-	-	-	-	-
MSTRG.27071	33	31	26	21	40	28	66	22	152	72	56	53	3.1	4.22	2.85	3.23	3.57	2.58	6.83	2.52	13.72	7.76	6.74	8.02	3.25833	7.59833	1.2215	0.000185499	0.00155928	--	XP_040535065.1 uncharacterized protein LOC121111492 [Gallus gallus]	-	-	-	-	-	-	-
MSTRG.9857	29	16	29	79	163	113	12	30	15	23	17	15	0.75	0.6	0.9	3.32	3.94	2.85	0.34	0.91	0.37	0.69	0.57	0.63	2.06	0.585	-1.8161	0.000187275	0.00157252	--	-	-	-	-	-	-	-	-
MSTRG.18985	16	5	22	26	37	34	5	14	5	2	3	5	0.59	0.27	0.97	1.56	1.27	1.22	0.2	0.61	0.18	0.08	0.14	0.3	0.98	0.251667	-1.9613	0.000193333	0.00161417	--	-	-	-	-	-	-	-	-
ENSGALG00000043681	370	166	318	492	935	674	118	250	224	167	224	236	6.55	4.27	6.7	14.09	15.41	11.58	2.28	5.18	3.8	3.39	5.16	6.72	9.76667	4.42167	-1.1433	0.000196676	0.00163628	DAPP1	dual adaptor of phosphotyrosine and 3-phosphoinositides [Source:NCBI gene;Acc:425211]	-	-	-	-	GO:0005886//plasma membrane	GO:0005547//phosphatidylinositol-3,4,5-trisphosphate binding;GO:0043325//phosphatidylinositol-3,4-bisphosphate binding	-
MSTRG.30564	64	10	36	116	259	149	7	31	13	16	22	33	0.37	0.09	0.25	1.07	1.38	0.83	0.04	0.21	0.07	0.1	0.17	0.3	0.665	0.148333	-2.1645	0.000197165	0.00163803	--	-	-	-	-	-	-	-	-
MSTRG.24100	16	6	14	37	68	45	0	8	2	2	9	7	0.17	0.09	0.17	0.62	0.65	0.45	0	0.1	0.02	0.02	0.12	0.12	0.358333	0.0633333	-2.5003	0.000197366	0.00163854	--	-	-	-	-	-	-	-	-
ENSGALG00000039239	18	10	10	9	10	11	24	18	32	21	22	20	0.42	0.34	0.28	0.34	0.22	0.25	0.62	0.5	0.72	0.57	0.67	0.76	0.308333	0.64	1.0536	0.000197789	0.00164111	SERPIND1	serpin peptidase inhibitor, clade D (heparin cofactor), member 1 [Source:NCBI gene;Acc:395877]	Organismal Systems	Immune system	ko04610//Complement and coagulation cascades	K03912	GO:0005615//extracellular space	GO:0004867//serine-type endopeptidase inhibitor activity	GO:0007596//blood coagulation
MSTRG.27607	68	36	35	11	12	25	83	72	108	75	82	53	3.11	2.39	1.9	0.81	0.51	1.11	4.14	3.85	4.73	3.93	4.87	3.89	1.63833	4.235	1.3701	0.000197884	0.00164111	--	-	-	-	-	-	-	-	-
ENSGALG00000035266	65	14	51	47	31	70	12	11	22	17	21	19	1.15	0.34	1.09	1.28	0.57	1.25	0.22	0.24	0.38	0.35	0.46	0.55	0.946667	0.366667	-1.3684	0.000199384	0.00165229	ANOS1	anosmin 1 [Source:NCBI gene;Acc:396395]	-	-	-	-	GO:0005576//extracellular region	GO:0005515//protein binding;GO:0030414//peptidase inhibitor activity	-
ENSGALG00000009723	139	68	123	214	435	248	29	96	67	71	75	88	1.39	1.02	1.48	3.4	3.98	2.38	0.34	1.11	0.66	0.82	1	1.42	2.275	0.891667	-1.3513	0.000199443	0.00165229	FMN1	formin 1 [Source:NCBI gene;Acc:386747]	-	-	-	-	GO:0005634//nucleus;GO:0005737//cytoplasm;GO:0005884//actin filament	GO:0008017//microtubule binding;GO:0017124//SH3 domain binding	GO:0010467//gene expression;GO:0030838//positive regulation of actin filament polymerization;GO:0035136//forelimb morphogenesis;GO:0035137//hindlimb morphogenesis;GO:0045010//actin nucleation;GO:0048705//skeletal system morphogenesis;GO:0051127//positive regulation of actin nucleation;GO:0051894//positive regulation of focal adhesion assembly;GO:0060173//limb development;GO:0072092//ureteric bud …
MSTRG.27948	50	10	29	42	65	32	4	19	5	9	6	16	0.85	0.27	0.52	1.3	1.29	0.62	0.08	0.45	0.1	0.21	0.15	0.54	0.808333	0.255	-1.6645	0.000201508	0.00166763	--	-	-	-	-	-	-	-	-
ENSGALG00000004322	13	4	5	9	46	23	1	1	5	4	3	2	0.19	0.09	0.09	0.22	0.64	0.33	0.02	0.02	0.07	0.07	0.06	0.05	0.26	0.0483333	-2.4274	0.000201866	0.00167001	AHR	aryl hydrocarbon receptor-like [Source:NCBI gene;Acc:100859347]	Human Diseases;Human Diseases;Human Diseases;Organismal Systems	Cancer: overview;Cancer: overview;Endocrine and metabolic disease;Immune system	ko05208//Chemical carcinogenesis - reactive oxygen species;ko05207//Chemical carcinogenesis - receptor activation;ko04934//Cushing syndrome;ko04659//Th17 cell differentiation	K09093;K09093;K09093;K09093	-	GO:0005515//protein binding;GO:0046983//protein dimerization activity	GO:0006355//regulation of transcription, DNA-templated;GO:0006805//xenobiotic metabolic process;GO:0009410//response to xenobiotic stimulus
ENSGALG00000000560	7	9	5	4	13	11	19	12	27	19	27	12	0.11	0.21	0.1	0.11	0.2	0.17	0.34	0.23	0.42	0.36	0.57	0.32	0.15	0.373333	1.3155	0.000202617	0.00167558	PI16	peptidase inhibitor 16 [Source:NCBI gene;Acc:419818]	-	-	-	-	GO:0005576//extracellular region	-	-
ENSGALG00000010909	336	185	224	299	631	442	78	212	160	120	170	195	4.28	3.43	3.4	6.16	7.48	5.46	1.08	3.16	1.95	1.75	2.81	3.99	5.035	2.45667	-1.0353	0.000203195	0.00167688	PRKG2	protein kinase, cGMP-dependent, type II [Source:NCBI gene;Acc:428753]	Organismal Systems;Environmental Information Processing;Organismal Systems;Organismal Systems;Cellular Processes;Organismal Systems;Organismal Systems;Organismal Systems;Organismal Systems;Organismal Systems	Environmental adaptation;Signal transduction;Sensory system;Immune system;Cellular community - eukaryotes;Environmental adaptation;Digestive system;Endocrine system;Nervous system;Endocrine system	ko04714//Thermogenesis;ko04022//cGMP-PKG signaling pathway;ko04740//Olfactory transduction;ko04611//Platelet activation;ko04540//Gap junction;ko04713//Circadian entrainment;ko04970//Salivary secretion;ko04924//Renin secretion;ko04730//Long-term depression;ko04923//Regulation of lipolysis in adipocytes	K19477;K19477;K19477;K19477;K19477;K19477;K19477;K19477;K19477;K19477	-	GO:0004672//protein kinase activity;GO:0004692//cGMP-dependent protein kinase activity;GO:0005524//ATP binding	GO:0006468//protein phosphorylation
MSTRG.21257	0	0	3	3	2	1	15	3	27	11	6	5	0	0.03	0.36	0.45	0.17	0.09	1.43	0.33	2.3	1.13	0.67	0.74	0.183333	1.1	2.585	0.000205295	0.00169006	--	XP_046760740.1 platelet glycoprotein VI isoform X1, partial [Gallus gallus]	-	-	-	-	-	-	-
ENSGALG00000008763	769	352	555	1084	1791	1490	292	523	395	352	430	512	12.47	8.3	10.72	28.44	27.03	23.45	5.17	9.92	6.14	6.55	9.06	13.35	18.4017	8.365	-1.1374	0.000208773	0.00171508	SSX2IP	SSX family member 2 interacting protein [Source:NCBI gene;Acc:424532]	Cellular Processes	Cellular community - eukaryotes	ko04520//Adherens junction	K06085	GO:0031252//cell leading edge;GO:0032991//macromolecular complex;GO:0034451//centriolar satellite;GO:0036064//ciliary basal body	-	GO:0007098//centrosome cycle;GO:0035020//regulation of Rac protein signal transduction;GO:0035735//intraciliary transport involved in cilium morphogenesis;GO:0060271//cilium morphogenesis;GO:2000145//regulation of cell motility
MSTRG.6302	35	1	28	51	133	66	3	14	2	8	5	12	0.41	0.02	0.41	0.93	1.42	0.74	0.03	0.2	0.02	0.11	0.08	0.23	0.655	0.111667	-2.5523	0.000210489	0.00172342	--	POI22541.1 hypothetical protein CIB84_013711 [Bambusicola thoracicus]	-	-	-	-	-	-	-
MSTRG.16251	63	19	71	40	116	93	25	34	40	23	25	28	0.49	0.22	0.66	0.51	0.84	0.71	0.21	0.31	0.3	0.21	0.25	0.35	0.571667	0.271667	-1.0733	0.000212253	0.0017358	--	XP_040508068.1 zonadhesin-like isoform X6 [Gallus gallus]	-	-	-	-	-	-	-
ENSGALG00000036838	16	2	7	25	33	24	2	4	5	2	5	3	0.16	0.03	0.09	0.41	0.31	0.24	0.02	0.05	0.05	0.02	0.07	0.05	0.206667	0.0433333	-2.2538	0.000212515	0.00173673	Pxdn	peroxidasin like [Source:NCBI gene;Acc:419247]	-	-	-	-	-	GO:0004601//peroxidase activity;GO:0005515//protein binding;GO:0020037//heme binding	GO:0006979//response to oxidative stress
ENSGALG00000017485	141	59	74	104	195	141	31	56	36	42	61	71	1.87	1.15	1.17	2.24	2.42	1.82	0.45	0.87	0.46	0.65	1.06	1.51	1.77833	0.833333	-1.0936	0.00021278	0.00173829	TLR1A	toll-like receptor 1 family member A [Source:NCBI gene;Acc:426274]	Human Diseases;Organismal Systems	Infectious disease: bacterial;Immune system	ko05152//Tuberculosis;ko04620//Toll-like receptor signaling pathway	K05398;K05398	GO:0016021//integral component of membrane	GO:0003953//NAD+ nucleosidase activity;GO:0004888//transmembrane signaling receptor activity;GO:0005515//protein binding	GO:0001817//regulation of cytokine production;GO:0002224//toll-like receptor signaling pathway;GO:0002755//MyD88-dependent toll-like receptor signaling pathway;GO:0006955//immune response;GO:0007165//signal transduction;GO:0034166//toll-like receptor 10 signaling pathway;GO:0045087//innate immune response;GO:0050729//positive regulation of inflammatory response
ENSGALG00000049435	59	36	30	15	11	27	91	76	88	71	62	41	2.12	1.89	1.28	0.88	0.37	0.94	3.54	3.18	3.02	2.9	2.88	2.37	1.24667	2.98167	1.258	0.000213396	0.00174212	--	PKU41653.1 rna-directed dna polymerase from mobile element jockey-like [Limosa lapponica baueri]	-	-	-	-	-	-	-
ENSGALG00000037467	104	24	91	174	428	232	12	64	21	37	47	56	3.18	1.07	3.33	8.55	12.24	6.92	0.38	2.3	0.6	1.3	1.85	2.77	5.88167	1.53333	-1.9396	0.000213501	0.00174237	NEU2	neuraminidase 2 [Source:NCBI gene;Acc:107049056]	Metabolism;Metabolism;Metabolism	Global and overview maps;Lipid metabolism;Glycan biosynthesis and metabolism	ko01100//Metabolic pathways;ko00600//Sphingolipid metabolism;ko00511//Other glycan degradation	K12357;K12357;K12357	GO:0005829//cytosol;GO:1902494//catalytic complex	GO:0004308//exo-alpha-sialidase activity;GO:0052794//exo-alpha-(2->3)-sialidase activity;GO:0052796//exo-alpha-(2->8)-sialidase activity	GO:0006516//glycoprotein catabolic process;GO:0006689//ganglioside catabolic process;GO:0009313//oligosaccharide catabolic process;GO:0051692//cellular oligosaccharide catabolic process
MSTRG.25267	6	5	8	23	38	22	1	4	2	3	6	2	0.07	0.09	0.12	0.45	0.43	0.26	0.01	0.06	0.02	0.04	0.1	0.04	0.236667	0.045	-2.3949	0.000213872	0.00174479	--	POI32358.1 hypothetical protein CIB84_003890 [Bambusicola thoracicus]	-	-	-	-	-	-	-
MSTRG.6423	12	10	3	3	1	2	16	22	39	20	15	15	0.7	0.84	0.21	0.28	0.05	0.11	1.01	1.49	2.17	1.33	1.13	1.4	0.365	1.42167	1.9616	0.000214647	0.0017499	CEACAM20	XP_040510210.1 immunoglobulin superfamily member 1 isoform X3 [Gallus gallus]	-	-	-	-	-	-	-
MSTRG.29168	14	2	5	67	106	62	0	6	6	6	3	7	0.22	0.05	0.09	1.69	1.53	0.94	0	0.11	0.09	0.11	0.06	0.18	0.753333	0.0916667	-3.0388	0.000216806	0.00176322	--	-	-	-	-	-	-	-	-
ENSGALG00000006375	8	8	17	5	11	10	18	20	36	24	20	14	0.16	0.23	0.39	0.17	0.21	0.19	0.4	0.47	0.66	0.53	0.5	0.42	0.225	0.496667	1.1424	0.000218667	0.00177601	TM4SF19	transmembrane 4 L six family member 19 [Source:NCBI gene;Acc:424855]	-	-	-	-	GO:0016021//integral component of membrane	-	-
MSTRG.18794	34	8	26	52	110	69	10	15	10	18	13	16	0.57	0.21	0.49	1.46	1.78	1.17	0.17	0.28	0.15	0.33	0.28	0.41	0.946667	0.27	-1.8099	0.00021868	0.00177601	--	OXB56466.1 hypothetical protein ASZ78_009412 [Callipepla squamata]	-	-	-	-	-	-	-
MSTRG.22032	14	5	24	13	40	23	0	4	7	8	5	4	0.13	0.07	0.27	0.2	0.36	0.21	0	0.04	0.06	0.09	0.06	0.06	0.206667	0.0516667	-2	0.000223123	0.00180586	--	-	-	-	-	-	-	-	-
ENSGALG00000015618	65	17	43	127	212	169	18	41	21	21	27	38	1.96	0.74	1.54	6.19	5.94	4.94	0.59	1.44	0.61	0.73	1.06	1.84	3.55167	1.045	-1.765	0.000223595	0.00180906	ATP6AP1L	ATPase H+ transporting accessory protein 1 like [Source:HGNC Symbol;Acc:HGNC:28091]	-	-	-	-	GO:0016020//membrane;GO:0016021//integral component of membrane;GO:0033176//proton-transporting V-type ATPase complex;GO:0033180//proton-transporting V-type ATPase, V1 domain	-	GO:0030641//regulation of cellular pH;GO:1902600//hydrogen ion transmembrane transport
MSTRG.25091	9	5	6	13	36	22	1	4	3	3	3	4	0.16	0.13	0.12	0.37	0.58	0.37	0.02	0.08	0.05	0.06	0.07	0.11	0.288333	0.065	-2.1492	0.000223888	0.0018108	--	-	-	-	-	-	-	-	-
MSTRG.25790	5	0	3	51	129	58	0	4	3	1	1	5	0.2	0	0.14	3.25	4.73	2.22	0	0.18	0.11	0.05	0.05	0.32	1.75667	0.118333	-3.8919	0.000225858	0.00182362	--	-	-	-	-	-	-	-	-
ENSGALG00000048939	13	2	12	55	119	89	1	9	1	6	9	7	0.27	0.06	0.3	1.89	2.34	1.83	0.03	0.22	0.02	0.14	0.25	0.22	1.115	0.146667	-2.9264	0.00022659	0.00182764	Ranbp2	XP_025010426.1 nuclear pore complex protein Nup153-like isoform X1 [Gallus gallus]	Human Diseases;Genetic Information Processing	Neurodegenerative disease;Translation	ko05014//Amyotrophic lateral sclerosis;ko03013//Nucleocytoplasmic transport	K12172;K12172	-	-	GO:0006606//protein import into nucleus;GO:0046907//intracellular transport
MSTRG.29974	59	14	63	123	266	138	23	43	21	34	25	32	1.03	0.37	1.26	3.6	4.5	2.51	0.44	0.86	0.36	0.67	0.55	0.94	2.21167	0.636667	-1.7965	0.000229585	0.00184862	--	-	-	-	-	-	-	-	-
MSTRG.19959	45	21	39	31	64	85	17	29	21	31	13	9	1.27	0.86	1.31	1.41	1.68	2.32	0.52	0.96	0.57	1	0.48	0.41	1.475	0.656667	-1.1675	0.00023112	0.00185844	--	KAF6027711.1 hypothetical protein EB796_013984 [Bugula neritina]	-	-	-	-	-	-	-
ENSGALG00000043861	19	6	16	30	36	23	5	10	3	7	5	7	0.51	0.24	0.51	1.31	0.9	0.6	0.15	0.32	0.08	0.22	0.18	0.3	0.678333	0.208333	-1.7031	0.000231595	0.00186099	IQCM	IQ motif containing M [Source:NCBI gene;Acc:100857543]	-	-	-	-	-	GO:0005515//protein binding	-
ENSGALG00000006016	1016	506	1021	1450	2998	1859	410	760	441	505	641	764	9.45	6.84	11.31	21.82	25.96	16.79	4.16	8.27	3.93	5.39	7.75	11.43	15.3617	6.82167	-1.1711	0.00023268	0.00186779	PASK	PAS domain containing serine/threonine kinase [Source:NCBI gene;Acc:424845]	-	-	-	-	GO:0005634//nucleus;GO:0005737//cytoplasm;GO:0005829//cytosol	GO:0004672//protein kinase activity;GO:0004674//protein serine/threonine kinase activity;GO:0005524//ATP binding;GO:0035091//phosphatidylinositol binding	GO:0006355//regulation of transcription, DNA-templated;GO:0006468//protein phosphorylation;GO:0043576//regulation of respiratory gaseous exchange;GO:0045719//negative regulation of glycogen biosynthetic process;GO:0046777//protein autophosphorylation;GO:0070092//regulation of glucagon secretion;GO:0097009//energy homeostasis
MSTRG.26273	8	6	14	23	59	54	1	12	3	6	4	2	0.1	0.11	0.21	0.47	0.7	0.67	0.01	0.18	0.04	0.09	0.07	0.04	0.376667	0.0716667	-2.3939	0.000233136	0.00187081	--	XP_021258233.1 uncharacterized protein LOC110401433 isoform X1 [Numida meleagris]	-	-	-	-	-	-	-
MSTRG.20898	16	4	16	51	130	55	3	13	5	5	10	9	0.4	0.14	0.49	2.19	2.97	1.34	0.09	0.4	0.12	0.15	0.35	0.37	1.255	0.246667	-2.3471	0.000233371	0.00187206	--	-	-	-	-	-	-	-	-
MSTRG.5208	6	2	3	2	0	3	15	10	12	9	11	5	0.18	0.09	0.11	0.1	0	0.09	0.49	0.35	0.34	0.31	0.43	0.24	0.095	0.36	1.922	0.000235944	0.00188948	--	-	-	-	-	-	-	-	-
MSTRG.8173	171	50	138	239	520	320	25	103	45	64	83	92	0.99	0.42	0.96	2.25	2.81	1.81	0.16	0.7	0.25	0.43	0.63	0.86	1.54	0.505	-1.6086	0.000236334	0.00189196	--	-	-	-	-	-	-	-	-
ENSGALG00000010309	219	92	174	307	690	448	83	152	89	93	137	137	6.14	3.75	5.81	13.93	18.02	12.2	2.54	4.99	2.39	2.99	5	6.18	9.975	4.015	-1.3129	0.000238028	0.00190293	ZC2HC1C	zinc finger C2HC-type containing 1C [Source:NCBI gene;Acc:428890]	-	-	-	-	-	-	-
ENSGALG00000007976	203	83	209	270	597	281	45	151	73	78	102	121	3.7	2.2	4.54	7.96	10.13	4.97	0.9	3.22	1.28	1.63	2.42	3.55	5.58333	2.16667	-1.3656	0.000239277	0.00191162	ALG13	XP_015134150.1 putative bifunctional UDP-N-acetylglucosamine transferase and deubiquitinase ALG13 [Gallus gallus]	Metabolism;Metabolism;Metabolism	Global and overview maps;Glycan biosynthesis and metabolism;Glycan biosynthesis and metabolism	ko01100//Metabolic pathways;ko00510//N-Glycan biosynthesis;ko00513//Various types of N-glycan biosynthesis	K07432;K07432;K07432	-	GO:0004577//N-acetylglucosaminyldiphosphodolichol N-acetylglucosaminyltransferase activity	GO:0006488//dolichol-linked oligosaccharide biosynthetic process
MSTRG.2687	1	3	1	18	35	28	0	0	0	0	1	2	0.03	0.13	0.02	0.72	0.8	0.71	0	0	0	0	0.04	0.1	0.401667	0.0233333	-4.1055	0.000240317	0.00191797	--	-	-	-	-	-	-	-	-
MSTRG.15016	8	1	7	5	8	6	0	0	0	0	0	2	0.12	0.02	0.12	0.12	0.11	0.09	0	0	0	0	0	0.05	0.0966667	0.00833333	-3.5361	0.000241599	0.00192689	--	-	-	-	-	-	-	-	-
MSTRG.12805	7	5	9	22	43	34	1	7	5	3	5	2	0.3	0.2	0.17	1.17	1.21	1.11	0.02	0.21	0.23	0.16	0.24	0.14	0.693333	0.166667	-2.0566	0.000242536	0.00193306	--	-	-	-	-	-	-	-	-
MSTRG.2922	65	17	71	125	215	128	7	45	7	26	11	35	1.64	0.62	2.13	5.11	5.05	3.14	0.19	1.33	0.17	0.75	0.36	1.42	2.94833	0.703333	-2.0676	0.000244939	0.00194825	--	-	-	-	-	-	-	-	-
MSTRG.22923	21	6	22	29	46	21	2	11	8	3	8	7	0.66	0.28	0.82	1.5	1.36	0.65	0.07	0.41	0.25	0.11	0.33	0.36	0.878333	0.255	-1.7843	0.00024561	0.00195227	--	-	-	-	-	-	-	-	-
MSTRG.19929	19	9	13	21	49	31	2	7	2	1	10	8	0.21	0.15	0.17	0.38	0.51	0.33	0.02	0.09	0.02	0.01	0.14	0.14	0.291667	0.07	-2.0589	0.000246669	0.00195936	--	-	-	-	-	-	-	-	-
MSTRG.23053	130	23	136	242	497	262	11	84	24	38	45	72	1.68	0.51	2.16	4.95	5.81	3.28	0.15	1.38	0.28	0.6	0.86	1.55	3.065	0.803333	-1.9318	0.000246898	0.00196052	--	-	-	-	-	-	-	-	-
ENSGALG00000038940	222	95	207	384	631	436	58	163	89	78	134	150	4	2.49	4.44	11.2	10.59	7.63	1.14	3.44	1.54	1.61	3.14	4.35	6.725	2.53667	-1.4066	0.000249485	0.0019769	FBXO43	F-box protein 43 [Source:HGNC Symbol;Acc:HGNC:28521]	Cellular Processes	Cell growth and death	ko04114//Oocyte meiosis	K10318	GO:0005634//nucleus	-	GO:0007088//regulation of mitotic nuclear division;GO:0045835//negative regulation of meiotic nuclear division
MSTRG.9987	78	54	58	135	345	209	26	55	28	42	53	60	1.14	1.15	1.01	3.19	4.68	2.96	0.41	0.94	0.39	0.7	1	1.41	2.355	0.808333	-1.5427	0.000249549	0.0019769	--	-	-	-	-	-	-	-	-
MSTRG.11207	73	19	74	229	492	274	12	66	14	22	45	52	0.9	0.34	1.09	4.58	5.66	3.29	0.16	0.95	0.17	0.31	0.72	1.03	2.64333	0.556667	-2.2475	0.000250075	0.00197973	--	XP_040525300.1 uncharacterized protein LOC101748689 isoform X2 [Gallus gallus]	-	-	-	-	-	-	-
MSTRG.12067	32	19	17	26	29	28	13	9	10	15	7	11	0.74	0.64	0.47	0.98	0.63	0.63	0.33	0.24	0.22	0.4	0.21	0.41	0.681667	0.301667	-1.1761	0.000251361	0.0019879	--	XP_046768538.1 uncharacterized protein LOC121109820 [Gallus gallus]	-	-	-	-	-	-	-
MSTRG.3315	26	18	21	27	64	49	6	17	16	12	18	10	0.37	0.37	0.35	0.62	0.85	0.68	0.09	0.28	0.22	0.2	0.33	0.23	0.54	0.225	-1.263	0.000252862	0.00199844	--	-	-	-	-	-	-	-	-
MSTRG.20893	246	57	153	301	800	392	47	147	65	103	84	116	13.12	4.42	9.72	25.97	39.72	20.29	2.74	9.17	3.33	6.3	5.82	9.95	18.8733	6.21833	-1.6017	0.000254977	0.00201109	--	XP_048796730.1 transmembrane protein 170B isoform X1 [Lagopus muta]	-	-	-	-	-	-	-
ENSGALG00000051320	14	9	23	18	20	30	42	38	62	49	27	16	0.2	0.19	0.39	0.42	0.26	0.41	0.65	0.64	0.84	0.79	0.5	0.36	0.311667	0.63	1.0153	0.000255892	0.00201561	pol	XP_014810274.1 PREDICTED: uncharacterized protein LOC106895380 [Calidris pugnax]	-	-	-	-	-	GO:0003676//nucleic acid binding;GO:0004523//RNA-DNA hybrid ribonuclease activity	GO:0015074//DNA integration;GO:0044260//cellular macromolecule metabolic process;GO:0090502//RNA phosphodiester bond hydrolysis, endonucleolytic
ENSGALG00000010803	27	20	27	31	69	42	10	15	18	13	17	18	1.07	1.18	1.31	2.11	2.67	1.65	0.42	0.74	0.72	0.63	0.89	1.07	1.665	0.745	-1.1602	0.000256497	0.0020197	LRRC72	leucine rich repeat containing 72 [Source:NCBI gene;Acc:420592]	-	-	-	-	-	GO:0005515//protein binding	-
MSTRG.7083	33	17	15	34	56	32	7	16	7	10	13	13	0.62	0.44	0.36	1.1	1.07	0.62	0.15	0.38	0.13	0.21	0.32	0.42	0.701667	0.268333	-1.3868	0.000257209	0.00202463	--	-	-	-	-	-	-	-	-
MSTRG.25454	83	6	85	74	178	116	6	27	11	28	30	22	0.56	0.06	0.68	0.8	1.1	0.75	0.04	0.21	0.07	0.22	0.26	0.24	0.658333	0.173333	-1.9253	0.00026159	0.00205362	--	-	-	-	-	-	-	-	-
[truncated: 1,295 more rows]

## Sheet: Sheet2
id	LSY1_count	LSY2_count	LSY3_count	LSY4_count	LSY5_count	LSY6_count	HSY1_count	HSY2_count	HSY3_count	HSY4_count	HSY5_count	HSY6_count	P-value	FC-value	LSY_mean	HSY_mean	log2(fc)	PValue	FDR	Symbol	Description	KEGG_A_class	KEGG_B_class	Pathway	K_ID	GO Component	GO Function	GO Process
[truncated: 2,279 more rows]

[truncated: 2 more sheets: Sheet3, Sheet4]
